# Supplementary material for: Is there a future for 43Ca nuclear magnetic resonance in cement science?
Source: Phys Chem Chem Phys. 2025 Apr 9;27(17):9159–68. doi: 10.1039/d5cp00491h (PMC11997747; doi:10.1039/d5cp00491h)
Supplement: CP-027-D5CP00491H-s001 [file CP-027-D5CP00491H-s001.zip › QE-Files/CSH-bulk-structures/pair2-10.vc-relax.nmr.out]

     Program GIPAW v.7.2 starts on  2Nov2023 at 17: 9:15 

     This program is part of the open-source Quantum ESPRESSO suite
     for quantum simulation of materials; please cite
         "P. Giannozzi et al., J. Phys.:Condens. Matter 21 395502 (2009);
         "P. Giannozzi et al., J. Phys.:Condens. Matter 29 465901 (2017);
         "P. Giannozzi et al., J. Chem. Phys. 152 154105 (2020);
          URL http://www.quantum-espresso.org", 
     in publications or presentations arising from this work. More details at
     http://www.quantum-espresso.org/quote

     Parallel version (MPI), running on   112 processors

     MPI processes distributed on     1 nodes
     R & G space division:  proc/nbgrp/npool/nimage =     112
     219658 MiB available memory on the printing compute node when the environment starts


     ***** This is GIPAW git revision                                          *****
     ***** you can cite: N. Varini et al., Comp. Phys. Comm. 184, 1827 (2013)  *****
     ***** in publications or presentations arising from this work.            *****

     Parallelizing q-star over 1 images
     Reading input from pair2-10.vc-relax.nmr.in

     ------------------- Input file: --------------------
&inputgipaw
	job = 'nmr'
	prefix = 'pair2-10.vc-relax_nmr'
	tmp_dir = './tmpPair2-10/',
	verbosity = 'high'
	diagonalization = 'david'
/


     Reading xml data from directory:

     ./tmpPair2-10/pair2-10.vc-relax_nmr.save/
     file Ca.pbe-spn-kjpaw_psl.1.0.0.UPF: wavefunction(s)  3S renormalized
     file O.pbe-n-kjpaw_psl.1.0.0.UPF: wavefunction(s)  2S 2P renormalized
     file Si.pbe-nl-kjpaw_psl.1.0.0.UPF: wavefunction(s)  3S 3P renormalized
     file H.pbe-kjpaw_psl.1.0.0.UPF: wavefunction(s)  1S renormalized

     IMPORTANT: XC functional enforced from input :
     Exchange-correlation= PBE
                           (   1   4   3   4   0   0   0)
     Any further DFT definition will be discarded
     Please, verify this is what you really want


     Parallelization info
     --------------------
     sticks:   dense  smooth     PW     G-vecs:    dense   smooth      PW
     Min         124     124     42                16705    16705    3366
     Max         125     125     43                16716    16716    3378
     Sum       13941   13941   4791              1871429  1871429  377829

     Using Slab Decomposition

     Reading collected, re-writing distributed wavefunctions
     Subspace diagonalization in iterative solution of the eigenvalue problem:
     a serial algorithm will be used

     GIPAW projectors -----------------------------------------------
     atom=  Ca   l=0  rc=    1.3000  rs=    0.8667
     atom=  Ca   l=0  rc=    1.3000  rs=    0.8667
     atom=  Ca   l=1  rc=    1.6000  rs=    1.0667
     atom=  Ca   l=1  rc=    1.6000  rs=    1.0667
     atom=  Ca   l=2  rc=    1.7000  rs=    1.1333
     atom=  Ca   l=2  rc=    1.7000  rs=    1.1333
     projs nearly linearly dependent: l=0  n1,n2= 1, 2  s=  0.99170013
     projs nearly linearly dependent: l=2  n1,n2= 1, 2  s=  0.99334936

     atom=  O    l=0  rc=    1.3000  rs=    0.8667
     atom=  O    l=0  rc=    1.3000  rs=    0.8667
     atom=  O    l=1  rc=    1.3500  rs=    0.9000
     atom=  O    l=1  rc=    1.3500  rs=    0.9000
     projs nearly linearly dependent: l=1  n1,n2= 1, 2  s=  0.99790099

     atom=  Si   l=0  rc=    1.8000  rs=    1.2000
     atom=  Si   l=0  rc=    1.8000  rs=    1.2000
     atom=  Si   l=1  rc=    1.8000  rs=    1.2000
     atom=  Si   l=1  rc=    1.8000  rs=    1.2000
     atom=  Si   l=2  rc=    1.8000  rs=    1.2000
     atom=  Si   l=2  rc=    1.8000  rs=    1.2000
     projs nearly linearly dependent: l=2  n1,n2= 1, 2  s=  0.99992180

     atom=  H    l=0  rc=    1.0000  rs=    0.6667
     atom=  H    l=0  rc=    1.0000  rs=    0.6667
     projs nearly linearly dependent: l=0  n1,n2= 1, 2  s=  0.99968852
     -----------------------------------------------------------------

     GIPAW integrals: -------------------------------------------
     Atom  i/j   nmr_para   nmr_dia   epr_rmc  epr_para   epr_dia
       Ca  1 1   0.25E+04 -0.66E+00  0.13E+02  0.81E+09  0.75E+03
       Ca  2 1   0.26E+04 -0.73E+00  0.13E+02  0.86E+09  0.79E+03
       Ca  2 2   0.28E+04 -0.80E+00  0.13E+02  0.92E+09  0.84E+03
       Ca  3 3   0.30E+02  0.22E+00  0.11E+02  0.47E+05  0.19E+03
       Ca  4 3   0.33E+02  0.20E+00  0.12E+02  0.54E+05  0.22E+03
       Ca  4 4   0.37E+02  0.17E+00  0.13E+02  0.60E+05  0.24E+03
       Ca  5 5   0.29E+01  0.74E+00  0.81E+01  0.47E+03  0.66E+02
       Ca  6 5   0.36E+01  0.91E+00  0.10E+02  0.59E+03  0.81E+02
       Ca  6 6   0.45E+01  0.11E+01  0.13E+02  0.74E+03  0.10E+03
       O   1 1   0.81E+03 -0.32E+00  0.65E+01  0.43E+08  0.24E+03
       O   2 1   0.91E+03 -0.39E+00  0.71E+01  0.48E+08  0.27E+03
       O   2 2   0.10E+04 -0.48E+00  0.78E+01  0.55E+08  0.31E+03
       O   3 3   0.99E+01  0.87E+00  0.58E+01  0.24E+04  0.75E+02
       O   4 3   0.11E+02  0.97E+00  0.67E+01  0.27E+04  0.83E+02
       O   4 4   0.12E+02  0.11E+01  0.76E+01  0.31E+04  0.93E+02
       Si  1 1   0.12E+04 -0.54E-01  0.93E+01  0.18E+09  0.37E+03
       Si  2 1   0.17E+04  0.68E-01  0.12E+02  0.26E+09  0.52E+03
       Si  2 2   0.24E+04  0.31E+00  0.19E+02  0.37E+09  0.74E+03
       Si  3 3   0.18E+02  0.34E+00  0.10E+02  0.13E+05  0.11E+03
       Si  4 3   0.21E+02  0.27E+00  0.11E+02  0.15E+05  0.13E+03
       Si  4 4   0.23E+02  0.18E+00  0.12E+02  0.18E+05  0.14E+03
       Si  5 5   0.26E+00  0.79E-01  0.58E+00  0.29E+02  0.79E+01
       Si  6 5   0.27E+00  0.84E-01  0.62E+00  0.30E+02  0.81E+01
       Si  6 6   0.29E+00  0.89E-01  0.66E+00  0.31E+02  0.84E+01
       H   1 1   0.39E+02  0.19E+00  0.29E+00  0.78E+05  0.13E+02
       H   2 1   0.41E+02  0.21E+00  0.32E+00  0.82E+05  0.14E+02
       H   2 2   0.43E+02  0.22E+00  0.36E+00  0.86E+05  0.15E+02
     ------------------------------------------------------------

     alpha_pv=     76.7820 eV

     Number of occupied bands for each k-point:
     k-point:     1    nbnd_occ= 240
     k-point:     2    nbnd_occ= 240
     k-point:     3    nbnd_occ= 240
     k-point:     4    nbnd_occ= 240


     q-space interpolation up to   240.00 Rydberg

     GIPAW job: nmr                                                                             
     NMR macroscopic correction: yes
             0.6667          0.0000          0.0000
             0.0000          0.6667          0.0000
             0.0000          0.0000          0.6667


     Largest allocated arrays     est. size (Mb)     dimensions
        KS wavefunctions at k          11.75 Mb     (    3208,  240)
        KS wavefunctions at k+q        11.75 Mb     (    3208,  240)
        First-order wavefunctions     117.48 Mb     (    3208,  240, 10)
        First-order wavefunct (US)     70.49 Mb     (    3208,  240,  6)
        Charge/spin density             0.51 Mb     (   67500,    1)
        Induced current                 4.63 Mb     (   67500,    3,3,1)
        Induced magnetic field          4.63 Mb     (   67500,    3,3,1)
        NL pseudopotentials            40.92 Mb     (    3208,  836)
        GIPAW NL terms                 40.92 Mb     (    3208,  836)

     Computing the magnetic susceptibility     isolve=0    ethr=  0.1000E-13
     k-point #    1 of     4      pool #  1    cpu time:      10.1
     compute_u_kq: q = (    0.0000,    0.0000,    0.0000)
     Rotating WFCS
     ethr =  1.00E-14,  avg # of iterations =  5.0
     eigenvalues at k:
 -35.0646 -34.7739 -34.7603 -34.6416 -34.5789 -34.5337 -34.5024 -34.4567
 -34.4373 -34.3444 -34.3347 -34.3305 -34.2549 -17.1881 -17.0209 -16.9297
 -16.8733 -16.7519 -16.6041 -16.5376 -16.4945 -16.4847 -16.4492 -16.4033
 -16.3685 -16.2561 -16.1887 -16.1642 -16.1180 -16.0726 -16.0475 -16.0270
 -16.0041 -15.9836 -15.9696 -15.9289 -15.9117 -15.8995 -15.8721 -15.8557
 -15.8395 -15.8158 -15.7864 -15.7781 -15.7539 -15.7344 -15.7306 -15.7043
 -15.6616 -15.6438 -15.6276 -15.6105 -15.5734 -15.5662 -15.5365 -15.5214
 -15.5100 -15.4959 -15.4834 -15.4539 -15.4301 -15.4099 -15.3968 -15.3705
 -15.3532 -15.3458 -15.3039 -15.2706 -15.2546 -15.1053 -14.9108 -14.8799
 -14.7624 -14.1496 -13.9311 -13.7806 -13.7592 -13.6599 -13.6409 -13.5751
 -13.5604 -13.5303 -13.4541 -13.2424 -13.1841 -13.1217 -13.0837 -12.9542
 -12.9252 -12.8439 -12.7836 -12.7689 -12.7441 -12.7109 -12.6613 -12.6125
 -12.5925 -12.5314 -12.3232  -5.0514  -5.0264  -4.7084  -4.5721  -4.5496
  -4.4859  -4.4317  -4.3723  -4.3189  -4.2581  -4.2151  -4.0933  -3.9755
  -3.8838  -3.8466  -3.7892  -3.7163  -3.4473  -3.3989  -3.2122  -2.6989
  -2.3851  -2.0580  -1.9798  -1.8903  -1.6936  -1.6482  -1.6417  -1.5408
  -1.5123  -1.4351  -1.4054  -1.3635  -1.3006  -1.2058  -1.1702  -1.0986
  -1.0565  -0.9632  -0.9138  -0.8730  -0.7710  -0.7497  -0.7064  -0.6475
  -0.5659  -0.5249  -0.4753  -0.4282  -0.3782  -0.3440  -0.2546  -0.2218
  -0.1496  -0.1259  -0.0619  -0.0382   0.0481   0.2202   0.2864   0.3148
   0.3375   0.3808   0.4345   0.4807   0.5089   0.5705   0.6202   0.6353
   0.7274   0.7714   0.8560   0.8846   0.9315   0.9487   1.0055   1.0454
   1.0794   1.1010   1.1147   1.1401   1.1823   1.2092   1.2337   1.2656
   1.2924   1.3226   1.3636   1.4023   1.4367   1.4598   1.4977   1.5260
   1.5392   1.5927   1.6113   1.6221   1.6607   1.6776   1.7303   1.7491
   1.7626   1.8069   1.8309   1.8665   1.8868   1.9035   1.9417   1.9631
   1.9977   2.0198   2.0280   2.0549   2.0862   2.1309   2.1712   2.1821
   2.2255   2.2675   2.2949   2.3570   2.4109   2.4285   2.4680   2.4965
   2.5624   2.6215   2.6663   2.7231   2.7598   2.7932   2.8442   2.8643
   2.9138   2.9290   3.0286   3.0353   3.1092   3.1575   3.2422   3.3198
     eigenvalues at k+q:
 -35.0646 -34.7739 -34.7603 -34.6416 -34.5789 -34.5337 -34.5024 -34.4567
 -34.4373 -34.3444 -34.3347 -34.3305 -34.2549 -17.1881 -17.0209 -16.9297
 -16.8733 -16.7519 -16.6041 -16.5376 -16.4945 -16.4847 -16.4492 -16.4033
 -16.3685 -16.2561 -16.1887 -16.1642 -16.1180 -16.0726 -16.0475 -16.0270
 -16.0041 -15.9836 -15.9696 -15.9289 -15.9117 -15.8995 -15.8721 -15.8557
 -15.8395 -15.8158 -15.7864 -15.7781 -15.7539 -15.7344 -15.7306 -15.7043
 -15.6616 -15.6438 -15.6276 -15.6105 -15.5734 -15.5662 -15.5365 -15.5214
 -15.5100 -15.4959 -15.4834 -15.4539 -15.4301 -15.4099 -15.3968 -15.3705
 -15.3532 -15.3458 -15.3039 -15.2706 -15.2546 -15.1053 -14.9108 -14.8799
 -14.7624 -14.1496 -13.9311 -13.7806 -13.7592 -13.6599 -13.6409 -13.5751
 -13.5604 -13.5303 -13.4540 -13.2424 -13.1841 -13.1217 -13.0838 -12.9542
 -12.9252 -12.8439 -12.7836 -12.7689 -12.7440 -12.7109 -12.6613 -12.6125
 -12.5925 -12.5314 -12.3232  -5.0514  -5.0264  -4.7084  -4.5721  -4.5496
  -4.4859  -4.4316  -4.3723  -4.3189  -4.2581  -4.2151  -4.0933  -3.9755
  -3.8838  -3.8466  -3.7892  -3.7163  -3.4473  -3.3989  -3.2122  -2.6989
  -2.3851  -2.0580  -1.9798  -1.8903  -1.6936  -1.6482  -1.6417  -1.5408
  -1.5123  -1.4351  -1.4054  -1.3635  -1.3006  -1.2058  -1.1702  -1.0986
  -1.0565  -0.9632  -0.9138  -0.8730  -0.7710  -0.7497  -0.7064  -0.6475
  -0.5659  -0.5249  -0.4753  -0.4282  -0.3782  -0.3440  -0.2546  -0.2218
  -0.1496  -0.1259  -0.0619  -0.0382   0.0481   0.2202   0.2864   0.3148
   0.3375   0.3808   0.4345   0.4807   0.5089   0.5705   0.6202   0.6353
   0.7274   0.7714   0.8560   0.8846   0.9315   0.9487   1.0055   1.0454
   1.0794   1.1010   1.1147   1.1401   1.1823   1.2092   1.2337   1.2656
   1.2924   1.3226   1.3636   1.4023   1.4367   1.4599   1.4977   1.5260
   1.5393   1.5927   1.6113   1.6221   1.6607   1.6776   1.7304   1.7491
   1.7626   1.8069   1.8309   1.8665   1.8868   1.9035   1.9417   1.9631
   1.9978   2.0198   2.0280   2.0550   2.0862   2.1309   2.1712   2.1821
   2.2255   2.2675   2.2949   2.3570   2.4109   2.4285   2.4680   2.4965
   2.5624   2.6215   2.6663   2.7231   2.7598   2.7932   2.8442   2.8643
   2.9138   2.9290   3.0286   3.0353   3.1092   3.1575   3.2423   3.3199
     cgsolve_all iterations  65    anorm=    0.73E-07
PARA_AUG  1     -26.2471904        -0.4962445         0.0113796
     cgsolve_all iterations  63    anorm=    0.73E-07
PARA_AUG  2      -0.5049372       -24.6074986         1.0822885
     cgsolve_all iterations  65    anorm=    0.71E-07
PARA_AUG  3       0.0811896         1.1428793       -25.3732823
     cgsolve_all iterations  70    anorm=    0.70E-07
     cgsolve_all iterations  72    anorm=    0.71E-07
     cgsolve_all iterations  70    anorm=    0.72E-07
     compute_u_kq: q = (    0.0201,    0.0000,    0.0000)
     Rotating WFCS
     ethr =  1.00E-14,  avg # of iterations = 23.0
     eigenvalues at k:
 -35.0646 -34.7739 -34.7603 -34.6416 -34.5789 -34.5337 -34.5024 -34.4567
 -34.4373 -34.3444 -34.3347 -34.3305 -34.2549 -17.1881 -17.0209 -16.9297
 -16.8733 -16.7519 -16.6041 -16.5376 -16.4945 -16.4847 -16.4492 -16.4033
 -16.3685 -16.2561 -16.1887 -16.1642 -16.1180 -16.0726 -16.0475 -16.0270
 -16.0041 -15.9836 -15.9696 -15.9289 -15.9117 -15.8995 -15.8721 -15.8557
 -15.8395 -15.8158 -15.7864 -15.7781 -15.7539 -15.7344 -15.7306 -15.7043
 -15.6616 -15.6438 -15.6276 -15.6105 -15.5734 -15.5662 -15.5365 -15.5214
 -15.5100 -15.4959 -15.4834 -15.4539 -15.4301 -15.4099 -15.3968 -15.3705
 -15.3532 -15.3458 -15.3039 -15.2706 -15.2546 -15.1053 -14.9108 -14.8799
 -14.7624 -14.1496 -13.9311 -13.7806 -13.7592 -13.6599 -13.6409 -13.5751
 -13.5604 -13.5303 -13.4541 -13.2424 -13.1841 -13.1217 -13.0837 -12.9542
 -12.9252 -12.8439 -12.7836 -12.7689 -12.7441 -12.7109 -12.6613 -12.6125
 -12.5925 -12.5314 -12.3232  -5.0514  -5.0264  -4.7084  -4.5721  -4.5496
  -4.4859  -4.4317  -4.3723  -4.3189  -4.2581  -4.2151  -4.0933  -3.9755
  -3.8838  -3.8466  -3.7892  -3.7163  -3.4473  -3.3989  -3.2122  -2.6989
  -2.3851  -2.0580  -1.9798  -1.8903  -1.6936  -1.6482  -1.6417  -1.5408
  -1.5123  -1.4351  -1.4054  -1.3635  -1.3006  -1.2058  -1.1702  -1.0986
  -1.0565  -0.9632  -0.9138  -0.8730  -0.7710  -0.7497  -0.7064  -0.6475
  -0.5659  -0.5249  -0.4753  -0.4282  -0.3782  -0.3440  -0.2546  -0.2218
  -0.1496  -0.1259  -0.0619  -0.0382   0.0481   0.2202   0.2864   0.3148
   0.3375   0.3808   0.4345   0.4807   0.5089   0.5705   0.6202   0.6353
   0.7274   0.7714   0.8560   0.8846   0.9315   0.9487   1.0055   1.0454
   1.0794   1.1010   1.1147   1.1401   1.1823   1.2092   1.2337   1.2656
   1.2924   1.3226   1.3636   1.4023   1.4367   1.4598   1.4977   1.5260
   1.5392   1.5927   1.6113   1.6221   1.6607   1.6776   1.7303   1.7491
   1.7626   1.8069   1.8309   1.8665   1.8868   1.9035   1.9417   1.9631
   1.9977   2.0198   2.0280   2.0549   2.0862   2.1309   2.1712   2.1821
   2.2255   2.2675   2.2949   2.3570   2.4109   2.4285   2.4680   2.4965
   2.5624   2.6215   2.6663   2.7231   2.7598   2.7932   2.8442   2.8643
   2.9138   2.9290   3.0286   3.0353   3.1092   3.1575   3.2422   3.3198
     eigenvalues at k+q:
 -35.0646 -34.7739 -34.7603 -34.6416 -34.5789 -34.5337 -34.5024 -34.4567
 -34.4373 -34.3444 -34.3347 -34.3305 -34.2549 -17.1889 -17.0210 -16.9270
 -16.8716 -16.7544 -16.6046 -16.5378 -16.4945 -16.4852 -16.4508 -16.4037
 -16.3715 -16.2568 -16.1906 -16.1657 -16.1204 -16.0748 -16.0508 -16.0278
 -16.0052 -15.9866 -15.9688 -15.9304 -15.9124 -15.9021 -15.8715 -15.8569
 -15.8411 -15.8152 -15.7854 -15.7773 -15.7531 -15.7339 -15.7294 -15.7031
 -15.6615 -15.6425 -15.6253 -15.6095 -15.5719 -15.5656 -15.5362 -15.5221
 -15.5085 -15.4959 -15.4821 -15.4543 -15.4279 -15.4089 -15.3963 -15.3698
 -15.3522 -15.3472 -15.3032 -15.2707 -15.2544 -15.1049 -14.9081 -14.8786
 -14.7551 -14.1480 -13.9159 -13.7786 -13.7569 -13.6537 -13.6360 -13.5711
 -13.5519 -13.5263 -13.4518 -13.2351 -13.1849 -13.1281 -13.0885 -12.9570
 -12.9315 -12.8509 -12.7874 -12.7727 -12.7504 -12.7147 -12.6708 -12.6185
 -12.5954 -12.5376 -12.3217  -5.0502  -5.0268  -4.7068  -4.5727  -4.5518
  -4.4901  -4.4298  -4.3724  -4.3210  -4.2574  -4.2118  -4.0932  -3.9735
  -3.8806  -3.8482  -3.7860  -3.7150  -3.4478  -3.3982  -3.2151  -2.6968
  -2.3820  -2.0550  -1.9828  -1.8856  -1.6872  -1.6464  -1.6384  -1.5409
  -1.5068  -1.4313  -1.3995  -1.3570  -1.2978  -1.2011  -1.1678  -1.0965
  -1.0533  -0.9633  -0.9109  -0.8740  -0.7713  -0.7471  -0.7073  -0.6495
  -0.5681  -0.5271  -0.4800  -0.4269  -0.3805  -0.3437  -0.2594  -0.2217
  -0.1503  -0.1207  -0.0653  -0.0311   0.0441   0.2185   0.2920   0.3169
   0.3383   0.3815   0.4349   0.4762   0.5101   0.5676   0.6165   0.6292
   0.7207   0.7705   0.8540   0.8839   0.9260   0.9470   1.0055   1.0432
   1.0737   1.0975   1.1128   1.1323   1.1784   1.2091   1.2300   1.2603
   1.2906   1.3213   1.3613   1.4006   1.4329   1.4570   1.4948   1.5245
   1.5374   1.5888   1.6063   1.6237   1.6610   1.6756   1.7328   1.7478
   1.7595   1.8073   1.8305   1.8637   1.8863   1.8999   1.9374   1.9626
   1.9933   2.0152   2.0254   2.0534   2.0871   2.1325   2.1759   2.1801
   2.2271   2.2681   2.2952   2.3618   2.4156   2.4331   2.4702   2.4960
   2.5643   2.6248   2.6700   2.7228   2.7607   2.7919   2.8436   2.8639
   2.9125   2.9349   3.0311   3.0401   3.1098   3.1608   3.2409   3.3182
     cgsolve_all iterations  70    anorm=    0.71E-07
     cgsolve_all iterations  72    anorm=    0.71E-07
     cgsolve_all iterations  70    anorm=    0.71E-07
     compute_u_kq: q = (   -0.0201,    0.0000,    0.0000)
     Rotating WFCS
     ethr =  1.00E-14,  avg # of iterations = 23.0
     eigenvalues at k:
 -35.0646 -34.7739 -34.7603 -34.6416 -34.5789 -34.5337 -34.5024 -34.4567
 -34.4373 -34.3444 -34.3347 -34.3305 -34.2549 -17.1881 -17.0209 -16.9297
 -16.8733 -16.7519 -16.6041 -16.5376 -16.4945 -16.4847 -16.4492 -16.4033
 -16.3685 -16.2561 -16.1887 -16.1642 -16.1180 -16.0726 -16.0475 -16.0270
 -16.0041 -15.9836 -15.9696 -15.9289 -15.9117 -15.8995 -15.8721 -15.8557
 -15.8395 -15.8158 -15.7864 -15.7781 -15.7539 -15.7344 -15.7306 -15.7043
 -15.6616 -15.6438 -15.6276 -15.6105 -15.5734 -15.5662 -15.5365 -15.5214
 -15.5100 -15.4959 -15.4834 -15.4539 -15.4301 -15.4099 -15.3968 -15.3705
 -15.3532 -15.3458 -15.3039 -15.2706 -15.2546 -15.1053 -14.9108 -14.8799
 -14.7624 -14.1496 -13.9311 -13.7806 -13.7592 -13.6599 -13.6409 -13.5751
 -13.5604 -13.5303 -13.4541 -13.2424 -13.1841 -13.1217 -13.0837 -12.9542
 -12.9252 -12.8439 -12.7836 -12.7689 -12.7441 -12.7109 -12.6613 -12.6125
 -12.5925 -12.5314 -12.3232  -5.0514  -5.0264  -4.7084  -4.5721  -4.5496
  -4.4859  -4.4317  -4.3723  -4.3189  -4.2581  -4.2151  -4.0933  -3.9755
  -3.8838  -3.8466  -3.7892  -3.7163  -3.4473  -3.3989  -3.2122  -2.6989
  -2.3851  -2.0580  -1.9798  -1.8903  -1.6936  -1.6482  -1.6417  -1.5408
  -1.5123  -1.4351  -1.4054  -1.3635  -1.3006  -1.2058  -1.1702  -1.0986
  -1.0565  -0.9632  -0.9138  -0.8730  -0.7710  -0.7497  -0.7064  -0.6475
  -0.5659  -0.5249  -0.4753  -0.4282  -0.3782  -0.3440  -0.2546  -0.2218
  -0.1496  -0.1259  -0.0619  -0.0382   0.0481   0.2202   0.2864   0.3148
   0.3375   0.3808   0.4345   0.4807   0.5089   0.5705   0.6202   0.6353
   0.7274   0.7714   0.8560   0.8846   0.9315   0.9487   1.0055   1.0454
   1.0794   1.1010   1.1147   1.1401   1.1823   1.2092   1.2337   1.2656
   1.2924   1.3226   1.3636   1.4023   1.4367   1.4598   1.4977   1.5260
   1.5392   1.5927   1.6113   1.6221   1.6607   1.6776   1.7303   1.7491
   1.7626   1.8069   1.8309   1.8665   1.8868   1.9035   1.9417   1.9631
   1.9977   2.0198   2.0280   2.0549   2.0862   2.1309   2.1712   2.1821
   2.2255   2.2675   2.2949   2.3570   2.4109   2.4285   2.4680   2.4965
   2.5624   2.6215   2.6663   2.7231   2.7598   2.7932   2.8442   2.8643
   2.9138   2.9290   3.0286   3.0353   3.1092   3.1575   3.2422   3.3198
     eigenvalues at k+q:
 -35.0646 -34.7739 -34.7603 -34.6416 -34.5789 -34.5337 -34.5024 -34.4567
 -34.4373 -34.3444 -34.3348 -34.3305 -34.2548 -17.1873 -17.0208 -16.9322
 -16.8751 -16.7495 -16.6033 -16.5374 -16.4953 -16.4837 -16.4474 -16.4028
 -16.3655 -16.2554 -16.1867 -16.1627 -16.1157 -16.0705 -16.0447 -16.0260
 -16.0031 -15.9802 -15.9700 -15.9275 -15.9109 -15.8965 -15.8728 -15.8546
 -15.8378 -15.8162 -15.7881 -15.7787 -15.7546 -15.7354 -15.7317 -15.7057
 -15.6614 -15.6455 -15.6299 -15.6110 -15.5749 -15.5666 -15.5368 -15.5207
 -15.5116 -15.4959 -15.4847 -15.4534 -15.4324 -15.4109 -15.3973 -15.3712
 -15.3542 -15.3444 -15.3047 -15.2705 -15.2548 -15.1059 -14.9136 -14.8813
 -14.7696 -14.1511 -13.9459 -13.7831 -13.7610 -13.6660 -13.6459 -13.5826
 -13.5659 -13.5338 -13.4562 -13.2494 -13.1832 -13.1161 -13.0785 -12.9518
 -12.9181 -12.8373 -12.7806 -12.7649 -12.7381 -12.7068 -12.6524 -12.6066
 -12.5895 -12.5246 -12.3249  -5.0525  -5.0261  -4.7099  -4.5715  -4.5472
  -4.4820  -4.4332  -4.3723  -4.3173  -4.2584  -4.2182  -4.0934  -3.9775
  -3.8874  -3.8450  -3.7922  -3.7175  -3.4469  -3.3997  -3.2094  -2.7009
  -2.3882  -2.0615  -1.9765  -1.8945  -1.7005  -1.6502  -1.6449  -1.5440
  -1.5166  -1.4382  -1.4106  -1.3696  -1.3025  -1.2104  -1.1726  -1.1005
  -1.0588  -0.9631  -0.9170  -0.8723  -0.7708  -0.7519  -0.7058  -0.6451
  -0.5637  -0.5228  -0.4720  -0.4299  -0.3754  -0.3428  -0.2503  -0.2216
  -0.1494  -0.1309  -0.0583  -0.0455   0.0517   0.2212   0.2806   0.3139
   0.3371   0.3804   0.4337   0.4848   0.5079   0.5733   0.6226   0.6436
   0.7348   0.7721   0.8571   0.8839   0.9366   0.9508   1.0056   1.0470
   1.0844   1.1039   1.1172   1.1489   1.1856   1.2094   1.2373   1.2715
   1.2947   1.3237   1.3662   1.4038   1.4403   1.4628   1.5008   1.5274
   1.5410   1.5961   1.6156   1.6216   1.6607   1.6795   1.7266   1.7511
   1.7659   1.8060   1.8313   1.8689   1.8862   1.9074   1.9452   1.9635
   2.0018   2.0250   2.0317   2.0577   2.0858   2.1292   2.1663   2.1850
   2.2238   2.2670   2.2943   2.3523   2.4059   2.4247   2.4654   2.4977
   2.5607   2.6174   2.6625   2.7239   2.7587   2.7952   2.8449   2.8645
   2.9148   2.9232   3.0214   3.0344   3.1088   3.1542   3.2435   3.3217
     cgsolve_all iterations  70    anorm=    0.71E-07
     cgsolve_all iterations  72    anorm=    0.71E-07
     cgsolve_all iterations  72    anorm=    0.71E-07
     compute_u_kq: q = (    0.0000,    0.0201,    0.0000)
     Rotating WFCS
     ethr =  1.00E-14,  avg # of iterations = 23.0
     eigenvalues at k:
 -35.0646 -34.7739 -34.7603 -34.6416 -34.5789 -34.5337 -34.5024 -34.4567
 -34.4373 -34.3444 -34.3347 -34.3305 -34.2549 -17.1881 -17.0209 -16.9297
 -16.8733 -16.7519 -16.6041 -16.5376 -16.4945 -16.4847 -16.4492 -16.4033
 -16.3685 -16.2561 -16.1887 -16.1642 -16.1180 -16.0726 -16.0475 -16.0270
 -16.0041 -15.9836 -15.9696 -15.9289 -15.9117 -15.8995 -15.8721 -15.8557
 -15.8395 -15.8158 -15.7864 -15.7781 -15.7539 -15.7344 -15.7306 -15.7043
 -15.6616 -15.6438 -15.6276 -15.6105 -15.5734 -15.5662 -15.5365 -15.5214
 -15.5100 -15.4959 -15.4834 -15.4539 -15.4301 -15.4099 -15.3968 -15.3705
 -15.3532 -15.3458 -15.3039 -15.2706 -15.2546 -15.1053 -14.9108 -14.8799
 -14.7624 -14.1496 -13.9311 -13.7806 -13.7592 -13.6599 -13.6409 -13.5751
 -13.5604 -13.5303 -13.4541 -13.2424 -13.1841 -13.1217 -13.0837 -12.9542
 -12.9252 -12.8439 -12.7836 -12.7689 -12.7441 -12.7109 -12.6613 -12.6125
 -12.5925 -12.5314 -12.3232  -5.0514  -5.0264  -4.7084  -4.5721  -4.5496
  -4.4859  -4.4317  -4.3723  -4.3189  -4.2581  -4.2151  -4.0933  -3.9755
  -3.8838  -3.8466  -3.7892  -3.7163  -3.4473  -3.3989  -3.2122  -2.6989
  -2.3851  -2.0580  -1.9798  -1.8903  -1.6936  -1.6482  -1.6417  -1.5408
  -1.5123  -1.4351  -1.4054  -1.3635  -1.3006  -1.2058  -1.1702  -1.0986
  -1.0565  -0.9632  -0.9138  -0.8730  -0.7710  -0.7497  -0.7064  -0.6475
  -0.5659  -0.5249  -0.4753  -0.4282  -0.3782  -0.3440  -0.2546  -0.2218
  -0.1496  -0.1259  -0.0619  -0.0382   0.0481   0.2202   0.2864   0.3148
   0.3375   0.3808   0.4345   0.4807   0.5089   0.5705   0.6202   0.6353
   0.7274   0.7714   0.8560   0.8846   0.9315   0.9487   1.0055   1.0454
   1.0794   1.1010   1.1147   1.1401   1.1823   1.2092   1.2337   1.2656
   1.2924   1.3226   1.3636   1.4023   1.4367   1.4598   1.4977   1.5260
   1.5392   1.5927   1.6113   1.6221   1.6607   1.6776   1.7303   1.7491
   1.7626   1.8069   1.8309   1.8665   1.8868   1.9035   1.9417   1.9631
   1.9977   2.0198   2.0280   2.0549   2.0862   2.1309   2.1712   2.1821
   2.2255   2.2675   2.2949   2.3570   2.4109   2.4285   2.4680   2.4965
   2.5624   2.6215   2.6663   2.7231   2.7598   2.7932   2.8442   2.8643
   2.9138   2.9290   3.0286   3.0353   3.1092   3.1575   3.2422   3.3198
     eigenvalues at k+q:
 -35.0646 -34.7739 -34.7603 -34.6416 -34.5789 -34.5337 -34.5024 -34.4567
 -34.4373 -34.3444 -34.3347 -34.3305 -34.2549 -17.1881 -17.0209 -16.9303
 -16.8724 -16.7523 -16.6031 -16.5378 -16.4936 -16.4850 -16.4510 -16.4050
 -16.3677 -16.2537 -16.1891 -16.1640 -16.1181 -16.0746 -16.0462 -16.0255
 -16.0058 -15.9868 -15.9677 -15.9261 -15.9128 -15.8985 -15.8731 -15.8547
 -15.8392 -15.8167 -15.7881 -15.7779 -15.7541 -15.7345 -15.7295 -15.7039
 -15.6599 -15.6438 -15.6296 -15.6080 -15.5741 -15.5655 -15.5362 -15.5219
 -15.5111 -15.4946 -15.4846 -15.4543 -15.4314 -15.4096 -15.3972 -15.3697
 -15.3539 -15.3446 -15.3052 -15.2709 -15.2546 -15.1035 -14.9126 -14.8806
 -14.7614 -14.1491 -13.9315 -13.7842 -13.7590 -13.6622 -13.6388 -13.5742
 -13.5572 -13.5285 -13.4535 -13.2437 -13.1819 -13.1217 -13.0837 -12.9588
 -12.9245 -12.8437 -12.7841 -12.7696 -12.7447 -12.7106 -12.6652 -12.6124
 -12.5930 -12.5250 -12.3236  -5.0531  -5.0244  -4.7080  -4.5722  -4.5494
  -4.4857  -4.4332  -4.3737  -4.3187  -4.2566  -4.2152  -4.0927  -3.9757
  -3.8840  -3.8466  -3.7889  -3.7167  -3.4460  -3.4002  -3.2115  -2.6998
  -2.3850  -2.0583  -1.9800  -1.8898  -1.6979  -1.6488  -1.6397  -1.5415
  -1.5132  -1.4355  -1.4030  -1.3613  -1.3002  -1.2060  -1.1704  -1.0980
  -1.0526  -0.9631  -0.9129  -0.8763  -0.7745  -0.7485  -0.7014  -0.6511
  -0.5676  -0.5236  -0.4766  -0.4276  -0.3766  -0.3455  -0.2522  -0.2240
  -0.1514  -0.1242  -0.0572  -0.0391   0.0473   0.2182   0.2908   0.3143
   0.3344   0.3839   0.4316   0.4824   0.5087   0.5718   0.6121   0.6396
   0.7283   0.7706   0.8556   0.8857   0.9298   0.9458   1.0046   1.0520
   1.0792   1.1003   1.1154   1.1365   1.1804   1.2061   1.2322   1.2670
   1.2920   1.3265   1.3617   1.4032   1.4387   1.4624   1.4979   1.5264
   1.5368   1.5941   1.6121   1.6204   1.6585   1.6741   1.7271   1.7510
   1.7639   1.8086   1.8300   1.8659   1.8873   1.9031   1.9399   1.9649
   1.9989   2.0197   2.0288   2.0583   2.0880   2.1318   2.1703   2.1824
   2.2282   2.2653   2.2919   2.3568   2.4091   2.4248   2.4681   2.5046
   2.5643   2.6281   2.6634   2.7220   2.7570   2.7935   2.8449   2.8668
   2.9110   2.9277   3.0262   3.0346   3.1055   3.1660   3.2416   3.3174
     cgsolve_all iterations  70    anorm=    0.70E-07
     cgsolve_all iterations  72    anorm=    0.72E-07
     cgsolve_all iterations  70    anorm=    0.71E-07
     compute_u_kq: q = (    0.0000,   -0.0201,    0.0000)
     Rotating WFCS
     ethr =  1.00E-14,  avg # of iterations = 23.0
     eigenvalues at k:
 -35.0646 -34.7739 -34.7603 -34.6416 -34.5789 -34.5337 -34.5024 -34.4567
 -34.4373 -34.3444 -34.3347 -34.3305 -34.2549 -17.1881 -17.0209 -16.9297
 -16.8733 -16.7519 -16.6041 -16.5376 -16.4945 -16.4847 -16.4492 -16.4033
 -16.3685 -16.2561 -16.1887 -16.1642 -16.1180 -16.0726 -16.0475 -16.0270
 -16.0041 -15.9836 -15.9696 -15.9289 -15.9117 -15.8995 -15.8721 -15.8557
 -15.8395 -15.8158 -15.7864 -15.7781 -15.7539 -15.7344 -15.7306 -15.7043
 -15.6616 -15.6438 -15.6276 -15.6105 -15.5734 -15.5662 -15.5365 -15.5214
 -15.5100 -15.4959 -15.4834 -15.4539 -15.4301 -15.4099 -15.3968 -15.3705
 -15.3532 -15.3458 -15.3039 -15.2706 -15.2546 -15.1053 -14.9108 -14.8799
 -14.7624 -14.1496 -13.9311 -13.7806 -13.7592 -13.6599 -13.6409 -13.5751
 -13.5604 -13.5303 -13.4541 -13.2424 -13.1841 -13.1217 -13.0837 -12.9542
 -12.9252 -12.8439 -12.7836 -12.7689 -12.7441 -12.7109 -12.6613 -12.6125
 -12.5925 -12.5314 -12.3232  -5.0514  -5.0264  -4.7084  -4.5721  -4.5496
  -4.4859  -4.4317  -4.3723  -4.3189  -4.2581  -4.2151  -4.0933  -3.9755
  -3.8838  -3.8466  -3.7892  -3.7163  -3.4473  -3.3989  -3.2122  -2.6989
  -2.3851  -2.0580  -1.9798  -1.8903  -1.6936  -1.6482  -1.6417  -1.5408
  -1.5123  -1.4351  -1.4054  -1.3635  -1.3006  -1.2058  -1.1702  -1.0986
  -1.0565  -0.9632  -0.9138  -0.8730  -0.7710  -0.7497  -0.7064  -0.6475
  -0.5659  -0.5249  -0.4753  -0.4282  -0.3782  -0.3440  -0.2546  -0.2218
  -0.1496  -0.1259  -0.0619  -0.0382   0.0481   0.2202   0.2864   0.3148
   0.3375   0.3808   0.4345   0.4807   0.5089   0.5705   0.6202   0.6353
   0.7274   0.7714   0.8560   0.8846   0.9315   0.9487   1.0055   1.0454
   1.0794   1.1010   1.1147   1.1401   1.1823   1.2092   1.2337   1.2656
   1.2924   1.3226   1.3636   1.4023   1.4367   1.4598   1.4977   1.5260
   1.5392   1.5927   1.6113   1.6221   1.6607   1.6776   1.7303   1.7491
   1.7626   1.8069   1.8309   1.8665   1.8868   1.9035   1.9417   1.9631
   1.9977   2.0198   2.0280   2.0549   2.0862   2.1309   2.1712   2.1821
   2.2255   2.2675   2.2949   2.3570   2.4109   2.4285   2.4680   2.4965
   2.5624   2.6215   2.6663   2.7231   2.7598   2.7932   2.8442   2.8643
   2.9138   2.9290   3.0286   3.0353   3.1092   3.1575   3.2422   3.3198
     eigenvalues at k+q:
 -35.0646 -34.7739 -34.7603 -34.6416 -34.5789 -34.5337 -34.5024 -34.4567
 -34.4373 -34.3444 -34.3347 -34.3305 -34.2549 -17.1882 -17.0208 -16.9287
 -16.8746 -16.7516 -16.6051 -16.5371 -16.4956 -16.4844 -16.4472 -16.4016
 -16.3691 -16.2588 -16.1881 -16.1642 -16.1180 -16.0708 -16.0487 -16.0285
 -16.0023 -15.9805 -15.9710 -15.9323 -15.9116 -15.8997 -15.8716 -15.8561
 -15.8400 -15.8148 -15.7848 -15.7781 -15.7538 -15.7344 -15.7315 -15.7045
 -15.6629 -15.6440 -15.6254 -15.6130 -15.5727 -15.5669 -15.5368 -15.5212
 -15.5085 -15.4971 -15.4819 -15.4538 -15.4287 -15.4103 -15.3962 -15.3713
 -15.3528 -15.3467 -15.3026 -15.2704 -15.2545 -15.1079 -14.9091 -14.8796
 -14.7632 -14.1496 -13.9308 -13.7768 -13.7594 -13.6583 -13.6421 -13.5769
 -13.5635 -13.5329 -13.4536 -13.2423 -13.1849 -13.1216 -13.0835 -12.9504
 -12.9260 -12.8437 -12.7831 -12.7680 -12.7435 -12.7114 -12.6574 -12.6131
 -12.5910 -12.5384 -12.3228  -5.0497  -5.0283  -4.7085  -4.5719  -4.5499
  -4.4863  -4.4301  -4.3712  -4.3194  -4.2596  -4.2148  -4.0939  -3.9753
  -3.8834  -3.8465  -3.7894  -3.7159  -3.4487  -3.3977  -3.2134  -2.6976
  -2.3853  -2.0572  -1.9798  -1.8909  -1.6897  -1.6481  -1.6431  -1.5412
  -1.5114  -1.4350  -1.4068  -1.3644  -1.3004  -1.2059  -1.1707  -1.0993
  -1.0599  -0.9636  -0.9149  -0.8701  -0.7708  -0.7485  -0.7100  -0.6439
  -0.5644  -0.5264  -0.4737  -0.4286  -0.3794  -0.3427  -0.2574  -0.2196
  -0.1490  -0.1266  -0.0662  -0.0363   0.0489   0.2215   0.2819   0.3151
   0.3409   0.3778   0.4368   0.4793   0.5085   0.5695   0.6281   0.6307
   0.7268   0.7725   0.8555   0.8841   0.9329   0.9519   1.0062   1.0386
   1.0793   1.1015   1.1151   1.1439   1.1843   1.2118   1.2349   1.2638
   1.2929   1.3199   1.3645   1.4012   1.4352   1.4570   1.4964   1.5246
   1.5434   1.5912   1.6087   1.6250   1.6635   1.6817   1.7319   1.7479
   1.7622   1.8042   1.8327   1.8665   1.8861   1.9043   1.9438   1.9611
   1.9965   2.0178   2.0282   2.0530   2.0847   2.1297   2.1709   2.1823
   2.2236   2.2698   2.2976   2.3572   2.4128   2.4331   2.4681   2.4894
   2.5607   2.6140   2.6693   2.7244   2.7626   2.7934   2.8434   2.8619
   2.9168   2.9298   3.0247   3.0418   3.1116   3.1502   3.2428   3.3223
     cgsolve_all iterations  70    anorm=    0.69E-07
     cgsolve_all iterations  72    anorm=    0.71E-07
     cgsolve_all iterations  70    anorm=    0.71E-07
     compute_u_kq: q = (    0.0000,    0.0000,    0.0201)
     Rotating WFCS
     ethr =  1.00E-14,  avg # of iterations = 23.0
     eigenvalues at k:
 -35.0646 -34.7739 -34.7603 -34.6416 -34.5789 -34.5337 -34.5024 -34.4567
 -34.4373 -34.3444 -34.3347 -34.3305 -34.2549 -17.1881 -17.0209 -16.9297
 -16.8733 -16.7519 -16.6041 -16.5376 -16.4945 -16.4847 -16.4492 -16.4033
 -16.3685 -16.2561 -16.1887 -16.1642 -16.1180 -16.0726 -16.0475 -16.0270
 -16.0041 -15.9836 -15.9696 -15.9289 -15.9117 -15.8995 -15.8721 -15.8557
 -15.8395 -15.8158 -15.7864 -15.7781 -15.7539 -15.7344 -15.7306 -15.7043
 -15.6616 -15.6438 -15.6276 -15.6105 -15.5734 -15.5662 -15.5365 -15.5214
 -15.5100 -15.4959 -15.4834 -15.4539 -15.4301 -15.4099 -15.3968 -15.3705
 -15.3532 -15.3458 -15.3039 -15.2706 -15.2546 -15.1053 -14.9108 -14.8799
 -14.7624 -14.1496 -13.9311 -13.7806 -13.7592 -13.6599 -13.6409 -13.5751
 -13.5604 -13.5303 -13.4541 -13.2424 -13.1841 -13.1217 -13.0837 -12.9542
 -12.9252 -12.8439 -12.7836 -12.7689 -12.7441 -12.7109 -12.6613 -12.6125
 -12.5925 -12.5314 -12.3232  -5.0514  -5.0264  -4.7084  -4.5721  -4.5496
  -4.4859  -4.4317  -4.3723  -4.3189  -4.2581  -4.2151  -4.0933  -3.9755
  -3.8838  -3.8466  -3.7892  -3.7163  -3.4473  -3.3989  -3.2122  -2.6989
  -2.3851  -2.0580  -1.9798  -1.8903  -1.6936  -1.6482  -1.6417  -1.5408
  -1.5123  -1.4351  -1.4054  -1.3635  -1.3006  -1.2058  -1.1702  -1.0986
  -1.0565  -0.9632  -0.9138  -0.8730  -0.7710  -0.7497  -0.7064  -0.6475
  -0.5659  -0.5249  -0.4753  -0.4282  -0.3782  -0.3440  -0.2546  -0.2218
  -0.1496  -0.1259  -0.0619  -0.0382   0.0481   0.2202   0.2864   0.3148
   0.3375   0.3808   0.4345   0.4807   0.5089   0.5705   0.6202   0.6353
   0.7274   0.7714   0.8560   0.8846   0.9315   0.9487   1.0055   1.0454
   1.0794   1.1010   1.1147   1.1401   1.1823   1.2092   1.2337   1.2656
   1.2924   1.3226   1.3636   1.4023   1.4367   1.4598   1.4977   1.5260
   1.5392   1.5927   1.6113   1.6221   1.6607   1.6776   1.7303   1.7491
   1.7626   1.8069   1.8309   1.8665   1.8868   1.9035   1.9417   1.9631
   1.9977   2.0198   2.0280   2.0549   2.0862   2.1309   2.1712   2.1821
   2.2255   2.2675   2.2949   2.3570   2.4109   2.4285   2.4680   2.4965
   2.5624   2.6215   2.6663   2.7231   2.7598   2.7932   2.8442   2.8643
   2.9138   2.9290   3.0286   3.0353   3.1092   3.1575   3.2422   3.3198
     eigenvalues at k+q:
 -35.0646 -34.7739 -34.7603 -34.6416 -34.5789 -34.5337 -34.5024 -34.4567
 -34.4373 -34.3444 -34.3347 -34.3305 -34.2549 -17.1881 -17.0209 -16.9295
 -16.8734 -16.7519 -16.6041 -16.5378 -16.4945 -16.4846 -16.4491 -16.4032
 -16.3683 -16.2569 -16.1882 -16.1640 -16.1186 -16.0732 -16.0486 -16.0252
 -16.0041 -15.9826 -15.9706 -15.9290 -15.9114 -15.8972 -15.8734 -15.8547
 -15.8397 -15.8175 -15.7869 -15.7780 -15.7529 -15.7350 -15.7308 -15.7048
 -15.6618 -15.6437 -15.6277 -15.6100 -15.5739 -15.5662 -15.5363 -15.5219
 -15.5095 -15.4953 -15.4815 -15.4551 -15.4300 -15.4100 -15.3975 -15.3699
 -15.3536 -15.3465 -15.3036 -15.2707 -15.2543 -15.1053 -14.9108 -14.8800
 -14.7622 -14.1494 -13.9309 -13.7810 -13.7601 -13.6591 -13.6403 -13.5758
 -13.5599 -13.5299 -13.4542 -13.2422 -13.1841 -13.1218 -13.0838 -12.9543
 -12.9253 -12.8440 -12.7836 -12.7689 -12.7441 -12.7110 -12.6614 -12.6126
 -12.5925 -12.5314 -12.3232  -5.0514  -5.0264  -4.7084  -4.5721  -4.5496
  -4.4859  -4.4317  -4.3722  -4.3189  -4.2582  -4.2151  -4.0933  -3.9754
  -3.8838  -3.8466  -3.7891  -3.7162  -3.4474  -3.3990  -3.2123  -2.6989
  -2.3851  -2.0578  -1.9800  -1.8903  -1.6938  -1.6484  -1.6419  -1.5411
  -1.5120  -1.4327  -1.4067  -1.3639  -1.2979  -1.2067  -1.1709  -1.0985
  -1.0572  -0.9652  -0.9107  -0.8744  -0.7718  -0.7484  -0.7093  -0.6449
  -0.5680  -0.5237  -0.4728  -0.4274  -0.3774  -0.3443  -0.2559  -0.2219
  -0.1512  -0.1275  -0.0605  -0.0388   0.0482   0.2201   0.2828   0.3157
   0.3381   0.3791   0.4362   0.4836   0.5100   0.5694   0.6203   0.6356
   0.7279   0.7717   0.8552   0.8843   0.9318   0.9505   1.0061   1.0422
   1.0791   1.1025   1.1150   1.1397   1.1801   1.2084   1.2326   1.2663
   1.2933   1.3234   1.3641   1.4037   1.4361   1.4583   1.4963   1.5238
   1.5397   1.5955   1.6109   1.6234   1.6610   1.6768   1.7305   1.7484
   1.7634   1.8088   1.8295   1.8663   1.8889   1.9020   1.9422   1.9614
   1.9981   2.0208   2.0296   2.0526   2.0847   2.1302   2.1719   2.1832
   2.2257   2.2691   2.2924   2.3553   2.4114   2.4288   2.4692   2.4961
   2.5636   2.6218   2.6659   2.7228   2.7599   2.7932   2.8441   2.8643
   2.9136   2.9287   3.0288   3.0355   3.1092   3.1575   3.2424   3.3198
     cgsolve_all iterations  70    anorm=    0.70E-07
     cgsolve_all iterations  72    anorm=    0.71E-07
     cgsolve_all iterations  70    anorm=    0.73E-07
     compute_u_kq: q = (    0.0000,    0.0000,   -0.0201)
     Rotating WFCS
     ethr =  1.00E-14,  avg # of iterations = 23.0
     eigenvalues at k:
 -35.0646 -34.7739 -34.7603 -34.6416 -34.5789 -34.5337 -34.5024 -34.4567
 -34.4373 -34.3444 -34.3347 -34.3305 -34.2549 -17.1881 -17.0209 -16.9297
 -16.8733 -16.7519 -16.6041 -16.5376 -16.4945 -16.4847 -16.4492 -16.4033
 -16.3685 -16.2561 -16.1887 -16.1642 -16.1180 -16.0726 -16.0475 -16.0270
 -16.0041 -15.9836 -15.9696 -15.9289 -15.9117 -15.8995 -15.8721 -15.8557
 -15.8395 -15.8158 -15.7864 -15.7781 -15.7539 -15.7344 -15.7306 -15.7043
 -15.6616 -15.6438 -15.6276 -15.6105 -15.5734 -15.5662 -15.5365 -15.5214
 -15.5100 -15.4959 -15.4834 -15.4539 -15.4301 -15.4099 -15.3968 -15.3705
 -15.3532 -15.3458 -15.3039 -15.2706 -15.2546 -15.1053 -14.9108 -14.8799
 -14.7624 -14.1496 -13.9311 -13.7806 -13.7592 -13.6599 -13.6409 -13.5751
 -13.5604 -13.5303 -13.4541 -13.2424 -13.1841 -13.1217 -13.0837 -12.9542
 -12.9252 -12.8439 -12.7836 -12.7689 -12.7441 -12.7109 -12.6613 -12.6125
 -12.5925 -12.5314 -12.3232  -5.0514  -5.0264  -4.7084  -4.5721  -4.5496
  -4.4859  -4.4317  -4.3723  -4.3189  -4.2581  -4.2151  -4.0933  -3.9755
  -3.8838  -3.8466  -3.7892  -3.7163  -3.4473  -3.3989  -3.2122  -2.6989
  -2.3851  -2.0580  -1.9798  -1.8903  -1.6936  -1.6482  -1.6417  -1.5408
  -1.5123  -1.4351  -1.4054  -1.3635  -1.3006  -1.2058  -1.1702  -1.0986
  -1.0565  -0.9632  -0.9138  -0.8730  -0.7710  -0.7497  -0.7064  -0.6475
  -0.5659  -0.5249  -0.4753  -0.4282  -0.3782  -0.3440  -0.2546  -0.2218
  -0.1496  -0.1259  -0.0619  -0.0382   0.0481   0.2202   0.2864   0.3148
   0.3375   0.3808   0.4345   0.4807   0.5089   0.5705   0.6202   0.6353
   0.7274   0.7714   0.8560   0.8846   0.9315   0.9487   1.0055   1.0454
   1.0794   1.1010   1.1147   1.1401   1.1823   1.2092   1.2337   1.2656
   1.2924   1.3226   1.3636   1.4023   1.4367   1.4598   1.4977   1.5260
   1.5392   1.5927   1.6113   1.6221   1.6607   1.6776   1.7303   1.7491
   1.7626   1.8069   1.8309   1.8665   1.8868   1.9035   1.9417   1.9631
   1.9977   2.0198   2.0280   2.0549   2.0862   2.1309   2.1712   2.1821
   2.2255   2.2675   2.2949   2.3570   2.4109   2.4285   2.4680   2.4965
   2.5624   2.6215   2.6663   2.7231   2.7598   2.7932   2.8442   2.8643
   2.9138   2.9290   3.0286   3.0353   3.1092   3.1575   3.2422   3.3198
     eigenvalues at k+q:
 -35.0646 -34.7739 -34.7603 -34.6416 -34.5789 -34.5337 -34.5024 -34.4567
 -34.4373 -34.3444 -34.3347 -34.3305 -34.2549 -17.1881 -17.0208 -16.9298
 -16.8733 -16.7518 -16.6042 -16.5374 -16.4944 -16.4847 -16.4492 -16.4033
 -16.3688 -16.2554 -16.1888 -16.1642 -16.1178 -16.0722 -16.0464 -16.0286
 -16.0049 -15.9841 -15.9682 -15.9292 -15.9118 -15.9014 -15.8708 -15.8568
 -15.8388 -15.8143 -15.7858 -15.7783 -15.7550 -15.7340 -15.7305 -15.7037
 -15.6614 -15.6441 -15.6276 -15.6108 -15.5728 -15.5662 -15.5366 -15.5209
 -15.5106 -15.4966 -15.4851 -15.4527 -15.4300 -15.4099 -15.3963 -15.3712
 -15.3529 -15.3449 -15.3042 -15.2706 -15.2549 -15.1054 -14.9108 -14.8799
 -14.7625 -14.1498 -13.9314 -13.7805 -13.7582 -13.6609 -13.6414 -13.5744
 -13.5610 -13.5306 -13.4539 -13.2426 -13.1841 -13.1216 -13.0837 -12.9541
 -12.9252 -12.8437 -12.7835 -12.7689 -12.7440 -12.7108 -12.6612 -12.6125
 -12.5925 -12.5313 -12.3232  -5.0514  -5.0264  -4.7084  -4.5721  -4.5495
  -4.4858  -4.4316  -4.3725  -4.3189  -4.2580  -4.2151  -4.0933  -3.9755
  -3.8837  -3.8466  -3.7892  -3.7164  -3.4473  -3.3989  -3.2122  -2.6989
  -2.3851  -2.0583  -1.9795  -1.8903  -1.6934  -1.6479  -1.6415  -1.5410
  -1.5122  -1.4372  -1.4040  -1.3640  -1.3027  -1.2052  -1.1696  -1.0989
  -1.0558  -0.9609  -0.9168  -0.8715  -0.7707  -0.7513  -0.7028  -0.6500
  -0.5642  -0.5261  -0.4780  -0.4290  -0.3781  -0.3440  -0.2528  -0.2215
  -0.1484  -0.1240  -0.0641  -0.0371   0.0481   0.2195   0.2888   0.3147
   0.3375   0.3829   0.4328   0.4776   0.5081   0.5719   0.6185   0.6352
   0.7269   0.7711   0.8565   0.8859   0.9306   0.9479   1.0038   1.0492
   1.0789   1.1003   1.1150   1.1406   1.1842   1.2098   1.2345   1.2649
   1.2925   1.3215   1.3634   1.4004   1.4376   1.4614   1.4985   1.5276
   1.5398   1.5897   1.6116   1.6213   1.6597   1.6786   1.7302   1.7488
   1.7631   1.8047   1.8326   1.8666   1.8847   1.9047   1.9408   1.9647
   1.9974   2.0185   2.0262   2.0577   2.0880   2.1326   2.1702   2.1811
   2.2253   2.2654   2.2976   2.3589   2.4104   2.4283   2.4668   2.4967
   2.5613   2.6211   2.6667   2.7234   2.7598   2.7932   2.8444   2.8642
   2.9140   2.9292   3.0285   3.0351   3.1093   3.1574   3.2421   3.3199
     cgsolve_all iterations  70    anorm=    0.70E-07
     cgsolve_all iterations  72    anorm=    0.70E-07
     cgsolve_all iterations  70    anorm=    0.72E-07

     k-point #    2 of     4      pool #  1    cpu time:    4931.3
     compute_u_kq: q = (    0.0000,    0.0000,    0.0000)
     Rotating WFCS
     ethr =  1.00E-14,  avg # of iterations =  5.0
     eigenvalues at k:
 -35.0646 -34.7739 -34.7603 -34.6416 -34.5789 -34.5337 -34.5024 -34.4567
 -34.4373 -34.3444 -34.3347 -34.3305 -34.2549 -17.1881 -17.0209 -16.9294
 -16.8737 -16.7515 -16.6054 -16.5389 -16.4940 -16.4848 -16.4462 -16.4033
 -16.3705 -16.2542 -16.1779 -16.1587 -16.1339 -16.0739 -16.0552 -16.0267
 -16.0079 -15.9872 -15.9562 -15.9373 -15.9071 -15.9020 -15.8644 -15.8555
 -15.8328 -15.8123 -15.7880 -15.7799 -15.7531 -15.7412 -15.7329 -15.7018
 -15.6658 -15.6443 -15.6298 -15.6064 -15.5739 -15.5641 -15.5362 -15.5213
 -15.5107 -15.4954 -15.4823 -15.4499 -15.4214 -15.4135 -15.4071 -15.3752
 -15.3533 -15.3424 -15.3025 -15.2722 -15.2535 -15.1053 -14.9100 -14.8807
 -14.7620 -14.1484 -13.9320 -13.7844 -13.7569 -13.6625 -13.6372 -13.5730
 -13.5630 -13.5297 -13.4541 -13.2425 -13.1843 -13.1215 -13.0836 -12.9542
 -12.9257 -12.8436 -12.7819 -12.7705 -12.7439 -12.7111 -12.6614 -12.6125
 -12.5926 -12.5313 -12.3232  -5.0515  -5.0263  -4.7083  -4.5721  -4.5496
  -4.4859  -4.4319  -4.3722  -4.3189  -4.2580  -4.2152  -4.0932  -3.9751
  -3.8834  -3.8473  -3.7886  -3.7170  -3.4474  -3.3989  -3.2121  -2.6992
  -2.3851  -2.0574  -1.9803  -1.8881  -1.6937  -1.6461  -1.6420  -1.5523
  -1.5031  -1.4273  -1.4032  -1.3826  -1.2891  -1.2095  -1.1744  -1.1013
  -1.0560  -0.9615  -0.9052  -0.8698  -0.7913  -0.7481  -0.7065  -0.6272
  -0.5821  -0.5292  -0.4666  -0.4442  -0.3567  -0.3433  -0.2403  -0.2150
  -0.1587  -0.1137  -0.0875  -0.0265   0.0498   0.2039   0.2551   0.3260
   0.3476   0.3920   0.4326   0.4816   0.5384   0.5528   0.5920   0.6351
   0.7277   0.7719   0.8489   0.9154   0.9298   0.9461   0.9842   1.0493
   1.0848   1.1145   1.1164   1.1469   1.1712   1.2065   1.2238   1.2699
   1.3151   1.3234   1.3598   1.3976   1.4413   1.4576   1.4855   1.5149
   1.5558   1.5840   1.6175   1.6324   1.6618   1.6710   1.7292   1.7456
   1.7715   1.8058   1.8486   1.8584   1.8865   1.8981   1.9202   1.9528
   1.9952   2.0178   2.0240   2.0685   2.0969   2.1449   2.1709   2.1900
   2.2161   2.2501   2.3040   2.3595   2.4092   2.4299   2.4690   2.4894
   2.5659   2.6203   2.6667   2.7238   2.7601   2.7913   2.8467   2.8637
   2.9133   2.9275   3.0285   3.0355   3.1100   3.1567   3.2425   3.3201
     eigenvalues at k+q:
 -35.0646 -34.7739 -34.7603 -34.6416 -34.5789 -34.5337 -34.5024 -34.4567
 -34.4373 -34.3444 -34.3347 -34.3305 -34.2549 -17.1881 -17.0209 -16.9294
 -16.8736 -16.7515 -16.6054 -16.5389 -16.4940 -16.4848 -16.4462 -16.4033
 -16.3705 -16.2542 -16.1779 -16.1587 -16.1339 -16.0739 -16.0552 -16.0267
 -16.0079 -15.9872 -15.9562 -15.9373 -15.9071 -15.9020 -15.8644 -15.8555
 -15.8328 -15.8123 -15.7880 -15.7799 -15.7531 -15.7412 -15.7329 -15.7018
 -15.6658 -15.6443 -15.6298 -15.6064 -15.5739 -15.5641 -15.5362 -15.5213
 -15.5107 -15.4954 -15.4823 -15.4499 -15.4214 -15.4135 -15.4071 -15.3752
 -15.3533 -15.3424 -15.3025 -15.2722 -15.2535 -15.1053 -14.9100 -14.8807
 -14.7620 -14.1484 -13.9320 -13.7844 -13.7569 -13.6625 -13.6372 -13.5730
 -13.5630 -13.5297 -13.4541 -13.2425 -13.1843 -13.1215 -13.0836 -12.9542
 -12.9257 -12.8436 -12.7819 -12.7704 -12.7439 -12.7111 -12.6614 -12.6125
 -12.5926 -12.5313 -12.3232  -5.0515  -5.0263  -4.7083  -4.5721  -4.5496
  -4.4859  -4.4319  -4.3722  -4.3189  -4.2580  -4.2152  -4.0932  -3.9751
  -3.8834  -3.8472  -3.7886  -3.7170  -3.4474  -3.3989  -3.2121  -2.6992
  -2.3851  -2.0573  -1.9803  -1.8881  -1.6937  -1.6461  -1.6420  -1.5523
  -1.5031  -1.4273  -1.4032  -1.3826  -1.2891  -1.2095  -1.1744  -1.1013
  -1.0560  -0.9615  -0.9052  -0.8698  -0.7913  -0.7481  -0.7065  -0.6272
  -0.5821  -0.5292  -0.4666  -0.4442  -0.3567  -0.3433  -0.2403  -0.2150
  -0.1587  -0.1137  -0.0875  -0.0265   0.0498   0.2040   0.2551   0.3260
   0.3476   0.3920   0.4326   0.4816   0.5384   0.5528   0.5920   0.6351
   0.7277   0.7719   0.8489   0.9154   0.9298   0.9461   0.9843   1.0493
   1.0848   1.1145   1.1164   1.1469   1.1712   1.2065   1.2238   1.2699
   1.3151   1.3234   1.3598   1.3976   1.4413   1.4576   1.4855   1.5149
   1.5558   1.5840   1.6175   1.6324   1.6618   1.6710   1.7292   1.7456
   1.7715   1.8058   1.8486   1.8584   1.8865   1.8981   1.9202   1.9528
   1.9952   2.0178   2.0240   2.0685   2.0969   2.1449   2.1709   2.1900
   2.2161   2.2501   2.3040   2.3595   2.4092   2.4299   2.4690   2.4894
   2.5659   2.6203   2.6667   2.7239   2.7601   2.7913   2.8467   2.8637
   2.9133   2.9275   3.0285   3.0355   3.1100   3.1568   3.2425   3.3201
     cgsolve_all iterations  63    anorm=    0.73E-07
PARA_AUG  1     -26.2484757        -0.4961625         0.0115514
     cgsolve_all iterations  63    anorm=    0.72E-07
PARA_AUG  2      -0.5043102       -24.6080011         1.0826002
     cgsolve_all iterations  65    anorm=    0.71E-07
PARA_AUG  3       0.0813782         1.1434296       -25.3737580
     cgsolve_all iterations  70    anorm=    0.70E-07
     cgsolve_all iterations  72    anorm=    0.70E-07
     cgsolve_all iterations  70    anorm=    0.71E-07
     compute_u_kq: q = (    0.0201,    0.0000,    0.0000)
     Rotating WFCS
     ethr =  1.00E-14,  avg # of iterations = 23.0
     eigenvalues at k:
 -35.0646 -34.7739 -34.7603 -34.6416 -34.5789 -34.5337 -34.5024 -34.4567
 -34.4373 -34.3444 -34.3347 -34.3305 -34.2549 -17.1881 -17.0209 -16.9294
 -16.8737 -16.7515 -16.6054 -16.5389 -16.4940 -16.4848 -16.4462 -16.4033
 -16.3705 -16.2542 -16.1779 -16.1587 -16.1339 -16.0739 -16.0552 -16.0267
 -16.0079 -15.9872 -15.9562 -15.9373 -15.9071 -15.9020 -15.8644 -15.8555
 -15.8328 -15.8123 -15.7880 -15.7799 -15.7531 -15.7412 -15.7329 -15.7018
 -15.6658 -15.6443 -15.6298 -15.6064 -15.5739 -15.5641 -15.5362 -15.5213
 -15.5107 -15.4954 -15.4823 -15.4499 -15.4214 -15.4135 -15.4071 -15.3752
 -15.3533 -15.3424 -15.3025 -15.2722 -15.2535 -15.1053 -14.9100 -14.8807
 -14.7620 -14.1484 -13.9320 -13.7844 -13.7569 -13.6625 -13.6372 -13.5730
 -13.5630 -13.5297 -13.4541 -13.2425 -13.1843 -13.1215 -13.0836 -12.9542
 -12.9257 -12.8436 -12.7819 -12.7705 -12.7439 -12.7111 -12.6614 -12.6125
 -12.5926 -12.5313 -12.3232  -5.0515  -5.0263  -4.7083  -4.5721  -4.5496
  -4.4859  -4.4319  -4.3722  -4.3189  -4.2580  -4.2152  -4.0932  -3.9751
  -3.8834  -3.8473  -3.7886  -3.7170  -3.4474  -3.3989  -3.2121  -2.6992
  -2.3851  -2.0574  -1.9803  -1.8881  -1.6937  -1.6461  -1.6420  -1.5523
  -1.5031  -1.4273  -1.4032  -1.3826  -1.2891  -1.2095  -1.1744  -1.1013
  -1.0560  -0.9615  -0.9052  -0.8698  -0.7913  -0.7481  -0.7065  -0.6272
  -0.5821  -0.5292  -0.4666  -0.4442  -0.3567  -0.3433  -0.2403  -0.2150
  -0.1587  -0.1137  -0.0875  -0.0265   0.0498   0.2039   0.2551   0.3260
   0.3476   0.3920   0.4326   0.4816   0.5384   0.5528   0.5920   0.6351
   0.7277   0.7719   0.8489   0.9154   0.9298   0.9461   0.9842   1.0493
   1.0848   1.1145   1.1164   1.1469   1.1712   1.2065   1.2238   1.2699
   1.3151   1.3234   1.3598   1.3976   1.4413   1.4576   1.4855   1.5149
   1.5558   1.5840   1.6175   1.6324   1.6618   1.6710   1.7292   1.7456
   1.7715   1.8058   1.8486   1.8584   1.8865   1.8981   1.9202   1.9528
   1.9952   2.0178   2.0240   2.0685   2.0969   2.1449   2.1709   2.1900
   2.2161   2.2501   2.3040   2.3595   2.4092   2.4299   2.4690   2.4894
   2.5659   2.6203   2.6667   2.7238   2.7601   2.7913   2.8467   2.8637
   2.9133   2.9275   3.0285   3.0355   3.1100   3.1567   3.2425   3.3201
     eigenvalues at k+q:
 -35.0646 -34.7739 -34.7603 -34.6416 -34.5789 -34.5337 -34.5024 -34.4567
 -34.4373 -34.3444 -34.3347 -34.3305 -34.2549 -17.1889 -17.0210 -16.9267
 -16.8719 -16.7540 -16.6058 -16.5392 -16.4940 -16.4853 -16.4478 -16.4038
 -16.3735 -16.2550 -16.1801 -16.1600 -16.1352 -16.0766 -16.0583 -16.0287
 -16.0096 -15.9883 -15.9557 -15.9393 -15.9078 -15.9041 -15.8660 -15.8542
 -15.8347 -15.8112 -15.7888 -15.7782 -15.7521 -15.7399 -15.7332 -15.7012
 -15.6658 -15.6424 -15.6270 -15.6057 -15.5726 -15.5632 -15.5359 -15.5222
 -15.5099 -15.4951 -15.4810 -15.4491 -15.4201 -15.4119 -15.4067 -15.3749
 -15.3525 -15.3434 -15.3019 -15.2722 -15.2533 -15.1048 -14.9073 -14.8793
 -14.7548 -14.1468 -13.9169 -13.7816 -13.7554 -13.6560 -13.6323 -13.5704
 -13.5531 -13.5259 -13.4518 -13.2352 -13.1850 -13.1279 -13.0883 -12.9569
 -12.9321 -12.8506 -12.7860 -12.7739 -12.7503 -12.7150 -12.6709 -12.6185
 -12.5954 -12.5375 -12.3217  -5.0503  -5.0266  -4.7067  -4.5727  -4.5518
  -4.4902  -4.4301  -4.3722  -4.3211  -4.2573  -4.2119  -4.0932  -3.9731
  -3.8802  -3.8488  -3.7856  -3.7157  -3.4478  -3.3982  -3.2149  -2.6972
  -2.3821  -2.0543  -1.9833  -1.8833  -1.6874  -1.6440  -1.6391  -1.5507
  -1.5008  -1.4216  -1.3972  -1.3766  -1.2853  -1.2045  -1.1727  -1.1005
  -1.0526  -0.9595  -0.9043  -0.8714  -0.7899  -0.7470  -0.7053  -0.6315
  -0.5841  -0.5313  -0.4726  -0.4414  -0.3518  -0.3477  -0.2466  -0.2169
  -0.1578  -0.1127  -0.0825  -0.0244   0.0460   0.2028   0.2583   0.3266
   0.3491   0.3937   0.4322   0.4864   0.5324   0.5538   0.5863   0.6293
   0.7199   0.7707   0.8479   0.9124   0.9244   0.9462   0.9825   1.0472
   1.0813   1.1093   1.1149   1.1446   1.1660   1.2036   1.2172   1.2675
   1.3106   1.3225   1.3586   1.3970   1.4362   1.4541   1.4823   1.5148
   1.5529   1.5775   1.6155   1.6336   1.6608   1.6706   1.7303   1.7442
   1.7689   1.8073   1.8477   1.8575   1.8854   1.8938   1.9173   1.9510
   1.9913   2.0133   2.0218   2.0681   2.0948   2.1476   2.1713   2.1919
   2.2172   2.2539   2.3032   2.3623   2.4156   2.4334   2.4709   2.4884
   2.5683   2.6240   2.6701   2.7240   2.7602   2.7902   2.8464   2.8630
   2.9120   2.9338   3.0322   3.0390   3.1106   3.1601   3.2411   3.3184
     cgsolve_all iterations  70    anorm=    0.71E-07
     cgsolve_all iterations  72    anorm=    0.71E-07
     cgsolve_all iterations  70    anorm=    0.71E-07
     compute_u_kq: q = (   -0.0201,    0.0000,    0.0000)
     Rotating WFCS
     ethr =  1.00E-14,  avg # of iterations = 23.0
     eigenvalues at k:
 -35.0646 -34.7739 -34.7603 -34.6416 -34.5789 -34.5337 -34.5024 -34.4567
 -34.4373 -34.3444 -34.3347 -34.3305 -34.2549 -17.1881 -17.0209 -16.9294
 -16.8737 -16.7515 -16.6054 -16.5389 -16.4940 -16.4848 -16.4462 -16.4033
 -16.3705 -16.2542 -16.1779 -16.1587 -16.1339 -16.0739 -16.0552 -16.0267
 -16.0079 -15.9872 -15.9562 -15.9373 -15.9071 -15.9020 -15.8644 -15.8555
 -15.8328 -15.8123 -15.7880 -15.7799 -15.7531 -15.7412 -15.7329 -15.7018
 -15.6658 -15.6443 -15.6298 -15.6064 -15.5739 -15.5641 -15.5362 -15.5213
 -15.5107 -15.4954 -15.4823 -15.4499 -15.4214 -15.4135 -15.4071 -15.3752
 -15.3533 -15.3424 -15.3025 -15.2722 -15.2535 -15.1053 -14.9100 -14.8807
 -14.7620 -14.1484 -13.9320 -13.7844 -13.7569 -13.6625 -13.6372 -13.5730
 -13.5630 -13.5297 -13.4541 -13.2425 -13.1843 -13.1215 -13.0836 -12.9542
 -12.9257 -12.8436 -12.7819 -12.7705 -12.7439 -12.7111 -12.6614 -12.6125
 -12.5926 -12.5313 -12.3232  -5.0515  -5.0263  -4.7083  -4.5721  -4.5496
  -4.4859  -4.4319  -4.3722  -4.3189  -4.2580  -4.2152  -4.0932  -3.9751
  -3.8834  -3.8473  -3.7886  -3.7170  -3.4474  -3.3989  -3.2121  -2.6992
  -2.3851  -2.0574  -1.9803  -1.8881  -1.6937  -1.6461  -1.6420  -1.5523
  -1.5031  -1.4273  -1.4032  -1.3826  -1.2891  -1.2095  -1.1744  -1.1013
  -1.0560  -0.9615  -0.9052  -0.8698  -0.7913  -0.7481  -0.7065  -0.6272
  -0.5821  -0.5292  -0.4666  -0.4442  -0.3567  -0.3433  -0.2403  -0.2150
  -0.1587  -0.1137  -0.0875  -0.0265   0.0498   0.2039   0.2551   0.3260
   0.3476   0.3920   0.4326   0.4816   0.5384   0.5528   0.5920   0.6351
   0.7277   0.7719   0.8489   0.9154   0.9298   0.9461   0.9842   1.0493
   1.0848   1.1145   1.1164   1.1469   1.1712   1.2065   1.2238   1.2699
   1.3151   1.3234   1.3598   1.3976   1.4413   1.4576   1.4855   1.5149
   1.5558   1.5840   1.6175   1.6324   1.6618   1.6710   1.7292   1.7456
   1.7715   1.8058   1.8486   1.8584   1.8865   1.8981   1.9202   1.9528
   1.9952   2.0178   2.0240   2.0685   2.0969   2.1449   2.1709   2.1900
   2.2161   2.2501   2.3040   2.3595   2.4092   2.4299   2.4690   2.4894
   2.5659   2.6203   2.6667   2.7238   2.7601   2.7913   2.8467   2.8637
   2.9133   2.9275   3.0285   3.0355   3.1100   3.1567   3.2425   3.3201
     eigenvalues at k+q:
 -35.0646 -34.7739 -34.7603 -34.6416 -34.5789 -34.5337 -34.5024 -34.4567
 -34.4373 -34.3444 -34.3348 -34.3305 -34.2548 -17.1873 -17.0208 -16.9320
 -16.8754 -16.7492 -16.6047 -16.5387 -16.4948 -16.4838 -16.4445 -16.4027
 -16.3675 -16.2535 -16.1758 -16.1572 -16.1327 -16.0713 -16.0524 -16.0245
 -16.0060 -15.9860 -15.9569 -15.9345 -15.9065 -15.8998 -15.8637 -15.8560
 -15.8309 -15.8135 -15.7875 -15.7817 -15.7542 -15.7425 -15.7327 -15.7027
 -15.6655 -15.6467 -15.6324 -15.6068 -15.5754 -15.5647 -15.5367 -15.5206
 -15.5115 -15.4957 -15.4837 -15.4508 -15.4228 -15.4150 -15.4073 -15.3755
 -15.3543 -15.3413 -15.3031 -15.2720 -15.2538 -15.1058 -14.9128 -14.8820
 -14.7692 -14.1499 -13.9467 -13.7874 -13.7581 -13.6688 -13.6423 -13.5799
 -13.5690 -13.5331 -13.4563 -13.2494 -13.1833 -13.1159 -13.0783 -12.9518
 -12.9185 -12.8369 -12.7789 -12.7667 -12.7379 -12.7070 -12.6524 -12.6066
 -12.5895 -12.5245 -12.3249  -5.0526  -5.0261  -4.7098  -4.5715  -4.5472
  -4.4820  -4.4335  -4.3722  -4.3172  -4.2583  -4.2183  -4.0933  -3.9772
  -3.8871  -3.8456  -3.7915  -3.7182  -3.4469  -3.3997  -3.2093  -2.7012
  -2.3882  -2.0609  -1.9770  -1.8922  -1.7004  -1.6487  -1.6447  -1.5562
  -1.5054  -1.4320  -1.4093  -1.3872  -1.2922  -1.2143  -1.1762  -1.1019
  -1.0585  -0.9637  -0.9065  -0.8684  -0.7927  -0.7488  -0.7079  -0.6232
  -0.5798  -0.5269  -0.4615  -0.4470  -0.3611  -0.3389  -0.2342  -0.2132
  -0.1598  -0.1150  -0.0927  -0.0281   0.0532   0.2049   0.2522   0.3253
   0.3471   0.3900   0.4325   0.4774   0.5421   0.5542   0.5984   0.6418
   0.7355   0.7733   0.8488   0.9175   0.9341   0.9454   0.9870   1.0513
   1.0871   1.1149   1.1220   1.1507   1.1766   1.2095   1.2304   1.2728
   1.3193   1.3245   1.3613   1.3980   1.4455   1.4619   1.4889   1.5148
   1.5585   1.5908   1.6194   1.6317   1.6605   1.6728   1.7280   1.7475
   1.7739   1.8040   1.8482   1.8595   1.8869   1.9023   1.9233   1.9544
   1.9989   2.0229   2.0273   2.0697   2.0990   2.1418   2.1717   2.1877
   2.2156   2.2464   2.3044   2.3567   2.4028   2.4266   2.4664   2.4919
   2.5635   2.6159   2.6631   2.7242   2.7595   2.7933   2.8469   2.8642
   2.9145   2.9213   3.0207   3.0354   3.1094   3.1534   3.2437   3.3220
     cgsolve_all iterations  70    anorm=    0.71E-07
     cgsolve_all iterations  72    anorm=    0.71E-07
     cgsolve_all iterations  72    anorm=    0.71E-07
     compute_u_kq: q = (    0.0000,    0.0201,    0.0000)
     Rotating WFCS
     ethr =  1.00E-14,  avg # of iterations = 23.0
     eigenvalues at k:
 -35.0646 -34.7739 -34.7603 -34.6416 -34.5789 -34.5337 -34.5024 -34.4567
 -34.4373 -34.3444 -34.3347 -34.3305 -34.2549 -17.1881 -17.0209 -16.9294
 -16.8737 -16.7515 -16.6054 -16.5389 -16.4940 -16.4848 -16.4462 -16.4033
 -16.3705 -16.2542 -16.1779 -16.1587 -16.1339 -16.0739 -16.0552 -16.0267
 -16.0079 -15.9872 -15.9562 -15.9373 -15.9071 -15.9020 -15.8644 -15.8555
 -15.8328 -15.8123 -15.7880 -15.7799 -15.7531 -15.7412 -15.7329 -15.7018
 -15.6658 -15.6443 -15.6298 -15.6064 -15.5739 -15.5641 -15.5362 -15.5213
 -15.5107 -15.4954 -15.4823 -15.4499 -15.4214 -15.4135 -15.4071 -15.3752
 -15.3533 -15.3424 -15.3025 -15.2722 -15.2535 -15.1053 -14.9100 -14.8807
 -14.7620 -14.1484 -13.9320 -13.7844 -13.7569 -13.6625 -13.6372 -13.5730
 -13.5630 -13.5297 -13.4541 -13.2425 -13.1843 -13.1215 -13.0836 -12.9542
 -12.9257 -12.8436 -12.7819 -12.7705 -12.7439 -12.7111 -12.6614 -12.6125
 -12.5926 -12.5313 -12.3232  -5.0515  -5.0263  -4.7083  -4.5721  -4.5496
  -4.4859  -4.4319  -4.3722  -4.3189  -4.2580  -4.2152  -4.0932  -3.9751
  -3.8834  -3.8473  -3.7886  -3.7170  -3.4474  -3.3989  -3.2121  -2.6992
  -2.3851  -2.0574  -1.9803  -1.8881  -1.6937  -1.6461  -1.6420  -1.5523
  -1.5031  -1.4273  -1.4032  -1.3826  -1.2891  -1.2095  -1.1744  -1.1013
  -1.0560  -0.9615  -0.9052  -0.8698  -0.7913  -0.7481  -0.7065  -0.6272
  -0.5821  -0.5292  -0.4666  -0.4442  -0.3567  -0.3433  -0.2403  -0.2150
  -0.1587  -0.1137  -0.0875  -0.0265   0.0498   0.2039   0.2551   0.3260
   0.3476   0.3920   0.4326   0.4816   0.5384   0.5528   0.5920   0.6351
   0.7277   0.7719   0.8489   0.9154   0.9298   0.9461   0.9842   1.0493
   1.0848   1.1145   1.1164   1.1469   1.1712   1.2065   1.2238   1.2699
   1.3151   1.3234   1.3598   1.3976   1.4413   1.4576   1.4855   1.5149
   1.5558   1.5840   1.6175   1.6324   1.6618   1.6710   1.7292   1.7456
   1.7715   1.8058   1.8486   1.8584   1.8865   1.8981   1.9202   1.9528
   1.9952   2.0178   2.0240   2.0685   2.0969   2.1449   2.1709   2.1900
   2.2161   2.2501   2.3040   2.3595   2.4092   2.4299   2.4690   2.4894
   2.5659   2.6203   2.6667   2.7238   2.7601   2.7913   2.8467   2.8637
   2.9133   2.9275   3.0285   3.0355   3.1100   3.1567   3.2425   3.3201
     eigenvalues at k+q:
 -35.0646 -34.7739 -34.7603 -34.6416 -34.5789 -34.5337 -34.5024 -34.4567
 -34.4373 -34.3444 -34.3347 -34.3305 -34.2549 -17.1881 -17.0209 -16.9300
 -16.8727 -16.7520 -16.6044 -16.5393 -16.4929 -16.4855 -16.4480 -16.4049
 -16.3695 -16.2518 -16.1783 -16.1595 -16.1339 -16.0734 -16.0558 -16.0249
 -16.0084 -15.9876 -15.9565 -15.9357 -15.9078 -15.9027 -15.8639 -15.8550
 -15.8339 -15.8143 -15.7878 -15.7793 -15.7537 -15.7408 -15.7330 -15.7014
 -15.6638 -15.6446 -15.6306 -15.6041 -15.5748 -15.5637 -15.5365 -15.5227
 -15.5103 -15.4944 -15.4826 -15.4505 -15.4226 -15.4137 -15.4064 -15.3752
 -15.3538 -15.3418 -15.3036 -15.2722 -15.2536 -15.1036 -14.9119 -14.8812
 -14.7610 -14.1479 -13.9324 -13.7876 -13.7570 -13.6645 -13.6353 -13.5712
 -13.5608 -13.5282 -13.4533 -13.2437 -13.1821 -13.1215 -13.0836 -12.9588
 -12.9249 -12.8435 -12.7824 -12.7711 -12.7446 -12.7108 -12.6653 -12.6123
 -12.5930 -12.5250 -12.3236  -5.0532  -5.0243  -4.7079  -4.5722  -4.5494
  -4.4857  -4.4335  -4.3735  -4.3187  -4.2565  -4.2152  -4.0927  -3.9753
  -3.8839  -3.8472  -3.7884  -3.7173  -3.4461  -3.4001  -3.2114  -2.7001
  -2.3850  -2.0577  -1.9806  -1.8875  -1.6979  -1.6467  -1.6393  -1.5543
  -1.5058  -1.4237  -1.4006  -1.3830  -1.2875  -1.2103  -1.1746  -1.1011
  -1.0523  -0.9580  -0.9055  -0.8723  -0.7970  -0.7458  -0.7041  -0.6296
  -0.5821  -0.5283  -0.4678  -0.4448  -0.3586  -0.3409  -0.2382  -0.2150
  -0.1605  -0.1121  -0.0862  -0.0267   0.0490   0.2029   0.2574   0.3260
   0.3463   0.3884   0.4317   0.4840   0.5350   0.5518   0.5928   0.6358
   0.7291   0.7707   0.8519   0.9125   0.9308   0.9473   0.9829   1.0501
   1.0865   1.1161   1.1190   1.1434   1.1698   1.2040   1.2224   1.2692
   1.3166   1.3288   1.3603   1.3964   1.4384   1.4612   1.4852   1.5144
   1.5534   1.5867   1.6161   1.6334   1.6567   1.6720   1.7228   1.7474
   1.7723   1.8093   1.8461   1.8581   1.8874   1.8953   1.9218   1.9526
   1.9971   2.0168   2.0268   2.0680   2.0981   2.1451   2.1734   2.1933
   2.2146   2.2493   2.3020   2.3582   2.4065   2.4273   2.4713   2.4932
   2.5695   2.6261   2.6643   2.7230   2.7574   2.7912   2.8477   2.8661
   2.9104   2.9263   3.0273   3.0338   3.1063   3.1652   3.2418   3.3177
     cgsolve_all iterations  70    anorm=    0.70E-07
     cgsolve_all iterations  72    anorm=    0.72E-07
     cgsolve_all iterations  70    anorm=    0.70E-07
     compute_u_kq: q = (    0.0000,   -0.0201,    0.0000)
     Rotating WFCS
     ethr =  1.00E-14,  avg # of iterations = 23.0
     eigenvalues at k:
 -35.0646 -34.7739 -34.7603 -34.6416 -34.5789 -34.5337 -34.5024 -34.4567
 -34.4373 -34.3444 -34.3347 -34.3305 -34.2549 -17.1881 -17.0209 -16.9294
 -16.8737 -16.7515 -16.6054 -16.5389 -16.4940 -16.4848 -16.4462 -16.4033
 -16.3705 -16.2542 -16.1779 -16.1587 -16.1339 -16.0739 -16.0552 -16.0267
 -16.0079 -15.9872 -15.9562 -15.9373 -15.9071 -15.9020 -15.8644 -15.8555
 -15.8328 -15.8123 -15.7880 -15.7799 -15.7531 -15.7412 -15.7329 -15.7018
 -15.6658 -15.6443 -15.6298 -15.6064 -15.5739 -15.5641 -15.5362 -15.5213
 -15.5107 -15.4954 -15.4823 -15.4499 -15.4214 -15.4135 -15.4071 -15.3752
 -15.3533 -15.3424 -15.3025 -15.2722 -15.2535 -15.1053 -14.9100 -14.8807
 -14.7620 -14.1484 -13.9320 -13.7844 -13.7569 -13.6625 -13.6372 -13.5730
 -13.5630 -13.5297 -13.4541 -13.2425 -13.1843 -13.1215 -13.0836 -12.9542
 -12.9257 -12.8436 -12.7819 -12.7705 -12.7439 -12.7111 -12.6614 -12.6125
 -12.5926 -12.5313 -12.3232  -5.0515  -5.0263  -4.7083  -4.5721  -4.5496
  -4.4859  -4.4319  -4.3722  -4.3189  -4.2580  -4.2152  -4.0932  -3.9751
  -3.8834  -3.8473  -3.7886  -3.7170  -3.4474  -3.3989  -3.2121  -2.6992
  -2.3851  -2.0574  -1.9803  -1.8881  -1.6937  -1.6461  -1.6420  -1.5523
  -1.5031  -1.4273  -1.4032  -1.3826  -1.2891  -1.2095  -1.1744  -1.1013
  -1.0560  -0.9615  -0.9052  -0.8698  -0.7913  -0.7481  -0.7065  -0.6272
  -0.5821  -0.5292  -0.4666  -0.4442  -0.3567  -0.3433  -0.2403  -0.2150
  -0.1587  -0.1137  -0.0875  -0.0265   0.0498   0.2039   0.2551   0.3260
   0.3476   0.3920   0.4326   0.4816   0.5384   0.5528   0.5920   0.6351
   0.7277   0.7719   0.8489   0.9154   0.9298   0.9461   0.9842   1.0493
   1.0848   1.1145   1.1164   1.1469   1.1712   1.2065   1.2238   1.2699
   1.3151   1.3234   1.3598   1.3976   1.4413   1.4576   1.4855   1.5149
   1.5558   1.5840   1.6175   1.6324   1.6618   1.6710   1.7292   1.7456
   1.7715   1.8058   1.8486   1.8584   1.8865   1.8981   1.9202   1.9528
   1.9952   2.0178   2.0240   2.0685   2.0969   2.1449   2.1709   2.1900
   2.2161   2.2501   2.3040   2.3595   2.4092   2.4299   2.4690   2.4894
   2.5659   2.6203   2.6667   2.7238   2.7601   2.7913   2.8467   2.8637
   2.9133   2.9275   3.0285   3.0355   3.1100   3.1567   3.2425   3.3201
     eigenvalues at k+q:
 -35.0646 -34.7739 -34.7603 -34.6416 -34.5789 -34.5337 -34.5024 -34.4567
 -34.4373 -34.3444 -34.3347 -34.3305 -34.2549 -17.1882 -17.0208 -16.9285
 -16.8749 -16.7513 -16.6063 -16.5383 -16.4953 -16.4842 -16.4443 -16.4016
 -16.3713 -16.2569 -16.1776 -16.1577 -16.1339 -16.0746 -16.0547 -16.0285
 -16.0070 -15.9865 -15.9562 -15.9386 -15.9070 -15.9017 -15.8649 -15.8557
 -15.8322 -15.8101 -15.7891 -15.7799 -15.7525 -15.7416 -15.7326 -15.7021
 -15.6674 -15.6441 -15.6290 -15.6088 -15.5730 -15.5646 -15.5359 -15.5203
 -15.5103 -15.4963 -15.4821 -15.4494 -15.4210 -15.4126 -15.4076 -15.3753
 -15.3531 -15.3428 -15.3013 -15.2721 -15.2534 -15.1077 -14.9082 -14.8804
 -14.7630 -14.1484 -13.9316 -13.7810 -13.7568 -13.6612 -13.6382 -13.5762
 -13.5644 -13.5323 -13.4538 -13.2424 -13.1850 -13.1213 -13.0833 -12.9504
 -12.9265 -12.8434 -12.7815 -12.7696 -12.7434 -12.7116 -12.6574 -12.6130
 -12.5910 -12.5383 -12.3228  -5.0498  -5.0282  -4.7084  -4.5719  -4.5498
  -4.4863  -4.4304  -4.3710  -4.3193  -4.2595  -4.2150  -4.0938  -3.9749
  -3.8829  -3.8472  -3.7888  -3.7167  -3.4488  -3.3976  -3.2131  -2.6979
  -2.3853  -2.0565  -1.9802  -1.8887  -1.6899  -1.6468  -1.6434  -1.5511
  -1.5008  -1.4315  -1.4045  -1.3804  -1.2904  -1.2090  -1.1748  -1.1015
  -1.0593  -0.9650  -0.9053  -0.8681  -0.7852  -0.7510  -0.7084  -0.6244
  -0.5821  -0.5300  -0.4653  -0.4435  -0.3552  -0.3454  -0.2426  -0.2149
  -0.1584  -0.1144  -0.0889  -0.0247   0.0506   0.2048   0.2527   0.3257
   0.3486   0.3963   0.4326   0.4794   0.5405   0.5534   0.5922   0.6348
   0.7263   0.7742   0.8458   0.9171   0.9266   0.9470   0.9858   1.0483
   1.0825   1.1123   1.1153   1.1512   1.1719   1.2092   1.2252   1.2707
   1.3107   1.3206   1.3594   1.3986   1.4432   1.4537   1.4861   1.5155
   1.5580   1.5820   1.6184   1.6309   1.6645   1.6737   1.7336   1.7456
   1.7709   1.8015   1.8498   1.8597   1.8855   1.9013   1.9198   1.9528
   1.9924   2.0180   2.0229   2.0693   2.0954   2.1442   2.1672   2.1866
   2.2192   2.2509   2.3060   2.3605   2.4117   2.4333   2.4668   2.4870
   2.5628   2.6133   2.6694   2.7249   2.7625   2.7920   2.8453   2.8616
   2.9164   2.9282   3.0242   3.0423   3.1124   3.1495   3.2432   3.3226
     cgsolve_all iterations  70    anorm=    0.70E-07
     cgsolve_all iterations  72    anorm=    0.71E-07
     cgsolve_all iterations  70    anorm=    0.71E-07
     compute_u_kq: q = (    0.0000,    0.0000,    0.0201)
     Rotating WFCS
     ethr =  1.00E-14,  avg # of iterations = 23.0
     eigenvalues at k:
 -35.0646 -34.7739 -34.7603 -34.6416 -34.5789 -34.5337 -34.5024 -34.4567
 -34.4373 -34.3444 -34.3347 -34.3305 -34.2549 -17.1881 -17.0209 -16.9294
 -16.8737 -16.7515 -16.6054 -16.5389 -16.4940 -16.4848 -16.4462 -16.4033
 -16.3705 -16.2542 -16.1779 -16.1587 -16.1339 -16.0739 -16.0552 -16.0267
 -16.0079 -15.9872 -15.9562 -15.9373 -15.9071 -15.9020 -15.8644 -15.8555
 -15.8328 -15.8123 -15.7880 -15.7799 -15.7531 -15.7412 -15.7329 -15.7018
 -15.6658 -15.6443 -15.6298 -15.6064 -15.5739 -15.5641 -15.5362 -15.5213
 -15.5107 -15.4954 -15.4823 -15.4499 -15.4214 -15.4135 -15.4071 -15.3752
 -15.3533 -15.3424 -15.3025 -15.2722 -15.2535 -15.1053 -14.9100 -14.8807
 -14.7620 -14.1484 -13.9320 -13.7844 -13.7569 -13.6625 -13.6372 -13.5730
 -13.5630 -13.5297 -13.4541 -13.2425 -13.1843 -13.1215 -13.0836 -12.9542
 -12.9257 -12.8436 -12.7819 -12.7705 -12.7439 -12.7111 -12.6614 -12.6125
 -12.5926 -12.5313 -12.3232  -5.0515  -5.0263  -4.7083  -4.5721  -4.5496
  -4.4859  -4.4319  -4.3722  -4.3189  -4.2580  -4.2152  -4.0932  -3.9751
  -3.8834  -3.8473  -3.7886  -3.7170  -3.4474  -3.3989  -3.2121  -2.6992
  -2.3851  -2.0574  -1.9803  -1.8881  -1.6937  -1.6461  -1.6420  -1.5523
  -1.5031  -1.4273  -1.4032  -1.3826  -1.2891  -1.2095  -1.1744  -1.1013
  -1.0560  -0.9615  -0.9052  -0.8698  -0.7913  -0.7481  -0.7065  -0.6272
  -0.5821  -0.5292  -0.4666  -0.4442  -0.3567  -0.3433  -0.2403  -0.2150
  -0.1587  -0.1137  -0.0875  -0.0265   0.0498   0.2039   0.2551   0.3260
   0.3476   0.3920   0.4326   0.4816   0.5384   0.5528   0.5920   0.6351
   0.7277   0.7719   0.8489   0.9154   0.9298   0.9461   0.9842   1.0493
   1.0848   1.1145   1.1164   1.1469   1.1712   1.2065   1.2238   1.2699
   1.3151   1.3234   1.3598   1.3976   1.4413   1.4576   1.4855   1.5149
   1.5558   1.5840   1.6175   1.6324   1.6618   1.6710   1.7292   1.7456
   1.7715   1.8058   1.8486   1.8584   1.8865   1.8981   1.9202   1.9528
   1.9952   2.0178   2.0240   2.0685   2.0969   2.1449   2.1709   2.1900
   2.2161   2.2501   2.3040   2.3595   2.4092   2.4299   2.4690   2.4894
   2.5659   2.6203   2.6667   2.7238   2.7601   2.7913   2.8467   2.8637
   2.9133   2.9275   3.0285   3.0355   3.1100   3.1567   3.2425   3.3201
     eigenvalues at k+q:
 -35.0646 -34.7739 -34.7603 -34.6416 -34.5789 -34.5337 -34.5024 -34.4567
 -34.4373 -34.3444 -34.3347 -34.3305 -34.2549 -17.1881 -17.0208 -16.9295
 -16.8736 -16.7516 -16.6054 -16.5387 -16.4939 -16.4848 -16.4464 -16.4034
 -16.3707 -16.2535 -16.1786 -16.1590 -16.1330 -16.0736 -16.0542 -16.0280
 -16.0080 -15.9877 -15.9558 -15.9372 -15.9077 -15.9034 -15.8643 -15.8556
 -15.8328 -15.8110 -15.7881 -15.7788 -15.7547 -15.7406 -15.7328 -15.7011
 -15.6656 -15.6445 -15.6297 -15.6068 -15.5732 -15.5642 -15.5362 -15.5207
 -15.5117 -15.4957 -15.4842 -15.4495 -15.4198 -15.4138 -15.4071 -15.3757
 -15.3530 -15.3417 -15.3028 -15.2721 -15.2538 -15.1053 -14.9100 -14.8806
 -14.7620 -14.1486 -13.9319 -13.7840 -13.7560 -13.6632 -13.6376 -13.5719
 -13.5637 -13.5299 -13.4538 -13.2425 -13.1843 -13.1215 -13.0836 -12.9542
 -12.9258 -12.8436 -12.7819 -12.7705 -12.7440 -12.7111 -12.6615 -12.6126
 -12.5926 -12.5314 -12.3232  -5.0515  -5.0263  -4.7083  -4.5721  -4.5496
  -4.4860  -4.4319  -4.3723  -4.3189  -4.2579  -4.2151  -4.0933  -3.9752
  -3.8833  -3.8473  -3.7886  -3.7170  -3.4474  -3.3989  -3.2121  -2.6992
  -2.3851  -2.0575  -1.9801  -1.8880  -1.6934  -1.6461  -1.6413  -1.5520
  -1.5039  -1.4288  -1.4004  -1.3841  -1.2913  -1.2087  -1.1737  -1.1013
  -1.0551  -0.9594  -0.9086  -0.8683  -0.7910  -0.7483  -0.7047  -0.6300
  -0.5795  -0.5300  -0.4713  -0.4430  -0.3578  -0.3428  -0.2391  -0.2159
  -0.1564  -0.1115  -0.0888  -0.0265   0.0498   0.2044   0.2564   0.3254
   0.3500   0.3929   0.4308   0.4786   0.5337   0.5568   0.5914   0.6357
   0.7269   0.7713   0.8494   0.9158   0.9312   0.9416   0.9860   1.0505
   1.0840   1.1151   1.1169   1.1439   1.1747   1.2072   1.2251   1.2705
   1.3130   1.3206   1.3618   1.3959   1.4427   1.4577   1.4869   1.5159
   1.5567   1.5818   1.6168   1.6314   1.6607   1.6723   1.7297   1.7459
   1.7709   1.8034   1.8491   1.8582   1.8850   1.9008   1.9192   1.9544
   1.9949   2.0171   2.0237   2.0684   2.0985   2.1471   2.1702   2.1871
   2.2172   2.2490   2.3058   2.3612   2.4090   2.4296   2.4678   2.4899
   2.5649   2.6201   2.6671   2.7242   2.7600   2.7913   2.8468   2.8637
   2.9135   2.9278   3.0285   3.0353   3.1100   3.1569   3.2423   3.3201
     cgsolve_all iterations  70    anorm=    0.70E-07
     cgsolve_all iterations  72    anorm=    0.70E-07
     cgsolve_all iterations  70    anorm=    0.72E-07
     compute_u_kq: q = (    0.0000,    0.0000,   -0.0201)
     Rotating WFCS
     ethr =  1.00E-14,  avg # of iterations = 23.0
     eigenvalues at k:
 -35.0646 -34.7739 -34.7603 -34.6416 -34.5789 -34.5337 -34.5024 -34.4567
 -34.4373 -34.3444 -34.3347 -34.3305 -34.2549 -17.1881 -17.0209 -16.9294
 -16.8737 -16.7515 -16.6054 -16.5389 -16.4940 -16.4848 -16.4462 -16.4033
 -16.3705 -16.2542 -16.1779 -16.1587 -16.1339 -16.0739 -16.0552 -16.0267
 -16.0079 -15.9872 -15.9562 -15.9373 -15.9071 -15.9020 -15.8644 -15.8555
 -15.8328 -15.8123 -15.7880 -15.7799 -15.7531 -15.7412 -15.7329 -15.7018
 -15.6658 -15.6443 -15.6298 -15.6064 -15.5739 -15.5641 -15.5362 -15.5213
 -15.5107 -15.4954 -15.4823 -15.4499 -15.4214 -15.4135 -15.4071 -15.3752
 -15.3533 -15.3424 -15.3025 -15.2722 -15.2535 -15.1053 -14.9100 -14.8807
 -14.7620 -14.1484 -13.9320 -13.7844 -13.7569 -13.6625 -13.6372 -13.5730
 -13.5630 -13.5297 -13.4541 -13.2425 -13.1843 -13.1215 -13.0836 -12.9542
 -12.9257 -12.8436 -12.7819 -12.7705 -12.7439 -12.7111 -12.6614 -12.6125
 -12.5926 -12.5313 -12.3232  -5.0515  -5.0263  -4.7083  -4.5721  -4.5496
  -4.4859  -4.4319  -4.3722  -4.3189  -4.2580  -4.2152  -4.0932  -3.9751
  -3.8834  -3.8473  -3.7886  -3.7170  -3.4474  -3.3989  -3.2121  -2.6992
  -2.3851  -2.0574  -1.9803  -1.8881  -1.6937  -1.6461  -1.6420  -1.5523
  -1.5031  -1.4273  -1.4032  -1.3826  -1.2891  -1.2095  -1.1744  -1.1013
  -1.0560  -0.9615  -0.9052  -0.8698  -0.7913  -0.7481  -0.7065  -0.6272
  -0.5821  -0.5292  -0.4666  -0.4442  -0.3567  -0.3433  -0.2403  -0.2150
  -0.1587  -0.1137  -0.0875  -0.0265   0.0498   0.2039   0.2551   0.3260
   0.3476   0.3920   0.4326   0.4816   0.5384   0.5528   0.5920   0.6351
   0.7277   0.7719   0.8489   0.9154   0.9298   0.9461   0.9842   1.0493
   1.0848   1.1145   1.1164   1.1469   1.1712   1.2065   1.2238   1.2699
   1.3151   1.3234   1.3598   1.3976   1.4413   1.4576   1.4855   1.5149
   1.5558   1.5840   1.6175   1.6324   1.6618   1.6710   1.7292   1.7456
   1.7715   1.8058   1.8486   1.8584   1.8865   1.8981   1.9202   1.9528
   1.9952   2.0178   2.0240   2.0685   2.0969   2.1449   2.1709   2.1900
   2.2161   2.2501   2.3040   2.3595   2.4092   2.4299   2.4690   2.4894
   2.5659   2.6203   2.6667   2.7238   2.7601   2.7913   2.8467   2.8637
   2.9133   2.9275   3.0285   3.0355   3.1100   3.1567   3.2425   3.3201
     eigenvalues at k+q:
 -35.0646 -34.7739 -34.7603 -34.6416 -34.5789 -34.5337 -34.5024 -34.4567
 -34.4373 -34.3444 -34.3347 -34.3305 -34.2549 -17.1881 -17.0209 -16.9294
 -16.8737 -16.7515 -16.6053 -16.5390 -16.4940 -16.4848 -16.4462 -16.4032
 -16.3701 -16.2550 -16.1776 -16.1589 -16.1340 -16.0742 -16.0557 -16.0252
 -16.0080 -15.9865 -15.9569 -15.9372 -15.9069 -15.9002 -15.8648 -15.8557
 -15.8325 -15.8143 -15.7876 -15.7808 -15.7517 -15.7417 -15.7329 -15.7026
 -15.6660 -15.6441 -15.6299 -15.6061 -15.5745 -15.5641 -15.5361 -15.5220
 -15.5098 -15.4951 -15.4803 -15.4506 -15.4235 -15.4128 -15.4068 -15.3747
 -15.3536 -15.3432 -15.3022 -15.2722 -15.2533 -15.1052 -14.9101 -14.8807
 -14.7620 -14.1483 -13.9322 -13.7847 -13.7578 -13.6618 -13.6368 -13.5741
 -13.5624 -13.5295 -13.4543 -13.2425 -13.1843 -13.1214 -13.0835 -12.9542
 -12.9256 -12.8436 -12.7819 -12.7703 -12.7438 -12.7111 -12.6612 -12.6124
 -12.5925 -12.5313 -12.3232  -5.0515  -5.0263  -4.7083  -4.5721  -4.5496
  -4.4859  -4.4320  -4.3721  -4.3189  -4.2581  -4.2152  -4.0932  -3.9752
  -3.8836  -3.8472  -3.7886  -3.7169  -3.4474  -3.3990  -3.2121  -2.6992
  -2.3852  -2.0572  -1.9804  -1.8882  -1.6940  -1.6461  -1.6427  -1.5523
  -1.5026  -1.4259  -1.4055  -1.3810  -1.2872  -1.2104  -1.1749  -1.1012
  -1.0568  -0.9635  -0.9024  -0.8714  -0.7910  -0.7481  -0.7079  -0.6254
  -0.5841  -0.5281  -0.4626  -0.4446  -0.3559  -0.3443  -0.2418  -0.2145
  -0.1608  -0.1161  -0.0856  -0.0268   0.0497   0.2037   0.2549   0.3266
   0.3451   0.3907   0.4345   0.4844   0.5395   0.5528   0.5927   0.6346
   0.7285   0.7724   0.8486   0.9136   0.9289   0.9512   0.9822   1.0484
   1.0849   1.1138   1.1165   1.1495   1.1680   1.2058   1.2229   1.2692
   1.3166   1.3258   1.3583   1.3989   1.4402   1.4575   1.4842   1.5141
   1.5546   1.5865   1.6180   1.6334   1.6615   1.6710   1.7285   1.7453
   1.7720   1.8082   1.8469   1.8596   1.8872   1.8961   1.9223   1.9515
   1.9956   2.0184   2.0244   2.0684   2.0947   2.1430   2.1712   2.1922
   2.2157   2.2517   2.3020   2.3578   2.4095   2.4302   2.4702   2.4893
   2.5667   2.6205   2.6663   2.7235   2.7601   2.7915   2.8465   2.8637
   2.9132   2.9271   3.0285   3.0357   3.1100   3.1567   3.2427   3.3201
     cgsolve_all iterations  70    anorm=    0.70E-07
     cgsolve_all iterations  72    anorm=    0.71E-07
     cgsolve_all iterations  70    anorm=    0.72E-07

     k-point #    3 of     4      pool #  1    cpu time:    9827.7
     compute_u_kq: q = (    0.0000,    0.0000,    0.0000)
     Rotating WFCS
     ethr =  1.00E-14,  avg # of iterations =  5.0
     eigenvalues at k:
 -35.0646 -34.7739 -34.7603 -34.6416 -34.5789 -34.5337 -34.5024 -34.4567
 -34.4373 -34.3444 -34.3347 -34.3305 -34.2549 -17.1887 -17.0202 -16.9138
 -16.8876 -16.7575 -16.6038 -16.5263 -16.5077 -16.4882 -16.4410 -16.4061
 -16.3600 -16.2631 -16.1737 -16.1564 -16.1317 -16.0800 -16.0609 -16.0335
 -15.9937 -15.9783 -15.9581 -15.9363 -15.9196 -15.9002 -15.8855 -15.8624
 -15.8338 -15.8208 -15.7818 -15.7662 -15.7528 -15.7420 -15.7183 -15.6909
 -15.6690 -15.6430 -15.6357 -15.5960 -15.5761 -15.5612 -15.5367 -15.5193
 -15.5049 -15.4898 -15.4828 -15.4611 -15.4354 -15.4111 -15.3915 -15.3750
 -15.3487 -15.3321 -15.3068 -15.2699 -15.2526 -15.1373 -14.9096 -14.8912
 -14.7595 -14.1281 -13.9308 -13.7871 -13.7515 -13.6591 -13.6451 -13.5888
 -13.5650 -13.5457 -13.4285 -13.2678 -13.1459 -13.1172 -13.0722 -12.9845
 -12.9266 -12.8337 -12.7836 -12.7712 -12.7396 -12.7182 -12.6723 -12.6284
 -12.5785 -12.5235 -12.3209  -5.0607  -5.0153  -4.6973  -4.5687  -4.5547
  -4.4934  -4.4332  -4.3813  -4.3229  -4.2557  -4.2104  -4.0942  -3.9742
  -3.8791  -3.8441  -3.7883  -3.7182  -3.4518  -3.3953  -3.2265  -2.6861
  -2.3883  -2.0357  -1.9938  -1.8921  -1.7155  -1.6499  -1.6287  -1.5764
  -1.5183  -1.4446  -1.3592  -1.3215  -1.2735  -1.2130  -1.1985  -1.1116
  -1.0446  -0.9681  -0.9273  -0.8693  -0.8240  -0.7373  -0.6957  -0.6000
  -0.5781  -0.5305  -0.4720  -0.4266  -0.3791  -0.3161  -0.2756  -0.2228
  -0.1753  -0.1007  -0.0890   0.0337   0.0545   0.1899   0.2615   0.3065
   0.3580   0.3780   0.4228   0.4799   0.5051   0.5483   0.5862   0.6850
   0.7315   0.7906   0.8568   0.8794   0.9217   0.9474   0.9916   1.0332
   1.0695   1.1009   1.1237   1.1582   1.1827   1.2071   1.2447   1.2673
   1.2879   1.3352   1.3463   1.4031   1.4125   1.4570   1.4930   1.5165
   1.5494   1.5898   1.6044   1.6359   1.6492   1.6700   1.7235   1.7438
   1.7633   1.8274   1.8423   1.8526   1.8811   1.9090   1.9376   1.9742
   1.9974   2.0132   2.0345   2.0613   2.0976   2.1290   2.1457   2.1756
   2.2455   2.2765   2.2935   2.3495   2.4097   2.4490   2.4849   2.5051
   2.5643   2.5948   2.7013   2.7340   2.7534   2.7986   2.8399   2.8653
   2.9013   2.9543   2.9678   3.0427   3.0751   3.2016   3.2424   3.3264
     eigenvalues at k+q:
 -35.0646 -34.7739 -34.7603 -34.6416 -34.5789 -34.5337 -34.5024 -34.4567
 -34.4373 -34.3444 -34.3347 -34.3305 -34.2549 -17.1887 -17.0202 -16.9138
 -16.8876 -16.7575 -16.6038 -16.5263 -16.5077 -16.4882 -16.4410 -16.4061
 -16.3600 -16.2631 -16.1737 -16.1564 -16.1317 -16.0800 -16.0609 -16.0335
 -15.9937 -15.9783 -15.9581 -15.9363 -15.9196 -15.9002 -15.8855 -15.8624
 -15.8338 -15.8208 -15.7818 -15.7662 -15.7528 -15.7420 -15.7183 -15.6909
 -15.6690 -15.6430 -15.6357 -15.5960 -15.5761 -15.5612 -15.5366 -15.5193
 -15.5049 -15.4898 -15.4828 -15.4611 -15.4354 -15.4111 -15.3915 -15.3750
 -15.3487 -15.3321 -15.3068 -15.2699 -15.2526 -15.1373 -14.9096 -14.8912
 -14.7595 -14.1281 -13.9308 -13.7871 -13.7515 -13.6591 -13.6451 -13.5888
 -13.5650 -13.5457 -13.4285 -13.2678 -13.1459 -13.1173 -13.0722 -12.9845
 -12.9265 -12.8337 -12.7835 -12.7712 -12.7396 -12.7182 -12.6723 -12.6284
 -12.5785 -12.5235 -12.3209  -5.0607  -5.0153  -4.6973  -4.5687  -4.5547
  -4.4934  -4.4332  -4.3813  -4.3229  -4.2557  -4.2104  -4.0942  -3.9742
  -3.8791  -3.8441  -3.7883  -3.7182  -3.4518  -3.3953  -3.2265  -2.6861
  -2.3883  -2.0357  -1.9938  -1.8921  -1.7155  -1.6499  -1.6287  -1.5764
  -1.5183  -1.4446  -1.3592  -1.3215  -1.2735  -1.2130  -1.1985  -1.1116
  -1.0446  -0.9681  -0.9273  -0.8693  -0.8240  -0.7373  -0.6957  -0.6000
  -0.5781  -0.5305  -0.4720  -0.4266  -0.3790  -0.3161  -0.2756  -0.2228
  -0.1753  -0.1007  -0.0890   0.0337   0.0545   0.1899   0.2615   0.3065
   0.3580   0.3780   0.4228   0.4799   0.5051   0.5483   0.5862   0.6851
   0.7315   0.7906   0.8568   0.8795   0.9217   0.9474   0.9916   1.0332
   1.0695   1.1009   1.1237   1.1582   1.1827   1.2071   1.2447   1.2673
   1.2879   1.3352   1.3463   1.4031   1.4126   1.4570   1.4930   1.5165
   1.5494   1.5898   1.6044   1.6359   1.6492   1.6700   1.7235   1.7438
   1.7633   1.8274   1.8423   1.8526   1.8811   1.9090   1.9376   1.9742
   1.9974   2.0132   2.0345   2.0613   2.0976   2.1290   2.1458   2.1756
   2.2455   2.2765   2.2935   2.3495   2.4097   2.4490   2.4849   2.5051
   2.5643   2.5948   2.7013   2.7340   2.7534   2.7986   2.8399   2.8653
   2.9013   2.9543   2.9678   3.0427   3.0751   3.2016   3.2424   3.3264
     cgsolve_all iterations  65    anorm=    0.73E-07
PARA_AUG  1     -26.2388745        -0.4947440         0.0121886
     cgsolve_all iterations  65    anorm=    0.72E-07
PARA_AUG  2      -0.5033595       -24.6093508         1.0825308
     cgsolve_all iterations  65    anorm=    0.72E-07
PARA_AUG  3       0.0816241         1.1429972       -25.3689440
     cgsolve_all iterations  70    anorm=    0.71E-07
     cgsolve_all iterations  72    anorm=    0.70E-07
     cgsolve_all iterations  72    anorm=    0.70E-07
     compute_u_kq: q = (    0.0201,    0.0000,    0.0000)
     Rotating WFCS
     ethr =  1.00E-14,  avg # of iterations = 23.0
     eigenvalues at k:
 -35.0646 -34.7739 -34.7603 -34.6416 -34.5789 -34.5337 -34.5024 -34.4567
 -34.4373 -34.3444 -34.3347 -34.3305 -34.2549 -17.1887 -17.0202 -16.9138
 -16.8876 -16.7575 -16.6038 -16.5263 -16.5077 -16.4882 -16.4410 -16.4061
 -16.3600 -16.2631 -16.1737 -16.1564 -16.1317 -16.0800 -16.0609 -16.0335
 -15.9937 -15.9783 -15.9581 -15.9363 -15.9196 -15.9002 -15.8855 -15.8624
 -15.8338 -15.8208 -15.7818 -15.7662 -15.7528 -15.7420 -15.7183 -15.6909
 -15.6690 -15.6430 -15.6357 -15.5960 -15.5761 -15.5612 -15.5367 -15.5193
 -15.5049 -15.4898 -15.4828 -15.4611 -15.4354 -15.4111 -15.3915 -15.3750
 -15.3487 -15.3321 -15.3068 -15.2699 -15.2526 -15.1373 -14.9096 -14.8912
 -14.7595 -14.1281 -13.9308 -13.7871 -13.7515 -13.6591 -13.6451 -13.5888
 -13.5650 -13.5457 -13.4285 -13.2678 -13.1459 -13.1172 -13.0722 -12.9845
 -12.9266 -12.8337 -12.7836 -12.7712 -12.7396 -12.7182 -12.6723 -12.6284
 -12.5785 -12.5235 -12.3209  -5.0607  -5.0153  -4.6973  -4.5687  -4.5547
  -4.4934  -4.4332  -4.3813  -4.3229  -4.2557  -4.2104  -4.0942  -3.9742
  -3.8791  -3.8441  -3.7883  -3.7182  -3.4518  -3.3953  -3.2265  -2.6861
  -2.3883  -2.0357  -1.9938  -1.8921  -1.7155  -1.6499  -1.6287  -1.5764
  -1.5183  -1.4446  -1.3592  -1.3215  -1.2735  -1.2130  -1.1985  -1.1116
  -1.0446  -0.9681  -0.9273  -0.8693  -0.8240  -0.7373  -0.6957  -0.6000
  -0.5781  -0.5305  -0.4720  -0.4266  -0.3791  -0.3161  -0.2756  -0.2228
  -0.1753  -0.1007  -0.0890   0.0337   0.0545   0.1899   0.2615   0.3065
   0.3580   0.3780   0.4228   0.4799   0.5051   0.5483   0.5862   0.6850
   0.7315   0.7906   0.8568   0.8794   0.9217   0.9474   0.9916   1.0332
   1.0695   1.1009   1.1237   1.1582   1.1827   1.2071   1.2447   1.2673
   1.2879   1.3352   1.3463   1.4031   1.4125   1.4570   1.4930   1.5165
   1.5494   1.5898   1.6044   1.6359   1.6492   1.6700   1.7235   1.7438
   1.7633   1.8274   1.8423   1.8526   1.8811   1.9090   1.9376   1.9742
   1.9974   2.0132   2.0345   2.0613   2.0976   2.1290   2.1457   2.1756
   2.2455   2.2765   2.2935   2.3495   2.4097   2.4490   2.4849   2.5051
   2.5643   2.5948   2.7013   2.7340   2.7534   2.7986   2.8399   2.8653
   2.9013   2.9543   2.9678   3.0427   3.0751   3.2016   3.2424   3.3264
     eigenvalues at k+q:
 -35.0646 -34.7739 -34.7603 -34.6416 -34.5789 -34.5337 -34.5024 -34.4567
 -34.4373 -34.3444 -34.3347 -34.3305 -34.2549 -17.1895 -17.0203 -16.9118
 -16.8851 -16.7596 -16.6053 -16.5268 -16.5088 -16.4876 -16.4415 -16.4067
 -16.3637 -16.2632 -16.1750 -16.1590 -16.1336 -16.0821 -16.0630 -16.0361
 -15.9936 -15.9777 -15.9586 -15.9386 -15.9204 -15.9026 -15.8874 -15.8663
 -15.8340 -15.8201 -15.7809 -15.7657 -15.7526 -15.7422 -15.7184 -15.6872
 -15.6651 -15.6417 -15.6348 -15.5945 -15.5758 -15.5601 -15.5363 -15.5186
 -15.5042 -15.4888 -15.4823 -15.4610 -15.4347 -15.4103 -15.3918 -15.3746
 -15.3489 -15.3323 -15.3074 -15.2698 -15.2522 -15.1335 -14.9092 -14.8878
 -14.7533 -14.1265 -13.9155 -13.7824 -13.7492 -13.6544 -13.6403 -13.5853
 -13.5577 -13.5421 -13.4282 -13.2605 -13.1462 -13.1256 -13.0763 -12.9816
 -12.9347 -12.8399 -12.7882 -12.7753 -12.7463 -12.7226 -12.6764 -12.6325
 -12.5836 -12.5339 -12.3193  -5.0604  -5.0143  -4.6953  -4.5688  -4.5574
  -4.4972  -4.4336  -4.3824  -4.3250  -4.2524  -4.2083  -4.0932  -3.9726
  -3.8763  -3.8456  -3.7856  -3.7168  -3.4509  -3.3958  -3.2282  -2.6850
  -2.3852  -2.0301  -1.9982  -1.8880  -1.7059  -1.6476  -1.6267  -1.5671
  -1.5198  -1.4446  -1.3569  -1.3156  -1.2700  -1.2081  -1.1916  -1.1104
  -1.0470  -0.9628  -0.9280  -0.8694  -0.8254  -0.7359  -0.6949  -0.6020
  -0.5833  -0.5287  -0.4732  -0.4269  -0.3784  -0.3185  -0.2799  -0.2252
  -0.1746  -0.0972  -0.0855   0.0348   0.0485   0.1908   0.2619   0.3118
   0.3612   0.3778   0.4232   0.4726   0.5044   0.5449   0.5828   0.6830
   0.7282   0.7910   0.8551   0.8778   0.9154   0.9412   0.9889   1.0307
   1.0641   1.0975   1.1230   1.1576   1.1781   1.2019   1.2438   1.2662
   1.2843   1.3333   1.3443   1.4024   1.4091   1.4563   1.4905   1.5150
   1.5457   1.5872   1.6016   1.6333   1.6447   1.6721   1.7226   1.7403
   1.7615   1.8286   1.8446   1.8480   1.8791   1.9092   1.9342   1.9708
   1.9965   2.0075   2.0351   2.0572   2.0950   2.1322   2.1464   2.1758
   2.2466   2.2784   2.2922   2.3549   2.4131   2.4525   2.4934   2.5058
   2.5672   2.5938   2.7040   2.7313   2.7557   2.7967   2.8410   2.8687
   2.9031   2.9535   2.9668   3.0459   3.0805   3.1996   3.2431   3.3268
     cgsolve_all iterations  70    anorm=    0.71E-07
     cgsolve_all iterations  72    anorm=    0.70E-07
     cgsolve_all iterations  72    anorm=    0.70E-07
     compute_u_kq: q = (   -0.0201,    0.0000,    0.0000)
     Rotating WFCS
     ethr =  1.00E-14,  avg # of iterations = 23.0
     eigenvalues at k:
 -35.0646 -34.7739 -34.7603 -34.6416 -34.5789 -34.5337 -34.5024 -34.4567
 -34.4373 -34.3444 -34.3347 -34.3305 -34.2549 -17.1887 -17.0202 -16.9138
 -16.8876 -16.7575 -16.6038 -16.5263 -16.5077 -16.4882 -16.4410 -16.4061
 -16.3600 -16.2631 -16.1737 -16.1564 -16.1317 -16.0800 -16.0609 -16.0335
 -15.9937 -15.9783 -15.9581 -15.9363 -15.9196 -15.9002 -15.8855 -15.8624
 -15.8338 -15.8208 -15.7818 -15.7662 -15.7528 -15.7420 -15.7183 -15.6909
 -15.6690 -15.6430 -15.6357 -15.5960 -15.5761 -15.5612 -15.5367 -15.5193
 -15.5049 -15.4898 -15.4828 -15.4611 -15.4354 -15.4111 -15.3915 -15.3750
 -15.3487 -15.3321 -15.3068 -15.2699 -15.2526 -15.1373 -14.9096 -14.8912
 -14.7595 -14.1281 -13.9308 -13.7871 -13.7515 -13.6591 -13.6451 -13.5888
 -13.5650 -13.5457 -13.4285 -13.2678 -13.1459 -13.1172 -13.0722 -12.9845
 -12.9266 -12.8337 -12.7836 -12.7712 -12.7396 -12.7182 -12.6723 -12.6284
 -12.5785 -12.5235 -12.3209  -5.0607  -5.0153  -4.6973  -4.5687  -4.5547
  -4.4934  -4.4332  -4.3813  -4.3229  -4.2557  -4.2104  -4.0942  -3.9742
  -3.8791  -3.8441  -3.7883  -3.7182  -3.4518  -3.3953  -3.2265  -2.6861
  -2.3883  -2.0357  -1.9938  -1.8921  -1.7155  -1.6499  -1.6287  -1.5764
  -1.5183  -1.4446  -1.3592  -1.3215  -1.2735  -1.2130  -1.1985  -1.1116
  -1.0446  -0.9681  -0.9273  -0.8693  -0.8240  -0.7373  -0.6957  -0.6000
  -0.5781  -0.5305  -0.4720  -0.4266  -0.3791  -0.3161  -0.2756  -0.2228
  -0.1753  -0.1007  -0.0890   0.0337   0.0545   0.1899   0.2615   0.3065
   0.3580   0.3780   0.4228   0.4799   0.5051   0.5483   0.5862   0.6850
   0.7315   0.7906   0.8568   0.8794   0.9217   0.9474   0.9916   1.0332
   1.0695   1.1009   1.1237   1.1582   1.1827   1.2071   1.2447   1.2673
   1.2879   1.3352   1.3463   1.4031   1.4125   1.4570   1.4930   1.5165
   1.5494   1.5898   1.6044   1.6359   1.6492   1.6700   1.7235   1.7438
   1.7633   1.8274   1.8423   1.8526   1.8811   1.9090   1.9376   1.9742
   1.9974   2.0132   2.0345   2.0613   2.0976   2.1290   2.1457   2.1756
   2.2455   2.2765   2.2935   2.3495   2.4097   2.4490   2.4849   2.5051
   2.5643   2.5948   2.7013   2.7340   2.7534   2.7986   2.8399   2.8653
   2.9013   2.9543   2.9678   3.0427   3.0751   3.2016   3.2424   3.3264
     eigenvalues at k+q:
 -35.0646 -34.7739 -34.7603 -34.6416 -34.5789 -34.5337 -34.5024 -34.4567
 -34.4373 -34.3444 -34.3348 -34.3305 -34.2548 -17.1880 -17.0200 -16.9158
 -16.8901 -16.7556 -16.6022 -16.5260 -16.5068 -16.4886 -16.4405 -16.4054
 -16.3565 -16.2629 -16.1725 -16.1537 -16.1298 -16.0779 -16.0586 -16.0309
 -15.9941 -15.9787 -15.9577 -15.9337 -15.9188 -15.8979 -15.8834 -15.8581
 -15.8338 -15.8217 -15.7828 -15.7666 -15.7529 -15.7418 -15.7180 -15.6947
 -15.6729 -15.6445 -15.6365 -15.5975 -15.5763 -15.5625 -15.5369 -15.5200
 -15.5056 -15.4909 -15.4832 -15.4611 -15.4359 -15.4118 -15.3914 -15.3753
 -15.3487 -15.3321 -15.3061 -15.2699 -15.2532 -15.1412 -14.9101 -14.8946
 -14.7655 -14.1296 -13.9456 -13.7920 -13.7537 -13.6648 -13.6486 -13.5928
 -13.5726 -13.5486 -13.4289 -13.2746 -13.1457 -13.1090 -13.0682 -12.9872
 -12.9179 -12.8280 -12.7793 -12.7673 -12.7331 -12.7142 -12.6683 -12.6245
 -12.5733 -12.5127 -12.3226  -5.0609  -5.0162  -4.6994  -4.5685  -4.5518
  -4.4898  -4.4329  -4.3799  -4.3213  -4.2587  -4.2124  -4.0951  -3.9758
  -3.8822  -3.8427  -3.7908  -3.7196  -3.4526  -3.3948  -3.2248  -2.6872
  -2.3914  -2.0415  -1.9894  -1.8957  -1.7257  -1.6523  -1.6312  -1.5867
  -1.5163  -1.4432  -1.3618  -1.3280  -1.2759  -1.2179  -1.2047  -1.1122
  -1.0420  -0.9735  -0.9267  -0.8693  -0.8227  -0.7385  -0.6966  -0.5979
  -0.5731  -0.5319  -0.4721  -0.4268  -0.3788  -0.3126  -0.2719  -0.2196
  -0.1766  -0.1065  -0.0906   0.0325   0.0602   0.1890   0.2612   0.3016
   0.3547   0.3787   0.4229   0.4862   0.5046   0.5528   0.5907   0.6867
   0.7362   0.7905   0.8568   0.8816   0.9277   0.9531   0.9936   1.0362
   1.0740   1.1044   1.1246   1.1587   1.1869   1.2125   1.2460   1.2683
   1.2912   1.3364   1.3488   1.4041   1.4160   1.4583   1.4955   1.5184
   1.5533   1.5921   1.6072   1.6388   1.6538   1.6683   1.7237   1.7469
   1.7657   1.8254   1.8398   1.8571   1.8827   1.9090   1.9411   1.9763
   1.9978   2.0191   2.0348   2.0644   2.1018   2.1261   2.1458   2.1760
   2.2439   2.2749   2.2949   2.3438   2.4054   2.4464   2.4760   2.5045
   2.5617   2.5965   2.6985   2.7362   2.7512   2.8010   2.8391   2.8616
   2.8994   2.9539   2.9700   3.0398   3.0691   3.2036   3.2417   3.3260
     cgsolve_all iterations  72    anorm=    0.72E-07
     cgsolve_all iterations  72    anorm=    0.71E-07
     cgsolve_all iterations  72    anorm=    0.71E-07
     compute_u_kq: q = (    0.0000,    0.0201,    0.0000)
     Rotating WFCS
     ethr =  1.00E-14,  avg # of iterations = 23.0
     eigenvalues at k:
 -35.0646 -34.7739 -34.7603 -34.6416 -34.5789 -34.5337 -34.5024 -34.4567
 -34.4373 -34.3444 -34.3347 -34.3305 -34.2549 -17.1887 -17.0202 -16.9138
 -16.8876 -16.7575 -16.6038 -16.5263 -16.5077 -16.4882 -16.4410 -16.4061
 -16.3600 -16.2631 -16.1737 -16.1564 -16.1317 -16.0800 -16.0609 -16.0335
 -15.9937 -15.9783 -15.9581 -15.9363 -15.9196 -15.9002 -15.8855 -15.8624
 -15.8338 -15.8208 -15.7818 -15.7662 -15.7528 -15.7420 -15.7183 -15.6909
 -15.6690 -15.6430 -15.6357 -15.5960 -15.5761 -15.5612 -15.5367 -15.5193
 -15.5049 -15.4898 -15.4828 -15.4611 -15.4354 -15.4111 -15.3915 -15.3750
 -15.3487 -15.3321 -15.3068 -15.2699 -15.2526 -15.1373 -14.9096 -14.8912
 -14.7595 -14.1281 -13.9308 -13.7871 -13.7515 -13.6591 -13.6451 -13.5888
 -13.5650 -13.5457 -13.4285 -13.2678 -13.1459 -13.1172 -13.0722 -12.9845
 -12.9266 -12.8337 -12.7836 -12.7712 -12.7396 -12.7182 -12.6723 -12.6284
 -12.5785 -12.5235 -12.3209  -5.0607  -5.0153  -4.6973  -4.5687  -4.5547
  -4.4934  -4.4332  -4.3813  -4.3229  -4.2557  -4.2104  -4.0942  -3.9742
  -3.8791  -3.8441  -3.7883  -3.7182  -3.4518  -3.3953  -3.2265  -2.6861
  -2.3883  -2.0357  -1.9938  -1.8921  -1.7155  -1.6499  -1.6287  -1.5764
  -1.5183  -1.4446  -1.3592  -1.3215  -1.2735  -1.2130  -1.1985  -1.1116
  -1.0446  -0.9681  -0.9273  -0.8693  -0.8240  -0.7373  -0.6957  -0.6000
  -0.5781  -0.5305  -0.4720  -0.4266  -0.3791  -0.3161  -0.2756  -0.2228
  -0.1753  -0.1007  -0.0890   0.0337   0.0545   0.1899   0.2615   0.3065
   0.3580   0.3780   0.4228   0.4799   0.5051   0.5483   0.5862   0.6850
   0.7315   0.7906   0.8568   0.8794   0.9217   0.9474   0.9916   1.0332
   1.0695   1.1009   1.1237   1.1582   1.1827   1.2071   1.2447   1.2673
   1.2879   1.3352   1.3463   1.4031   1.4125   1.4570   1.4930   1.5165
   1.5494   1.5898   1.6044   1.6359   1.6492   1.6700   1.7235   1.7438
   1.7633   1.8274   1.8423   1.8526   1.8811   1.9090   1.9376   1.9742
   1.9974   2.0132   2.0345   2.0613   2.0976   2.1290   2.1457   2.1756
   2.2455   2.2765   2.2935   2.3495   2.4097   2.4490   2.4849   2.5051
   2.5643   2.5948   2.7013   2.7340   2.7534   2.7986   2.8399   2.8653
   2.9013   2.9543   2.9678   3.0427   3.0751   3.2016   3.2424   3.3264
     eigenvalues at k+q:
 -35.0646 -34.7739 -34.7603 -34.6416 -34.5789 -34.5337 -34.5024 -34.4567
 -34.4373 -34.3444 -34.3347 -34.3305 -34.2549 -17.1888 -17.0201 -16.9123
 -16.8896 -16.7570 -16.6048 -16.5256 -16.5085 -16.4878 -16.4396 -16.4047
 -16.3605 -16.2653 -16.1743 -16.1556 -16.1310 -16.0795 -16.0603 -16.0352
 -15.9930 -15.9769 -15.9615 -15.9337 -15.9208 -15.9018 -15.8847 -15.8618
 -15.8352 -15.8184 -15.7812 -15.7668 -15.7526 -15.7414 -15.7180 -15.6898
 -15.6726 -15.6429 -15.6359 -15.5963 -15.5767 -15.5603 -15.5365 -15.5194
 -15.5063 -15.4908 -15.4813 -15.4605 -15.4334 -15.4118 -15.3906 -15.3755
 -15.3482 -15.3330 -15.3054 -15.2697 -15.2529 -15.1390 -14.9080 -14.8907
 -14.7605 -14.1288 -13.9306 -13.7837 -13.7505 -13.6581 -13.6461 -13.5922
 -13.5664 -13.5477 -13.4291 -13.2674 -13.1476 -13.1166 -13.0739 -12.9785
 -12.9275 -12.8344 -12.7827 -12.7705 -12.7379 -12.7175 -12.6710 -12.6267
 -12.5794 -12.5290 -12.3205  -5.0596  -5.0166  -4.6978  -4.5685  -4.5549
  -4.4934  -4.4315  -4.3804  -4.3233  -4.2568  -4.2104  -4.0948  -3.9741
  -3.8788  -3.8441  -3.7886  -3.7179  -3.4528  -3.3943  -3.2271  -2.6852
  -2.3884  -2.0358  -1.9930  -1.8927  -1.7126  -1.6500  -1.6287  -1.5753
  -1.5180  -1.4464  -1.3591  -1.3235  -1.2761  -1.2129  -1.1978  -1.1113
  -1.0482  -0.9688  -0.9284  -0.8676  -0.8196  -0.7388  -0.6951  -0.6026
  -0.5743  -0.5312  -0.4717  -0.4284  -0.3779  -0.3180  -0.2760  -0.2206
  -0.1745  -0.1018  -0.0902   0.0306   0.0576   0.1892   0.2633   0.3083
   0.3563   0.3797   0.4236   0.4761   0.5049   0.5511   0.5851   0.6876
   0.7300   0.7912   0.8582   0.8759   0.9220   0.9486   0.9921   1.0306
   1.0693   1.1017   1.1251   1.1582   1.1852   1.2088   1.2477   1.2669
   1.2859   1.3356   1.3414   1.4019   1.4122   1.4586   1.4923   1.5183
   1.5512   1.5890   1.6028   1.6402   1.6486   1.6723   1.7239   1.7430
   1.7622   1.8281   1.8444   1.8514   1.8787   1.9131   1.9352   1.9746
   1.9949   2.0115   2.0360   2.0586   2.0981   2.1269   2.1480   2.1736
   2.2448   2.2777   2.2963   2.3492   2.4144   2.4502   2.4844   2.5021
   2.5573   2.5882   2.7069   2.7371   2.7539   2.7973   2.8374   2.8644
   2.9023   2.9545   2.9693   3.0465   3.0762   3.1949   3.2436   3.3289
     cgsolve_all iterations  70    anorm=    0.70E-07
     cgsolve_all iterations  72    anorm=    0.71E-07
     cgsolve_all iterations  72    anorm=    0.71E-07
     compute_u_kq: q = (    0.0000,   -0.0201,    0.0000)
     Rotating WFCS
     ethr =  1.00E-14,  avg # of iterations = 23.0
     eigenvalues at k:
 -35.0646 -34.7739 -34.7603 -34.6416 -34.5789 -34.5337 -34.5024 -34.4567
 -34.4373 -34.3444 -34.3347 -34.3305 -34.2549 -17.1887 -17.0202 -16.9138
 -16.8876 -16.7575 -16.6038 -16.5263 -16.5077 -16.4882 -16.4410 -16.4061
 -16.3600 -16.2631 -16.1737 -16.1564 -16.1317 -16.0800 -16.0609 -16.0335
 -15.9937 -15.9783 -15.9581 -15.9363 -15.9196 -15.9002 -15.8855 -15.8624
 -15.8338 -15.8208 -15.7818 -15.7662 -15.7528 -15.7420 -15.7183 -15.6909
 -15.6690 -15.6430 -15.6357 -15.5960 -15.5761 -15.5612 -15.5367 -15.5193
 -15.5049 -15.4898 -15.4828 -15.4611 -15.4354 -15.4111 -15.3915 -15.3750
 -15.3487 -15.3321 -15.3068 -15.2699 -15.2526 -15.1373 -14.9096 -14.8912
 -14.7595 -14.1281 -13.9308 -13.7871 -13.7515 -13.6591 -13.6451 -13.5888
 -13.5650 -13.5457 -13.4285 -13.2678 -13.1459 -13.1172 -13.0722 -12.9845
 -12.9266 -12.8337 -12.7836 -12.7712 -12.7396 -12.7182 -12.6723 -12.6284
 -12.5785 -12.5235 -12.3209  -5.0607  -5.0153  -4.6973  -4.5687  -4.5547
  -4.4934  -4.4332  -4.3813  -4.3229  -4.2557  -4.2104  -4.0942  -3.9742
  -3.8791  -3.8441  -3.7883  -3.7182  -3.4518  -3.3953  -3.2265  -2.6861
  -2.3883  -2.0357  -1.9938  -1.8921  -1.7155  -1.6499  -1.6287  -1.5764
  -1.5183  -1.4446  -1.3592  -1.3215  -1.2735  -1.2130  -1.1985  -1.1116
  -1.0446  -0.9681  -0.9273  -0.8693  -0.8240  -0.7373  -0.6957  -0.6000
  -0.5781  -0.5305  -0.4720  -0.4266  -0.3791  -0.3161  -0.2756  -0.2228
  -0.1753  -0.1007  -0.0890   0.0337   0.0545   0.1899   0.2615   0.3065
   0.3580   0.3780   0.4228   0.4799   0.5051   0.5483   0.5862   0.6850
   0.7315   0.7906   0.8568   0.8794   0.9217   0.9474   0.9916   1.0332
   1.0695   1.1009   1.1237   1.1582   1.1827   1.2071   1.2447   1.2673
   1.2879   1.3352   1.3463   1.4031   1.4125   1.4570   1.4930   1.5165
   1.5494   1.5898   1.6044   1.6359   1.6492   1.6700   1.7235   1.7438
   1.7633   1.8274   1.8423   1.8526   1.8811   1.9090   1.9376   1.9742
   1.9974   2.0132   2.0345   2.0613   2.0976   2.1290   2.1457   2.1756
   2.2455   2.2765   2.2935   2.3495   2.4097   2.4490   2.4849   2.5051
   2.5643   2.5948   2.7013   2.7340   2.7534   2.7986   2.8399   2.8653
   2.9013   2.9543   2.9678   3.0427   3.0751   3.2016   3.2424   3.3264
     eigenvalues at k+q:
 -35.0646 -34.7739 -34.7603 -34.6416 -34.5789 -34.5337 -34.5024 -34.4567
 -34.4373 -34.3444 -34.3347 -34.3305 -34.2549 -17.1887 -17.0203 -16.9157
 -16.8853 -16.7579 -16.6028 -16.5275 -16.5064 -16.4885 -16.4423 -16.4075
 -16.3599 -16.2606 -16.1733 -16.1578 -16.1319 -16.0804 -16.0610 -16.0318
 -15.9943 -15.9796 -15.9551 -15.9389 -15.9190 -15.8988 -15.8854 -15.8627
 -15.8324 -15.8229 -15.7826 -15.7658 -15.7532 -15.7424 -15.7188 -15.6920
 -15.6657 -15.6428 -15.6351 -15.5960 -15.5757 -15.5622 -15.5368 -15.5197
 -15.5032 -15.4888 -15.4840 -15.4618 -15.4372 -15.4103 -15.3926 -15.3745
 -15.3494 -15.3321 -15.3079 -15.2701 -15.2525 -15.1347 -14.9113 -14.8913
 -14.7586 -14.1280 -13.9311 -13.7902 -13.7526 -13.6616 -13.6418 -13.5859
 -13.5635 -13.5433 -13.4284 -13.2678 -13.1449 -13.1180 -13.0708 -12.9898
 -12.9256 -12.8333 -12.7845 -12.7717 -12.7421 -12.7185 -12.6732 -12.6293
 -12.5780 -12.5186 -12.3213  -5.0614  -5.0142  -4.6971  -4.5690  -4.5543
  -4.4933  -4.4349  -4.3819  -4.3225  -4.2546  -4.2105  -4.0937  -3.9744
  -3.8795  -3.8442  -3.7880  -3.7185  -3.4505  -3.3965  -3.2254  -2.6873
  -2.3881  -2.0363  -1.9940  -1.8915  -1.7179  -1.6499  -1.6288  -1.5770
  -1.5185  -1.4426  -1.3603  -1.3207  -1.2717  -1.2129  -1.1984  -1.1114
  -1.0411  -0.9670  -0.9259  -0.8712  -0.8279  -0.7357  -0.6959  -0.5975
  -0.5831  -0.5297  -0.4722  -0.4250  -0.3796  -0.3155  -0.2742  -0.2244
  -0.1760  -0.1006  -0.0871   0.0360   0.0504   0.1912   0.2608   0.3050
   0.3580   0.3775   0.4219   0.4840   0.5064   0.5451   0.5877   0.6806
   0.7333   0.7900   0.8546   0.8840   0.9213   0.9464   0.9913   1.0360
   1.0700   1.1006   1.1223   1.1579   1.1804   1.2053   1.2407   1.2674
   1.2901   1.3347   1.3515   1.4048   1.4134   1.4554   1.4939   1.5148
   1.5471   1.5909   1.6064   1.6310   1.6498   1.6691   1.7228   1.7446
   1.7649   1.8260   1.8388   1.8548   1.8834   1.9054   1.9399   1.9735
   1.9987   2.0156   2.0335   2.0645   2.0967   2.1312   2.1435   2.1780
   2.2459   2.2740   2.2919   2.3502   2.4049   2.4467   2.4857   2.5087
   2.5715   2.6017   2.6943   2.7296   2.7534   2.8003   2.8425   2.8662
   2.9008   2.9511   2.9689   3.0406   3.0739   3.2080   3.2409   3.3235
     cgsolve_all iterations  70    anorm=    0.70E-07
     cgsolve_all iterations  72    anorm=    0.72E-07
     cgsolve_all iterations  72    anorm=    0.71E-07
     compute_u_kq: q = (    0.0000,    0.0000,    0.0201)
     Rotating WFCS
     ethr =  1.00E-14,  avg # of iterations = 23.0
     eigenvalues at k:
 -35.0646 -34.7739 -34.7603 -34.6416 -34.5789 -34.5337 -34.5024 -34.4567
 -34.4373 -34.3444 -34.3347 -34.3305 -34.2549 -17.1887 -17.0202 -16.9138
 -16.8876 -16.7575 -16.6038 -16.5263 -16.5077 -16.4882 -16.4410 -16.4061
 -16.3600 -16.2631 -16.1737 -16.1564 -16.1317 -16.0800 -16.0609 -16.0335
 -15.9937 -15.9783 -15.9581 -15.9363 -15.9196 -15.9002 -15.8855 -15.8624
 -15.8338 -15.8208 -15.7818 -15.7662 -15.7528 -15.7420 -15.7183 -15.6909
 -15.6690 -15.6430 -15.6357 -15.5960 -15.5761 -15.5612 -15.5367 -15.5193
 -15.5049 -15.4898 -15.4828 -15.4611 -15.4354 -15.4111 -15.3915 -15.3750
 -15.3487 -15.3321 -15.3068 -15.2699 -15.2526 -15.1373 -14.9096 -14.8912
 -14.7595 -14.1281 -13.9308 -13.7871 -13.7515 -13.6591 -13.6451 -13.5888
 -13.5650 -13.5457 -13.4285 -13.2678 -13.1459 -13.1172 -13.0722 -12.9845
 -12.9266 -12.8337 -12.7836 -12.7712 -12.7396 -12.7182 -12.6723 -12.6284
 -12.5785 -12.5235 -12.3209  -5.0607  -5.0153  -4.6973  -4.5687  -4.5547
  -4.4934  -4.4332  -4.3813  -4.3229  -4.2557  -4.2104  -4.0942  -3.9742
  -3.8791  -3.8441  -3.7883  -3.7182  -3.4518  -3.3953  -3.2265  -2.6861
  -2.3883  -2.0357  -1.9938  -1.8921  -1.7155  -1.6499  -1.6287  -1.5764
  -1.5183  -1.4446  -1.3592  -1.3215  -1.2735  -1.2130  -1.1985  -1.1116
  -1.0446  -0.9681  -0.9273  -0.8693  -0.8240  -0.7373  -0.6957  -0.6000
  -0.5781  -0.5305  -0.4720  -0.4266  -0.3791  -0.3161  -0.2756  -0.2228
  -0.1753  -0.1007  -0.0890   0.0337   0.0545   0.1899   0.2615   0.3065
   0.3580   0.3780   0.4228   0.4799   0.5051   0.5483   0.5862   0.6850
   0.7315   0.7906   0.8568   0.8794   0.9217   0.9474   0.9916   1.0332
   1.0695   1.1009   1.1237   1.1582   1.1827   1.2071   1.2447   1.2673
   1.2879   1.3352   1.3463   1.4031   1.4125   1.4570   1.4930   1.5165
   1.5494   1.5898   1.6044   1.6359   1.6492   1.6700   1.7235   1.7438
   1.7633   1.8274   1.8423   1.8526   1.8811   1.9090   1.9376   1.9742
   1.9974   2.0132   2.0345   2.0613   2.0976   2.1290   2.1457   2.1756
   2.2455   2.2765   2.2935   2.3495   2.4097   2.4490   2.4849   2.5051
   2.5643   2.5948   2.7013   2.7340   2.7534   2.7986   2.8399   2.8653
   2.9013   2.9543   2.9678   3.0427   3.0751   3.2016   3.2424   3.3264
     eigenvalues at k+q:
 -35.0646 -34.7739 -34.7603 -34.6416 -34.5789 -34.5337 -34.5024 -34.4567
 -34.4373 -34.3444 -34.3347 -34.3305 -34.2549 -17.1887 -17.0202 -16.9138
 -16.8876 -16.7575 -16.6038 -16.5265 -16.5076 -16.4883 -16.4410 -16.4061
 -16.3600 -16.2630 -16.1736 -16.1567 -16.1324 -16.0779 -16.0619 -16.0326
 -15.9920 -15.9785 -15.9591 -15.9376 -15.9187 -15.9010 -15.8864 -15.8627
 -15.8327 -15.8209 -15.7816 -15.7648 -15.7555 -15.7423 -15.7180 -15.6906
 -15.6688 -15.6425 -15.6358 -15.5958 -15.5745 -15.5628 -15.5375 -15.5190
 -15.5050 -15.4896 -15.4828 -15.4589 -15.4356 -15.4110 -15.3915 -15.3758
 -15.3496 -15.3320 -15.3065 -15.2698 -15.2527 -15.1374 -14.9094 -14.8913
 -14.7593 -14.1281 -13.9306 -13.7870 -13.7516 -13.6591 -13.6447 -13.5882
 -13.5651 -13.5463 -13.4283 -13.2678 -13.1459 -13.1174 -13.0723 -12.9845
 -12.9267 -12.8338 -12.7836 -12.7712 -12.7396 -12.7183 -12.6723 -12.6285
 -12.5786 -12.5236 -12.3208  -5.0607  -5.0152  -4.6973  -4.5687  -4.5548
  -4.4935  -4.4332  -4.3813  -4.3230  -4.2557  -4.2103  -4.0942  -3.9742
  -3.8792  -3.8441  -3.7883  -3.7182  -3.4517  -3.3953  -3.2266  -2.6861
  -2.3882  -2.0355  -1.9940  -1.8920  -1.7152  -1.6495  -1.6277  -1.5791
  -1.5188  -1.4420  -1.3600  -1.3213  -1.2727  -1.2138  -1.1983  -1.1120
  -1.0448  -0.9650  -0.9297  -0.8686  -0.8231  -0.7400  -0.6952  -0.6004
  -0.5752  -0.5300  -0.4737  -0.4271  -0.3796  -0.3160  -0.2748  -0.2192
  -0.1766  -0.1030  -0.0889   0.0325   0.0540   0.1914   0.2644   0.3011
   0.3548   0.3806   0.4236   0.4767   0.5026   0.5509   0.5862   0.6870
   0.7311   0.7908   0.8593   0.8780   0.9252   0.9461   0.9910   1.0331
   1.0690   1.1034   1.1255   1.1566   1.1821   1.2071   1.2465   1.2686
   1.2897   1.3349   1.3473   1.4001   1.4107   1.4549   1.4927   1.5204
   1.5475   1.5894   1.6055   1.6333   1.6512   1.6696   1.7216   1.7449
   1.7632   1.8274   1.8412   1.8532   1.8803   1.9098   1.9360   1.9750
   1.9974   2.0126   2.0342   2.0626   2.0943   2.1288   2.1483   2.1767
   2.2438   2.2789   2.2930   2.3499   2.4096   2.4486   2.4855   2.5030
   2.5643   2.5958   2.7015   2.7338   2.7536   2.7986   2.8400   2.8652
   2.9015   2.9544   2.9676   3.0428   3.0752   3.2017   3.2423   3.3264
     cgsolve_all iterations  70    anorm=    0.71E-07
     cgsolve_all iterations  72    anorm=    0.70E-07
     cgsolve_all iterations  72    anorm=    0.71E-07
     compute_u_kq: q = (    0.0000,    0.0000,   -0.0201)
     Rotating WFCS
     ethr =  1.00E-14,  avg # of iterations = 23.0
     eigenvalues at k:
 -35.0646 -34.7739 -34.7603 -34.6416 -34.5789 -34.5337 -34.5024 -34.4567
 -34.4373 -34.3444 -34.3347 -34.3305 -34.2549 -17.1887 -17.0202 -16.9138
 -16.8876 -16.7575 -16.6038 -16.5263 -16.5077 -16.4882 -16.4410 -16.4061
 -16.3600 -16.2631 -16.1737 -16.1564 -16.1317 -16.0800 -16.0609 -16.0335
 -15.9937 -15.9783 -15.9581 -15.9363 -15.9196 -15.9002 -15.8855 -15.8624
 -15.8338 -15.8208 -15.7818 -15.7662 -15.7528 -15.7420 -15.7183 -15.6909
 -15.6690 -15.6430 -15.6357 -15.5960 -15.5761 -15.5612 -15.5367 -15.5193
 -15.5049 -15.4898 -15.4828 -15.4611 -15.4354 -15.4111 -15.3915 -15.3750
 -15.3487 -15.3321 -15.3068 -15.2699 -15.2526 -15.1373 -14.9096 -14.8912
 -14.7595 -14.1281 -13.9308 -13.7871 -13.7515 -13.6591 -13.6451 -13.5888
 -13.5650 -13.5457 -13.4285 -13.2678 -13.1459 -13.1172 -13.0722 -12.9845
 -12.9266 -12.8337 -12.7836 -12.7712 -12.7396 -12.7182 -12.6723 -12.6284
 -12.5785 -12.5235 -12.3209  -5.0607  -5.0153  -4.6973  -4.5687  -4.5547
  -4.4934  -4.4332  -4.3813  -4.3229  -4.2557  -4.2104  -4.0942  -3.9742
  -3.8791  -3.8441  -3.7883  -3.7182  -3.4518  -3.3953  -3.2265  -2.6861
  -2.3883  -2.0357  -1.9938  -1.8921  -1.7155  -1.6499  -1.6287  -1.5764
  -1.5183  -1.4446  -1.3592  -1.3215  -1.2735  -1.2130  -1.1985  -1.1116
  -1.0446  -0.9681  -0.9273  -0.8693  -0.8240  -0.7373  -0.6957  -0.6000
  -0.5781  -0.5305  -0.4720  -0.4266  -0.3791  -0.3161  -0.2756  -0.2228
  -0.1753  -0.1007  -0.0890   0.0337   0.0545   0.1899   0.2615   0.3065
   0.3580   0.3780   0.4228   0.4799   0.5051   0.5483   0.5862   0.6850
   0.7315   0.7906   0.8568   0.8794   0.9217   0.9474   0.9916   1.0332
   1.0695   1.1009   1.1237   1.1582   1.1827   1.2071   1.2447   1.2673
   1.2879   1.3352   1.3463   1.4031   1.4125   1.4570   1.4930   1.5165
   1.5494   1.5898   1.6044   1.6359   1.6492   1.6700   1.7235   1.7438
   1.7633   1.8274   1.8423   1.8526   1.8811   1.9090   1.9376   1.9742
   1.9974   2.0132   2.0345   2.0613   2.0976   2.1290   2.1457   2.1756
   2.2455   2.2765   2.2935   2.3495   2.4097   2.4490   2.4849   2.5051
   2.5643   2.5948   2.7013   2.7340   2.7534   2.7986   2.8399   2.8653
   2.9013   2.9543   2.9678   3.0427   3.0751   3.2016   3.2424   3.3264
     eigenvalues at k+q:
 -35.0646 -34.7739 -34.7603 -34.6416 -34.5789 -34.5337 -34.5024 -34.4567
 -34.4373 -34.3444 -34.3347 -34.3305 -34.2549 -17.1887 -17.0202 -16.9139
 -16.8877 -16.7575 -16.6037 -16.5260 -16.5077 -16.4881 -16.4410 -16.4061
 -16.3601 -16.2632 -16.1739 -16.1557 -16.1312 -16.0820 -16.0594 -16.0343
 -15.9953 -15.9784 -15.9573 -15.9350 -15.9208 -15.8996 -15.8839 -15.8622
 -15.8351 -15.8205 -15.7822 -15.7675 -15.7505 -15.7412 -15.7186 -15.6910
 -15.6691 -15.6435 -15.6356 -15.5963 -15.5776 -15.5598 -15.5357 -15.5194
 -15.5050 -15.4898 -15.4826 -15.4632 -15.4352 -15.4112 -15.3917 -15.3742
 -15.3480 -15.3321 -15.3071 -15.2701 -15.2526 -15.1372 -14.9098 -14.8911
 -14.7596 -14.1281 -13.9310 -13.7873 -13.7514 -13.6590 -13.6454 -13.5891
 -13.5650 -13.5452 -13.4286 -13.2679 -13.1458 -13.1172 -13.0721 -12.9846
 -12.9264 -12.8337 -12.7835 -12.7713 -12.7395 -12.7181 -12.6723 -12.6284
 -12.5785 -12.5233 -12.3209  -5.0606  -5.0153  -4.6973  -4.5687  -4.5547
  -4.4934  -4.4333  -4.3812  -4.3229  -4.2557  -4.2104  -4.0943  -3.9742
  -3.8790  -3.8442  -3.7883  -3.7183  -3.4518  -3.3953  -3.2263  -2.6861
  -2.3883  -2.0358  -1.9936  -1.8923  -1.7157  -1.6505  -1.6297  -1.5735
  -1.5176  -1.4471  -1.3584  -1.3224  -1.2737  -1.2124  -1.1988  -1.1108
  -1.0444  -0.9715  -0.9249  -0.8703  -0.8241  -0.7345  -0.6964  -0.5998
  -0.5809  -0.5309  -0.4700  -0.4261  -0.3784  -0.3165  -0.2766  -0.2256
  -0.1742  -0.0988  -0.0882   0.0344   0.0547   0.1886   0.2587   0.3123
   0.3609   0.3754   0.4221   0.4825   0.5081   0.5447   0.5875   0.6829
   0.7317   0.7902   0.8538   0.8811   0.9185   0.9490   0.9920   1.0331
   1.0705   1.0983   1.1216   1.1599   1.1827   1.2073   1.2427   1.2665
   1.2861   1.3355   1.3450   1.4051   1.4154   1.4593   1.4934   1.5132
   1.5511   1.5900   1.6035   1.6380   1.6479   1.6707   1.7245   1.7431
   1.7638   1.8275   1.8430   1.8526   1.8820   1.9083   1.9391   1.9732
   1.9967   2.0135   2.0352   2.0601   2.1009   2.1291   2.1438   2.1748
   2.2471   2.2735   2.2944   2.3490   2.4096   2.4494   2.4846   2.5079
   2.5643   2.5936   2.7009   2.7341   2.7533   2.7986   2.8398   2.8653
   2.9011   2.9542   2.9680   3.0427   3.0750   3.2016   3.2426   3.3264
     cgsolve_all iterations  70    anorm=    0.71E-07
     cgsolve_all iterations  72    anorm=    0.70E-07
     cgsolve_all iterations  72    anorm=    0.71E-07

     k-point #    4 of     4      pool #  1    cpu time:   14764.6
     compute_u_kq: q = (    0.0000,    0.0000,    0.0000)
     Rotating WFCS
     ethr =  1.00E-14,  avg # of iterations =  5.0
     eigenvalues at k:
 -35.0646 -34.7739 -34.7603 -34.6416 -34.5789 -34.5337 -34.5024 -34.4567
 -34.4373 -34.3444 -34.3347 -34.3305 -34.2549 -17.1888 -17.0201 -16.9143
 -16.8872 -16.7579 -16.6029 -16.5257 -16.5073 -16.4875 -16.4431 -16.4059
 -16.3617 -16.2646 -16.1774 -16.1480 -16.1369 -16.0841 -16.0458 -16.0270
 -16.0010 -15.9804 -15.9604 -15.9450 -15.9193 -15.9003 -15.8698 -15.8585
 -15.8434 -15.8167 -15.7894 -15.7772 -15.7515 -15.7359 -15.7175 -15.6851
 -15.6698 -15.6455 -15.6364 -15.5965 -15.5832 -15.5602 -15.5360 -15.5162
 -15.5070 -15.4877 -15.4798 -15.4565 -15.4353 -15.4131 -15.3946 -15.3743
 -15.3505 -15.3275 -15.3063 -15.2719 -15.2542 -15.1372 -14.9092 -14.8914
 -14.7591 -14.1286 -13.9311 -13.7867 -13.7522 -13.6586 -13.6472 -13.5797
 -13.5672 -13.5505 -13.4282 -13.2678 -13.1457 -13.1174 -13.0724 -12.9843
 -12.9266 -12.8338 -12.7816 -12.7729 -12.7394 -12.7185 -12.6725 -12.6282
 -12.5785 -12.5236 -12.3209  -5.0605  -5.0154  -4.6974  -4.5686  -4.5550
  -4.4932  -4.4328  -4.3809  -4.3232  -4.2565  -4.2101  -4.0944  -3.9739
  -3.8786  -3.8447  -3.7885  -3.7185  -3.4520  -3.3947  -3.2263  -2.6862
  -2.3885  -2.0352  -1.9937  -1.8938  -1.7148  -1.6557  -1.6312  -1.5694
  -1.5135  -1.4428  -1.3565  -1.3378  -1.2626  -1.2198  -1.1998  -1.0994
  -1.0441  -0.9848  -0.9251  -0.8706  -0.8082  -0.7376  -0.7025  -0.6092
  -0.5762  -0.5287  -0.4562  -0.4299  -0.3773  -0.3317  -0.2695  -0.2119
  -0.1830  -0.0964  -0.0651   0.0145   0.0454   0.1913   0.2437   0.3172
   0.3671   0.3910   0.4307   0.4581   0.4788   0.5575   0.6157   0.6707
   0.7246   0.7891   0.8374   0.8957   0.9204   0.9600   0.9916   1.0303
   1.0705   1.0916   1.1289   1.1565   1.1730   1.2120   1.2348   1.2747
   1.2911   1.3257   1.3481   1.3914   1.4183   1.4680   1.4929   1.5180
   1.5575   1.5898   1.6088   1.6277   1.6585   1.6834   1.7072   1.7449
   1.7747   1.8268   1.8445   1.8665   1.8838   1.9035   1.9403   1.9636
   1.9726   2.0054   2.0359   2.0676   2.0939   2.1319   2.1601   2.1899
   2.2277   2.2657   2.3079   2.3387   2.4054   2.4489   2.4879   2.5259
   2.5657   2.5871   2.6982   2.7295   2.7555   2.7989   2.8400   2.8646
   2.9013   2.9540   2.9670   3.0427   3.0737   3.2014   3.2427   3.3262
     eigenvalues at k+q:
 -35.0646 -34.7739 -34.7603 -34.6416 -34.5789 -34.5337 -34.5024 -34.4567
 -34.4373 -34.3444 -34.3347 -34.3305 -34.2549 -17.1887 -17.0201 -16.9143
 -16.8872 -16.7579 -16.6029 -16.5257 -16.5073 -16.4875 -16.4432 -16.4059
 -16.3617 -16.2646 -16.1773 -16.1480 -16.1369 -16.0841 -16.0458 -16.0270
 -16.0010 -15.9804 -15.9604 -15.9450 -15.9193 -15.9003 -15.8698 -15.8585
 -15.8434 -15.8167 -15.7894 -15.7772 -15.7515 -15.7359 -15.7175 -15.6851
 -15.6698 -15.6455 -15.6364 -15.5965 -15.5832 -15.5602 -15.5360 -15.5162
 -15.5070 -15.4877 -15.4798 -15.4565 -15.4353 -15.4131 -15.3946 -15.3743
 -15.3505 -15.3275 -15.3062 -15.2719 -15.2542 -15.1372 -14.9092 -14.8914
 -14.7591 -14.1286 -13.9311 -13.7867 -13.7522 -13.6586 -13.6472 -13.5797
 -13.5672 -13.5505 -13.4282 -13.2678 -13.1457 -13.1174 -13.0724 -12.9843
 -12.9266 -12.8338 -12.7816 -12.7729 -12.7394 -12.7185 -12.6725 -12.6282
 -12.5785 -12.5236 -12.3209  -5.0605  -5.0154  -4.6974  -4.5686  -4.5550
  -4.4932  -4.4328  -4.3809  -4.3232  -4.2565  -4.2101  -4.0944  -3.9739
  -3.8786  -3.8447  -3.7885  -3.7185  -3.4520  -3.3947  -3.2263  -2.6862
  -2.3884  -2.0352  -1.9937  -1.8938  -1.7148  -1.6557  -1.6312  -1.5694
  -1.5135  -1.4428  -1.3565  -1.3378  -1.2626  -1.2198  -1.1998  -1.0994
  -1.0441  -0.9848  -0.9251  -0.8706  -0.8082  -0.7376  -0.7024  -0.6092
  -0.5762  -0.5287  -0.4562  -0.4299  -0.3773  -0.3317  -0.2695  -0.2119
  -0.1830  -0.0964  -0.0651   0.0145   0.0454   0.1913   0.2437   0.3172
   0.3671   0.3910   0.4307   0.4581   0.4788   0.5575   0.6157   0.6707
   0.7246   0.7891   0.8374   0.8957   0.9204   0.9600   0.9916   1.0303
   1.0705   1.0916   1.1289   1.1565   1.1730   1.2120   1.2348   1.2747
   1.2911   1.3257   1.3481   1.3914   1.4183   1.4680   1.4929   1.5180
   1.5575   1.5898   1.6089   1.6277   1.6585   1.6834   1.7072   1.7449
   1.7747   1.8268   1.8445   1.8665   1.8838   1.9035   1.9403   1.9636
   1.9726   2.0054   2.0359   2.0676   2.0939   2.1319   2.1601   2.1899
   2.2277   2.2657   2.3079   2.3387   2.4054   2.4489   2.4879   2.5259
   2.5657   2.5871   2.6982   2.7295   2.7555   2.7990   2.8400   2.8646
   2.9013   2.9540   2.9670   3.0427   3.0737   3.2014   3.2427   3.3262
     cgsolve_all iterations  65    anorm=    0.73E-07
PARA_AUG  1     -26.2395144        -0.4941622         0.0105757
     cgsolve_all iterations  65    anorm=    0.73E-07
PARA_AUG  2      -0.5033427       -24.6094772         1.0821102
     cgsolve_all iterations  65    anorm=    0.72E-07
PARA_AUG  3       0.0803591         1.1421971       -25.3680350
     cgsolve_all iterations  72    anorm=    0.70E-07
     cgsolve_all iterations  72    anorm=    0.70E-07
     cgsolve_all iterations  72    anorm=    0.70E-07
     compute_u_kq: q = (    0.0201,    0.0000,    0.0000)
     Rotating WFCS
     ethr =  1.00E-14,  avg # of iterations = 23.0
     eigenvalues at k:
 -35.0646 -34.7739 -34.7603 -34.6416 -34.5789 -34.5337 -34.5024 -34.4567
 -34.4373 -34.3444 -34.3347 -34.3305 -34.2549 -17.1888 -17.0201 -16.9143
 -16.8872 -16.7579 -16.6029 -16.5257 -16.5073 -16.4875 -16.4431 -16.4059
 -16.3617 -16.2646 -16.1774 -16.1480 -16.1369 -16.0841 -16.0458 -16.0270
 -16.0010 -15.9804 -15.9604 -15.9450 -15.9193 -15.9003 -15.8698 -15.8585
 -15.8434 -15.8167 -15.7894 -15.7772 -15.7515 -15.7359 -15.7175 -15.6851
 -15.6698 -15.6455 -15.6364 -15.5965 -15.5832 -15.5602 -15.5360 -15.5162
 -15.5070 -15.4877 -15.4798 -15.4565 -15.4353 -15.4131 -15.3946 -15.3743
 -15.3505 -15.3275 -15.3063 -15.2719 -15.2542 -15.1372 -14.9092 -14.8914
 -14.7591 -14.1286 -13.9311 -13.7867 -13.7522 -13.6586 -13.6472 -13.5797
 -13.5672 -13.5505 -13.4282 -13.2678 -13.1457 -13.1174 -13.0724 -12.9843
 -12.9266 -12.8338 -12.7816 -12.7729 -12.7394 -12.7185 -12.6725 -12.6282
 -12.5785 -12.5236 -12.3209  -5.0605  -5.0154  -4.6974  -4.5686  -4.5550
  -4.4932  -4.4328  -4.3809  -4.3232  -4.2565  -4.2101  -4.0944  -3.9739
  -3.8786  -3.8447  -3.7885  -3.7185  -3.4520  -3.3947  -3.2263  -2.6862
  -2.3885  -2.0352  -1.9937  -1.8938  -1.7148  -1.6557  -1.6312  -1.5694
  -1.5135  -1.4428  -1.3565  -1.3378  -1.2626  -1.2198  -1.1998  -1.0994
  -1.0441  -0.9848  -0.9251  -0.8706  -0.8082  -0.7376  -0.7025  -0.6092
  -0.5762  -0.5287  -0.4562  -0.4299  -0.3773  -0.3317  -0.2695  -0.2119
  -0.1830  -0.0964  -0.0651   0.0145   0.0454   0.1913   0.2437   0.3172
   0.3671   0.3910   0.4307   0.4581   0.4788   0.5575   0.6157   0.6707
   0.7246   0.7891   0.8374   0.8957   0.9204   0.9600   0.9916   1.0303
   1.0705   1.0916   1.1289   1.1565   1.1730   1.2120   1.2348   1.2747
   1.2911   1.3257   1.3481   1.3914   1.4183   1.4680   1.4929   1.5180
   1.5575   1.5898   1.6088   1.6277   1.6585   1.6834   1.7072   1.7449
   1.7747   1.8268   1.8445   1.8665   1.8838   1.9035   1.9403   1.9636
   1.9726   2.0054   2.0359   2.0676   2.0939   2.1319   2.1601   2.1899
   2.2277   2.2657   2.3079   2.3387   2.4054   2.4489   2.4879   2.5259
   2.5657   2.5871   2.6982   2.7295   2.7555   2.7989   2.8400   2.8646
   2.9013   2.9540   2.9670   3.0427   3.0737   3.2014   3.2427   3.3262
     eigenvalues at k+q:
 -35.0646 -34.7739 -34.7603 -34.6416 -34.5789 -34.5337 -34.5024 -34.4567
 -34.4373 -34.3444 -34.3347 -34.3305 -34.2549 -17.1895 -17.0203 -16.9122
 -16.8847 -16.7600 -16.6045 -16.5261 -16.5082 -16.4870 -16.4438 -16.4063
 -16.3654 -16.2648 -16.1788 -16.1508 -16.1382 -16.0861 -16.0485 -16.0291
 -16.0015 -15.9805 -15.9615 -15.9440 -15.9208 -15.9035 -15.8748 -15.8597
 -15.8434 -15.8159 -15.7900 -15.7761 -15.7509 -15.7356 -15.7174 -15.6814
 -15.6663 -15.6448 -15.6353 -15.5953 -15.5817 -15.5596 -15.5352 -15.5152
 -15.5070 -15.4860 -15.4798 -15.4577 -15.4336 -15.4126 -15.3952 -15.3735
 -15.3503 -15.3281 -15.3067 -15.2717 -15.2538 -15.1334 -14.9087 -14.8880
 -14.7530 -14.1270 -13.9158 -13.7818 -13.7501 -13.6524 -13.6437 -13.5768
 -13.5602 -13.5462 -13.4279 -13.2605 -13.1460 -13.1257 -13.0765 -12.9813
 -12.9348 -12.8400 -12.7865 -12.7768 -12.7461 -12.7229 -12.6766 -12.6323
 -12.5835 -12.5340 -12.3193  -5.0603  -5.0144  -4.6953  -4.5688  -4.5577
  -4.4970  -4.4331  -4.3821  -4.3252  -4.2531  -4.2080  -4.0934  -3.9723
  -3.8757  -3.8463  -3.7858  -3.7171  -3.4511  -3.3952  -3.2281  -2.6850
  -2.3853  -2.0297  -1.9981  -1.8896  -1.7052  -1.6531  -1.6290  -1.5607
  -1.5168  -1.4403  -1.3538  -1.3330  -1.2587  -1.2148  -1.1941  -1.0970
  -1.0463  -0.9834  -0.9235  -0.8703  -0.8085  -0.7364  -0.7020  -0.6111
  -0.5816  -0.5284  -0.4567  -0.4287  -0.3796  -0.3318  -0.2725  -0.2157
  -0.1811  -0.0945  -0.0617   0.0139   0.0410   0.1926   0.2443   0.3187
   0.3720   0.3950   0.4305   0.4524   0.4770   0.5510   0.6135   0.6679
   0.7202   0.7893   0.8406   0.8908   0.9153   0.9570   0.9863   1.0241
   1.0657   1.0902   1.1290   1.1503   1.1716   1.2088   1.2318   1.2713
   1.2897   1.3250   1.3480   1.3886   1.4177   1.4638   1.4939   1.5127
   1.5541   1.5888   1.6060   1.6244   1.6548   1.6854   1.7060   1.7422
   1.7718   1.8282   1.8433   1.8634   1.8807   1.9054   1.9389   1.9601
   1.9699   2.0001   2.0349   2.0660   2.0918   2.1349   2.1603   2.1904
   2.2315   2.2656   2.3073   2.3412   2.4086   2.4534   2.4929   2.5299
   2.5686   2.5867   2.7012   2.7262   2.7576   2.7973   2.8411   2.8681
   2.9030   2.9528   2.9662   3.0460   3.0790   3.1995   3.2432   3.3266
     cgsolve_all iterations  72    anorm=    0.70E-07
     cgsolve_all iterations  72    anorm=    0.69E-07
     cgsolve_all iterations  72    anorm=    0.71E-07
     compute_u_kq: q = (   -0.0201,    0.0000,    0.0000)
     Rotating WFCS
     ethr =  1.00E-14,  avg # of iterations = 24.0
     eigenvalues at k:
 -35.0646 -34.7739 -34.7603 -34.6416 -34.5789 -34.5337 -34.5024 -34.4567
 -34.4373 -34.3444 -34.3347 -34.3305 -34.2549 -17.1888 -17.0201 -16.9143
 -16.8872 -16.7579 -16.6029 -16.5257 -16.5073 -16.4875 -16.4431 -16.4059
 -16.3617 -16.2646 -16.1774 -16.1480 -16.1369 -16.0841 -16.0458 -16.0270
 -16.0010 -15.9804 -15.9604 -15.9450 -15.9193 -15.9003 -15.8698 -15.8585
 -15.8434 -15.8167 -15.7894 -15.7772 -15.7515 -15.7359 -15.7175 -15.6851
 -15.6698 -15.6455 -15.6364 -15.5965 -15.5832 -15.5602 -15.5360 -15.5162
 -15.5070 -15.4877 -15.4798 -15.4565 -15.4353 -15.4131 -15.3946 -15.3743
 -15.3505 -15.3275 -15.3063 -15.2719 -15.2542 -15.1372 -14.9092 -14.8914
 -14.7591 -14.1286 -13.9311 -13.7867 -13.7522 -13.6586 -13.6472 -13.5797
 -13.5672 -13.5505 -13.4282 -13.2678 -13.1457 -13.1174 -13.0724 -12.9843
 -12.9266 -12.8338 -12.7816 -12.7729 -12.7394 -12.7185 -12.6725 -12.6282
 -12.5785 -12.5236 -12.3209  -5.0605  -5.0154  -4.6974  -4.5686  -4.5550
  -4.4932  -4.4328  -4.3809  -4.3232  -4.2565  -4.2101  -4.0944  -3.9739
  -3.8786  -3.8447  -3.7885  -3.7185  -3.4520  -3.3947  -3.2263  -2.6862
  -2.3885  -2.0352  -1.9937  -1.8938  -1.7148  -1.6557  -1.6312  -1.5694
  -1.5135  -1.4428  -1.3565  -1.3378  -1.2626  -1.2198  -1.1998  -1.0994
  -1.0441  -0.9848  -0.9251  -0.8706  -0.8082  -0.7376  -0.7025  -0.6092
  -0.5762  -0.5287  -0.4562  -0.4299  -0.3773  -0.3317  -0.2695  -0.2119
  -0.1830  -0.0964  -0.0651   0.0145   0.0454   0.1913   0.2437   0.3172
   0.3671   0.3910   0.4307   0.4581   0.4788   0.5575   0.6157   0.6707
   0.7246   0.7891   0.8374   0.8957   0.9204   0.9600   0.9916   1.0303
   1.0705   1.0916   1.1289   1.1565   1.1730   1.2120   1.2348   1.2747
   1.2911   1.3257   1.3481   1.3914   1.4183   1.4680   1.4929   1.5180
   1.5575   1.5898   1.6088   1.6277   1.6585   1.6834   1.7072   1.7449
   1.7747   1.8268   1.8445   1.8665   1.8838   1.9035   1.9403   1.9636
   1.9726   2.0054   2.0359   2.0676   2.0939   2.1319   2.1601   2.1899
   2.2277   2.2657   2.3079   2.3387   2.4054   2.4489   2.4879   2.5259
   2.5657   2.5871   2.6982   2.7295   2.7555   2.7989   2.8400   2.8646
   2.9013   2.9540   2.9670   3.0427   3.0737   3.2014   3.2427   3.3262
     eigenvalues at k+q:
 -35.0646 -34.7739 -34.7603 -34.6416 -34.5789 -34.5337 -34.5024 -34.4567
 -34.4373 -34.3444 -34.3348 -34.3305 -34.2548 -17.1880 -17.0200 -16.9162
 -16.8897 -16.7560 -16.6011 -16.5255 -16.5065 -16.4878 -16.4425 -16.4054
 -16.3581 -16.2643 -16.1758 -16.1455 -16.1352 -16.0820 -16.0436 -16.0251
 -16.0003 -15.9799 -15.9591 -15.9461 -15.9175 -15.8967 -15.8659 -15.8563
 -15.8436 -15.8178 -15.7885 -15.7781 -15.7523 -15.7362 -15.7176 -15.6890
 -15.6734 -15.6462 -15.6378 -15.5978 -15.5846 -15.5609 -15.5367 -15.5174
 -15.5069 -15.4897 -15.4797 -15.4552 -15.4368 -15.4134 -15.3938 -15.3752
 -15.3508 -15.3270 -15.3057 -15.2719 -15.2546 -15.1411 -14.9098 -14.8948
 -14.7651 -14.1301 -13.9458 -13.7917 -13.7543 -13.6654 -13.6499 -13.5835
 -13.5745 -13.5537 -13.4286 -13.2746 -13.1456 -13.1091 -13.0684 -12.9869
 -12.9179 -12.8281 -12.7773 -12.7690 -12.7330 -12.7145 -12.6685 -12.6243
 -12.5733 -12.5128 -12.3226  -5.0608  -5.0163  -4.6994  -4.5685  -4.5521
  -4.4895  -4.4325  -4.3796  -4.3215  -4.2595  -4.2121  -4.0954  -3.9755
  -3.8818  -3.8431  -3.7911  -3.7199  -3.4528  -3.3942  -3.2246  -2.6873
  -2.3916  -2.0410  -1.9893  -1.8974  -1.7249  -1.6585  -1.6337  -1.5791
  -1.5099  -1.4441  -1.3598  -1.3425  -1.2657  -1.2248  -1.2050  -1.1012
  -1.0418  -0.9859  -0.9270  -0.8711  -0.8079  -0.7389  -0.7029  -0.6074
  -0.5705  -0.5289  -0.4580  -0.4307  -0.3740  -0.3309  -0.2669  -0.2082
  -0.1846  -0.0990  -0.0693   0.0159   0.0496   0.1894   0.2438   0.3158
   0.3617   0.3875   0.4312   0.4633   0.4814   0.5635   0.6185   0.6740
   0.7298   0.7891   0.8341   0.8987   0.9253   0.9632   0.9968   1.0368
   1.0749   1.0923   1.1283   1.1638   1.1742   1.2150   1.2383   1.2778
   1.2926   1.3261   1.3484   1.3943   1.4191   1.4720   1.4924   1.5238
   1.5598   1.5911   1.6119   1.6314   1.6624   1.6809   1.7085   1.7476
   1.7777   1.8252   1.8449   1.8690   1.8863   1.9024   1.9414   1.9644
   1.9773   2.0114   2.0365   2.0694   2.0973   2.1292   2.1602   2.1899
   2.2233   2.2660   2.3084   2.3364   2.4014   2.4449   2.4814   2.5227
   2.5635   2.5879   2.6951   2.7324   2.7533   2.8010   2.8394   2.8608
   2.8993   2.9542   2.9690   3.0396   3.0678   3.2032   3.2421   3.3259
     cgsolve_all iterations  72    anorm=    0.71E-07
     cgsolve_all iterations  72    anorm=    0.69E-07
     cgsolve_all iterations  72    anorm=    0.71E-07
     compute_u_kq: q = (    0.0000,    0.0201,    0.0000)
     Rotating WFCS
     ethr =  1.00E-14,  avg # of iterations = 23.0
     eigenvalues at k:
 -35.0646 -34.7739 -34.7603 -34.6416 -34.5789 -34.5337 -34.5024 -34.4567
 -34.4373 -34.3444 -34.3347 -34.3305 -34.2549 -17.1888 -17.0201 -16.9143
 -16.8872 -16.7579 -16.6029 -16.5257 -16.5073 -16.4875 -16.4431 -16.4059
 -16.3617 -16.2646 -16.1774 -16.1480 -16.1369 -16.0841 -16.0458 -16.0270
 -16.0010 -15.9804 -15.9604 -15.9450 -15.9193 -15.9003 -15.8698 -15.8585
 -15.8434 -15.8167 -15.7894 -15.7772 -15.7515 -15.7359 -15.7175 -15.6851
 -15.6698 -15.6455 -15.6364 -15.5965 -15.5832 -15.5602 -15.5360 -15.5162
 -15.5070 -15.4877 -15.4798 -15.4565 -15.4353 -15.4131 -15.3946 -15.3743
 -15.3505 -15.3275 -15.3063 -15.2719 -15.2542 -15.1372 -14.9092 -14.8914
 -14.7591 -14.1286 -13.9311 -13.7867 -13.7522 -13.6586 -13.6472 -13.5797
 -13.5672 -13.5505 -13.4282 -13.2678 -13.1457 -13.1174 -13.0724 -12.9843
 -12.9266 -12.8338 -12.7816 -12.7729 -12.7394 -12.7185 -12.6725 -12.6282
 -12.5785 -12.5236 -12.3209  -5.0605  -5.0154  -4.6974  -4.5686  -4.5550
  -4.4932  -4.4328  -4.3809  -4.3232  -4.2565  -4.2101  -4.0944  -3.9739
  -3.8786  -3.8447  -3.7885  -3.7185  -3.4520  -3.3947  -3.2263  -2.6862
  -2.3885  -2.0352  -1.9937  -1.8938  -1.7148  -1.6557  -1.6312  -1.5694
  -1.5135  -1.4428  -1.3565  -1.3378  -1.2626  -1.2198  -1.1998  -1.0994
  -1.0441  -0.9848  -0.9251  -0.8706  -0.8082  -0.7376  -0.7025  -0.6092
  -0.5762  -0.5287  -0.4562  -0.4299  -0.3773  -0.3317  -0.2695  -0.2119
  -0.1830  -0.0964  -0.0651   0.0145   0.0454   0.1913   0.2437   0.3172
   0.3671   0.3910   0.4307   0.4581   0.4788   0.5575   0.6157   0.6707
   0.7246   0.7891   0.8374   0.8957   0.9204   0.9600   0.9916   1.0303
   1.0705   1.0916   1.1289   1.1565   1.1730   1.2120   1.2348   1.2747
   1.2911   1.3257   1.3481   1.3914   1.4183   1.4680   1.4929   1.5180
   1.5575   1.5898   1.6088   1.6277   1.6585   1.6834   1.7072   1.7449
   1.7747   1.8268   1.8445   1.8665   1.8838   1.9035   1.9403   1.9636
   1.9726   2.0054   2.0359   2.0676   2.0939   2.1319   2.1601   2.1899
   2.2277   2.2657   2.3079   2.3387   2.4054   2.4489   2.4879   2.5259
   2.5657   2.5871   2.6982   2.7295   2.7555   2.7989   2.8400   2.8646
   2.9013   2.9540   2.9670   3.0427   3.0737   3.2014   3.2427   3.3262
     eigenvalues at k+q:
 -35.0646 -34.7739 -34.7603 -34.6416 -34.5789 -34.5337 -34.5024 -34.4567
 -34.4373 -34.3444 -34.3347 -34.3305 -34.2549 -17.1888 -17.0201 -16.9127
 -16.8892 -16.7574 -16.6038 -16.5253 -16.5080 -16.4871 -16.4417 -16.4043
 -16.3620 -16.2673 -16.1770 -16.1481 -16.1362 -16.0843 -16.0465 -16.0269
 -16.0004 -15.9788 -15.9620 -15.9452 -15.9174 -15.9002 -15.8723 -15.8593
 -15.8420 -15.8158 -15.7891 -15.7775 -15.7503 -15.7357 -15.7181 -15.6845
 -15.6723 -15.6473 -15.6362 -15.5972 -15.5821 -15.5599 -15.5361 -15.5172
 -15.5068 -15.4887 -15.4783 -15.4532 -15.4366 -15.4129 -15.3944 -15.3746
 -15.3502 -15.3290 -15.3044 -15.2717 -15.2539 -15.1390 -14.9073 -14.8912
 -14.7601 -14.1291 -13.9308 -13.7835 -13.7524 -13.6549 -13.6498 -13.5820
 -13.5710 -13.5510 -13.4289 -13.2673 -13.1474 -13.1166 -13.0741 -12.9782
 -12.9275 -12.8346 -12.7808 -12.7721 -12.7377 -12.7179 -12.6711 -12.6265
 -12.5794 -12.5291 -12.3205  -5.0595  -5.0167  -4.6979  -4.5684  -4.5552
  -4.4931  -4.4311  -4.3800  -4.3236  -4.2577  -4.2101  -4.0949  -3.9737
  -3.8783  -3.8446  -3.7888  -3.7182  -3.4530  -3.3937  -3.2270  -2.6853
  -2.3886  -2.0349  -1.9934  -1.8944  -1.7121  -1.6558  -1.6315  -1.5690
  -1.5123  -1.4432  -1.3593  -1.3374  -1.2633  -1.2205  -1.2003  -1.0993
  -1.0481  -0.9860  -0.9244  -0.8684  -0.8068  -0.7393  -0.7009  -0.6102
  -0.5756  -0.5284  -0.4536  -0.4311  -0.3761  -0.3300  -0.2726  -0.2116
  -0.1846  -0.0977  -0.0658   0.0121   0.0482   0.1926   0.2408   0.3171
   0.3642   0.3980   0.4328   0.4572   0.4777   0.5580   0.6148   0.6724
   0.7255   0.7900   0.8350   0.8969   0.9213   0.9626   0.9887   1.0286
   1.0690   1.0938   1.1277   1.1566   1.1745   1.2133   1.2382   1.2719
   1.2947   1.3235   1.3432   1.3921   1.4197   1.4658   1.4922   1.5158
   1.5614   1.5917   1.6100   1.6282   1.6580   1.6863   1.7078   1.7418
   1.7774   1.8292   1.8450   1.8639   1.8813   1.9063   1.9386   1.9657
   1.9717   2.0031   2.0363   2.0665   2.0932   2.1278   2.1592   2.1909
   2.2278   2.2683   2.3075   2.3390   2.4099   2.4501   2.4880   2.5187
   2.5636   2.5806   2.7034   2.7318   2.7564   2.7985   2.8369   2.8632
   2.9025   2.9543   2.9682   3.0466   3.0750   3.1946   3.2440   3.3287
     cgsolve_all iterations  72    anorm=    0.69E-07
     cgsolve_all iterations  72    anorm=    0.71E-07
     cgsolve_all iterations  72    anorm=    0.71E-07
     compute_u_kq: q = (    0.0000,   -0.0201,    0.0000)
     Rotating WFCS
     ethr =  1.00E-14,  avg # of iterations = 23.0
     eigenvalues at k:
 -35.0646 -34.7739 -34.7603 -34.6416 -34.5789 -34.5337 -34.5024 -34.4567
 -34.4373 -34.3444 -34.3347 -34.3305 -34.2549 -17.1888 -17.0201 -16.9143
 -16.8872 -16.7579 -16.6029 -16.5257 -16.5073 -16.4875 -16.4431 -16.4059
 -16.3617 -16.2646 -16.1774 -16.1480 -16.1369 -16.0841 -16.0458 -16.0270
 -16.0010 -15.9804 -15.9604 -15.9450 -15.9193 -15.9003 -15.8698 -15.8585
 -15.8434 -15.8167 -15.7894 -15.7772 -15.7515 -15.7359 -15.7175 -15.6851
 -15.6698 -15.6455 -15.6364 -15.5965 -15.5832 -15.5602 -15.5360 -15.5162
 -15.5070 -15.4877 -15.4798 -15.4565 -15.4353 -15.4131 -15.3946 -15.3743
 -15.3505 -15.3275 -15.3063 -15.2719 -15.2542 -15.1372 -14.9092 -14.8914
 -14.7591 -14.1286 -13.9311 -13.7867 -13.7522 -13.6586 -13.6472 -13.5797
 -13.5672 -13.5505 -13.4282 -13.2678 -13.1457 -13.1174 -13.0724 -12.9843
 -12.9266 -12.8338 -12.7816 -12.7729 -12.7394 -12.7185 -12.6725 -12.6282
 -12.5785 -12.5236 -12.3209  -5.0605  -5.0154  -4.6974  -4.5686  -4.5550
  -4.4932  -4.4328  -4.3809  -4.3232  -4.2565  -4.2101  -4.0944  -3.9739
  -3.8786  -3.8447  -3.7885  -3.7185  -3.4520  -3.3947  -3.2263  -2.6862
  -2.3885  -2.0352  -1.9937  -1.8938  -1.7148  -1.6557  -1.6312  -1.5694
  -1.5135  -1.4428  -1.3565  -1.3378  -1.2626  -1.2198  -1.1998  -1.0994
  -1.0441  -0.9848  -0.9251  -0.8706  -0.8082  -0.7376  -0.7025  -0.6092
  -0.5762  -0.5287  -0.4562  -0.4299  -0.3773  -0.3317  -0.2695  -0.2119
  -0.1830  -0.0964  -0.0651   0.0145   0.0454   0.1913   0.2437   0.3172
   0.3671   0.3910   0.4307   0.4581   0.4788   0.5575   0.6157   0.6707
   0.7246   0.7891   0.8374   0.8957   0.9204   0.9600   0.9916   1.0303
   1.0705   1.0916   1.1289   1.1565   1.1730   1.2120   1.2348   1.2747
   1.2911   1.3257   1.3481   1.3914   1.4183   1.4680   1.4929   1.5180
   1.5575   1.5898   1.6088   1.6277   1.6585   1.6834   1.7072   1.7449
   1.7747   1.8268   1.8445   1.8665   1.8838   1.9035   1.9403   1.9636
   1.9726   2.0054   2.0359   2.0676   2.0939   2.1319   2.1601   2.1899
   2.2277   2.2657   2.3079   2.3387   2.4054   2.4489   2.4879   2.5259
   2.5657   2.5871   2.6982   2.7295   2.7555   2.7989   2.8400   2.8646
   2.9013   2.9540   2.9670   3.0427   3.0737   3.2014   3.2427   3.3262
     eigenvalues at k+q:
 -35.0646 -34.7739 -34.7603 -34.6416 -34.5789 -34.5337 -34.5024 -34.4567
 -34.4373 -34.3444 -34.3347 -34.3305 -34.2549 -17.1887 -17.0202 -16.9163
 -16.8848 -16.7582 -16.6020 -16.5267 -16.5060 -16.4878 -16.4446 -16.4075
 -16.3616 -16.2616 -16.1779 -16.1489 -16.1365 -16.0837 -16.0452 -16.0270
 -16.0018 -15.9824 -15.9584 -15.9445 -15.9219 -15.8993 -15.8681 -15.8570
 -15.8447 -15.8172 -15.7898 -15.7770 -15.7528 -15.7361 -15.7172 -15.6860
 -15.6675 -15.6440 -15.6357 -15.5961 -15.5843 -15.5608 -15.5361 -15.5158
 -15.5067 -15.4871 -15.4811 -15.4593 -15.4339 -15.4132 -15.3948 -15.3740
 -15.3510 -15.3264 -15.3080 -15.2720 -15.2544 -15.1345 -14.9110 -14.8914
 -14.7583 -14.1286 -13.9314 -13.7896 -13.7522 -13.6631 -13.6431 -13.5783
 -13.5628 -13.5498 -13.4279 -13.2679 -13.1448 -13.1182 -13.0709 -12.9895
 -12.9256 -12.8333 -12.7826 -12.7733 -12.7419 -12.7188 -12.6734 -12.6291
 -12.5780 -12.5186 -12.3213  -5.0613  -5.0143  -4.6972  -4.5689  -4.5546
  -4.4930  -4.4345  -4.3816  -4.3227  -4.2553  -4.2101  -4.0939  -3.9741
  -3.8790  -3.8448  -3.7883  -3.7188  -3.4507  -3.3958  -3.2253  -2.6874
  -2.3882  -2.0362  -1.9935  -1.8931  -1.7170  -1.6554  -1.6310  -1.5693
  -1.5147  -1.4422  -1.3556  -1.3382  -1.2632  -1.2186  -1.1986  -1.0993
  -1.0403  -0.9829  -0.9254  -0.8732  -0.8087  -0.7357  -0.7044  -0.6088
  -0.5773  -0.5284  -0.4592  -0.4291  -0.3782  -0.3337  -0.2658  -0.2123
  -0.1811  -0.0954  -0.0646   0.0158   0.0423   0.1907   0.2473   0.3176
   0.3683   0.3857   0.4282   0.4592   0.4808   0.5577   0.6164   0.6677
   0.7241   0.7880   0.8397   0.8942   0.9201   0.9576   0.9935   1.0330
   1.0728   1.0895   1.1300   1.1557   1.1724   1.2103   1.2316   1.2761
   1.2887   1.3274   1.3538   1.3904   1.4174   1.4700   1.4939   1.5193
   1.5539   1.5882   1.6075   1.6274   1.6588   1.6813   1.7064   1.7484
   1.7726   1.8235   1.8436   1.8692   1.8859   1.9011   1.9404   1.9619
   1.9741   2.0080   2.0352   2.0693   2.0944   2.1356   2.1617   2.1887
   2.2275   2.2625   2.3078   2.3391   2.4010   2.4464   2.4890   2.5319
   2.5676   2.5947   2.6916   2.7264   2.7550   2.7996   2.8433   2.8660
   2.9005   2.9507   2.9687   3.0404   3.0723   3.2077   3.2410   3.3233
     cgsolve_all iterations  72    anorm=    0.70E-07
     cgsolve_all iterations  72    anorm=    0.71E-07
     cgsolve_all iterations  72    anorm=    0.70E-07
     compute_u_kq: q = (    0.0000,    0.0000,    0.0201)
     Rotating WFCS
     ethr =  1.00E-14,  avg # of iterations = 23.0
     eigenvalues at k:
 -35.0646 -34.7739 -34.7603 -34.6416 -34.5789 -34.5337 -34.5024 -34.4567
 -34.4373 -34.3444 -34.3347 -34.3305 -34.2549 -17.1888 -17.0201 -16.9143
 -16.8872 -16.7579 -16.6029 -16.5257 -16.5073 -16.4875 -16.4431 -16.4059
 -16.3617 -16.2646 -16.1774 -16.1480 -16.1369 -16.0841 -16.0458 -16.0270
 -16.0010 -15.9804 -15.9604 -15.9450 -15.9193 -15.9003 -15.8698 -15.8585
 -15.8434 -15.8167 -15.7894 -15.7772 -15.7515 -15.7359 -15.7175 -15.6851
 -15.6698 -15.6455 -15.6364 -15.5965 -15.5832 -15.5602 -15.5360 -15.5162
 -15.5070 -15.4877 -15.4798 -15.4565 -15.4353 -15.4131 -15.3946 -15.3743
 -15.3505 -15.3275 -15.3063 -15.2719 -15.2542 -15.1372 -14.9092 -14.8914
 -14.7591 -14.1286 -13.9311 -13.7867 -13.7522 -13.6586 -13.6472 -13.5797
 -13.5672 -13.5505 -13.4282 -13.2678 -13.1457 -13.1174 -13.0724 -12.9843
 -12.9266 -12.8338 -12.7816 -12.7729 -12.7394 -12.7185 -12.6725 -12.6282
 -12.5785 -12.5236 -12.3209  -5.0605  -5.0154  -4.6974  -4.5686  -4.5550
  -4.4932  -4.4328  -4.3809  -4.3232  -4.2565  -4.2101  -4.0944  -3.9739
  -3.8786  -3.8447  -3.7885  -3.7185  -3.4520  -3.3947  -3.2263  -2.6862
  -2.3885  -2.0352  -1.9937  -1.8938  -1.7148  -1.6557  -1.6312  -1.5694
  -1.5135  -1.4428  -1.3565  -1.3378  -1.2626  -1.2198  -1.1998  -1.0994
  -1.0441  -0.9848  -0.9251  -0.8706  -0.8082  -0.7376  -0.7025  -0.6092
  -0.5762  -0.5287  -0.4562  -0.4299  -0.3773  -0.3317  -0.2695  -0.2119
  -0.1830  -0.0964  -0.0651   0.0145   0.0454   0.1913   0.2437   0.3172
   0.3671   0.3910   0.4307   0.4581   0.4788   0.5575   0.6157   0.6707
   0.7246   0.7891   0.8374   0.8957   0.9204   0.9600   0.9916   1.0303
   1.0705   1.0916   1.1289   1.1565   1.1730   1.2120   1.2348   1.2747
   1.2911   1.3257   1.3481   1.3914   1.4183   1.4680   1.4929   1.5180
   1.5575   1.5898   1.6088   1.6277   1.6585   1.6834   1.7072   1.7449
   1.7747   1.8268   1.8445   1.8665   1.8838   1.9035   1.9403   1.9636
   1.9726   2.0054   2.0359   2.0676   2.0939   2.1319   2.1601   2.1899
   2.2277   2.2657   2.3079   2.3387   2.4054   2.4489   2.4879   2.5259
   2.5657   2.5871   2.6982   2.7295   2.7555   2.7989   2.8400   2.8646
   2.9013   2.9540   2.9670   3.0427   3.0737   3.2014   3.2427   3.3262
     eigenvalues at k+q:
 -35.0646 -34.7739 -34.7603 -34.6416 -34.5789 -34.5337 -34.5024 -34.4567
 -34.4373 -34.3444 -34.3347 -34.3305 -34.2549 -17.1888 -17.0201 -16.9142
 -16.8872 -16.7579 -16.6029 -16.5255 -16.5074 -16.4874 -16.4431 -16.4059
 -16.3618 -16.2647 -16.1776 -16.1474 -16.1362 -16.0859 -16.0445 -16.0286
 -16.0023 -15.9812 -15.9582 -15.9446 -15.9197 -15.8999 -15.8691 -15.8575
 -15.8442 -15.8182 -15.7887 -15.7774 -15.7507 -15.7348 -15.7181 -15.6852
 -15.6700 -15.6458 -15.6364 -15.5967 -15.5840 -15.5594 -15.5351 -15.5165
 -15.5070 -15.4876 -15.4795 -15.4588 -15.4354 -15.4129 -15.3942 -15.3737
 -15.3500 -15.3273 -15.3066 -15.2720 -15.2541 -15.1370 -14.9093 -14.8913
 -14.7591 -14.1286 -13.9309 -13.7867 -13.7520 -13.6583 -13.6475 -13.5807
 -13.5667 -13.5497 -13.4283 -13.2677 -13.1457 -13.1175 -13.0724 -12.9842
 -12.9267 -12.8339 -12.7817 -12.7730 -12.7395 -12.7185 -12.6726 -12.6283
 -12.5786 -12.5237 -12.3208  -5.0605  -5.0154  -4.6974  -4.5686  -4.5550
  -4.4932  -4.4328  -4.3810  -4.3232  -4.2564  -4.2101  -4.0944  -3.9739
  -3.8784  -3.8448  -3.7885  -3.7186  -3.4520  -3.3947  -3.2263  -2.6861
  -2.3884  -2.0352  -1.9936  -1.8939  -1.7148  -1.6562  -1.6314  -1.5670
  -1.5129  -1.4455  -1.3551  -1.3387  -1.2631  -1.2188  -1.1999  -1.0989
  -1.0438  -0.9867  -0.9245  -0.8709  -0.8087  -0.7351  -0.7028  -0.6095
  -0.5786  -0.5287  -0.4550  -0.4290  -0.3758  -0.3329  -0.2716  -0.2139
  -0.1817  -0.0963  -0.0638   0.0163   0.0456   0.1894   0.2443   0.3202
   0.3680   0.3898   0.4299   0.4604   0.4812   0.5563   0.6167   0.6675
   0.7251   0.7884   0.8371   0.8958   0.9166   0.9608   0.9914   1.0308
   1.0710   1.0897   1.1263   1.1576   1.1736   1.2133   1.2326   1.2724
   1.2913   1.3239   1.3477   1.3929   1.4229   1.4681   1.4919   1.5166
   1.5580   1.5913   1.6081   1.6281   1.6571   1.6846   1.7069   1.7456
   1.7741   1.8275   1.8457   1.8653   1.8850   1.9031   1.9419   1.9628
   1.9724   2.0051   2.0367   2.0671   2.0953   2.1320   2.1592   2.1875
   2.2299   2.2638   2.3095   2.3374   2.4055   2.4492   2.4878   2.5288
   2.5656   2.5851   2.6981   2.7298   2.7553   2.7989   2.8399   2.8647
   2.9012   2.9539   2.9672   3.0428   3.0738   3.2013   3.2429   3.3262
     cgsolve_all iterations  72    anorm=    0.70E-07
     cgsolve_all iterations  72    anorm=    0.70E-07
     cgsolve_all iterations  72    anorm=    0.71E-07
     compute_u_kq: q = (    0.0000,    0.0000,   -0.0201)
     Rotating WFCS
     ethr =  1.00E-14,  avg # of iterations = 23.0
     eigenvalues at k:
 -35.0646 -34.7739 -34.7603 -34.6416 -34.5789 -34.5337 -34.5024 -34.4567
 -34.4373 -34.3444 -34.3347 -34.3305 -34.2549 -17.1888 -17.0201 -16.9143
 -16.8872 -16.7579 -16.6029 -16.5257 -16.5073 -16.4875 -16.4431 -16.4059
 -16.3617 -16.2646 -16.1774 -16.1480 -16.1369 -16.0841 -16.0458 -16.0270
 -16.0010 -15.9804 -15.9604 -15.9450 -15.9193 -15.9003 -15.8698 -15.8585
 -15.8434 -15.8167 -15.7894 -15.7772 -15.7515 -15.7359 -15.7175 -15.6851
 -15.6698 -15.6455 -15.6364 -15.5965 -15.5832 -15.5602 -15.5360 -15.5162
 -15.5070 -15.4877 -15.4798 -15.4565 -15.4353 -15.4131 -15.3946 -15.3743
 -15.3505 -15.3275 -15.3063 -15.2719 -15.2542 -15.1372 -14.9092 -14.8914
 -14.7591 -14.1286 -13.9311 -13.7867 -13.7522 -13.6586 -13.6472 -13.5797
 -13.5672 -13.5505 -13.4282 -13.2678 -13.1457 -13.1174 -13.0724 -12.9843
 -12.9266 -12.8338 -12.7816 -12.7729 -12.7394 -12.7185 -12.6725 -12.6282
 -12.5785 -12.5236 -12.3209  -5.0605  -5.0154  -4.6974  -4.5686  -4.5550
  -4.4932  -4.4328  -4.3809  -4.3232  -4.2565  -4.2101  -4.0944  -3.9739
  -3.8786  -3.8447  -3.7885  -3.7185  -3.4520  -3.3947  -3.2263  -2.6862
  -2.3885  -2.0352  -1.9937  -1.8938  -1.7148  -1.6557  -1.6312  -1.5694
  -1.5135  -1.4428  -1.3565  -1.3378  -1.2626  -1.2198  -1.1998  -1.0994
  -1.0441  -0.9848  -0.9251  -0.8706  -0.8082  -0.7376  -0.7025  -0.6092
  -0.5762  -0.5287  -0.4562  -0.4299  -0.3773  -0.3317  -0.2695  -0.2119
  -0.1830  -0.0964  -0.0651   0.0145   0.0454   0.1913   0.2437   0.3172
   0.3671   0.3910   0.4307   0.4581   0.4788   0.5575   0.6157   0.6707
   0.7246   0.7891   0.8374   0.8957   0.9204   0.9600   0.9916   1.0303
   1.0705   1.0916   1.1289   1.1565   1.1730   1.2120   1.2348   1.2747
   1.2911   1.3257   1.3481   1.3914   1.4183   1.4680   1.4929   1.5180
   1.5575   1.5898   1.6088   1.6277   1.6585   1.6834   1.7072   1.7449
   1.7747   1.8268   1.8445   1.8665   1.8838   1.9035   1.9403   1.9636
   1.9726   2.0054   2.0359   2.0676   2.0939   2.1319   2.1601   2.1899
   2.2277   2.2657   2.3079   2.3387   2.4054   2.4489   2.4879   2.5259
   2.5657   2.5871   2.6982   2.7295   2.7555   2.7989   2.8400   2.8646
   2.9013   2.9540   2.9670   3.0427   3.0737   3.2014   3.2427   3.3262
     eigenvalues at k+q:
 -35.0646 -34.7739 -34.7603 -34.6416 -34.5789 -34.5337 -34.5024 -34.4567
 -34.4373 -34.3444 -34.3347 -34.3305 -34.2549 -17.1887 -17.0201 -16.9143
 -16.8872 -16.7579 -16.6029 -16.5259 -16.5072 -16.4876 -16.4431 -16.4059
 -16.3615 -16.2645 -16.1770 -16.1486 -16.1375 -16.0820 -16.0476 -16.0259
 -15.9992 -15.9792 -15.9628 -15.9451 -15.9190 -15.9006 -15.8708 -15.8600
 -15.8423 -15.8152 -15.7900 -15.7766 -15.7524 -15.7371 -15.7171 -15.6852
 -15.6696 -15.6451 -15.6364 -15.5964 -15.5821 -15.5611 -15.5370 -15.5159
 -15.5069 -15.4878 -15.4801 -15.4545 -15.4349 -15.4133 -15.3949 -15.3750
 -15.3510 -15.3277 -15.3059 -15.2717 -15.2542 -15.1374 -14.9090 -14.8916
 -14.7591 -14.1286 -13.9313 -13.7867 -13.7524 -13.6589 -13.6468 -13.5792
 -13.5676 -13.5511 -13.4280 -13.2679 -13.1457 -13.1173 -13.0724 -12.9843
 -12.9265 -12.8337 -12.7816 -12.7727 -12.7394 -12.7185 -12.6724 -12.6282
 -12.5784 -12.5234 -12.3209  -5.0605  -5.0154  -4.6974  -4.5686  -4.5550
  -4.4931  -4.4328  -4.3809  -4.3231  -4.2565  -4.2101  -4.0944  -3.9739
  -3.8788  -3.8445  -3.7886  -3.7185  -3.4519  -3.3947  -3.2264  -2.6862
  -2.3885  -2.0352  -1.9938  -1.8937  -1.7148  -1.6549  -1.6309  -1.5720
  -1.5143  -1.4403  -1.3578  -1.3366  -1.2624  -1.2207  -1.1996  -1.1002
  -1.0444  -0.9823  -0.9256  -0.8704  -0.8080  -0.7402  -0.7019  -0.6085
  -0.5735  -0.5288  -0.4582  -0.4306  -0.3788  -0.3299  -0.2678  -0.2102
  -0.1840  -0.0968  -0.0674   0.0136   0.0456   0.1933   0.2436   0.3144
   0.3649   0.3919   0.4304   0.4575   0.4777   0.5581   0.6139   0.6745
   0.7242   0.7896   0.8382   0.8954   0.9241   0.9589   0.9917   1.0296
   1.0702   1.0942   1.1307   1.1556   1.1727   1.2108   1.2373   1.2768
   1.2906   1.3281   1.3481   1.3904   1.4136   1.4672   1.4939   1.5199
   1.5567   1.5881   1.6095   1.6274   1.6598   1.6820   1.7077   1.7443
   1.7751   1.8263   1.8431   1.8669   1.8826   1.9041   1.9384   1.9649
   1.9739   2.0060   2.0351   2.0677   2.0926   2.1316   2.1609   2.1914
   2.2265   2.2677   2.3057   2.3405   2.4054   2.4485   2.4880   2.5224
   2.5656   2.5893   2.6984   2.7294   2.7556   2.7990   2.8401   2.8645
   2.9014   2.9541   2.9669   3.0427   3.0737   3.2015   3.2425   3.3262
     cgsolve_all iterations  72    anorm=    0.70E-07
     cgsolve_all iterations  72    anorm=    0.70E-07
     cgsolve_all iterations  72    anorm=    0.71E-07

     End of magnetic susceptibility calculation

     f-sum rule (1st term):
          -463.4738          0.0018          0.0407
            -0.0003       -463.6285          0.0480
             0.0403          0.0481       -463.6672

     f-sum rule (2nd term):
           -11.5446         -0.0010         -0.0387
            -0.0004        -11.5357         -0.0480
            -0.0385         -0.0481        -11.4964

     f-sum rule (should be  -475.1630):
          -475.0184          0.0008          0.0020
            -0.0006       -475.1642         -0.0000
             0.0018          0.0000       -475.1636

     chi_bare pGv (HH) in paratec units:
      -125.579523      0.596724      0.275055
         0.556659   -124.622859     -0.003292
         0.286693     -0.023814   -122.949621

      -125.579523      0.596724      0.275055
         0.556659   -124.622859     -0.003292
         0.286693     -0.023814   -122.949621

     chi_bare vGv (VV) in paratec units:
      -122.922152      0.616039      0.346746
         0.616136   -121.903140      0.061167
         0.346769      0.061448   -120.690683

      -122.922152      0.616039      0.346746
         0.616136   -121.903140      0.061167
         0.346769      0.061448   -120.690683

     chi_bare pGv (HH) in 10^{-6} cm^3/mol:
          -596.7657          2.8357          1.3071
             2.6453       -592.2196         -0.0156
             1.3624         -0.1132       -584.2682

     chi_bare vGv (VV) in 10^{-6} cm^3/mol:
          -584.1377          2.9275          1.6478
             2.9279       -579.2952          0.2907
             1.6479          0.2920       -573.5335

     Contributions to the NMR chemical shifts: -------------------------------

     Macroscopic shape contribution in ppm:                    7.36
             7.4300         -0.0000         -0.0000
            -0.0000          7.3734          0.0000
            -0.0000          0.0000          7.2744


     Core contribution in ppm:

     Atom  1  O   pos: ( -0.147630  1.594848  0.117035)  core sigma:         271.07
     Atom  2  H   pos: ( -0.995700  1.608666  0.132941)  core sigma:           0.00
     Atom  3  H   pos: ( -0.197018  1.509163  0.227571)  core sigma:           0.00
     Atom  4  O   pos: (  0.792384  0.144631  0.322598)  core sigma:         271.07
     Atom  5  H   pos: (  0.744632  0.030427  0.426568)  core sigma:           0.00
     Atom  6  H   pos: (  0.765511  0.076966  0.192954)  core sigma:           0.00
     Atom  7  O   pos: ( -0.260887  1.404324  0.488415)  core sigma:         271.07
     Atom  8  H   pos: ( -0.352568  1.520841  0.514962)  core sigma:           0.00
     Atom  9  H   pos: ( -0.352245  1.289413  0.482273)  core sigma:           0.00
     Atom 10  O   pos: (  0.485347 -0.489404  1.673274)  core sigma:         271.07
     Atom 11  H   pos: (  0.386093 -0.478341  1.556596)  core sigma:           0.00
     Atom 12  H   pos: (  0.426474 -0.585129  1.767477)  core sigma:           0.00
     Atom 13  O   pos: (  0.595282  0.428994  0.033484)  core sigma:         271.07
     Atom 14  H   pos: (  0.652489  0.295088  0.032618)  core sigma:           0.00
     Atom 15  H   pos: (  0.475294  0.418728  0.124869)  core sigma:           0.00
     Atom 16  O   pos: ( -0.449652  0.922206  1.586647)  core sigma:         271.07
     Atom 17  H   pos: ( -0.540102  1.038094  1.583516)  core sigma:           0.00
     Atom 18  H   pos: ( -0.538059  0.810493  1.621765)  core sigma:           0.00
     Atom 19  O   pos: (  0.023306  1.000945  0.403172)  core sigma:         271.07
     Atom 20  H   pos: (  0.070506  1.117095  0.478489)  core sigma:           0.00
     Atom 21  H   pos: ( -0.088395  0.932529  0.475630)  core sigma:           0.00
     Atom 22  O   pos: ( -0.374405  0.868390  2.022150)  core sigma:         271.07
     Atom 23  H   pos: ( -0.272558  0.767579  2.056346)  core sigma:           0.00
     Atom 24  H   pos: ( -0.632548  1.721586  0.054592)  core sigma:           0.00
     Atom 25  Ca  pos: ( -0.197141  1.296199  0.889627)  core sigma:        1265.05
     Atom 26  Si  pos: ( -0.675872  1.281105  0.737937)  core sigma:         837.79
     Atom 27  O   pos: ( -0.861648  1.187710  0.861374)  core sigma:         271.07
     Atom 28  O   pos: ( -0.544071  1.429574  0.879381)  core sigma:         271.07
     Atom 29  O   pos: ( -0.520176  1.106605  0.654027)  core sigma:         271.07
     Atom 30  O   pos: ( -0.762888  1.382764  0.527172)  core sigma:         271.07
     Atom 31  Ca  pos: (  0.734529 -0.056036  0.883947)  core sigma:        1265.05
     Atom 32  Si  pos: (  0.215685 -0.036020  0.782548)  core sigma:         837.79
     Atom 33  O   pos: (  0.106749 -0.212582  0.902719)  core sigma:         271.07
     Atom 34  O   pos: (  0.402896  0.055780  0.905401)  core sigma:         271.07
     Atom 35  O   pos: (  0.280707 -0.089720  0.545551)  core sigma:         271.07
     Atom 36  Ca  pos: ( -0.368080  0.870770  1.198099)  core sigma:        1265.05
     Atom 37  Si  pos: ( -0.858660  0.842601  1.380433)  core sigma:         837.79
     Atom 38  O   pos: ( -0.702439  0.955474  1.226806)  core sigma:         271.07
     Atom 39  O   pos: ( -0.047902  0.767129  1.251999)  core sigma:         271.07
     Atom 40  O   pos: ( -0.911489  0.955167  1.584540)  core sigma:         271.07
     Atom 41  Ca  pos: (  0.555456 -0.527646  1.203415)  core sigma:        1265.05
     Atom 42  Si  pos: (  0.025601 -0.471673  1.380102)  core sigma:         837.79
     Atom 43  O   pos: ( -0.315405  1.221170  1.221134)  core sigma:         271.07
     Atom 44  O   pos: (  0.265064 -0.470561  1.348473)  core sigma:         271.07
     Atom 45  O   pos: ( -0.029782 -0.231639  1.329139)  core sigma:         271.07
     Atom 46  O   pos: ( -0.045277 -0.517440  1.610012)  core sigma:         271.07
     Atom 47  Ca  pos: ( -0.159865  1.037309  1.775373)  core sigma:        1265.05
     Atom 48  Ca  pos: (  0.140488  0.153830  0.307430)  core sigma:        1265.05
     Atom 49  Si  pos: (  0.473319 -0.219276  0.452533)  core sigma:         837.79
     Atom 50  O   pos: ( -0.777437  1.629855  0.204312)  core sigma:         271.07
     Atom 51  O   pos: (  0.683632 -0.130591  0.538550)  core sigma:         271.07
     Atom 52  O   pos: ( -0.018536 -0.107881  1.976347)  core sigma:         271.07
     Atom 53  H   pos: ( -0.026385  0.757047 -0.001080)  core sigma:           0.00
     Atom 54  H   pos: ( -0.223903  0.877023  0.037636)  core sigma:           0.00
     Atom 55  O   pos: ( -0.334317  1.038435  0.197144)  core sigma:         271.07
     Atom 56  H   pos: ( -0.205020  1.097859  0.234632)  core sigma:           0.00
     Atom 57  H   pos: ( -0.354346  0.941475  0.318638)  core sigma:           0.00
     Atom 58  O   pos: (  0.518010 -0.056822  1.901513)  core sigma:         271.07
     Atom 59  H   pos: (  0.451546 -0.092257  2.032747)  core sigma:           0.00
     Atom 60  H   pos: (  0.406659 -0.057484  1.799557)  core sigma:           0.00
     Atom 61  O   pos: ( -0.029507  0.488412  1.788696)  core sigma:         271.07
     Atom 62  H   pos: ( -0.012669  0.557900  1.918921)  core sigma:           0.00
     Atom 63  H   pos: (  0.078477  0.536359  1.699231)  core sigma:           0.00
     Atom 64  O   pos: ( -0.550435  1.326611  0.038021)  core sigma:         271.07
     Atom 65  H   pos: ( -0.653128  1.416083  0.096809)  core sigma:           0.00
     Atom 66  H   pos: ( -0.501557  1.234698  0.143316)  core sigma:           0.00
     Atom 67  O   pos: (  0.250802 -0.000826  1.612087)  core sigma:         271.07
     Atom 68  H   pos: (  0.105520  0.014731  1.634735)  core sigma:           0.00
     Atom 69  H   pos: (  0.317198  0.137741  1.613727)  core sigma:           0.00
     Atom 70  O   pos: (  0.184502  0.728960  0.164205)  core sigma:         271.07
     Atom 71  H   pos: (  0.145009  0.829030  0.268720)  core sigma:           0.00
     Atom 72  H   pos: (  0.249576  0.612571  0.232086)  core sigma:           0.00
     Atom 73  Ca  pos: (  0.431565  0.406158  0.949494)  core sigma:        1265.05
     Atom 74  Si  pos: ( -0.034644  0.372642  0.734411)  core sigma:         837.79
     Atom 75  O   pos: ( -0.278375  0.363313  0.753847)  core sigma:         271.07
     Atom 76  O   pos: (  0.074798  0.488903  0.917171)  core sigma:         271.07
     Atom 77  O   pos: (  0.038227  0.131091  0.734927)  core sigma:         271.07
     Atom 78  O   pos: (  0.024255  0.453077  0.512115)  core sigma:         271.07
     Atom 79  Ca  pos: (  0.105883  0.843462  0.935652)  core sigma:        1265.05
     Atom 80  Si  pos: ( -0.411982  0.885450  0.713783)  core sigma:         837.79
     Atom 81  O   pos: ( -0.573686  0.742759  0.824818)  core sigma:         271.07
     Atom 82  O   pos: ( -0.230714  0.941244  0.870129)  core sigma:         271.07
     Atom 83  O   pos: ( -0.323107  0.807065  0.499178)  core sigma:         271.07
     Atom 84  Ca  pos: (  0.273538 -0.066405  1.248163)  core sigma:        1265.05
     Atom 85  Si  pos: ( -0.213370 -0.060820  1.343590)  core sigma:         837.79
     Atom 86  O   pos: ( -0.162950  0.101982  1.170165)  core sigma:         271.07
     Atom 87  O   pos: (  0.582087 -0.186647  1.304658)  core sigma:         271.07
     Atom 88  O   pos: ( -0.189636  0.018723  1.574378)  core sigma:         271.07
     Atom 89  Ca  pos: ( -0.067956  0.417156  1.224557)  core sigma:        1265.05
     Atom 90  Si  pos: ( -0.601910  0.436077  1.388914)  core sigma:         837.79
     Atom 91  O   pos: (  0.258947  0.284301  1.261778)  core sigma:         271.07
     Atom 92  O   pos: ( -0.420766  0.523987  1.246239)  core sigma:         271.07
     Atom 93  O   pos: ( -0.753748  0.624199  1.460470)  core sigma:         271.07
     Atom 94  O   pos: ( -0.532866  0.328564  1.593549)  core sigma:         271.07
     Atom 95  Ca  pos: (  0.758111 -0.289164  1.767678)  core sigma:        1265.05
     Atom 96  Ca  pos: ( -0.298092  0.246165  1.796047)  core sigma:        1265.05
     Atom 97  Ca  pos: ( -0.306908  0.480553  0.421252)  core sigma:        1265.05
     Atom 98  O   pos: (  0.228076 -0.651577  2.028107)  core sigma:         271.07
     Atom 99  H   pos: (  0.098397  0.399968 -0.018296)  core sigma:           0.00
     Atom100  O   pos: (  0.369560  0.409136  0.346625)  core sigma:         271.07
     Atom101  H   pos: (  0.261246  0.458833  0.438426)  core sigma:           0.00

     Bare contribution in ppm:

     Atom  1  O   pos: ( -0.147630  1.594848  0.117035)  bare sigma:          70.81
            79.6634          3.6538          2.9427
             3.4497         62.8215         -1.2820
             3.6706         -1.3018         69.9583

     Atom  2  H   pos: ( -0.995700  1.608666  0.132941)  bare sigma:          10.47
            34.7703          4.0574          8.5481
             3.0326         -3.6873          0.6296
             9.6922          0.7345          0.3164

     Atom  3  H   pos: ( -0.197018  1.509163  0.227571)  bare sigma:          16.78
            12.5095          5.1331         -5.6079
             5.8312         14.0591        -10.2176
            -6.3749        -10.1624         23.7648

     Atom  4  O   pos: (  0.792384  0.144631  0.322598)  bare sigma:          54.66
            53.3751          3.5433         -2.9527
             4.5283         58.2010         -4.3041
            -2.2259         -6.3022         52.4148

     Atom  5  H   pos: (  0.744632  0.030427  0.426568)  bare sigma:           6.69
            -4.2308         11.0319         -7.7791
            11.0851         15.4598        -19.2320
            -7.2385        -17.9729          8.8470

     Atom  6  H   pos: (  0.765511  0.076966  0.192954)  bare sigma:          14.66
             5.3043          3.1252          4.3031
             2.9711         12.2472         11.2093
             4.1762         10.2279         26.4173

     Atom  7  O   pos: ( -0.260887  1.404324  0.488415)  bare sigma:          71.28
            69.5763         -0.3446         -2.6652
            -0.6127         76.2307          0.9618
            -3.8482          1.1481         68.0323

     Atom  8  H   pos: ( -0.352568  1.520841  0.514962)  bare sigma:          14.31
            16.1401        -14.2255         -2.9707
           -12.3331         22.6003          2.9791
            -2.9213          3.2939          4.1973

     Atom  9  H   pos: ( -0.352245  1.289413  0.482273)  bare sigma:          18.40
            17.3046          9.9044         -2.2036
             7.9784         25.9840         -0.1863
            -2.0450         -0.1735         11.9020

     Atom 10  O   pos: (  0.485347 -0.489404  1.673274)  bare sigma:          66.84
            65.8946          5.5587          5.5133
             8.5176         65.8296          1.4822
             5.4353          1.1674         68.7991

     Atom 11  H   pos: (  0.386093 -0.478341  1.556596)  bare sigma:          10.79
            11.1754         -1.0082         16.6880
            -0.2317         -0.8028         -2.2535
            15.3892         -3.2780         21.9922

     Atom 12  H   pos: (  0.426474 -0.585129  1.767477)  bare sigma:          17.97
            14.4555          6.2005         -5.2266
             5.9082         17.5899         -7.9833
            -4.4887         -6.7477         21.8579

     Atom 13  O   pos: (  0.595282  0.428994  0.033484)  bare sigma:          73.78
            72.3561         -2.4297         -6.8300
            -1.6241         71.7888         -3.8884
            -5.6409         -3.6692         77.1845

     Atom 14  H   pos: (  0.652489  0.295088  0.032618)  bare sigma:          19.99
            16.3743         -7.7731         -0.8963
            -9.2017         28.1952         -0.9116
            -0.0913         -1.5502         15.4086

     Atom 15  H   pos: (  0.475294  0.418728  0.124869)  bare sigma:          12.95
            18.7708         -1.4233        -15.9780
             0.3398          1.4160         -1.7578
           -15.2549         -0.2820         18.6613

     Atom 16  O   pos: ( -0.449652  0.922206  1.586647)  bare sigma:          70.82
            72.3866          4.1533          4.0199
             3.5916         73.8525         -0.5295
             4.7254          0.4198         66.2108

     Atom 17  H   pos: ( -0.540102  1.038094  1.583516)  bare sigma:          17.91
            18.9865         -7.9146          1.3896
            -6.3650         23.9227         -0.2446
             0.7958          0.1023         10.8190

     Atom 18  H   pos: ( -0.538059  0.810493  1.621765)  bare sigma:          17.69
            17.7971          9.9333          0.1053
             7.9554         23.2662         -1.6789
             0.1014         -1.7604         11.9995

     Atom 19  O   pos: (  0.023306  1.000945  0.403172)  bare sigma:          75.49
            78.7103          6.6597         -1.7773
             5.3723         76.0120          4.9298
            -1.5986          4.9507         71.7538

     Atom 20  H   pos: (  0.070506  1.117095  0.478489)  bare sigma:          17.69
            14.7456          8.1784          3.8264
             8.5886         24.5900          8.2463
             4.6909          9.4102         13.7426

     Atom 21  H   pos: ( -0.088395  0.932529  0.475630)  bare sigma:          14.58
            23.4380         11.6154         -6.7236
            11.2076         11.2675         -3.4061
            -8.4379         -4.7072          9.0280

     Atom 22  O   pos: ( -0.374405  0.868390  2.022150)  bare sigma:          65.24
            66.3808          4.5821         -5.2195
             4.4168         63.2928         -2.8829
            -5.5889         -2.6013         66.0333

     Atom 23  H   pos: ( -0.272558  0.767579  2.056346)  bare sigma:          17.59
            22.9384         -9.0743          3.2515
            -9.5522         18.4756         -2.9814
             3.2328         -3.5855         11.3453

     Atom 24  H   pos: ( -0.632548  1.721586  0.054592)  bare sigma:           9.90
            18.3334          9.4119        -15.6659
            10.2146          2.3754         -8.1010
           -16.3091         -7.8387          8.9823

     Atom 25  Ca  pos: ( -0.197141  1.296199  0.889627)  bare sigma:         104.74
           102.7162          1.2485         -4.0998
             1.1838        114.9010         -1.3775
            -4.6440         -2.3965         96.5929

     Atom 26  Si  pos: ( -0.675872  1.281105  0.737937)  bare sigma:         -27.71
           -25.8288          3.9226         -1.0495
             3.3303        -29.0462         -0.0781
            -0.6371         -0.5121        -28.2547

     Atom 27  O   pos: ( -0.861648  1.187710  0.861374)  bare sigma:          35.88
            41.2724          0.1242         -2.4817
            -0.2798         37.4747         -4.6065
            -1.9835         -3.4809         28.8788

     Atom 28  O   pos: ( -0.544071  1.429574  0.879381)  bare sigma:          31.80
            26.7283         -0.6552         -3.7766
             0.7869         41.1579         -3.2371
            -4.3593         -5.8248         27.5085

     Atom 29  O   pos: ( -0.520176  1.106605  0.654027)  bare sigma:          51.01
            48.9835         -8.2471         -4.2179
            -8.1580         57.7816         -0.3226
            -4.0704         -0.4194         46.2709

     Atom 30  O   pos: ( -0.762888  1.382764  0.527172)  bare sigma:          54.41
            48.3804         -0.1665          2.3330
             0.4817         59.3083         -8.1983
             1.6292         -8.6103         55.5353

     Atom 31  Ca  pos: (  0.734529 -0.056036  0.883947)  bare sigma:         107.08
           106.7066          0.3863          4.8072
             0.2391        104.2087          8.2259
             4.8351          8.6797        110.3181

     Atom 32  Si  pos: (  0.215685 -0.036020  0.782548)  bare sigma:         -27.51
           -25.9889          5.1866          0.7808
             5.0894        -27.6304         -2.4920
             0.9291         -1.9970        -28.9124

     Atom 33  O   pos: (  0.106749 -0.212582  0.902719)  bare sigma:          39.14
            30.5612          7.0422          1.0960
             9.8498         58.7999         -1.0579
             1.8045          3.4669         28.0585

     Atom 34  O   pos: (  0.402896  0.055780  0.905401)  bare sigma:          35.25
            42.9110         -0.7288          2.8468
            -0.7696         38.0308          3.4215
             0.6397          1.3847         24.8007

     Atom 35  O   pos: (  0.280707 -0.089720  0.545551)  bare sigma:          49.05
            47.4461         -4.6800         -3.6653
            -6.0466         46.4734          1.2949
            -2.8543          0.7651         53.2281

     Atom 36  Ca  pos: ( -0.368080  0.870770  1.198099)  bare sigma:         102.27
           109.4334         -3.9924         -2.9952
            -3.8432        105.8436         -3.2751
            -3.6378         -2.5430         91.5465

     Atom 37  Si  pos: ( -0.858660  0.842601  1.380433)  bare sigma:         -27.44
           -29.0721          1.1736         -2.9466
             1.7822        -30.4788          3.4682
            -1.8601          4.2989        -22.7583

     Atom 38  O   pos: ( -0.702439  0.955474  1.226806)  bare sigma:          29.33
            34.1246         -0.0353          0.8504
            -0.8594         35.8972         -0.4427
             4.4780          1.1789         17.9608

     Atom 39  O   pos: ( -0.047902  0.767129  1.251999)  bare sigma:          25.90
            30.8106         -4.1721         -0.6947
            -5.3456         26.8568         -1.9680
            -3.5656         -0.5913         20.0346

     Atom 40  O   pos: ( -0.911489  0.955167  1.584540)  bare sigma:          30.34
            38.6372        -15.0293        -31.6323
           -12.4266         22.7681         12.9374
           -24.6430         11.6000         29.6199

     Atom 41  Ca  pos: (  0.555456 -0.527646  1.203415)  bare sigma:         100.52
           105.3271         -3.5625         -9.0365
            -3.8450        102.0277          0.6336
            -8.3210         -0.1665         94.2023

     Atom 42  Si  pos: (  0.025601 -0.471673  1.380102)  bare sigma:         -27.82
           -24.0878          2.5747         -0.3997
             2.7420        -32.9712          0.8886
            -1.0681          1.3292        -26.4108

     Atom 43  O   pos: ( -0.315405  1.221170  1.221134)  bare sigma:          28.57
            28.5323          1.2887          1.3201
             1.1945         28.0280          2.3851
             1.2934          2.8126         29.1599

     Atom 44  O   pos: (  0.265064 -0.470561  1.348473)  bare sigma:          37.82
            53.4969         -4.5157         -6.4058
            -6.9657         23.1085         -0.5850
            -9.4872         -1.0710         36.8617

     Atom 45  O   pos: ( -0.029782 -0.231639  1.329139)  bare sigma:          44.21
            45.3386         -2.3403         -2.2759
            -2.4895         46.9558          0.1750
            -2.8276          1.5871         40.3264

     Atom 46  O   pos: ( -0.045277 -0.517440  1.610012)  bare sigma:          25.60
            19.3558        -19.9272         -2.3616
           -19.0467         35.8048         -2.7280
            -3.0415         -2.9963         21.6421

     Atom 47  Ca  pos: ( -0.159865  1.037309  1.775373)  bare sigma:          95.03
            98.0098         -4.9870         -5.5153
            -5.5779         87.6218          4.0000
            -6.1477          2.7449         99.4525

     Atom 48  Ca  pos: (  0.140488  0.153830  0.307430)  bare sigma:         101.31
           102.9214          5.7337          6.8548
             5.0292         99.0155         -7.0401
             6.2963         -7.0623        102.0071

     Atom 49  Si  pos: (  0.473319 -0.219276  0.452533)  bare sigma:         -27.91
           -27.9723          1.1446          2.8139
             1.3674        -30.9681         -0.8819
             2.4744         -1.0645        -24.7810

     Atom 50  O   pos: ( -0.777437  1.629855  0.204312)  bare sigma:          51.16
            56.2009          0.5577         -2.3209
            -0.0314         41.0161          0.0693
            -2.2306         -0.1950         56.2605

     Atom 51  O   pos: (  0.683632 -0.130591  0.538550)  bare sigma:          41.74
            39.6378          2.8623          0.2537
             3.6908         41.2101         -4.2419
             1.7028         -3.2241         44.3801

     Atom 52  O   pos: ( -0.018536 -0.107881  1.976347)  bare sigma:          72.52
            75.5317         -3.6898          2.0965
            -1.8968         67.2681          5.2137
             1.2669          5.5204         74.7638

     Atom 53  H   pos: ( -0.026385  0.757047 -0.001080)  bare sigma:          15.75
            27.2781         -6.7867         10.1505
            -6.1876          6.1847         -2.1479
            11.7023         -2.8515         13.7957

     Atom 54  H   pos: ( -0.223903  0.877023  0.037636)  bare sigma:          14.35
            11.1822        -10.0531         -8.3375
            -9.8937         12.5048         13.0712
            -9.1569         13.7044         19.3499

     Atom 55  O   pos: ( -0.334317  1.038435  0.197144)  bare sigma:          65.44
            59.5944         -3.9394          2.9656
            -3.3385         67.6241         -4.7617
             1.5251         -4.0848         69.1088

     Atom 56  H   pos: ( -0.205020  1.097859  0.234632)  bare sigma:          18.12
            25.2605          4.0527          6.4745
             3.8840         14.4221          1.2182
             6.7097          1.1142         14.6686

     Atom 57  H   pos: ( -0.354346  0.941475  0.318638)  bare sigma:           9.40
            -2.6253          1.3504         -0.3846
             2.1281         10.2061        -17.1639
            -1.3542        -17.8903         20.6220

     Atom 58  O   pos: (  0.518010 -0.056822  1.901513)  bare sigma:          65.36
            66.2741          0.8642         -2.1877
             1.2998         61.5836         -4.0934
            -2.8828         -4.2607         68.2164

     Atom 59  H   pos: (  0.451546 -0.092257  2.032747)  bare sigma:          11.31
             7.8067          5.5099        -14.4383
             5.2665          0.6231         -8.6875
           -12.9980         -8.7520         25.5100

     Atom 60  H   pos: (  0.406659 -0.057484  1.799557)  bare sigma:          12.77
            17.4205         -1.9721         15.8899
            -1.1449          1.8511         -2.9364
            14.4154         -3.7341         19.0460

     Atom 61  O   pos: ( -0.029507  0.488412  1.788696)  bare sigma:          77.51
            76.5303          6.8366         -5.1653
             7.3732         74.8958          0.4831
            -3.3623          2.4897         81.0905

     Atom 62  H   pos: ( -0.012669  0.557900  1.918921)  bare sigma:          15.53
             5.4949          1.9629          0.7382
             1.2559         10.7933         12.3886
             0.0876         11.8838         30.2950

     Atom 63  H   pos: (  0.078477  0.536359  1.699231)  bare sigma:          15.93
            18.2201          5.0304        -13.8390
             5.4568          9.4859         -5.5844
           -12.0240         -4.1847         20.0706

     Atom 64  O   pos: ( -0.550435  1.326611  0.038021)  bare sigma:          73.56
            69.8846         -9.1558         -2.4994
           -11.2049         77.7307          4.7080
            -3.3853          5.0679         73.0743

     Atom 65  H   pos: ( -0.653128  1.416083  0.096809)  bare sigma:          15.11
            15.9628        -13.3478         -7.1034
           -13.0041         19.6051          7.1483
            -8.2910          8.8556          9.7721

     Atom 66  H   pos: ( -0.501557  1.234698  0.143316)  bare sigma:          15.61
            10.5165         -9.6941          5.9313
           -10.8216         19.8112         -8.7162
             6.6950         -9.3823         16.4918

     Atom 67  O   pos: (  0.250802 -0.000826  1.612087)  bare sigma:          66.73
            70.7108          4.4314          1.2611
             4.4100         63.3861         -1.6644
             1.4308         -1.2572         66.0808

     Atom 68  H   pos: (  0.105520  0.014731  1.634735)  bare sigma:          16.08
            31.4841          0.8745         -1.8253
             0.0487          7.2973         -0.0399
            -1.9232         -0.1421          9.4645

     Atom 69  H   pos: (  0.317198  0.137741  1.613727)  bare sigma:          10.54
             9.0017         14.7678          0.4076
            16.2409         23.2726         -2.2242
             0.9939         -1.8088         -0.6461

     Atom 70  O   pos: (  0.184502  0.728960  0.164205)  bare sigma:          69.57
            66.5713         -6.6849         -2.6684
            -6.0615         70.5924         -3.1222
            -1.4567         -2.9334         71.5358

     Atom 71  H   pos: (  0.145009  0.829030  0.268720)  bare sigma:          12.96
             6.4925         -8.6642         -6.8681
            -9.1353         16.8378         13.9020
            -7.3563         14.3341         15.5578

     Atom 72  H   pos: (  0.249576  0.612571  0.232086)  bare sigma:          13.85
             8.7665        -11.5040          4.4401
           -11.3383         22.6648        -10.3215
             5.0999        -11.4122         10.1218

     Atom 73  Ca  pos: (  0.431565  0.406158  0.949494)  bare sigma:         101.71
            99.8999         -1.1541         -2.6015
            -1.8467        105.7711          1.1316
            -1.8531          1.2670         99.4643

     Atom 74  Si  pos: ( -0.034644  0.372642  0.734411)  bare sigma:         -27.97
           -26.6273          2.0494          1.2800
             2.4015        -32.7337          1.0978
             0.6282          0.9929        -24.5464

     Atom 75  O   pos: ( -0.278375  0.363313  0.753847)  bare sigma:          34.25
            33.7217         -2.3931         -4.9381
            -1.9914         24.8735         -2.2527
           -10.5297         -2.6198         44.1462

     Atom 76  O   pos: (  0.074798  0.488903  0.917171)  bare sigma:          29.74
            25.6127          3.4713          2.1757
             3.0949         29.1421          5.0657
             1.9660          4.4258         34.4774

     Atom 77  O   pos: (  0.038227  0.131091  0.734927)  bare sigma:          51.67
            49.6975         -5.6296          0.6799
            -5.6942         58.2589         -2.2730
             1.3404         -1.4128         47.0678

     Atom 78  O   pos: (  0.024255  0.453077  0.512115)  bare sigma:          34.13
            45.1149         -4.8759         -1.9410
            -3.1015         24.4162          0.9508
            -0.8824         -1.2878         32.8662

     Atom 79  Ca  pos: (  0.105883  0.843462  0.935652)  bare sigma:         101.93
           103.9998         -3.8556         -2.2972
            -3.4490        107.4828         -2.3569
            -2.2289         -1.8077         94.3101

     Atom 80  Si  pos: ( -0.411982  0.885450  0.713783)  bare sigma:         -27.80
           -27.6241          3.6559         -2.2770
             3.8063        -30.2286          0.5497
            -3.0970          0.5962        -25.5493

     Atom 81  O   pos: ( -0.573686  0.742759  0.824818)  bare sigma:          35.64
            36.5113          0.7181         -5.8173
             1.0881         42.4304         -4.5267
            -5.7930         -4.9482         27.9896

     Atom 82  O   pos: ( -0.230714  0.941244  0.870129)  bare sigma:          29.26
            29.8542         -0.8998          0.8784
            -2.3339         29.2949         -0.8085
            -2.2586          0.7762         28.6215

     Atom 83  O   pos: ( -0.323107  0.807065  0.499178)  bare sigma:          38.67
            23.0457          0.6469         -3.7244
             0.8289         54.2303          5.6658
            -3.5113          3.8392         38.7199

     Atom 84  Ca  pos: (  0.273538 -0.066405  1.248163)  bare sigma:         104.96
           110.6324         -3.2923          1.1242
            -2.7872        104.8925         -0.2347
             0.5339         -0.4305         99.3627

     Atom 85  Si  pos: ( -0.213370 -0.060820  1.343590)  bare sigma:         -28.13
           -29.3855          4.8152          0.2652
             4.2300        -30.3329         -1.3447
             1.3777         -1.2501        -24.6757

     Atom 86  O   pos: ( -0.162950  0.101982  1.170165)  bare sigma:          30.31
            16.4887         10.6760          4.4048
            11.3956         44.7350          6.6248
             5.0938          7.5175         29.6923

     Atom 87  O   pos: (  0.582087 -0.186647  1.304658)  bare sigma:          29.08
            40.2623         -4.1730          7.6366
            -3.6427         27.8487          0.8791
             7.9440          2.0873         19.1168

     Atom 88  O   pos: ( -0.189636  0.018723  1.574378)  bare sigma:          27.19
            15.5468         -4.4085        -12.9792
            -1.5977         34.3685          7.7734
            -9.3274          4.6770         31.6585

     Atom 89  Ca  pos: ( -0.067956  0.417156  1.224557)  bare sigma:         101.10
           100.6910          1.0578         -4.0022
             1.3960        112.2783          0.8376
            -4.6080         -0.2684         90.3318

     Atom 90  Si  pos: ( -0.601910  0.436077  1.388914)  bare sigma:         -27.98
           -29.7955          1.3331          1.8398
             1.6684        -29.3300         -2.5415
             1.0589         -3.2957        -24.8232

     Atom 91  O   pos: (  0.258947  0.284301  1.261778)  bare sigma:          28.67
            30.3423         -5.6461         -0.6849
            -5.0098         37.9425         -3.0294
            -2.7737         -5.4902         17.7329

     Atom 92  O   pos: ( -0.420766  0.523987  1.246239)  bare sigma:          32.05
            32.2262          1.4362          2.9657
            -0.7220         33.0488          0.0183
             4.8340          2.1501         30.8667

     Atom 93  O   pos: ( -0.753748  0.624199  1.460470)  bare sigma:          47.31
            44.0803         -8.9027         -2.3419
            -7.5207         55.2647         -0.2235
            -1.4874          1.1225         42.5959

     Atom 94  O   pos: ( -0.532866  0.328564  1.593549)  bare sigma:          32.92
            39.9645         -8.5564         28.4062
            -6.3496         22.8623        -13.6419
            22.3278        -13.3120         35.9411

     Atom 95  Ca  pos: (  0.758111 -0.289164  1.767678)  bare sigma:         102.88
           100.1412         -3.0182         -4.3928
            -3.4861        110.4736          2.9560
            -4.2849          3.5684         98.0325

     Atom 96  Ca  pos: ( -0.298092  0.246165  1.796047)  bare sigma:         103.92
           103.1619         -1.2357          5.5531
            -2.8333        102.1680          6.2275
             6.2176          5.1135        106.4176

     Atom 97  Ca  pos: ( -0.306908  0.480553  0.421252)  bare sigma:          97.59
           102.9573         -1.6413         11.7089
            -1.8066        100.1042          2.7100
            11.1291          3.5788         89.7104

     Atom 98  O   pos: (  0.228076 -0.651577  2.028107)  bare sigma:          47.94
            48.0371          5.1196          7.5044
             2.2102         20.3832         -0.0567
             7.1963          1.7373         75.3943

     Atom 99  H   pos: (  0.098397  0.399968 -0.018296)  bare sigma:          20.81
            16.2572          1.5501          0.3032
             1.7697         27.1633         -0.1015
             0.8107          0.2833         19.0017

     Atom100  O   pos: (  0.369560  0.409136  0.346625)  bare sigma:          37.56
            55.4338         11.6384          5.4809
            16.5595         32.2497        -10.9817
            11.3042         -7.9010         24.9920

     Atom101  H   pos: (  0.261246  0.458833  0.438426)  bare sigma:          13.48
            24.2552         -2.8098        -12.7973
            -2.4180          5.0277          1.8154
           -11.5649          1.9272         11.1651

     Diamagnetic contribution in ppm:

     Atom  1  O   pos: ( -0.147630  1.594848  0.117035)  dia sigma:          18.01
            18.2979          0.2864         -0.1430
             0.2864         17.7410         -0.4093
            -0.1430         -0.4093         17.9885

     Atom  2  H   pos: ( -0.995700  1.608666  0.132941)  dia sigma:           0.89
             0.8869         -0.0000         -0.0000
            -0.0000          0.8869         -0.0000
            -0.0000         -0.0000          0.8869

     Atom  3  H   pos: ( -0.197018  1.509163  0.227571)  dia sigma:           0.99
             0.9921         -0.0000         -0.0000
            -0.0000          0.9921         -0.0000
            -0.0000         -0.0000          0.9921

     Atom  4  O   pos: (  0.792384  0.144631  0.322598)  dia sigma:          18.16
            17.7238          0.1671          0.0346
             0.1671         18.0932          0.0644
             0.0346          0.0644         18.6739

     Atom  5  H   pos: (  0.744632  0.030427  0.426568)  dia sigma:           0.83
             0.8255         -0.0000         -0.0000
            -0.0000          0.8255         -0.0000
            -0.0000         -0.0000          0.8255

     Atom  6  H   pos: (  0.765511  0.076966  0.192954)  dia sigma:           0.99
             0.9921         -0.0000         -0.0000
            -0.0000          0.9921         -0.0000
            -0.0000         -0.0000          0.9921

     Atom  7  O   pos: ( -0.260887  1.404324  0.488415)  dia sigma:          17.90
            17.8954          0.0861         -0.0644
             0.0861         18.5147          0.1758
            -0.0644          0.1758         17.2984

     Atom  8  H   pos: ( -0.352568  1.520841  0.514962)  dia sigma:           0.95
             0.9510         -0.0000         -0.0000
            -0.0000          0.9510         -0.0000
            -0.0000         -0.0000          0.9510

     Atom  9  H   pos: ( -0.352245  1.289413  0.482273)  dia sigma:           1.03
             1.0269         -0.0000         -0.0000
            -0.0000          1.0269         -0.0000
            -0.0000         -0.0000          1.0269

     Atom 10  O   pos: (  0.485347 -0.489404  1.673274)  dia sigma:          18.18
            18.0690          0.2499          0.1357
             0.2499         17.9595         -0.5451
             0.1357         -0.5451         18.5007

     Atom 11  H   pos: (  0.386093 -0.478341  1.556596)  dia sigma:           0.89
             0.8921         -0.0000         -0.0000
            -0.0000          0.8921         -0.0000
            -0.0000         -0.0000          0.8921

     Atom 12  H   pos: (  0.426474 -0.585129  1.767477)  dia sigma:           1.02
             1.0193         -0.0000         -0.0000
            -0.0000          1.0193         -0.0000
            -0.0000         -0.0000          1.0193

     Atom 13  O   pos: (  0.595282  0.428994  0.033484)  dia sigma:          18.11
            18.1909         -0.4207         -0.4712
            -0.4207         18.4165         -0.0104
            -0.4712         -0.0104         17.7332

     Atom 14  H   pos: (  0.652489  0.295088  0.032618)  dia sigma:           1.05
             1.0517         -0.0000         -0.0000
            -0.0000          1.0517         -0.0000
            -0.0000         -0.0000          1.0517

     Atom 15  H   pos: (  0.475294  0.418728  0.124869)  dia sigma:           0.93
             0.9292         -0.0000         -0.0000
            -0.0000          0.9292         -0.0000
            -0.0000         -0.0000          0.9292

     Atom 16  O   pos: ( -0.449652  0.922206  1.586647)  dia sigma:          18.13
            18.1838         -0.0471         -0.1730
            -0.0471         18.8078         -0.2397
            -0.1730         -0.2397         17.4109

     Atom 17  H   pos: ( -0.540102  1.038094  1.583516)  dia sigma:           1.01
             1.0093         -0.0000         -0.0000
            -0.0000          1.0093         -0.0000
            -0.0000         -0.0000          1.0093

     Atom 18  H   pos: ( -0.538059  0.810493  1.621765)  dia sigma:           1.02
             1.0159         -0.0000         -0.0000
            -0.0000          1.0159         -0.0000
            -0.0000         -0.0000          1.0159

     Atom 19  O   pos: (  0.023306  1.000945  0.403172)  dia sigma:          18.13
            18.0728          0.5890         -0.2146
             0.5890         18.3377          0.2641
            -0.2146          0.2641         17.9936

     Atom 20  H   pos: (  0.070506  1.117095  0.478489)  dia sigma:           1.02
             1.0168         -0.0000         -0.0000
            -0.0000          1.0168         -0.0000
            -0.0000         -0.0000          1.0168

     Atom 21  H   pos: ( -0.088395  0.932529  0.475630)  dia sigma:           0.96
             0.9559         -0.0000         -0.0000
            -0.0000          0.9559         -0.0000
            -0.0000         -0.0000          0.9559

     Atom 22  O   pos: ( -0.374405  0.868390  2.022150)  dia sigma:          18.11
            18.5649         -0.3008         -0.1669
            -0.3008         18.1063         -0.2472
            -0.1669         -0.2472         17.6511

     Atom 23  H   pos: ( -0.272558  0.767579  2.056346)  dia sigma:           1.01
             1.0120         -0.0000         -0.0000
            -0.0000          1.0120         -0.0000
            -0.0000         -0.0000          1.0120

     Atom 24  H   pos: ( -0.632548  1.721586  0.054592)  dia sigma:           0.87
             0.8678         -0.0000         -0.0000
            -0.0000          0.8678         -0.0000
            -0.0000         -0.0000          0.8678

     Atom 25  Ca  pos: ( -0.197141  1.296199  0.889627)  dia sigma:          -4.22
            -4.2174         -0.0023          0.0109
            -0.0023         -4.2552          0.0040
             0.0109          0.0040         -4.1835

     Atom 26  Si  pos: ( -0.675872  1.281105  0.737937)  dia sigma:           1.94
             1.9191         -0.0344          0.0063
            -0.0344          1.9504         -0.0048
             0.0063         -0.0048          1.9389

     Atom 27  O   pos: ( -0.861648  1.187710  0.861374)  dia sigma:          17.78
            17.8766          0.0812         -0.1225
             0.0812         17.6857         -0.0408
            -0.1225         -0.0408         17.7881

     Atom 28  O   pos: ( -0.544071  1.429574  0.879381)  dia sigma:          17.76
            17.7534          0.0963          0.1409
             0.0963         17.7704          0.1046
             0.1409          0.1046         17.7581

     Atom 29  O   pos: ( -0.520176  1.106605  0.654027)  dia sigma:          18.29
            18.2771         -0.2963         -0.0751
            -0.2963         18.5121         -0.0173
            -0.0751         -0.0173         18.0800

     Atom 30  O   pos: ( -0.762888  1.382764  0.527172)  dia sigma:          18.23
            17.9693         -0.0156          0.1372
            -0.0156         18.3993         -0.2647
             0.1372         -0.2647         18.3281

     Atom 31  Ca  pos: (  0.734529 -0.056036  0.883947)  dia sigma:          -4.22
            -4.2237         -0.0042         -0.0115
            -0.0042         -4.2194         -0.0203
            -0.0115         -0.0203         -4.2277

     Atom 32  Si  pos: (  0.215685 -0.036020  0.782548)  dia sigma:           1.95
             1.9398         -0.0486         -0.0082
            -0.0486          1.9507          0.0219
            -0.0082          0.0219          1.9599

     Atom 33  O   pos: (  0.106749 -0.212582  0.902719)  dia sigma:          17.74
            17.7361          0.0941         -0.0733
             0.0941         17.7423         -0.1065
            -0.0733         -0.1065         17.7397

     Atom 34  O   pos: (  0.402896  0.055780  0.905401)  dia sigma:          17.79
            17.8758          0.0695          0.1539
             0.0695         17.7368          0.0609
             0.1539          0.0609         17.7597

     Atom 35  O   pos: (  0.280707 -0.089720  0.545551)  dia sigma:          18.29
            18.2617         -0.2200         -0.1952
            -0.2200         18.1375          0.0959
            -0.1952          0.0959         18.4784

     Atom 36  Ca  pos: ( -0.368080  0.870770  1.198099)  dia sigma:          -4.21
            -4.2371          0.0067          0.0090
             0.0067         -4.2168          0.0081
             0.0090          0.0081         -4.1767

     Atom 37  Si  pos: ( -0.858660  0.842601  1.380433)  dia sigma:           1.93
             1.9472         -0.0228          0.0176
            -0.0228          1.9720         -0.0351
             0.0176         -0.0351          1.8841

     Atom 38  O   pos: ( -0.702439  0.955474  1.226806)  dia sigma:          17.80
            17.7794          0.1161         -0.1522
             0.1161         17.7717         -0.0975
            -0.1522         -0.0975         17.8514

     Atom 39  O   pos: ( -0.047902  0.767129  1.251999)  dia sigma:          17.88
            17.9285          0.0672          0.1404
             0.0672         17.7911          0.0724
             0.1404          0.0724         17.9060

     Atom 40  O   pos: ( -0.911489  0.955167  1.584540)  dia sigma:          17.77
            17.7046          0.0018         -0.0477
             0.0018         17.6696          0.1260
            -0.0477          0.1260         17.9317

     Atom 41  Ca  pos: (  0.555456 -0.527646  1.203415)  dia sigma:          -4.20
            -4.2239          0.0002          0.0278
             0.0002         -4.2087          0.0017
             0.0278          0.0017         -4.1734

     Atom 42  Si  pos: (  0.025601 -0.471673  1.380102)  dia sigma:           1.93
             1.9021         -0.0222          0.0087
            -0.0222          1.9810         -0.0097
             0.0087         -0.0097          1.9197

     Atom 43  O   pos: ( -0.315405  1.221170  1.221134)  dia sigma:          17.80
            17.7825          0.1049          0.1162
             0.1049         17.7555          0.1382
             0.1162          0.1382         17.8510

     Atom 44  O   pos: (  0.265064 -0.470561  1.348473)  dia sigma:          17.85
            18.0558          0.0495          0.0157
             0.0495         17.6703         -0.0330
             0.0157         -0.0330         17.8385

     Atom 45  O   pos: ( -0.029782 -0.231639  1.329139)  dia sigma:          18.42
            18.4017         -0.2124         -0.0368
            -0.2124         18.7242         -0.0964
            -0.0368         -0.0964         18.1488

     Atom 46  O   pos: ( -0.045277 -0.517440  1.610012)  dia sigma:          17.84
            17.7323         -0.0186         -0.0998
            -0.0186         17.7105         -0.0575
            -0.0998         -0.0575         18.0695

     Atom 47  Ca  pos: ( -0.159865  1.037309  1.775373)  dia sigma:          -4.19
            -4.1976          0.0074          0.0100
             0.0074         -4.1646         -0.0102
             0.0100         -0.0102         -4.1960

     Atom 48  Ca  pos: (  0.140488  0.153830  0.307430)  dia sigma:          -4.21
            -4.2163         -0.0160         -0.0137
            -0.0160         -4.1934          0.0162
            -0.0137          0.0162         -4.2077

     Atom 49  Si  pos: (  0.473319 -0.219276  0.452533)  dia sigma:           1.92
             1.9211         -0.0132         -0.0268
            -0.0132          1.9465          0.0055
            -0.0268          0.0055          1.8968

     Atom 50  O   pos: ( -0.777437  1.629855  0.204312)  dia sigma:          17.74
            17.6434         -0.0023          0.0600
            -0.0023         17.5880         -0.0533
             0.0600         -0.0533         17.9769

     Atom 51  O   pos: (  0.683632 -0.130591  0.538550)  dia sigma:          17.83
            17.9817          0.1289          0.1124
             0.1289         17.7837          0.0026
             0.1124          0.0026         17.7237

     Atom 52  O   pos: ( -0.018536 -0.107881  1.976347)  dia sigma:          18.19
            18.5398         -0.5392          0.0693
            -0.5392         17.8681          0.2612
             0.0693          0.2612         18.1758

     Atom 53  H   pos: ( -0.026385  0.757047 -0.001080)  dia sigma:           0.99
             0.9897         -0.0000         -0.0000
            -0.0000          0.9897         -0.0000
            -0.0000         -0.0000          0.9897

     Atom 54  H   pos: ( -0.223903  0.877023  0.037636)  dia sigma:           0.97
             0.9709         -0.0000         -0.0000
            -0.0000          0.9709         -0.0000
            -0.0000         -0.0000          0.9709

     Atom 55  O   pos: ( -0.334317  1.038435  0.197144)  dia sigma:          17.98
            18.1876          0.4966          0.0706
             0.4966         17.8970         -0.2262
             0.0706         -0.2262         17.8624

     Atom 56  H   pos: ( -0.205020  1.097859  0.234632)  dia sigma:           1.02
             1.0243         -0.0000         -0.0000
            -0.0000          1.0243         -0.0000
            -0.0000         -0.0000          1.0243

     Atom 57  H   pos: ( -0.354346  0.941475  0.318638)  dia sigma:           0.86
             0.8623         -0.0000         -0.0000
            -0.0000          0.8623         -0.0000
            -0.0000         -0.0000          0.8623

     Atom 58  O   pos: (  0.518010 -0.056822  1.901513)  dia sigma:          18.29
            18.3555          0.0954          0.1532
             0.0954         17.7387         -0.1633
             0.1532         -0.1633         18.7873

     Atom 59  H   pos: (  0.451546 -0.092257  2.032747)  dia sigma:           0.93
             0.9264         -0.0000         -0.0000
            -0.0000          0.9264         -0.0000
            -0.0000         -0.0000          0.9264

     Atom 60  H   pos: (  0.406659 -0.057484  1.799557)  dia sigma:           0.94
             0.9371         -0.0000         -0.0000
            -0.0000          0.9371         -0.0000
            -0.0000         -0.0000          0.9371

     Atom 61  O   pos: ( -0.029507  0.488412  1.788696)  dia sigma:          18.22
            18.0933          0.3578         -0.3756
             0.3578         17.8403          0.2431
            -0.3756          0.2431         18.7162

     Atom 62  H   pos: ( -0.012669  0.557900  1.918921)  dia sigma:           0.98
             0.9770         -0.0000         -0.0000
            -0.0000          0.9770         -0.0000
            -0.0000         -0.0000          0.9770

     Atom 63  H   pos: (  0.078477  0.536359  1.699231)  dia sigma:           0.98
             0.9758         -0.0000         -0.0000
            -0.0000          0.9758         -0.0000
            -0.0000         -0.0000          0.9758

     Atom 64  O   pos: ( -0.550435  1.326611  0.038021)  dia sigma:          18.24
            18.1531         -0.6423         -0.0584
            -0.6423         18.2877         -0.2207
            -0.0584         -0.2207         18.2931

     Atom 65  H   pos: ( -0.653128  1.416083  0.096809)  dia sigma:           0.97
             0.9717         -0.0000         -0.0000
            -0.0000          0.9717         -0.0000
            -0.0000         -0.0000          0.9717

     Atom 66  H   pos: ( -0.501557  1.234698  0.143316)  dia sigma:           0.99
             0.9871         -0.0000         -0.0000
            -0.0000          0.9871         -0.0000
            -0.0000         -0.0000          0.9871

     Atom 67  O   pos: (  0.250802 -0.000826  1.612087)  dia sigma:          18.09
            18.6256          0.2066         -0.1244
             0.2066         18.1353          0.0119
            -0.1244          0.0119         17.5189

     Atom 68  H   pos: (  0.105520  0.014731  1.634735)  dia sigma:           0.99
             0.9920         -0.0000         -0.0000
            -0.0000          0.9920         -0.0000
            -0.0000         -0.0000          0.9920

     Atom 69  H   pos: (  0.317198  0.137741  1.613727)  dia sigma:           0.90
             0.9015         -0.0000         -0.0000
            -0.0000          0.9015         -0.0000
            -0.0000         -0.0000          0.9015

     Atom 70  O   pos: (  0.184502  0.728960  0.164205)  dia sigma:          18.22
            17.8298         -0.4773          0.0165
            -0.4773         18.5691          0.0857
             0.0165          0.0857         18.2725

     Atom 71  H   pos: (  0.145009  0.829030  0.268720)  dia sigma:           0.94
             0.9426         -0.0000         -0.0000
            -0.0000          0.9426         -0.0000
            -0.0000         -0.0000          0.9426

     Atom 72  H   pos: (  0.249576  0.612571  0.232086)  dia sigma:           0.96
             0.9583         -0.0000         -0.0000
            -0.0000          0.9583         -0.0000
            -0.0000         -0.0000          0.9583

     Atom 73  Ca  pos: (  0.431565  0.406158  0.949494)  dia sigma:          -4.21
            -4.2125         -0.0056          0.0152
            -0.0056         -4.2254          0.0056
             0.0152          0.0056         -4.2013

     Atom 74  Si  pos: ( -0.034644  0.372642  0.734411)  dia sigma:           1.96
             1.9467         -0.0244         -0.0052
            -0.0244          2.0151         -0.0066
            -0.0052         -0.0066          1.9243

     Atom 75  O   pos: ( -0.278375  0.363313  0.753847)  dia sigma:          17.71
            17.9184          0.0159          0.0001
             0.0159         17.5911         -0.0380
             0.0001         -0.0380         17.6210

     Atom 76  O   pos: (  0.074798  0.488903  0.917171)  dia sigma:          17.84
            17.8222          0.0630          0.1075
             0.0630         17.8013          0.1428
             0.1075          0.1428         17.9067

     Atom 77  O   pos: (  0.038227  0.131091  0.734927)  dia sigma:          18.42
            18.4411         -0.2483          0.0418
            -0.2483         18.6624         -0.0343
             0.0418         -0.0343         18.1585

     Atom 78  O   pos: (  0.024255  0.453077  0.512115)  dia sigma:          17.70
            17.6504          0.0040         -0.0934
             0.0040         17.5739         -0.0607
            -0.0934         -0.0607         17.8721

     Atom 79  Ca  pos: (  0.105883  0.843462  0.935652)  dia sigma:          -4.21
            -4.2199         -0.0002          0.0088
            -0.0002         -4.2198          0.0052
             0.0088          0.0052         -4.1838

     Atom 80  Si  pos: ( -0.411982  0.885450  0.713783)  dia sigma:           1.92
             1.9116         -0.0376          0.0191
            -0.0376          1.9540         -0.0055
             0.0191         -0.0055          1.8914

     Atom 81  O   pos: ( -0.573686  0.742759  0.824818)  dia sigma:          17.74
            17.7481          0.1125         -0.1219
             0.1125         17.7438         -0.0946
            -0.1219         -0.0946         17.7418

     Atom 82  O   pos: ( -0.230714  0.941244  0.870129)  dia sigma:          17.79
            17.8579          0.0355          0.1507
             0.0355         17.6920          0.0537
             0.1507          0.0537         17.8316

     Atom 83  O   pos: ( -0.323107  0.807065  0.499178)  dia sigma:          17.81
            17.7205         -0.0037         -0.1146
            -0.0037         17.6821          0.0248
            -0.1146          0.0248         18.0272

     Atom 84  Ca  pos: (  0.273538 -0.066405  1.248163)  dia sigma:          -4.22
            -4.2339          0.0012          0.0024
             0.0012         -4.2187          0.0070
             0.0024          0.0070         -4.2012

     Atom 85  Si  pos: ( -0.213370 -0.060820  1.343590)  dia sigma:           1.96
             1.9781         -0.0427         -0.0133
            -0.0427          1.9725          0.0102
            -0.0133          0.0102          1.9318

     Atom 86  O   pos: ( -0.162950  0.101982  1.170165)  dia sigma:          17.79
            17.6915          0.0226         -0.0481
             0.0226         17.7823         -0.1584
            -0.0481         -0.1584         17.9000

     Atom 87  O   pos: (  0.582087 -0.186647  1.304658)  dia sigma:          17.78
            17.8160          0.1329          0.1059
             0.1329         17.7741          0.0531
             0.1059          0.0531         17.7369

     Atom 88  O   pos: ( -0.189636  0.018723  1.574378)  dia sigma:          17.77
            17.6488          0.0891          0.0851
             0.0891         17.6992          0.0628
             0.0851          0.0628         17.9731

     Atom 89  Ca  pos: ( -0.067956  0.417156  1.224557)  dia sigma:          -4.21
            -4.2112         -0.0014          0.0126
            -0.0014         -4.2476         -0.0049
             0.0126         -0.0049         -4.1620

     Atom 90  Si  pos: ( -0.601910  0.436077  1.388914)  dia sigma:           1.94
             1.9502         -0.0212         -0.0151
            -0.0212          1.9609          0.0221
            -0.0151          0.0221          1.9060

     Atom 91  O   pos: (  0.258947  0.284301  1.261778)  dia sigma:          17.77
            17.7817          0.1085          0.0870
             0.1085         17.7772          0.0983
             0.0870          0.0983         17.7384

     Atom 92  O   pos: ( -0.420766  0.523987  1.246239)  dia sigma:          17.74
            17.8073          0.0584         -0.1603
             0.0584         17.6243         -0.0738
            -0.1603         -0.0738         17.7873

     Atom 93  O   pos: ( -0.753748  0.624199  1.460470)  dia sigma:          18.17
            18.1550         -0.2590         -0.0385
            -0.2590         18.3747         -0.0440
            -0.0385         -0.0440         17.9718

     Atom 94  O   pos: ( -0.532866  0.328564  1.593549)  dia sigma:          17.84
            17.7653          0.0713          0.0642
             0.0713         17.8185         -0.1642
             0.0642         -0.1642         17.9291

     Atom 95  Ca  pos: (  0.758111 -0.289164  1.767678)  dia sigma:          -4.23
            -4.2313          0.0045          0.0126
             0.0045         -4.2552         -0.0114
             0.0126         -0.0114         -4.2129

     Atom 96  Ca  pos: ( -0.298092  0.246165  1.796047)  dia sigma:          -4.21
            -4.2102          0.0117         -0.0096
             0.0117         -4.2062         -0.0216
            -0.0096         -0.0216         -4.2189

     Atom 97  Ca  pos: ( -0.306908  0.480553  0.421252)  dia sigma:          -4.19
            -4.2186          0.0050         -0.0308
             0.0050         -4.1993         -0.0124
            -0.0308         -0.0124         -4.1617

     Atom 98  O   pos: (  0.228076 -0.651577  2.028107)  dia sigma:          17.71
            17.3417          0.0192         -0.0118
             0.0192         18.4459         -0.0328
            -0.0118         -0.0328         17.3352

     Atom 99  H   pos: (  0.098397  0.399968 -0.018296)  dia sigma:           1.07
             1.0748         -0.0000         -0.0000
            -0.0000          1.0748         -0.0000
            -0.0000         -0.0000          1.0748

     Atom100  O   pos: (  0.369560  0.409136  0.346625)  dia sigma:          17.83
            17.8479         -0.2377         -0.3530
            -0.2377         17.6726          0.1176
            -0.3530          0.1176         17.9647

     Atom101  H   pos: (  0.261246  0.458833  0.438426)  dia sigma:           0.95
             0.9535         -0.0000         -0.0000
            -0.0000          0.9535         -0.0000
            -0.0000         -0.0000          0.9535

     Paramagnetic contribution in ppm:

     Atom  1  O   pos: ( -0.147630  1.594848  0.117035)  para sigma:         -20.80
             1.0535         10.2818          3.0873
             9.7245        -38.3001         -7.0286
             4.4586         -6.8024        -25.1592

     Atom  2  H   pos: ( -0.995700  1.608666  0.132941)  para sigma:           0.00
             0.0000          0.0000          0.0000
             0.0000          0.0000          0.0000
             0.0000          0.0000          0.0000

     Atom  3  H   pos: ( -0.197018  1.509163  0.227571)  para sigma:           0.00
             0.0000          0.0000          0.0000
             0.0000          0.0000          0.0000
             0.0000          0.0000          0.0000

     Atom  4  O   pos: (  0.792384  0.144631  0.322598)  para sigma:         -61.45
           -65.3549          8.0854         -7.3680
             9.5951        -54.3476         -9.6774
            -6.0743        -14.3440        -64.6481

     Atom  5  H   pos: (  0.744632  0.030427  0.426568)  para sigma:           0.00
             0.0000          0.0000          0.0000
             0.0000          0.0000          0.0000
             0.0000          0.0000          0.0000

     Atom  6  H   pos: (  0.765511  0.076966  0.192954)  para sigma:           0.00
             0.0000          0.0000          0.0000
             0.0000          0.0000          0.0000
             0.0000          0.0000          0.0000

     Atom  7  O   pos: ( -0.260887  1.404324  0.488415)  para sigma:         -19.73
           -23.6143         -2.0966         -5.3797
            -3.0521         -3.8164          3.9044
            -7.9404          4.6376        -31.7543

     Atom  8  H   pos: ( -0.352568  1.520841  0.514962)  para sigma:           0.00
             0.0000          0.0000          0.0000
             0.0000          0.0000          0.0000
             0.0000          0.0000          0.0000

     Atom  9  H   pos: ( -0.352245  1.289413  0.482273)  para sigma:           0.00
             0.0000          0.0000          0.0000
             0.0000          0.0000          0.0000
             0.0000          0.0000          0.0000

     Atom 10  O   pos: (  0.485347 -0.489404  1.673274)  para sigma:         -30.04
           -32.0417         11.1661         12.9260
            18.5495        -33.0823          0.2309
            13.0509         -0.5500        -24.9954

     Atom 11  H   pos: (  0.386093 -0.478341  1.556596)  para sigma:           0.00
             0.0000          0.0000          0.0000
             0.0000          0.0000          0.0000
             0.0000          0.0000          0.0000

     Atom 12  H   pos: (  0.426474 -0.585129  1.767477)  para sigma:           0.00
             0.0000          0.0000          0.0000
             0.0000          0.0000          0.0000
             0.0000          0.0000          0.0000

     Atom 13  O   pos: (  0.595282  0.428994  0.033484)  para sigma:         -15.08
           -14.8459         -6.4764        -18.4295
            -4.3689        -18.4001         -6.4119
           -17.0346         -5.6054        -12.0066

     Atom 14  H   pos: (  0.652489  0.295088  0.032618)  para sigma:           0.00
             0.0000          0.0000          0.0000
             0.0000          0.0000          0.0000
             0.0000          0.0000          0.0000

     Atom 15  H   pos: (  0.475294  0.418728  0.124869)  para sigma:           0.00
             0.0000          0.0000          0.0000
             0.0000          0.0000          0.0000
             0.0000          0.0000          0.0000

     Atom 16  O   pos: ( -0.449652  0.922206  1.586647)  para sigma:         -21.56
           -16.9349          7.4103          4.3255
             6.2084         -9.5180         -3.4129
             7.2143         -1.0872        -38.2404

     Atom 17  H   pos: ( -0.540102  1.038094  1.583516)  para sigma:           0.00
             0.0000          0.0000          0.0000
             0.0000          0.0000          0.0000
             0.0000          0.0000          0.0000

     Atom 18  H   pos: ( -0.538059  0.810493  1.621765)  para sigma:           0.00
             0.0000          0.0000          0.0000
             0.0000          0.0000          0.0000
             0.0000          0.0000          0.0000

     Atom 19  O   pos: (  0.023306  1.000945  0.403172)  para sigma:          -9.48
            -4.5081         20.0454         -6.4624
            17.5734         -6.0489          7.8314
            -6.3153          8.1182        -17.8748

     Atom 20  H   pos: (  0.070506  1.117095  0.478489)  para sigma:           0.00
             0.0000          0.0000          0.0000
             0.0000          0.0000          0.0000
             0.0000          0.0000          0.0000

     Atom 21  H   pos: ( -0.088395  0.932529  0.475630)  para sigma:           0.00
             0.0000          0.0000          0.0000
             0.0000          0.0000          0.0000
             0.0000          0.0000          0.0000

     Atom 22  O   pos: ( -0.374405  0.868390  2.022150)  para sigma:         -35.65
           -27.0846          8.8459        -13.0770
             9.0916        -40.0272         -8.1197
           -14.0229         -6.5044        -39.8306

     Atom 23  H   pos: ( -0.272558  0.767579  2.056346)  para sigma:           0.00
             0.0000          0.0000          0.0000
             0.0000          0.0000          0.0000
             0.0000          0.0000          0.0000

     Atom 24  H   pos: ( -0.632548  1.721586  0.054592)  para sigma:           0.00
             0.0000          0.0000          0.0000
             0.0000          0.0000          0.0000
             0.0000          0.0000          0.0000

     Atom 25  Ca  pos: ( -0.197141  1.296199  0.889627)  para sigma:        -475.31
          -486.4686          5.2297        -15.0964
             6.5545       -442.4708         -4.4127
           -14.8474         -8.6139       -496.9951

     Atom 26  Si  pos: ( -0.675872  1.281105  0.737937)  para sigma:        -403.85
          -391.8748         29.7614         -6.8345
            24.3741       -412.1517          5.7164
            -0.6317          1.6743       -407.5219

     Atom 27  O   pos: ( -0.861648  1.187710  0.861374)  para sigma:         -95.06
           -82.9944          1.9076         -9.2611
             1.1395        -92.8848        -10.6160
            -7.8338         -8.7682       -109.3075

     Atom 28  O   pos: ( -0.544071  1.429574  0.879381)  para sigma:        -103.85
          -115.5681          0.1816         -5.9853
             3.2803        -82.9756         -4.1534
            -7.4291        -10.1201       -113.0085

     Atom 29  O   pos: ( -0.520176  1.106605  0.654027)  para sigma:         -65.03
           -69.3539        -21.6456         -8.3600
           -20.4703        -49.3723         -0.4419
            -7.5589          0.4937        -76.3488

     Atom 30  O   pos: ( -0.762888  1.382764  0.527172)  para sigma:         -58.83
           -75.7972         -2.2836          6.4137
            -0.2821        -46.7251        -20.4518
             4.8646        -20.6154        -53.9667

     Atom 31  Ca  pos: (  0.734529 -0.056036  0.883947)  para sigma:        -465.21
          -473.4543          1.8465         19.2327
             1.8187       -473.7340         31.7894
            18.4050         32.4443       -448.4311

     Atom 32  Si  pos: (  0.215685 -0.036020  0.782548)  para sigma:        -400.38
          -393.9347         41.2968          2.1482
            37.9471       -392.1746        -12.4499
             5.6113        -10.0466       -415.0185

     Atom 33  O   pos: (  0.106749 -0.212582  0.902719)  para sigma:         -87.06
          -108.3564         17.3393          0.3719
            24.0670        -41.3296         -6.4550
             2.4082          4.9941       -111.5080

     Atom 34  O   pos: (  0.402896  0.055780  0.905401)  para sigma:         -96.43
           -78.6630          0.2157         10.3498
            -0.3632        -91.9838          7.7733
             5.6024          3.5741       -118.6562

     Atom 35  O   pos: (  0.280707 -0.089720  0.545551)  para sigma:         -72.00
           -76.7198         -9.5645         -9.1528
           -13.1442        -76.3867          4.0562
            -7.8925          2.6888        -62.9008

     Atom 36  Ca  pos: ( -0.368080  0.870770  1.198099)  para sigma:        -489.06
          -468.3442        -19.4132         -9.6322
           -17.7505       -478.8738        -12.0428
           -10.0637         -9.8578       -519.9708

     Atom 37  Si  pos: ( -0.858660  0.842601  1.380433)  para sigma:        -402.27
          -411.7510          8.9174        -18.8097
            13.8172       -423.3324         23.1456
           -12.5204         28.7565       -371.7274

     Atom 38  O   pos: ( -0.702439  0.955474  1.226806)  para sigma:        -109.41
           -98.2350          1.5940         -1.4889
            -0.3582        -95.0001         -2.9067
             7.3928          0.7693       -135.0026

     Atom 39  O   pos: ( -0.047902  0.767129  1.251999)  para sigma:        -118.60
          -107.5892         -8.1934          0.2088
           -10.4759       -118.1024         -4.0154
            -6.9919         -1.5614       -130.1057

     Atom 40  O   pos: ( -0.911489  0.955167  1.584540)  para sigma:        -105.52
           -89.2529        -34.6069        -71.5469
           -27.6072       -124.6603         31.7388
           -55.1111         27.6561       -102.6513

     Atom 41  Ca  pos: (  0.555456 -0.527646  1.203415)  para sigma:        -497.76
          -486.3801        -20.2731        -29.0860
           -22.8773       -497.0709          3.8685
           -26.8835          2.4741       -509.8307

     Atom 42  Si  pos: (  0.025601 -0.471673  1.380102)  para sigma:        -402.11
          -378.1470         17.4005         -1.1614
            19.1304       -438.2352          8.2590
            -4.5745         13.3751       -389.9471

     Atom 43  O   pos: ( -0.315405  1.221170  1.221134)  para sigma:        -111.01
          -111.2285          3.7052          4.7329
             3.5538       -111.5160          7.9637
             5.0837          8.3318       -110.2916

     Atom 44  O   pos: (  0.265064 -0.470561  1.348473)  para sigma:         -90.18
           -51.4155         -9.3844        -16.2615
           -15.7537       -124.3139         -0.6483
           -23.6336         -1.9369        -94.7964

     Atom 45  O   pos: ( -0.029782 -0.231639  1.329139)  para sigma:         -81.55
           -81.5292         -7.3661         -4.3809
            -7.3242        -72.4581          0.1255
            -5.6856          3.4086        -90.6753

     Atom 46  O   pos: ( -0.045277 -0.517440  1.610012)  para sigma:        -117.89
          -132.8930        -42.6589         -6.4106
           -41.7571        -96.8475         -7.3315
            -7.7029         -7.7995       -123.9390

     Atom 47  Ca  pos: ( -0.159865  1.037309  1.775373)  para sigma:        -514.11
          -500.9700        -19.6217        -18.8755
           -19.6878       -536.9221         16.5132
           -23.5385         12.2416       -504.4238

     Atom 48  Ca  pos: (  0.140488  0.153830  0.307430)  para sigma:        -478.68
          -474.6347         13.7077         24.6062
            10.8084       -480.4603        -28.2538
            22.1172        -29.8824       -480.9447

     Atom 49  Si  pos: (  0.473319 -0.219276  0.452533)  para sigma:        -409.49
          -415.2673         12.9216         21.9989
            17.4286       -427.1550          5.9446
            13.5113          1.1700       -386.0432

     Atom 50  O   pos: ( -0.777437  1.629855  0.204312)  para sigma:         -59.99
           -56.7961          1.1483         -2.9286
            -0.1768        -81.2395         -1.4102
            -1.8988         -2.0365        -41.9389

     Atom 51  O   pos: (  0.683632 -0.130591  0.538550)  para sigma:         -83.81
           -85.3860          8.5773          3.0780
            10.0093        -87.2781         -5.9752
             5.8311         -4.4549        -78.7663

     Atom 52  O   pos: ( -0.018536 -0.107881  1.976347)  para sigma:         -18.89
           -10.6278        -11.7716          3.8465
            -8.2413        -29.1345         12.8976
             0.8438         14.3053        -16.8953

     Atom 53  H   pos: ( -0.026385  0.757047 -0.001080)  para sigma:           0.00
             0.0000          0.0000          0.0000
             0.0000          0.0000          0.0000
             0.0000          0.0000          0.0000

     Atom 54  H   pos: ( -0.223903  0.877023  0.037636)  para sigma:           0.00
             0.0000          0.0000          0.0000
             0.0000          0.0000          0.0000
             0.0000          0.0000          0.0000

     Atom 55  O   pos: ( -0.334317  1.038435  0.197144)  para sigma:         -33.72
           -43.1157         -2.8786          4.8231
            -1.6400        -30.0440        -14.1610
             1.8293        -12.3262        -27.9942

     Atom 56  H   pos: ( -0.205020  1.097859  0.234632)  para sigma:           0.00
             0.0000          0.0000          0.0000
             0.0000          0.0000          0.0000
             0.0000          0.0000          0.0000

     Atom 57  H   pos: ( -0.354346  0.941475  0.318638)  para sigma:           0.00
             0.0000          0.0000          0.0000
             0.0000          0.0000          0.0000
             0.0000          0.0000          0.0000

     Atom 58  O   pos: (  0.518010 -0.056822  1.901513)  para sigma:         -37.67
           -35.8517          1.8033         -4.7943
             2.2514        -47.5031         -9.8743
            -5.6869         -9.1343        -29.6465

     Atom 59  H   pos: (  0.451546 -0.092257  2.032747)  para sigma:           0.00
             0.0000          0.0000          0.0000
             0.0000          0.0000          0.0000
             0.0000          0.0000          0.0000

     Atom 60  H   pos: (  0.406659 -0.057484  1.799557)  para sigma:           0.00
             0.0000          0.0000          0.0000
             0.0000          0.0000          0.0000
             0.0000          0.0000          0.0000

     Atom 61  O   pos: ( -0.029507  0.488412  1.788696)  para sigma:          -6.04
            -7.4155         15.7184        -11.5670
            17.8996        -14.5215          1.7944
            -8.4777          5.7821          3.8065

     Atom 62  H   pos: ( -0.012669  0.557900  1.918921)  para sigma:           0.00
             0.0000          0.0000          0.0000
             0.0000          0.0000          0.0000
             0.0000          0.0000          0.0000

     Atom 63  H   pos: (  0.078477  0.536359  1.699231)  para sigma:           0.00
             0.0000          0.0000          0.0000
             0.0000          0.0000          0.0000
             0.0000          0.0000          0.0000

     Atom 64  O   pos: ( -0.550435  1.326611  0.038021)  para sigma:         -16.96
           -22.0593        -24.4451         -5.6713
           -28.2619         -9.0151          6.6457
            -6.8357          7.0962        -19.8073

     Atom 65  H   pos: ( -0.653128  1.416083  0.096809)  para sigma:           0.00
             0.0000          0.0000          0.0000
             0.0000          0.0000          0.0000
             0.0000          0.0000          0.0000

     Atom 66  H   pos: ( -0.501557  1.234698  0.143316)  para sigma:           0.00
             0.0000          0.0000          0.0000
             0.0000          0.0000          0.0000
             0.0000          0.0000          0.0000

     Atom 67  O   pos: (  0.250802 -0.000826  1.612087)  para sigma:         -30.15
           -19.0429         10.7563         -0.0713
            10.4588        -34.2385         -2.2749
            -0.5246         -1.3138        -37.1541

     Atom 68  H   pos: (  0.105520  0.014731  1.634735)  para sigma:           0.00
             0.0000          0.0000          0.0000
             0.0000          0.0000          0.0000
             0.0000          0.0000          0.0000

     Atom 69  H   pos: (  0.317198  0.137741  1.613727)  para sigma:           0.00
             0.0000          0.0000          0.0000
             0.0000          0.0000          0.0000
             0.0000          0.0000          0.0000

     Atom 70  O   pos: (  0.184502  0.728960  0.164205)  para sigma:         -25.02
           -34.1168        -16.9824         -4.5493
           -15.2659        -18.1408         -4.6701
            -2.6380         -3.6291        -22.8076

     Atom 71  H   pos: (  0.145009  0.829030  0.268720)  para sigma:           0.00
             0.0000          0.0000          0.0000
             0.0000          0.0000          0.0000
             0.0000          0.0000          0.0000

     Atom 72  H   pos: (  0.249576  0.612571  0.232086)  para sigma:           0.00
             0.0000          0.0000          0.0000
             0.0000          0.0000          0.0000
             0.0000          0.0000          0.0000

     Atom 73  Ca  pos: (  0.431565  0.406158  0.949494)  para sigma:        -491.78
          -503.2415        -13.2161         -1.6205
           -17.4822       -478.4123         10.6289
             0.0408         11.6423       -493.6796

     Atom 74  Si  pos: ( -0.034644  0.372642  0.734411)  para sigma:        -405.07
          -396.9826         19.0208          1.0070
            21.2528       -433.5874          8.2171
             0.8374          6.9328       -384.6380

     Atom 75  O   pos: ( -0.278375  0.363313  0.753847)  para sigma:         -96.38
           -92.7230         -4.4673        -10.4645
            -3.5968       -120.6365         -4.2569
           -23.5580         -5.6333        -75.7671

     Atom 76  O   pos: (  0.074798  0.488903  0.917171)  para sigma:        -109.29
          -119.4669          8.8862          5.9256
             7.8140       -111.7959         13.7554
             5.7530         11.2782        -96.5944

     Atom 77  O   pos: (  0.038227  0.131091  0.734927)  para sigma:         -65.06
           -69.9224        -14.2414          1.4747
           -14.8720        -48.9358         -4.1379
             3.3640         -2.9331        -76.3265

     Atom 78  O   pos: (  0.024255  0.453077  0.512115)  para sigma:         -97.42
           -76.8894         -9.0894         -3.5443
            -6.1574       -119.0549          0.0691
            -0.4025         -5.1825        -96.3088

     Atom 79  Ca  pos: (  0.105883  0.843462  0.935652)  para sigma:        -488.56
          -488.2128        -26.3036         -6.5732
           -23.3400       -467.4463         -6.9952
            -5.6012         -4.7723       -510.0159

     Atom 80  Si  pos: ( -0.411982  0.885450  0.713783)  para sigma:        -406.18
          -396.7653         25.6127         -9.8516
            28.1189       -430.7254          4.0152
           -14.9077         10.2052       -391.0384

     Atom 81  O   pos: ( -0.573686  0.742759  0.824818)  para sigma:         -93.86
           -91.7241          3.9861        -14.3427
             4.4669        -80.3067        -12.6344
           -13.6743        -13.5992       -109.5492

     Atom 82  O   pos: ( -0.230714  0.941244  0.870129)  para sigma:        -109.74
          -107.9388         -2.2196          3.9574
            -4.9499       -111.3400         -1.1698
            -2.5526          2.6459       -109.9382

     Atom 83  O   pos: ( -0.323107  0.807065  0.499178)  para sigma:         -89.01
          -122.3646          0.2539         -8.6847
            -0.4465        -57.6809         16.4532
            -7.9011         12.3505        -86.9820

     Atom 84  Ca  pos: (  0.273538 -0.066405  1.248163)  para sigma:        -473.91
          -448.2571        -12.2625          9.3821
           -10.1496       -469.9553          1.6072
             4.1855         -0.2698       -503.5287

     Atom 85  Si  pos: ( -0.213370 -0.060820  1.343590)  para sigma:        -405.83
          -412.9524         34.3637         -3.3831
            25.2977       -420.4447         -8.3192
             3.8670         -8.7895       -384.1024

     Atom 86  O   pos: ( -0.162950  0.101982  1.170165)  para sigma:        -107.35
          -139.6050         23.5410          8.8454
            25.5786        -73.9239         11.1199
            10.2978         14.5011       -108.5205

     Atom 87  O   pos: (  0.582087 -0.186647  1.304658)  para sigma:        -108.75
           -82.0766         -5.6627         18.7486
            -5.2599       -111.8256          3.2195
            19.4123          6.1459       -132.3514

     Atom 88  O   pos: ( -0.189636  0.018723  1.574378)  para sigma:        -112.91
          -141.7123         -8.6666        -28.5921
            -2.8299        -96.4258         19.5403
           -19.9175         12.4851       -100.5883

     Atom 89  Ca  pos: ( -0.067956  0.417156  1.224557)  para sigma:        -488.79
          -493.4339          4.7618        -10.3633
             5.9052       -454.8310          1.7821
           -12.4059         -3.3642       -518.0903

     Atom 90  Si  pos: ( -0.601910  0.436077  1.388914)  para sigma:        -404.85
          -412.0082         13.1103          8.6860
            14.5965       -418.1844        -12.2300
             8.2676        -20.4662       -384.3678

     Atom 91  O   pos: (  0.258947  0.284301  1.261778)  para sigma:        -110.11
          -105.5008        -10.0345         -0.8895
            -9.5983        -90.3725         -4.1504
            -5.5263         -9.8726       -134.4492

     Atom 92  O   pos: ( -0.420766  0.523987  1.246239)  para sigma:        -102.00
          -100.6008          4.1544          3.7899
            -0.1466       -102.3817         -1.1977
             9.2716          2.9257       -103.0164

     Atom 93  O   pos: ( -0.753748  0.624199  1.460470)  para sigma:         -71.61
           -77.7036        -21.6958         -4.3483
           -18.7368        -53.5897         -0.9755
            -2.6536          1.8382        -83.5321

     Atom 94  O   pos: ( -0.532866  0.328564  1.593549)  para sigma:        -100.69
           -85.5864        -20.7813         62.9336
           -14.2620       -125.5343        -31.2015
            48.5870        -30.6928        -90.9589

     Atom 95  Ca  pos: (  0.758111 -0.289164  1.767678)  para sigma:        -496.77
          -510.7485        -11.6668        -11.0809
           -15.6865       -471.3529          9.1410
           -10.6248         12.2769       -508.2095

     Atom 96  Ca  pos: ( -0.298092  0.246165  1.796047)  para sigma:        -475.71
          -477.8666          4.0041         11.7436
            -1.0171       -479.5943         20.0361
            12.9423         13.5102       -469.6671

     Atom 97  Ca  pos: ( -0.306908  0.480553  0.421252)  para sigma:        -507.29
          -492.3053         -3.9618         31.6794
            -4.5952       -492.0026         13.8377
            29.7100         15.5608       -537.5597

     Atom 98  O   pos: (  0.228076 -0.651577  2.028107)  para sigma:         -61.77
           -61.7823          9.9289         17.6378
             2.5734       -117.9312          1.2118
            15.8115          5.2194         -5.5918

     Atom 99  H   pos: (  0.098397  0.399968 -0.018296)  para sigma:           0.00
             0.0000          0.0000          0.0000
             0.0000          0.0000          0.0000
             0.0000          0.0000          0.0000

     Atom100  O   pos: (  0.369560  0.409136  0.346625)  para sigma:         -91.62
           -53.0259         22.8523         10.2077
            35.1199       -102.3832        -22.1494
            23.1719        -15.5072       -119.4530

     Atom101  H   pos: (  0.261246  0.458833  0.438426)  para sigma:           0.00
             0.0000          0.0000          0.0000
             0.0000          0.0000          0.0000
             0.0000          0.0000          0.0000

     Paramagnetic US occ-occ contribution in ppm:

     Atom  1  O   pos: ( -0.147630  1.594848  0.117035)  para_oo sigma:          -0.97
            -0.7148         -0.0300          0.1479
            -0.0961         -1.1065          0.0580
             0.1410          0.0750         -1.0844

     Atom  2  H   pos: ( -0.995700  1.608666  0.132941)  para_oo sigma:           0.00
             0.0000          0.0000          0.0000
             0.0000          0.0000          0.0000
             0.0000          0.0000          0.0000

     Atom  3  H   pos: ( -0.197018  1.509163  0.227571)  para_oo sigma:           0.00
             0.0000          0.0000          0.0000
             0.0000          0.0000          0.0000
             0.0000          0.0000          0.0000

     Atom  4  O   pos: (  0.792384  0.144631  0.322598)  para_oo sigma:          -0.32
            -0.9309          0.1539         -0.0032
             0.1368         -0.3835         -0.3188
            -0.0607         -0.2621          0.3613

     Atom  5  H   pos: (  0.744632  0.030427  0.426568)  para_oo sigma:           0.00
             0.0000          0.0000          0.0000
             0.0000          0.0000          0.0000
             0.0000          0.0000          0.0000

     Atom  6  H   pos: (  0.765511  0.076966  0.192954)  para_oo sigma:           0.00
             0.0000          0.0000          0.0000
             0.0000          0.0000          0.0000
             0.0000          0.0000          0.0000

     Atom  7  O   pos: ( -0.260887  1.404324  0.488415)  para_oo sigma:          -0.76
            -0.8279         -0.0427         -0.0645
            -0.0299         -0.6516          0.0116
            -0.0824          0.0428         -0.8135

     Atom  8  H   pos: ( -0.352568  1.520841  0.514962)  para_oo sigma:           0.00
             0.0000          0.0000          0.0000
             0.0000          0.0000          0.0000
             0.0000          0.0000          0.0000

     Atom  9  H   pos: ( -0.352245  1.289413  0.482273)  para_oo sigma:           0.00
             0.0000          0.0000          0.0000
             0.0000          0.0000          0.0000
             0.0000          0.0000          0.0000

     Atom 10  O   pos: (  0.485347 -0.489404  1.673274)  para_oo sigma:          -0.40
            -0.7188         -0.2332          0.1076
            -0.2281         -0.5127         -0.3174
             0.0593         -0.3050          0.0395

     Atom 11  H   pos: (  0.386093 -0.478341  1.556596)  para_oo sigma:           0.00
             0.0000          0.0000          0.0000
             0.0000          0.0000          0.0000
             0.0000          0.0000          0.0000

     Atom 12  H   pos: (  0.426474 -0.585129  1.767477)  para_oo sigma:           0.00
             0.0000          0.0000          0.0000
             0.0000          0.0000          0.0000
             0.0000          0.0000          0.0000

     Atom 13  O   pos: (  0.595282  0.428994  0.033484)  para_oo sigma:          -0.52
            -0.2872         -0.1410         -0.3350
            -0.1342         -0.6669          0.1590
            -0.2232          0.1801         -0.6062

     Atom 14  H   pos: (  0.652489  0.295088  0.032618)  para_oo sigma:           0.00
             0.0000          0.0000          0.0000
             0.0000          0.0000          0.0000
             0.0000          0.0000          0.0000

     Atom 15  H   pos: (  0.475294  0.418728  0.124869)  para_oo sigma:           0.00
             0.0000          0.0000          0.0000
             0.0000          0.0000          0.0000
             0.0000          0.0000          0.0000

     Atom 16  O   pos: ( -0.449652  0.922206  1.586647)  para_oo sigma:          -0.35
            -0.5063         -0.0735          0.0046
            -0.0004          0.0100         -0.1384
            -0.0210         -0.1598         -0.5653

     Atom 17  H   pos: ( -0.540102  1.038094  1.583516)  para_oo sigma:           0.00
             0.0000          0.0000          0.0000
             0.0000          0.0000          0.0000
             0.0000          0.0000          0.0000

     Atom 18  H   pos: ( -0.538059  0.810493  1.621765)  para_oo sigma:           0.00
             0.0000          0.0000          0.0000
             0.0000          0.0000          0.0000
             0.0000          0.0000          0.0000

     Atom 19  O   pos: (  0.023306  1.000945  0.403172)  para_oo sigma:          -0.85
            -0.7507          0.0092         -0.0233
            -0.0118         -0.8587          0.0486
             0.0380          0.0844         -0.9397

     Atom 20  H   pos: (  0.070506  1.117095  0.478489)  para_oo sigma:           0.00
             0.0000          0.0000          0.0000
             0.0000          0.0000          0.0000
             0.0000          0.0000          0.0000

     Atom 21  H   pos: ( -0.088395  0.932529  0.475630)  para_oo sigma:           0.00
             0.0000          0.0000          0.0000
             0.0000          0.0000          0.0000
             0.0000          0.0000          0.0000

     Atom 22  O   pos: ( -0.374405  0.868390  2.022150)  para_oo sigma:          -0.79
            -0.6129         -0.1102          0.0420
            -0.1823         -0.8398          0.1542
             0.1518          0.0792         -0.9173

     Atom 23  H   pos: ( -0.272558  0.767579  2.056346)  para_oo sigma:           0.00
             0.0000          0.0000          0.0000
             0.0000          0.0000          0.0000
             0.0000          0.0000          0.0000

     Atom 24  H   pos: ( -0.632548  1.721586  0.054592)  para_oo sigma:           0.00
             0.0000          0.0000          0.0000
             0.0000          0.0000          0.0000
             0.0000          0.0000          0.0000

     Atom 25  Ca  pos: ( -0.197141  1.296199  0.889627)  para_oo sigma:          -3.18
            -3.2897         -0.0709         -0.2888
            -0.0499         -2.4923         -0.1043
            -0.2864         -0.0480         -3.7496

     Atom 26  Si  pos: ( -0.675872  1.281105  0.737937)  para_oo sigma:          -6.05
            -5.6405          0.5092         -0.1698
             0.5553         -6.4533          0.2322
            -0.2241          0.1875         -6.0642

     Atom 27  O   pos: ( -0.861648  1.187710  0.861374)  para_oo sigma:          -1.92
            -1.0332          1.2301         -1.4440
             1.2498         -2.8560         -0.7467
            -1.5229         -0.7491         -1.8723

     Atom 28  O   pos: ( -0.544071  1.429574  0.879381)  para_oo sigma:          -1.72
            -1.8273          1.2223          1.3846
             1.1436         -1.6866          1.3712
             1.4226          1.4544         -1.6324

     Atom 29  O   pos: ( -0.520176  1.106605  0.654027)  para_oo sigma:          -3.82
            -3.9224         -1.4380         -0.1607
            -1.4683         -2.8157          0.2031
            -0.1605          0.2190         -4.7185

     Atom 30  O   pos: ( -0.762888  1.382764  0.527172)  para_oo sigma:          -4.03
            -5.0681         -0.2958          0.2191
            -0.2579         -3.2162         -1.3020
             0.2576         -1.4178         -3.8162

     Atom 31  Ca  pos: (  0.734529 -0.056036  0.883947)  para_oo sigma:          -2.89
            -2.9692         -0.1256          0.1424
            -0.1375         -2.9286          0.4959
             0.1698          0.4782         -2.7807

     Atom 32  Si  pos: (  0.215685 -0.036020  0.782548)  para_oo sigma:          -6.19
            -6.0869          0.9576          0.1138
             0.9480         -6.0947         -0.1461
             0.1171         -0.2636         -6.3991

     Atom 33  O   pos: (  0.106749 -0.212582  0.902719)  para_oo sigma:          -2.24
            -2.5582          1.2241         -1.1504
             1.0426         -1.9988         -1.3790
            -1.2139         -1.4874         -2.1741

     Atom 34  O   pos: (  0.402896  0.055780  0.905401)  para_oo sigma:          -1.80
            -0.9015          1.2207          1.5101
             1.3093         -2.6099          0.8815
             1.5256          0.9261         -1.8928

     Atom 35  O   pos: (  0.280707 -0.089720  0.545551)  para_oo sigma:          -3.37
            -3.3138         -0.6484         -1.3832
            -0.6385         -3.8903          1.0756
            -1.3558          1.1285         -2.8960

     Atom 36  Ca  pos: ( -0.368080  0.870770  1.198099)  para_oo sigma:          -3.47
            -3.0112         -0.4146         -0.1515
            -0.4069         -3.1694         -0.1646
            -0.0404         -0.1404         -4.2299

     Atom 37  Si  pos: ( -0.858660  0.842601  1.380433)  para_oo sigma:          -6.16
            -6.4391          0.2934         -0.2219
             0.1910         -6.6554          0.6596
            -0.3915          0.6126         -5.3842

     Atom 38  O   pos: ( -0.702439  0.955474  1.226806)  para_oo sigma:          -1.26
            -1.2205          0.8830         -1.4134
             0.8455         -1.7639         -0.9891
            -1.5611         -1.1249         -0.7832

     Atom 39  O   pos: ( -0.047902  0.767129  1.251999)  para_oo sigma:          -1.00
            -0.2301          0.8777          1.5581
             0.9348         -1.8278          0.6985
             1.7185          0.6858         -0.9358

     Atom 40  O   pos: ( -0.911489  0.955167  1.584540)  para_oo sigma:          -2.41
            -4.0095         -0.0109          0.2115
            -0.0271         -2.3612          1.3642
             0.1038          1.4190         -0.8513

     Atom 41  Ca  pos: (  0.555456 -0.527646  1.203415)  para_oo sigma:          -3.58
            -3.3471         -0.5450         -0.6016
            -0.5313         -3.4862         -0.1450
            -0.5657         -0.1900         -3.8954

     Atom 42  Si  pos: (  0.025601 -0.471673  1.380102)  para_oo sigma:          -6.15
            -5.8631          0.2758         -0.1459
             0.3249         -6.7408          0.1446
            -0.0588          0.1770         -5.8514

     Atom 43  O   pos: ( -0.315405  1.221170  1.221134)  para_oo sigma:          -1.24
            -1.6298          0.9132          1.3018
             0.8245         -1.4434          1.2951
             1.3650          1.3494         -0.6485

     Atom 44  O   pos: (  0.265064 -0.470561  1.348473)  para_oo sigma:          -2.37
            -0.6294          0.0853          0.2658
             0.3549         -3.2058         -0.0100
             0.3700         -0.0023         -3.2740

     Atom 45  O   pos: ( -0.029782 -0.231639  1.329139)  para_oo sigma:          -3.32
            -3.7646         -1.5893          0.2159
            -1.6237         -2.0097         -0.1482
             0.2136         -0.2166         -4.1956

     Atom 46  O   pos: ( -0.045277 -0.517440  1.610012)  para_oo sigma:          -1.23
            -1.9036          0.8165         -0.9548
             0.8077         -2.7058         -0.5052
            -0.8917         -0.5248          0.9169

     Atom 47  Ca  pos: ( -0.159865  1.037309  1.775373)  para_oo sigma:          -4.45
            -3.8750         -0.2152         -0.6299
            -0.2794         -5.2281          0.3686
            -0.5576          0.2783         -4.2421

     Atom 48  Ca  pos: (  0.140488  0.153830  0.307430)  para_oo sigma:          -2.79
            -2.4560          0.3355          0.5822
             0.1431         -3.0544         -0.5556
             0.5132         -0.7185         -2.8504

     Atom 49  Si  pos: (  0.473319 -0.219276  0.452533)  para_oo sigma:          -5.81
            -5.7622          0.3597          0.1842
             0.2529         -5.8960          0.1964
             0.1365          0.1726         -5.7719

     Atom 50  O   pos: ( -0.777437  1.629855  0.204312)  para_oo sigma:          -3.67
            -4.5421          0.0451          0.3256
             0.0816         -4.6973         -0.0481
             0.2419         -0.0257         -1.7600

     Atom 51  O   pos: (  0.683632 -0.130591  0.538550)  para_oo sigma:          -2.93
            -1.4104          0.8963          0.5825
             0.9167         -3.2395          0.0954
             0.5851          0.1870         -4.1433

     Atom 52  O   pos: ( -0.018536 -0.107881  1.976347)  para_oo sigma:          -0.51
            -0.3537         -0.3387         -0.1748
            -0.3939         -0.5679         -0.0568
            -0.2176         -0.0018         -0.5991

     Atom 53  H   pos: ( -0.026385  0.757047 -0.001080)  para_oo sigma:           0.00
             0.0000          0.0000          0.0000
             0.0000          0.0000          0.0000
             0.0000          0.0000          0.0000

     Atom 54  H   pos: ( -0.223903  0.877023  0.037636)  para_oo sigma:           0.00
             0.0000          0.0000          0.0000
             0.0000          0.0000          0.0000
             0.0000          0.0000          0.0000

     Atom 55  O   pos: ( -0.334317  1.038435  0.197144)  para_oo sigma:          -1.19
            -1.3522         -0.1740          0.0321
            -0.1462         -1.0971         -0.1261
            -0.0170         -0.0797         -1.1140

     Atom 56  H   pos: ( -0.205020  1.097859  0.234632)  para_oo sigma:           0.00
             0.0000          0.0000          0.0000
             0.0000          0.0000          0.0000
             0.0000          0.0000          0.0000

     Atom 57  H   pos: ( -0.354346  0.941475  0.318638)  para_oo sigma:           0.00
             0.0000          0.0000          0.0000
             0.0000          0.0000          0.0000
             0.0000          0.0000          0.0000

     Atom 58  O   pos: (  0.518010 -0.056822  1.901513)  para_oo sigma:          -0.27
            -0.4347          0.0880          0.3636
             0.0984         -0.7911         -0.1264
             0.2460         -0.2196          0.4123

     Atom 59  H   pos: (  0.451546 -0.092257  2.032747)  para_oo sigma:           0.00
             0.0000          0.0000          0.0000
             0.0000          0.0000          0.0000
             0.0000          0.0000          0.0000

     Atom 60  H   pos: (  0.406659 -0.057484  1.799557)  para_oo sigma:           0.00
             0.0000          0.0000          0.0000
             0.0000          0.0000          0.0000
             0.0000          0.0000          0.0000

     Atom 61  O   pos: ( -0.029507  0.488412  1.788696)  para_oo sigma:          -0.29
            -0.5419         -0.1335         -0.1438
            -0.1714         -0.5501          0.1946
            -0.1998          0.1354          0.2218

     Atom 62  H   pos: ( -0.012669  0.557900  1.918921)  para_oo sigma:           0.00
             0.0000          0.0000          0.0000
             0.0000          0.0000          0.0000
             0.0000          0.0000          0.0000

     Atom 63  H   pos: (  0.078477  0.536359  1.699231)  para_oo sigma:           0.00
             0.0000          0.0000          0.0000
             0.0000          0.0000          0.0000
             0.0000          0.0000          0.0000

     Atom 64  O   pos: ( -0.550435  1.326611  0.038021)  para_oo sigma:          -0.40
            -0.3403         -0.4000          0.2081
            -0.4135         -0.1659         -0.2305
             0.3363         -0.4089         -0.6854

     Atom 65  H   pos: ( -0.653128  1.416083  0.096809)  para_oo sigma:           0.00
             0.0000          0.0000          0.0000
             0.0000          0.0000          0.0000
             0.0000          0.0000          0.0000

     Atom 66  H   pos: ( -0.501557  1.234698  0.143316)  para_oo sigma:           0.00
             0.0000          0.0000          0.0000
             0.0000          0.0000          0.0000
             0.0000          0.0000          0.0000

     Atom 67  O   pos: (  0.250802 -0.000826  1.612087)  para_oo sigma:          -0.73
            -0.4778          0.1991          0.0856
             0.2285         -0.6438         -0.1057
             0.1197         -0.0738         -1.0707

     Atom 68  H   pos: (  0.105520  0.014731  1.634735)  para_oo sigma:           0.00
             0.0000          0.0000          0.0000
             0.0000          0.0000          0.0000
             0.0000          0.0000          0.0000

     Atom 69  H   pos: (  0.317198  0.137741  1.613727)  para_oo sigma:           0.00
             0.0000          0.0000          0.0000
             0.0000          0.0000          0.0000
             0.0000          0.0000          0.0000

     Atom 70  O   pos: (  0.184502  0.728960  0.164205)  para_oo sigma:          -1.09
            -1.1246         -0.0804          0.0081
            -0.0676         -1.1070         -0.0530
             0.0089         -0.0468         -1.0476

     Atom 71  H   pos: (  0.145009  0.829030  0.268720)  para_oo sigma:           0.00
             0.0000          0.0000          0.0000
             0.0000          0.0000          0.0000
             0.0000          0.0000          0.0000

     Atom 72  H   pos: (  0.249576  0.612571  0.232086)  para_oo sigma:           0.00
             0.0000          0.0000          0.0000
             0.0000          0.0000          0.0000
             0.0000          0.0000          0.0000

     Atom 73  Ca  pos: (  0.431565  0.406158  0.949494)  para_oo sigma:          -3.42
            -3.6427         -0.4334         -0.1418
            -0.4098         -3.1322          0.0279
            -0.1534         -0.0124         -3.4994

     Atom 74  Si  pos: ( -0.034644  0.372642  0.734411)  para_oo sigma:          -6.01
            -5.9070          0.4803          0.0940
             0.4933         -6.5248          0.1501
             0.1143          0.2284         -5.6097

     Atom 75  O   pos: ( -0.278375  0.363313  0.753847)  para_oo sigma:          -1.62
             0.6983          0.2741         -0.0826
             0.2810         -2.2387          0.1787
             0.2396          0.1980         -3.3155

     Atom 76  O   pos: (  0.074798  0.488903  0.917171)  para_oo sigma:          -1.57
            -2.0379          0.8173          1.5208
             0.7370         -2.0274          1.3335
             1.5284          1.3905         -0.6519

     Atom 77  O   pos: (  0.038227  0.131091  0.734927)  para_oo sigma:          -3.44
            -3.6635         -1.7005          0.3142
            -1.6448         -2.1429         -0.1863
             0.3596         -0.2133         -4.5085

     Atom 78  O   pos: (  0.024255  0.453077  0.512115)  para_oo sigma:          -2.31
            -3.6539          0.3857         -1.1660
             0.5239         -2.9434         -1.1452
            -1.3441         -1.1686         -0.3297

     Atom 79  Ca  pos: (  0.105883  0.843462  0.935652)  para_oo sigma:          -3.39
            -3.3574         -0.5420         -0.1508
            -0.5236         -2.9580         -0.1076
            -0.0358         -0.0517         -3.8416

     Atom 80  Si  pos: ( -0.411982  0.885450  0.713783)  para_oo sigma:          -5.98
            -5.8231          0.5734         -0.2847
             0.5917         -6.2705         -0.0761
            -0.2599         -0.0127         -5.8563

     Atom 81  O   pos: ( -0.573686  0.742759  0.824818)  para_oo sigma:          -1.90
            -1.4775          1.6569         -1.0369
             1.6205         -2.0428         -0.7681
            -1.0634         -0.7921         -2.1749

     Atom 82  O   pos: ( -0.230714  0.941244  0.870129)  para_oo sigma:          -1.38
            -0.6640          0.6115          1.7238
             0.6814         -2.4135          0.7269
             1.8117          0.6374         -1.0538

     Atom 83  O   pos: ( -0.323107  0.807065  0.499178)  para_oo sigma:          -2.47
            -2.8549         -0.3124         -1.0416
            -0.2518         -3.8464          0.3056
            -1.0711          0.3493         -0.7154

     Atom 84  Ca  pos: (  0.273538 -0.066405  1.248163)  para_oo sigma:          -2.82
            -2.3922         -0.3955          0.0193
            -0.3892         -2.7397          0.0082
             0.0342         -0.0513         -3.3275

     Atom 85  Si  pos: ( -0.213370 -0.060820  1.343590)  para_oo sigma:          -6.09
            -6.3181          0.6888          0.0778
             0.6728         -6.2987          0.0465
             0.0340         -0.0533         -5.6488

     Atom 86  O   pos: ( -0.162950  0.101982  1.170165)  para_oo sigma:          -1.48
            -2.0408          0.0594         -0.9647
             0.0107         -1.6395         -2.1751
            -0.9475         -2.3219         -0.7564

     Atom 87  O   pos: (  0.582087 -0.186647  1.304658)  para_oo sigma:          -1.69
            -0.6639          1.7673          0.3207
             1.8684         -2.0513          0.3273
             0.2447          0.3447         -2.3560

     Atom 88  O   pos: ( -0.189636  0.018723  1.574378)  para_oo sigma:          -1.50
            -1.9492          0.1723          0.7595
             0.1703         -2.8315          0.7053
             0.6828          0.8602          0.2784

     Atom 89  Ca  pos: ( -0.067956  0.417156  1.224557)  para_oo sigma:          -3.41
            -3.4674         -0.0624         -0.3315
            -0.0424         -2.7555         -0.0109
            -0.3720          0.0172         -4.0122

     Atom 90  Si  pos: ( -0.601910  0.436077  1.388914)  para_oo sigma:          -6.00
            -6.1283          0.1594          0.0602
             0.1633         -6.4033         -0.3219
             0.1513         -0.3321         -5.4657

     Atom 91  O   pos: (  0.258947  0.284301  1.261778)  para_oo sigma:          -1.48
            -1.5055          1.2901          1.2058
             1.2921         -1.6659          1.2827
             1.3221          1.4103         -1.2635

     Atom 92  O   pos: ( -0.420766  0.523987  1.246239)  para_oo sigma:          -1.27
            -0.5141          0.8583         -1.5446
             0.8474         -2.0323         -0.8124
            -1.6861         -0.8073         -1.2727

     Atom 93  O   pos: ( -0.753748  0.624199  1.460470)  para_oo sigma:          -3.63
            -3.7144         -1.2498         -0.0834
            -1.2719         -2.6081          0.0035
            -0.0817          0.0181         -4.5689

     Atom 94  O   pos: ( -0.532866  0.328564  1.593549)  para_oo sigma:          -2.30
            -3.5164         -0.0834         -0.1238
            -0.2200         -2.1640         -1.1047
            -0.0216         -1.0549         -1.2241

     Atom 95  Ca  pos: (  0.758111 -0.289164  1.767678)  para_oo sigma:          -3.42
            -3.2214          0.0629         -0.1392
             0.0337         -2.9119          0.4439
            -0.0331          0.4892         -4.1176

     Atom 96  Ca  pos: ( -0.298092  0.246165  1.796047)  para_oo sigma:          -3.92
            -3.5547         -0.0700          0.1627
            -0.1125         -3.8086          0.4801
             0.2510          0.3687         -4.4042

     Atom 97  Ca  pos: ( -0.306908  0.480553  0.421252)  para_oo sigma:          -3.55
            -3.2046          0.0591          0.6777
             0.0214         -2.8065          0.2343
             0.6340          0.2321         -4.6403

     Atom 98  O   pos: (  0.228076 -0.651577  2.028107)  para_oo sigma:           0.97
             0.7354         -0.1149         -0.4010
            -0.0889          2.2156         -0.0069
            -0.3941         -0.0482         -0.0504

     Atom 99  H   pos: (  0.098397  0.399968 -0.018296)  para_oo sigma:           0.00
             0.0000          0.0000          0.0000
             0.0000          0.0000          0.0000
             0.0000          0.0000          0.0000

     Atom100  O   pos: (  0.369560  0.409136  0.346625)  para_oo sigma:           0.25
            -0.0194         -0.6964         -0.8393
            -0.9204         -0.2107          0.1957
            -1.0737          0.1450          0.9831

     Atom101  H   pos: (  0.261246  0.458833  0.438426)  para_oo sigma:           0.00
             0.0000          0.0000          0.0000
             0.0000          0.0000          0.0000
             0.0000          0.0000          0.0000

     Paramagnetic US L_R Q_R contribution in ppm:

     Atom  1  O   pos: ( -0.147630  1.594848  0.117035)  para_lq sigma:        -101.63
          -104.9741         -1.9813          0.0457
            -2.0159        -98.4343          4.3295
             0.3246          4.5715       -101.4840

     Atom  2  H   pos: ( -0.995700  1.608666  0.132941)  para_lq sigma:           0.00
             0.0000          0.0000          0.0000
             0.0000          0.0000          0.0000
             0.0000          0.0000          0.0000

     Atom  3  H   pos: ( -0.197018  1.509163  0.227571)  para_lq sigma:           0.00
             0.0000          0.0000          0.0000
             0.0000          0.0000          0.0000
             0.0000          0.0000          0.0000

     Atom  4  O   pos: (  0.792384  0.144631  0.322598)  para_lq sigma:        -101.32
           -97.4568         -2.1722         -0.1200
            -2.1618       -101.8441         -0.7495
             0.0843         -0.7735       -104.6662

     Atom  5  H   pos: (  0.744632  0.030427  0.426568)  para_lq sigma:           0.00
             0.0000          0.0000          0.0000
             0.0000          0.0000          0.0000
             0.0000          0.0000          0.0000

     Atom  6  H   pos: (  0.765511  0.076966  0.192954)  para_lq sigma:           0.00
             0.0000          0.0000          0.0000
             0.0000          0.0000          0.0000
             0.0000          0.0000          0.0000

     Atom  7  O   pos: ( -0.260887  1.404324  0.488415)  para_lq sigma:        -101.91
          -104.6567          0.2109          0.9768
             0.3647       -106.0108         -1.5146
             0.9060         -1.4592        -95.0536

     Atom  8  H   pos: ( -0.352568  1.520841  0.514962)  para_lq sigma:           0.00
             0.0000          0.0000          0.0000
             0.0000          0.0000          0.0000
             0.0000          0.0000          0.0000

     Atom  9  H   pos: ( -0.352245  1.289413  0.482273)  para_lq sigma:           0.00
             0.0000          0.0000          0.0000
             0.0000          0.0000          0.0000
             0.0000          0.0000          0.0000

     Atom 10  O   pos: (  0.485347 -0.489404  1.673274)  para_lq sigma:        -101.67
          -103.1530         -3.4860         -3.2493
            -3.2161        -98.4144          4.0439
            -3.4277          4.1588       -103.4488

     Atom 11  H   pos: (  0.386093 -0.478341  1.556596)  para_lq sigma:           0.00
             0.0000          0.0000          0.0000
             0.0000          0.0000          0.0000
             0.0000          0.0000          0.0000

     Atom 12  H   pos: (  0.426474 -0.585129  1.767477)  para_lq sigma:           0.00
             0.0000          0.0000          0.0000
             0.0000          0.0000          0.0000
             0.0000          0.0000          0.0000

     Atom 13  O   pos: (  0.595282  0.428994  0.033484)  para_lq sigma:        -100.76
          -101.6404          1.0652          5.3133
             0.8927       -102.1573          2.4109
             5.6989          2.2734        -98.4804

     Atom 14  H   pos: (  0.652489  0.295088  0.032618)  para_lq sigma:           0.00
             0.0000          0.0000          0.0000
             0.0000          0.0000          0.0000
             0.0000          0.0000          0.0000

     Atom 15  H   pos: (  0.475294  0.418728  0.124869)  para_lq sigma:           0.00
             0.0000          0.0000          0.0000
             0.0000          0.0000          0.0000
             0.0000          0.0000          0.0000

     Atom 16  O   pos: ( -0.449652  0.922206  1.586647)  para_lq sigma:        -100.56
          -104.3564          0.2885          2.5869
             0.2920       -104.0039          1.9451
             2.4454          1.9749        -93.3209

     Atom 17  H   pos: ( -0.540102  1.038094  1.583516)  para_lq sigma:           0.00
             0.0000          0.0000          0.0000
             0.0000          0.0000          0.0000
             0.0000          0.0000          0.0000

     Atom 18  H   pos: ( -0.538059  0.810493  1.621765)  para_lq sigma:           0.00
             0.0000          0.0000          0.0000
             0.0000          0.0000          0.0000
             0.0000          0.0000          0.0000

     Atom 19  O   pos: (  0.023306  1.000945  0.403172)  para_lq sigma:        -101.19
          -100.1390         -5.0599          3.7102
            -5.4106       -102.0828         -2.5503
             3.8087         -2.5771       -101.3543

     Atom 20  H   pos: (  0.070506  1.117095  0.478489)  para_lq sigma:           0.00
             0.0000          0.0000          0.0000
             0.0000          0.0000          0.0000
             0.0000          0.0000          0.0000

     Atom 21  H   pos: ( -0.088395  0.932529  0.475630)  para_lq sigma:           0.00
             0.0000          0.0000          0.0000
             0.0000          0.0000          0.0000
             0.0000          0.0000          0.0000

     Atom 22  O   pos: ( -0.374405  0.868390  2.022150)  para_lq sigma:        -101.10
          -104.6806          0.6938          2.6903
             0.7507       -101.2484          4.3803
             2.4349          4.2229        -97.3724

     Atom 23  H   pos: ( -0.272558  0.767579  2.056346)  para_lq sigma:           0.00
             0.0000          0.0000          0.0000
             0.0000          0.0000          0.0000
             0.0000          0.0000          0.0000

     Atom 24  H   pos: ( -0.632548  1.721586  0.054592)  para_lq sigma:           0.00
             0.0000          0.0000          0.0000
             0.0000          0.0000          0.0000
             0.0000          0.0000          0.0000

     Atom 25  Ca  pos: ( -0.197141  1.296199  0.889627)  para_lq sigma:         202.08
           201.5975          0.0986         -0.8949
             0.1135        203.3494         -0.2432
            -1.0114         -0.4040        201.2881

     Atom 26  Si  pos: ( -0.675872  1.281105  0.737937)  para_lq sigma:          -0.66
             1.0722          3.2707         -0.8665
             2.4748         -2.4449          0.8383
            -0.1746          0.7301         -0.6013

     Atom 27  O   pos: ( -0.861648  1.187710  0.861374)  para_lq sigma:        -110.06
          -111.4778         -2.5657          3.3674
            -2.6759       -108.8304          1.6656
             3.9055          2.1901       -109.8778

     Atom 28  O   pos: ( -0.544071  1.429574  0.879381)  para_lq sigma:        -110.74
          -110.1461         -2.9868         -2.5453
            -2.7157       -110.4018         -2.7558
            -2.9281         -3.6081       -111.6745

     Atom 29  O   pos: ( -0.520176  1.106605  0.654027)  para_lq sigma:        -103.92
          -103.9354          3.8703          0.4841
             3.6597       -106.9789         -0.1395
             0.4511         -0.1698       -100.8388

     Atom 30  O   pos: ( -0.762888  1.382764  0.527172)  para_lq sigma:        -102.80
          -100.1454          0.8475         -1.8177
             0.5917       -105.1725          3.5128
            -1.6788          3.2033       -103.0745

     Atom 31  Ca  pos: (  0.734529 -0.056036  0.883947)  para_lq sigma:         202.52
           202.1825         -0.2819          0.6962
            -0.3183        202.1611          1.4509
             0.7782          1.6474        203.2258

     Atom 32  Si  pos: (  0.215685 -0.036020  0.782548)  para_lq sigma:          -0.42
             0.1565          5.0363          0.1248
             4.4320         -0.1292         -1.1300
             0.8046         -1.1551         -1.2848

     Atom 33  O   pos: (  0.106749 -0.212582  0.902719)  para_lq sigma:        -110.08
          -108.6209         -2.3933          1.7573
            -2.4060       -111.1967          3.4337
             2.3264          4.4152       -110.4100

     Atom 34  O   pos: (  0.402896  0.055780  0.905401)  para_lq sigma:        -109.99
          -111.6288         -2.1964         -3.0704
            -1.9263       -108.1872         -1.0519
            -3.6218         -1.6876       -110.1536

     Atom 35  O   pos: (  0.280707 -0.089720  0.545551)  para_lq sigma:        -102.49
          -102.4731          2.8247          2.3628
             2.9113       -101.3304         -1.7065
             2.4248         -1.6521       -103.6558

     Atom 36  Ca  pos: ( -0.368080  0.870770  1.198099)  para_lq sigma:         201.45
           202.2680         -1.1980         -0.3733
            -1.0546        201.9278         -0.6618
            -0.4393         -0.5703        200.1469

     Atom 37  Si  pos: ( -0.858660  0.842601  1.380433)  para_lq sigma:          -0.47
            -1.9196          0.9587         -1.7734
             1.3004         -2.6923          2.3634
            -1.5067          2.9828          3.2119

     Atom 38  O   pos: ( -0.702439  0.955474  1.226806)  para_lq sigma:        -110.96
          -111.3187         -2.2747          2.7974
            -2.4608       -109.4472          2.3634
             3.4814          2.5453       -112.1195

     Atom 39  O   pos: ( -0.047902  0.767129  1.251999)  para_lq sigma:        -110.38
          -112.2322         -1.7572         -3.6085
            -1.8908       -108.3158         -1.2970
            -3.7499         -1.2385       -110.5932

     Atom 40  O   pos: ( -0.911489  0.955167  1.584540)  para_lq sigma:        -112.59
          -109.2645         -0.3162         -0.5299
             0.3241       -112.3173         -3.5025
             0.4670         -3.3697       -116.1912

     Atom 41  Ca  pos: (  0.555456 -0.527646  1.203415)  para_lq sigma:         200.78
           200.6843         -1.9982         -1.5869
            -1.9094        200.6093         -0.2172
            -1.2038         -0.6646        201.0334

     Atom 42  Si  pos: (  0.025601 -0.471673  1.380102)  para_lq sigma:          -0.65
             1.0196          1.6095         -0.1597
             2.1789         -3.8700          0.7321
            -0.4399          1.1417          0.9018

     Atom 43  O   pos: ( -0.315405  1.221170  1.221134)  para_lq sigma:        -110.92
          -110.3686         -1.9987         -2.2648
            -2.2539       -111.4615         -2.8164
            -2.2889         -2.6826       -110.9248

     Atom 44  O   pos: (  0.265064 -0.470561  1.348473)  para_lq sigma:        -109.47
          -114.5583          0.0422          0.7811
             0.2678       -107.2639          0.2257
             0.4393          0.2946       -106.5899

     Atom 45  O   pos: ( -0.029782 -0.231639  1.329139)  para_lq sigma:        -103.14
          -103.2025          3.1421          0.2173
             3.0760       -106.5984          0.9954
             0.1063          1.1815        -99.6282

     Atom 46  O   pos: ( -0.045277 -0.517440  1.610012)  para_lq sigma:        -111.63
          -109.9024         -1.3052          2.6530
            -1.2925       -109.0624          1.9825
             2.5177          1.7610       -115.9109

     Atom 47  Ca  pos: ( -0.159865  1.037309  1.775373)  para_lq sigma:         200.05
           201.1915         -1.7548         -2.4108
            -1.5740        197.9259          1.9375
            -2.9039          0.4996        201.0452

     Atom 48  Ca  pos: (  0.140488  0.153830  0.307430)  para_lq sigma:         201.28
           201.7118          1.0541          1.9941
             0.2944        201.3846         -1.9780
             1.6768         -1.8102        200.7300

     Atom 49  Si  pos: (  0.473319 -0.219276  0.452533)  para_lq sigma:          -0.87
            -0.8390          1.4440          2.1563
             1.8525         -2.1701          0.8613
             1.0065          0.3501          0.3982

     Atom 50  O   pos: ( -0.777437  1.629855  0.204312)  para_lq sigma:        -108.55
          -105.7720         -0.3040         -0.3136
            -0.2472       -105.9286          1.5190
            -0.8272          1.1967       -113.9422

     Atom 51  O   pos: (  0.683632 -0.130591  0.538550)  para_lq sigma:        -108.16
          -110.6112         -3.0922         -2.1547
            -2.9624       -107.0326         -0.7906
            -2.0089         -0.6055       -106.8436

     Atom 52  O   pos: ( -0.018536 -0.107881  1.976347)  para_lq sigma:        -100.18
          -102.0964          4.1610         -1.6872
             4.1730        -96.3873         -3.4160
            -1.7330         -3.2522       -102.0641

     Atom 53  H   pos: ( -0.026385  0.757047 -0.001080)  para_lq sigma:           0.00
             0.0000          0.0000          0.0000
             0.0000          0.0000          0.0000
             0.0000          0.0000          0.0000

     Atom 54  H   pos: ( -0.223903  0.877023  0.037636)  para_lq sigma:           0.00
             0.0000          0.0000          0.0000
             0.0000          0.0000          0.0000
             0.0000          0.0000          0.0000

     Atom 55  O   pos: ( -0.334317  1.038435  0.197144)  para_lq sigma:        -101.76
          -102.6827         -3.4756         -1.6251
            -3.1507        -99.9177          3.3740
            -1.8024          3.2207       -102.6715

     Atom 56  H   pos: ( -0.205020  1.097859  0.234632)  para_lq sigma:           0.00
             0.0000          0.0000          0.0000
             0.0000          0.0000          0.0000
             0.0000          0.0000          0.0000

     Atom 57  H   pos: ( -0.354346  0.941475  0.318638)  para_lq sigma:           0.00
             0.0000          0.0000          0.0000
             0.0000          0.0000          0.0000
             0.0000          0.0000          0.0000

     Atom 58  O   pos: (  0.518010 -0.056822  1.901513)  para_lq sigma:         -98.64
          -100.4743         -1.2631          0.2629
            -1.1489        -93.2022          1.6525
            -0.1733          1.5235       -102.2364

     Atom 59  H   pos: (  0.451546 -0.092257  2.032747)  para_lq sigma:           0.00
             0.0000          0.0000          0.0000
             0.0000          0.0000          0.0000
             0.0000          0.0000          0.0000

     Atom 60  H   pos: (  0.406659 -0.057484  1.799557)  para_lq sigma:           0.00
             0.0000          0.0000          0.0000
             0.0000          0.0000          0.0000
             0.0000          0.0000          0.0000

     Atom 61  O   pos: ( -0.029507  0.488412  1.788696)  para_lq sigma:        -100.49
          -100.1664         -5.3216          2.9291
            -5.2597        -97.5335         -3.0430
             3.0556         -2.7979       -103.7713

     Atom 62  H   pos: ( -0.012669  0.557900  1.918921)  para_lq sigma:           0.00
             0.0000          0.0000          0.0000
             0.0000          0.0000          0.0000
             0.0000          0.0000          0.0000

     Atom 63  H   pos: (  0.078477  0.536359  1.699231)  para_lq sigma:           0.00
             0.0000          0.0000          0.0000
             0.0000          0.0000          0.0000
             0.0000          0.0000          0.0000

     Atom 64  O   pos: ( -0.550435  1.326611  0.038021)  para_lq sigma:        -100.06
           -98.3618          5.9686          1.6857
             5.7707        -99.2753          2.1496
             1.5900          2.1844       -102.5354

     Atom 65  H   pos: ( -0.653128  1.416083  0.096809)  para_lq sigma:           0.00
             0.0000          0.0000          0.0000
             0.0000          0.0000          0.0000
             0.0000          0.0000          0.0000

     Atom 66  H   pos: ( -0.501557  1.234698  0.143316)  para_lq sigma:           0.00
             0.0000          0.0000          0.0000
             0.0000          0.0000          0.0000
             0.0000          0.0000          0.0000

     Atom 67  O   pos: (  0.250802 -0.000826  1.612087)  para_lq sigma:        -100.86
          -103.8664         -1.2519          1.3255
            -1.2272       -103.3405         -0.6921
             1.5371         -0.6191        -95.3746

     Atom 68  H   pos: (  0.105520  0.014731  1.634735)  para_lq sigma:           0.00
             0.0000          0.0000          0.0000
             0.0000          0.0000          0.0000
             0.0000          0.0000          0.0000

     Atom 69  H   pos: (  0.317198  0.137741  1.613727)  para_lq sigma:           0.00
             0.0000          0.0000          0.0000
             0.0000          0.0000          0.0000
             0.0000          0.0000          0.0000

     Atom 70  O   pos: (  0.184502  0.728960  0.164205)  para_lq sigma:         -99.99
           -95.5407          4.3141          0.1495
             4.3040       -102.3075         -1.2625
            -0.0370         -1.3000       -102.1077

     Atom 71  H   pos: (  0.145009  0.829030  0.268720)  para_lq sigma:           0.00
             0.0000          0.0000          0.0000
             0.0000          0.0000          0.0000
             0.0000          0.0000          0.0000

     Atom 72  H   pos: (  0.249576  0.612571  0.232086)  para_lq sigma:           0.00
             0.0000          0.0000          0.0000
             0.0000          0.0000          0.0000
             0.0000          0.0000          0.0000

     Atom 73  Ca  pos: (  0.431565  0.406158  0.949494)  para_lq sigma:         200.84
           199.5122         -1.2624          0.0497
            -1.5576        201.0818          0.5733
             0.5763          0.5470        201.9220

     Atom 74  Si  pos: ( -0.034644  0.372642  0.734411)  para_lq sigma:          -0.93
            -0.3889          2.0614          0.3027
             2.4998         -3.8934          0.8423
             0.2081          0.6482          1.4942

     Atom 75  O   pos: ( -0.278375  0.363313  0.753847)  para_lq sigma:        -111.72
          -118.2905          0.1822          0.7788
             0.3472       -108.6020          0.2872
             0.5868          0.2821       -108.2733

     Atom 76  O   pos: (  0.074798  0.488903  0.917171)  para_lq sigma:        -110.16
          -109.5222         -1.4523         -2.3182
            -1.7314       -109.6820         -2.7555
            -2.3360         -2.5234       -111.2680

     Atom 77  O   pos: (  0.038227  0.131091  0.734927)  para_lq sigma:        -102.22
          -102.4763          3.4713         -0.4190
             3.4885       -105.1500          0.7046
            -0.0202          0.5672        -99.0231

     Atom 78  O   pos: (  0.024255  0.453077  0.512115)  para_lq sigma:        -111.28
          -108.5708         -1.4548          1.5151
            -0.8713       -110.1561          2.9992
             1.3478          2.5520       -115.1004

     Atom 79  Ca  pos: (  0.105883  0.843462  0.935652)  para_lq sigma:         201.02
           200.4925         -1.9317         -0.3369
            -1.6721        201.5777         -0.3837
            -0.1158         -0.1356        200.9811

     Atom 80  Si  pos: ( -0.411982  0.885450  0.713783)  para_lq sigma:          -0.79
            -0.0199          2.6643         -1.0268
             3.0224         -2.8313         -0.0675
            -1.6094          0.6789          0.4728

     Atom 81  O   pos: ( -0.573686  0.742759  0.824818)  para_lq sigma:        -111.17
          -112.1916         -3.1248          2.6828
            -2.9951       -111.1936          2.5797
             2.9894          2.7014       -110.1308

     Atom 82  O   pos: ( -0.230714  0.941244  0.870129)  para_lq sigma:        -110.95
          -112.4307         -1.1210         -3.7844
            -1.2345       -108.9130         -0.9334
            -4.3485         -1.0402       -111.5151

     Atom 83  O   pos: ( -0.323107  0.807065  0.499178)  para_lq sigma:        -109.52
          -108.6677          1.0373          2.2429
             1.4520       -107.6065         -2.4797
             2.2301         -2.0901       -112.2955

     Atom 84  Ca  pos: (  0.273538 -0.066405  1.248163)  para_lq sigma:         201.99
           203.3239         -1.2912          0.5292
            -1.0273        202.3249          0.1778
             0.3499         -0.0093        200.3078

     Atom 85  Si  pos: ( -0.213370 -0.060820  1.343590)  para_lq sigma:          -0.82
            -1.6098          3.4612         -0.1543
             2.6523         -2.4686         -0.3926
             0.5164         -0.6577          1.6090

     Atom 86  O   pos: ( -0.162950  0.101982  1.170165)  para_lq sigma:        -110.99
          -108.5921         -0.4446          0.6148
            -0.6987       -112.0843          4.4124
             1.1246          4.3238       -112.2981

     Atom 87  O   pos: (  0.582087 -0.186647  1.304658)  para_lq sigma:        -111.61
          -114.7806         -4.0391         -1.1738
            -3.8945       -111.3252         -0.9616
            -0.9833         -0.7679       -108.7287

     Atom 88  O   pos: ( -0.189636  0.018723  1.574378)  para_lq sigma:        -111.90
          -109.0465         -0.5011         -0.9037
            -0.2030       -109.9907         -2.0386
            -0.6460         -2.3341       -116.6618

     Atom 89  Ca  pos: ( -0.067956  0.417156  1.224557)  para_lq sigma:         201.08
           200.8480          0.0111         -0.7562
             0.3026        202.5212         -0.0009
            -1.0209         -0.3156        199.8841

     Atom 90  Si  pos: ( -0.601910  0.436077  1.388914)  para_lq sigma:          -0.71
            -1.4288          1.1580          0.6140
             1.2620         -2.4916         -1.0328
             0.7242         -1.9186          1.7965

     Atom 91  O   pos: (  0.258947  0.284301  1.261778)  para_lq sigma:        -111.20
          -110.3974         -3.1335         -2.6043
            -2.9366       -111.0158         -2.9728
            -3.0311         -3.4012       -112.1901

     Atom 92  O   pos: ( -0.420766  0.523987  1.246239)  para_lq sigma:        -111.46
          -113.1444         -2.1835          3.6274
            -2.3209       -109.8715          1.5194
             3.6474          1.9233       -111.3543

     Atom 93  O   pos: ( -0.753748  0.624199  1.460470)  para_lq sigma:        -105.14
          -104.9023          3.5111          0.0573
             3.6258       -108.1843          0.4268
             0.1066          0.4886       -102.3260

     Atom 94  O   pos: ( -0.532866  0.328564  1.593549)  para_lq sigma:        -110.75
          -108.1306          0.1044         -0.3034
            -0.0512       -110.7906          2.9148
            -0.9182          2.7070       -113.3367

     Atom 95  Ca  pos: (  0.758111 -0.289164  1.767678)  para_lq sigma:         202.27
           202.0835         -0.4078         -0.7340
            -0.5443        204.0030          0.6916
            -0.7709          1.0710        200.7281

     Atom 96  Ca  pos: ( -0.298092  0.246165  1.796047)  para_lq sigma:         202.60
           203.2955          0.0047          1.2524
            -0.7156        202.5380          1.1637
             1.5956          0.4504        201.9765

     Atom 97  Ca  pos: ( -0.306908  0.480553  0.421252)  para_lq sigma:         200.54
           201.4735          0.2917          2.6972
            -0.0966        201.8326         -0.4183
             2.0447          0.2007        198.2989

     Atom 98  O   pos: (  0.228076 -0.651577  2.028107)  para_lq sigma:        -113.90
          -110.7001         -0.4037         -0.2644
            -0.7806       -120.3511         -0.0348
            -0.4588          0.0779       -110.6571

     Atom 99  H   pos: (  0.098397  0.399968 -0.018296)  para_lq sigma:           0.00
             0.0000          0.0000          0.0000
             0.0000          0.0000          0.0000
             0.0000          0.0000          0.0000

     Atom100  O   pos: (  0.369560  0.409136  0.346625)  para_lq sigma:        -110.42
          -111.6508          3.0189          4.9282
             3.2996       -108.6860         -3.0351
             5.2934         -2.6468       -110.9223

     Atom101  H   pos: (  0.261246  0.458833  0.438426)  para_lq sigma:           0.00
             0.0000          0.0000          0.0000
             0.0000          0.0000          0.0000
             0.0000          0.0000          0.0000


     Total NMR chemical shifts in ppm: ---------------------------------------
     (adopting the Simpson convention for anisotropy and asymmetry)-----------

     Atom  1  O   pos: ( -0.147630  1.594848  0.117035)  Total sigma:         243.86
           271.8307         12.2107          6.0806
            11.3485        221.1698         -4.3323
             8.4518         -3.8670        238.5683

     O    1    anisotropy:     47.46    eta:   -0.6930
     O    1    sigma_11=    239.00    axis=( -0.106752 -0.289259  0.951280)
     O    1    sigma_22=    217.07    axis=( -0.235822  0.936813  0.258397)
     O    1    sigma_33=    275.50    axis=( -0.965915 -0.196748 -0.168221)

     Atom  2  H   pos: ( -0.995700  1.608666  0.132941)  Total sigma:          18.71
            43.0871          4.0574          8.5481
             3.0326          4.5729          0.6296
             9.6922          0.7345          8.4776

     H    2    anisotropy:     40.42    eta:   -0.0742
     H    2    sigma_11=      6.24    axis=(  0.230637  0.094234 -0.968466)
     H    2    sigma_22=      4.24    axis=(  0.107157 -0.991705 -0.070976)
     H    2    sigma_33=     45.66    axis=(  0.967122  0.087408  0.238822)

     Atom  3  H   pos: ( -0.197018  1.509163  0.227571)  Total sigma:          25.13
            20.9315          5.1331         -5.6079
             5.8312         22.4245        -10.2176
            -6.3749        -10.1624         32.0312

     H    3    anisotropy:     24.70    eta:   -0.1974
     H    3    sigma_11=     18.52    axis=(  0.825078  0.210247  0.524445)
     H    3    sigma_22=     15.27    axis=(  0.433865 -0.830347 -0.349693)
     H    3    sigma_33=     41.60    axis=( -0.361949 -0.516062  0.776320)

     Atom  4  O   pos: (  0.792384  0.144631  0.322598)  Total sigma:         188.17
           185.8612          9.7776        -10.4093
            12.2655        198.1672        -14.9854
            -8.2420        -21.6173        180.4850

     O    4    anisotropy:     42.29    eta:   -0.3840
     O    4    sigma_11=    179.49    axis=(  0.890023 -0.449300  0.077383)
     O    4    sigma_22=    168.66    axis=(  0.164514  0.474796  0.864583)
     O    4    sigma_33=    216.37    axis=( -0.425198 -0.756769  0.496495)

     Atom  5  H   pos: (  0.744632  0.030427  0.426568)  Total sigma:          14.88
             4.0246         11.0319         -7.7791
            11.0851         23.6587        -19.2320
            -7.2385        -17.9729         16.9468

     H    5    anisotropy:     43.19    eta:   -0.1083
     H    5    sigma_11=      2.04    axis=(  0.427367  0.454058  0.781786)
     H    5    sigma_22=     -1.08    axis=(  0.846179 -0.505374 -0.169049)
     H    5    sigma_33=     43.67    axis=( -0.318336 -0.733777  0.600194)

     Atom  6  H   pos: (  0.765511  0.076966  0.192954)  Total sigma:          23.01
            13.7263          3.1252          4.3031
             2.9711         20.6126         11.2093
             4.1762         10.2279         34.6837

     H    6    anisotropy:     27.65    eta:   -0.1329
     H    6    sigma_11=     15.02    axis=(  0.273732  0.818496 -0.505109)
     H    6    sigma_22=     12.57    axis=(  0.944080 -0.329014 -0.021523)
     H    6    sigma_33=     41.44    axis=(  0.183805  0.470972  0.862787)

     Atom  7  O   pos: ( -0.260887  1.404324  0.488415)  Total sigma:         245.22
           236.8776         -2.1870         -7.1970
            -3.2440        262.7149          3.5390
           -11.0293          4.5451        236.0586

     O    7    anisotropy:     28.14    eta:   -0.9089
     O    7    sigma_11=    244.36    axis=(  0.710373  0.250012 -0.657924)
     O    7    sigma_22=    227.31    axis=( -0.684957  0.030575 -0.727942)
     O    7    sigma_33=    263.98    axis=(  0.161878 -0.967760 -0.192967)

     Atom  8  H   pos: ( -0.352568  1.520841  0.514962)  Total sigma:          22.62
            24.5211        -14.2255         -2.9707
           -12.3331         30.9247          2.9791
            -2.9213          3.2939         12.4226

     H    8    anisotropy:     29.07    eta:   -0.1228
     H    8    sigma_11=     14.12    axis=( -0.760686 -0.630209  0.155546)
     H    8    sigma_22=     11.74    axis=(  0.211148 -0.013636  0.977359)
     H    8    sigma_33=     42.00    axis=(  0.613819 -0.776306 -0.143440)

     Atom  9  H   pos: ( -0.352245  1.289413  0.482273)  Total sigma:          26.78
            25.7615          9.9044         -2.2036
             7.9784         34.3843         -0.1863
            -2.0450         -0.1735         20.2032

     H    9    anisotropy:     19.95    eta:   -0.2556
     H    9    sigma_11=     21.83    axis=(  0.574641 -0.419438 -0.702751)
     H    9    sigma_22=     18.43    axis=(  0.618990 -0.338989  0.708476)
     H    9    sigma_33=     40.08    axis=(  0.535386  0.842116 -0.064831)

     Atom 10  O   pos: (  0.485347 -0.489404  1.673274)  Total sigma:         231.34
           226.5550         13.2556         15.4333
            23.8729        230.2280          4.8944
            15.2536          3.9261        237.2444

     O   10    anisotropy:     38.61    eta:   -0.8928
     O   10    sigma_11=    229.96    axis=( -0.167640 -0.646158  0.744565)
     O   10    sigma_22=    206.98    axis=( -0.770787  0.556781  0.309648)
     O   10    sigma_33=    257.08    axis=(  0.614641  0.521992  0.591389)

     Atom 11  H   pos: (  0.386093 -0.478341  1.556596)  Total sigma:          19.04
            19.4975         -1.0082         16.6880
            -0.2317          7.4626         -2.2535
            15.3892         -3.2780         30.1587

     H   11    anisotropy:     34.33    eta:   -0.1014
     H   11    sigma_11=      8.76    axis=( -0.677580 -0.596113  0.430736)
     H   11    sigma_22=      6.44    axis=( -0.450415  0.799345  0.397710)
     H   11    sigma_33=     41.93    axis=(  0.581387 -0.075470  0.810119)

     Atom 12  H   pos: (  0.426474 -0.585129  1.767477)  Total sigma:          26.35
            22.9047          6.2005         -5.2266
             5.9082         25.9826         -7.9833
            -4.4887         -6.7477         30.1515

     H   12    anisotropy:     19.33    eta:   -0.2773
     H   12    sigma_11=     21.69    axis=(  0.534781  0.460917  0.708213)
     H   12    sigma_22=     18.12    axis=(  0.731880 -0.671558 -0.115592)
     H   12    sigma_33=     39.23    axis=( -0.422327 -0.580143  0.696472)

     Atom 13  O   pos: (  0.595282  0.428994  0.033484)  Total sigma:         253.96
           252.2783         -8.4026        -20.7524
            -5.6552        247.4293         -7.7408
           -17.6710         -6.8315        262.1737

     O   13    anisotropy:     34.77    eta:   -0.9646
     O   13    sigma_11=    253.55    axis=(  0.447980 -0.848777  0.280877)
     O   13    sigma_22=    231.19    axis=(  0.661845  0.526052  0.534069)
     O   13    sigma_33=    277.14    axis=( -0.601061 -0.053355  0.797420)

     Atom 14  H   pos: (  0.652489  0.295088  0.032618)  Total sigma:          28.40
            24.8559         -7.7731         -0.8963
            -9.2017         36.6202         -0.9116
            -0.0913         -1.5502         23.7346

     H   14    anisotropy:     19.06    eta:   -0.3030
     H   14    sigma_11=     23.98    axis=( -0.263334 -0.083203  0.961110)
     H   14    sigma_22=     20.13    axis=(  0.847337  0.456310  0.271664)
     H   14    sigma_33=     41.11    axis=( -0.461167  0.885923 -0.049661)

     Atom 15  H   pos: (  0.475294  0.418728  0.124869)  Total sigma:          21.24
            27.1300         -1.4233        -15.9780
             0.3398          9.7186         -1.7578
           -15.2549         -0.2820         26.8648

     H   15    anisotropy:     32.07    eta:   -0.1295
     H   15    sigma_11=     11.93    axis=(  0.633515 -0.446316  0.632028)
     H   15    sigma_22=      9.16    axis=( -0.307936 -0.894818 -0.323228)
     H   15    sigma_33=     42.62    axis=( -0.709812 -0.010146  0.704318)

     Atom 16  O   pos: ( -0.449652  0.922206  1.586647)  Total sigma:         244.91
           247.2776         11.7314         10.7639
            10.0445        257.5968         -2.3754
            14.1912          0.9081        229.8444

     O   16    anisotropy:    -33.84    eta:   -0.8402
     O   16    sigma_11=    246.71    axis=( -0.631496  0.598258 -0.493255)
     O   16    sigma_22=    265.66    axis=( -0.592675 -0.782607 -0.190427)
     O   16    sigma_33=    222.35    axis=( -0.499950  0.172086  0.848786)

     Atom 17  H   pos: ( -0.540102  1.038094  1.583516)  Total sigma:          26.28
            27.4257         -7.9146          1.3896
            -6.3650         32.3054         -0.2446
             0.7958          0.1023         19.1026

     H   17    anisotropy:     16.74    eta:   -0.3279
     H   17    sigma_11=     22.53    axis=( -0.783557 -0.573919 -0.238026)
     H   17    sigma_22=     18.87    axis=( -0.214933 -0.109069  0.970519)
     H   17    sigma_33=     37.44    axis=(  0.582960 -0.811616  0.037892)

     Atom 18  H   pos: ( -0.538059  0.810493  1.621765)  Total sigma:          26.06
            26.2430          9.9333          0.1053
             7.9554         31.6555         -1.6789
             0.1014         -1.7604         20.2898

     H   18    anisotropy:     18.49    eta:   -0.1855
     H   18    sigma_11=     21.04    axis=(  0.525214 -0.314513  0.790716)
     H   18    sigma_22=     18.76    axis=( -0.612325  0.505581  0.607821)
     H   18    sigma_33=     38.39    axis=( -0.590938 -0.803411  0.072954)

     Atom 19  O   pos: (  0.023306  1.000945  0.403172)  Total sigma:         260.54
           269.8902         22.2434         -4.7675
            18.1123        263.8076         10.5237
            -4.2817         10.8402        247.9278

     O   19    anisotropy:     40.58    eta:   -0.8144
     O   19    sigma_11=    258.03    axis=(  0.514543 -0.464073 -0.721028)
     O   19    sigma_22=    236.00    axis=( -0.437550  0.581063 -0.686233)
     O   19    sigma_33=    287.60    axis=( -0.737425 -0.668582 -0.095927)

     Atom 20  H   pos: (  0.070506  1.117095  0.478489)  Total sigma:          26.07
            23.1924          8.1784          3.8264
             8.5886         32.9802          8.2463
             4.6909          9.4102         22.0337

     H   20    anisotropy:     24.61    eta:   -0.0991
     H   20    sigma_11=     18.68    axis=(  0.879991 -0.278196 -0.384997)
     H   20    sigma_22=     17.05    axis=( -0.183409  0.548662 -0.815678)
     H   20    sigma_33=     42.47    axis=(  0.438151  0.788402  0.431794)

     Atom 21  H   pos: ( -0.088395  0.932529  0.475630)  Total sigma:          22.89
            31.8238         11.6154         -6.7236
            11.2076         19.5968         -3.4061
            -8.4379         -4.7072         17.2582

     H   21    anisotropy:     28.18    eta:   -0.0888
     H   21    sigma_11=     14.33    axis=(  0.153396  0.372837  0.915130)
     H   21    sigma_22=     12.67    axis=(  0.563449 -0.793791  0.228956)
     H   21    sigma_33=     41.68    axis=( -0.811785 -0.480508  0.331839)

     Atom 22  O   pos: ( -0.374405  0.868390  2.022150)  Total sigma:         224.24
           231.0725         13.7109        -15.7311
            13.7760        217.7320         -6.7152
           -17.1920         -5.0509        223.9134

     O   22    anisotropy:     39.69    eta:   -0.2816
     O   22    sigma_11=    214.73    axis=(  0.162719  0.671951  0.722498)
     O   22    sigma_22=    207.28    axis=(  0.655852 -0.620731  0.429594)
     O   22    sigma_33=    250.70    axis=( -0.737143 -0.403949  0.541706)

     Atom 23  H   pos: ( -0.272558  0.767579  2.056346)  Total sigma:          25.96
            31.3803         -9.0743          3.2515
            -9.5522         26.8609         -2.9814
             3.2328         -3.5855         19.6316

     H   23    anisotropy:     20.68    eta:   -0.1066
     H   23    sigma_11=     19.80    axis=(  0.638480  0.651250 -0.410142)
     H   23    sigma_22=     18.33    axis=(  0.104599  0.454532  0.884567)
     H   23    sigma_33=     39.75    axis=( -0.762497  0.607679 -0.222090)

     Atom 24  H   pos: ( -0.632548  1.721586  0.054592)  Total sigma:          18.12
            26.6312          9.4119        -15.6659
            10.2146         10.6166         -8.1010
           -16.3091         -7.8387         17.1245

     H   24    anisotropy:     37.95    eta:   -0.0442
     H   24    sigma_11=      6.04    axis=(  0.551140 -0.806193  0.215169)
     H   24    sigma_22=      4.92    axis=(  0.375661  0.469994  0.798739)
     H   24    sigma_33=     43.42    axis=( -0.745066 -0.359387  0.561888)

     Atom 25  Ca  pos: ( -0.197141  1.296199  0.889627)  Total sigma:        1096.52
          1082.8222          6.5036        -20.3689
             7.7997       1141.4598         -6.1336
           -20.7783        -11.4583       1065.2817

     Ca  25    anisotropy:     71.28    eta:   -0.8925
     Ca  25    sigma_11=   1093.97    axis=(  0.823358 -0.220814 -0.522802)
     Ca  25    sigma_22=   1051.55    axis=(  0.543037  0.038869  0.838809)
     Ca  25    sigma_33=   1144.04    axis=(  0.164900  0.974541 -0.151914)

     Atom 26  Si  pos: ( -0.675872  1.281105  0.737937)  Total sigma:         408.82
           424.8714         37.4295         -8.9141
            30.7002        397.0219          6.7040
            -1.6613          2.0750        404.5654

     Si  26    anisotropy:     58.52    eta:   -0.8476
     Si  26    sigma_11=    405.85    axis=( -0.075744  0.194120  0.978049)
     Si  26    sigma_22=    372.78    axis=( -0.550221  0.809879 -0.203354)
     Si  26    sigma_33=    447.84    axis=( -0.831577 -0.553546  0.045465)

     Atom 27  O   pos: ( -0.861648  1.187710  0.861374)  Total sigma:         125.05
           142.1484          0.7773         -9.9419
            -0.4854        129.0375        -14.3444
            -7.5571        -10.8489        103.9586

     O   27    anisotropy:    -41.65    eta:   -0.4165
     O   27    sigma_11=    133.15    axis=( -0.305139  0.904237 -0.298739)
     O   27    sigma_22=    144.72    axis=( -0.935664 -0.226280  0.270796)
     O   27    sigma_33=     97.28    axis=(  0.177266  0.362150  0.915109)

     Atom 28  O   pos: ( -0.544071  1.429574  0.879381)  Total sigma:         111.69
            95.4451         -2.1418        -10.7816
             2.5913        142.3125         -8.6706
           -13.1529        -17.9940         97.3005

     O   28    anisotropy:     51.77    eta:   -0.6654
     O   28    sigma_11=    105.91    axis=(  0.728587 -0.239531 -0.641705)
     O   28    sigma_22=     82.94    axis=(  0.681382  0.157919  0.714689)
     O   28    sigma_33=    146.20    axis=(  0.069852  0.957960 -0.278270)

     Atom 29  O   pos: ( -0.520176  1.106605  0.654027)  Total sigma:         174.97
           168.5537        -27.7568        -12.3296
           -26.7333        195.5751         -0.7182
           -11.4139          0.1063        160.7940

     O   29    anisotropy:     57.32    eta:   -0.5772
     O   29    sigma_11=    166.90    axis=( -0.414149 -0.384648  0.824940)
     O   29    sigma_22=    144.84    axis=( -0.732715 -0.396813 -0.552872)
     O   29    sigma_33=    213.19    axis=( -0.540008  0.833418  0.117498)

     Atom 30  O   pos: ( -0.762888  1.382764  0.527172)  Total sigma:         185.41
           163.8440         -1.9140          7.2853
             0.5178        201.0419        -26.7041
             5.2098        -27.7050        191.3552

     O   30    anisotropy:     58.14    eta:   -0.2587
     O   30    sigma_11=    171.05    axis=(  0.495768  0.589745  0.637507)
     O   30    sigma_22=    161.02    axis=(  0.865161 -0.271505 -0.421642)
     O   30    sigma_33=    224.18    axis=(  0.075575 -0.760583  0.644828)

     Atom 31  Ca  pos: (  0.734529 -0.056036  0.883947)  Total sigma:        1109.69
          1100.7263          1.8211         24.8669
             1.5977       1097.9155         41.9418
            24.1766         43.2293       1130.4332

     Ca  31    anisotropy:     85.53    eta:   -0.6112
     Ca  31    sigma_11=   1098.61    axis=(  0.879353 -0.474227 -0.042984)
     Ca  31    sigma_22=   1063.75    axis=(  0.359714  0.720724 -0.592589)
     Ca  31    sigma_33=   1166.72    axis=(  0.312002  0.505633  0.804357)

     Atom 32  Si  pos: (  0.215685 -0.036020  0.782548)  Total sigma:         412.60
           421.3099         52.4286          3.1594
            48.3680        421.0894        -16.1961
             7.4539        -13.4404        395.4137

     Si  32    anisotropy:     89.39    eta:   -0.6239
     Si  32    sigma_11=    401.40    axis=(  0.358005 -0.236554  0.903258)
     Si  32    sigma_22=    364.22    axis=( -0.622283  0.660775  0.419691)
     Si  32    sigma_33=    472.20    axis=( -0.696130 -0.712333  0.089357)

     Atom 33  O   pos: (  0.106749 -0.212582  0.902719)  Total sigma:         135.93
           107.2667         23.3064          2.0014
            32.6475        200.4654         -5.5647
             5.2519         11.2822        100.0554

     O   33    anisotropy:    108.63    eta:   -0.0756
     O   33    sigma_11=    102.46    axis=( -0.648264  0.206430 -0.732898)
     O   33    sigma_22=     96.98    axis=( -0.712790  0.173935  0.679469)
     O   33    sigma_33=    208.35    axis=(  0.267739  0.962878  0.034385)

     Atom 34  O   pos: (  0.402896  0.055780  0.905401)  Total sigma:         123.25
           148.0982         -1.4192         11.7901
            -1.6803        131.4349         11.0854
             4.2997          4.2581         90.2072

     O   34    anisotropy:    -53.30    eta:   -0.4614
     O   34    sigma_11=    132.82    axis=(  0.005928  0.983961  0.178284)
     O   34    sigma_22=    149.21    axis=( -0.990904  0.029749 -0.131239)
     O   34    sigma_33=     87.71    axis=( -0.134438 -0.175884  0.975188)

     Atom 35  O   pos: (  0.280707 -0.089720  0.545551)  Total sigma:         167.92
           161.7059        -12.2882        -12.0338
           -17.1380        161.4518          4.8162
            -9.8730          3.0262        180.6031

     O   35    anisotropy:    -32.76    eta:   -0.9806
     O   35    sigma_11=    168.13    axis=( -0.457087  0.650898 -0.606137)
     O   35    sigma_22=    189.55    axis=( -0.503483  0.372435  0.779614)
     O   35    sigma_33=    146.08    axis=(  0.733196  0.661531  0.157481)

     Atom 36  Ca  pos: ( -0.368080  0.870770  1.198099)  Total sigma:        1079.39
          1108.5932        -25.0116        -13.1433
           -23.0485       1093.9391        -16.1362
           -14.1721        -13.1034       1035.6447

     Ca  36    anisotropy:    -77.88    eta:   -0.8128
     Ca  36    sigma_11=   1084.25    axis=(  0.534545  0.756090 -0.377610)
     Ca  36    sigma_22=   1126.45    axis=( -0.809731  0.586160  0.027416)
     Ca  36    sigma_33=   1027.47    axis=(  0.242069  0.291108  0.925559)

     Atom 37  Si  pos: ( -0.858660  0.842601  1.380433)  Total sigma:         410.75
           397.9896         11.3203        -23.7340
            17.0680        383.9806         29.6018
           -16.2611         36.6157        450.2946

     Si  37    anisotropy:     83.84    eta:   -0.8589
     Si  37    sigma_11=    406.81    axis=(  0.852771  0.522257 -0.005471)
     Si  37    sigma_22=    358.81    axis=( -0.482858  0.784360 -0.389394)
     Si  37    sigma_33=    466.65    axis=( -0.199072  0.334705  0.921055)

     Atom 38  O   pos: ( -0.702439  0.955474  1.226806)  Total sigma:         103.93
           119.6346          0.2831          0.5933
            -2.7167        125.9060         -2.0727
            13.6390          3.2711         66.2561

     O   38    anisotropy:    -57.93    eta:   -0.1503
     O   38    sigma_11=    120.34    axis=(  0.971473  0.198328  0.130024)
     O   38    sigma_22=    126.14    axis=( -0.198240  0.980057 -0.013750)
     O   38    sigma_33=     65.31    axis=( -0.130158 -0.012418  0.991416)

     Atom 39  O   pos: ( -0.047902  0.767129  1.251999)  Total sigma:          92.23
           107.1924        -13.1777         -2.3959
           -16.7104         94.8501         -6.5096
           -12.4485         -2.6331         74.6552

     O   39    anisotropy:     37.92    eta:   -0.7501
     O   39    sigma_11=     89.07    axis=(  0.439576  0.765959 -0.469126)
     O   39    sigma_22=     70.11    axis=(  0.319010  0.355106  0.878711)
     O   39    sigma_33=    117.51    axis=( -0.839646  0.535916  0.088253)

     Atom 40  O   pos: ( -0.911489  0.955167  1.584540)  Total sigma:         106.02
           132.3197        -49.9614       -103.5453
           -39.7350         79.5472         42.6639
           -79.2310         37.4314        106.2071

     O   40    anisotropy:    193.24    eta:   -0.2280
     O   40    sigma_11=     56.30    axis=(  0.290754  0.932191 -0.215598)
     O   40    sigma_22=     26.92    axis=( -0.648477  0.026308 -0.760780)
     O   40    sigma_33=    234.85    axis=( -0.703520  0.361010  0.612153)

     Atom 41  Ca  pos: (  0.555456 -0.527646  1.203415)  Total sigma:        1068.17
          1084.5447        -26.3787        -40.2833
           -29.1628       1070.2990          4.1415
           -36.9462          1.4547       1049.6650

     Ca  41    anisotropy:     80.52    eta:   -0.7602
     Ca  41    sigma_11=   1061.73    axis=(  0.212897  0.848511 -0.484462)
     Ca  41    sigma_22=   1020.92    axis=( -0.585355 -0.286239 -0.758569)
     Ca  41    sigma_33=   1121.85    axis=(  0.782326 -0.445079 -0.435741)

     Atom 42  Si  pos: (  0.025601 -0.471673  1.380102)  Total sigma:         410.35
           440.0479         21.8383         -1.8579
            24.3539        365.3314         10.0145
            -6.1326         16.0133        425.6806

     Si  42    anisotropy:    -81.37    eta:   -0.3369
     Si  42    sigma_11=    428.34    axis=( -0.037702  0.188859  0.981280)
     Si  42    sigma_22=    446.62    axis=( -0.962448 -0.271040  0.015186)
     Si  42    sigma_33=    356.11    axis=( -0.268835  0.943859 -0.191986)

     Atom 43  O   pos: ( -0.315405  1.221170  1.221134)  Total sigma:         101.63
           101.5927          4.0133          5.2060
             3.4237         99.8110          8.9658
             5.5694          9.9495        103.4952

     O   43    anisotropy:     19.41    eta:   -0.4929
     O   43    sigma_11=     98.35    axis=(  0.890176 -0.345788 -0.296677)
     O   43    sigma_22=     91.98    axis=(  0.074824  0.753265 -0.653448)
     O   43    sigma_33=    114.57    axis=(  0.449430  0.559485  0.696412)

     Atom 44  O   pos: (  0.265064 -0.470561  1.348473)  Total sigma:         132.10
           183.4543        -13.7232        -21.6048
           -22.0472         84.4435         -1.0506
           -32.2958         -2.7487        128.3892

     O   44    anisotropy:     96.91    eta:   -0.6037
     O   44    sigma_11=    119.29    axis=(  0.325871 -0.217395  0.920080)
     O   44    sigma_22=     80.29    axis=( -0.207838 -0.965868 -0.154602)
     O   44    sigma_33=    196.70    axis=( -0.922286  0.140848  0.359931)

     Atom 45  O   pos: ( -0.029782 -0.231639  1.329139)  Total sigma:         153.05
           153.7489         -8.3659         -6.2603
            -8.5738        163.0621          1.0512
            -8.2300          5.8641        142.3253

     O   45    anisotropy:     25.06    eta:   -0.7064
     O   45    sigma_11=    150.59    axis=( -0.713445 -0.589633  0.378589)
     O   45    sigma_22=    138.79    axis=(  0.449333  0.029608  0.892873)
     O   45    sigma_33=    169.75    axis=(  0.537677 -0.807129 -0.243818)

     Atom 46  O   pos: ( -0.045277 -0.517440  1.610012)  Total sigma:          91.12
            70.8940        -63.0934         -7.1739
           -61.3071        123.3479         -8.6398
            -9.2183         -9.6171         79.1279

     O   46    anisotropy:    110.42    eta:   -0.7446
     O   46    sigma_11=     81.72    axis=( -0.205034 -0.092700  0.974355)
     O   46    sigma_22=     26.91    axis=(  0.809669  0.543252  0.222064)
     O   46    sigma_33=    164.74    axis=( -0.549906  0.834436 -0.036328)

     Atom 47  Ca  pos: ( -0.159865  1.037309  1.775373)  Total sigma:        1044.76
          1062.6431        -26.5713        -27.4215
           -27.1118       1011.6608         22.8091
           -33.1376         15.7542       1059.9645

     Ca  47    anisotropy:     87.86    eta:   -0.5495
     Ca  47    sigma_11=   1031.56    axis=( -0.636888  0.121360 -0.761344)
     Ca  47    sigma_22=    999.37    axis=(  0.333710  0.933622 -0.130338)
     Ca  47    sigma_33=   1103.33    axis=( -0.694990  0.337079  0.635112)

     Atom 48  Ca  pos: (  0.140488  0.153830  0.307430)  Total sigma:        1089.33
          1095.8106         20.8150         34.0236
            16.2590       1085.1198        -37.8112
            30.5897        -39.4572       1087.0631

     Ca  48    anisotropy:    -91.75    eta:   -0.3372
     Ca  48    sigma_11=   1109.60    axis=(  0.748415  0.660556 -0.059507)
     Ca  48    sigma_22=   1130.23    axis=(  0.464601 -0.458130  0.757801)
     Ca  48    sigma_33=   1028.16    axis=(  0.473308 -0.594796 -0.649767)

     Atom 49  Si  pos: (  0.473319 -0.219276  0.452533)  Total sigma:         403.00
           397.3045         15.8568         27.1265
            20.8881        380.9248          6.1261
            17.1019          0.6338        430.7675

     Si  49    anisotropy:     61.34    eta:   -0.7404
     Si  49    sigma_11=    397.69    axis=(  0.636084  0.598946 -0.486478)
     Si  49    sigma_22=    367.41    axis=(  0.603935 -0.778855 -0.169255)
     Si  49    sigma_33=    443.89    axis=(  0.480271  0.186140  0.857142)

     Atom 50  O   pos: ( -0.777437  1.629855  0.204312)  Total sigma:         175.12
           185.2390          1.4448         -5.1775
            -0.3761        145.1870          0.0767
            -4.6547         -1.1136        194.9455

     O   50    anisotropy:    -44.92    eta:   -0.4616
     O   50    sigma_11=    183.19    axis=(  0.922470  0.007705  0.385993)
     O   50    sigma_22=    197.01    axis=( -0.385877 -0.013207  0.922456)
     O   50    sigma_33=    145.18    axis=(  0.012206 -0.999883 -0.009210)

     Atom 51  O   pos: (  0.683632 -0.130591  0.538550)  Total sigma:         143.10
           138.7168          9.3727          1.8719
            11.7833        139.8920        -10.9097
             6.2225         -8.0949        150.6998

     O   51    anisotropy:    -26.99    eta:   -0.4891
     O   51    sigma_11=    147.70    axis=(  0.756293  0.466848  0.458339)
     O   51    sigma_22=    156.50    axis=( -0.147903 -0.560432  0.814887)
     O   51    sigma_33=    125.11    axis=( -0.637296  0.684083  0.354802)

     Atom 52  O   pos: ( -0.018536 -0.107881  1.976347)  Total sigma:         249.57
           259.4983        -12.1782          4.1503
            -6.8981        237.4947         14.8997
             0.2294         16.8330        251.7304

     O   52    anisotropy:    -37.21    eta:   -0.2607
     O   52    sigma_11=    258.75    axis=(  0.683565  0.214158  0.697764)
     O   52    sigma_22=    265.21    axis=( -0.682774  0.525524  0.507586)
     O   52    sigma_33=    224.77    axis=(  0.257988  0.823384 -0.505451)

     Atom 53  H   pos: ( -0.026385  0.757047 -0.001080)  Total sigma:          24.10
            35.6978         -6.7867         10.1505
            -6.1876         14.5478         -2.1479
            11.7023         -2.8515         22.0598

     H   53    anisotropy:     28.95    eta:   -0.1872
     H   53    sigma_11=     16.26    axis=( -0.406014  0.259284  0.876313)
     H   53    sigma_22=     12.64    axis=(  0.324085  0.937436 -0.127214)
     H   53    sigma_33=     43.40    axis=(  0.854471 -0.232349  0.464642)

     Atom 54  H   pos: ( -0.223903  0.877023  0.037636)  Total sigma:          22.68
            19.5831        -10.0531         -8.3375
            -9.8937         20.8491         13.0712
            -9.1569         13.7044         27.5952

     H   54    anisotropy:     33.20    eta:   -0.2287
     H   54    sigma_11=     14.14    axis=( -0.757120  0.145401 -0.636889)
     H   54    sigma_22=      9.08    axis=(  0.462579  0.807732 -0.365499)
     H   54    sigma_33=     44.81    axis=( -0.461291  0.571338  0.678810)

     Atom 55  O   pos: ( -0.334317  1.038435  0.197144)  Total sigma:         225.20
           209.1363         -9.9710          6.2663
            -7.7788        232.9105        -15.9009
             1.6055        -13.4962        233.5408

     O   55    anisotropy:     37.12    eta:   -0.5395
     O   55    sigma_11=    219.50    axis=( -0.261045  0.629384  0.731937)
     O   55    sigma_22=    206.15    axis=(  0.940419  0.336938  0.045671)
     O   55    sigma_33=    249.94    axis=(  0.217873 -0.700249  0.679840)

     Atom 56  H   pos: ( -0.205020  1.097859  0.234632)  Total sigma:          26.50
            33.7147          4.0527          6.4745
             3.8840         22.8197          1.2182
             6.7097          1.1142         22.9672

     H   56    anisotropy:     17.17    eta:   -0.1975
     H   56    sigma_11=     21.91    axis=(  0.103819 -0.923281  0.369830)
     H   56    sigma_22=     19.64    axis=(  0.471104 -0.281832 -0.835842)
     H   56    sigma_33=     37.95    axis=(  0.875947  0.261005  0.405701)

     Atom 57  H   pos: ( -0.354346  0.941475  0.318638)  Total sigma:          17.62
             5.6670          1.3504         -0.3846
             2.1281         18.4418        -17.1639
            -1.3542        -17.8903         28.7587

     H   57    anisotropy:     36.50    eta:   -0.0723
     H   57    sigma_11=      6.34    axis=( -0.755494 -0.501633 -0.421419)
     H   57    sigma_22=      4.58    axis=(  0.653405 -0.623910 -0.428717)
     H   57    sigma_33=     41.95    axis=( -0.047869 -0.599250  0.799130)

     Atom 58  O   pos: (  0.518010 -0.056822  1.901513)  Total sigma:         225.51
           226.3737          1.5877         -6.2022
             2.5961        216.2742        -12.6049
            -8.3438        -12.2545        233.8823

     O   58    anisotropy:     27.03    eta:   -0.7547
     O   58    sigma_11=    223.30    axis=(  0.911930 -0.272023  0.307224)
     O   58    sigma_22=    209.70    axis=(  0.099150  0.872581  0.478300)
     O   58    sigma_33=    243.53    axis=( -0.398186 -0.405715  0.822705)

     Atom 59  H   pos: (  0.451546 -0.092257  2.032747)  Total sigma:          19.60
            16.1631          5.5099        -14.4383
             5.2665          8.9229         -8.6875
           -12.9980         -8.7520         33.7108

     H   59    anisotropy:     36.89    eta:   -0.1176
     H   59    sigma_11=      8.75    axis=(  0.836206  0.173656  0.520196)
     H   59    sigma_22=      5.86    axis=(  0.290951 -0.944524 -0.152390)
     H   59    sigma_33=     44.19    axis=( -0.464874 -0.278781  0.840341)

     Atom 60  H   pos: (  0.406659 -0.057484  1.799557)  Total sigma:          21.07
            25.7875         -1.9721         15.8899
            -1.1449         10.1615         -2.9364
            14.4154         -3.7341         27.2574

     H   60    anisotropy:     31.51    eta:   -0.1338
     H   60    sigma_11=     11.97    axis=( -0.677032 -0.466314  0.569367)
     H   60    sigma_22=      9.16    axis=( -0.274975  0.877896  0.392029)
     H   60    sigma_33=     42.08    axis=(  0.682654 -0.108855  0.722589)

     Atom 61  O   pos: ( -0.029507  0.488412  1.788696)  Total sigma:         267.33
           265.0048         17.4577        -14.3226
            20.1995        258.5793         -0.3278
            -9.3598          5.8524        278.4130

     O   61    anisotropy:    -40.81    eta:   -0.5172
     O   61    sigma_11=    273.90    axis=(  0.401859  0.615983  0.677550)
     O   61    sigma_22=    287.97    axis=( -0.637179 -0.343310  0.690030)
     O   61    sigma_33=    240.12    axis=(  0.657656 -0.709016  0.254529)

     Atom 62  H   pos: ( -0.012669  0.557900  1.918921)  Total sigma:          23.86
            13.9018          1.9629          0.7382
             1.2559         19.1437         12.3886
             0.0876         11.8838         38.5464

     H   62    anisotropy:     30.83    eta:   -0.1266
     H   62    sigma_11=     14.89    axis=( -0.778571 -0.552760  0.297127)
     H   62    sigma_22=     12.29    axis=( -0.626576  0.711171 -0.318807)
     H   62    sigma_33=     44.42    axis=(  0.035084  0.434387  0.900043)

     Atom 63  H   pos: (  0.078477  0.536359  1.699231)  Total sigma:          24.26
            26.6259          5.0304        -13.8390
             5.4568         17.8351         -5.5844
           -12.0240         -4.1847         28.3207

     H   63    anisotropy:     27.37    eta:   -0.0856
     H   63    sigma_11=     15.92    axis=(  0.049258  0.910722  0.410072)
     H   63    sigma_22=     14.36    axis=( -0.749563  0.305054 -0.587450)
     H   63    sigma_33=     42.51    axis=( -0.660097 -0.278438  0.697670)

     Atom 64  O   pos: ( -0.550435  1.326611  0.038021)  Total sigma:         252.83
           245.7812        -28.6746         -6.3354
           -34.7518        266.0103         13.0521
            -8.3531         13.7188        246.6886

     O   64    anisotropy:     61.81    eta:   -0.4758
     O   64    sigma_11=    242.03    axis=( -0.257046  0.189047 -0.947728)
     O   64    sigma_22=    222.42    axis=(  0.791086  0.604440 -0.093991)
     O   64    sigma_33=    294.03    axis=( -0.555076  0.773895  0.304921)

     Atom 65  H   pos: ( -0.653128  1.416083  0.096809)  Total sigma:          23.44
            24.3645        -13.3478         -7.1034
           -13.0041         27.9501          7.1483
            -8.2910          8.8556         18.0182

     H   65    anisotropy:     31.07    eta:   -0.0524
     H   65    sigma_11=     13.63    axis=( -0.187336 -0.604816  0.774018)
     H   65    sigma_22=     12.54    axis=( -0.769567 -0.399333 -0.498297)
     H   65    sigma_33=     44.16    axis=( -0.610469  0.689007  0.390637)

     Atom 66  H   pos: ( -0.501557  1.234698  0.143316)  Total sigma:          23.95
            18.9335         -9.6941          5.9313
           -10.8216         28.1716         -8.7162
             6.6950         -9.3823         24.7532

     H   66    anisotropy:     26.92    eta:   -0.3009
     H   66    sigma_11=     17.68    axis=( -0.242360  0.486857  0.839185)
     H   66    sigma_22=     12.28    axis=(  0.852849  0.519258 -0.054944)
     H   66    sigma_33=     41.90    axis=(  0.462503 -0.702382  0.541064)

     Atom 67  O   pos: (  0.250802 -0.000826  1.612087)  Total sigma:         231.52
           244.4542         14.3415          2.4765
            14.0766        221.7469         -4.7253
             2.4386         -3.2521        228.3496

     O   67    anisotropy:     29.67    eta:   -0.8262
     O   67    sigma_11=    229.80    axis=(  0.110031 -0.278517  0.954108)
     O   67    sigma_22=    213.45    axis=( -0.417119  0.858374  0.298675)
     O   67    sigma_33=    251.30    axis=( -0.902167 -0.430840 -0.021727)

     Atom 68  H   pos: (  0.105520  0.014731  1.634735)  Total sigma:          24.43
            39.9061          0.8745         -1.8253
             0.0487         15.6627         -0.0399
            -1.9232         -0.1421         17.7308

     H   68    anisotropy:     23.46    eta:   -0.1229
     H   68    sigma_11=     17.57    axis=(  0.084161 -0.027104  0.996083)
     H   68    sigma_22=     15.65    axis=(  0.016810 -0.999449 -0.028616)
     H   68    sigma_33=     40.07    axis=( -0.996310 -0.019152  0.083659)

     Atom 69  H   pos: (  0.317198  0.137741  1.613727)  Total sigma:          18.80
            17.3332         14.7678          0.4076
            16.2409         31.5475         -2.2242
             0.9939         -1.8088          7.5298

     H   69    anisotropy:     34.12    eta:   -0.1476
     H   69    sigma_11=      9.11    axis=(  0.602472 -0.351925  0.716363)
     H   69    sigma_22=      5.75    axis=(  0.589534 -0.408820 -0.696647)
     H   69    sigma_33=     41.55    axis=( -0.538031 -0.842030  0.038831)

     Atom 70  O   pos: (  0.184502  0.728960  0.164205)  Total sigma:         240.12
           232.1239        -19.9109         -7.0437
           -17.5683        246.0544         -9.0222
            -4.1063         -7.8236        242.1947

     O   70    anisotropy:    -36.59    eta:   -0.6272
     O   70    sigma_11=    244.67    axis=( -0.409776  0.003004  0.912181)
     O   70    sigma_22=    259.97    axis=( -0.510610  0.827892 -0.232106)
     O   70    sigma_33=    215.73    axis=(  0.755884  0.560880  0.337716)

     Atom 71  H   pos: (  0.145009  0.829030  0.268720)  Total sigma:          21.26
            14.8650         -8.6642         -6.8681
            -9.1353         25.1538         13.9020
            -7.3563         14.3341         23.7748

     H   71    anisotropy:     32.84    eta:   -0.0837
     H   71    sigma_11=     11.23    axis=( -0.650714  0.294031 -0.700083)
     H   71    sigma_22=      9.40    axis=(  0.661601  0.672004 -0.332708)
     H   71    sigma_33=     43.16    axis=( -0.372632  0.679674  0.631813)

     Atom 72  H   pos: (  0.249576  0.612571  0.232086)  Total sigma:          22.17
            17.1547        -11.5040          4.4401
           -11.3383         30.9964        -10.3215
             5.0999        -11.4122         18.3545

     H   72    anisotropy:     31.37    eta:   -0.1395
     H   72    sigma_11=     13.17    axis=( -0.542741  0.155437  0.825392)
     H   72    sigma_22=     10.25    axis=(  0.722076  0.588300  0.364017)
     H   72    sigma_33=     43.08    axis=(  0.428996 -0.793563  0.431533)

     Atom 73  Ca  pos: (  0.431565  0.406158  0.949494)  Total sigma:        1075.55
          1060.7998        -16.0716         -4.2988
           -21.3019       1093.5107         12.3673
            -1.3741         13.4496       1072.3348

     Ca  73    anisotropy:     46.95    eta:   -0.5123
     Ca  73    sigma_11=   1067.92    axis=( -0.292763  0.251507 -0.922515)
     Ca  73    sigma_22=   1051.88    axis=(  0.881491  0.444814 -0.158474)
     Ca  73    sigma_33=   1106.85    axis=( -0.370490  0.859584  0.351927)

     Atom 74  Si  pos: ( -0.034644  0.372642  0.734411)  Total sigma:         407.13
           417.2650         23.5875          2.6787
            26.6229        370.4433         10.3006
             1.7829          8.7957        433.6930

     Si  74    anisotropy:    -72.66    eta:   -0.2736
     Si  74    sigma_11=    424.73    axis=(  0.812672  0.286607 -0.507367)
     Si  74    sigma_22=    437.98    axis=(  0.434391  0.282402  0.855309)
     Si  74    sigma_33=    358.70    axis=( -0.388419  0.915481 -0.105001)

     Atom 75  O   pos: ( -0.278375  0.363313  0.753847)  Total sigma:         120.68
           119.8297         -6.3883        -14.7062
            -4.9440         89.4357         -6.0816
           -33.2611         -7.8110        152.7605

     O   75    anisotropy:     67.31    eta:   -0.5427
     O   75    sigma_11=    110.41    axis=(  0.835193 -0.362527  0.413553)
     O   75    sigma_22=     86.06    axis=( -0.302217 -0.930801 -0.205609)
     O   75    sigma_33=    165.55    axis=( -0.459474 -0.046740  0.886960)

     Atom 76  O   pos: (  0.074798  0.488903  0.917171)  Total sigma:         105.01
            90.9128         11.7856          7.4114
             9.9775        101.8864         17.5419
             7.0190         14.7139        122.2191

     O   76    anisotropy:     43.90    eta:   -0.4352
     O   76    sigma_11=     96.74    axis=(  0.519565  0.647761 -0.557187)
     O   76    sigma_22=     84.01    axis=(  0.813039 -0.575320  0.089300)
     O   76    sigma_33=    134.27    axis=(  0.262716  0.499412  0.825571)

     Atom 77  O   pos: (  0.038227  0.131091  0.734927)  Total sigma:         177.81
           170.5814        -18.3486          2.0916
           -18.9707        199.1408         -5.9269
             5.0856         -4.0263        163.7174

     O   77    anisotropy:     47.03    eta:   -0.0809
     O   77    sigma_11=    163.41    axis=(  0.342791  0.302838  0.889260)
     O   77    sigma_22=    160.87    axis=(  0.829200  0.347343 -0.437927)
     O   77    sigma_33=    209.16    axis=(  0.441500 -0.887492  0.132047)

     Atom 78  O   pos: (  0.024255  0.453077  0.512115)  Total sigma:         119.26
           152.1560        -15.0305         -5.2296
            -9.6024         88.2839          2.8133
            -1.3748         -5.1475        117.3488

     O   78    anisotropy:     53.15    eta:   -0.8836
     O   78    sigma_11=    117.20    axis=( -0.069436  0.069741 -0.995146)
     O   78    sigma_22=     85.89    axis=( -0.185147 -0.981123 -0.055840)
     O   78    sigma_33=    154.70    axis=(  0.980255 -0.180371 -0.081037)

     Atom 79  Ca  pos: (  0.105883  0.843462  0.935652)  Total sigma:        1079.21
          1081.1866        -32.6332         -9.3493
           -28.9849       1106.8642         -9.8382
            -7.9730         -6.7622       1049.5785

     Ca  79    anisotropy:     72.38    eta:   -0.5410
     Ca  79    sigma_11=   1068.14    axis=(  0.713164  0.452599 -0.535305)
     Ca  79    sigma_22=   1042.03    axis=(  0.434139  0.314394  0.844203)
     Ca  79    sigma_33=   1127.46    axis=( -0.550383  0.834452 -0.027724)

     Atom 80  Si  pos: ( -0.411982  0.885450  0.713783)  Total sigma:         406.32
           416.9034         32.4688        -13.4210
            35.5016        377.0657          4.4158
           -19.8549         11.4621        424.9887

     Si  80    anisotropy:    -78.06    eta:   -0.4243
     Si  80    sigma_11=    421.30    axis=(  0.390989  0.445001  0.805669)
     Si  80    sigma_22=    443.38    axis=( -0.766722 -0.326785  0.552584)
     Si  80    sigma_33=    354.28    axis=(  0.509180 -0.833778  0.213423)

     Atom 81  O   pos: ( -0.573686  0.742759  0.824818)  Total sigma:         124.89
           127.3710          3.3489        -18.6359
             4.2929        145.0793        -15.4441
           -17.6632        -16.7328        102.2258

     O   81    anisotropy:    -52.68    eta:   -0.6772
     O   81    sigma_11=    130.56    axis=(  0.831164 -0.496375 -0.250555)
     O   81    sigma_22=    154.35    axis=(  0.381969  0.837182 -0.391440)
     O   81    sigma_33=     89.77    axis=(  0.404061  0.229647  0.885436)

     Atom 82  O   pos: ( -0.230714  0.941244  0.870129)  Total sigma:         103.42
           105.1835         -3.5935          2.9259
            -7.8014        102.7687         -2.1311
            -7.1973          3.0730        102.2952

     O   82    anisotropy:     10.30    eta:   -0.6016
     O   82    sigma_11=    102.05    axis=( -0.035667  0.333503 -0.942074)
     O   82    sigma_22=     97.92    axis=(  0.641510  0.730457  0.234301)
     O   82    sigma_33=    110.28    axis=( -0.766285  0.595993  0.239998)

     Atom 83  O   pos: ( -0.323107  0.807065  0.499178)  Total sigma:         133.90
            85.3839          1.6221        -11.3224
             1.5789        181.2269         19.9696
           -10.3680         14.4737        135.1035

     O   83    anisotropy:     79.62    eta:   -0.9239
     O   83    sigma_11=    131.89    axis=(  0.225853  0.314484 -0.922003)
     O   83    sigma_22=     82.84    axis=(  0.973975 -0.054363  0.220041)
     O   83    sigma_33=    186.98    axis=( -0.019077  0.947705  0.318578)

     Atom 84  Ca  pos: (  0.273538 -0.066405  1.248163)  Total sigma:        1098.41
          1131.5574        -17.2403         11.0570
           -14.3522       1102.7314          1.5654
             5.1059         -0.7539       1060.9418

     Ca  84    anisotropy:     61.18    eta:   -0.8879
     Ca  84    sigma_11=   1096.12    axis=(  0.386178  0.917065  0.099284)
     Ca  84    sigma_22=   1059.91    axis=( -0.123897 -0.055090  0.990765)
     Ca  84    sigma_33=   1139.20    axis=( -0.914066  0.394913 -0.092347)

     Atom 85  Si  pos: ( -0.213370 -0.060820  1.343590)  Total sigma:         406.24
           396.9364         43.2863         -3.2077
            32.8102        387.5952         -9.9998
             5.7819        -10.7404        434.1826

     Si  85    anisotropy:    -79.84    eta:   -0.2363
     Si  85    sigma_11=    426.56    axis=( -0.661217 -0.495799 -0.563006)
     Si  85    sigma_22=    439.14    axis=( -0.369639 -0.437740  0.819604)
     Si  85    sigma_33=    353.01    axis=(  0.652809 -0.750045 -0.106174)

     Atom 86  O   pos: ( -0.162950  0.101982  1.170165)  Total sigma:         106.71
            62.4471         33.8544         12.8521
            36.3088        153.3178         19.8236
            15.5207         23.8621        104.3666

     O   86    anisotropy:    101.58    eta:   -0.6851
     O   86    sigma_11=     96.05    axis=( -0.013633  0.363607 -0.931453)
     O   86    sigma_22=     49.65    axis=(  0.947287 -0.293513 -0.128442)
     O   86    sigma_33=    174.43    axis=(  0.320096  0.884104  0.340439)

     Atom 87  O   pos: (  0.582087 -0.186647  1.304658)  Total sigma:         103.23
           139.0620        -11.9746         25.6381
           -10.7958         98.8688          3.5173
            26.7237          7.8630         71.7668

     O   87    anisotropy:     69.62    eta:   -0.8381
     O   87    sigma_11=     99.48    axis=(  0.089276  0.955664  0.280600)
     O   87    sigma_22=     60.58    axis=( -0.338128 -0.235913  0.911051)
     O   87    sigma_33=    149.65    axis=( -0.936856  0.176213 -0.302075)

     Atom 88  O   pos: ( -0.189636  0.018723  1.574378)  Total sigma:          97.09
            58.9925        -13.3147        -41.6304
            -4.3711        121.2680         26.0432
           -29.1231         15.7508        111.0091

     O   88    anisotropy:    -84.04    eta:   -0.8193
     O   88    sigma_11=    102.15    axis=(  0.308788  0.763266 -0.567516)
     O   88    sigma_22=    148.06    axis=( -0.336383  0.645750  0.685458)
     O   88    sigma_33=     41.06    axis=( -0.889661  0.020758 -0.456150)

     Atom 89  Ca  pos: ( -0.067956  0.417156  1.224557)  Total sigma:        1078.19
          1072.9109          5.7668        -15.4407
             7.5600       1125.3932          2.6030
           -18.3941         -3.9360       1036.2801

     Ca  89    anisotropy:    -72.85    eta:   -0.9817
     Ca  89    sigma_11=   1078.64    axis=(  0.920731 -0.136438 -0.365566)
     Ca  89    sigma_22=   1126.32    axis=(  0.133874  0.990466 -0.032486)
     Ca  89    sigma_33=   1029.63    axis=(  0.366513 -0.019028  0.930218)

     Atom 90  Si  pos: ( -0.601910  0.436077  1.388914)  Total sigma:         407.55
           397.8136         15.7397         11.1849
            17.6690        390.7191        -16.1041
            10.1870        -25.9905        434.1144

     Si  90    anisotropy:    -57.91    eta:   -0.8357
     Si  90    sigma_11=    410.72    axis=(  0.822067  0.555636  0.124398)
     Si  90    sigma_22=    442.98    axis=(  0.092787 -0.346283  0.933530)
     Si  90    sigma_33=    368.94    axis=( -0.561780  0.755882  0.336223)

     Atom 91  O   pos: (  0.258947  0.284301  1.261778)  Total sigma:         102.09
           109.2251        -17.4154         -2.8860
           -16.1441        131.1137         -8.7716
            -9.9219        -17.2554         65.9178

     O   91    anisotropy:    -61.01    eta:   -0.9224
     O   91    sigma_11=    103.66    axis=(  0.872013  0.397868 -0.285121)
     O   91    sigma_22=    141.18    axis=( -0.443427  0.888780 -0.115943)
     O   91    sigma_33=     61.41    axis=(  0.207280  0.227534  0.951453)

     Atom 92  O   pos: ( -0.420766  0.523987  1.246239)  Total sigma:         113.49
           114.2790          4.3238          8.6781
            -2.2836        114.8359         -0.5462
            15.9066          6.1181        111.3598

     O   92    anisotropy:    -19.78    eta:   -0.8700
     O   92    sigma_11=    114.35    axis=( -0.239138  0.967547 -0.081647)
     O   92    sigma_22=    125.82    axis=( -0.718451 -0.232881 -0.655435)
     O   92    sigma_33=    100.30    axis=( -0.653178 -0.098080  0.750825)

     Atom 93  O   pos: ( -0.753748  0.624199  1.460470)  Total sigma:         163.54
           154.4198        -28.5962         -6.7548
           -24.1626        187.7055         -0.8126
            -4.1546          3.4234        148.4900

     O   93    anisotropy:     58.47    eta:   -0.3016
     O   93    sigma_11=    149.93    axis=( -0.300913 -0.241991  0.922438)
     O   93    sigma_22=    138.17    axis=( -0.820649 -0.427014 -0.379730)
     O   93    sigma_33=    202.52    axis=(  0.485785 -0.871263 -0.070095)

     Atom 94  O   pos: ( -0.532866  0.328564  1.593549)  Total sigma:         115.45
           139.0014        -29.2455         90.9769
           -20.8116         80.6402        -43.1976
            70.0393        -42.5169        126.6997

     O   94    anisotropy:    170.21    eta:   -0.2694
     O   94    sigma_11=     74.00    axis=(  0.560220  0.803172 -0.202652)
     O   94    sigma_22=     43.42    axis=( -0.471838  0.510491  0.718866)
     O   94    sigma_33=    228.92    axis=(  0.680825 -0.307104  0.664954)

     Atom 95  Ca  pos: (  0.758111 -0.289164  1.767678)  Total sigma:        1073.15
          1056.5078        -15.0253        -16.3343
           -19.6786       1108.3844         13.2212
           -15.7010         17.3941       1054.5494

     Ca  95    anisotropy:     69.59    eta:   -0.4517
     Ca  95    sigma_11=   1060.43    axis=(  0.645536  0.434144 -0.628332)
     Ca  95    sigma_22=   1039.47    axis=( -0.692518 -0.014159 -0.721262)
     Ca  95    sigma_33=   1119.54    axis=(  0.322028 -0.900732 -0.291513)

     Atom 96  Ca  pos: ( -0.298092  0.246165  1.796047)  Total sigma:        1095.09
          1093.3102          2.7149         18.7022
            -4.6668       1089.5247         27.8857
            20.9969         19.4212       1102.4326

     Ca  96    anisotropy:     49.06    eta:   -0.8561
     Ca  96    sigma_11=   1092.74    axis=(  0.775589 -0.628977 -0.053380)
     Ca  96    sigma_22=   1064.73    axis=(  0.460895  0.622046 -0.632957)
     Ca  96    sigma_33=   1127.80    axis=(  0.431320  0.466312  0.772344)

     Atom 97  Ca  pos: ( -0.306908  0.480553  0.421252)  Total sigma:        1055.51
          1077.1867         -5.2474         46.7324
            -6.4720       1075.3561         16.3514
            43.4869         19.5600       1013.9763

     Ca  97    anisotropy:   -103.38    eta:   -0.3226
     Ca  97    sigma_11=   1078.85    axis=( -0.216185  0.969203  0.117936)
     Ca  97    sigma_22=   1101.08    axis=( -0.868115 -0.135533 -0.477500)
     Ca  97    sigma_33=    986.59    axis=( -0.446811 -0.205610  0.870681)

     Atom 98  O   pos: (  0.228076 -0.651577  2.028107)  Total sigma:         169.38
           172.1367         14.5491         24.4650
             3.9333         81.2107          1.0806
            22.1432          6.9536        254.7794

     O   98    anisotropy:    137.61    eta:   -0.9427
     O   98    sigma_11=    166.75    axis=(  0.961581  0.091736 -0.258740)
     O   98    sigma_22=     80.26    axis=(  0.097598 -0.995177  0.009875)
     O   98    sigma_33=    261.11    axis=(  0.256586  0.034748  0.965897)

     Atom 99  H   pos: (  0.098397  0.399968 -0.018296)  Total sigma:          29.24
            24.7620          1.5501          0.3032
             1.7697         35.6115         -0.1015
             0.8107          0.2833         27.3508

     H   99    anisotropy:      9.93    eta:   -0.4577
     H   99    sigma_11=     27.45    axis=(  0.175282 -0.046577  0.983416)
     H   99    sigma_22=     24.42    axis=(  0.973202 -0.142818 -0.180225)
     H   99    sigma_33=     35.86    axis=(  0.148844  0.988652  0.020295)

     Atom100  O   pos: (  0.369560  0.409136  0.346625)  Total sigma:         132.03
           187.0905         36.5755         19.4245
            53.8209        117.0906        -35.8529
            38.3429        -25.7924         91.9137

     O  100    anisotropy:   -119.31    eta:   -0.9785
     O  100    sigma_11=    132.89    axis=( -0.219958  0.698769 -0.680691)
     O  100    sigma_22=    210.72    axis=( -0.908903 -0.400217 -0.117143)
     O  100    sigma_33=     52.49    axis=( -0.354280  0.592916  0.723144)

     Atom101  H   pos: (  0.261246  0.458833  0.438426)  Total sigma:          21.80
            32.6386         -2.8098        -12.7973
            -2.4180         13.3545          1.8154
           -11.5649          1.9272         19.3929

     H  101    anisotropy:     27.70    eta:   -0.0533
     H  101    sigma_11=     13.05    axis=(  0.244298  0.951170  0.188665)
     H  101    sigma_22=     12.07    axis=( -0.461317  0.285133 -0.840170)
     H  101    sigma_33=     40.26    axis=( -0.852939  0.118218  0.508448)

     Initialization:
     gipaw_setup  :      0.31s CPU      0.38s WALL (       1 calls)

     Linear response
     greenf       :  16997.34s CPU  17177.24s WALL (      96 calls)
     cgsolve      :  16903.32s CPU  17081.89s WALL (      96 calls)
     ch_psi       :  16342.09s CPU  16511.78s WALL (    6758 calls)
     h_psiq       :  12004.64s CPU  12124.04s WALL (    6758 calls)

     Apply operators
     h_psi        :   9735.05s CPU   9827.24s WALL (    7383 calls)
     apply_vel    :    215.32s CPU    221.36s WALL (      84 calls)

     Induced current
     j_para       :    525.73s CPU    530.10s WALL (     108 calls)
     biot_savart  :      0.06s CPU      0.07s WALL (       1 calls)

     Other routines

     General routines
     calbec       :   4887.78s CPU   4963.34s WALL (   21711 calls)
     fft          :      0.31s CPU      0.32s WALL (      32 calls)
     fftw         :   6797.53s CPU   6853.30s WALL ( 3809664 calls)
     davcio       :      0.01s CPU      1.31s WALL (      64 calls)

     Parallel routines
     fft_scatter  :   2086.38s CPU   2106.93s WALL ( 3809696 calls)

     Plugins


     GIPAW        :      5h22m CPU      5h26m WALL


   This run was terminated on:  22:35:39   2Nov2023            

=------------------------------------------------------------------------------=
   JOB DONE.
=------------------------------------------------------------------------------=
