# Supplementary material for: Is there a future for 43Ca nuclear magnetic resonance in cement science?
Source: Phys Chem Chem Phys. 2025 Apr 9;27(17):9159–68. doi: 10.1039/d5cp00491h (PMC11997747; doi:10.1039/d5cp00491h)
Supplement: CP-027-D5CP00491H-s001 [file CP-027-D5CP00491H-s001.zip › QE-Files/CSH-bulk-structures/CONFIG_surf30]

Surf 30
0 3
  13.375764243   0.125797985   0.165402392
  -4.251376206   6.207008783  -0.025735175
   0.202938090   1.467234087  20.564138992
Ca 1
1.6545450488 6.2748904261 7.2567142377
Ca 2
2.7128147156 0.1719646525 5.3048224176
Ca 3
0.5820909663 3.1516628762 5.2645047173
Ca 4
3.9263506291 3.2563511349 7.0264280373
Ca 5
6.1693069897 3.5245506472 19.3624020456
Ca 6
0.2846288162 5.419938775 10.8633834621
Ca 7
8.4674709032 6.45332397 7.4211289337
Ca 8
9.5161354306 0.2324291482 5.2953039739
Ca 9
7.3566610145 3.2615094565 5.4509179954
Ca 10
10.5942244556 3.2801014647 7.3993436087
Ca 11
-2.2428456845 6.1818256853 15.1761367431
Ca 12
8.4493133049 2.1533513131 2.4406130947
Si 13
-0.8945885293 2.1540653928 1.8893219684
Si 14
6.8863288606 3.3199375882 8.3862642041
Si 15
10.5770046921 3.6164799699 4.2707244028
Si 16
5.0356913776 1.6319674551 1.6427111929
Si 17
0.4680993428 3.4805559907 8.3389653556
Si 18
3.7607398489 3.4914404222 3.9836929732
Si 19
-1.4703897137 6.1228143468 8.3223107076
Si 20
1.9193224853 6.1104587251 3.9219284049
Si 21
5.1404508483 6.126860959 8.2742833544
Si 22
8.7089615797 6.2383735433 4.3629571429
O 23
2.782451374 4.7437785774 3.4861668431
O 24
3.541767558 1.0663130187 7.4920405103
O 25
7.2173397128 1.1088606858 4.2534308394
O 26
-2.6896152037 5.5024716672 7.4651748791
O 27
0.8780864869 5.7487878594 5.109809083
O 28
4.3058432841 2.7949070091 20.9300687478
O 29
0.2474886852 3.0655357103 2.987923523
H 30
0.9261695749 3.4202373962 2.3931667151
O 31
0.6925920113 3.1323536406 9.9304338046
O 32
4.2215691407 2.7834412155 2.5499791942
O 33
4.6898335906 6.4645118982 9.8188114076
O 34
12.5444162761 0.7794648881 2.9826644595
O 35
5.9079202538 4.6587730129 8.4035887737
O 36
9.6059145298 4.9119340519 3.9216410226
O 37
10.4289717875 0.9752440968 7.6310606415
O 38
0.4800801992 0.840525507 5.2193344992
O 39
3.9383526093 5.8360293415 7.1936174277
O 40
7.4499984936 5.6744348302 5.2514600129
O 41
-1.9899278937 2.6026856714 21.2489817267
H 42
11.9467965429 2.3900338394 20.6885597732
O 43
6.4583922106 2.2290346001 1.1420257666
O 44
6.8346803196 2.714099483 9.911256431
O 45
11.0309535307 2.9808354033 2.8083978745
O 46
6.1682621581 2.3553633918 7.2573529516
O 47
9.532704016 2.5351851725 4.9580196298
O 48
8.3235221609 3.7735351911 7.7650006839
O 49
-1.6488379054 3.9393195951 5.1558422379
O 50
-0.5387186044 2.4878571054 7.5545116154
O 51
2.9417735051 2.4967039338 4.9514224166
O 52
1.7771586078 3.7887930389 7.436498621
O 53
5.051414452 4.0974740114 4.7736968701
O 54
-1.8051698217 6.3759996986 9.9133126721
O 55
5.2925520945 0.2566546188 2.5543139468
O 56
-0.2235936975 5.0038359394 8.4801828613
O 57
2.1098691529 6.3861171406 9.6406693041
H 58
3.0962877827 6.1714442211 9.7353959083
H 59
6.4788661219 1.2025624458 9.7342439259
O 60
4.525756457 5.1812099139 18.8354978727
H 61
3.8045374428 5.3114487552 19.4909571475
H 62
4.1319248891 5.145966541 17.9388612946
O 63
6.8315766705 7.2197087029 11.2997400739
H 64
7.6881963428 6.9574902208 10.8485339222
H 65
6.0964429869 6.7783963867 10.7801982787
O 66
7.0108779877 4.0495141498 2.8736730811
H 67
6.2564044879 4.2629764681 3.4912277708
H 68
6.5877245252 3.5436219323 2.1114079796
O 69
-0.3664149288 7.1561699195 16.3393451926
H 70
-0.1470325883 7.3782585725 17.2932744666
H 71
4.5992828168 1.3131613624 15.8062984158
O 72
9.1425634914 6.9524044853 13.77398239
H 73
8.8970585845 6.2929347812 13.0966349639
H 74
-0.0545134287 1.4899700016 13.1625234016
O 75
9.7512471597 4.4154194033 14.6332616114
H 76
8.7687606917 4.4275368541 14.6273777021
H 77
10.0509144541 3.4855425796 14.4941326798
O 78
9.7310314948 2.5866796664 17.4448618241
H 79
10.3179957892 1.8538582243 17.1177115786
H 80
8.977195116 2.5498078946 16.8183887421
O 81
1.6928344559 4.7540141649 12.6377303358
H 82
2.5860502662 5.0463416977 12.9503510558
H 83
1.6741200457 3.803899772 12.8603719274
O 84
-1.657834413 6.1692352497 2.6654859294
H 85
-0.7285140461 5.8846480405 2.4883904477
H 86
2.5359818091 0.8430566258 2.2730389972
O 87
2.6497258587 1.9737998767 13.992218739
H 88
2.5548808556 1.9733331594 12.9941926882
H 89
3.5839377362 2.2233196754 14.1669862507
O 90
-0.6868039421 4.5380498194 14.5418733127
H 91
-0.4268499767 4.195912461 13.6648227871
H 92
0.0343216317 4.2862811569 15.1750288164
O 93
-0.0222802858 4.9001843774 19.1942470098
H 94
-0.3685894494 4.6745740069 20.1195009994
H 95
0.8799315834 4.4816892222 19.2842324682
O 96
4.9736172618 1.4839986926 11.7001115076
H 97
4.1310593726 2.0347326824 11.5370679906
H 98
5.660350107 1.9011389371 11.1242263322
O 99
-1.9758021264 5.3201490989 12.2621916028
H 100
-2.2966800153 5.658694868 11.3853333423
H 101
10.6471749736 5.0321612736 12.8993760612
O 102
7.9470869382 2.0366937358 19.401939485
H 103
8.7386220475 2.1411254331 18.8150462168
H 104
3.8132860662 7.4578840001 19.9501499428
O 105
10.0540525732 3.198856102 10.0806050152
H 106
9.2367037967 2.7707150552 9.7391881927
H 107
10.5337507538 2.4457780232 10.5285840092
O 108
2.597579917 2.2366607575 11.3491837602
H 109
1.9990414265 2.8272483391 10.7906010761
H 110
2.51095696 1.3820044983 10.77188038
O 111
-2.1642464276 4.8408029526 17.1790435128
H 112
-1.534175822 4.8478299829 17.9302965641
H 113
10.6588506481 4.1483103267 17.4234203763
O 114
0.4322429022 7.5278334295 18.8513420153
H 115
0.3483996437 6.5512044292 19.051662672
H 116
0.0904865501 7.9917267503 19.6861678027
O 117
9.6620039321 0.1712505088 2.7533720204
H 118
6.2637752284 6.5839390801 2.2336079268
H 119
5.0408740532 5.6079119408 2.2606069181
O 120
9.5573655459 4.3616701017 20.94632648
H 121
9.8342309518 5.2658968211 21.2757315702
H 122
10.3924603875 3.7172564048 20.9812018773
O 123
3.1960829476 4.6911138723 0.6363449924
H 124
2.4019732756 5.0352938896 1.0880824841
H 125
3.5532892677 4.0064594764 1.2510225458
O 126
1.8222257638 3.3854337491 20.2027276135
H 127
1.1651014699 3.4951550931 20.9833729338
H 128
2.742237008 3.149461049 20.5535328029
O 129
-3.9317061187 7.6593074513 19.0665239727
H 130
9.6357249673 7.2544842707 20.0533582687
H 131
0.8768276339 2.2533999324 19.3181225764
O 132
7.5246572967 1.4968445857 15.8961164179
H 133
6.8826840995 1.4903148109 15.1359144573
H 134
3.3241337185 6.7782585595 16.1971896014
O 135
7.9911067437 4.9688094458 18.9545339495
H 136
8.0738291258 5.9308838114 18.8397600507
H 137
8.6669773141 4.7126157637 19.6700951771
O 138
3.6376014209 4.7938876089 16.1532762032
H 139
2.7368913239 4.3622464225 16.2034640634
H 140
3.8452777389 4.9337222337 15.1944452215
O 141
5.5373580002 2.0940786251 14.2123863562
H 142
5.4043017694 1.772853193 13.2681182035
H 143
6.0047090852 2.9735430897 14.124345881
O 144
5.3234554791 4.4133438068 11.3437075439
H 145
5.0038185123 5.1038383779 10.684673415
H 146
5.8379499995 3.7515399447 10.7903823611
O 147
1.1081034874 3.8205502823 16.4177260154
H 148
0.9000633386 2.8330004909 16.4288424907
H 149
0.5985608562 4.2091109231 17.1567360037
O 150
6.9328923782 6.9076926148 16.1144385947
H 151
10.8990420928 0.9708564325 15.2228976389
H 152
6.8127585283 5.9431493878 16.2002978632
O 153
4.2314541058 5.3338426534 13.492093696
H 154
4.1208391728 6.2671787857 13.1882526145
H 155
4.6503503619 4.8488626228 12.6977891162
O 156
8.9527369326 6.8483216384 9.8486308149
H 157
0.0459900229 1.4904070043 9.6821615839
H 158
-3.5088977071 6.3421755169 9.8421884665
O 159
6.9551498864 4.4062932103 14.0265048672
H 160
6.2319404033 5.0642034129 13.9746155494
H 161
7.3851930187 4.4319853326 13.1251265092
O 162
10.3276448113 1.8056762709 13.768059789
H 163
9.4332343407 1.7901039492 13.3331941896
H 164
10.8665911226 1.447830994 13.0118018664
O 165
-0.4123975988 2.9056484 12.2162190649
H 166
11.9945488818 3.1015858628 12.3105278654
H 167
-0.0603614642 2.8663222964 11.2556778443
O 168
8.3908890307 4.6193040985 11.7659401308
H 169
9.0785213132 4.1017442241 11.2594175975
H 170
7.6720370838 4.7482712842 11.1154614317
O 171
8.1623833034 1.4772917198 12.1005911454
H 172
8.4401298281 1.0573913968 11.2274854296
H 173
7.6884507603 2.2778961661 11.7924767564
O 174
6.0916889066 3.6413861547 16.9662598591
H 175
6.5133198707 2.8194067211 16.6077575246
H 176
5.1920300018 3.7348612203 16.5820501773
O 177
-3.7996902305 7.443353705 16.4889379574
H 178
-3.7891799142 7.3594676966 17.5025469937
H 179
8.6406075283 7.3967669989 16.3674447036
O 180
9.6894557938 5.3969975181 1.11640819
H 181
8.9675504016 5.7664244474 1.6850348151
H 182
-2.880233129 5.4467798071 1.4979266706
