# Supplementary material for: Is there a future for 43Ca nuclear magnetic resonance in cement science?
Source: Phys Chem Chem Phys. 2025 Apr 9;27(17):9159–68. doi: 10.1039/d5cp00491h (PMC11997747; doi:10.1039/d5cp00491h)
Supplement: CP-027-D5CP00491H-s001 [file CP-027-D5CP00491H-s001.zip › QE-Files/CSH-bulk-structures/pair18.vc-relax.nmr.out]

     Program GIPAW v.7.2 starts on  4Nov2023 at  6:33:52 

     This program is part of the open-source Quantum ESPRESSO suite
     for quantum simulation of materials; please cite
         "P. Giannozzi et al., J. Phys.:Condens. Matter 21 395502 (2009);
         "P. Giannozzi et al., J. Phys.:Condens. Matter 29 465901 (2017);
         "P. Giannozzi et al., J. Chem. Phys. 152 154105 (2020);
          URL http://www.quantum-espresso.org", 
     in publications or presentations arising from this work. More details at
     http://www.quantum-espresso.org/quote

     Parallel version (MPI), running on   112 processors

     MPI processes distributed on     1 nodes
     R & G space division:  proc/nbgrp/npool/nimage =     112
     237657 MiB available memory on the printing compute node when the environment starts


     ***** This is GIPAW git revision                                          *****
     ***** you can cite: N. Varini et al., Comp. Phys. Comm. 184, 1827 (2013)  *****
     ***** in publications or presentations arising from this work.            *****

     Parallelizing q-star over 1 images
     Reading input from pair18.vc-relax.nmr.in

     ------------------- Input file: --------------------
&inputgipaw
	job = 'nmr'
	prefix = 'pair18.vc-relax_nmr'
	tmp_dir = './tmpPair18/',
	verbosity = 'high'
	diagonalization = 'david'
/


     Reading xml data from directory:

     ./tmpPair18/pair18.vc-relax_nmr.save/
     file Ca.pbe-spn-kjpaw_psl.1.0.0.UPF: wavefunction(s)  3S renormalized
     file O.pbe-n-kjpaw_psl.1.0.0.UPF: wavefunction(s)  2S 2P renormalized
     file Si.pbe-nl-kjpaw_psl.1.0.0.UPF: wavefunction(s)  3S 3P renormalized
     file H.pbe-kjpaw_psl.1.0.0.UPF: wavefunction(s)  1S renormalized

     IMPORTANT: XC functional enforced from input :
     Exchange-correlation= PBE
                           (   1   4   3   4   0   0   0)
     Any further DFT definition will be discarded
     Please, verify this is what you really want


     Parallelization info
     --------------------
     sticks:   dense  smooth     PW     G-vecs:    dense   smooth      PW
     Min         124     124     42                16784    16784    3383
     Max         125     125     43                16793    16793    3396
     Sum       13915   13915   4803              1880159  1880159  379881

     Using Slab Decomposition

     Reading collected, re-writing distributed wavefunctions
     Subspace diagonalization in iterative solution of the eigenvalue problem:
     a serial algorithm will be used

     GIPAW projectors -----------------------------------------------
     atom=  Ca   l=0  rc=    1.3000  rs=    0.8667
     atom=  Ca   l=0  rc=    1.3000  rs=    0.8667
     atom=  Ca   l=1  rc=    1.6000  rs=    1.0667
     atom=  Ca   l=1  rc=    1.6000  rs=    1.0667
     atom=  Ca   l=2  rc=    1.7000  rs=    1.1333
     atom=  Ca   l=2  rc=    1.7000  rs=    1.1333
     projs nearly linearly dependent: l=0  n1,n2= 1, 2  s=  0.99170013
     projs nearly linearly dependent: l=2  n1,n2= 1, 2  s=  0.99334936

     atom=  O    l=0  rc=    1.3000  rs=    0.8667
     atom=  O    l=0  rc=    1.3000  rs=    0.8667
     atom=  O    l=1  rc=    1.3500  rs=    0.9000
     atom=  O    l=1  rc=    1.3500  rs=    0.9000
     projs nearly linearly dependent: l=1  n1,n2= 1, 2  s=  0.99790099

     atom=  Si   l=0  rc=    1.8000  rs=    1.2000
     atom=  Si   l=0  rc=    1.8000  rs=    1.2000
     atom=  Si   l=1  rc=    1.8000  rs=    1.2000
     atom=  Si   l=1  rc=    1.8000  rs=    1.2000
     atom=  Si   l=2  rc=    1.8000  rs=    1.2000
     atom=  Si   l=2  rc=    1.8000  rs=    1.2000
     projs nearly linearly dependent: l=2  n1,n2= 1, 2  s=  0.99992180

     atom=  H    l=0  rc=    1.0000  rs=    0.6667
     atom=  H    l=0  rc=    1.0000  rs=    0.6667
     projs nearly linearly dependent: l=0  n1,n2= 1, 2  s=  0.99968852
     -----------------------------------------------------------------

     GIPAW integrals: -------------------------------------------
     Atom  i/j   nmr_para   nmr_dia   epr_rmc  epr_para   epr_dia
       Ca  1 1   0.25E+04 -0.66E+00  0.13E+02  0.81E+09  0.75E+03
       Ca  2 1   0.26E+04 -0.73E+00  0.13E+02  0.86E+09  0.79E+03
       Ca  2 2   0.28E+04 -0.80E+00  0.13E+02  0.92E+09  0.84E+03
       Ca  3 3   0.30E+02  0.22E+00  0.11E+02  0.47E+05  0.19E+03
       Ca  4 3   0.33E+02  0.20E+00  0.12E+02  0.54E+05  0.22E+03
       Ca  4 4   0.37E+02  0.17E+00  0.13E+02  0.60E+05  0.24E+03
       Ca  5 5   0.29E+01  0.74E+00  0.81E+01  0.47E+03  0.66E+02
       Ca  6 5   0.36E+01  0.91E+00  0.10E+02  0.59E+03  0.81E+02
       Ca  6 6   0.45E+01  0.11E+01  0.13E+02  0.74E+03  0.10E+03
       O   1 1   0.81E+03 -0.32E+00  0.65E+01  0.43E+08  0.24E+03
       O   2 1   0.91E+03 -0.39E+00  0.71E+01  0.48E+08  0.27E+03
       O   2 2   0.10E+04 -0.48E+00  0.78E+01  0.55E+08  0.31E+03
       O   3 3   0.99E+01  0.87E+00  0.58E+01  0.24E+04  0.75E+02
       O   4 3   0.11E+02  0.97E+00  0.67E+01  0.27E+04  0.83E+02
       O   4 4   0.12E+02  0.11E+01  0.76E+01  0.31E+04  0.93E+02
       Si  1 1   0.12E+04 -0.54E-01  0.93E+01  0.18E+09  0.37E+03
       Si  2 1   0.17E+04  0.68E-01  0.12E+02  0.26E+09  0.52E+03
       Si  2 2   0.24E+04  0.31E+00  0.19E+02  0.37E+09  0.74E+03
       Si  3 3   0.18E+02  0.34E+00  0.10E+02  0.13E+05  0.11E+03
       Si  4 3   0.21E+02  0.27E+00  0.11E+02  0.15E+05  0.13E+03
       Si  4 4   0.23E+02  0.18E+00  0.12E+02  0.18E+05  0.14E+03
       Si  5 5   0.26E+00  0.79E-01  0.58E+00  0.29E+02  0.79E+01
       Si  6 5   0.27E+00  0.84E-01  0.62E+00  0.30E+02  0.81E+01
       Si  6 6   0.29E+00  0.89E-01  0.66E+00  0.31E+02  0.84E+01
       H   1 1   0.39E+02  0.19E+00  0.29E+00  0.78E+05  0.13E+02
       H   2 1   0.41E+02  0.21E+00  0.32E+00  0.82E+05  0.14E+02
       H   2 2   0.43E+02  0.22E+00  0.36E+00  0.86E+05  0.15E+02
     ------------------------------------------------------------

     alpha_pv=     77.2120 eV

     Number of occupied bands for each k-point:
     k-point:     1    nbnd_occ= 236
     k-point:     2    nbnd_occ= 236
     k-point:     3    nbnd_occ= 236
     k-point:     4    nbnd_occ= 236


     q-space interpolation up to   240.00 Rydberg

     GIPAW job: nmr                                                                             
     NMR macroscopic correction: yes
             0.6667          0.0000          0.0000
             0.0000          0.6667          0.0000
             0.0000          0.0000          0.6667


     Largest allocated arrays     est. size (Mb)     dimensions
        KS wavefunctions at k          11.60 Mb     (    3222,  236)
        KS wavefunctions at k+q        11.60 Mb     (    3222,  236)
        First-order wavefunctions     116.03 Mb     (    3222,  236, 10)
        First-order wavefunct (US)     69.62 Mb     (    3222,  236,  6)
        Charge/spin density             0.51 Mb     (   67500,    1)
        Induced current                 4.63 Mb     (   67500,    3,3,1)
        Induced magnetic field          4.63 Mb     (   67500,    3,3,1)
        NL pseudopotentials            40.51 Mb     (    3222,  824)
        GIPAW NL terms                 40.51 Mb     (    3222,  824)

     Computing the magnetic susceptibility     isolve=0    ethr=  0.1000E-13
     k-point #    1 of     4      pool #  1    cpu time:       9.0
     compute_u_kq: q = (    0.0000,    0.0000,    0.0000)
     Rotating WFCS
     ethr =  1.00E-14,  avg # of iterations =  6.0
     eigenvalues at k:
 -35.5086 -35.0276 -34.8277 -34.7793 -34.7542 -34.7518 -34.7435 -34.7172
 -34.7094 -34.6969 -34.6722 -34.5592 -34.5281 -17.7358 -17.1021 -17.0223
 -16.9090 -16.8638 -16.8116 -16.7745 -16.7183 -16.6427 -16.5422 -16.4532
 -16.4271 -16.3686 -16.3278 -16.3037 -16.2475 -16.2350 -16.2100 -16.1979
 -16.1532 -16.1387 -16.1195 -16.0930 -16.0879 -16.0723 -16.0520 -16.0196
 -15.9825 -15.9602 -15.9332 -15.9154 -15.9024 -15.8851 -15.8762 -15.8638
 -15.8381 -15.8180 -15.8045 -15.7856 -15.7715 -15.7623 -15.7577 -15.7474
 -15.7347 -15.7274 -15.7098 -15.7022 -15.6683 -15.6627 -15.6451 -15.6159
 -15.6044 -15.5691 -15.5446 -15.3932 -15.2190 -15.1323 -15.0799 -14.8584
 -14.1695 -14.1013 -14.0600 -13.9206 -13.9118 -13.8033 -13.7691 -13.7071
 -13.6209 -13.5511 -13.4899 -13.4578 -13.3223 -13.2465 -13.1845 -13.1521
 -13.1259 -13.0589 -12.9835 -12.9593 -12.9043 -12.8240 -12.8034 -12.7864
 -12.7095 -12.6996  -5.4203  -5.1329  -4.9643  -4.7877  -4.6162  -4.5404
  -4.4099  -4.3860  -4.3136  -4.2282  -4.1611  -4.0510  -4.0116  -3.9086
  -3.8255  -3.7330  -3.6812  -3.5810  -3.0681  -2.5991  -2.4232  -2.3739
  -2.2266  -2.0308  -1.9268  -1.8614  -1.7884  -1.7085  -1.5894  -1.5279
  -1.5009  -1.4466  -1.3180  -1.2476  -1.2115  -1.0989  -1.0485  -0.9852
  -0.9588  -0.9018  -0.8669  -0.8489  -0.7673  -0.7449  -0.6930  -0.6601
  -0.6228  -0.5848  -0.5253  -0.4461  -0.2993  -0.2869  -0.2052  -0.1330
  -0.1002  -0.0240  -0.0130   0.0255   0.0746   0.1479   0.1913   0.2364
   0.3118   0.3619   0.4399   0.4924   0.5455   0.5757   0.6303   0.6573
   0.7205   0.7499   0.7949   0.8450   0.8586   0.8845   0.9100   0.9381
   0.9770   1.0124   1.0681   1.1012   1.1420   1.1709   1.2228   1.2419
   1.2685   1.3134   1.3410   1.3892   1.4125   1.4350   1.4592   1.4913
   1.5085   1.5533   1.5810   1.6160   1.6259   1.6483   1.6803   1.6996
   1.7156   1.7488   1.7652   1.7917   1.8203   1.8752   1.8938   1.9298
   1.9921   2.0178   2.0476   2.0868   2.1113   2.1304   2.1646   2.1828
   2.2121   2.2633   2.2842   2.3378   2.3526   2.3722   2.4056   2.4571
   2.4746   2.5025   2.5839   2.6669   2.6821   2.7531   2.7693   2.8031
   2.8364   2.8898   2.9660   3.0974
     eigenvalues at k+q:
 -35.5086 -35.0277 -34.8277 -34.7793 -34.7542 -34.7518 -34.7434 -34.7171
 -34.7094 -34.6969 -34.6721 -34.5592 -34.5281 -17.7358 -17.1021 -17.0223
 -16.9090 -16.8638 -16.8116 -16.7745 -16.7183 -16.6427 -16.5422 -16.4532
 -16.4271 -16.3686 -16.3278 -16.3037 -16.2475 -16.2350 -16.2100 -16.1979
 -16.1532 -16.1387 -16.1194 -16.0930 -16.0879 -16.0723 -16.0519 -16.0196
 -15.9825 -15.9601 -15.9332 -15.9154 -15.9024 -15.8851 -15.8762 -15.8638
 -15.8381 -15.8180 -15.8044 -15.7856 -15.7715 -15.7623 -15.7577 -15.7474
 -15.7348 -15.7274 -15.7098 -15.7022 -15.6683 -15.6627 -15.6451 -15.6159
 -15.6044 -15.5691 -15.5446 -15.3932 -15.2190 -15.1323 -15.0799 -14.8583
 -14.1695 -14.1013 -14.0600 -13.9206 -13.9118 -13.8033 -13.7692 -13.7071
 -13.6209 -13.5511 -13.4899 -13.4578 -13.3223 -13.2465 -13.1844 -13.1521
 -13.1259 -13.0589 -12.9835 -12.9594 -12.9044 -12.8240 -12.8034 -12.7864
 -12.7095 -12.6996  -5.4203  -5.1329  -4.9644  -4.7877  -4.6162  -4.5404
  -4.4099  -4.3860  -4.3136  -4.2282  -4.1611  -4.0510  -4.0116  -3.9086
  -3.8255  -3.7330  -3.6812  -3.5810  -3.0681  -2.5991  -2.4232  -2.3739
  -2.2267  -2.0309  -1.9268  -1.8614  -1.7884  -1.7085  -1.5894  -1.5279
  -1.5009  -1.4466  -1.3180  -1.2476  -1.2115  -1.0989  -1.0485  -0.9852
  -0.9588  -0.9018  -0.8669  -0.8489  -0.7673  -0.7449  -0.6930  -0.6601
  -0.6228  -0.5848  -0.5253  -0.4461  -0.2993  -0.2869  -0.2052  -0.1330
  -0.1002  -0.0240  -0.0130   0.0255   0.0746   0.1479   0.1913   0.2364
   0.3118   0.3619   0.4399   0.4924   0.5454   0.5757   0.6303   0.6573
   0.7205   0.7499   0.7949   0.8450   0.8586   0.8845   0.9100   0.9381
   0.9770   1.0124   1.0681   1.1012   1.1420   1.1709   1.2228   1.2419
   1.2685   1.3134   1.3410   1.3892   1.4125   1.4350   1.4592   1.4913
   1.5085   1.5533   1.5810   1.6160   1.6258   1.6483   1.6803   1.6996
   1.7156   1.7488   1.7652   1.7917   1.8203   1.8752   1.8938   1.9298
   1.9921   2.0179   2.0476   2.0868   2.1113   2.1304   2.1647   2.1828
   2.2121   2.2633   2.2842   2.3378   2.3526   2.3722   2.4056   2.4571
   2.4746   2.5025   2.5839   2.6669   2.6821   2.7531   2.7693   2.8031
   2.8364   2.8898   2.9660   3.0974
     cgsolve_all iterations  63    anorm=    0.75E-07
PARA_AUG  1     -25.9852569         0.4212340         0.1178744
     cgsolve_all iterations  65    anorm=    0.73E-07
PARA_AUG  2       0.3229605       -24.0423976         0.7854552
     cgsolve_all iterations  65    anorm=    0.74E-07
PARA_AUG  3       0.3510693         0.6859122       -25.3702249
     cgsolve_all iterations  72    anorm=    0.73E-07
     cgsolve_all iterations  70    anorm=    0.73E-07
     cgsolve_all iterations  70    anorm=    0.73E-07
     compute_u_kq: q = (    0.0204,    0.0000,    0.0000)
     Rotating WFCS
     ethr =  1.00E-14,  avg # of iterations = 23.0
     eigenvalues at k:
 -35.5086 -35.0276 -34.8277 -34.7793 -34.7542 -34.7518 -34.7435 -34.7172
 -34.7094 -34.6969 -34.6722 -34.5592 -34.5281 -17.7358 -17.1021 -17.0223
 -16.9090 -16.8638 -16.8116 -16.7745 -16.7183 -16.6427 -16.5422 -16.4532
 -16.4271 -16.3686 -16.3278 -16.3037 -16.2475 -16.2350 -16.2100 -16.1979
 -16.1532 -16.1387 -16.1195 -16.0930 -16.0879 -16.0723 -16.0520 -16.0196
 -15.9825 -15.9602 -15.9332 -15.9154 -15.9024 -15.8851 -15.8762 -15.8638
 -15.8381 -15.8180 -15.8045 -15.7856 -15.7715 -15.7623 -15.7577 -15.7474
 -15.7347 -15.7274 -15.7098 -15.7022 -15.6683 -15.6627 -15.6451 -15.6159
 -15.6044 -15.5691 -15.5446 -15.3932 -15.2190 -15.1323 -15.0799 -14.8584
 -14.1695 -14.1013 -14.0600 -13.9206 -13.9118 -13.8033 -13.7691 -13.7071
 -13.6209 -13.5511 -13.4899 -13.4578 -13.3223 -13.2465 -13.1845 -13.1521
 -13.1259 -13.0589 -12.9835 -12.9593 -12.9043 -12.8240 -12.8034 -12.7864
 -12.7095 -12.6996  -5.4203  -5.1329  -4.9643  -4.7877  -4.6162  -4.5404
  -4.4099  -4.3860  -4.3136  -4.2282  -4.1611  -4.0510  -4.0116  -3.9086
  -3.8255  -3.7330  -3.6812  -3.5810  -3.0681  -2.5991  -2.4232  -2.3739
  -2.2266  -2.0308  -1.9268  -1.8614  -1.7884  -1.7085  -1.5894  -1.5279
  -1.5009  -1.4466  -1.3180  -1.2476  -1.2115  -1.0989  -1.0485  -0.9852
  -0.9588  -0.9018  -0.8669  -0.8489  -0.7673  -0.7449  -0.6930  -0.6601
  -0.6228  -0.5848  -0.5253  -0.4461  -0.2993  -0.2869  -0.2052  -0.1330
  -0.1002  -0.0240  -0.0130   0.0255   0.0746   0.1479   0.1913   0.2364
   0.3118   0.3619   0.4399   0.4924   0.5455   0.5757   0.6303   0.6573
   0.7205   0.7499   0.7949   0.8450   0.8586   0.8845   0.9100   0.9381
   0.9770   1.0124   1.0681   1.1012   1.1420   1.1709   1.2228   1.2419
   1.2685   1.3134   1.3410   1.3892   1.4125   1.4350   1.4592   1.4913
   1.5085   1.5533   1.5810   1.6160   1.6259   1.6483   1.6803   1.6996
   1.7156   1.7488   1.7652   1.7917   1.8203   1.8752   1.8938   1.9298
   1.9921   2.0178   2.0476   2.0868   2.1113   2.1304   2.1646   2.1828
   2.2121   2.2633   2.2842   2.3378   2.3526   2.3722   2.4056   2.4571
   2.4746   2.5025   2.5839   2.6669   2.6821   2.7531   2.7693   2.8031
   2.8364   2.8898   2.9660   3.0974
     eigenvalues at k+q:
 -35.5086 -35.0277 -34.8277 -34.7793 -34.7542 -34.7518 -34.7434 -34.7171
 -34.7094 -34.6969 -34.6721 -34.5592 -34.5281 -17.7434 -17.1005 -17.0144
 -16.9102 -16.8650 -16.8127 -16.7754 -16.7127 -16.6409 -16.5390 -16.4503
 -16.4287 -16.3704 -16.3287 -16.3034 -16.2531 -16.2383 -16.2148 -16.2012
 -16.1559 -16.1396 -16.1215 -16.0961 -16.0894 -16.0740 -16.0506 -16.0181
 -15.9826 -15.9591 -15.9318 -15.9148 -15.8997 -15.8827 -15.8742 -15.8611
 -15.8391 -15.8153 -15.8030 -15.7854 -15.7709 -15.7622 -15.7590 -15.7485
 -15.7331 -15.7274 -15.7099 -15.7020 -15.6694 -15.6623 -15.6443 -15.6182
 -15.6049 -15.5707 -15.5458 -15.3944 -15.2166 -15.1275 -15.0752 -14.8566
 -14.1685 -14.0995 -14.0586 -13.9125 -13.9019 -13.7956 -13.7677 -13.6980
 -13.6187 -13.5495 -13.4906 -13.4578 -13.3313 -13.2474 -13.1904 -13.1579
 -13.1296 -13.0661 -12.9863 -12.9584 -12.9067 -12.8334 -12.8051 -12.7875
 -12.7101 -12.7047  -5.4201  -5.1301  -4.9617  -4.7857  -4.6169  -4.5449
  -4.4093  -4.3838  -4.3115  -4.2283  -4.1649  -4.0525  -4.0135  -3.9105
  -3.8227  -3.7363  -3.6809  -3.5805  -3.0682  -2.5941  -2.4229  -2.3727
  -2.2220  -2.0227  -1.9209  -1.8529  -1.7784  -1.6990  -1.5883  -1.5264
  -1.4988  -1.4373  -1.3168  -1.2527  -1.2129  -1.1008  -1.0465  -0.9872
  -0.9585  -0.9063  -0.8685  -0.8479  -0.7644  -0.7449  -0.6917  -0.6596
  -0.6216  -0.5836  -0.5306  -0.4466  -0.3074  -0.2848  -0.2052  -0.1319
  -0.1011  -0.0250  -0.0092   0.0232   0.0743   0.1442   0.1876   0.2314
   0.3127   0.3605   0.4306   0.4971   0.5441   0.5697   0.6313   0.6555
   0.7130   0.7464   0.7914   0.8457   0.8575   0.8846   0.9115   0.9356
   0.9800   1.0102   1.0642   1.0976   1.1427   1.1674   1.2218   1.2414
   1.2661   1.3112   1.3402   1.3914   1.4110   1.4334   1.4542   1.4910
   1.5008   1.5521   1.5749   1.6106   1.6261   1.6478   1.6783   1.6975
   1.7121   1.7461   1.7621   1.7925   1.8210   1.8746   1.8926   1.9300
   1.9959   2.0233   2.0509   2.0901   2.1114   2.1314   2.1674   2.1861
   2.2118   2.2630   2.2827   2.3382   2.3527   2.3722   2.4102   2.4602
   2.4791   2.5042   2.5823   2.6676   2.6820   2.7515   2.7692   2.8058
   2.8396   2.8903   2.9609   3.0961
     cgsolve_all iterations  72    anorm=    0.74E-07
     cgsolve_all iterations  70    anorm=    0.73E-07
     cgsolve_all iterations  70    anorm=    0.71E-07
     compute_u_kq: q = (   -0.0204,    0.0000,    0.0000)
     Rotating WFCS
     ethr =  1.00E-14,  avg # of iterations = 23.0
     eigenvalues at k:
 -35.5086 -35.0276 -34.8277 -34.7793 -34.7542 -34.7518 -34.7435 -34.7172
 -34.7094 -34.6969 -34.6722 -34.5592 -34.5281 -17.7358 -17.1021 -17.0223
 -16.9090 -16.8638 -16.8116 -16.7745 -16.7183 -16.6427 -16.5422 -16.4532
 -16.4271 -16.3686 -16.3278 -16.3037 -16.2475 -16.2350 -16.2100 -16.1979
 -16.1532 -16.1387 -16.1195 -16.0930 -16.0879 -16.0723 -16.0520 -16.0196
 -15.9825 -15.9602 -15.9332 -15.9154 -15.9024 -15.8851 -15.8762 -15.8638
 -15.8381 -15.8180 -15.8045 -15.7856 -15.7715 -15.7623 -15.7577 -15.7474
 -15.7347 -15.7274 -15.7098 -15.7022 -15.6683 -15.6627 -15.6451 -15.6159
 -15.6044 -15.5691 -15.5446 -15.3932 -15.2190 -15.1323 -15.0799 -14.8584
 -14.1695 -14.1013 -14.0600 -13.9206 -13.9118 -13.8033 -13.7691 -13.7071
 -13.6209 -13.5511 -13.4899 -13.4578 -13.3223 -13.2465 -13.1845 -13.1521
 -13.1259 -13.0589 -12.9835 -12.9593 -12.9043 -12.8240 -12.8034 -12.7864
 -12.7095 -12.6996  -5.4203  -5.1329  -4.9643  -4.7877  -4.6162  -4.5404
  -4.4099  -4.3860  -4.3136  -4.2282  -4.1611  -4.0510  -4.0116  -3.9086
  -3.8255  -3.7330  -3.6812  -3.5810  -3.0681  -2.5991  -2.4232  -2.3739
  -2.2266  -2.0308  -1.9268  -1.8614  -1.7884  -1.7085  -1.5894  -1.5279
  -1.5009  -1.4466  -1.3180  -1.2476  -1.2115  -1.0989  -1.0485  -0.9852
  -0.9588  -0.9018  -0.8669  -0.8489  -0.7673  -0.7449  -0.6930  -0.6601
  -0.6228  -0.5848  -0.5253  -0.4461  -0.2993  -0.2869  -0.2052  -0.1330
  -0.1002  -0.0240  -0.0130   0.0255   0.0746   0.1479   0.1913   0.2364
   0.3118   0.3619   0.4399   0.4924   0.5455   0.5757   0.6303   0.6573
   0.7205   0.7499   0.7949   0.8450   0.8586   0.8845   0.9100   0.9381
   0.9770   1.0124   1.0681   1.1012   1.1420   1.1709   1.2228   1.2419
   1.2685   1.3134   1.3410   1.3892   1.4125   1.4350   1.4592   1.4913
   1.5085   1.5533   1.5810   1.6160   1.6259   1.6483   1.6803   1.6996
   1.7156   1.7488   1.7652   1.7917   1.8203   1.8752   1.8938   1.9298
   1.9921   2.0178   2.0476   2.0868   2.1113   2.1304   2.1646   2.1828
   2.2121   2.2633   2.2842   2.3378   2.3526   2.3722   2.4056   2.4571
   2.4746   2.5025   2.5839   2.6669   2.6821   2.7531   2.7693   2.8031
   2.8364   2.8898   2.9660   3.0974
     eigenvalues at k+q:
 -35.5086 -35.0277 -34.8278 -34.7793 -34.7542 -34.7518 -34.7434 -34.7171
 -34.7094 -34.6969 -34.6722 -34.5592 -34.5281 -17.7281 -17.1038 -17.0303
 -16.9079 -16.8631 -16.8105 -16.7735 -16.7236 -16.6442 -16.5453 -16.4573
 -16.4239 -16.3668 -16.3273 -16.3038 -16.2417 -16.2319 -16.2052 -16.1939
 -16.1506 -16.1379 -16.1176 -16.0913 -16.0847 -16.0708 -16.0539 -16.0207
 -15.9824 -15.9611 -15.9348 -15.9162 -15.9055 -15.8871 -15.8786 -15.8664
 -15.8372 -15.8210 -15.8059 -15.7861 -15.7722 -15.7630 -15.7563 -15.7460
 -15.7363 -15.7272 -15.7095 -15.7024 -15.6676 -15.6630 -15.6459 -15.6140
 -15.6032 -15.5674 -15.5435 -15.3919 -15.2213 -15.1370 -15.0845 -14.8600
 -14.1705 -14.1031 -14.0613 -13.9290 -13.9213 -13.8112 -13.7700 -13.7157
 -13.6228 -13.5524 -13.4893 -13.4580 -13.3135 -13.2462 -13.1785 -13.1477
 -13.1205 -13.0515 -12.9807 -12.9604 -12.9028 -12.8146 -12.8019 -12.7849
 -12.7092 -12.6941  -5.4205  -5.1357  -4.9670  -4.7898  -4.6153  -4.5361
  -4.4113  -4.3872  -4.3155  -4.2280  -4.1582  -4.0492  -4.0089  -3.9074
  -3.8284  -3.7295  -3.6814  -3.5816  -3.0679  -2.6039  -2.4236  -2.3754
  -2.2315  -2.0395  -1.9328  -1.8692  -1.7981  -1.7183  -1.5905  -1.5291
  -1.5033  -1.4554  -1.3198  -1.2421  -1.2091  -1.0974  -1.0502  -0.9849
  -0.9579  -0.8972  -0.8659  -0.8491  -0.7709  -0.7444  -0.6942  -0.6605
  -0.6244  -0.5858  -0.5196  -0.4458  -0.2919  -0.2886  -0.2059  -0.1338
  -0.0993  -0.0265  -0.0132   0.0276   0.0748   0.1515   0.1952   0.2414
   0.3112   0.3638   0.4488   0.4881   0.5462   0.5815   0.6305   0.6589
   0.7261   0.7545   0.7972   0.8443   0.8599   0.8841   0.9089   0.9416
   0.9746   1.0146   1.0713   1.1046   1.1413   1.1738   1.2226   1.2419
   1.2726   1.3155   1.3421   1.3867   1.4139   1.4368   1.4641   1.4917
   1.5157   1.5542   1.5876   1.6214   1.6261   1.6491   1.6809   1.7012
   1.7199   1.7514   1.7684   1.7903   1.8211   1.8746   1.8963   1.9295
   1.9879   2.0116   2.0447   2.0828   2.1120   2.1307   2.1622   2.1794
   2.2126   2.2633   2.2857   2.3367   2.3517   2.3724   2.4007   2.4539
   2.4709   2.5009   2.5858   2.6660   2.6826   2.7539   2.7696   2.7989
   2.8349   2.8892   2.9710   3.0985
     cgsolve_all iterations  72    anorm=    0.73E-07
     cgsolve_all iterations  70    anorm=    0.74E-07
     cgsolve_all iterations  72    anorm=    0.73E-07
     compute_u_kq: q = (    0.0000,    0.0204,    0.0000)
     Rotating WFCS
     ethr =  1.00E-14,  avg # of iterations = 23.0
     eigenvalues at k:
 -35.5086 -35.0276 -34.8277 -34.7793 -34.7542 -34.7518 -34.7435 -34.7172
 -34.7094 -34.6969 -34.6722 -34.5592 -34.5281 -17.7358 -17.1021 -17.0223
 -16.9090 -16.8638 -16.8116 -16.7745 -16.7183 -16.6427 -16.5422 -16.4532
 -16.4271 -16.3686 -16.3278 -16.3037 -16.2475 -16.2350 -16.2100 -16.1979
 -16.1532 -16.1387 -16.1195 -16.0930 -16.0879 -16.0723 -16.0520 -16.0196
 -15.9825 -15.9602 -15.9332 -15.9154 -15.9024 -15.8851 -15.8762 -15.8638
 -15.8381 -15.8180 -15.8045 -15.7856 -15.7715 -15.7623 -15.7577 -15.7474
 -15.7347 -15.7274 -15.7098 -15.7022 -15.6683 -15.6627 -15.6451 -15.6159
 -15.6044 -15.5691 -15.5446 -15.3932 -15.2190 -15.1323 -15.0799 -14.8584
 -14.1695 -14.1013 -14.0600 -13.9206 -13.9118 -13.8033 -13.7691 -13.7071
 -13.6209 -13.5511 -13.4899 -13.4578 -13.3223 -13.2465 -13.1845 -13.1521
 -13.1259 -13.0589 -12.9835 -12.9593 -12.9043 -12.8240 -12.8034 -12.7864
 -12.7095 -12.6996  -5.4203  -5.1329  -4.9643  -4.7877  -4.6162  -4.5404
  -4.4099  -4.3860  -4.3136  -4.2282  -4.1611  -4.0510  -4.0116  -3.9086
  -3.8255  -3.7330  -3.6812  -3.5810  -3.0681  -2.5991  -2.4232  -2.3739
  -2.2266  -2.0308  -1.9268  -1.8614  -1.7884  -1.7085  -1.5894  -1.5279
  -1.5009  -1.4466  -1.3180  -1.2476  -1.2115  -1.0989  -1.0485  -0.9852
  -0.9588  -0.9018  -0.8669  -0.8489  -0.7673  -0.7449  -0.6930  -0.6601
  -0.6228  -0.5848  -0.5253  -0.4461  -0.2993  -0.2869  -0.2052  -0.1330
  -0.1002  -0.0240  -0.0130   0.0255   0.0746   0.1479   0.1913   0.2364
   0.3118   0.3619   0.4399   0.4924   0.5455   0.5757   0.6303   0.6573
   0.7205   0.7499   0.7949   0.8450   0.8586   0.8845   0.9100   0.9381
   0.9770   1.0124   1.0681   1.1012   1.1420   1.1709   1.2228   1.2419
   1.2685   1.3134   1.3410   1.3892   1.4125   1.4350   1.4592   1.4913
   1.5085   1.5533   1.5810   1.6160   1.6259   1.6483   1.6803   1.6996
   1.7156   1.7488   1.7652   1.7917   1.8203   1.8752   1.8938   1.9298
   1.9921   2.0178   2.0476   2.0868   2.1113   2.1304   2.1646   2.1828
   2.2121   2.2633   2.2842   2.3378   2.3526   2.3722   2.4056   2.4571
   2.4746   2.5025   2.5839   2.6669   2.6821   2.7531   2.7693   2.8031
   2.8364   2.8898   2.9660   3.0974
     eigenvalues at k+q:
 -35.5086 -35.0277 -34.8277 -34.7793 -34.7542 -34.7518 -34.7434 -34.7171
 -34.7094 -34.6969 -34.6721 -34.5592 -34.5281 -17.7357 -17.1019 -17.0232
 -16.9082 -16.8637 -16.8111 -16.7756 -16.7187 -16.6423 -16.5412 -16.4527
 -16.4266 -16.3699 -16.3312 -16.3039 -16.2486 -16.2338 -16.2090 -16.1986
 -16.1507 -16.1377 -16.1196 -16.0950 -16.0858 -16.0730 -16.0516 -16.0196
 -15.9813 -15.9614 -15.9338 -15.9154 -15.9021 -15.8848 -15.8764 -15.8639
 -15.8375 -15.8178 -15.8047 -15.7856 -15.7713 -15.7619 -15.7558 -15.7468
 -15.7345 -15.7272 -15.7087 -15.7023 -15.6697 -15.6631 -15.6477 -15.6168
 -15.6056 -15.5704 -15.5422 -15.3925 -15.2196 -15.1336 -15.0787 -14.8584
 -14.1705 -14.1018 -14.0619 -13.9214 -13.9101 -13.8029 -13.7696 -13.7019
 -13.6219 -13.5471 -13.4892 -13.4549 -13.3273 -13.2466 -13.1894 -13.1591
 -13.1291 -13.0552 -12.9794 -12.9582 -12.9027 -12.8235 -12.8032 -12.7862
 -12.7101 -12.6990  -5.4203  -5.1328  -4.9644  -4.7878  -4.6162  -4.5403
  -4.4109  -4.3846  -4.3142  -4.2285  -4.1618  -4.0514  -4.0102  -3.9089
  -3.8255  -3.7331  -3.6811  -3.5810  -3.0667  -2.6000  -2.4236  -2.3733
  -2.2268  -2.0318  -1.9274  -1.8663  -1.7896  -1.7035  -1.5891  -1.5263
  -1.5011  -1.4462  -1.3198  -1.2463  -1.2097  -1.0988  -1.0482  -0.9842
  -0.9582  -0.9006  -0.8679  -0.8500  -0.7680  -0.7446  -0.6960  -0.6602
  -0.6253  -0.5819  -0.5271  -0.4458  -0.3008  -0.2837  -0.2065  -0.1330
  -0.0965  -0.0218  -0.0104   0.0239   0.0739   0.1475   0.1929   0.2329
   0.3045   0.3682   0.4426   0.4940   0.5434   0.5721   0.6299   0.6558
   0.7181   0.7523   0.7980   0.8459   0.8594   0.8847   0.9091   0.9337
   0.9758   1.0149   1.0693   1.1000   1.1413   1.1677   1.2213   1.2367
   1.2711   1.3147   1.3344   1.3935   1.4148   1.4350   1.4610   1.4933
   1.5079   1.5536   1.5837   1.6154   1.6244   1.6487   1.6833   1.6999
   1.7182   1.7494   1.7666   1.7895   1.8222   1.8784   1.8924   1.9290
   1.9909   2.0183   2.0508   2.0872   2.1081   2.1274   2.1621   2.1816
   2.2141   2.2619   2.2861   2.3373   2.3528   2.3723   2.4050   2.4577
   2.4777   2.5010   2.5834   2.6633   2.6859   2.7516   2.7702   2.8008
   2.8393   2.8890   2.9662   3.0974
     cgsolve_all iterations  72    anorm=    0.72E-07
     cgsolve_all iterations  70    anorm=    0.74E-07
     cgsolve_all iterations  70    anorm=    0.72E-07
     compute_u_kq: q = (    0.0000,   -0.0204,    0.0000)
     Rotating WFCS
     ethr =  1.00E-14,  avg # of iterations = 23.0
     eigenvalues at k:
 -35.5086 -35.0276 -34.8277 -34.7793 -34.7542 -34.7518 -34.7435 -34.7172
 -34.7094 -34.6969 -34.6722 -34.5592 -34.5281 -17.7358 -17.1021 -17.0223
 -16.9090 -16.8638 -16.8116 -16.7745 -16.7183 -16.6427 -16.5422 -16.4532
 -16.4271 -16.3686 -16.3278 -16.3037 -16.2475 -16.2350 -16.2100 -16.1979
 -16.1532 -16.1387 -16.1195 -16.0930 -16.0879 -16.0723 -16.0520 -16.0196
 -15.9825 -15.9602 -15.9332 -15.9154 -15.9024 -15.8851 -15.8762 -15.8638
 -15.8381 -15.8180 -15.8045 -15.7856 -15.7715 -15.7623 -15.7577 -15.7474
 -15.7347 -15.7274 -15.7098 -15.7022 -15.6683 -15.6627 -15.6451 -15.6159
 -15.6044 -15.5691 -15.5446 -15.3932 -15.2190 -15.1323 -15.0799 -14.8584
 -14.1695 -14.1013 -14.0600 -13.9206 -13.9118 -13.8033 -13.7691 -13.7071
 -13.6209 -13.5511 -13.4899 -13.4578 -13.3223 -13.2465 -13.1845 -13.1521
 -13.1259 -13.0589 -12.9835 -12.9593 -12.9043 -12.8240 -12.8034 -12.7864
 -12.7095 -12.6996  -5.4203  -5.1329  -4.9643  -4.7877  -4.6162  -4.5404
  -4.4099  -4.3860  -4.3136  -4.2282  -4.1611  -4.0510  -4.0116  -3.9086
  -3.8255  -3.7330  -3.6812  -3.5810  -3.0681  -2.5991  -2.4232  -2.3739
  -2.2266  -2.0308  -1.9268  -1.8614  -1.7884  -1.7085  -1.5894  -1.5279
  -1.5009  -1.4466  -1.3180  -1.2476  -1.2115  -1.0989  -1.0485  -0.9852
  -0.9588  -0.9018  -0.8669  -0.8489  -0.7673  -0.7449  -0.6930  -0.6601
  -0.6228  -0.5848  -0.5253  -0.4461  -0.2993  -0.2869  -0.2052  -0.1330
  -0.1002  -0.0240  -0.0130   0.0255   0.0746   0.1479   0.1913   0.2364
   0.3118   0.3619   0.4399   0.4924   0.5455   0.5757   0.6303   0.6573
   0.7205   0.7499   0.7949   0.8450   0.8586   0.8845   0.9100   0.9381
   0.9770   1.0124   1.0681   1.1012   1.1420   1.1709   1.2228   1.2419
   1.2685   1.3134   1.3410   1.3892   1.4125   1.4350   1.4592   1.4913
   1.5085   1.5533   1.5810   1.6160   1.6259   1.6483   1.6803   1.6996
   1.7156   1.7488   1.7652   1.7917   1.8203   1.8752   1.8938   1.9298
   1.9921   2.0178   2.0476   2.0868   2.1113   2.1304   2.1646   2.1828
   2.2121   2.2633   2.2842   2.3378   2.3526   2.3722   2.4056   2.4571
   2.4746   2.5025   2.5839   2.6669   2.6821   2.7531   2.7693   2.8031
   2.8364   2.8898   2.9660   3.0974
     eigenvalues at k+q:
 -35.5086 -35.0277 -34.8277 -34.7793 -34.7542 -34.7518 -34.7434 -34.7171
 -34.7094 -34.6969 -34.6721 -34.5592 -34.5281 -17.7360 -17.1022 -17.0216
 -16.9096 -16.8639 -16.8121 -16.7734 -16.7182 -16.6432 -16.5429 -16.4541
 -16.4273 -16.3679 -16.3234 -16.3035 -16.2469 -16.2356 -16.2112 -16.1970
 -16.1558 -16.1404 -16.1198 -16.0943 -16.0874 -16.0717 -16.0522 -16.0185
 -15.9833 -15.9582 -15.9325 -15.9155 -15.9029 -15.8854 -15.8760 -15.8635
 -15.8387 -15.8184 -15.8045 -15.7858 -15.7720 -15.7627 -15.7601 -15.7472
 -15.7349 -15.7273 -15.7108 -15.7021 -15.6671 -15.6625 -15.6427 -15.6152
 -15.6031 -15.5673 -15.5469 -15.3939 -15.2187 -15.1311 -15.0808 -14.8583
 -14.1679 -14.1008 -14.0575 -13.9220 -13.9124 -13.8046 -13.7680 -13.7127
 -13.6196 -13.5541 -13.4905 -13.4602 -13.3181 -13.2460 -13.1795 -13.1454
 -13.1234 -13.0620 -12.9897 -12.9588 -12.9059 -12.8245 -12.8036 -12.7867
 -12.7090 -12.7001  -5.4203  -5.1330  -4.9643  -4.7877  -4.6161  -4.5406
  -4.4089  -4.3874  -4.3132  -4.2277  -4.1607  -4.0503  -4.0128  -3.9087
  -3.8256  -3.7328  -3.6812  -3.5810  -3.0698  -2.5976  -2.4227  -2.3745
  -2.2262  -2.0301  -1.9268  -1.8574  -1.7864  -1.7142  -1.5899  -1.5292
  -1.5006  -1.4459  -1.3166  -1.2492  -1.2133  -1.0981  -1.0482  -0.9861
  -0.9597  -0.9036  -0.8663  -0.8477  -0.7661  -0.7451  -0.6899  -0.6599
  -0.6206  -0.5877  -0.5236  -0.4461  -0.2980  -0.2894  -0.2036  -0.1337
  -0.1039  -0.0272  -0.0152   0.0278   0.0749   0.1466   0.1908   0.2397
   0.3202   0.3563   0.4372   0.4908   0.5476   0.5783   0.6302   0.6590
   0.7232   0.7474   0.7913   0.8430   0.8578   0.8839   0.9115   0.9432
   0.9794   1.0102   1.0662   1.1006   1.1422   1.1742   1.2228   1.2478
   1.2661   1.3124   1.3479   1.3855   1.4098   1.4351   1.4571   1.4885
   1.5090   1.5541   1.5779   1.6165   1.6277   1.6472   1.6781   1.6993
   1.7115   1.7493   1.7634   1.7942   1.8204   1.8724   1.8955   1.9308
   1.9933   2.0174   2.0444   2.0868   2.1142   2.1333   2.1671   2.1840
   2.2100   2.2632   2.2818   2.3370   2.3521   2.3734   2.4066   2.4564
   2.4716   2.5046   2.5849   2.6681   2.6807   2.7545   2.7686   2.8055
   2.8331   2.8909   2.9655   3.0972
     cgsolve_all iterations  72    anorm=    0.73E-07
     cgsolve_all iterations  70    anorm=    0.75E-07
     cgsolve_all iterations  70    anorm=    0.72E-07
     compute_u_kq: q = (    0.0000,    0.0000,    0.0204)
     Rotating WFCS
     ethr =  1.00E-14,  avg # of iterations = 23.0
     eigenvalues at k:
 -35.5086 -35.0276 -34.8277 -34.7793 -34.7542 -34.7518 -34.7435 -34.7172
 -34.7094 -34.6969 -34.6722 -34.5592 -34.5281 -17.7358 -17.1021 -17.0223
 -16.9090 -16.8638 -16.8116 -16.7745 -16.7183 -16.6427 -16.5422 -16.4532
 -16.4271 -16.3686 -16.3278 -16.3037 -16.2475 -16.2350 -16.2100 -16.1979
 -16.1532 -16.1387 -16.1195 -16.0930 -16.0879 -16.0723 -16.0520 -16.0196
 -15.9825 -15.9602 -15.9332 -15.9154 -15.9024 -15.8851 -15.8762 -15.8638
 -15.8381 -15.8180 -15.8045 -15.7856 -15.7715 -15.7623 -15.7577 -15.7474
 -15.7347 -15.7274 -15.7098 -15.7022 -15.6683 -15.6627 -15.6451 -15.6159
 -15.6044 -15.5691 -15.5446 -15.3932 -15.2190 -15.1323 -15.0799 -14.8584
 -14.1695 -14.1013 -14.0600 -13.9206 -13.9118 -13.8033 -13.7691 -13.7071
 -13.6209 -13.5511 -13.4899 -13.4578 -13.3223 -13.2465 -13.1845 -13.1521
 -13.1259 -13.0589 -12.9835 -12.9593 -12.9043 -12.8240 -12.8034 -12.7864
 -12.7095 -12.6996  -5.4203  -5.1329  -4.9643  -4.7877  -4.6162  -4.5404
  -4.4099  -4.3860  -4.3136  -4.2282  -4.1611  -4.0510  -4.0116  -3.9086
  -3.8255  -3.7330  -3.6812  -3.5810  -3.0681  -2.5991  -2.4232  -2.3739
  -2.2266  -2.0308  -1.9268  -1.8614  -1.7884  -1.7085  -1.5894  -1.5279
  -1.5009  -1.4466  -1.3180  -1.2476  -1.2115  -1.0989  -1.0485  -0.9852
  -0.9588  -0.9018  -0.8669  -0.8489  -0.7673  -0.7449  -0.6930  -0.6601
  -0.6228  -0.5848  -0.5253  -0.4461  -0.2993  -0.2869  -0.2052  -0.1330
  -0.1002  -0.0240  -0.0130   0.0255   0.0746   0.1479   0.1913   0.2364
   0.3118   0.3619   0.4399   0.4924   0.5455   0.5757   0.6303   0.6573
   0.7205   0.7499   0.7949   0.8450   0.8586   0.8845   0.9100   0.9381
   0.9770   1.0124   1.0681   1.1012   1.1420   1.1709   1.2228   1.2419
   1.2685   1.3134   1.3410   1.3892   1.4125   1.4350   1.4592   1.4913
   1.5085   1.5533   1.5810   1.6160   1.6259   1.6483   1.6803   1.6996
   1.7156   1.7488   1.7652   1.7917   1.8203   1.8752   1.8938   1.9298
   1.9921   2.0178   2.0476   2.0868   2.1113   2.1304   2.1646   2.1828
   2.2121   2.2633   2.2842   2.3378   2.3526   2.3722   2.4056   2.4571
   2.4746   2.5025   2.5839   2.6669   2.6821   2.7531   2.7693   2.8031
   2.8364   2.8898   2.9660   3.0974
     eigenvalues at k+q:
 -35.5086 -35.0277 -34.8277 -34.7793 -34.7542 -34.7518 -34.7434 -34.7171
 -34.7094 -34.6969 -34.6721 -34.5592 -34.5281 -17.7359 -17.1021 -17.0222
 -16.9091 -16.8638 -16.8116 -16.7745 -16.7183 -16.6426 -16.5420 -16.4529
 -16.4279 -16.3688 -16.3267 -16.3030 -16.2487 -16.2339 -16.2101 -16.2015
 -16.1526 -16.1377 -16.1186 -16.0942 -16.0865 -16.0725 -16.0526 -16.0194
 -15.9824 -15.9606 -15.9332 -15.9149 -15.9019 -15.8858 -15.8753 -15.8635
 -15.8389 -15.8179 -15.8034 -15.7854 -15.7720 -15.7622 -15.7580 -15.7480
 -15.7353 -15.7270 -15.7099 -15.7022 -15.6683 -15.6627 -15.6450 -15.6159
 -15.6047 -15.5693 -15.5443 -15.3932 -15.2188 -15.1323 -15.0797 -14.8583
 -14.1721 -14.1004 -14.0571 -13.9216 -13.9110 -13.8035 -13.7694 -13.7070
 -13.6209 -13.5516 -13.4897 -13.4576 -13.3225 -13.2465 -13.1846 -13.1524
 -13.1259 -13.0588 -12.9838 -12.9593 -12.9042 -12.8238 -12.8031 -12.7862
 -12.7101 -12.6999  -5.4203  -5.1330  -4.9643  -4.7875  -4.6162  -4.5404
  -4.4098  -4.3861  -4.3136  -4.2281  -4.1613  -4.0511  -4.0114  -3.9089
  -3.8255  -3.7329  -3.6812  -3.5810  -3.0682  -2.5995  -2.4222  -2.3744
  -2.2257  -2.0321  -1.9253  -1.8606  -1.7914  -1.7057  -1.5889  -1.5289
  -1.5018  -1.4457  -1.3174  -1.2494  -1.2127  -1.0976  -1.0471  -0.9842
  -0.9613  -0.9006  -0.8675  -0.8512  -0.7678  -0.7420  -0.6916  -0.6588
  -0.6236  -0.5854  -0.5251  -0.4494  -0.2991  -0.2862  -0.2034  -0.1333
  -0.1012  -0.0268  -0.0122   0.0248   0.0778   0.1504   0.1877   0.2381
   0.3110   0.3630   0.4383   0.4943   0.5431   0.5725   0.6351   0.6559
   0.7206   0.7506   0.7964   0.8444   0.8598   0.8838   0.9077   0.9394
   0.9778   1.0076   1.0686   1.1013   1.1413   1.1731   1.2197   1.2406
   1.2738   1.3130   1.3402   1.3910   1.4128   1.4348   1.4576   1.4921
   1.5092   1.5551   1.5803   1.6151   1.6257   1.6499   1.6795   1.7002
   1.7126   1.7479   1.7631   1.7937   1.8229   1.8753   1.8939   1.9290
   1.9942   2.0179   2.0468   2.0875   2.1106   2.1298   2.1638   2.1829
   2.2115   2.2635   2.2837   2.3377   2.3512   2.3724   2.4059   2.4572
   2.4751   2.5030   2.5841   2.6673   2.6820   2.7533   2.7694   2.8030
   2.8367   2.8895   2.9656   3.0974
     cgsolve_all iterations  72    anorm=    0.73E-07
     cgsolve_all iterations  70    anorm=    0.73E-07
     cgsolve_all iterations  70    anorm=    0.73E-07
     compute_u_kq: q = (    0.0000,    0.0000,   -0.0204)
     Rotating WFCS
     ethr =  1.00E-14,  avg # of iterations = 23.0
     eigenvalues at k:
 -35.5086 -35.0276 -34.8277 -34.7793 -34.7542 -34.7518 -34.7435 -34.7172
 -34.7094 -34.6969 -34.6722 -34.5592 -34.5281 -17.7358 -17.1021 -17.0223
 -16.9090 -16.8638 -16.8116 -16.7745 -16.7183 -16.6427 -16.5422 -16.4532
 -16.4271 -16.3686 -16.3278 -16.3037 -16.2475 -16.2350 -16.2100 -16.1979
 -16.1532 -16.1387 -16.1195 -16.0930 -16.0879 -16.0723 -16.0520 -16.0196
 -15.9825 -15.9602 -15.9332 -15.9154 -15.9024 -15.8851 -15.8762 -15.8638
 -15.8381 -15.8180 -15.8045 -15.7856 -15.7715 -15.7623 -15.7577 -15.7474
 -15.7347 -15.7274 -15.7098 -15.7022 -15.6683 -15.6627 -15.6451 -15.6159
 -15.6044 -15.5691 -15.5446 -15.3932 -15.2190 -15.1323 -15.0799 -14.8584
 -14.1695 -14.1013 -14.0600 -13.9206 -13.9118 -13.8033 -13.7691 -13.7071
 -13.6209 -13.5511 -13.4899 -13.4578 -13.3223 -13.2465 -13.1845 -13.1521
 -13.1259 -13.0589 -12.9835 -12.9593 -12.9043 -12.8240 -12.8034 -12.7864
 -12.7095 -12.6996  -5.4203  -5.1329  -4.9643  -4.7877  -4.6162  -4.5404
  -4.4099  -4.3860  -4.3136  -4.2282  -4.1611  -4.0510  -4.0116  -3.9086
  -3.8255  -3.7330  -3.6812  -3.5810  -3.0681  -2.5991  -2.4232  -2.3739
  -2.2266  -2.0308  -1.9268  -1.8614  -1.7884  -1.7085  -1.5894  -1.5279
  -1.5009  -1.4466  -1.3180  -1.2476  -1.2115  -1.0989  -1.0485  -0.9852
  -0.9588  -0.9018  -0.8669  -0.8489  -0.7673  -0.7449  -0.6930  -0.6601
  -0.6228  -0.5848  -0.5253  -0.4461  -0.2993  -0.2869  -0.2052  -0.1330
  -0.1002  -0.0240  -0.0130   0.0255   0.0746   0.1479   0.1913   0.2364
   0.3118   0.3619   0.4399   0.4924   0.5455   0.5757   0.6303   0.6573
   0.7205   0.7499   0.7949   0.8450   0.8586   0.8845   0.9100   0.9381
   0.9770   1.0124   1.0681   1.1012   1.1420   1.1709   1.2228   1.2419
   1.2685   1.3134   1.3410   1.3892   1.4125   1.4350   1.4592   1.4913
   1.5085   1.5533   1.5810   1.6160   1.6259   1.6483   1.6803   1.6996
   1.7156   1.7488   1.7652   1.7917   1.8203   1.8752   1.8938   1.9298
   1.9921   2.0178   2.0476   2.0868   2.1113   2.1304   2.1646   2.1828
   2.2121   2.2633   2.2842   2.3378   2.3526   2.3722   2.4056   2.4571
   2.4746   2.5025   2.5839   2.6669   2.6821   2.7531   2.7693   2.8031
   2.8364   2.8898   2.9660   3.0974
     eigenvalues at k+q:
 -35.5086 -35.0277 -34.8277 -34.7793 -34.7542 -34.7518 -34.7434 -34.7171
 -34.7094 -34.6969 -34.6721 -34.5592 -34.5281 -17.7357 -17.1021 -17.0224
 -16.9090 -16.8638 -16.8117 -16.7744 -16.7183 -16.6428 -16.5424 -16.4535
 -16.4260 -16.3686 -16.3291 -16.3042 -16.2467 -16.2359 -16.2101 -16.1938
 -16.1540 -16.1394 -16.1203 -16.0921 -16.0896 -16.0721 -16.0509 -16.0196
 -15.9826 -15.9597 -15.9333 -15.9161 -15.9025 -15.8848 -15.8769 -15.8639
 -15.8376 -15.8182 -15.8057 -15.7858 -15.7710 -15.7626 -15.7572 -15.7468
 -15.7343 -15.7278 -15.7097 -15.7021 -15.6683 -15.6627 -15.6451 -15.6159
 -15.6041 -15.5689 -15.5449 -15.3932 -15.2191 -15.1322 -15.0800 -14.8583
 -14.1666 -14.1026 -14.0629 -13.9196 -13.9124 -13.8031 -13.7691 -13.7073
 -13.6208 -13.5506 -13.4900 -13.4581 -13.3222 -13.2464 -13.1843 -13.1518
 -13.1258 -13.0589 -12.9833 -12.9594 -12.9045 -12.8242 -12.8037 -12.7867
 -12.7090 -12.6993  -5.4203  -5.1328  -4.9644  -4.7880  -4.6162  -4.5404
  -4.4100  -4.3859  -4.3135  -4.2282  -4.1609  -4.0509  -4.0118  -3.9082
  -3.8256  -3.7332  -3.6811  -3.5810  -3.0680  -2.5985  -2.4243  -2.3733
  -2.2277  -2.0299  -1.9281  -1.8616  -1.7854  -1.7118  -1.5900  -1.5269
  -1.5002  -1.4476  -1.3185  -1.2458  -1.2101  -1.1001  -1.0496  -0.9864
  -0.9560  -0.9032  -0.8663  -0.8468  -0.7677  -0.7470  -0.6945  -0.6616
  -0.6228  -0.5850  -0.5245  -0.4419  -0.3001  -0.2860  -0.2074  -0.1333
  -0.0991  -0.0238  -0.0113   0.0263   0.0719   0.1451   0.1947   0.2345
   0.3119   0.3617   0.4411   0.4907   0.5474   0.5790   0.6245   0.6597
   0.7205   0.7492   0.7935   0.8461   0.8574   0.8852   0.9122   0.9362
   0.9769   1.0180   1.0676   1.1011   1.1427   1.1685   1.2256   1.2430
   1.2632   1.3129   1.3419   1.3874   1.4121   1.4349   1.4612   1.4904
   1.5076   1.5513   1.5821   1.6154   1.6255   1.6472   1.6814   1.6991
   1.7184   1.7505   1.7672   1.7901   1.8186   1.8752   1.8936   1.9307
   1.9897   2.0175   2.0484   2.0852   2.1122   2.1316   2.1656   2.1822
   2.2127   2.2632   2.2847   2.3378   2.3536   2.3725   2.4054   2.4571
   2.4740   2.5020   2.5836   2.6666   2.6822   2.7528   2.7692   2.8033
   2.8362   2.8901   2.9663   3.0973
     cgsolve_all iterations  72    anorm=    0.73E-07
     cgsolve_all iterations  70    anorm=    0.73E-07
     cgsolve_all iterations  72    anorm=    0.73E-07

     k-point #    2 of     4      pool #  1    cpu time:    4615.6
     compute_u_kq: q = (    0.0000,    0.0000,    0.0000)
     Rotating WFCS
     ethr =  1.00E-14,  avg # of iterations =  6.0
     eigenvalues at k:
 -35.5086 -35.0276 -34.8277 -34.7793 -34.7542 -34.7518 -34.7435 -34.7172
 -34.7094 -34.6969 -34.6722 -34.5592 -34.5281 -17.7358 -17.1020 -17.0222
 -16.9092 -16.8641 -16.8118 -16.7740 -16.7179 -16.6426 -16.5419 -16.4557
 -16.4207 -16.3721 -16.3317 -16.3034 -16.2551 -16.2338 -16.2133 -16.1835
 -16.1538 -16.1340 -16.1241 -16.1056 -16.0838 -16.0702 -16.0431 -16.0167
 -15.9819 -15.9594 -15.9354 -15.9213 -15.9004 -15.8909 -15.8673 -15.8592
 -15.8464 -15.8180 -15.8080 -15.7873 -15.7733 -15.7659 -15.7515 -15.7465
 -15.7369 -15.7271 -15.7094 -15.6993 -15.6675 -15.6634 -15.6451 -15.6161
 -15.6057 -15.5656 -15.5467 -15.3933 -15.2185 -15.1321 -15.0801 -14.8583
 -14.1660 -14.1048 -14.0630 -13.9191 -13.9093 -13.7994 -13.7741 -13.7076
 -13.6205 -13.5511 -13.4889 -13.4585 -13.3227 -13.2464 -13.1848 -13.1519
 -13.1256 -13.0567 -12.9864 -12.9596 -12.9035 -12.8233 -12.8021 -12.7884
 -12.7097 -12.6992  -5.4203  -5.1326  -4.9644  -4.7880  -4.6161  -4.5410
  -4.4109  -4.3865  -4.3125  -4.2279  -4.1605  -4.0510  -4.0105  -3.9085
  -3.8266  -3.7330  -3.6808  -3.5813  -3.0685  -2.5961  -2.4258  -2.3730
  -2.2286  -2.0376  -1.9233  -1.8366  -1.8007  -1.7163  -1.5891  -1.5191
  -1.5135  -1.4506  -1.3162  -1.2470  -1.2067  -1.0946  -1.0350  -0.9967
  -0.9458  -0.9064  -0.8733  -0.8492  -0.7836  -0.7324  -0.6954  -0.6654
  -0.6428  -0.6073  -0.5050  -0.4163  -0.3044  -0.2515  -0.2038  -0.1737
  -0.0905  -0.0511   0.0068   0.0382   0.0781   0.1330   0.1978   0.2306
   0.3002   0.3761   0.4353   0.4911   0.5363   0.5628   0.6297   0.6803
   0.7233   0.7489   0.7935   0.8413   0.8711   0.8827   0.9016   0.9456
   0.9851   1.0407   1.0675   1.0948   1.1351   1.1684   1.2140   1.2329
   1.2733   1.3066   1.3321   1.3903   1.4113   1.4358   1.4683   1.4822
   1.5146   1.5409   1.5839   1.5960   1.6164   1.6461   1.6720   1.6931
   1.7260   1.7605   1.7843   1.8034   1.8487   1.8698   1.8947   1.9420
   1.9682   2.0128   2.0453   2.0696   2.1204   2.1415   2.1627   2.1758
   2.2105   2.2688   2.2825   2.3342   2.3458   2.3832   2.4103   2.4571
   2.4723   2.5018   2.5831   2.6702   2.6805   2.7501   2.7708   2.8041
   2.8373   2.8876   2.9658   3.0968
     eigenvalues at k+q:
 -35.5086 -35.0277 -34.8277 -34.7793 -34.7542 -34.7518 -34.7434 -34.7171
 -34.7094 -34.6969 -34.6721 -34.5592 -34.5281 -17.7358 -17.1020 -17.0222
 -16.9092 -16.8641 -16.8118 -16.7740 -16.7179 -16.6426 -16.5419 -16.4557
 -16.4207 -16.3722 -16.3317 -16.3034 -16.2551 -16.2338 -16.2133 -16.1835
 -16.1537 -16.1340 -16.1241 -16.1056 -16.0838 -16.0702 -16.0431 -16.0167
 -15.9819 -15.9593 -15.9354 -15.9213 -15.9004 -15.8909 -15.8673 -15.8592
 -15.8464 -15.8179 -15.8080 -15.7873 -15.7733 -15.7659 -15.7515 -15.7465
 -15.7369 -15.7271 -15.7094 -15.6993 -15.6675 -15.6634 -15.6451 -15.6161
 -15.6057 -15.5656 -15.5467 -15.3933 -15.2185 -15.1320 -15.0801 -14.8583
 -14.1660 -14.1048 -14.0630 -13.9191 -13.9093 -13.7994 -13.7741 -13.7076
 -13.6205 -13.5511 -13.4889 -13.4585 -13.3227 -13.2464 -13.1848 -13.1519
 -13.1256 -13.0567 -12.9864 -12.9596 -12.9035 -12.8233 -12.8021 -12.7884
 -12.7097 -12.6992  -5.4203  -5.1326  -4.9644  -4.7880  -4.6161  -4.5410
  -4.4109  -4.3865  -4.3125  -4.2279  -4.1605  -4.0511  -4.0106  -3.9085
  -3.8266  -3.7330  -3.6808  -3.5813  -3.0685  -2.5961  -2.4258  -2.3730
  -2.2286  -2.0376  -1.9233  -1.8366  -1.8007  -1.7163  -1.5891  -1.5191
  -1.5135  -1.4506  -1.3162  -1.2470  -1.2067  -1.0946  -1.0350  -0.9967
  -0.9458  -0.9064  -0.8733  -0.8492  -0.7836  -0.7324  -0.6954  -0.6654
  -0.6428  -0.6073  -0.5050  -0.4163  -0.3044  -0.2515  -0.2038  -0.1737
  -0.0905  -0.0511   0.0068   0.0382   0.0781   0.1330   0.1978   0.2306
   0.3002   0.3761   0.4353   0.4911   0.5363   0.5628   0.6297   0.6803
   0.7233   0.7489   0.7935   0.8413   0.8711   0.8827   0.9016   0.9456
   0.9851   1.0407   1.0675   1.0948   1.1351   1.1684   1.2140   1.2329
   1.2733   1.3066   1.3321   1.3903   1.4113   1.4358   1.4683   1.4822
   1.5146   1.5409   1.5839   1.5960   1.6164   1.6461   1.6720   1.6931
   1.7260   1.7605   1.7843   1.8034   1.8487   1.8698   1.8947   1.9420
   1.9682   2.0128   2.0453   2.0696   2.1204   2.1415   2.1627   2.1758
   2.2105   2.2689   2.2825   2.3342   2.3458   2.3832   2.4103   2.4571
   2.4723   2.5018   2.5831   2.6702   2.6804   2.7501   2.7708   2.8041
   2.8373   2.8876   2.9658   3.0968
     cgsolve_all iterations  63    anorm=    0.74E-07
PARA_AUG  1     -25.9858747         0.4212642         0.1180627
     cgsolve_all iterations  65    anorm=    0.73E-07
PARA_AUG  2       0.3234771       -24.0432592         0.7848824
     cgsolve_all iterations  65    anorm=    0.73E-07
PARA_AUG  3       0.3512184         0.6859108       -25.3707627
     cgsolve_all iterations  72    anorm=    0.73E-07
     cgsolve_all iterations  70    anorm=    0.75E-07
     cgsolve_all iterations  70    anorm=    0.72E-07
     compute_u_kq: q = (    0.0204,    0.0000,    0.0000)
     Rotating WFCS
     ethr =  1.00E-14,  avg # of iterations = 23.0
     eigenvalues at k:
 -35.5086 -35.0276 -34.8277 -34.7793 -34.7542 -34.7518 -34.7435 -34.7172
 -34.7094 -34.6969 -34.6722 -34.5592 -34.5281 -17.7358 -17.1020 -17.0222
 -16.9092 -16.8641 -16.8118 -16.7740 -16.7179 -16.6426 -16.5419 -16.4557
 -16.4207 -16.3721 -16.3317 -16.3034 -16.2551 -16.2338 -16.2133 -16.1835
 -16.1538 -16.1340 -16.1241 -16.1056 -16.0838 -16.0702 -16.0431 -16.0167
 -15.9819 -15.9594 -15.9354 -15.9213 -15.9004 -15.8909 -15.8673 -15.8592
 -15.8464 -15.8180 -15.8080 -15.7873 -15.7733 -15.7659 -15.7515 -15.7465
 -15.7369 -15.7271 -15.7094 -15.6993 -15.6675 -15.6634 -15.6451 -15.6161
 -15.6057 -15.5656 -15.5467 -15.3933 -15.2185 -15.1321 -15.0801 -14.8583
 -14.1660 -14.1048 -14.0630 -13.9191 -13.9093 -13.7994 -13.7741 -13.7076
 -13.6205 -13.5511 -13.4889 -13.4585 -13.3227 -13.2464 -13.1848 -13.1519
 -13.1256 -13.0567 -12.9864 -12.9596 -12.9035 -12.8233 -12.8021 -12.7884
 -12.7097 -12.6992  -5.4203  -5.1326  -4.9644  -4.7880  -4.6161  -4.5410
  -4.4109  -4.3865  -4.3125  -4.2279  -4.1605  -4.0510  -4.0105  -3.9085
  -3.8266  -3.7330  -3.6808  -3.5813  -3.0685  -2.5961  -2.4258  -2.3730
  -2.2286  -2.0376  -1.9233  -1.8366  -1.8007  -1.7163  -1.5891  -1.5191
  -1.5135  -1.4506  -1.3162  -1.2470  -1.2067  -1.0946  -1.0350  -0.9967
  -0.9458  -0.9064  -0.8733  -0.8492  -0.7836  -0.7324  -0.6954  -0.6654
  -0.6428  -0.6073  -0.5050  -0.4163  -0.3044  -0.2515  -0.2038  -0.1737
  -0.0905  -0.0511   0.0068   0.0382   0.0781   0.1330   0.1978   0.2306
   0.3002   0.3761   0.4353   0.4911   0.5363   0.5628   0.6297   0.6803
   0.7233   0.7489   0.7935   0.8413   0.8711   0.8827   0.9016   0.9456
   0.9851   1.0407   1.0675   1.0948   1.1351   1.1684   1.2140   1.2329
   1.2733   1.3066   1.3321   1.3903   1.4113   1.4358   1.4683   1.4822
   1.5146   1.5409   1.5839   1.5960   1.6164   1.6461   1.6720   1.6931
   1.7260   1.7605   1.7843   1.8034   1.8487   1.8698   1.8947   1.9420
   1.9682   2.0128   2.0453   2.0696   2.1204   2.1415   2.1627   2.1758
   2.2105   2.2688   2.2825   2.3342   2.3458   2.3832   2.4103   2.4571
   2.4723   2.5018   2.5831   2.6702   2.6805   2.7501   2.7708   2.8041
   2.8373   2.8876   2.9658   3.0968
     eigenvalues at k+q:
 -35.5086 -35.0277 -34.8277 -34.7793 -34.7542 -34.7518 -34.7434 -34.7171
 -34.7094 -34.6969 -34.6721 -34.5592 -34.5281 -17.7434 -17.1004 -17.0143
 -16.9104 -16.8653 -16.8129 -16.7749 -16.7124 -16.6407 -16.5388 -16.4526
 -16.4223 -16.3744 -16.3326 -16.3023 -16.2612 -16.2363 -16.2187 -16.1868
 -16.1565 -16.1362 -16.1256 -16.1057 -16.0854 -16.0737 -16.0418 -16.0165
 -15.9820 -15.9578 -15.9330 -15.9195 -15.8989 -15.8879 -15.8664 -15.8564
 -15.8462 -15.8160 -15.8066 -15.7869 -15.7727 -15.7653 -15.7531 -15.7473
 -15.7363 -15.7269 -15.7090 -15.6996 -15.6688 -15.6627 -15.6444 -15.6184
 -15.6059 -15.5674 -15.5478 -15.3945 -15.2161 -15.1274 -15.0755 -14.8566
 -14.1651 -14.1027 -14.0616 -13.9103 -13.9000 -13.7909 -13.7737 -13.6985
 -13.6183 -13.5498 -13.4895 -13.4586 -13.3317 -13.2474 -13.1908 -13.1575
 -13.1293 -13.0643 -12.9891 -12.9586 -12.9059 -12.8325 -12.8038 -12.7895
 -12.7107 -12.7040  -5.4201  -5.1297  -4.9617  -4.7859  -4.6169  -4.5454
  -4.4100  -4.3845  -4.3106  -4.2280  -4.1646  -4.0524  -4.0120  -3.9103
  -3.8239  -3.7363  -3.6806  -3.5809  -3.0686  -2.5910  -2.4259  -2.3717
  -2.2232  -2.0313  -1.9181  -1.8246  -1.7908  -1.7079  -1.5876  -1.5169
  -1.5125  -1.4429  -1.3142  -1.2521  -1.2075  -1.0976  -1.0325  -0.9941
  -0.9486  -0.9094  -0.8782  -0.8480  -0.7838  -0.7307  -0.6914  -0.6648
  -0.6427  -0.6053  -0.5100  -0.4184  -0.3102  -0.2516  -0.2028  -0.1727
  -0.0935  -0.0499   0.0055   0.0396   0.0789   0.1286   0.1931   0.2279
   0.3020   0.3739   0.4277   0.4934   0.5343   0.5569   0.6294   0.6789
   0.7175   0.7478   0.7934   0.8396   0.8689   0.8826   0.9029   0.9439
   0.9830   1.0407   1.0663   1.0909   1.1326   1.1659   1.2083   1.2374
   1.2691   1.3025   1.3311   1.3925   1.4101   1.4326   1.4661   1.4830
   1.5088   1.5372   1.5823   1.5911   1.6152   1.6433   1.6703   1.6933
   1.7193   1.7580   1.7831   1.8044   1.8459   1.8720   1.8922   1.9399
   1.9725   2.0187   2.0490   2.0720   2.1236   2.1423   2.1653   2.1775
   2.2112   2.2694   2.2814   2.3327   2.3468   2.3838   2.4144   2.4597
   2.4776   2.5032   2.5817   2.6704   2.6807   2.7484   2.7706   2.8068
   2.8405   2.8880   2.9608   3.0955
     cgsolve_all iterations  70    anorm=    0.75E-07
     cgsolve_all iterations  70    anorm=    0.75E-07
     cgsolve_all iterations  70    anorm=    0.72E-07
     compute_u_kq: q = (   -0.0204,    0.0000,    0.0000)
     Rotating WFCS
     ethr =  1.00E-14,  avg # of iterations = 23.0
     eigenvalues at k:
 -35.5086 -35.0276 -34.8277 -34.7793 -34.7542 -34.7518 -34.7435 -34.7172
 -34.7094 -34.6969 -34.6722 -34.5592 -34.5281 -17.7358 -17.1020 -17.0222
 -16.9092 -16.8641 -16.8118 -16.7740 -16.7179 -16.6426 -16.5419 -16.4557
 -16.4207 -16.3721 -16.3317 -16.3034 -16.2551 -16.2338 -16.2133 -16.1835
 -16.1538 -16.1340 -16.1241 -16.1056 -16.0838 -16.0702 -16.0431 -16.0167
 -15.9819 -15.9594 -15.9354 -15.9213 -15.9004 -15.8909 -15.8673 -15.8592
 -15.8464 -15.8180 -15.8080 -15.7873 -15.7733 -15.7659 -15.7515 -15.7465
 -15.7369 -15.7271 -15.7094 -15.6993 -15.6675 -15.6634 -15.6451 -15.6161
 -15.6057 -15.5656 -15.5467 -15.3933 -15.2185 -15.1321 -15.0801 -14.8583
 -14.1660 -14.1048 -14.0630 -13.9191 -13.9093 -13.7994 -13.7741 -13.7076
 -13.6205 -13.5511 -13.4889 -13.4585 -13.3227 -13.2464 -13.1848 -13.1519
 -13.1256 -13.0567 -12.9864 -12.9596 -12.9035 -12.8233 -12.8021 -12.7884
 -12.7097 -12.6992  -5.4203  -5.1326  -4.9644  -4.7880  -4.6161  -4.5410
  -4.4109  -4.3865  -4.3125  -4.2279  -4.1605  -4.0510  -4.0105  -3.9085
  -3.8266  -3.7330  -3.6808  -3.5813  -3.0685  -2.5961  -2.4258  -2.3730
  -2.2286  -2.0376  -1.9233  -1.8366  -1.8007  -1.7163  -1.5891  -1.5191
  -1.5135  -1.4506  -1.3162  -1.2470  -1.2067  -1.0946  -1.0350  -0.9967
  -0.9458  -0.9064  -0.8733  -0.8492  -0.7836  -0.7324  -0.6954  -0.6654
  -0.6428  -0.6073  -0.5050  -0.4163  -0.3044  -0.2515  -0.2038  -0.1737
  -0.0905  -0.0511   0.0068   0.0382   0.0781   0.1330   0.1978   0.2306
   0.3002   0.3761   0.4353   0.4911   0.5363   0.5628   0.6297   0.6803
   0.7233   0.7489   0.7935   0.8413   0.8711   0.8827   0.9016   0.9456
   0.9851   1.0407   1.0675   1.0948   1.1351   1.1684   1.2140   1.2329
   1.2733   1.3066   1.3321   1.3903   1.4113   1.4358   1.4683   1.4822
   1.5146   1.5409   1.5839   1.5960   1.6164   1.6461   1.6720   1.6931
   1.7260   1.7605   1.7843   1.8034   1.8487   1.8698   1.8947   1.9420
   1.9682   2.0128   2.0453   2.0696   2.1204   2.1415   2.1627   2.1758
   2.2105   2.2688   2.2825   2.3342   2.3458   2.3832   2.4103   2.4571
   2.4723   2.5018   2.5831   2.6702   2.6805   2.7501   2.7708   2.8041
   2.8373   2.8876   2.9658   3.0968
     eigenvalues at k+q:
 -35.5086 -35.0277 -34.8278 -34.7793 -34.7542 -34.7518 -34.7434 -34.7171
 -34.7094 -34.6969 -34.6722 -34.5592 -34.5281 -17.7281 -17.1038 -17.0302
 -16.9081 -16.8633 -16.8108 -16.7730 -16.7233 -16.6439 -16.5450 -16.4596
 -16.4180 -16.3699 -16.3312 -16.3040 -16.2488 -16.2313 -16.2074 -16.1805
 -16.1513 -16.1316 -16.1226 -16.1054 -16.0827 -16.0661 -16.0448 -16.0165
 -15.9817 -15.9610 -15.9380 -15.9234 -15.9021 -15.8940 -15.8683 -15.8617
 -15.8463 -15.8202 -15.8092 -15.7879 -15.7741 -15.7665 -15.7504 -15.7450
 -15.7376 -15.7270 -15.7098 -15.6990 -15.6666 -15.6640 -15.6459 -15.6141
 -15.6047 -15.5637 -15.5457 -15.3920 -15.2210 -15.1367 -15.0848 -14.8600
 -14.1668 -14.1069 -14.0643 -13.9281 -13.9183 -13.8080 -13.7741 -13.7163
 -13.6224 -13.5524 -13.4885 -13.4587 -13.3138 -13.2462 -13.1788 -13.1477
 -13.1202 -13.0491 -12.9838 -12.9607 -12.9019 -12.8141 -12.8004 -12.7869
 -12.7092 -12.6939  -5.4205  -5.1354  -4.9671  -4.7901  -4.6152  -4.5367
  -4.4125  -4.3874  -4.3143  -4.2278  -4.1574  -4.0494  -4.0083  -3.9074
  -3.8293  -3.7295  -3.6811  -3.5818  -3.0684  -2.6012  -2.4256  -2.3745
  -2.2343  -2.0438  -1.9290  -1.8487  -1.8098  -1.7245  -1.5905  -1.5217
  -1.5145  -1.4580  -1.3186  -1.2420  -1.2046  -1.0916  -1.0380  -0.9992
  -0.9430  -0.9032  -0.8683  -0.8503  -0.7839  -0.7344  -0.6989  -0.6658
  -0.6425  -0.6089  -0.4999  -0.4148  -0.2993  -0.2518  -0.2056  -0.1736
  -0.0873  -0.0529   0.0077   0.0375   0.0777   0.1376   0.2011   0.2346
   0.2989   0.3783   0.4427   0.4892   0.5386   0.5687   0.6296   0.6815
   0.7261   0.7515   0.7941   0.8427   0.8734   0.8829   0.9001   0.9480
   0.9874   1.0407   1.0680   1.0989   1.1371   1.1711   1.2180   1.2295
   1.2775   1.3111   1.3336   1.3863   1.4142   1.4383   1.4699   1.4828
   1.5208   1.5443   1.5835   1.6020   1.6181   1.6494   1.6733   1.6926
   1.7327   1.7626   1.7856   1.8028   1.8502   1.8690   1.8972   1.9438
   1.9640   2.0057   2.0420   2.0675   2.1183   2.1412   2.1598   2.1746
   2.2099   2.2682   2.2833   2.3353   2.3444   2.3819   2.4059   2.4544
   2.4679   2.5005   2.5849   2.6696   2.6809   2.7510   2.7711   2.7998
   2.8356   2.8871   2.9706   3.0980
     cgsolve_all iterations  72    anorm=    0.74E-07
     cgsolve_all iterations  70    anorm=    0.75E-07
     cgsolve_all iterations  70    anorm=    0.72E-07
     compute_u_kq: q = (    0.0000,    0.0204,    0.0000)
     Rotating WFCS
     ethr =  1.00E-14,  avg # of iterations = 23.0
     eigenvalues at k:
 -35.5086 -35.0276 -34.8277 -34.7793 -34.7542 -34.7518 -34.7435 -34.7172
 -34.7094 -34.6969 -34.6722 -34.5592 -34.5281 -17.7358 -17.1020 -17.0222
 -16.9092 -16.8641 -16.8118 -16.7740 -16.7179 -16.6426 -16.5419 -16.4557
 -16.4207 -16.3721 -16.3317 -16.3034 -16.2551 -16.2338 -16.2133 -16.1835
 -16.1538 -16.1340 -16.1241 -16.1056 -16.0838 -16.0702 -16.0431 -16.0167
 -15.9819 -15.9594 -15.9354 -15.9213 -15.9004 -15.8909 -15.8673 -15.8592
 -15.8464 -15.8180 -15.8080 -15.7873 -15.7733 -15.7659 -15.7515 -15.7465
 -15.7369 -15.7271 -15.7094 -15.6993 -15.6675 -15.6634 -15.6451 -15.6161
 -15.6057 -15.5656 -15.5467 -15.3933 -15.2185 -15.1321 -15.0801 -14.8583
 -14.1660 -14.1048 -14.0630 -13.9191 -13.9093 -13.7994 -13.7741 -13.7076
 -13.6205 -13.5511 -13.4889 -13.4585 -13.3227 -13.2464 -13.1848 -13.1519
 -13.1256 -13.0567 -12.9864 -12.9596 -12.9035 -12.8233 -12.8021 -12.7884
 -12.7097 -12.6992  -5.4203  -5.1326  -4.9644  -4.7880  -4.6161  -4.5410
  -4.4109  -4.3865  -4.3125  -4.2279  -4.1605  -4.0510  -4.0105  -3.9085
  -3.8266  -3.7330  -3.6808  -3.5813  -3.0685  -2.5961  -2.4258  -2.3730
  -2.2286  -2.0376  -1.9233  -1.8366  -1.8007  -1.7163  -1.5891  -1.5191
  -1.5135  -1.4506  -1.3162  -1.2470  -1.2067  -1.0946  -1.0350  -0.9967
  -0.9458  -0.9064  -0.8733  -0.8492  -0.7836  -0.7324  -0.6954  -0.6654
  -0.6428  -0.6073  -0.5050  -0.4163  -0.3044  -0.2515  -0.2038  -0.1737
  -0.0905  -0.0511   0.0068   0.0382   0.0781   0.1330   0.1978   0.2306
   0.3002   0.3761   0.4353   0.4911   0.5363   0.5628   0.6297   0.6803
   0.7233   0.7489   0.7935   0.8413   0.8711   0.8827   0.9016   0.9456
   0.9851   1.0407   1.0675   1.0948   1.1351   1.1684   1.2140   1.2329
   1.2733   1.3066   1.3321   1.3903   1.4113   1.4358   1.4683   1.4822
   1.5146   1.5409   1.5839   1.5960   1.6164   1.6461   1.6720   1.6931
   1.7260   1.7605   1.7843   1.8034   1.8487   1.8698   1.8947   1.9420
   1.9682   2.0128   2.0453   2.0696   2.1204   2.1415   2.1627   2.1758
   2.2105   2.2688   2.2825   2.3342   2.3458   2.3832   2.4103   2.4571
   2.4723   2.5018   2.5831   2.6702   2.6805   2.7501   2.7708   2.8041
   2.8373   2.8876   2.9658   3.0968
     eigenvalues at k+q:
 -35.5086 -35.0277 -34.8277 -34.7793 -34.7542 -34.7518 -34.7434 -34.7171
 -34.7094 -34.6969 -34.6721 -34.5592 -34.5281 -17.7357 -17.1018 -17.0231
 -16.9084 -16.8639 -16.8113 -16.7751 -16.7183 -16.6421 -16.5411 -16.4550
 -16.4210 -16.3749 -16.3315 -16.3044 -16.2545 -16.2350 -16.2126 -16.1801
 -16.1534 -16.1341 -16.1227 -16.1070 -16.0845 -16.0722 -16.0424 -16.0165
 -15.9810 -15.9614 -15.9345 -15.9206 -15.8998 -15.8906 -15.8678 -15.8602
 -15.8456 -15.8178 -15.8076 -15.7873 -15.7741 -15.7648 -15.7499 -15.7445
 -15.7372 -15.7275 -15.7083 -15.6992 -15.6689 -15.6638 -15.6478 -15.6169
 -15.6066 -15.5672 -15.5443 -15.3926 -15.2189 -15.1335 -15.0791 -14.8584
 -14.1657 -14.1062 -14.0658 -13.9208 -13.9066 -13.8000 -13.7734 -13.7022
 -13.6214 -13.5464 -13.4887 -13.4557 -13.3275 -13.2466 -13.1897 -13.1587
 -13.1287 -13.0535 -12.9815 -12.9590 -12.9020 -12.8231 -12.8021 -12.7885
 -12.7096 -12.6986  -5.4203  -5.1325  -4.9645  -4.7879  -4.6162  -4.5408
  -4.4118  -4.3852  -4.3129  -4.2282  -4.1611  -4.0514  -4.0095  -3.9092
  -3.8263  -3.7331  -3.6808  -3.5813  -3.0672  -2.5980  -2.4245  -2.3729
  -2.2276  -2.0388  -1.9257  -1.8437  -1.7974  -1.7130  -1.5887  -1.5209
  -1.5117  -1.4491  -1.3166  -1.2473  -1.2067  -1.0935  -1.0336  -0.9937
  -0.9449  -0.9053  -0.8724  -0.8527  -0.7852  -0.7316  -0.6967  -0.6653
  -0.6464  -0.6060  -0.5072  -0.4185  -0.3048  -0.2507  -0.2017  -0.1728
  -0.0879  -0.0484   0.0045   0.0385   0.0786   0.1383   0.1919   0.2318
   0.2926   0.3808   0.4384   0.4908   0.5337   0.5620   0.6258   0.6801
   0.7195   0.7522   0.7943   0.8430   0.8730   0.8856   0.8983   0.9450
   0.9872   1.0407   1.0657   1.1002   1.1349   1.1697   1.2052   1.2292
   1.2719   1.3056   1.3290   1.3933   1.4140   1.4370   1.4703   1.4826
   1.5140   1.5423   1.5862   1.5982   1.6165   1.6452   1.6754   1.6929
   1.7259   1.7623   1.7863   1.7976   1.8512   1.8682   1.8964   1.9426
   1.9658   2.0140   2.0466   2.0716   2.1167   2.1392   2.1620   2.1741
   2.2115   2.2680   2.2825   2.3346   2.3483   2.3816   2.4101   2.4572
   2.4752   2.5015   2.5824   2.6652   2.6851   2.7486   2.7714   2.8016
   2.8404   2.8866   2.9661   3.0970
     cgsolve_all iterations  72    anorm=    0.74E-07
     cgsolve_all iterations  70    anorm=    0.76E-07
     cgsolve_all iterations  70    anorm=    0.72E-07
     compute_u_kq: q = (    0.0000,   -0.0204,    0.0000)
     Rotating WFCS
     ethr =  1.00E-14,  avg # of iterations = 23.0
     eigenvalues at k:
 -35.5086 -35.0276 -34.8277 -34.7793 -34.7542 -34.7518 -34.7435 -34.7172
 -34.7094 -34.6969 -34.6722 -34.5592 -34.5281 -17.7358 -17.1020 -17.0222
 -16.9092 -16.8641 -16.8118 -16.7740 -16.7179 -16.6426 -16.5419 -16.4557
 -16.4207 -16.3721 -16.3317 -16.3034 -16.2551 -16.2338 -16.2133 -16.1835
 -16.1538 -16.1340 -16.1241 -16.1056 -16.0838 -16.0702 -16.0431 -16.0167
 -15.9819 -15.9594 -15.9354 -15.9213 -15.9004 -15.8909 -15.8673 -15.8592
 -15.8464 -15.8180 -15.8080 -15.7873 -15.7733 -15.7659 -15.7515 -15.7465
 -15.7369 -15.7271 -15.7094 -15.6993 -15.6675 -15.6634 -15.6451 -15.6161
 -15.6057 -15.5656 -15.5467 -15.3933 -15.2185 -15.1321 -15.0801 -14.8583
 -14.1660 -14.1048 -14.0630 -13.9191 -13.9093 -13.7994 -13.7741 -13.7076
 -13.6205 -13.5511 -13.4889 -13.4585 -13.3227 -13.2464 -13.1848 -13.1519
 -13.1256 -13.0567 -12.9864 -12.9596 -12.9035 -12.8233 -12.8021 -12.7884
 -12.7097 -12.6992  -5.4203  -5.1326  -4.9644  -4.7880  -4.6161  -4.5410
  -4.4109  -4.3865  -4.3125  -4.2279  -4.1605  -4.0510  -4.0105  -3.9085
  -3.8266  -3.7330  -3.6808  -3.5813  -3.0685  -2.5961  -2.4258  -2.3730
  -2.2286  -2.0376  -1.9233  -1.8366  -1.8007  -1.7163  -1.5891  -1.5191
  -1.5135  -1.4506  -1.3162  -1.2470  -1.2067  -1.0946  -1.0350  -0.9967
  -0.9458  -0.9064  -0.8733  -0.8492  -0.7836  -0.7324  -0.6954  -0.6654
  -0.6428  -0.6073  -0.5050  -0.4163  -0.3044  -0.2515  -0.2038  -0.1737
  -0.0905  -0.0511   0.0068   0.0382   0.0781   0.1330   0.1978   0.2306
   0.3002   0.3761   0.4353   0.4911   0.5363   0.5628   0.6297   0.6803
   0.7233   0.7489   0.7935   0.8413   0.8711   0.8827   0.9016   0.9456
   0.9851   1.0407   1.0675   1.0948   1.1351   1.1684   1.2140   1.2329
   1.2733   1.3066   1.3321   1.3903   1.4113   1.4358   1.4683   1.4822
   1.5146   1.5409   1.5839   1.5960   1.6164   1.6461   1.6720   1.6931
   1.7260   1.7605   1.7843   1.8034   1.8487   1.8698   1.8947   1.9420
   1.9682   2.0128   2.0453   2.0696   2.1204   2.1415   2.1627   2.1758
   2.2105   2.2688   2.2825   2.3342   2.3458   2.3832   2.4103   2.4571
   2.4723   2.5018   2.5831   2.6702   2.6805   2.7501   2.7708   2.8041
   2.8373   2.8876   2.9658   3.0968
     eigenvalues at k+q:
 -35.5086 -35.0277 -34.8277 -34.7793 -34.7542 -34.7518 -34.7434 -34.7171
 -34.7094 -34.6969 -34.6721 -34.5592 -34.5281 -17.7360 -17.1022 -17.0215
 -16.9098 -16.8642 -16.8123 -16.7729 -16.7178 -16.6430 -16.5426 -16.4567
 -16.4203 -16.3700 -16.3311 -16.3022 -16.2555 -16.2324 -16.2141 -16.1874
 -16.1545 -16.1343 -16.1256 -16.1037 -16.0838 -16.0691 -16.0431 -16.0164
 -15.9825 -15.9564 -15.9360 -15.9219 -15.9012 -15.8915 -15.8671 -15.8576
 -15.8471 -15.8181 -15.8085 -15.7876 -15.7727 -15.7669 -15.7542 -15.7473
 -15.7364 -15.7267 -15.7106 -15.6995 -15.6665 -15.6628 -15.6428 -15.6152
 -15.6047 -15.5635 -15.5491 -15.3941 -15.2186 -15.1308 -15.0810 -14.8583
 -14.1657 -14.1034 -14.0596 -13.9183 -13.9122 -13.8000 -13.7738 -13.7134
 -13.6191 -13.5551 -13.4890 -13.4608 -13.3185 -13.2460 -13.1798 -13.1454
 -13.1232 -13.0595 -12.9932 -12.9588 -12.9050 -12.8235 -12.8022 -12.7883
 -12.7099 -12.6997  -5.4203  -5.1326  -4.9644  -4.7881  -4.6160  -4.5411
  -4.4099  -4.3877  -4.3123  -4.2275  -4.1602  -4.0504  -4.0115  -3.9081
  -3.8269  -3.7329  -3.6809  -3.5814  -3.0701  -2.5938  -2.4269  -2.3731
  -2.2293  -2.0365  -1.9211  -1.8303  -1.8043  -1.7199  -1.5897  -1.5201
  -1.5120  -1.4514  -1.3163  -1.2469  -1.2068  -1.0948  -1.0360  -0.9997
  -0.9466  -0.9081  -0.8741  -0.8459  -0.7817  -0.7333  -0.6938  -0.6653
  -0.6388  -0.6088  -0.5027  -0.4145  -0.3043  -0.2518  -0.2057  -0.1747
  -0.0937  -0.0535   0.0087   0.0378   0.0781   0.1272   0.2026   0.2303
   0.3087   0.3713   0.4329   0.4917   0.5389   0.5635   0.6331   0.6804
   0.7269   0.7454   0.7925   0.8384   0.8699   0.8790   0.9057   0.9460
   0.9840   1.0405   1.0688   1.0889   1.1352   1.1662   1.2216   1.2373
   1.2737   1.3079   1.3363   1.3879   1.4091   1.4346   1.4656   1.4811
   1.5154   1.5400   1.5817   1.5931   1.6173   1.6470   1.6696   1.6929
   1.7240   1.7598   1.7831   1.8096   1.8455   1.8730   1.8935   1.9415
   1.9707   2.0116   2.0438   2.0683   2.1235   2.1437   2.1634   2.1773
   2.2096   2.2676   2.2827   2.3326   2.3437   2.3851   2.4109   2.4566
   2.4695   2.5028   2.5844   2.6738   2.6774   2.7513   2.7703   2.8067
   2.8337   2.8889   2.9653   3.0965
     cgsolve_all iterations  72    anorm=    0.74E-07
     cgsolve_all iterations  70    anorm=    0.77E-07
     cgsolve_all iterations  70    anorm=    0.73E-07
     compute_u_kq: q = (    0.0000,    0.0000,    0.0204)
     Rotating WFCS
     ethr =  1.00E-14,  avg # of iterations = 23.0
     eigenvalues at k:
 -35.5086 -35.0276 -34.8277 -34.7793 -34.7542 -34.7518 -34.7435 -34.7172
 -34.7094 -34.6969 -34.6722 -34.5592 -34.5281 -17.7358 -17.1020 -17.0222
 -16.9092 -16.8641 -16.8118 -16.7740 -16.7179 -16.6426 -16.5419 -16.4557
 -16.4207 -16.3721 -16.3317 -16.3034 -16.2551 -16.2338 -16.2133 -16.1835
 -16.1538 -16.1340 -16.1241 -16.1056 -16.0838 -16.0702 -16.0431 -16.0167
 -15.9819 -15.9594 -15.9354 -15.9213 -15.9004 -15.8909 -15.8673 -15.8592
 -15.8464 -15.8180 -15.8080 -15.7873 -15.7733 -15.7659 -15.7515 -15.7465
 -15.7369 -15.7271 -15.7094 -15.6993 -15.6675 -15.6634 -15.6451 -15.6161
 -15.6057 -15.5656 -15.5467 -15.3933 -15.2185 -15.1321 -15.0801 -14.8583
 -14.1660 -14.1048 -14.0630 -13.9191 -13.9093 -13.7994 -13.7741 -13.7076
 -13.6205 -13.5511 -13.4889 -13.4585 -13.3227 -13.2464 -13.1848 -13.1519
 -13.1256 -13.0567 -12.9864 -12.9596 -12.9035 -12.8233 -12.8021 -12.7884
 -12.7097 -12.6992  -5.4203  -5.1326  -4.9644  -4.7880  -4.6161  -4.5410
  -4.4109  -4.3865  -4.3125  -4.2279  -4.1605  -4.0510  -4.0105  -3.9085
  -3.8266  -3.7330  -3.6808  -3.5813  -3.0685  -2.5961  -2.4258  -2.3730
  -2.2286  -2.0376  -1.9233  -1.8366  -1.8007  -1.7163  -1.5891  -1.5191
  -1.5135  -1.4506  -1.3162  -1.2470  -1.2067  -1.0946  -1.0350  -0.9967
  -0.9458  -0.9064  -0.8733  -0.8492  -0.7836  -0.7324  -0.6954  -0.6654
  -0.6428  -0.6073  -0.5050  -0.4163  -0.3044  -0.2515  -0.2038  -0.1737
  -0.0905  -0.0511   0.0068   0.0382   0.0781   0.1330   0.1978   0.2306
   0.3002   0.3761   0.4353   0.4911   0.5363   0.5628   0.6297   0.6803
   0.7233   0.7489   0.7935   0.8413   0.8711   0.8827   0.9016   0.9456
   0.9851   1.0407   1.0675   1.0948   1.1351   1.1684   1.2140   1.2329
   1.2733   1.3066   1.3321   1.3903   1.4113   1.4358   1.4683   1.4822
   1.5146   1.5409   1.5839   1.5960   1.6164   1.6461   1.6720   1.6931
   1.7260   1.7605   1.7843   1.8034   1.8487   1.8698   1.8947   1.9420
   1.9682   2.0128   2.0453   2.0696   2.1204   2.1415   2.1627   2.1758
   2.2105   2.2688   2.2825   2.3342   2.3458   2.3832   2.4103   2.4571
   2.4723   2.5018   2.5831   2.6702   2.6805   2.7501   2.7708   2.8041
   2.8373   2.8876   2.9658   3.0968
     eigenvalues at k+q:
 -35.5086 -35.0277 -34.8277 -34.7793 -34.7542 -34.7518 -34.7434 -34.7171
 -34.7094 -34.6969 -34.6721 -34.5592 -34.5281 -17.7359 -17.1020 -17.0221
 -16.9092 -16.8641 -16.8119 -16.7740 -16.7178 -16.6426 -16.5420 -16.4558
 -16.4199 -16.3721 -16.3330 -16.3038 -16.2543 -16.2344 -16.2134 -16.1794
 -16.1546 -16.1370 -16.1239 -16.1054 -16.0838 -16.0706 -16.0426 -16.0163
 -15.9823 -15.9588 -15.9359 -15.9218 -15.9001 -15.8905 -15.8684 -15.8593
 -15.8454 -15.8180 -15.8088 -15.7876 -15.7728 -15.7659 -15.7513 -15.7460
 -15.7364 -15.7275 -15.7095 -15.6992 -15.6676 -15.6633 -15.6452 -15.6161
 -15.6054 -15.5654 -15.5470 -15.3933 -15.2186 -15.1319 -15.0801 -14.8582
 -14.1628 -14.1064 -14.0656 -13.9182 -13.9096 -13.7991 -13.7739 -13.7074
 -13.6204 -13.5505 -13.4891 -13.4587 -13.3228 -13.2464 -13.1849 -13.1519
 -13.1257 -13.0569 -12.9861 -12.9597 -12.9037 -12.8237 -12.8025 -12.7886
 -12.7092 -12.6990  -5.4203  -5.1324  -4.9644  -4.7882  -4.6161  -4.5411
  -4.4110  -4.3863  -4.3124  -4.2280  -4.1605  -4.0510  -4.0108  -3.9082
  -3.8266  -3.7333  -3.6808  -3.5813  -3.0684  -2.5956  -2.4268  -2.3724
  -2.2294  -2.0364  -1.9245  -1.8388  -1.7955  -1.7193  -1.5896  -1.5186
  -1.5120  -1.4514  -1.3166  -1.2457  -1.2052  -1.0956  -1.0379  -0.9951
  -0.9449  -0.9075  -0.8713  -0.8482  -0.7839  -0.7344  -0.6989  -0.6660
  -0.6392  -0.6075  -0.5055  -0.4136  -0.3051  -0.2496  -0.2094  -0.1711
  -0.0906  -0.0495   0.0067   0.0417   0.0745   0.1290   0.2018   0.2288
   0.3003   0.3757   0.4363   0.4897   0.5384   0.5645   0.6264   0.6808
   0.7246   0.7483   0.7917   0.8412   0.8704   0.8831   0.9033   0.9427
   0.9863   1.0457   1.0691   1.0946   1.1325   1.1692   1.2114   1.2336
   1.2732   1.3087   1.3279   1.3907   1.4115   1.4343   1.4679   1.4835
   1.5148   1.5395   1.5833   1.5948   1.6179   1.6464   1.6740   1.6926
   1.7257   1.7601   1.7866   1.8036   1.8455   1.8692   1.8946   1.9414
   1.9683   2.0130   2.0466   2.0685   2.1193   2.1443   2.1622   2.1764
   2.2109   2.2682   2.2836   2.3342   2.3469   2.3833   2.4100   2.4572
   2.4718   2.5013   2.5828   2.6697   2.6807   2.7498   2.7706   2.8042
   2.8371   2.8879   2.9660   3.0968
     cgsolve_all iterations  72    anorm=    0.73E-07
     cgsolve_all iterations  70    anorm=    0.75E-07
     cgsolve_all iterations  70    anorm=    0.73E-07
     compute_u_kq: q = (    0.0000,    0.0000,   -0.0204)
     Rotating WFCS
     ethr =  1.00E-14,  avg # of iterations = 23.0
     eigenvalues at k:
 -35.5086 -35.0276 -34.8277 -34.7793 -34.7542 -34.7518 -34.7435 -34.7172
 -34.7094 -34.6969 -34.6722 -34.5592 -34.5281 -17.7358 -17.1020 -17.0222
 -16.9092 -16.8641 -16.8118 -16.7740 -16.7179 -16.6426 -16.5419 -16.4557
 -16.4207 -16.3721 -16.3317 -16.3034 -16.2551 -16.2338 -16.2133 -16.1835
 -16.1538 -16.1340 -16.1241 -16.1056 -16.0838 -16.0702 -16.0431 -16.0167
 -15.9819 -15.9594 -15.9354 -15.9213 -15.9004 -15.8909 -15.8673 -15.8592
 -15.8464 -15.8180 -15.8080 -15.7873 -15.7733 -15.7659 -15.7515 -15.7465
 -15.7369 -15.7271 -15.7094 -15.6993 -15.6675 -15.6634 -15.6451 -15.6161
 -15.6057 -15.5656 -15.5467 -15.3933 -15.2185 -15.1321 -15.0801 -14.8583
 -14.1660 -14.1048 -14.0630 -13.9191 -13.9093 -13.7994 -13.7741 -13.7076
 -13.6205 -13.5511 -13.4889 -13.4585 -13.3227 -13.2464 -13.1848 -13.1519
 -13.1256 -13.0567 -12.9864 -12.9596 -12.9035 -12.8233 -12.8021 -12.7884
 -12.7097 -12.6992  -5.4203  -5.1326  -4.9644  -4.7880  -4.6161  -4.5410
  -4.4109  -4.3865  -4.3125  -4.2279  -4.1605  -4.0510  -4.0105  -3.9085
  -3.8266  -3.7330  -3.6808  -3.5813  -3.0685  -2.5961  -2.4258  -2.3730
  -2.2286  -2.0376  -1.9233  -1.8366  -1.8007  -1.7163  -1.5891  -1.5191
  -1.5135  -1.4506  -1.3162  -1.2470  -1.2067  -1.0946  -1.0350  -0.9967
  -0.9458  -0.9064  -0.8733  -0.8492  -0.7836  -0.7324  -0.6954  -0.6654
  -0.6428  -0.6073  -0.5050  -0.4163  -0.3044  -0.2515  -0.2038  -0.1737
  -0.0905  -0.0511   0.0068   0.0382   0.0781   0.1330   0.1978   0.2306
   0.3002   0.3761   0.4353   0.4911   0.5363   0.5628   0.6297   0.6803
   0.7233   0.7489   0.7935   0.8413   0.8711   0.8827   0.9016   0.9456
   0.9851   1.0407   1.0675   1.0948   1.1351   1.1684   1.2140   1.2329
   1.2733   1.3066   1.3321   1.3903   1.4113   1.4358   1.4683   1.4822
   1.5146   1.5409   1.5839   1.5960   1.6164   1.6461   1.6720   1.6931
   1.7260   1.7605   1.7843   1.8034   1.8487   1.8698   1.8947   1.9420
   1.9682   2.0128   2.0453   2.0696   2.1204   2.1415   2.1627   2.1758
   2.2105   2.2688   2.2825   2.3342   2.3458   2.3832   2.4103   2.4571
   2.4723   2.5018   2.5831   2.6702   2.6805   2.7501   2.7708   2.8041
   2.8373   2.8876   2.9658   3.0968
     eigenvalues at k+q:
 -35.5086 -35.0277 -34.8277 -34.7793 -34.7542 -34.7518 -34.7434 -34.7171
 -34.7094 -34.6969 -34.6721 -34.5592 -34.5281 -17.7357 -17.1021 -17.0223
 -16.9092 -16.8641 -16.8118 -16.7740 -16.7181 -16.6425 -16.5419 -16.4556
 -16.4217 -16.3721 -16.3302 -16.3029 -16.2558 -16.2331 -16.2132 -16.1878
 -16.1533 -16.1308 -16.1243 -16.1057 -16.0839 -16.0700 -16.0438 -16.0172
 -15.9814 -15.9600 -15.9347 -15.9205 -15.9006 -15.8914 -15.8665 -15.8591
 -15.8470 -15.8179 -15.8071 -15.7870 -15.7737 -15.7658 -15.7519 -15.7471
 -15.7374 -15.7268 -15.7094 -15.6995 -15.6674 -15.6633 -15.6450 -15.6160
 -15.6059 -15.5658 -15.5463 -15.3932 -15.2185 -15.1322 -15.0801 -14.8584
 -14.1690 -14.1034 -14.0601 -13.9202 -13.9091 -13.8000 -13.7741 -13.7078
 -13.6205 -13.5518 -13.4888 -13.4583 -13.3225 -13.2465 -13.1847 -13.1519
 -13.1255 -13.0566 -12.9867 -12.9596 -12.9033 -12.8229 -12.8018 -12.7881
 -12.7102 -12.6993  -5.4203  -5.1327  -4.9645  -4.7878  -4.6161  -4.5409
  -4.4108  -4.3866  -4.3126  -4.2278  -4.1606  -4.0511  -4.0104  -3.9088
  -3.8266  -3.7328  -3.6809  -3.5813  -3.0686  -2.5968  -2.4246  -2.3736
  -2.2277  -2.0387  -1.9221  -1.8354  -1.8053  -1.7133  -1.5887  -1.5207
  -1.5138  -1.4498  -1.3157  -1.2483  -1.2083  -1.0936  -1.0326  -0.9981
  -0.9470  -0.9049  -0.8751  -0.8504  -0.7829  -0.7305  -0.6914  -0.6645
  -0.6465  -0.6063  -0.5049  -0.4200  -0.3037  -0.2540  -0.2001  -0.1736
  -0.0908  -0.0522   0.0068   0.0343   0.0817   0.1377   0.1934   0.2325
   0.3003   0.3764   0.4342   0.4929   0.5344   0.5617   0.6326   0.6794
   0.7220   0.7494   0.7955   0.8419   0.8712   0.8824   0.9000   0.9485
   0.9830   1.0344   1.0668   1.0954   1.1379   1.1676   1.2163   1.2321
   1.2743   1.3045   1.3363   1.3900   1.4112   1.4368   1.4685   1.4815
   1.5137   1.5430   1.5849   1.5972   1.6152   1.6458   1.6703   1.6938
   1.7262   1.7606   1.7809   1.8030   1.8504   1.8710   1.8947   1.9415
   1.9696   2.0127   2.0440   2.0712   2.1215   2.1384   2.1632   2.1752
   2.2102   2.2693   2.2813   2.3345   2.3448   2.3828   2.4104   2.4569
   2.4728   2.5022   2.5834   2.6706   2.6803   2.7504   2.7708   2.8039
   2.8374   2.8873   2.9655   3.0969
     cgsolve_all iterations  72    anorm=    0.74E-07
     cgsolve_all iterations  70    anorm=    0.75E-07
     cgsolve_all iterations  70    anorm=    0.73E-07

     k-point #    3 of     4      pool #  1    cpu time:    9205.7
     compute_u_kq: q = (    0.0000,    0.0000,    0.0000)
     Rotating WFCS
     ethr =  1.00E-14,  avg # of iterations =  6.0
     eigenvalues at k:
 -35.5086 -35.0276 -34.8277 -34.7793 -34.7542 -34.7518 -34.7434 -34.7172
 -34.7094 -34.6969 -34.6722 -34.5592 -34.5281 -17.7361 -17.0982 -17.0286
 -16.9037 -16.8598 -16.8104 -16.7734 -16.7309 -16.6416 -16.5305 -16.4737
 -16.4171 -16.3804 -16.3159 -16.2916 -16.2529 -16.2326 -16.2143 -16.1887
 -16.1622 -16.1507 -16.1400 -16.1178 -16.0967 -16.0611 -16.0394 -15.9830
 -15.9739 -15.9548 -15.9267 -15.9093 -15.9007 -15.8913 -15.8751 -15.8533
 -15.8415 -15.8190 -15.8125 -15.7953 -15.7798 -15.7719 -15.7521 -15.7398
 -15.7309 -15.7250 -15.7152 -15.6984 -15.6795 -15.6643 -15.6449 -15.6175
 -15.6032 -15.5643 -15.5301 -15.3951 -15.2371 -15.1394 -15.0732 -14.8620
 -14.1419 -14.1052 -14.0359 -13.9668 -13.9142 -13.8285 -13.7595 -13.7004
 -13.6183 -13.5200 -13.4882 -13.4359 -13.3436 -13.2264 -13.2066 -13.1783
 -13.1332 -13.0602 -12.9968 -12.9307 -12.8996 -12.8246 -12.8031 -12.7911
 -12.7099 -12.6954  -5.4203  -5.1303  -4.9643  -4.7882  -4.6159  -4.5402
  -4.4118  -4.3820  -4.3215  -4.2235  -4.1703  -4.0404  -4.0025  -3.9250
  -3.8274  -3.7289  -3.6809  -3.5826  -3.0773  -2.5769  -2.4243  -2.3731
  -2.2128  -2.0350  -1.9520  -1.8852  -1.7912  -1.7036  -1.5917  -1.5346
  -1.4873  -1.4057  -1.3440  -1.2545  -1.2138  -1.0566  -1.0426  -0.9904
  -0.9609  -0.9186  -0.8686  -0.8447  -0.7603  -0.7374  -0.6746  -0.6591
  -0.6438  -0.5682  -0.5360  -0.4390  -0.3055  -0.2735  -0.1952  -0.1511
  -0.1020  -0.0571  -0.0009   0.0283   0.0682   0.1099   0.1881   0.2658
   0.3140   0.4205   0.4552   0.4765   0.5396   0.5781   0.6031   0.6396
   0.7032   0.7547   0.7950   0.8300   0.8416   0.8744   0.9355   0.9564
   0.9804   1.0104   1.0412   1.0959   1.1362   1.1702   1.2058   1.2341
   1.2860   1.3063   1.3299   1.3701   1.4073   1.4240   1.4662   1.4939
   1.5132   1.5640   1.5817   1.6048   1.6325   1.6628   1.6716   1.6924
   1.7229   1.7505   1.7697   1.8028   1.8741   1.8991   1.9278   1.9498
   1.9727   1.9982   2.0490   2.0956   2.1086   2.1467   2.1628   2.1817
   2.2001   2.2378   2.2533   2.3061   2.3406   2.3936   2.4161   2.4578
   2.4854   2.5158   2.6158   2.6239   2.7240   2.7443   2.7793   2.7846
   2.8314   2.9044   2.9587   3.0890
     eigenvalues at k+q:
 -35.5086 -35.0277 -34.8277 -34.7793 -34.7542 -34.7518 -34.7434 -34.7171
 -34.7094 -34.6969 -34.6721 -34.5592 -34.5281 -17.7361 -17.0982 -17.0286
 -16.9037 -16.8598 -16.8104 -16.7734 -16.7309 -16.6416 -16.5306 -16.4737
 -16.4171 -16.3804 -16.3159 -16.2916 -16.2529 -16.2326 -16.2143 -16.1887
 -16.1622 -16.1507 -16.1400 -16.1178 -16.0967 -16.0611 -16.0394 -15.9830
 -15.9738 -15.9548 -15.9267 -15.9093 -15.9007 -15.8913 -15.8751 -15.8533
 -15.8415 -15.8189 -15.8125 -15.7953 -15.7798 -15.7719 -15.7521 -15.7398
 -15.7309 -15.7250 -15.7152 -15.6984 -15.6795 -15.6643 -15.6449 -15.6175
 -15.6032 -15.5643 -15.5301 -15.3951 -15.2371 -15.1394 -15.0732 -14.8619
 -14.1419 -14.1052 -14.0359 -13.9668 -13.9142 -13.8285 -13.7595 -13.7004
 -13.6183 -13.5200 -13.4882 -13.4359 -13.3436 -13.2264 -13.2066 -13.1783
 -13.1332 -13.0602 -12.9968 -12.9307 -12.8996 -12.8246 -12.8031 -12.7911
 -12.7099 -12.6954  -5.4203  -5.1303  -4.9643  -4.7882  -4.6159  -4.5402
  -4.4118  -4.3820  -4.3215  -4.2235  -4.1703  -4.0404  -4.0025  -3.9251
  -3.8274  -3.7289  -3.6809  -3.5826  -3.0773  -2.5769  -2.4243  -2.3731
  -2.2128  -2.0350  -1.9520  -1.8852  -1.7912  -1.7036  -1.5917  -1.5346
  -1.4873  -1.4057  -1.3440  -1.2545  -1.2138  -1.0566  -1.0426  -0.9904
  -0.9609  -0.9186  -0.8686  -0.8447  -0.7603  -0.7374  -0.6746  -0.6591
  -0.6438  -0.5682  -0.5360  -0.4390  -0.3055  -0.2735  -0.1952  -0.1511
  -0.1020  -0.0571  -0.0009   0.0283   0.0682   0.1099   0.1881   0.2658
   0.3140   0.4205   0.4552   0.4764   0.5396   0.5781   0.6031   0.6396
   0.7032   0.7547   0.7950   0.8300   0.8416   0.8744   0.9355   0.9564
   0.9803   1.0104   1.0412   1.0959   1.1362   1.1702   1.2058   1.2341
   1.2860   1.3063   1.3299   1.3701   1.4073   1.4240   1.4662   1.4939
   1.5132   1.5640   1.5817   1.6048   1.6325   1.6628   1.6715   1.6924
   1.7229   1.7505   1.7697   1.8028   1.8740   1.8991   1.9278   1.9498
   1.9727   1.9982   2.0490   2.0956   2.1086   2.1467   2.1628   2.1817
   2.2001   2.2378   2.2533   2.3061   2.3406   2.3936   2.4161   2.4578
   2.4854   2.5158   2.6158   2.6239   2.7240   2.7443   2.7792   2.7846
   2.8314   2.9044   2.9587   3.0890
     cgsolve_all iterations  65    anorm=    0.75E-07
PARA_AUG  1     -25.9780386         0.4235181         0.1176102
     cgsolve_all iterations  67    anorm=    0.74E-07
PARA_AUG  2       0.3272083       -24.0431395         0.7854511
     cgsolve_all iterations  65    anorm=    0.74E-07
PARA_AUG  3       0.3494467         0.6879032       -25.3697476
     cgsolve_all iterations  72    anorm=    0.71E-07
     cgsolve_all iterations  72    anorm=    0.73E-07
     cgsolve_all iterations  72    anorm=    0.72E-07
     compute_u_kq: q = (    0.0204,    0.0000,    0.0000)
     Rotating WFCS
     ethr =  1.00E-14,  avg # of iterations = 23.0
     eigenvalues at k:
 -35.5086 -35.0276 -34.8277 -34.7793 -34.7542 -34.7518 -34.7434 -34.7172
 -34.7094 -34.6969 -34.6722 -34.5592 -34.5281 -17.7361 -17.0982 -17.0286
 -16.9037 -16.8598 -16.8104 -16.7734 -16.7309 -16.6416 -16.5305 -16.4737
 -16.4171 -16.3804 -16.3159 -16.2916 -16.2529 -16.2326 -16.2143 -16.1887
 -16.1622 -16.1507 -16.1400 -16.1178 -16.0967 -16.0611 -16.0394 -15.9830
 -15.9739 -15.9548 -15.9267 -15.9093 -15.9007 -15.8913 -15.8751 -15.8533
 -15.8415 -15.8190 -15.8125 -15.7953 -15.7798 -15.7719 -15.7521 -15.7398
 -15.7309 -15.7250 -15.7152 -15.6984 -15.6795 -15.6643 -15.6449 -15.6175
 -15.6032 -15.5643 -15.5301 -15.3951 -15.2371 -15.1394 -15.0732 -14.8620
 -14.1419 -14.1052 -14.0359 -13.9668 -13.9142 -13.8285 -13.7595 -13.7004
 -13.6183 -13.5200 -13.4882 -13.4359 -13.3436 -13.2264 -13.2066 -13.1783
 -13.1332 -13.0602 -12.9968 -12.9307 -12.8996 -12.8246 -12.8031 -12.7911
 -12.7099 -12.6954  -5.4203  -5.1303  -4.9643  -4.7882  -4.6159  -4.5402
  -4.4118  -4.3820  -4.3215  -4.2235  -4.1703  -4.0404  -4.0025  -3.9250
  -3.8274  -3.7289  -3.6809  -3.5826  -3.0773  -2.5769  -2.4243  -2.3731
  -2.2128  -2.0350  -1.9520  -1.8852  -1.7912  -1.7036  -1.5917  -1.5346
  -1.4873  -1.4057  -1.3440  -1.2545  -1.2138  -1.0566  -1.0426  -0.9904
  -0.9609  -0.9186  -0.8686  -0.8447  -0.7603  -0.7374  -0.6746  -0.6591
  -0.6438  -0.5682  -0.5360  -0.4390  -0.3055  -0.2735  -0.1952  -0.1511
  -0.1020  -0.0571  -0.0009   0.0283   0.0682   0.1099   0.1881   0.2658
   0.3140   0.4205   0.4552   0.4765   0.5396   0.5781   0.6031   0.6396
   0.7032   0.7547   0.7950   0.8300   0.8416   0.8744   0.9355   0.9564
   0.9804   1.0104   1.0412   1.0959   1.1362   1.1702   1.2058   1.2341
   1.2860   1.3063   1.3299   1.3701   1.4073   1.4240   1.4662   1.4939
   1.5132   1.5640   1.5817   1.6048   1.6325   1.6628   1.6716   1.6924
   1.7229   1.7505   1.7697   1.8028   1.8741   1.8991   1.9278   1.9498
   1.9727   1.9982   2.0490   2.0956   2.1086   2.1467   2.1628   2.1817
   2.2001   2.2378   2.2533   2.3061   2.3406   2.3936   2.4161   2.4578
   2.4854   2.5158   2.6158   2.6239   2.7240   2.7443   2.7793   2.7846
   2.8314   2.9044   2.9587   3.0890
     eigenvalues at k+q:
 -35.5086 -35.0277 -34.8277 -34.7793 -34.7542 -34.7518 -34.7434 -34.7171
 -34.7094 -34.6969 -34.6721 -34.5592 -34.5281 -17.7436 -17.0969 -17.0204
 -16.9059 -16.8609 -16.8112 -16.7732 -16.7249 -16.6412 -16.5273 -16.4695
 -16.4210 -16.3813 -16.3140 -16.2915 -16.2569 -16.2363 -16.2194 -16.1909
 -16.1648 -16.1562 -16.1419 -16.1197 -16.0989 -16.0611 -16.0426 -15.9827
 -15.9710 -15.9519 -15.9247 -15.9073 -15.8995 -15.8917 -15.8738 -15.8515
 -15.8395 -15.8171 -15.8108 -15.7952 -15.7797 -15.7720 -15.7508 -15.7380
 -15.7301 -15.7240 -15.7154 -15.6985 -15.6806 -15.6646 -15.6474 -15.6207
 -15.6038 -15.5667 -15.5289 -15.3968 -15.2337 -15.1338 -15.0697 -14.8603
 -14.1407 -14.1034 -14.0323 -13.9621 -13.9049 -13.8177 -13.7583 -13.6943
 -13.6157 -13.5229 -13.4890 -13.4378 -13.3487 -13.2304 -13.2067 -13.1771
 -13.1349 -13.0687 -13.0037 -12.9321 -12.9021 -12.8338 -12.8050 -12.7923
 -12.7104 -12.7011  -5.4201  -5.1272  -4.9616  -4.7860  -4.6168  -4.5446
  -4.4120  -4.3783  -4.3202  -4.2237  -4.1745  -4.0459  -3.9991  -3.9281
  -3.8248  -3.7324  -3.6806  -3.5822  -3.0756  -2.5734  -2.4244  -2.3717
  -2.2081  -2.0285  -1.9416  -1.8691  -1.7858  -1.6983  -1.5911  -1.5347
  -1.4850  -1.3999  -1.3380  -1.2604  -1.2181  -1.0555  -1.0428  -0.9876
  -0.9580  -0.9252  -0.8736  -0.8445  -0.7620  -0.7338  -0.6755  -0.6591
  -0.6396  -0.5654  -0.5433  -0.4409  -0.3058  -0.2752  -0.1948  -0.1520
  -0.1024  -0.0563   0.0010   0.0273   0.0619   0.1115   0.1858   0.2669
   0.3111   0.4143   0.4551   0.4751   0.5353   0.5757   0.6018   0.6396
   0.6971   0.7534   0.7925   0.8199   0.8409   0.8752   0.9353   0.9556
   0.9792   1.0100   1.0364   1.0910   1.1349   1.1693   1.2079   1.2341
   1.2861   1.3058   1.3242   1.3739   1.4061   1.4232   1.4623   1.4930
   1.5069   1.5582   1.5796   1.6068   1.6310   1.6621   1.6715   1.6904
   1.7199   1.7484   1.7698   1.8003   1.8710   1.8972   1.9284   1.9495
   1.9770   2.0049   2.0506   2.0988   2.1099   2.1489   2.1628   2.1821
   2.2003   2.2367   2.2550   2.3063   2.3405   2.3955   2.4196   2.4581
   2.4852   2.5184   2.6147   2.6265   2.7227   2.7434   2.7795   2.7841
   2.8353   2.9055   2.9546   3.0880
     cgsolve_all iterations  72    anorm=    0.73E-07
     cgsolve_all iterations  72    anorm=    0.73E-07
     cgsolve_all iterations  70    anorm=    0.71E-07
     compute_u_kq: q = (   -0.0204,    0.0000,    0.0000)
     Rotating WFCS
     ethr =  1.00E-14,  avg # of iterations = 23.0
     eigenvalues at k:
 -35.5086 -35.0276 -34.8277 -34.7793 -34.7542 -34.7518 -34.7434 -34.7172
 -34.7094 -34.6969 -34.6722 -34.5592 -34.5281 -17.7361 -17.0982 -17.0286
 -16.9037 -16.8598 -16.8104 -16.7734 -16.7309 -16.6416 -16.5305 -16.4737
 -16.4171 -16.3804 -16.3159 -16.2916 -16.2529 -16.2326 -16.2143 -16.1887
 -16.1622 -16.1507 -16.1400 -16.1178 -16.0967 -16.0611 -16.0394 -15.9830
 -15.9739 -15.9548 -15.9267 -15.9093 -15.9007 -15.8913 -15.8751 -15.8533
 -15.8415 -15.8190 -15.8125 -15.7953 -15.7798 -15.7719 -15.7521 -15.7398
 -15.7309 -15.7250 -15.7152 -15.6984 -15.6795 -15.6643 -15.6449 -15.6175
 -15.6032 -15.5643 -15.5301 -15.3951 -15.2371 -15.1394 -15.0732 -14.8620
 -14.1419 -14.1052 -14.0359 -13.9668 -13.9142 -13.8285 -13.7595 -13.7004
 -13.6183 -13.5200 -13.4882 -13.4359 -13.3436 -13.2264 -13.2066 -13.1783
 -13.1332 -13.0602 -12.9968 -12.9307 -12.8996 -12.8246 -12.8031 -12.7911
 -12.7099 -12.6954  -5.4203  -5.1303  -4.9643  -4.7882  -4.6159  -4.5402
  -4.4118  -4.3820  -4.3215  -4.2235  -4.1703  -4.0404  -4.0025  -3.9250
  -3.8274  -3.7289  -3.6809  -3.5826  -3.0773  -2.5769  -2.4243  -2.3731
  -2.2128  -2.0350  -1.9520  -1.8852  -1.7912  -1.7036  -1.5917  -1.5346
  -1.4873  -1.4057  -1.3440  -1.2545  -1.2138  -1.0566  -1.0426  -0.9904
  -0.9609  -0.9186  -0.8686  -0.8447  -0.7603  -0.7374  -0.6746  -0.6591
  -0.6438  -0.5682  -0.5360  -0.4390  -0.3055  -0.2735  -0.1952  -0.1511
  -0.1020  -0.0571  -0.0009   0.0283   0.0682   0.1099   0.1881   0.2658
   0.3140   0.4205   0.4552   0.4765   0.5396   0.5781   0.6031   0.6396
   0.7032   0.7547   0.7950   0.8300   0.8416   0.8744   0.9355   0.9564
   0.9804   1.0104   1.0412   1.0959   1.1362   1.1702   1.2058   1.2341
   1.2860   1.3063   1.3299   1.3701   1.4073   1.4240   1.4662   1.4939
   1.5132   1.5640   1.5817   1.6048   1.6325   1.6628   1.6716   1.6924
   1.7229   1.7505   1.7697   1.8028   1.8741   1.8991   1.9278   1.9498
   1.9727   1.9982   2.0490   2.0956   2.1086   2.1467   2.1628   2.1817
   2.2001   2.2378   2.2533   2.3061   2.3406   2.3936   2.4161   2.4578
   2.4854   2.5158   2.6158   2.6239   2.7240   2.7443   2.7793   2.7846
   2.8314   2.9044   2.9587   3.0890
     eigenvalues at k+q:
 -35.5086 -35.0277 -34.8278 -34.7793 -34.7542 -34.7518 -34.7434 -34.7171
 -34.7094 -34.6969 -34.6722 -34.5592 -34.5281 -17.7283 -17.0995 -17.0370
 -16.9016 -16.8591 -16.8096 -16.7736 -16.7363 -16.6418 -16.5340 -16.4777
 -16.4130 -16.3792 -16.3183 -16.2915 -16.2488 -16.2288 -16.2090 -16.1863
 -16.1596 -16.1453 -16.1378 -16.1158 -16.0948 -16.0613 -16.0361 -15.9838
 -15.9762 -15.9579 -15.9288 -15.9113 -15.9018 -15.8907 -15.8763 -15.8558
 -15.8439 -15.8217 -15.8127 -15.7953 -15.7799 -15.7716 -15.7537 -15.7416
 -15.7322 -15.7259 -15.7148 -15.6982 -15.6784 -15.6641 -15.6424 -15.6142
 -15.6027 -15.5622 -15.5312 -15.3931 -15.2406 -15.1449 -15.0766 -14.8636
 -14.1433 -14.1069 -14.0396 -13.9716 -13.9232 -13.8388 -13.7605 -13.7065
 -13.6205 -13.5175 -13.4874 -13.4352 -13.3378 -13.2235 -13.2059 -13.1786
 -13.1315 -13.0519 -12.9905 -12.9292 -12.8980 -12.8158 -12.8013 -12.7891
 -12.7098 -12.6894  -5.4205  -5.1333  -4.9669  -4.7904  -4.6149  -4.5359
  -4.4121  -4.3850  -4.3225  -4.2234  -4.1663  -4.0347  -4.0062  -3.9219
  -3.8299  -3.7255  -3.6812  -3.5831  -3.0790  -2.5804  -2.4244  -2.3746
  -2.2175  -2.0424  -1.9623  -1.9006  -1.7959  -1.7091  -1.5924  -1.5345
  -1.4897  -1.4120  -1.3494  -1.2484  -1.2089  -1.0580  -1.0424  -0.9939
  -0.9631  -0.9122  -0.8638  -0.8448  -0.7582  -0.7408  -0.6746  -0.6596
  -0.6473  -0.5709  -0.5281  -0.4370  -0.3075  -0.2700  -0.1965  -0.1504
  -0.1015  -0.0585  -0.0040   0.0299   0.0757   0.1088   0.1900   0.2652
   0.3178   0.4262   0.4541   0.4782   0.5450   0.5792   0.6048   0.6393
   0.7090   0.7558   0.7977   0.8391   0.8429   0.8744   0.9356   0.9575
   0.9817   1.0111   1.0454   1.1010   1.1376   1.1722   1.2024   1.2350
   1.2828   1.3091   1.3359   1.3663   1.4078   1.4249   1.4697   1.4958
   1.5195   1.5681   1.5845   1.6034   1.6343   1.6631   1.6719   1.6941
   1.7256   1.7525   1.7697   1.8052   1.8766   1.9012   1.9271   1.9496
   1.9689   1.9916   2.0478   2.0924   2.1077   2.1441   2.1631   2.1804
   2.2014   2.2384   2.2519   2.3058   2.3406   2.3880   2.4159   2.4576
   2.4859   2.5133   2.6163   2.6225   2.7252   2.7446   2.7772   2.7859
   2.8285   2.9034   2.9627   3.0898
     cgsolve_all iterations  72    anorm=    0.72E-07
     cgsolve_all iterations  72    anorm=    0.73E-07
     cgsolve_all iterations  72    anorm=    0.72E-07
     compute_u_kq: q = (    0.0000,    0.0204,    0.0000)
     Rotating WFCS
     ethr =  1.00E-14,  avg # of iterations = 23.0
     eigenvalues at k:
 -35.5086 -35.0276 -34.8277 -34.7793 -34.7542 -34.7518 -34.7434 -34.7172
 -34.7094 -34.6969 -34.6722 -34.5592 -34.5281 -17.7361 -17.0982 -17.0286
 -16.9037 -16.8598 -16.8104 -16.7734 -16.7309 -16.6416 -16.5305 -16.4737
 -16.4171 -16.3804 -16.3159 -16.2916 -16.2529 -16.2326 -16.2143 -16.1887
 -16.1622 -16.1507 -16.1400 -16.1178 -16.0967 -16.0611 -16.0394 -15.9830
 -15.9739 -15.9548 -15.9267 -15.9093 -15.9007 -15.8913 -15.8751 -15.8533
 -15.8415 -15.8190 -15.8125 -15.7953 -15.7798 -15.7719 -15.7521 -15.7398
 -15.7309 -15.7250 -15.7152 -15.6984 -15.6795 -15.6643 -15.6449 -15.6175
 -15.6032 -15.5643 -15.5301 -15.3951 -15.2371 -15.1394 -15.0732 -14.8620
 -14.1419 -14.1052 -14.0359 -13.9668 -13.9142 -13.8285 -13.7595 -13.7004
 -13.6183 -13.5200 -13.4882 -13.4359 -13.3436 -13.2264 -13.2066 -13.1783
 -13.1332 -13.0602 -12.9968 -12.9307 -12.8996 -12.8246 -12.8031 -12.7911
 -12.7099 -12.6954  -5.4203  -5.1303  -4.9643  -4.7882  -4.6159  -4.5402
  -4.4118  -4.3820  -4.3215  -4.2235  -4.1703  -4.0404  -4.0025  -3.9250
  -3.8274  -3.7289  -3.6809  -3.5826  -3.0773  -2.5769  -2.4243  -2.3731
  -2.2128  -2.0350  -1.9520  -1.8852  -1.7912  -1.7036  -1.5917  -1.5346
  -1.4873  -1.4057  -1.3440  -1.2545  -1.2138  -1.0566  -1.0426  -0.9904
  -0.9609  -0.9186  -0.8686  -0.8447  -0.7603  -0.7374  -0.6746  -0.6591
  -0.6438  -0.5682  -0.5360  -0.4390  -0.3055  -0.2735  -0.1952  -0.1511
  -0.1020  -0.0571  -0.0009   0.0283   0.0682   0.1099   0.1881   0.2658
   0.3140   0.4205   0.4552   0.4765   0.5396   0.5781   0.6031   0.6396
   0.7032   0.7547   0.7950   0.8300   0.8416   0.8744   0.9355   0.9564
   0.9804   1.0104   1.0412   1.0959   1.1362   1.1702   1.2058   1.2341
   1.2860   1.3063   1.3299   1.3701   1.4073   1.4240   1.4662   1.4939
   1.5132   1.5640   1.5817   1.6048   1.6325   1.6628   1.6716   1.6924
   1.7229   1.7505   1.7697   1.8028   1.8741   1.8991   1.9278   1.9498
   1.9727   1.9982   2.0490   2.0956   2.1086   2.1467   2.1628   2.1817
   2.2001   2.2378   2.2533   2.3061   2.3406   2.3936   2.4161   2.4578
   2.4854   2.5158   2.6158   2.6239   2.7240   2.7443   2.7793   2.7846
   2.8314   2.9044   2.9587   3.0890
     eigenvalues at k+q:
 -35.5086 -35.0277 -34.8277 -34.7793 -34.7542 -34.7518 -34.7434 -34.7171
 -34.7094 -34.6969 -34.6721 -34.5592 -34.5281 -17.7359 -17.0985 -17.0280
 -16.9043 -16.8600 -16.8110 -16.7718 -16.7311 -16.6420 -16.5322 -16.4733
 -16.4170 -16.3793 -16.3142 -16.2903 -16.2527 -16.2341 -16.2124 -16.1904
 -16.1630 -16.1531 -16.1386 -16.1161 -16.0979 -16.0594 -16.0410 -15.9832
 -15.9704 -15.9581 -15.9275 -15.9093 -15.8999 -15.8937 -15.8720 -15.8533
 -15.8416 -15.8214 -15.8124 -15.7955 -15.7801 -15.7718 -15.7526 -15.7408
 -15.7315 -15.7256 -15.7157 -15.6993 -15.6782 -15.6636 -15.6425 -15.6155
 -15.6024 -15.5638 -15.5316 -15.3957 -15.2366 -15.1387 -15.0741 -14.8619
 -14.1405 -14.1043 -14.0331 -13.9703 -13.9146 -13.8292 -13.7590 -13.7065
 -13.6172 -13.5241 -13.4887 -13.4403 -13.3371 -13.2256 -13.2020 -13.1741
 -13.1261 -13.0640 -13.0003 -12.9321 -12.9012 -12.8247 -12.8035 -12.7910
 -12.7093 -12.6958  -5.4203  -5.1305  -4.9643  -4.7884  -4.6158  -4.5402
  -4.4109  -4.3835  -4.3209  -4.2233  -4.1694  -4.0396  -4.0042  -3.9241
  -3.8276  -3.7288  -3.6810  -3.5827  -3.0786  -2.5756  -2.4250  -2.3735
  -2.2141  -2.0340  -1.9514  -1.8808  -1.7907  -1.7087  -1.5923  -1.5354
  -1.4879  -1.4062  -1.3424  -1.2552  -1.2140  -1.0577  -1.0434  -0.9905
  -0.9642  -0.9189  -0.8685  -0.8418  -0.7582  -0.7391  -0.6744  -0.6577
  -0.6433  -0.5683  -0.5345  -0.4357  -0.3050  -0.2757  -0.1952  -0.1543
  -0.1064  -0.0563   0.0000   0.0285   0.0709   0.1056   0.1908   0.2674
   0.3152   0.4199   0.4499   0.4769   0.5452   0.5824   0.5997   0.6417
   0.7073   0.7517   0.7923   0.8278   0.8402   0.8742   0.9368   0.9589
   0.9822   1.0126   1.0384   1.0947   1.1373   1.1782   1.2044   1.2360
   1.2851   1.3052   1.3317   1.3671   1.4080   1.4227   1.4678   1.4944
   1.5090   1.5629   1.5816   1.6013   1.6332   1.6633   1.6722   1.6907
   1.7203   1.7510   1.7718   1.8025   1.8722   1.8967   1.9281   1.9500
   1.9742   1.9976   2.0475   2.0965   2.1099   2.1475   2.1629   2.1835
   2.2019   2.2336   2.2588   2.3037   2.3408   2.3936   2.4156   2.4580
   2.4824   2.5165   2.6175   2.6233   2.7226   2.7456   2.7777   2.7870
   2.8307   2.9043   2.9588   3.0889
     cgsolve_all iterations  72    anorm=    0.72E-07
     cgsolve_all iterations  72    anorm=    0.74E-07
     cgsolve_all iterations  72    anorm=    0.71E-07
     compute_u_kq: q = (    0.0000,   -0.0204,    0.0000)
     Rotating WFCS
     ethr =  1.00E-14,  avg # of iterations = 23.0
     eigenvalues at k:
 -35.5086 -35.0276 -34.8277 -34.7793 -34.7542 -34.7518 -34.7434 -34.7172
 -34.7094 -34.6969 -34.6722 -34.5592 -34.5281 -17.7361 -17.0982 -17.0286
 -16.9037 -16.8598 -16.8104 -16.7734 -16.7309 -16.6416 -16.5305 -16.4737
 -16.4171 -16.3804 -16.3159 -16.2916 -16.2529 -16.2326 -16.2143 -16.1887
 -16.1622 -16.1507 -16.1400 -16.1178 -16.0967 -16.0611 -16.0394 -15.9830
 -15.9739 -15.9548 -15.9267 -15.9093 -15.9007 -15.8913 -15.8751 -15.8533
 -15.8415 -15.8190 -15.8125 -15.7953 -15.7798 -15.7719 -15.7521 -15.7398
 -15.7309 -15.7250 -15.7152 -15.6984 -15.6795 -15.6643 -15.6449 -15.6175
 -15.6032 -15.5643 -15.5301 -15.3951 -15.2371 -15.1394 -15.0732 -14.8620
 -14.1419 -14.1052 -14.0359 -13.9668 -13.9142 -13.8285 -13.7595 -13.7004
 -13.6183 -13.5200 -13.4882 -13.4359 -13.3436 -13.2264 -13.2066 -13.1783
 -13.1332 -13.0602 -12.9968 -12.9307 -12.8996 -12.8246 -12.8031 -12.7911
 -12.7099 -12.6954  -5.4203  -5.1303  -4.9643  -4.7882  -4.6159  -4.5402
  -4.4118  -4.3820  -4.3215  -4.2235  -4.1703  -4.0404  -4.0025  -3.9250
  -3.8274  -3.7289  -3.6809  -3.5826  -3.0773  -2.5769  -2.4243  -2.3731
  -2.2128  -2.0350  -1.9520  -1.8852  -1.7912  -1.7036  -1.5917  -1.5346
  -1.4873  -1.4057  -1.3440  -1.2545  -1.2138  -1.0566  -1.0426  -0.9904
  -0.9609  -0.9186  -0.8686  -0.8447  -0.7603  -0.7374  -0.6746  -0.6591
  -0.6438  -0.5682  -0.5360  -0.4390  -0.3055  -0.2735  -0.1952  -0.1511
  -0.1020  -0.0571  -0.0009   0.0283   0.0682   0.1099   0.1881   0.2658
   0.3140   0.4205   0.4552   0.4765   0.5396   0.5781   0.6031   0.6396
   0.7032   0.7547   0.7950   0.8300   0.8416   0.8744   0.9355   0.9564
   0.9804   1.0104   1.0412   1.0959   1.1362   1.1702   1.2058   1.2341
   1.2860   1.3063   1.3299   1.3701   1.4073   1.4240   1.4662   1.4939
   1.5132   1.5640   1.5817   1.6048   1.6325   1.6628   1.6716   1.6924
   1.7229   1.7505   1.7697   1.8028   1.8741   1.8991   1.9278   1.9498
   1.9727   1.9982   2.0490   2.0956   2.1086   2.1467   2.1628   2.1817
   2.2001   2.2378   2.2533   2.3061   2.3406   2.3936   2.4161   2.4578
   2.4854   2.5158   2.6158   2.6239   2.7240   2.7443   2.7793   2.7846
   2.8314   2.9044   2.9587   3.0890
     eigenvalues at k+q:
 -35.5086 -35.0277 -34.8277 -34.7793 -34.7542 -34.7518 -34.7434 -34.7171
 -34.7094 -34.6969 -34.6721 -34.5592 -34.5281 -17.7362 -17.0980 -17.0289
 -16.9032 -16.8597 -16.8098 -16.7750 -16.7304 -16.6413 -16.5292 -16.4734
 -16.4174 -16.3814 -16.3178 -16.2930 -16.2530 -16.2312 -16.2160 -16.1879
 -16.1612 -16.1485 -16.1397 -16.1195 -16.0951 -16.0632 -16.0380 -15.9832
 -15.9775 -15.9516 -15.9258 -15.9095 -15.9019 -15.8890 -15.8779 -15.8536
 -15.8414 -15.8169 -15.8124 -15.7950 -15.7794 -15.7716 -15.7517 -15.7390
 -15.7306 -15.7238 -15.7149 -15.6972 -15.6807 -15.6651 -15.6475 -15.6194
 -15.6041 -15.5649 -15.5290 -15.3944 -15.2370 -15.1400 -15.0723 -14.8619
 -14.1442 -14.1060 -14.0392 -13.9627 -13.9134 -13.8273 -13.7599 -13.6948
 -13.6193 -13.5168 -13.4876 -13.4315 -13.3502 -13.2292 -13.2089 -13.1817
 -13.1398 -13.0564 -12.9938 -12.9298 -12.8981 -12.8246 -12.8027 -12.7911
 -12.7106 -12.6951  -5.4203  -5.1301  -4.9642  -4.7880  -4.6160  -4.5402
  -4.4125  -4.3807  -4.3220  -4.2238  -4.1709  -4.0414  -4.0012  -3.9255
  -3.8271  -3.7292  -3.6808  -3.5825  -3.0758  -2.5788  -2.4237  -2.3728
  -2.2119  -2.0362  -1.9517  -1.8884  -1.7919  -1.6990  -1.5910  -1.5340
  -1.4872  -1.4062  -1.3446  -1.2538  -1.2134  -1.0580  -1.0401  -0.9901
  -0.9578  -0.9183  -0.8682  -0.8479  -0.7625  -0.7359  -0.6753  -0.6607
  -0.6437  -0.5691  -0.5368  -0.4423  -0.3064  -0.2710  -0.1949  -0.1490
  -0.0966  -0.0570  -0.0019   0.0281   0.0660   0.1143   0.1852   0.2636
   0.3126   0.4206   0.4595   0.4765   0.5344   0.5735   0.6065   0.6386
   0.6997   0.7577   0.7973   0.8318   0.8441   0.8748   0.9320   0.9555
   0.9791   1.0084   1.0450   1.0968   1.1346   1.1622   1.2067   1.2321
   1.2856   1.3096   1.3274   1.3746   1.4070   1.4251   1.4641   1.4938
   1.5170   1.5649   1.5819   1.6067   1.6322   1.6623   1.6716   1.6941
   1.7243   1.7500   1.7681   1.8033   1.8754   1.9005   1.9269   1.9477
   1.9726   1.9998   2.0499   2.0936   2.1086   2.1456   2.1619   2.1796
   2.2003   2.2412   2.2496   2.3088   2.3406   2.3934   2.4163   2.4573
   2.4880   2.5149   2.6127   2.6258   2.7245   2.7432   2.7800   2.7834
   2.8322   2.9041   2.9587   3.0893
     cgsolve_all iterations  72    anorm=    0.71E-07
     cgsolve_all iterations  72    anorm=    0.74E-07
     cgsolve_all iterations  72    anorm=    0.72E-07
     compute_u_kq: q = (    0.0000,    0.0000,    0.0204)
     Rotating WFCS
     ethr =  1.00E-14,  avg # of iterations = 23.0
     eigenvalues at k:
 -35.5086 -35.0276 -34.8277 -34.7793 -34.7542 -34.7518 -34.7434 -34.7172
 -34.7094 -34.6969 -34.6722 -34.5592 -34.5281 -17.7361 -17.0982 -17.0286
 -16.9037 -16.8598 -16.8104 -16.7734 -16.7309 -16.6416 -16.5305 -16.4737
 -16.4171 -16.3804 -16.3159 -16.2916 -16.2529 -16.2326 -16.2143 -16.1887
 -16.1622 -16.1507 -16.1400 -16.1178 -16.0967 -16.0611 -16.0394 -15.9830
 -15.9739 -15.9548 -15.9267 -15.9093 -15.9007 -15.8913 -15.8751 -15.8533
 -15.8415 -15.8190 -15.8125 -15.7953 -15.7798 -15.7719 -15.7521 -15.7398
 -15.7309 -15.7250 -15.7152 -15.6984 -15.6795 -15.6643 -15.6449 -15.6175
 -15.6032 -15.5643 -15.5301 -15.3951 -15.2371 -15.1394 -15.0732 -14.8620
 -14.1419 -14.1052 -14.0359 -13.9668 -13.9142 -13.8285 -13.7595 -13.7004
 -13.6183 -13.5200 -13.4882 -13.4359 -13.3436 -13.2264 -13.2066 -13.1783
 -13.1332 -13.0602 -12.9968 -12.9307 -12.8996 -12.8246 -12.8031 -12.7911
 -12.7099 -12.6954  -5.4203  -5.1303  -4.9643  -4.7882  -4.6159  -4.5402
  -4.4118  -4.3820  -4.3215  -4.2235  -4.1703  -4.0404  -4.0025  -3.9250
  -3.8274  -3.7289  -3.6809  -3.5826  -3.0773  -2.5769  -2.4243  -2.3731
  -2.2128  -2.0350  -1.9520  -1.8852  -1.7912  -1.7036  -1.5917  -1.5346
  -1.4873  -1.4057  -1.3440  -1.2545  -1.2138  -1.0566  -1.0426  -0.9904
  -0.9609  -0.9186  -0.8686  -0.8447  -0.7603  -0.7374  -0.6746  -0.6591
  -0.6438  -0.5682  -0.5360  -0.4390  -0.3055  -0.2735  -0.1952  -0.1511
  -0.1020  -0.0571  -0.0009   0.0283   0.0682   0.1099   0.1881   0.2658
   0.3140   0.4205   0.4552   0.4765   0.5396   0.5781   0.6031   0.6396
   0.7032   0.7547   0.7950   0.8300   0.8416   0.8744   0.9355   0.9564
   0.9804   1.0104   1.0412   1.0959   1.1362   1.1702   1.2058   1.2341
   1.2860   1.3063   1.3299   1.3701   1.4073   1.4240   1.4662   1.4939
   1.5132   1.5640   1.5817   1.6048   1.6325   1.6628   1.6716   1.6924
   1.7229   1.7505   1.7697   1.8028   1.8741   1.8991   1.9278   1.9498
   1.9727   1.9982   2.0490   2.0956   2.1086   2.1467   2.1628   2.1817
   2.2001   2.2378   2.2533   2.3061   2.3406   2.3936   2.4161   2.4578
   2.4854   2.5158   2.6158   2.6239   2.7240   2.7443   2.7793   2.7846
   2.8314   2.9044   2.9587   3.0890
     eigenvalues at k+q:
 -35.5086 -35.0277 -34.8277 -34.7793 -34.7542 -34.7518 -34.7434 -34.7171
 -34.7094 -34.6969 -34.6721 -34.5592 -34.5281 -17.7362 -17.0982 -17.0285
 -16.9037 -16.8598 -16.8104 -16.7734 -16.7308 -16.6416 -16.5306 -16.4739
 -16.4174 -16.3810 -16.3151 -16.2912 -16.2512 -16.2320 -16.2143 -16.1882
 -16.1622 -16.1511 -16.1413 -16.1188 -16.0978 -16.0616 -16.0391 -15.9827
 -15.9739 -15.9537 -15.9274 -15.9107 -15.9003 -15.8911 -15.8745 -15.8517
 -15.8428 -15.8188 -15.8125 -15.7947 -15.7803 -15.7716 -15.7523 -15.7399
 -15.7314 -15.7251 -15.7145 -15.6982 -15.6796 -15.6645 -15.6447 -15.6177
 -15.6030 -15.5642 -15.5302 -15.3951 -15.2363 -15.1398 -15.0732 -14.8619
 -14.1398 -14.1068 -14.0371 -13.9669 -13.9138 -13.8287 -13.7588 -13.7001
 -13.6182 -13.5195 -13.4889 -13.4359 -13.3435 -13.2263 -13.2066 -13.1782
 -13.1331 -13.0605 -12.9968 -12.9305 -12.8999 -12.8251 -12.8035 -12.7913
 -12.7091 -12.6955  -5.4203  -5.1303  -4.9642  -4.7880  -4.6159  -4.5403
  -4.4118  -4.3821  -4.3213  -4.2234  -4.1702  -4.0405  -4.0026  -3.9257
  -3.8271  -3.7289  -3.6809  -3.5825  -3.0775  -2.5780  -2.4227  -2.3734
  -2.2114  -2.0349  -1.9535  -1.8844  -1.7911  -1.7050  -1.5914  -1.5340
  -1.4861  -1.4072  -1.3432  -1.2552  -1.2146  -1.0555  -1.0428  -0.9899
  -0.9591  -0.9175  -0.8688  -0.8447  -0.7613  -0.7361  -0.6724  -0.6609
  -0.6452  -0.5738  -0.5333  -0.4411  -0.3056  -0.2714  -0.1912  -0.1542
  -0.1021  -0.0574  -0.0038   0.0284   0.0702   0.1122   0.1870   0.2661
   0.3128   0.4187   0.4552   0.4770   0.5419   0.5761   0.5997   0.6426
   0.7021   0.7550   0.7931   0.8297   0.8457   0.8773   0.9338   0.9559
   0.9795   1.0115   1.0425   1.0991   1.1347   1.1692   1.2060   1.2331
   1.2877   1.3042   1.3261   1.3733   1.4056   1.4253   1.4659   1.4957
   1.5133   1.5662   1.5822   1.6043   1.6321   1.6631   1.6737   1.6930
   1.7200   1.7486   1.7666   1.8034   1.8712   1.9007   1.9258   1.9503
   1.9710   1.9998   2.0498   2.0967   2.1099   2.1459   2.1648   2.1798
   2.2003   2.2383   2.2536   2.3048   2.3415   2.3936   2.4166   2.4575
   2.4852   2.5169   2.6150   2.6238   2.7234   2.7449   2.7790   2.7845
   2.8314   2.9043   2.9586   3.0891
     cgsolve_all iterations  72    anorm=    0.72E-07
     cgsolve_all iterations  72    anorm=    0.73E-07
     cgsolve_all iterations  72    anorm=    0.73E-07
     compute_u_kq: q = (    0.0000,    0.0000,   -0.0204)
     Rotating WFCS
     ethr =  1.00E-14,  avg # of iterations = 23.0
     eigenvalues at k:
 -35.5086 -35.0276 -34.8277 -34.7793 -34.7542 -34.7518 -34.7434 -34.7172
 -34.7094 -34.6969 -34.6722 -34.5592 -34.5281 -17.7361 -17.0982 -17.0286
 -16.9037 -16.8598 -16.8104 -16.7734 -16.7309 -16.6416 -16.5305 -16.4737
 -16.4171 -16.3804 -16.3159 -16.2916 -16.2529 -16.2326 -16.2143 -16.1887
 -16.1622 -16.1507 -16.1400 -16.1178 -16.0967 -16.0611 -16.0394 -15.9830
 -15.9739 -15.9548 -15.9267 -15.9093 -15.9007 -15.8913 -15.8751 -15.8533
 -15.8415 -15.8190 -15.8125 -15.7953 -15.7798 -15.7719 -15.7521 -15.7398
 -15.7309 -15.7250 -15.7152 -15.6984 -15.6795 -15.6643 -15.6449 -15.6175
 -15.6032 -15.5643 -15.5301 -15.3951 -15.2371 -15.1394 -15.0732 -14.8620
 -14.1419 -14.1052 -14.0359 -13.9668 -13.9142 -13.8285 -13.7595 -13.7004
 -13.6183 -13.5200 -13.4882 -13.4359 -13.3436 -13.2264 -13.2066 -13.1783
 -13.1332 -13.0602 -12.9968 -12.9307 -12.8996 -12.8246 -12.8031 -12.7911
 -12.7099 -12.6954  -5.4203  -5.1303  -4.9643  -4.7882  -4.6159  -4.5402
  -4.4118  -4.3820  -4.3215  -4.2235  -4.1703  -4.0404  -4.0025  -3.9250
  -3.8274  -3.7289  -3.6809  -3.5826  -3.0773  -2.5769  -2.4243  -2.3731
  -2.2128  -2.0350  -1.9520  -1.8852  -1.7912  -1.7036  -1.5917  -1.5346
  -1.4873  -1.4057  -1.3440  -1.2545  -1.2138  -1.0566  -1.0426  -0.9904
  -0.9609  -0.9186  -0.8686  -0.8447  -0.7603  -0.7374  -0.6746  -0.6591
  -0.6438  -0.5682  -0.5360  -0.4390  -0.3055  -0.2735  -0.1952  -0.1511
  -0.1020  -0.0571  -0.0009   0.0283   0.0682   0.1099   0.1881   0.2658
   0.3140   0.4205   0.4552   0.4765   0.5396   0.5781   0.6031   0.6396
   0.7032   0.7547   0.7950   0.8300   0.8416   0.8744   0.9355   0.9564
   0.9804   1.0104   1.0412   1.0959   1.1362   1.1702   1.2058   1.2341
   1.2860   1.3063   1.3299   1.3701   1.4073   1.4240   1.4662   1.4939
   1.5132   1.5640   1.5817   1.6048   1.6325   1.6628   1.6716   1.6924
   1.7229   1.7505   1.7697   1.8028   1.8741   1.8991   1.9278   1.9498
   1.9727   1.9982   2.0490   2.0956   2.1086   2.1467   2.1628   2.1817
   2.2001   2.2378   2.2533   2.3061   2.3406   2.3936   2.4161   2.4578
   2.4854   2.5158   2.6158   2.6239   2.7240   2.7443   2.7793   2.7846
   2.8314   2.9044   2.9587   3.0890
     eigenvalues at k+q:
 -35.5086 -35.0277 -34.8277 -34.7793 -34.7542 -34.7518 -34.7434 -34.7171
 -34.7094 -34.6969 -34.6721 -34.5592 -34.5281 -17.7360 -17.0983 -17.0287
 -16.9036 -16.8598 -16.8104 -16.7734 -16.7310 -16.6416 -16.5306 -16.4735
 -16.4166 -16.3796 -16.3170 -16.2930 -16.2540 -16.2327 -16.2140 -16.1891
 -16.1621 -16.1502 -16.1388 -16.1169 -16.0958 -16.0606 -16.0399 -15.9832
 -15.9738 -15.9558 -15.9263 -15.9078 -15.9006 -15.8917 -15.8757 -15.8549
 -15.8404 -15.8189 -15.8124 -15.7960 -15.7793 -15.7723 -15.7517 -15.7397
 -15.7305 -15.7250 -15.7159 -15.6985 -15.6794 -15.6641 -15.6450 -15.6172
 -15.6034 -15.5644 -15.5300 -15.3950 -15.2378 -15.1390 -15.0732 -14.8619
 -14.1439 -14.1037 -14.0351 -13.9663 -13.9148 -13.8283 -13.7601 -13.7008
 -13.6184 -13.5205 -13.4876 -13.4358 -13.3437 -13.2264 -13.2066 -13.1783
 -13.1334 -13.0599 -12.9968 -12.9309 -12.8993 -12.8242 -12.8027 -12.7908
 -12.7108 -12.6952  -5.4203  -5.1302  -4.9643  -4.7883  -4.6159  -4.5402
  -4.4118  -4.3819  -4.3217  -4.2236  -4.1703  -4.0403  -4.0024  -3.9245
  -3.8276  -3.7289  -3.6810  -3.5827  -3.0772  -2.5759  -2.4256  -2.3730
  -2.2144  -2.0351  -1.9500  -1.8868  -1.7908  -1.7029  -1.5919  -1.5347
  -1.4882  -1.4046  -1.3447  -1.2536  -1.2130  -1.0571  -1.0425  -0.9908
  -0.9625  -0.9195  -0.8686  -0.8450  -0.7598  -0.7387  -0.6771  -0.6579
  -0.6421  -0.5650  -0.5366  -0.4364  -0.3048  -0.2752  -0.1991  -0.1483
  -0.1021  -0.0568   0.0011   0.0283   0.0667   0.1083   0.1894   0.2649
   0.3147   0.4218   0.4552   0.4763   0.5374   0.5791   0.6076   0.6370
   0.7048   0.7543   0.7970   0.8301   0.8376   0.8719   0.9366   0.9561
   0.9811   1.0093   1.0397   1.0933   1.1369   1.1705   1.2064   1.2355
   1.2840   1.3087   1.3325   1.3676   1.4093   1.4237   1.4665   1.4914
   1.5136   1.5619   1.5815   1.6050   1.6332   1.6620   1.6696   1.6912
   1.7250   1.7533   1.7728   1.8023   1.8763   1.8981   1.9297   1.9486
   1.9751   1.9970   2.0478   2.0942   2.1077   2.1473   2.1604   2.1834
   2.1999   2.2375   2.2533   2.3072   2.3399   2.3936   2.4158   2.4581
   2.4853   2.5150   2.6164   2.6238   2.7247   2.7437   2.7796   2.7847
   2.8315   2.9043   2.9587   3.0889
     cgsolve_all iterations  72    anorm=    0.72E-07
     cgsolve_all iterations  72    anorm=    0.72E-07
     cgsolve_all iterations  72    anorm=    0.72E-07

     k-point #    4 of     4      pool #  1    cpu time:   13886.3
     compute_u_kq: q = (    0.0000,    0.0000,    0.0000)
     Rotating WFCS
     ethr =  1.00E-14,  avg # of iterations =  6.0
     eigenvalues at k:
 -35.5086 -35.0276 -34.8277 -34.7793 -34.7542 -34.7518 -34.7434 -34.7172
 -34.7094 -34.6969 -34.6722 -34.5592 -34.5281 -17.7361 -17.0981 -17.0286
 -16.9038 -16.8601 -16.8098 -16.7733 -16.7307 -16.6413 -16.5317 -16.4752
 -16.4135 -16.3782 -16.3177 -16.3110 -16.2466 -16.2228 -16.2065 -16.1815
 -16.1648 -16.1547 -16.1357 -16.1154 -16.1049 -16.0663 -16.0442 -15.9833
 -15.9727 -15.9522 -15.9316 -15.9064 -15.8984 -15.8884 -15.8739 -15.8625
 -15.8359 -15.8177 -15.8128 -15.7916 -15.7846 -15.7760 -15.7485 -15.7376
 -15.7310 -15.7266 -15.7129 -15.6977 -15.6807 -15.6654 -15.6451 -15.6163
 -15.6034 -15.5643 -15.5317 -15.3953 -15.2360 -15.1402 -15.0729 -14.8618
 -14.1449 -14.1003 -14.0440 -13.9542 -13.9197 -13.8284 -13.7594 -13.7022
 -13.6185 -13.5181 -13.4896 -13.4358 -13.3436 -13.2254 -13.2074 -13.1788
 -13.1323 -13.0593 -12.9975 -12.9304 -12.9010 -12.8256 -12.8024 -12.7900
 -12.7099 -12.6956  -5.4203  -5.1301  -4.9643  -4.7881  -4.6157  -4.5404
  -4.4132  -4.3819  -4.3211  -4.2235  -4.1690  -4.0414  -4.0017  -3.9264
  -3.8268  -3.7294  -3.6804  -3.5816  -3.0781  -2.5787  -2.4145  -2.3778
  -2.2195  -2.0332  -1.9368  -1.9079  -1.7752  -1.7233  -1.5906  -1.5187
  -1.4776  -1.4200  -1.3442  -1.2508  -1.2150  -1.0480  -1.0354  -0.9940
  -0.9414  -0.9157  -0.8849  -0.8520  -0.7785  -0.7330  -0.6983  -0.6588
  -0.6350  -0.6073  -0.5010  -0.4243  -0.2908  -0.2591  -0.2026  -0.1538
  -0.1070  -0.0579  -0.0240   0.0232   0.0921   0.1338   0.1947   0.2364
   0.2998   0.4029   0.4528   0.4958   0.5412   0.5800   0.5890   0.6550
   0.7141   0.7669   0.7889   0.8290   0.8594   0.8871   0.9027   0.9388
   0.9763   1.0162   1.0363   1.0894   1.1357   1.1715   1.2069   1.2545
   1.2647   1.2990   1.3284   1.3820   1.4221   1.4547   1.4587   1.4857
   1.5250   1.5599   1.5829   1.5980   1.6349   1.6457   1.6750   1.6837
   1.7157   1.7415   1.7943   1.8081   1.8599   1.9086   1.9185   1.9427
   1.9860   2.0098   2.0427   2.0962   2.1090   2.1435   2.1444   2.1817
   2.1989   2.2426   2.2601   2.3001   2.3449   2.3940   2.4200   2.4615
   2.4783   2.5223   2.6087   2.6246   2.7263   2.7444   2.7786   2.7859
   2.8339   2.9009   2.9581   3.0889
     eigenvalues at k+q:
 -35.5086 -35.0277 -34.8277 -34.7793 -34.7542 -34.7518 -34.7434 -34.7171
 -34.7094 -34.6969 -34.6721 -34.5592 -34.5281 -17.7361 -17.0981 -17.0286
 -16.9038 -16.8602 -16.8098 -16.7733 -16.7307 -16.6413 -16.5317 -16.4752
 -16.4135 -16.3782 -16.3177 -16.3111 -16.2466 -16.2228 -16.2065 -16.1815
 -16.1648 -16.1547 -16.1357 -16.1154 -16.1049 -16.0663 -16.0442 -15.9833
 -15.9727 -15.9522 -15.9316 -15.9064 -15.8984 -15.8884 -15.8739 -15.8625
 -15.8359 -15.8176 -15.8128 -15.7916 -15.7845 -15.7760 -15.7485 -15.7376
 -15.7310 -15.7266 -15.7128 -15.6976 -15.6807 -15.6654 -15.6451 -15.6163
 -15.6034 -15.5643 -15.5317 -15.3953 -15.2360 -15.1402 -15.0729 -14.8617
 -14.1449 -14.1003 -14.0440 -13.9542 -13.9197 -13.8284 -13.7594 -13.7022
 -13.6185 -13.5181 -13.4896 -13.4358 -13.3436 -13.2254 -13.2074 -13.1788
 -13.1323 -13.0593 -12.9975 -12.9304 -12.9010 -12.8256 -12.8024 -12.7900
 -12.7099 -12.6956  -5.4203  -5.1301  -4.9643  -4.7881  -4.6157  -4.5404
  -4.4132  -4.3819  -4.3211  -4.2236  -4.1690  -4.0414  -4.0017  -3.9264
  -3.8268  -3.7294  -3.6804  -3.5816  -3.0781  -2.5787  -2.4145  -2.3778
  -2.2195  -2.0332  -1.9368  -1.9079  -1.7752  -1.7233  -1.5907  -1.5187
  -1.4777  -1.4200  -1.3442  -1.2508  -1.2150  -1.0480  -1.0354  -0.9940
  -0.9414  -0.9157  -0.8849  -0.8520  -0.7785  -0.7330  -0.6983  -0.6588
  -0.6350  -0.6073  -0.5010  -0.4243  -0.2908  -0.2591  -0.2026  -0.1538
  -0.1070  -0.0579  -0.0240   0.0232   0.0921   0.1338   0.1947   0.2364
   0.2998   0.4029   0.4528   0.4958   0.5412   0.5800   0.5890   0.6550
   0.7141   0.7669   0.7889   0.8290   0.8594   0.8871   0.9027   0.9388
   0.9763   1.0162   1.0363   1.0894   1.1357   1.1715   1.2069   1.2545
   1.2647   1.2990   1.3284   1.3820   1.4221   1.4547   1.4587   1.4857
   1.5250   1.5599   1.5829   1.5980   1.6349   1.6457   1.6750   1.6837
   1.7157   1.7415   1.7943   1.8081   1.8599   1.9086   1.9185   1.9427
   1.9860   2.0098   2.0427   2.0962   2.1090   2.1435   2.1443   2.1817
   2.1989   2.2426   2.2601   2.3001   2.3449   2.3940   2.4200   2.4615
   2.4783   2.5223   2.6087   2.6246   2.7263   2.7444   2.7786   2.7859
   2.8339   2.9009   2.9581   3.0889
     cgsolve_all iterations  65    anorm=    0.73E-07
PARA_AUG  1     -25.9780540         0.4231957         0.1154576
     cgsolve_all iterations  67    anorm=    0.74E-07
PARA_AUG  2       0.3273997       -24.0439982         0.7840988
     cgsolve_all iterations  65    anorm=    0.73E-07
PARA_AUG  3       0.3477805         0.6875915       -25.3691277
     cgsolve_all iterations  72    anorm=    0.73E-07
     cgsolve_all iterations  72    anorm=    0.72E-07
     cgsolve_all iterations  72    anorm=    0.73E-07
     compute_u_kq: q = (    0.0204,    0.0000,    0.0000)
     Rotating WFCS
     ethr =  1.00E-14,  avg # of iterations = 23.0
     eigenvalues at k:
 -35.5086 -35.0276 -34.8277 -34.7793 -34.7542 -34.7518 -34.7434 -34.7172
 -34.7094 -34.6969 -34.6722 -34.5592 -34.5281 -17.7361 -17.0981 -17.0286
 -16.9038 -16.8601 -16.8098 -16.7733 -16.7307 -16.6413 -16.5317 -16.4752
 -16.4135 -16.3782 -16.3177 -16.3110 -16.2466 -16.2228 -16.2065 -16.1815
 -16.1648 -16.1547 -16.1357 -16.1154 -16.1049 -16.0663 -16.0442 -15.9833
 -15.9727 -15.9522 -15.9316 -15.9064 -15.8984 -15.8884 -15.8739 -15.8625
 -15.8359 -15.8177 -15.8128 -15.7916 -15.7846 -15.7760 -15.7485 -15.7376
 -15.7310 -15.7266 -15.7129 -15.6977 -15.6807 -15.6654 -15.6451 -15.6163
 -15.6034 -15.5643 -15.5317 -15.3953 -15.2360 -15.1402 -15.0729 -14.8618
 -14.1449 -14.1003 -14.0440 -13.9542 -13.9197 -13.8284 -13.7594 -13.7022
 -13.6185 -13.5181 -13.4896 -13.4358 -13.3436 -13.2254 -13.2074 -13.1788
 -13.1323 -13.0593 -12.9975 -12.9304 -12.9010 -12.8256 -12.8024 -12.7900
 -12.7099 -12.6956  -5.4203  -5.1301  -4.9643  -4.7881  -4.6157  -4.5404
  -4.4132  -4.3819  -4.3211  -4.2235  -4.1690  -4.0414  -4.0017  -3.9264
  -3.8268  -3.7294  -3.6804  -3.5816  -3.0781  -2.5787  -2.4145  -2.3778
  -2.2195  -2.0332  -1.9368  -1.9079  -1.7752  -1.7233  -1.5906  -1.5187
  -1.4776  -1.4200  -1.3442  -1.2508  -1.2150  -1.0480  -1.0354  -0.9940
  -0.9414  -0.9157  -0.8849  -0.8520  -0.7785  -0.7330  -0.6983  -0.6588
  -0.6350  -0.6073  -0.5010  -0.4243  -0.2908  -0.2591  -0.2026  -0.1538
  -0.1070  -0.0579  -0.0240   0.0232   0.0921   0.1338   0.1947   0.2364
   0.2998   0.4029   0.4528   0.4958   0.5412   0.5800   0.5890   0.6550
   0.7141   0.7669   0.7889   0.8290   0.8594   0.8871   0.9027   0.9388
   0.9763   1.0162   1.0363   1.0894   1.1357   1.1715   1.2069   1.2545
   1.2647   1.2990   1.3284   1.3820   1.4221   1.4547   1.4587   1.4857
   1.5250   1.5599   1.5829   1.5980   1.6349   1.6457   1.6750   1.6837
   1.7157   1.7415   1.7943   1.8081   1.8599   1.9086   1.9185   1.9427
   1.9860   2.0098   2.0427   2.0962   2.1090   2.1435   2.1444   2.1817
   2.1989   2.2426   2.2601   2.3001   2.3449   2.3940   2.4200   2.4615
   2.4783   2.5223   2.6087   2.6246   2.7263   2.7444   2.7786   2.7859
   2.8339   2.9009   2.9581   3.0889
     eigenvalues at k+q:
 -35.5086 -35.0277 -34.8277 -34.7793 -34.7542 -34.7518 -34.7434 -34.7171
 -34.7094 -34.6969 -34.6721 -34.5592 -34.5281 -17.7436 -17.0969 -17.0204
 -16.9060 -16.8613 -16.8106 -16.7731 -16.7248 -16.6409 -16.5284 -16.4717
 -16.4173 -16.3780 -16.3204 -16.3083 -16.2495 -16.2280 -16.2088 -16.1851
 -16.1686 -16.1573 -16.1396 -16.1171 -16.1065 -16.0671 -16.0470 -15.9833
 -15.9701 -15.9487 -15.9288 -15.9057 -15.8977 -15.8877 -15.8728 -15.8595
 -15.8337 -15.8169 -15.8117 -15.7917 -15.7837 -15.7762 -15.7479 -15.7358
 -15.7296 -15.7266 -15.7120 -15.6971 -15.6827 -15.6656 -15.6475 -15.6194
 -15.6041 -15.5669 -15.5302 -15.3971 -15.2326 -15.1346 -15.0694 -14.8601
 -14.1430 -14.0989 -14.0409 -13.9504 -13.9093 -13.8176 -13.7584 -13.6960
 -13.6160 -13.5208 -13.4904 -13.4378 -13.3486 -13.2296 -13.2072 -13.1776
 -13.1339 -13.0678 -13.0044 -12.9319 -12.9032 -12.8347 -12.8049 -12.7909
 -12.7102 -12.7014  -5.4201  -5.1270  -4.9616  -4.7859  -4.6166  -4.5448
  -4.4133  -4.3784  -4.3196  -4.2238  -4.1731  -4.0470  -3.9983  -3.9296
  -3.8240  -3.7328  -3.6802  -3.5811  -3.0763  -2.5751  -2.4151  -2.3762
  -2.2141  -2.0272  -1.9282  -1.8922  -1.7659  -1.7201  -1.5899  -1.5177
  -1.4749  -1.4159  -1.3388  -1.2557  -1.2188  -1.0479  -1.0349  -0.9887
  -0.9422  -0.9221  -0.8879  -0.8513  -0.7826  -0.7311  -0.6966  -0.6591
  -0.6328  -0.6038  -0.5064  -0.4258  -0.2962  -0.2561  -0.2016  -0.1579
  -0.1072  -0.0557  -0.0236   0.0235   0.0924   0.1267   0.1930   0.2389
   0.2990   0.3978   0.4508   0.4925   0.5384   0.5773   0.5917   0.6503
   0.7055   0.7660   0.7882   0.8216   0.8569   0.8884   0.9040   0.9372
   0.9748   1.0149   1.0321   1.0868   1.1338   1.1713   1.2066   1.2552
   1.2621   1.2951   1.3316   1.3825   1.4193   1.4526   1.4564   1.4829
   1.5207   1.5568   1.5845   1.5949   1.6347   1.6438   1.6748   1.6811
   1.7152   1.7403   1.7927   1.8047   1.8571   1.9061   1.9192   1.9430
   1.9893   2.0154   2.0448   2.0980   2.1110   2.1451   2.1473   2.1806
   2.2013   2.2416   2.2608   2.3006   2.3444   2.3962   2.4228   2.4620
   2.4785   2.5243   2.6094   2.6253   2.7251   2.7440   2.7803   2.7843
   2.8374   2.9021   2.9540   3.0879
     cgsolve_all iterations  72    anorm=    0.73E-07
     cgsolve_all iterations  72    anorm=    0.73E-07
     cgsolve_all iterations  72    anorm=    0.72E-07
     compute_u_kq: q = (   -0.0204,    0.0000,    0.0000)
     Rotating WFCS
     ethr =  1.00E-14,  avg # of iterations = 23.0
     eigenvalues at k:
 -35.5086 -35.0276 -34.8277 -34.7793 -34.7542 -34.7518 -34.7434 -34.7172
 -34.7094 -34.6969 -34.6722 -34.5592 -34.5281 -17.7361 -17.0981 -17.0286
 -16.9038 -16.8601 -16.8098 -16.7733 -16.7307 -16.6413 -16.5317 -16.4752
 -16.4135 -16.3782 -16.3177 -16.3110 -16.2466 -16.2228 -16.2065 -16.1815
 -16.1648 -16.1547 -16.1357 -16.1154 -16.1049 -16.0663 -16.0442 -15.9833
 -15.9727 -15.9522 -15.9316 -15.9064 -15.8984 -15.8884 -15.8739 -15.8625
 -15.8359 -15.8177 -15.8128 -15.7916 -15.7846 -15.7760 -15.7485 -15.7376
 -15.7310 -15.7266 -15.7129 -15.6977 -15.6807 -15.6654 -15.6451 -15.6163
 -15.6034 -15.5643 -15.5317 -15.3953 -15.2360 -15.1402 -15.0729 -14.8618
 -14.1449 -14.1003 -14.0440 -13.9542 -13.9197 -13.8284 -13.7594 -13.7022
 -13.6185 -13.5181 -13.4896 -13.4358 -13.3436 -13.2254 -13.2074 -13.1788
 -13.1323 -13.0593 -12.9975 -12.9304 -12.9010 -12.8256 -12.8024 -12.7900
 -12.7099 -12.6956  -5.4203  -5.1301  -4.9643  -4.7881  -4.6157  -4.5404
  -4.4132  -4.3819  -4.3211  -4.2235  -4.1690  -4.0414  -4.0017  -3.9264
  -3.8268  -3.7294  -3.6804  -3.5816  -3.0781  -2.5787  -2.4145  -2.3778
  -2.2195  -2.0332  -1.9368  -1.9079  -1.7752  -1.7233  -1.5906  -1.5187
  -1.4776  -1.4200  -1.3442  -1.2508  -1.2150  -1.0480  -1.0354  -0.9940
  -0.9414  -0.9157  -0.8849  -0.8520  -0.7785  -0.7330  -0.6983  -0.6588
  -0.6350  -0.6073  -0.5010  -0.4243  -0.2908  -0.2591  -0.2026  -0.1538
  -0.1070  -0.0579  -0.0240   0.0232   0.0921   0.1338   0.1947   0.2364
   0.2998   0.4029   0.4528   0.4958   0.5412   0.5800   0.5890   0.6550
   0.7141   0.7669   0.7889   0.8290   0.8594   0.8871   0.9027   0.9388
   0.9763   1.0162   1.0363   1.0894   1.1357   1.1715   1.2069   1.2545
   1.2647   1.2990   1.3284   1.3820   1.4221   1.4547   1.4587   1.4857
   1.5250   1.5599   1.5829   1.5980   1.6349   1.6457   1.6750   1.6837
   1.7157   1.7415   1.7943   1.8081   1.8599   1.9086   1.9185   1.9427
   1.9860   2.0098   2.0427   2.0962   2.1090   2.1435   2.1444   2.1817
   2.1989   2.2426   2.2601   2.3001   2.3449   2.3940   2.4200   2.4615
   2.4783   2.5223   2.6087   2.6246   2.7263   2.7444   2.7786   2.7859
   2.8339   2.9009   2.9581   3.0889
     eigenvalues at k+q:
 -35.5086 -35.0277 -34.8278 -34.7793 -34.7542 -34.7518 -34.7434 -34.7171
 -34.7094 -34.6969 -34.6722 -34.5592 -34.5281 -17.7283 -17.0994 -17.0370
 -16.9017 -16.8595 -16.8090 -16.7736 -16.7361 -16.6415 -16.5352 -16.4787
 -16.4094 -16.3782 -16.3157 -16.3132 -16.2437 -16.2177 -16.2036 -16.1787
 -16.1604 -16.1522 -16.1318 -16.1137 -16.1035 -16.0654 -16.0412 -15.9837
 -15.9751 -15.9556 -15.9344 -15.9073 -15.8991 -15.8888 -15.8753 -15.8656
 -15.8385 -15.8193 -15.8130 -15.7913 -15.7853 -15.7756 -15.7495 -15.7396
 -15.7327 -15.7262 -15.7137 -15.6980 -15.6788 -15.6652 -15.6426 -15.6131
 -15.6027 -15.5620 -15.5330 -15.3934 -15.2396 -15.1457 -15.0763 -14.8634
 -14.1469 -14.1018 -14.0471 -13.9581 -13.9298 -13.8388 -13.7602 -13.7085
 -13.6208 -13.5157 -13.4888 -13.4350 -13.3378 -13.2224 -13.2069 -13.1791
 -13.1306 -13.0510 -12.9911 -12.9288 -12.8996 -12.8172 -12.7994 -12.7887
 -12.7098 -12.6895  -5.4205  -5.1331  -4.9670  -4.7903  -4.6147  -4.5361
  -4.4136  -4.3846  -4.3223  -4.2235  -4.1652  -4.0355  -4.0055  -3.9230
  -3.8295  -3.7260  -3.6807  -3.5821  -3.0798  -2.5822  -2.4143  -2.3792
  -2.2249  -2.0397  -1.9474  -1.9212  -1.7837  -1.7264  -1.5915  -1.5198
  -1.4807  -1.4246  -1.3493  -1.2459  -1.2100  -1.0484  -1.0367  -0.9992
  -0.9406  -0.9093  -0.8823  -0.8519  -0.7748  -0.7344  -0.7000  -0.6591
  -0.6364  -0.6108  -0.4950  -0.4230  -0.2874  -0.2606  -0.2044  -0.1508
  -0.1065  -0.0596  -0.0251   0.0235   0.0917   0.1408   0.1957   0.2356
   0.3013   0.4073   0.4545   0.4991   0.5445   0.5775   0.5915   0.6587
   0.7213   0.7677   0.7897   0.8367   0.8624   0.8857   0.9016   0.9410
   0.9773   1.0184   1.0407   1.0920   1.1379   1.1716   1.2075   1.2527
   1.2677   1.3035   1.3256   1.3807   1.4246   1.4562   1.4607   1.4890
   1.5301   1.5613   1.5821   1.6016   1.6355   1.6469   1.6758   1.6863
   1.7160   1.7426   1.7958   1.8112   1.8624   1.9108   1.9184   1.9430
   1.9817   2.0048   2.0414   2.0934   2.1081   2.1399   2.1437   2.1823
   2.1975   2.2426   2.2600   2.2997   2.3452   2.3890   2.4191   2.4612
   2.4788   2.5204   2.6078   2.6251   2.7274   2.7441   2.7755   2.7879
   2.8313   2.8998   2.9622   3.0898
     cgsolve_all iterations  72    anorm=    0.74E-07
     cgsolve_all iterations  72    anorm=    0.73E-07
     cgsolve_all iterations  72    anorm=    0.74E-07
     compute_u_kq: q = (    0.0000,    0.0204,    0.0000)
     Rotating WFCS
     ethr =  1.00E-14,  avg # of iterations = 23.0
     eigenvalues at k:
 -35.5086 -35.0276 -34.8277 -34.7793 -34.7542 -34.7518 -34.7434 -34.7172
 -34.7094 -34.6969 -34.6722 -34.5592 -34.5281 -17.7361 -17.0981 -17.0286
 -16.9038 -16.8601 -16.8098 -16.7733 -16.7307 -16.6413 -16.5317 -16.4752
 -16.4135 -16.3782 -16.3177 -16.3110 -16.2466 -16.2228 -16.2065 -16.1815
 -16.1648 -16.1547 -16.1357 -16.1154 -16.1049 -16.0663 -16.0442 -15.9833
 -15.9727 -15.9522 -15.9316 -15.9064 -15.8984 -15.8884 -15.8739 -15.8625
 -15.8359 -15.8177 -15.8128 -15.7916 -15.7846 -15.7760 -15.7485 -15.7376
 -15.7310 -15.7266 -15.7129 -15.6977 -15.6807 -15.6654 -15.6451 -15.6163
 -15.6034 -15.5643 -15.5317 -15.3953 -15.2360 -15.1402 -15.0729 -14.8618
 -14.1449 -14.1003 -14.0440 -13.9542 -13.9197 -13.8284 -13.7594 -13.7022
 -13.6185 -13.5181 -13.4896 -13.4358 -13.3436 -13.2254 -13.2074 -13.1788
 -13.1323 -13.0593 -12.9975 -12.9304 -12.9010 -12.8256 -12.8024 -12.7900
 -12.7099 -12.6956  -5.4203  -5.1301  -4.9643  -4.7881  -4.6157  -4.5404
  -4.4132  -4.3819  -4.3211  -4.2235  -4.1690  -4.0414  -4.0017  -3.9264
  -3.8268  -3.7294  -3.6804  -3.5816  -3.0781  -2.5787  -2.4145  -2.3778
  -2.2195  -2.0332  -1.9368  -1.9079  -1.7752  -1.7233  -1.5906  -1.5187
  -1.4776  -1.4200  -1.3442  -1.2508  -1.2150  -1.0480  -1.0354  -0.9940
  -0.9414  -0.9157  -0.8849  -0.8520  -0.7785  -0.7330  -0.6983  -0.6588
  -0.6350  -0.6073  -0.5010  -0.4243  -0.2908  -0.2591  -0.2026  -0.1538
  -0.1070  -0.0579  -0.0240   0.0232   0.0921   0.1338   0.1947   0.2364
   0.2998   0.4029   0.4528   0.4958   0.5412   0.5800   0.5890   0.6550
   0.7141   0.7669   0.7889   0.8290   0.8594   0.8871   0.9027   0.9388
   0.9763   1.0162   1.0363   1.0894   1.1357   1.1715   1.2069   1.2545
   1.2647   1.2990   1.3284   1.3820   1.4221   1.4547   1.4587   1.4857
   1.5250   1.5599   1.5829   1.5980   1.6349   1.6457   1.6750   1.6837
   1.7157   1.7415   1.7943   1.8081   1.8599   1.9086   1.9185   1.9427
   1.9860   2.0098   2.0427   2.0962   2.1090   2.1435   2.1444   2.1817
   2.1989   2.2426   2.2601   2.3001   2.3449   2.3940   2.4200   2.4615
   2.4783   2.5223   2.6087   2.6246   2.7263   2.7444   2.7786   2.7859
   2.8339   2.9009   2.9581   3.0889
     eigenvalues at k+q:
 -35.5086 -35.0277 -34.8277 -34.7793 -34.7542 -34.7518 -34.7434 -34.7171
 -34.7094 -34.6969 -34.6721 -34.5592 -34.5281 -17.7359 -17.0984 -17.0281
 -16.9044 -16.8604 -16.8104 -16.7718 -16.7309 -16.6416 -16.5332 -16.4747
 -16.4138 -16.3776 -16.3160 -16.3089 -16.2450 -16.2252 -16.2076 -16.1813
 -16.1675 -16.1539 -16.1351 -16.1137 -16.1058 -16.0668 -16.0449 -15.9843
 -15.9705 -15.9514 -15.9323 -15.9068 -15.8989 -15.8883 -15.8717 -15.8637
 -15.8377 -15.8176 -15.8122 -15.7930 -15.7848 -15.7762 -15.7491 -15.7396
 -15.7318 -15.7263 -15.7127 -15.6987 -15.6794 -15.6646 -15.6426 -15.6146
 -15.6027 -15.5640 -15.5328 -15.3961 -15.2356 -15.1394 -15.0738 -14.8617
 -14.1465 -14.0988 -14.0368 -13.9594 -13.9196 -13.8292 -13.7591 -13.7087
 -13.6176 -13.5222 -13.4900 -13.4403 -13.3370 -13.2246 -13.2032 -13.1745
 -13.1252 -13.0628 -13.0012 -12.9321 -12.9023 -12.8254 -12.8024 -12.7897
 -12.7099 -12.6961  -5.4203  -5.1304  -4.9644  -4.7881  -4.6156  -4.5404
  -4.4123  -4.3833  -4.3206  -4.2233  -4.1683  -4.0406  -4.0034  -3.9256
  -3.8270  -3.7291  -3.6805  -3.5816  -3.0795  -2.5778  -2.4143  -2.3785
  -2.2199  -2.0328  -1.9340  -1.9064  -1.7749  -1.7268  -1.5909  -1.5189
  -1.4776  -1.4224  -1.3433  -1.2514  -1.2159  -1.0492  -1.0357  -0.9958
  -0.9419  -0.9159  -0.8860  -0.8509  -0.7757  -0.7329  -0.6959  -0.6585
  -0.6323  -0.6103  -0.4979  -0.4249  -0.2879  -0.2643  -0.1992  -0.1558
  -0.1122  -0.0597  -0.0232   0.0244   0.0916   0.1334   0.1940   0.2395
   0.3035   0.4020   0.4476   0.4983   0.5421   0.5824   0.5918   0.6543
   0.7155   0.7680   0.7873   0.8257   0.8575   0.8885   0.9050   0.9376
   0.9763   1.0143   1.0394   1.0883   1.1364   1.1707   1.2112   1.2538
   1.2670   1.3027   1.3271   1.3838   1.4208   1.4535   1.4573   1.4851
   1.5244   1.5586   1.5823   1.6006   1.6345   1.6476   1.6694   1.6824
   1.7133   1.7426   1.7920   1.8111   1.8614   1.9046   1.9186   1.9416
   1.9874   2.0114   2.0408   2.0968   2.1105   2.1427   2.1451   2.1821
   2.2007   2.2396   2.2643   2.2979   2.3440   2.3948   2.4194   2.4616
   2.4755   2.5231   2.6122   2.6226   2.7253   2.7458   2.7777   2.7879
   2.8330   2.9007   2.9579   3.0889
     cgsolve_all iterations  72    anorm=    0.73E-07
     cgsolve_all iterations  72    anorm=    0.74E-07
     cgsolve_all iterations  72    anorm=    0.73E-07
     compute_u_kq: q = (    0.0000,   -0.0204,    0.0000)
     Rotating WFCS
     ethr =  1.00E-14,  avg # of iterations = 23.0
     eigenvalues at k:
 -35.5086 -35.0276 -34.8277 -34.7793 -34.7542 -34.7518 -34.7434 -34.7172
 -34.7094 -34.6969 -34.6722 -34.5592 -34.5281 -17.7361 -17.0981 -17.0286
 -16.9038 -16.8601 -16.8098 -16.7733 -16.7307 -16.6413 -16.5317 -16.4752
 -16.4135 -16.3782 -16.3177 -16.3110 -16.2466 -16.2228 -16.2065 -16.1815
 -16.1648 -16.1547 -16.1357 -16.1154 -16.1049 -16.0663 -16.0442 -15.9833
 -15.9727 -15.9522 -15.9316 -15.9064 -15.8984 -15.8884 -15.8739 -15.8625
 -15.8359 -15.8177 -15.8128 -15.7916 -15.7846 -15.7760 -15.7485 -15.7376
 -15.7310 -15.7266 -15.7129 -15.6977 -15.6807 -15.6654 -15.6451 -15.6163
 -15.6034 -15.5643 -15.5317 -15.3953 -15.2360 -15.1402 -15.0729 -14.8618
 -14.1449 -14.1003 -14.0440 -13.9542 -13.9197 -13.8284 -13.7594 -13.7022
 -13.6185 -13.5181 -13.4896 -13.4358 -13.3436 -13.2254 -13.2074 -13.1788
 -13.1323 -13.0593 -12.9975 -12.9304 -12.9010 -12.8256 -12.8024 -12.7900
 -12.7099 -12.6956  -5.4203  -5.1301  -4.9643  -4.7881  -4.6157  -4.5404
  -4.4132  -4.3819  -4.3211  -4.2235  -4.1690  -4.0414  -4.0017  -3.9264
  -3.8268  -3.7294  -3.6804  -3.5816  -3.0781  -2.5787  -2.4145  -2.3778
  -2.2195  -2.0332  -1.9368  -1.9079  -1.7752  -1.7233  -1.5906  -1.5187
  -1.4776  -1.4200  -1.3442  -1.2508  -1.2150  -1.0480  -1.0354  -0.9940
  -0.9414  -0.9157  -0.8849  -0.8520  -0.7785  -0.7330  -0.6983  -0.6588
  -0.6350  -0.6073  -0.5010  -0.4243  -0.2908  -0.2591  -0.2026  -0.1538
  -0.1070  -0.0579  -0.0240   0.0232   0.0921   0.1338   0.1947   0.2364
   0.2998   0.4029   0.4528   0.4958   0.5412   0.5800   0.5890   0.6550
   0.7141   0.7669   0.7889   0.8290   0.8594   0.8871   0.9027   0.9388
   0.9763   1.0162   1.0363   1.0894   1.1357   1.1715   1.2069   1.2545
   1.2647   1.2990   1.3284   1.3820   1.4221   1.4547   1.4587   1.4857
   1.5250   1.5599   1.5829   1.5980   1.6349   1.6457   1.6750   1.6837
   1.7157   1.7415   1.7943   1.8081   1.8599   1.9086   1.9185   1.9427
   1.9860   2.0098   2.0427   2.0962   2.1090   2.1435   2.1444   2.1817
   2.1989   2.2426   2.2601   2.3001   2.3449   2.3940   2.4200   2.4615
   2.4783   2.5223   2.6087   2.6246   2.7263   2.7444   2.7786   2.7859
   2.8339   2.9009   2.9581   3.0889
     eigenvalues at k+q:
 -35.5086 -35.0277 -34.8277 -34.7793 -34.7542 -34.7518 -34.7434 -34.7171
 -34.7094 -34.6969 -34.6721 -34.5592 -34.5281 -17.7362 -17.0979 -17.0290
 -16.9033 -16.8601 -16.8093 -16.7749 -16.7302 -16.6410 -16.5305 -16.4751
 -16.4136 -16.3787 -16.3199 -16.3125 -16.2482 -16.2208 -16.2060 -16.1815
 -16.1622 -16.1550 -16.1356 -16.1172 -16.1031 -16.0662 -16.0434 -15.9828
 -15.9762 -15.9522 -15.9310 -15.9066 -15.8980 -15.8881 -15.8765 -15.8612
 -15.8345 -15.8177 -15.8134 -15.7897 -15.7842 -15.7756 -15.7485 -15.7357
 -15.7300 -15.7264 -15.7131 -15.6965 -15.6818 -15.6663 -15.6477 -15.6180
 -15.6041 -15.5646 -15.5309 -15.3946 -15.2359 -15.1409 -15.0721 -14.8617
 -14.1437 -14.1021 -14.0510 -13.9489 -13.9195 -13.8271 -13.7598 -13.6963
 -13.6193 -13.5149 -13.4891 -13.4314 -13.3503 -13.2285 -13.2089 -13.1824
 -13.1389 -13.0559 -12.9943 -12.9291 -12.8998 -12.8258 -12.8024 -12.7903
 -12.7099 -12.6952  -5.4203  -5.1299  -4.9643  -4.7880  -4.6158  -4.5405
  -4.4139  -4.3806  -4.3214  -4.2239  -4.1695  -4.0424  -4.0004  -3.9266
  -3.8265  -3.7298  -3.6804  -3.5815  -3.0765  -2.5801  -2.4149  -2.3768
  -2.2194  -2.0337  -1.9391  -1.9083  -1.7753  -1.7200  -1.5904  -1.5185
  -1.4783  -1.4186  -1.3441  -1.2503  -1.2139  -1.0493  -1.0341  -0.9920
  -0.9407  -0.9154  -0.8837  -0.8531  -0.7811  -0.7331  -0.7011  -0.6591
  -0.6378  -0.6041  -0.5043  -0.4236  -0.2939  -0.2536  -0.2060  -0.1525
  -0.1017  -0.0553  -0.0240   0.0221   0.0924   0.1341   0.1949   0.2340
   0.2952   0.4035   0.4576   0.4930   0.5399   0.5765   0.5879   0.6567
   0.7130   0.7663   0.7897   0.8323   0.8612   0.8857   0.9010   0.9397
   0.9770   1.0194   1.0335   1.0901   1.1344   1.1720   1.2023   1.2544
   1.2633   1.2959   1.3301   1.3813   1.4236   1.4549   1.4605   1.4865
   1.5245   1.5606   1.5845   1.5954   1.6348   1.6446   1.6800   1.6858
   1.7175   1.7408   1.7961   1.8051   1.8578   1.9102   1.9189   1.9434
   1.9848   2.0087   2.0444   2.0949   2.1082   2.1431   2.1446   2.1808
   2.1988   2.2448   2.2573   2.3026   2.3460   2.3932   2.4202   2.4613
   2.4808   2.5213   2.6051   2.6268   2.7266   2.7430   2.7787   2.7851
   2.8350   2.9008   2.9584   3.0891
     cgsolve_all iterations  72    anorm=    0.73E-07
     cgsolve_all iterations  72    anorm=    0.74E-07
     cgsolve_all iterations  72    anorm=    0.73E-07
     compute_u_kq: q = (    0.0000,    0.0000,    0.0204)
     Rotating WFCS
     ethr =  1.00E-14,  avg # of iterations = 23.0
     eigenvalues at k:
 -35.5086 -35.0276 -34.8277 -34.7793 -34.7542 -34.7518 -34.7434 -34.7172
 -34.7094 -34.6969 -34.6722 -34.5592 -34.5281 -17.7361 -17.0981 -17.0286
 -16.9038 -16.8601 -16.8098 -16.7733 -16.7307 -16.6413 -16.5317 -16.4752
 -16.4135 -16.3782 -16.3177 -16.3110 -16.2466 -16.2228 -16.2065 -16.1815
 -16.1648 -16.1547 -16.1357 -16.1154 -16.1049 -16.0663 -16.0442 -15.9833
 -15.9727 -15.9522 -15.9316 -15.9064 -15.8984 -15.8884 -15.8739 -15.8625
 -15.8359 -15.8177 -15.8128 -15.7916 -15.7846 -15.7760 -15.7485 -15.7376
 -15.7310 -15.7266 -15.7129 -15.6977 -15.6807 -15.6654 -15.6451 -15.6163
 -15.6034 -15.5643 -15.5317 -15.3953 -15.2360 -15.1402 -15.0729 -14.8618
 -14.1449 -14.1003 -14.0440 -13.9542 -13.9197 -13.8284 -13.7594 -13.7022
 -13.6185 -13.5181 -13.4896 -13.4358 -13.3436 -13.2254 -13.2074 -13.1788
 -13.1323 -13.0593 -12.9975 -12.9304 -12.9010 -12.8256 -12.8024 -12.7900
 -12.7099 -12.6956  -5.4203  -5.1301  -4.9643  -4.7881  -4.6157  -4.5404
  -4.4132  -4.3819  -4.3211  -4.2235  -4.1690  -4.0414  -4.0017  -3.9264
  -3.8268  -3.7294  -3.6804  -3.5816  -3.0781  -2.5787  -2.4145  -2.3778
  -2.2195  -2.0332  -1.9368  -1.9079  -1.7752  -1.7233  -1.5906  -1.5187
  -1.4776  -1.4200  -1.3442  -1.2508  -1.2150  -1.0480  -1.0354  -0.9940
  -0.9414  -0.9157  -0.8849  -0.8520  -0.7785  -0.7330  -0.6983  -0.6588
  -0.6350  -0.6073  -0.5010  -0.4243  -0.2908  -0.2591  -0.2026  -0.1538
  -0.1070  -0.0579  -0.0240   0.0232   0.0921   0.1338   0.1947   0.2364
   0.2998   0.4029   0.4528   0.4958   0.5412   0.5800   0.5890   0.6550
   0.7141   0.7669   0.7889   0.8290   0.8594   0.8871   0.9027   0.9388
   0.9763   1.0162   1.0363   1.0894   1.1357   1.1715   1.2069   1.2545
   1.2647   1.2990   1.3284   1.3820   1.4221   1.4547   1.4587   1.4857
   1.5250   1.5599   1.5829   1.5980   1.6349   1.6457   1.6750   1.6837
   1.7157   1.7415   1.7943   1.8081   1.8599   1.9086   1.9185   1.9427
   1.9860   2.0098   2.0427   2.0962   2.1090   2.1435   2.1444   2.1817
   2.1989   2.2426   2.2601   2.3001   2.3449   2.3940   2.4200   2.4615
   2.4783   2.5223   2.6087   2.6246   2.7263   2.7444   2.7786   2.7859
   2.8339   2.9009   2.9581   3.0889
     eigenvalues at k+q:
 -35.5086 -35.0277 -34.8277 -34.7793 -34.7542 -34.7518 -34.7434 -34.7171
 -34.7094 -34.6969 -34.6721 -34.5592 -34.5281 -17.7362 -17.0981 -17.0285
 -16.9038 -16.8602 -16.8098 -16.7733 -16.7306 -16.6413 -16.5316 -16.4749
 -16.4132 -16.3774 -16.3198 -16.3106 -16.2480 -16.2238 -16.2063 -16.1827
 -16.1651 -16.1526 -16.1372 -16.1124 -16.1043 -16.0659 -16.0446 -15.9835
 -15.9726 -15.9531 -15.9307 -15.9060 -15.8986 -15.8873 -15.8750 -15.8634
 -15.8353 -15.8181 -15.8129 -15.7920 -15.7839 -15.7762 -15.7485 -15.7375
 -15.7306 -15.7266 -15.7136 -15.6978 -15.6806 -15.6651 -15.6452 -15.6161
 -15.6036 -15.5644 -15.5315 -15.3954 -15.2366 -15.1396 -15.0728 -14.8617
 -14.1465 -14.0992 -14.0427 -13.9539 -13.9200 -13.8279 -13.7601 -13.7025
 -13.6186 -13.5188 -13.4889 -13.4359 -13.3437 -13.2255 -13.2073 -13.1787
 -13.1323 -13.0594 -12.9977 -12.9307 -12.9008 -12.8254 -12.8021 -12.7897
 -12.7107 -12.6956  -5.4203  -5.1300  -4.9643  -4.7882  -4.6157  -4.5405
  -4.4131  -4.3818  -4.3213  -4.2237  -4.1692  -4.0414  -4.0016  -3.9259
  -3.8270  -3.7295  -3.6805  -3.5816  -3.0780  -2.5775  -2.4163  -2.3773
  -2.2207  -2.0331  -1.9337  -1.9095  -1.7755  -1.7216  -1.5909  -1.5194
  -1.4790  -1.4181  -1.3447  -1.2505  -1.2139  -1.0480  -1.0364  -0.9942
  -0.9445  -0.9169  -0.8851  -0.8500  -0.7785  -0.7352  -0.6971  -0.6587
  -0.6334  -0.6038  -0.5028  -0.4218  -0.2900  -0.2606  -0.2072  -0.1513
  -0.1068  -0.0578  -0.0221   0.0234   0.0901   0.1311   0.2001   0.2322
   0.3016   0.4042   0.4524   0.4962   0.5390   0.5787   0.5940   0.6538
   0.7153   0.7684   0.7867   0.8288   0.8545   0.8845   0.9056   0.9396
   0.9774   1.0155   1.0344   1.0877   1.1362   1.1725   1.2075   1.2528
   1.2649   1.3012   1.3312   1.3798   1.4244   1.4531   1.4574   1.4855
   1.5234   1.5582   1.5821   1.5987   1.6348   1.6458   1.6734   1.6833
   1.7177   1.7446   1.7941   1.8094   1.8623   1.9080   1.9202   1.9433
   1.9872   2.0078   2.0421   2.0944   2.1090   2.1425   2.1446   2.1827
   2.1988   2.2420   2.2602   2.3010   2.3442   2.3942   2.4196   2.4617
   2.4783   2.5213   2.6097   2.6247   2.7270   2.7438   2.7789   2.7860
   2.8340   2.9010   2.9580   3.0887
     cgsolve_all iterations  72    anorm=    0.73E-07
     cgsolve_all iterations  72    anorm=    0.72E-07
     cgsolve_all iterations  72    anorm=    0.74E-07
     compute_u_kq: q = (    0.0000,    0.0000,   -0.0204)
     Rotating WFCS
     ethr =  1.00E-14,  avg # of iterations = 23.0
     eigenvalues at k:
 -35.5086 -35.0276 -34.8277 -34.7793 -34.7542 -34.7518 -34.7434 -34.7172
 -34.7094 -34.6969 -34.6722 -34.5592 -34.5281 -17.7361 -17.0981 -17.0286
 -16.9038 -16.8601 -16.8098 -16.7733 -16.7307 -16.6413 -16.5317 -16.4752
 -16.4135 -16.3782 -16.3177 -16.3110 -16.2466 -16.2228 -16.2065 -16.1815
 -16.1648 -16.1547 -16.1357 -16.1154 -16.1049 -16.0663 -16.0442 -15.9833
 -15.9727 -15.9522 -15.9316 -15.9064 -15.8984 -15.8884 -15.8739 -15.8625
 -15.8359 -15.8177 -15.8128 -15.7916 -15.7846 -15.7760 -15.7485 -15.7376
 -15.7310 -15.7266 -15.7129 -15.6977 -15.6807 -15.6654 -15.6451 -15.6163
 -15.6034 -15.5643 -15.5317 -15.3953 -15.2360 -15.1402 -15.0729 -14.8618
 -14.1449 -14.1003 -14.0440 -13.9542 -13.9197 -13.8284 -13.7594 -13.7022
 -13.6185 -13.5181 -13.4896 -13.4358 -13.3436 -13.2254 -13.2074 -13.1788
 -13.1323 -13.0593 -12.9975 -12.9304 -12.9010 -12.8256 -12.8024 -12.7900
 -12.7099 -12.6956  -5.4203  -5.1301  -4.9643  -4.7881  -4.6157  -4.5404
  -4.4132  -4.3819  -4.3211  -4.2235  -4.1690  -4.0414  -4.0017  -3.9264
  -3.8268  -3.7294  -3.6804  -3.5816  -3.0781  -2.5787  -2.4145  -2.3778
  -2.2195  -2.0332  -1.9368  -1.9079  -1.7752  -1.7233  -1.5906  -1.5187
  -1.4776  -1.4200  -1.3442  -1.2508  -1.2150  -1.0480  -1.0354  -0.9940
  -0.9414  -0.9157  -0.8849  -0.8520  -0.7785  -0.7330  -0.6983  -0.6588
  -0.6350  -0.6073  -0.5010  -0.4243  -0.2908  -0.2591  -0.2026  -0.1538
  -0.1070  -0.0579  -0.0240   0.0232   0.0921   0.1338   0.1947   0.2364
   0.2998   0.4029   0.4528   0.4958   0.5412   0.5800   0.5890   0.6550
   0.7141   0.7669   0.7889   0.8290   0.8594   0.8871   0.9027   0.9388
   0.9763   1.0162   1.0363   1.0894   1.1357   1.1715   1.2069   1.2545
   1.2647   1.2990   1.3284   1.3820   1.4221   1.4547   1.4587   1.4857
   1.5250   1.5599   1.5829   1.5980   1.6349   1.6457   1.6750   1.6837
   1.7157   1.7415   1.7943   1.8081   1.8599   1.9086   1.9185   1.9427
   1.9860   2.0098   2.0427   2.0962   2.1090   2.1435   2.1444   2.1817
   2.1989   2.2426   2.2601   2.3001   2.3449   2.3940   2.4200   2.4615
   2.4783   2.5223   2.6087   2.6246   2.7263   2.7444   2.7786   2.7859
   2.8339   2.9009   2.9581   3.0889
     eigenvalues at k+q:
 -35.5086 -35.0277 -34.8277 -34.7793 -34.7542 -34.7518 -34.7434 -34.7171
 -34.7094 -34.6969 -34.6721 -34.5592 -34.5281 -17.7360 -17.0981 -17.0288
 -16.9038 -16.8601 -16.8098 -16.7734 -16.7308 -16.6413 -16.5317 -16.4755
 -16.4140 -16.3790 -16.3156 -16.3112 -16.2452 -16.2220 -16.2069 -16.1810
 -16.1639 -16.1566 -16.1343 -16.1193 -16.1049 -16.0665 -16.0437 -15.9830
 -15.9729 -15.9514 -15.9323 -15.9071 -15.8979 -15.8895 -15.8734 -15.8612
 -15.8368 -15.8171 -15.8127 -15.7917 -15.7847 -15.7758 -15.7487 -15.7378
 -15.7314 -15.7265 -15.7122 -15.6975 -15.6808 -15.6656 -15.6449 -15.6165
 -15.6032 -15.5641 -15.5318 -15.3953 -15.2353 -15.1408 -15.0729 -14.8618
 -14.1431 -14.1017 -14.0452 -13.9550 -13.9192 -13.8289 -13.7588 -13.7019
 -13.6185 -13.5174 -13.4902 -13.4357 -13.3435 -13.2253 -13.2074 -13.1789
 -13.1323 -13.0593 -12.9973 -12.9302 -12.9012 -12.8258 -12.8027 -12.7904
 -12.7091 -12.6956  -5.4203  -5.1302  -4.9644  -4.7880  -4.6157  -4.5403
  -4.4132  -4.3820  -4.3209  -4.2234  -4.1689  -4.0413  -4.0019  -3.9269
  -3.8266  -3.7293  -3.6804  -3.5815  -3.0782  -2.5797  -2.4130  -2.3781
  -2.2180  -2.0334  -1.9401  -1.9058  -1.7755  -1.7242  -1.5905  -1.5185
  -1.4767  -1.4214  -1.3437  -1.2513  -1.2159  -1.0480  -1.0351  -0.9934
  -0.9399  -0.9140  -0.8837  -0.8541  -0.7778  -0.7306  -0.6992  -0.6590
  -0.6368  -0.6100  -0.5000  -0.4272  -0.2920  -0.2579  -0.1976  -0.1563
  -0.1071  -0.0579  -0.0255   0.0233   0.0931   0.1357   0.1897   0.2411
   0.2983   0.4021   0.4533   0.4947   0.5432   0.5810   0.5849   0.6558
   0.7127   0.7650   0.7908   0.8291   0.8641   0.8878   0.9024   0.9386
   0.9752   1.0166   1.0386   1.0917   1.1349   1.1701   1.2068   1.2544
   1.2665   1.2973   1.3249   1.3841   1.4193   1.4539   1.4624   1.4854
   1.5263   1.5620   1.5840   1.5974   1.6354   1.6459   1.6766   1.6841
   1.7137   1.7391   1.7930   1.8069   1.8580   1.9090   1.9174   1.9423
   1.9847   2.0112   2.0434   2.0971   2.1101   2.1428   2.1464   2.1807
   2.1990   2.2431   2.2597   2.2993   2.3454   2.3938   2.4203   2.4612
   2.4786   2.5231   2.6081   2.6245   2.7256   2.7450   2.7784   2.7857
   2.8338   2.9009   2.9581   3.0891
     cgsolve_all iterations  72    anorm=    0.72E-07
     cgsolve_all iterations  72    anorm=    0.73E-07
     cgsolve_all iterations  72    anorm=    0.74E-07

     End of magnetic susceptibility calculation

     f-sum rule (1st term):
          -456.0142          0.0428          0.0076
             0.0412       -456.1374          0.0580
             0.0086          0.0577       -456.2555

     f-sum rule (2nd term):
           -11.3877         -0.0435         -0.0065
            -0.0442        -11.4065         -0.0580
            -0.0068         -0.0577        -11.2879

     f-sum rule (should be  -467.5428):
          -467.4018         -0.0007          0.0011
            -0.0029       -467.5439         -0.0000
             0.0018         -0.0000       -467.5434

     chi_bare pGv (HH) in paratec units:
      -121.645353      0.628908     -0.086048
         0.610766   -122.689555     -0.342395
        -0.134088     -0.434770   -120.250119

      -121.645353      0.628908     -0.086048
         0.610766   -122.689555     -0.342395
        -0.134088     -0.434770   -120.250119

     chi_bare vGv (VV) in paratec units:
      -118.462037      0.800473     -0.087244
         0.800842   -119.762149     -0.344105
        -0.087700     -0.343767   -117.776149

      -118.462037      0.800473     -0.087244
         0.800842   -119.762149     -0.344105
        -0.087700     -0.343767   -117.776149

     chi_bare pGv (HH) in 10^{-6} cm^3/mol:
          -578.0702          2.9886         -0.4089
             2.9024       -583.0323         -1.6271
            -0.6372         -2.0661       -571.4399

     chi_bare vGv (VV) in 10^{-6} cm^3/mol:
          -562.9428          3.8039         -0.4146
             3.8057       -569.1210         -1.6352
            -0.4168         -1.6336       -559.6834

     Contributions to the NMR chemical shifts: -------------------------------

     Macroscopic shape contribution in ppm:                    7.16
             7.1629         -0.0000          0.0000
            -0.0000          7.2244          0.0000
             0.0000          0.0000          7.0807


     Core contribution in ppm:

     Atom  1  O   pos: ( -0.783704  0.854533  1.984551)  core sigma:         271.07
     Atom  2  H   pos: ( -0.843854  1.653157  0.071088)  core sigma:           0.00
     Atom  3  H   pos: ( -1.065110  1.712188  0.031908)  core sigma:           0.00
     Atom  4  O   pos: (  0.678015 -0.405122  1.802777)  core sigma:         271.07
     Atom  5  H   pos: (  0.570462 -0.502040  1.767407)  core sigma:           0.00
     Atom  6  H   pos: (  0.665533 -0.295956  1.697937)  core sigma:           0.00
     Atom  7  O   pos: ( -0.311838  0.683076  1.928986)  core sigma:         271.07
     Atom  8  H   pos: ( -0.544787  1.555428  0.035050)  core sigma:           0.00
     Atom  9  H   pos: ( -0.349357  1.471833 -0.048976)  core sigma:           0.00
     Atom 10  O   pos: ( -0.674973  1.148014  0.015688)  core sigma:         271.07
     Atom 11  H   pos: ( -0.712090  1.274689  0.084034)  core sigma:           0.00
     Atom 12  H   pos: ( -0.585395  1.086941  0.114851)  core sigma:           0.00
     Atom 13  O   pos: (  0.341894 -0.190470  1.969305)  core sigma:         271.07
     Atom 14  H   pos: (  0.069778  0.734896  0.025211)  core sigma:           0.00
     Atom 15  H   pos: (  0.263695  0.593379  0.043241)  core sigma:           0.00
     Atom 16  O   pos: ( -0.492870  0.917082  1.672166)  core sigma:         271.07
     Atom 17  H   pos: ( -0.493748  0.978590  1.537355)  core sigma:           0.00
     Atom 18  H   pos: ( -0.553570  1.013563  1.760085)  core sigma:           0.00
     Atom 19  O   pos: ( -0.259952  1.301998  0.513247)  core sigma:         271.07
     Atom 20  H   pos: ( -0.136497  1.361330  0.467857)  core sigma:           0.00
     Atom 21  H   pos: ( -0.355054  1.415408  0.512112)  core sigma:           0.00
     Atom 22  O   pos: (  0.070090  0.357715  1.830419)  core sigma:         271.07
     Atom 23  H   pos: ( -0.012156  0.433722  1.737916)  core sigma:           0.00
     Atom 24  H   pos: (  0.097366  0.224448  1.763042)  core sigma:           0.00
     Atom 25  Ca  pos: ( -0.208155  1.255880  0.875310)  core sigma:        1265.05
     Atom 26  Si  pos: ( -0.696601  1.206333  0.733424)  core sigma:         837.79
     Atom 27  O   pos: ( -0.888395  1.145462  0.862616)  core sigma:         271.07
     Atom 28  O   pos: ( -0.552447  1.338353  0.873037)  core sigma:         271.07
     Atom 29  O   pos: ( -0.585166  1.001441  0.655934)  core sigma:         271.07
     Atom 30  O   pos: ( -0.759995  1.302279  0.519419)  core sigma:         271.07
     Atom 31  Ca  pos: (  0.729071 -0.109630  0.854753)  core sigma:        1265.05
     Atom 32  Si  pos: (  0.225583 -0.047600  0.689908)  core sigma:         837.79
     Atom 33  O   pos: (  0.077039 -0.188316  0.815931)  core sigma:         271.07
     Atom 34  O   pos: (  0.400259  0.024103  0.838644)  core sigma:         271.07
     Atom 35  O   pos: (  0.316907 -0.159709  0.489589)  core sigma:         271.07
     Atom 36  Ca  pos: ( -0.357787  0.770589  1.196972)  core sigma:        1265.05
     Atom 37  Si  pos: ( -0.869760  0.773948  1.374770)  core sigma:         837.79
     Atom 38  O   pos: ( -0.798182  1.004650  1.364961)  core sigma:         271.07
     Atom 39  O   pos: ( -0.016814  0.678225  1.208273)  core sigma:         271.07
     Atom 40  O   pos: ( -0.961527  0.731430  1.594264)  core sigma:         271.07
     Atom 41  Ca  pos: ( -0.763182  1.276548  1.179506)  core sigma:        1265.05
     Atom 42  Si  pos: (  1.005654 -0.532601  1.361154)  core sigma:         837.79
     Atom 43  O   pos: ( -0.302906  1.038514  1.361579)  core sigma:         271.07
     Atom 44  O   pos: (  0.151718 -0.438091  1.170676)  core sigma:         271.07
     Atom 45  O   pos: (  0.794657 -0.407566  1.329768)  core sigma:         271.07
     Atom 46  O   pos: (  0.098728 -0.469011  1.563823)  core sigma:         271.07
     Atom 47  Ca  pos: ( -0.151743  0.981254  1.696218)  core sigma:        1265.05
     Atom 48  Ca  pos: (  0.009102 -0.233955  1.761786)  core sigma:        1265.05
     Atom 49  Si  pos: ( -0.728404  1.523786  0.421293)  core sigma:         837.79
     Atom 50  O   pos: ( -0.731520  1.506651  0.182205)  core sigma:         271.07
     Atom 51  O   pos: (  0.716935 -0.177783  0.504233)  core sigma:         271.07
     Atom 52  O   pos: (  0.421919 -0.672743  1.724808)  core sigma:         271.07
     Atom 53  H   pos: (  0.450777 -0.782361  1.821247)  core sigma:           0.00
     Atom 54  H   pos: (  0.444585 -0.723494  1.582128)  core sigma:           0.00
     Atom 55  O   pos: ( -0.432742  1.000014  0.305044)  core sigma:         271.07
     Atom 56  H   pos: ( -0.349110  1.112801  0.347894)  core sigma:           0.00
     Atom 57  H   pos: ( -0.524740  0.995997  0.421169)  core sigma:           0.00
     Atom 58  O   pos: ( -0.215681  1.631097  0.231159)  core sigma:         271.07
     Atom 59  H   pos: ( -0.339820  1.655201  0.302691)  core sigma:           0.00
     Atom 60  H   pos: (  0.135558 -0.132800  0.316175)  core sigma:           0.00
     Atom 61  O   pos: (  0.471280  0.455956  0.165483)  core sigma:         271.07
     Atom 62  H   pos: (  0.509982  0.322796  0.214702)  core sigma:           0.00
     Atom 63  H   pos: (  0.657044 -0.410304  2.039441)  core sigma:           0.00
     Atom 64  O   pos: (  0.065199 -0.608604  1.980062)  core sigma:         271.07
     Atom 65  H   pos: (  0.842541  0.190544  0.096158)  core sigma:           0.00
     Atom 66  H   pos: (  0.049689  0.286791  0.005363)  core sigma:           0.00
     Atom 67  O   pos: (  0.707281  0.167735  0.293657)  core sigma:         271.07
     Atom 68  H   pos: (  0.703191  0.044711  0.375209)  core sigma:           0.00
     Atom 69  H   pos: ( -0.205323  0.284895  0.362506)  core sigma:           0.00
     Atom 70  Ca  pos: (  0.456975  0.362553  0.862369)  core sigma:        1265.05
     Atom 71  Si  pos: ( -0.024220  0.331652  0.672003)  core sigma:         837.79
     Atom 72  O   pos: ( -0.208554  0.248530  0.808640)  core sigma:         271.07
     Atom 73  O   pos: (  0.114903  0.453195  0.829396)  core sigma:         271.07
     Atom 74  O   pos: (  0.107682  0.138658  0.591637)  core sigma:         271.07
     Atom 75  O   pos: ( -0.087812  0.448142  0.473658)  core sigma:         271.07
     Atom 76  Ca  pos: (  0.071581  0.780309  0.898963)  core sigma:        1265.05
     Atom 77  Si  pos: ( -0.462435  0.823604  0.777597)  core sigma:         837.79
     Atom 78  O   pos: ( -0.599881  0.766270  0.965882)  core sigma:         271.07
     Atom 79  O   pos: ( -0.252644  0.905603  0.865823)  core sigma:         271.07
     Atom 80  O   pos: ( -0.445637  0.637981  0.630481)  core sigma:         271.07
     Atom 81  Ca  pos: (  0.215524 -0.088442  1.140321)  core sigma:        1265.05
     Atom 82  Si  pos: (  0.727257 -0.166137  1.337445)  core sigma:         837.79
     Atom 83  O   pos: ( -0.118345 -0.010795  1.196998)  core sigma:         271.07
     Atom 84  O   pos: (  0.516809 -0.180340  1.223092)  core sigma:         271.07
     Atom 85  O   pos: ( -0.283826 -0.091351  1.561267)  core sigma:         271.07
     Atom 86  Ca  pos: ( -0.075447  0.330850  1.130545)  core sigma:        1265.05
     Atom 87  Si  pos: ( -0.584568  0.397410  1.333540)  core sigma:         837.79
     Atom 88  O   pos: (  0.236395  0.243053  1.255586)  core sigma:         271.07
     Atom 89  O   pos: ( -0.403299  0.422352  1.174348)  core sigma:         271.07
     Atom 90  O   pos: ( -0.660364  0.636556  1.370426)  core sigma:         271.07
     Atom 91  O   pos: ( -0.513446  0.347384  1.557562)  core sigma:         271.07
     Atom 92  Ca  pos: (  0.483818  0.055589  1.749111)  core sigma:        1265.05
     Atom 93  Ca  pos: ( -0.655536  0.595851  1.747808)  core sigma:        1265.05
     Atom 94  Ca  pos: ( -0.292771  0.659414  0.340095)  core sigma:        1265.05
     Atom 95  O   pos: ( -0.144503  0.784822  0.059328)  core sigma:         271.07
     Atom 96  H   pos: ( -0.156645  0.927549  0.057206)  core sigma:           0.00
     Atom 97  O   pos: (  0.167039  0.033859  1.642123)  core sigma:         271.07
     Atom 98  H   pos: (  0.156297  0.098864  1.513725)  core sigma:           0.00

     Bare contribution in ppm:

     Atom  1  O   pos: ( -0.783704  0.854533  1.984551)  bare sigma:          64.34
            63.0864         -3.8202         -0.1719
            -6.3583         60.8759         -8.3197
             3.0017        -10.2362         69.0693

     Atom  2  H   pos: ( -0.843854  1.653157  0.071088)  bare sigma:           8.98
             9.3386        -13.1573         12.4978
           -13.7477          4.5818        -13.8091
            14.2553        -14.6592         13.0207

     Atom  3  H   pos: ( -1.065110  1.712188  0.031908)  bare sigma:          14.44
            25.0808          1.7356        -13.3511
             1.7376          2.5061         -3.6195
           -12.7501         -3.7064         15.7307

     Atom  4  O   pos: (  0.678015 -0.405122  1.802777)  bare sigma:          63.09
            58.5846          9.9392         -3.4087
             7.6690         67.2203         -4.3539
            -4.7165         -7.1492         63.4558

     Atom  5  H   pos: (  0.570462 -0.502040  1.767407)  bare sigma:          11.64
            15.5419         17.8739          4.6186
            17.0152         18.6469          5.1403
             4.5216          5.2976          0.7275

     Atom  6  H   pos: (  0.665533 -0.295956  1.697937)  bare sigma:          10.53
            -1.0017          1.9975         -1.2447
             2.3214         18.8862        -18.3403
            -1.7004        -19.4057         13.6926

     Atom  7  O   pos: ( -0.311838  0.683076  1.928986)  bare sigma:          72.52
            77.9614         -0.7806         -2.1808
            -0.1979         64.3458          1.0501
            -3.4301         -0.0389         75.2508

     Atom  8  H   pos: ( -0.544787  1.555428  0.035050)  bare sigma:          13.49
            17.5869          1.2959        -13.9170
             1.2082          0.5693         -1.1066
           -16.1239         -0.8162         22.3022

     Atom  9  H   pos: ( -0.349357  1.471833 -0.048976)  bare sigma:          19.90
            26.3221         -6.6279          1.6792
            -7.2998         16.9408         -0.7811
             2.5324         -1.2056         16.4334

     Atom 10  O   pos: ( -0.674973  1.148014  0.015688)  bare sigma:          73.84
            68.1044         -4.0624          5.8443
            -4.2062         78.9282          5.7536
             3.7853          7.6214         74.4759

     Atom 11  H   pos: ( -0.712090  1.274689  0.084034)  bare sigma:          14.09
             3.0162         -6.0567         -1.0808
            -6.5639         28.3609         11.3529
            -1.7728         13.1572         10.8877

     Atom 12  H   pos: ( -0.585395  1.086941  0.114851)  bare sigma:          15.34
            14.0662         -8.8563         13.8557
            -8.0360         11.4681         -6.7398
            13.8942         -7.1933         20.4926

     Atom 13  O   pos: (  0.341894 -0.190470  1.969305)  bare sigma:          69.70
            77.8799         -6.2777         -4.4549
            -6.7139         68.4974         -2.7753
            -4.1493         -2.0349         62.7299

     Atom 14  H   pos: (  0.069778  0.734896  0.025211)  bare sigma:           9.52
            27.4655        -12.0546        -10.6141
           -10.6495          0.0961          4.0763
           -11.9427          4.8559          0.9984

     Atom 15  H   pos: (  0.263695  0.593379  0.043241)  bare sigma:          17.30
            19.3480         -9.5363          7.3260
           -10.0588         16.9412         -7.8229
             8.6077         -8.2842         15.6159

     Atom 16  O   pos: ( -0.492870  0.917082  1.672166)  bare sigma:          61.53
            67.0710         -1.3467         -2.3754
            -0.4568         55.2429         -4.3916
            -2.5922         -2.2299         62.2807

     Atom 17  H   pos: ( -0.493748  0.978590  1.537355)  bare sigma:          13.27
             9.3133          1.8091         -3.3233
             2.4487          6.0123         -8.7102
            -5.0786         -6.9698         24.4864

     Atom 18  H   pos: ( -0.553570  1.013563  1.760085)  bare sigma:          18.20
            18.9404         -5.6595         -5.2625
            -6.1565         18.1048          5.4370
            -4.9753          4.5377         17.5463

     Atom 19  O   pos: ( -0.259952  1.301998  0.513247)  bare sigma:          70.81
            73.4304         -1.0279         -0.4727
            -0.0150         71.0509         -0.3774
             0.4635         -1.1116         67.9476

     Atom 20  H   pos: ( -0.136497  1.361330  0.467857)  bare sigma:          18.59
            27.6882          6.1174         -4.0537
             7.3708         15.3469         -3.1184
            -4.3855         -3.0364         12.7258

     Atom 21  H   pos: ( -0.355054  1.415408  0.512112)  bare sigma:          15.08
            19.2111        -11.5005         -0.6714
           -12.5498         20.1127         -0.9681
            -0.2059         -1.8950          5.9123

     Atom 22  O   pos: (  0.070090  0.357715  1.830419)  bare sigma:          68.22
            63.6262          1.8901         -1.1705
            -0.5749         79.2955          3.3167
            -1.7990          1.4807         61.7441

     Atom 23  H   pos: ( -0.012156  0.433722  1.737916)  bare sigma:          18.44
            16.7294         -5.9309          4.4654
            -5.0373         21.8536         -6.7291
             4.4891         -7.8702         16.7408

     Atom 24  H   pos: (  0.097366  0.224448  1.763042)  bare sigma:          11.47
             0.3876         -6.5174         -3.1377
            -7.7583         27.9172         12.7337
            -4.0310         13.2495          6.1113

     Atom 25  Ca  pos: ( -0.208155  1.255880  0.875310)  bare sigma:         103.51
           103.8209         -1.6484          4.7675
            -2.0435        107.4846          0.3217
             5.1403         -0.2779         99.2348

     Atom 26  Si  pos: ( -0.696601  1.206333  0.733424)  bare sigma:         -27.80
           -26.6692          2.9813         -0.6258
             2.9350        -29.8580         -0.7133
            -0.5366         -0.9434        -26.8729

     Atom 27  O   pos: ( -0.888395  1.145462  0.862616)  bare sigma:          32.81
            33.4586         -0.1957          0.5315
            -0.6393         39.3362         -0.4791
             2.4066          0.3938         25.6241

     Atom 28  O   pos: ( -0.552447  1.338353  0.873037)  bare sigma:          37.32
            44.3060         -0.9095         -1.2183
            -1.6814         41.4407         -2.8751
            -3.8722         -4.0664         26.2112

     Atom 29  O   pos: ( -0.585166  1.001441  0.655934)  bare sigma:          49.94
            44.0863         -8.4829         -0.7733
            -8.3406         55.2675         -2.1018
            -2.8336         -2.9541         50.4698

     Atom 30  O   pos: ( -0.759995  1.302279  0.519419)  bare sigma:          55.04
            47.8560         -3.9993          1.5645
            -2.6430         59.2156         -9.9681
             0.6181         -8.9677         58.0343

     Atom 31  Ca  pos: (  0.729071 -0.109630  0.854753)  bare sigma:         106.76
           104.8319         -0.8722          2.3423
            -1.2983        113.9354          1.2791
             2.0500          1.4852        101.5005

     Atom 32  Si  pos: (  0.225583 -0.047600  0.689908)  bare sigma:         -27.56
           -26.1213          1.5461          0.7562
             2.0349        -28.7919         -1.0556
             0.8840         -0.6889        -27.7799

     Atom 33  O   pos: (  0.077039 -0.188316  0.815931)  bare sigma:          32.73
            33.4491          0.8252         -0.1613
             2.4709         43.1386         -0.8286
             1.8565          1.0317         21.6094

     Atom 34  O   pos: (  0.400259  0.024103  0.838644)  bare sigma:          32.05
            34.4956          1.1991         -0.0876
             0.2658         40.6222          2.1080
            -3.6156         -0.1068         21.0192

     Atom 35  O   pos: (  0.316907 -0.159709  0.489589)  bare sigma:          51.94
            55.0754         -7.0669         -3.0360
            -7.8827         47.2742          5.5794
            -2.2402          4.8454         53.4728

     Atom 36  Ca  pos: ( -0.357787  0.770589  1.196972)  bare sigma:          96.78
            92.0932          3.9967          8.8804
             4.0226        104.3821         10.4928
             9.4494          9.2371         93.8537

     Atom 37  Si  pos: ( -0.869760  0.773948  1.374770)  bare sigma:         -27.87
           -30.8231          3.2665          1.0685
             2.6315        -27.4167          1.1539
             1.2402          0.3503        -25.3755

     Atom 38  O   pos: ( -0.798182  1.004650  1.364961)  bare sigma:          36.37
            24.5412          5.8193         -1.9979
             5.9409         47.3231        -13.9583
            -4.7073        -17.4943         37.2352

     Atom 39  O   pos: ( -0.016814  0.678225  1.208273)  bare sigma:          27.67
            23.7258         -0.0251         -0.3797
             1.2789         21.2356         -1.8445
             0.6341         -1.3287         38.0351

     Atom 40  O   pos: ( -0.961527  0.731430  1.594264)  bare sigma:          29.49
            29.4257        -11.1741          1.2047
           -13.2116         36.5249          2.6450
             2.0664          1.5293         22.5078

     Atom 41  Ca  pos: ( -0.763182  1.276548  1.179506)  bare sigma:         101.88
            96.4451          2.9219         -1.6921
             2.3401        110.1648         -7.5116
            -1.0507         -6.5978         99.0262

     Atom 42  Si  pos: (  1.005654 -0.532601  1.361154)  bare sigma:         -27.93
           -30.6165          2.4313         -0.5974
             2.2450        -28.0097         -1.0570
            -0.1012         -0.8184        -25.1595

     Atom 43  O   pos: ( -0.302906  1.038514  1.361579)  bare sigma:          31.22
            19.2766          7.1841         -0.2370
             6.3132         41.2784         13.1931
             2.7614         17.7537         33.0939

     Atom 44  O   pos: (  0.151718 -0.438091  1.170676)  bare sigma:          27.10
            29.3581          0.9039         -2.6825
            -0.3521         21.1547          1.7078
            -1.3147          0.6871         30.7959

     Atom 45  O   pos: (  0.794657 -0.407566  1.329768)  bare sigma:          47.79
            51.9614         -7.6831          2.3235
            -4.5237         47.0182          0.7216
             2.6863          0.2985         44.3984

     Atom 46  O   pos: (  0.098728 -0.469011  1.563823)  bare sigma:          26.20
            12.2863        -10.0204         -9.4348
            -8.5912         39.5156         16.0426
            -8.5306         13.3177         26.7962

     Atom 47  Ca  pos: ( -0.151743  0.981254  1.696218)  bare sigma:         102.12
           105.8387         -7.5451         -0.0893
            -7.0176        105.8163          2.8434
            -0.3535          3.6823         94.7192

     Atom 48  Ca  pos: (  0.009102 -0.233955  1.761786)  bare sigma:         101.94
            91.3531          1.5775         -4.3854
             2.5408        108.8210         13.6121
            -5.5173         13.0446        105.6602

     Atom 49  Si  pos: ( -0.728404  1.523786  0.421293)  bare sigma:         -27.63
           -27.0756          2.6669          2.3722
             2.7472        -32.2557          0.3177
             1.9059          0.4117        -23.5541

     Atom 50  O   pos: ( -0.731520  1.506651  0.182205)  bare sigma:          50.23
            43.3941         -4.8046          1.7746
            -5.8406         43.5148         -1.3623
             2.4524          0.7276         63.7840

     Atom 51  O   pos: (  0.716935 -0.177783  0.504233)  bare sigma:          41.68
            39.9665          1.5516          1.5185
             2.0617         37.2179         -0.2587
             2.0141          0.6159         47.8470

     Atom 52  O   pos: (  0.421919 -0.672743  1.724808)  bare sigma:          55.61
            57.1635          0.9417          4.4255
             1.6164         51.4979          0.5597
             3.1054          0.5017         58.1609

     Atom 53  H   pos: (  0.450777 -0.782361  1.821247)  bare sigma:          12.24
             2.5103         -3.9155          2.7958
            -2.7487         17.0146        -16.2192
             1.6692        -15.7891         17.1893

     Atom 54  H   pos: (  0.444585 -0.723494  1.582128)  bare sigma:          10.23
             0.4826         -1.2627         -2.1185
            -1.1556          1.9633          9.5037
            -1.5104          9.2519         28.2519

     Atom 55  O   pos: ( -0.432742  1.000014  0.305044)  bare sigma:          69.89
            66.9643         -0.5370         -0.1284
            -0.1043         68.5818          2.9848
             0.8536          1.2706         74.1246

     Atom 56  H   pos: ( -0.349110  1.112801  0.347894)  bare sigma:          15.79
            12.6054         10.7562          3.6454
            11.2591         22.8391          8.0992
             4.5225          8.8632         11.9286

     Atom 57  H   pos: ( -0.524740  0.995997  0.421169)  bare sigma:          13.75
             9.4531          0.5727        -13.0241
            -0.1104          4.5764          0.7857
           -13.4051         -0.8282         27.2071

     Atom 58  O   pos: ( -0.215681  1.631097  0.231159)  bare sigma:          71.47
            81.6331         -0.5379         -1.0607
             0.9593         57.7692         -3.7984
            -1.2036         -2.6859         75.0153

     Atom 59  H   pos: ( -0.339820  1.655201  0.302691)  bare sigma:          17.07
            27.5420         -2.2095         -9.5468
            -2.5552          6.9589          0.2259
           -11.0855          0.1882         16.7189

     Atom 60  H   pos: (  0.135558 -0.132800  0.316175)  bare sigma:          15.65
            23.3635          0.0862         12.9402
             0.5775          2.4956          0.7560
            14.1337          0.3510         21.0955

     Atom 61  O   pos: (  0.471280  0.455956  0.165483)  bare sigma:          69.07
            67.0322         -0.9311          6.1718
            -2.4759         66.3885         -1.8649
             5.9546         -1.8659         73.7929

     Atom 62  H   pos: (  0.509982  0.322796  0.214702)  bare sigma:          14.56
            10.0870         -8.5640          5.4126
            -9.4927         23.4369         -9.8160
             5.0667         -7.9471         10.1590

     Atom 63  H   pos: (  0.657044 -0.410304  2.039441)  bare sigma:          13.05
             3.1018         -1.0814         -4.2787
            -1.2410          1.2393         -2.0799
            -4.1134         -2.3797         34.8238

     Atom 64  O   pos: (  0.065199 -0.608604  1.980062)  bare sigma:          74.82
            75.0605          1.9749         -5.9967
             1.9797         67.9692         -0.3554
            -7.6832         -1.0961         81.4267

     Atom 65  H   pos: (  0.842541  0.190544  0.096158)  bare sigma:          12.22
            10.2049          3.8711        -14.2334
             4.2353          2.0617         -7.3982
           -16.2714         -7.3115         24.3996

     Atom 66  H   pos: (  0.049689  0.286791  0.005363)  bare sigma:          20.41
            29.4151          3.8136          1.2196
             3.2931         15.4184          0.2859
             2.6468          0.6945         16.4038

     Atom 67  O   pos: (  0.707281  0.167735  0.293657)  bare sigma:          64.68
            58.6831          4.0293          2.3888
             4.4841         72.5829         -2.0213
             1.3974         -2.1971         62.7825

     Atom 68  H   pos: (  0.703191  0.044711  0.375209)  bare sigma:          13.83
             3.2631          1.6615          0.0185
             1.8991         26.7310        -12.9000
            -0.5375        -13.6933         11.5022

     Atom 69  H   pos: ( -0.205323  0.284895  0.362506)  bare sigma:          10.51
             6.6008         13.1768         11.6683
            12.4042         15.2608         11.2684
            11.5130         12.0251          9.6535

     Atom 70  Ca  pos: (  0.456975  0.362553  0.862369)  bare sigma:         104.49
           104.1091          1.7668          1.7840
             1.5963        110.5400         -3.5589
             2.6020         -3.7993         98.8225

     Atom 71  Si  pos: ( -0.024220  0.331652  0.672003)  bare sigma:         -27.67
           -29.2587          0.0509          3.2062
             0.7402        -29.6528         -2.2519
             2.6469         -2.2390        -24.1032

     Atom 72  O   pos: ( -0.208554  0.248530  0.808640)  bare sigma:          25.31
            22.5684         -0.5614          4.9894
             1.2960         34.9792          2.0615
             7.4481          3.4241         18.3734

     Atom 73  O   pos: (  0.114903  0.453195  0.829396)  bare sigma:          27.64
            27.1068         -3.6977         -2.2012
            -1.4729         42.1911          6.0839
            -4.3876          2.1660         13.6096

     Atom 74  O   pos: (  0.107682  0.138658  0.591637)  bare sigma:          54.93
            51.9127        -11.4364          0.8132
           -11.2184         62.3122         -0.9607
             1.5411         -0.3836         50.5627

     Atom 75  O   pos: ( -0.087812  0.448142  0.473658)  bare sigma:          37.68
            36.8686        -14.0938         23.4792
           -11.2308         43.5105        -12.0809
            16.7138         -6.7285         32.6736

     Atom 76  Ca  pos: (  0.071581  0.780309  0.898963)  bare sigma:          98.95
            99.5654         -3.8910         -0.6464
            -4.0376        107.4654         -2.1854
            -0.9860         -2.0479         89.8259

     Atom 77  Si  pos: ( -0.462435  0.823604  0.777597)  bare sigma:         -28.50
           -29.6562          1.5734         -0.7117
             1.4928        -27.9337          3.1420
            -0.8410          3.8409        -27.8956

     Atom 78  O   pos: ( -0.599881  0.766270  0.965882)  bare sigma:          24.84
            40.1210         -6.0272         11.4715
            -7.8635         14.4027          5.4900
            13.3486          3.4662         20.0009

     Atom 79  O   pos: ( -0.252644  0.905603  0.865823)  bare sigma:          31.67
            30.3523          1.4607         -0.9656
             2.6885         40.3459          0.6759
            -1.7798         -1.2925         24.3206

     Atom 80  O   pos: ( -0.445637  0.637981  0.630481)  bare sigma:          29.24
            19.4388          5.1950        -10.8245
             7.4337         21.4990         -4.0951
           -11.5550         -0.6311         46.7694

     Atom 81  Ca  pos: (  0.215524 -0.088442  1.140321)  bare sigma:         100.75
           108.9012         -5.2594          2.2607
            -5.2112        101.0089          1.6701
             1.8363          1.4104         92.3448

     Atom 82  Si  pos: (  0.727257 -0.166137  1.337445)  bare sigma:         -27.39
           -26.1202          3.2935         -0.4538
             3.8301        -32.5034         -1.0019
            -0.1211         -1.3503        -23.5604

     Atom 83  O   pos: ( -0.118345 -0.010795  1.196998)  bare sigma:          35.13
            38.3652          3.5363         -6.0440
             3.1135         39.2100         -5.7002
            -4.2788         -5.9741         27.8075

     Atom 84  O   pos: (  0.516809 -0.180340  1.223092)  bare sigma:          31.42
            40.8462         -3.7484          8.0559
            -6.4347         29.8101         -0.9013
             5.9355          0.5132         23.6126

     Atom 85  O   pos: ( -0.283826 -0.091351  1.561267)  bare sigma:          34.56
            33.7155         -9.6719        -10.6326
           -10.9638         31.0882          7.8293
            -7.5275          5.1453         38.8707

     Atom 86  Ca  pos: ( -0.075447  0.330850  1.130545)  bare sigma:         101.35
           105.5707         -3.8186          3.8077
            -3.5393        103.8872          0.4051
             3.5459          0.1131         94.6055

     Atom 87  Si  pos: ( -0.584568  0.397410  1.333540)  bare sigma:         -27.66
           -26.9707          4.5489          0.1649
             4.7066        -32.1911         -0.3420
             1.2053          0.5635        -23.8143

     Atom 88  O   pos: (  0.236395  0.243053  1.255586)  bare sigma:          37.42
            40.1236          2.0992          7.1783
             0.3585         37.9274          3.4024
             9.2098          6.5272         34.2069

     Atom 89  O   pos: ( -0.403299  0.422352  1.174348)  bare sigma:          28.71
            31.9798         -0.0786         -5.1453
            -2.2890         26.4123          1.6402
            -1.4150          0.4430         27.7390

     Atom 90  O   pos: ( -0.660364  0.636556  1.370426)  bare sigma:          46.51
            47.9180         -3.2118         -2.0553
            -2.1959         48.5073         -0.6319
            -1.0487          0.0373         43.1007

     Atom 91  O   pos: ( -0.513446  0.347384  1.557562)  bare sigma:          22.96
             9.8893         -4.0047         -7.8588
            -4.4438         39.3444         -9.5919
            -6.3895         -4.3397         19.6323

     Atom 92  Ca  pos: (  0.483818  0.055589  1.749111)  bare sigma:          99.07
           101.3587         -6.1810         -3.6239
            -5.2503         99.5035         -0.7799
            -4.4308         -2.1544         96.3345

     Atom 93  Ca  pos: ( -0.655536  0.595851  1.747808)  bare sigma:         107.36
           108.2923          0.1706         -1.7252
             0.1243        112.0699          7.3141
            -2.6944          7.8758        101.7261

     Atom 94  Ca  pos: ( -0.292771  0.659414  0.340095)  bare sigma:          97.48
            91.4495         -3.2716         -2.4461
            -4.2130         92.5597         -8.5299
            -1.5680        -10.1523        108.4372

     Atom 95  O   pos: ( -0.144503  0.784822  0.059328)  bare sigma:          54.87
            62.3563          3.2202        -13.1754
             2.9564         31.9818          2.6541
           -12.7947          2.9324         70.2775

     Atom 96  H   pos: ( -0.156645  0.927549  0.057206)  bare sigma:          20.47
            15.8139         -1.3038         -2.6203
            -1.4282         28.2487         -0.4612
            -2.8509          0.2005         17.3566

     Atom 97  O   pos: (  0.167039  0.033859  1.642123)  bare sigma:          41.26
            53.0062          7.2362         -1.8643
             5.9134         47.4940          6.0299
            -1.4482         12.3017         23.2690

     Atom 98  H   pos: (  0.156297  0.098864  1.513725)  bare sigma:          17.57
            11.4294          1.7717          0.2150
             1.9812         16.0379         -7.2573
            -0.2095         -6.8559         25.2475

     Diamagnetic contribution in ppm:

     Atom  1  O   pos: ( -0.783704  0.854533  1.984551)  dia sigma:          18.20
            18.7015         -0.1645         -0.0593
            -0.1645         17.7670         -0.2846
            -0.0593         -0.2846         18.1267

     Atom  2  H   pos: ( -0.843854  1.653157  0.071088)  dia sigma:           0.86
             0.8592         -0.0000         -0.0000
            -0.0000          0.8592         -0.0000
            -0.0000         -0.0000          0.8592

     Atom  3  H   pos: ( -1.065110  1.712188  0.031908)  dia sigma:           0.96
             0.9605         -0.0000         -0.0000
            -0.0000          0.9605         -0.0000
            -0.0000         -0.0000          0.9605

     Atom  4  O   pos: (  0.678015 -0.405122  1.802777)  dia sigma:          18.22
            18.0624          0.3833          0.2209
             0.3833         18.4396         -0.2903
             0.2209         -0.2903         18.1545

     Atom  5  H   pos: (  0.570462 -0.502040  1.767407)  dia sigma:           0.93
             0.9309         -0.0000         -0.0000
            -0.0000          0.9309         -0.0000
            -0.0000         -0.0000          0.9309

     Atom  6  H   pos: (  0.665533 -0.295956  1.697937)  dia sigma:           0.91
             0.9053         -0.0000         -0.0000
            -0.0000          0.9053         -0.0000
            -0.0000         -0.0000          0.9053

     Atom  7  O   pos: ( -0.311838  0.683076  1.928986)  dia sigma:          18.03
            18.3817         -0.5628         -0.2095
            -0.5628         17.6779         -0.1363
            -0.2095         -0.1363         18.0249

     Atom  8  H   pos: ( -0.544787  1.555428  0.035050)  dia sigma:           0.94
             0.9354         -0.0000         -0.0000
            -0.0000          0.9354         -0.0000
            -0.0000         -0.0000          0.9354

     Atom  9  H   pos: ( -0.349357  1.471833 -0.048976)  dia sigma:           1.04
             1.0422         -0.0000         -0.0000
            -0.0000          1.0422         -0.0000
            -0.0000         -0.0000          1.0422

     Atom 10  O   pos: ( -0.674973  1.148014  0.015688)  dia sigma:          18.18
            17.9210         -0.5626          0.3103
            -0.5626         18.4332          0.0924
             0.3103          0.0924         18.1890

     Atom 11  H   pos: ( -0.712090  1.274689  0.084034)  dia sigma:           0.94
             0.9405         -0.0000         -0.0000
            -0.0000          0.9405         -0.0000
            -0.0000         -0.0000          0.9405

     Atom 12  H   pos: ( -0.585395  1.086941  0.114851)  dia sigma:           0.97
             0.9723         -0.0000         -0.0000
            -0.0000          0.9723         -0.0000
            -0.0000         -0.0000          0.9723

     Atom 13  O   pos: (  0.341894 -0.190470  1.969305)  dia sigma:          18.16
            18.2806         -0.5248          0.0354
            -0.5248         18.0249         -0.2746
             0.0354         -0.2746         18.1639

     Atom 14  H   pos: (  0.069778  0.734896  0.025211)  dia sigma:           0.88
             0.8773         -0.0000         -0.0000
            -0.0000          0.8773         -0.0000
            -0.0000         -0.0000          0.8773

     Atom 15  H   pos: (  0.263695  0.593379  0.043241)  dia sigma:           1.01
             1.0128         -0.0000         -0.0000
            -0.0000          1.0128         -0.0000
            -0.0000         -0.0000          1.0128

     Atom 16  O   pos: ( -0.492870  0.917082  1.672166)  dia sigma:          18.21
            17.6476         -0.2840         -0.2781
            -0.2840         18.2072          0.1387
            -0.2781          0.1387         18.7754

     Atom 17  H   pos: ( -0.493748  0.978590  1.537355)  dia sigma:           0.94
             0.9396         -0.0000         -0.0000
            -0.0000          0.9396         -0.0000
            -0.0000         -0.0000          0.9396

     Atom 18  H   pos: ( -0.553570  1.013563  1.760085)  dia sigma:           1.04
             1.0380         -0.0000         -0.0000
            -0.0000          1.0380         -0.0000
            -0.0000         -0.0000          1.0380

     Atom 19  O   pos: ( -0.259952  1.301998  0.513247)  dia sigma:          18.07
            18.6575         -0.1221         -0.3065
            -0.1221         18.0853         -0.1217
            -0.3065         -0.1217         17.4586

     Atom 20  H   pos: ( -0.136497  1.361330  0.467857)  dia sigma:           1.03
             1.0288         -0.0000         -0.0000
            -0.0000          1.0288         -0.0000
            -0.0000         -0.0000          1.0288

     Atom 21  H   pos: ( -0.355054  1.415408  0.512112)  dia sigma:           0.95
             0.9533         -0.0000         -0.0000
            -0.0000          0.9533         -0.0000
            -0.0000         -0.0000          0.9533

     Atom 22  O   pos: (  0.070090  0.357715  1.830419)  dia sigma:          17.96
            17.7536         -0.4557          0.3635
            -0.4557         18.2806         -0.0379
             0.3635         -0.0379         17.8514

     Atom 23  H   pos: ( -0.012156  0.433722  1.737916)  dia sigma:           1.02
             1.0154         -0.0000         -0.0000
            -0.0000          1.0154         -0.0000
            -0.0000         -0.0000          1.0154

     Atom 24  H   pos: (  0.097366  0.224448  1.763042)  dia sigma:           0.90
             0.8985         -0.0000         -0.0000
            -0.0000          0.8985         -0.0000
            -0.0000         -0.0000          0.8985

     Atom 25  Ca  pos: ( -0.208155  1.255880  0.875310)  dia sigma:          -4.23
            -4.2258          0.0071         -0.0176
             0.0071         -4.2434         -0.0041
            -0.0176         -0.0041         -4.2139

     Atom 26  Si  pos: ( -0.696601  1.206333  0.733424)  dia sigma:           1.95
             1.9349         -0.0286          0.0046
            -0.0286          1.9680         -0.0050
             0.0046         -0.0050          1.9348

     Atom 27  O   pos: ( -0.888395  1.145462  0.862616)  dia sigma:          17.83
            17.8918          0.0412         -0.1342
             0.0412         17.7625         -0.0632
            -0.1342         -0.0632         17.8502

     Atom 28  O   pos: ( -0.552447  1.338353  0.873037)  dia sigma:          17.71
            17.6863          0.0671          0.1455
             0.0671         17.6999          0.1021
             0.1455          0.1021         17.7333

     Atom 29  O   pos: ( -0.585166  1.001441  0.655934)  dia sigma:          18.29
            18.2155         -0.2875          0.0380
            -0.2875         18.4636          0.0086
             0.0380          0.0086         18.2014

     Atom 30  O   pos: ( -0.759995  1.302279  0.519419)  dia sigma:          18.28
            18.0440          0.0350          0.0847
             0.0350         18.3601         -0.2846
             0.0847         -0.2846         18.4433

     Atom 31  Ca  pos: (  0.729071 -0.109630  0.854753)  dia sigma:          -4.24
            -4.2334          0.0035         -0.0045
             0.0035         -4.2553         -0.0019
            -0.0045         -0.0019         -4.2214

     Atom 32  Si  pos: (  0.225583 -0.047600  0.689908)  dia sigma:           1.93
             1.9202         -0.0207         -0.0114
            -0.0207          1.9400          0.0189
            -0.0114          0.0189          1.9381

     Atom 33  O   pos: (  0.077039 -0.188316  0.815931)  dia sigma:          17.78
            17.8008          0.0882         -0.1513
             0.0882         17.7819         -0.0901
            -0.1513         -0.0901         17.7672

     Atom 34  O   pos: (  0.400259  0.024103  0.838644)  dia sigma:          17.76
            17.8063          0.0305          0.1367
             0.0305         17.6865          0.0882
             0.1367          0.0882         17.7899

     Atom 35  O   pos: (  0.316907 -0.159709  0.489589)  dia sigma:          18.34
            18.4380         -0.2172         -0.1958
            -0.2172         18.1699          0.2222
            -0.1958          0.2222         18.4246

     Atom 36  Ca  pos: ( -0.357787  0.770589  1.196972)  dia sigma:          -4.17
            -4.1711         -0.0161         -0.0278
            -0.0161         -4.1859         -0.0224
            -0.0278         -0.0224         -4.1473

     Atom 37  Si  pos: ( -0.869760  0.773948  1.374770)  dia sigma:           1.90
             1.9309         -0.0339         -0.0041
            -0.0339          1.8956         -0.0011
            -0.0041         -0.0011          1.8757

     Atom 38  O   pos: ( -0.798182  1.004650  1.364961)  dia sigma:          17.71
            17.5754          0.1301         -0.0002
             0.1301         17.8964          0.0921
            -0.0002          0.0921         17.6498

     Atom 39  O   pos: ( -0.016814  0.678225  1.208273)  dia sigma:          17.82
            17.8390          0.1043          0.1957
             0.1043         17.7485          0.0909
             0.1957          0.0909         17.8757

     Atom 40  O   pos: ( -0.961527  0.731430  1.594264)  dia sigma:          17.62
            17.5645         -0.0232         -0.0761
            -0.0232         17.5035         -0.0855
            -0.0761         -0.0855         17.7780

     Atom 41  Ca  pos: ( -0.763182  1.276548  1.179506)  dia sigma:          -4.20
            -4.2000         -0.0124         -0.0024
            -0.0124         -4.2191          0.0107
            -0.0024          0.0107         -4.1788

     Atom 42  Si  pos: (  1.005654 -0.532601  1.361154)  dia sigma:           1.96
             1.9911         -0.0263         -0.0026
            -0.0263          1.9660          0.0059
            -0.0026          0.0059          1.9329

     Atom 43  O   pos: ( -0.302906  1.038514  1.361579)  dia sigma:          17.84
            17.7749          0.0894         -0.0097
             0.0894         18.0079         -0.0896
            -0.0097         -0.0896         17.7407

     Atom 44  O   pos: (  0.151718 -0.438091  1.170676)  dia sigma:          17.87
            17.8789          0.1095         -0.1556
             0.1095         17.8165         -0.0777
            -0.1556         -0.0777         17.9088

     Atom 45  O   pos: (  0.794657 -0.407566  1.329768)  dia sigma:          18.26
            18.3342         -0.2159          0.0700
            -0.2159         18.4988          0.0248
             0.0700          0.0248         17.9590

     Atom 46  O   pos: (  0.098728 -0.469011  1.563823)  dia sigma:          17.81
            17.7221          0.0110          0.1007
             0.0110         17.7507          0.0060
             0.1007          0.0060         17.9558

     Atom 47  Ca  pos: ( -0.151743  0.981254  1.696218)  dia sigma:          -4.20
            -4.2089          0.0087         -0.0031
             0.0087         -4.2218         -0.0064
            -0.0031         -0.0064         -4.1794

     Atom 48  Ca  pos: (  0.009102 -0.233955  1.761786)  dia sigma:          -4.20
            -4.1698         -0.0089          0.0192
            -0.0089         -4.2224         -0.0324
             0.0192         -0.0324         -4.2035

     Atom 49  Si  pos: ( -0.728404  1.523786  0.421293)  dia sigma:           1.92
             1.9238         -0.0304         -0.0191
            -0.0304          1.9550         -0.0076
            -0.0191         -0.0076          1.8933

     Atom 50  O   pos: ( -0.731520  1.506651  0.182205)  dia sigma:          17.79
            17.6006         -0.0514         -0.0069
            -0.0514         17.7099         -0.0055
            -0.0069         -0.0055         18.0478

     Atom 51  O   pos: (  0.716935 -0.177783  0.504233)  dia sigma:          17.58
            17.6885          0.0771          0.0884
             0.0771         17.5564          0.0172
             0.0884          0.0172         17.4986

     Atom 52  O   pos: (  0.421919 -0.672743  1.724808)  dia sigma:          18.11
            17.6245         -0.0692          0.0209
            -0.0692         18.0855         -0.1627
             0.0209         -0.1627         18.6229

     Atom 53  H   pos: (  0.450777 -0.782361  1.821247)  dia sigma:           0.95
             0.9494         -0.0000         -0.0000
            -0.0000          0.9494         -0.0000
            -0.0000         -0.0000          0.9494

     Atom 54  H   pos: (  0.444585 -0.723494  1.582128)  dia sigma:           0.88
             0.8817         -0.0000         -0.0000
            -0.0000          0.8817         -0.0000
            -0.0000         -0.0000          0.8817

     Atom 55  O   pos: ( -0.432742  1.000014  0.305044)  dia sigma:          18.07
            18.2043          0.4925         -0.2802
             0.4925         18.0157          0.1145
            -0.2802          0.1145         17.9794

     Atom 56  H   pos: ( -0.349110  1.112801  0.347894)  dia sigma:           0.98
             0.9783         -0.0000         -0.0000
            -0.0000          0.9783         -0.0000
            -0.0000         -0.0000          0.9783

     Atom 57  H   pos: ( -0.524740  0.995997  0.421169)  dia sigma:           0.95
             0.9544         -0.0000         -0.0000
            -0.0000          0.9544         -0.0000
            -0.0000         -0.0000          0.9544

     Atom 58  O   pos: ( -0.215681  1.631097  0.231159)  dia sigma:          18.14
            18.7879         -0.0533          0.0364
            -0.0533         17.4153          0.1612
             0.0364          0.1612         18.2032

     Atom 59  H   pos: ( -0.339820  1.655201  0.302691)  dia sigma:           1.00
             1.0021         -0.0000         -0.0000
            -0.0000          1.0021         -0.0000
            -0.0000         -0.0000          1.0021

     Atom 60  H   pos: (  0.135558 -0.132800  0.316175)  dia sigma:           0.99
             0.9947         -0.0000         -0.0000
            -0.0000          0.9947         -0.0000
            -0.0000         -0.0000          0.9947

     Atom 61  O   pos: (  0.471280  0.455956  0.165483)  dia sigma:          18.13
            17.6072         -0.1838         -0.1067
            -0.1838         18.3275         -0.3314
            -0.1067         -0.3314         18.4646

     Atom 62  H   pos: (  0.509982  0.322796  0.214702)  dia sigma:           0.96
             0.9622         -0.0000         -0.0000
            -0.0000          0.9622         -0.0000
            -0.0000         -0.0000          0.9622

     Atom 63  H   pos: (  0.657044 -0.410304  2.039441)  dia sigma:           0.94
             0.9443         -0.0000         -0.0000
            -0.0000          0.9443         -0.0000
            -0.0000         -0.0000          0.9443

     Atom 64  O   pos: (  0.065199 -0.608604  1.980062)  dia sigma:          18.08
            18.6657          0.3717         -0.0140
             0.3717         17.5147         -0.1503
            -0.0140         -0.1503         18.0662

     Atom 65  H   pos: (  0.842541  0.190544  0.096158)  dia sigma:           0.92
             0.9166         -0.0000         -0.0000
            -0.0000          0.9166         -0.0000
            -0.0000         -0.0000          0.9166

     Atom 66  H   pos: (  0.049689  0.286791  0.005363)  dia sigma:           1.05
             1.0501         -0.0000         -0.0000
            -0.0000          1.0501         -0.0000
            -0.0000         -0.0000          1.0501

     Atom 67  O   pos: (  0.707281  0.167735  0.293657)  dia sigma:          18.07
            17.7496          0.3220          0.1879
             0.3220         18.4544         -0.1641
             0.1879         -0.1641         18.0000

     Atom 68  H   pos: (  0.703191  0.044711  0.375209)  dia sigma:           0.96
             0.9574         -0.0000         -0.0000
            -0.0000          0.9574         -0.0000
            -0.0000         -0.0000          0.9574

     Atom 69  H   pos: ( -0.205323  0.284895  0.362506)  dia sigma:           0.90
             0.8953         -0.0000         -0.0000
            -0.0000          0.8953         -0.0000
            -0.0000         -0.0000          0.8953

     Atom 70  Ca  pos: (  0.456975  0.362553  0.862369)  dia sigma:          -4.22
            -4.2280          0.0019         -0.0038
             0.0019         -4.2407          0.0103
            -0.0038          0.0103         -4.2029

     Atom 71  Si  pos: ( -0.024220  0.331652  0.672003)  dia sigma:           1.92
             1.9311         -0.0130         -0.0176
            -0.0130          1.9459          0.0227
            -0.0176          0.0227          1.8837

     Atom 72  O   pos: ( -0.208554  0.248530  0.808640)  dia sigma:          17.75
            17.8032          0.0462         -0.1583
             0.0462         17.6677         -0.0808
            -0.1583         -0.0808         17.7776

     Atom 73  O   pos: (  0.114903  0.453195  0.829396)  dia sigma:          17.75
            17.7338          0.0334          0.1304
             0.0334         17.6925          0.0747
             0.1304          0.0747         17.8127

     Atom 74  O   pos: (  0.107682  0.138658  0.591637)  dia sigma:          18.28
            18.2437         -0.3088          0.0183
            -0.3088         18.4961         -0.0188
             0.0183         -0.0188         18.1117

     Atom 75  O   pos: ( -0.087812  0.448142  0.473658)  dia sigma:          17.79
            17.6150          0.0687          0.1685
             0.0687         17.7992         -0.0943
             0.1685         -0.0943         17.9479

     Atom 76  Ca  pos: (  0.071581  0.780309  0.898963)  dia sigma:          -4.21
            -4.2158          0.0146         -0.0010
             0.0146         -4.2333          0.0084
            -0.0010          0.0084         -4.1719

     Atom 77  Si  pos: ( -0.462435  0.823604  0.777597)  dia sigma:           1.99
             1.9936         -0.0180          0.0114
            -0.0180          2.0027         -0.0369
             0.0114         -0.0369          1.9812

     Atom 78  O   pos: ( -0.599881  0.766270  0.965882)  dia sigma:          17.76
            17.7669         -0.0145         -0.1413
            -0.0145         17.7188         -0.0339
            -0.1413         -0.0339         17.8010

     Atom 79  O   pos: ( -0.252644  0.905603  0.865823)  dia sigma:          17.72
            17.7918          0.0626          0.1321
             0.0626         17.6535          0.0164
             0.1321          0.0164         17.7021

     Atom 80  O   pos: ( -0.445637  0.637981  0.630481)  dia sigma:          17.76
            17.6012          0.0570          0.0154
             0.0570         17.9059          0.1119
             0.0154          0.1119         17.7774

     Atom 81  Ca  pos: (  0.215524 -0.088442  1.140321)  dia sigma:          -4.20
            -4.2346          0.0032         -0.0100
             0.0032         -4.1986         -0.0068
            -0.0100         -0.0068         -4.1734

     Atom 82  Si  pos: (  0.727257 -0.166137  1.337445)  dia sigma:           1.91
             1.9008         -0.0323         -0.0048
            -0.0323          1.9587          0.0073
            -0.0048          0.0073          1.8813

     Atom 83  O   pos: ( -0.118345 -0.010795  1.196998)  dia sigma:          17.76
            17.7500          0.1136         -0.1311
             0.1136         17.7519         -0.1307
            -0.1311         -0.1307         17.7882

     Atom 84  O   pos: (  0.516809 -0.180340  1.223092)  dia sigma:          17.82
            17.9196          0.0657          0.1269
             0.0657         17.7017          0.0590
             0.1269          0.0590         17.8483

     Atom 85  O   pos: ( -0.283826 -0.091351  1.561267)  dia sigma:          17.77
            17.6345          0.0012         -0.0214
             0.0012         17.6299         -0.0018
            -0.0214         -0.0018         18.0406

     Atom 86  Ca  pos: ( -0.075447  0.330850  1.130545)  dia sigma:          -4.21
            -4.2287         -0.0042         -0.0111
            -0.0042         -4.2093          0.0002
            -0.0111          0.0002         -4.1917

     Atom 87  Si  pos: ( -0.584568  0.397410  1.333540)  dia sigma:           1.91
             1.8935         -0.0397         -0.0106
            -0.0397          1.9582          0.0007
            -0.0106          0.0007          1.8637

     Atom 88  O   pos: (  0.236395  0.243053  1.255586)  dia sigma:          17.71
            17.7699          0.1502          0.1075
             0.1502         17.6866          0.0683
             0.1075          0.0683         17.6678

     Atom 89  O   pos: ( -0.403299  0.422352  1.174348)  dia sigma:          17.82
            17.8904          0.0626         -0.1793
             0.0626         17.6868         -0.0428
            -0.1793         -0.0428         17.8743

     Atom 90  O   pos: ( -0.660364  0.636556  1.370426)  dia sigma:          18.23
            18.3097         -0.2523         -0.0179
            -0.2523         18.4321          0.0745
            -0.0179          0.0745         17.9605

     Atom 91  O   pos: ( -0.513446  0.347384  1.557562)  dia sigma:          17.80
            17.7065         -0.0132          0.0840
            -0.0132         17.6480          0.0097
             0.0840          0.0097         18.0456

     Atom 92  Ca  pos: (  0.483818  0.055589  1.749111)  dia sigma:          -4.21
            -4.2131          0.0075          0.0111
             0.0075         -4.2143          0.0187
             0.0111          0.0187         -4.1998

     Atom 93  Ca  pos: ( -0.655536  0.595851  1.747808)  dia sigma:          -4.21
            -4.2169          0.0097          0.0107
             0.0097         -4.2248         -0.0170
             0.0107         -0.0170         -4.1990

     Atom 94  Ca  pos: ( -0.292771  0.659414  0.340095)  dia sigma:          -4.20
            -4.1892          0.0192          0.0149
             0.0192         -4.1777          0.0364
             0.0149          0.0364         -4.2350

     Atom 95  O   pos: ( -0.144503  0.784822  0.059328)  dia sigma:          17.83
            17.5481         -0.1151          0.0326
            -0.1151         18.5199         -0.0053
             0.0326         -0.0053         17.4139

     Atom 96  H   pos: ( -0.156645  0.927549  0.057206)  dia sigma:           1.06
             1.0633         -0.0000         -0.0000
            -0.0000          1.0633         -0.0000
            -0.0000         -0.0000          1.0633

     Atom 97  O   pos: (  0.167039  0.033859  1.642123)  dia sigma:          17.86
            17.4745         -0.1044          0.0499
            -0.1044         17.7526         -0.3012
             0.0499         -0.3012         18.3543

     Atom 98  H   pos: (  0.156297  0.098864  1.513725)  dia sigma:           1.03
             1.0334         -0.0000         -0.0000
            -0.0000          1.0334         -0.0000
            -0.0000         -0.0000          1.0334

     Paramagnetic contribution in ppm:

     Atom  1  O   pos: ( -0.783704  0.854533  1.984551)  para sigma:         -38.54
           -38.5064         -7.9537          0.7426
           -13.7324        -45.4041        -15.7411
             7.2924        -19.8118        -31.7157

     Atom  2  H   pos: ( -0.843854  1.653157  0.071088)  para sigma:           0.00
             0.0000          0.0000          0.0000
             0.0000          0.0000          0.0000
             0.0000          0.0000          0.0000

     Atom  3  H   pos: ( -1.065110  1.712188  0.031908)  para sigma:           0.00
             0.0000          0.0000          0.0000
             0.0000          0.0000          0.0000
             0.0000          0.0000          0.0000

     Atom  4  O   pos: (  0.678015 -0.405122  1.802777)  para sigma:         -41.88
           -52.1494         25.0900         -5.9156
            19.3086        -29.3196        -11.1049
            -7.7816        -17.4814        -44.1664

     Atom  5  H   pos: (  0.570462 -0.502040  1.767407)  para sigma:           0.00
             0.0000          0.0000          0.0000
             0.0000          0.0000          0.0000
             0.0000          0.0000          0.0000

     Atom  6  H   pos: (  0.665533 -0.295956  1.697937)  para sigma:           0.00
             0.0000          0.0000          0.0000
             0.0000          0.0000          0.0000
             0.0000          0.0000          0.0000

     Atom  7  O   pos: ( -0.311838  0.683076  1.928986)  para sigma:         -17.24
            -5.2843         -6.5868         -8.6811
            -4.7200        -35.1749          3.3387
           -10.9571          0.9591        -11.2613

     Atom  8  H   pos: ( -0.544787  1.555428  0.035050)  para sigma:           0.00
             0.0000          0.0000          0.0000
             0.0000          0.0000          0.0000
             0.0000          0.0000          0.0000

     Atom  9  H   pos: ( -0.349357  1.471833 -0.048976)  para sigma:           0.00
             0.0000          0.0000          0.0000
             0.0000          0.0000          0.0000
             0.0000          0.0000          0.0000

     Atom 10  O   pos: ( -0.674973  1.148014  0.015688)  para sigma:         -15.82
           -26.4523        -12.7442         12.0103
           -13.4837         -5.3215         12.0076
             7.0427         15.4927        -15.6741

     Atom 11  H   pos: ( -0.712090  1.274689  0.084034)  para sigma:           0.00
             0.0000          0.0000          0.0000
             0.0000          0.0000          0.0000
             0.0000          0.0000          0.0000

     Atom 12  H   pos: ( -0.585395  1.086941  0.114851)  para sigma:           0.00
             0.0000          0.0000          0.0000
             0.0000          0.0000          0.0000
             0.0000          0.0000          0.0000

     Atom 13  O   pos: (  0.341894 -0.190470  1.969305)  para sigma:         -25.51
            -8.1896        -15.8955        -10.6902
           -17.9297        -29.2212         -6.2793
           -10.3662         -4.2230        -39.1243

     Atom 14  H   pos: (  0.069778  0.734896  0.025211)  para sigma:           0.00
             0.0000          0.0000          0.0000
             0.0000          0.0000          0.0000
             0.0000          0.0000          0.0000

     Atom 15  H   pos: (  0.263695  0.593379  0.043241)  para sigma:           0.00
             0.0000          0.0000          0.0000
             0.0000          0.0000          0.0000
             0.0000          0.0000          0.0000

     Atom 16  O   pos: ( -0.492870  0.917082  1.672166)  para sigma:         -45.73
           -39.3322         -6.2456         -7.7051
            -3.1903        -57.3409         -7.9639
            -7.5706         -3.1398        -40.5304

     Atom 17  H   pos: ( -0.493748  0.978590  1.537355)  para sigma:           0.00
             0.0000          0.0000          0.0000
             0.0000          0.0000          0.0000
             0.0000          0.0000          0.0000

     Atom 18  H   pos: ( -0.553570  1.013563  1.760085)  para sigma:           0.00
             0.0000          0.0000          0.0000
             0.0000          0.0000          0.0000
             0.0000          0.0000          0.0000

     Atom 19  O   pos: ( -0.259952  1.301998  0.513247)  para sigma:         -22.08
           -13.1824         -6.6527         -3.5496
            -4.8778        -21.0054         -1.9479
            -1.8263         -3.2257        -32.0507

     Atom 20  H   pos: ( -0.136497  1.361330  0.467857)  para sigma:           0.00
             0.0000          0.0000          0.0000
             0.0000          0.0000          0.0000
             0.0000          0.0000          0.0000

     Atom 21  H   pos: ( -0.355054  1.415408  0.512112)  para sigma:           0.00
             0.0000          0.0000          0.0000
             0.0000          0.0000          0.0000
             0.0000          0.0000          0.0000

     Atom 22  O   pos: (  0.070090  0.357715  1.830419)  para sigma:         -26.97
           -39.2761          1.0722          0.1267
            -4.8456         -0.9896          8.5006
            -1.1850          4.0436        -40.6360

     Atom 23  H   pos: ( -0.012156  0.433722  1.737916)  para sigma:           0.00
             0.0000          0.0000          0.0000
             0.0000          0.0000          0.0000
             0.0000          0.0000          0.0000

     Atom 24  H   pos: (  0.097366  0.224448  1.763042)  para sigma:           0.00
             0.0000          0.0000          0.0000
             0.0000          0.0000          0.0000
             0.0000          0.0000          0.0000

     Atom 25  Ca  pos: ( -0.208155  1.255880  0.875310)  para sigma:        -487.44
          -487.4543         -4.5147         12.1321
            -5.9844       -478.3683          1.5974
            11.9976         -0.4321       -496.5077

     Atom 26  Si  pos: ( -0.696601  1.206333  0.733424)  para sigma:        -405.58
          -390.7053         23.8981          0.9125
            21.8428       -418.8623          1.5800
             3.9120         -1.0609       -407.1638

     Atom 27  O   pos: ( -0.888395  1.145462  0.862616)  para sigma:        -104.10
          -103.8306          0.9255         -0.6635
            -1.1051        -91.6936         -0.3874
             3.7002          1.4549       -116.7815

     Atom 28  O   pos: ( -0.552447  1.338353  0.873037)  para sigma:         -91.57
           -76.5240         -0.4030          1.3043
            -2.3879        -81.6706         -3.0908
            -5.6546         -5.8845       -116.5016

     Atom 29  O   pos: ( -0.585166  1.001441  0.655934)  para sigma:         -69.75
           -79.7382        -19.6454          1.3331
           -19.1278        -57.5254         -4.1791
            -2.3156         -4.9696        -71.9961

     Atom 30  O   pos: ( -0.759995  1.302279  0.519419)  para sigma:         -58.30
           -77.7129         -7.1539          5.2019
            -4.0021        -46.6272        -23.9469
             3.0941        -20.7136        -50.5593

     Atom 31  Ca  pos: (  0.729071 -0.109630  0.854753)  para sigma:        -463.53
          -472.2348         -4.0253          7.7042
            -4.3366       -437.5880          4.8675
             5.8626          6.2326       -480.7561

     Atom 32  Si  pos: (  0.225583 -0.047600  0.689908)  para sigma:        -401.38
          -393.1037         17.0285          7.1319
            19.8300       -401.5214        -13.3954
             5.9055         -5.9230       -409.5042

     Atom 33  O   pos: (  0.077039 -0.188316  0.815931)  para sigma:        -102.49
          -101.4769          2.9326         -3.1375
             7.0976        -78.6634         -4.9924
             1.1031          0.4360       -127.3170

     Atom 34  O   pos: (  0.400259  0.024103  0.838644)  para sigma:        -103.82
           -99.5754          3.8055          3.4462
             1.9938        -86.0378          5.0775
            -4.3238          0.4391       -125.8374

     Atom 35  O   pos: (  0.316907 -0.159709  0.489589)  para sigma:         -64.26
           -60.9947        -16.1290         -9.4702
           -18.5623        -70.3385         13.7090
            -7.8321         11.9303        -61.4462

     Atom 36  Ca  pos: ( -0.357787  0.770589  1.196972)  para sigma:        -511.87
          -543.4188          8.6501         36.6245
             6.0526       -478.0926         46.0342
            34.2371         38.5135       -514.1117

     Atom 37  Si  pos: ( -0.869760  0.773948  1.374770)  para sigma:        -408.69
          -425.4159         31.7556          0.3170
            24.2415       -406.7750          1.1160
             4.2328         -2.6372       -393.8669

     Atom 38  O   pos: ( -0.798182  1.004650  1.364961)  para sigma:         -92.18
          -120.2945         14.4260         -5.2158
            14.9522        -61.8046        -30.0039
           -11.1281        -40.1048        -94.4492

     Atom 39  O   pos: ( -0.016814  0.678225  1.208273)  para sigma:        -113.49
          -122.7255          0.6111          1.4672
             3.5029       -129.5309         -5.0729
             3.1950         -3.0098        -88.2135

     Atom 40  O   pos: ( -0.961527  0.731430  1.594264)  para sigma:        -106.73
          -107.6825        -23.2960         -0.3744
           -27.2725        -93.7406          6.9701
             2.3066          3.9218       -118.7545

     Atom 41  Ca  pos: ( -0.763182  1.276548  1.179506)  para sigma:        -485.69
          -523.1534          7.1905        -12.0423
             2.0457       -454.0262        -32.8232
            -5.0612        -29.5779       -479.8931

     Atom 42  Si  pos: (  1.005654 -0.532601  1.361154)  para sigma:        -403.57
          -416.4635         23.7309         -5.6258
            17.2736       -408.6947          2.5457
            -4.1725          1.5663       -385.5513

     Atom 43  O   pos: ( -0.302906  1.038514  1.361579)  para sigma:        -105.34
          -134.4269         16.6651          0.4228
            14.7632        -76.9952         29.4889
             7.4729         40.6990       -104.6053

     Atom 44  O   pos: (  0.151718 -0.438091  1.170676)  para sigma:        -115.55
          -111.0958          3.5668         -7.9854
             0.8557       -129.0678          4.1992
            -5.1093          1.2506       -106.4887

     Atom 45  O   pos: (  0.794657 -0.407566  1.329768)  para sigma:         -72.84
           -63.0561        -19.0616          4.9962
           -11.0195        -73.1132          2.5887
             6.4254          1.4605        -82.3617

     Atom 46  O   pos: (  0.098728 -0.469011  1.563823)  para sigma:        -117.43
          -148.2149        -19.7370        -19.4648
           -16.2306        -91.1358         37.7901
           -17.0719         30.0337       -112.9269

     Atom 47  Ca  pos: ( -0.151743  0.981254  1.696218)  para sigma:        -488.20
          -473.9108        -28.4448         -5.0419
           -30.7803       -478.9664         16.8191
            -9.0648         18.8535       -511.7277

     Atom 48  Ca  pos: (  0.009102 -0.233955  1.761786)  para sigma:        -486.22
          -533.5240         -2.3119        -15.7544
             2.0785       -463.3179         49.7376
           -17.8747         45.9565       -461.8139

     Atom 49  Si  pos: ( -0.728404  1.523786  0.421293)  para sigma:        -406.71
          -407.4674         22.5093         22.5976
            24.1300       -426.5395         10.5887
            16.4425         10.3743       -386.1102

     Atom 50  O   pos: ( -0.731520  1.506651  0.182205)  para sigma:         -62.67
           -79.2543         -9.2708          4.0408
           -11.0877        -77.2186         -3.5081
             5.6809          1.2583        -31.5403

     Atom 51  O   pos: (  0.716935 -0.177783  0.504233)  para sigma:         -79.51
           -81.2743          6.6598          6.5732
             7.8151        -89.5032          2.7573
             8.4313          5.0322        -67.7529

     Atom 52  O   pos: (  0.421919 -0.672743  1.724808)  para sigma:         -58.55
           -60.6070          1.1909          9.5841
             2.1644        -67.8959         -1.8850
             6.1092         -1.9671        -47.1585

     Atom 53  H   pos: (  0.450777 -0.782361  1.821247)  para sigma:           0.00
             0.0000          0.0000          0.0000
             0.0000          0.0000          0.0000
             0.0000          0.0000          0.0000

     Atom 54  H   pos: (  0.444585 -0.723494  1.582128)  para sigma:           0.00
             0.0000          0.0000          0.0000
             0.0000          0.0000          0.0000
             0.0000          0.0000          0.0000

     Atom 55  O   pos: ( -0.432742  1.000014  0.305044)  para sigma:         -25.97
           -27.5031          4.6539         -2.8302
             5.4126        -30.3461          6.3202
            -0.9224          3.4713        -20.0628

     Atom 56  H   pos: ( -0.349110  1.112801  0.347894)  para sigma:           0.00
             0.0000          0.0000          0.0000
             0.0000          0.0000          0.0000
             0.0000          0.0000          0.0000

     Atom 57  H   pos: ( -0.524740  0.995997  0.421169)  para sigma:           0.00
             0.0000          0.0000          0.0000
             0.0000          0.0000          0.0000
             0.0000          0.0000          0.0000

     Atom 58  O   pos: ( -0.215681  1.631097  0.231159)  para sigma:         -20.58
             4.0639         -1.4745         -0.8445
             1.4972        -48.7928         -5.1142
            -0.5853         -2.4193        -17.0118

     Atom 59  H   pos: ( -0.339820  1.655201  0.302691)  para sigma:           0.00
             0.0000          0.0000          0.0000
             0.0000          0.0000          0.0000
             0.0000          0.0000          0.0000

     Atom 60  H   pos: (  0.135558 -0.132800  0.316175)  para sigma:           0.00
             0.0000          0.0000          0.0000
             0.0000          0.0000          0.0000
             0.0000          0.0000          0.0000

     Atom 61  O   pos: (  0.471280  0.455956  0.165483)  para sigma:         -27.26
           -35.9330         -1.1960          9.2092
            -3.9884        -30.6426         -5.4421
             8.5162         -7.0103        -15.2193

     Atom 62  H   pos: (  0.509982  0.322796  0.214702)  para sigma:           0.00
             0.0000          0.0000          0.0000
             0.0000          0.0000          0.0000
             0.0000          0.0000          0.0000

     Atom 63  H   pos: (  0.657044 -0.410304  2.039441)  para sigma:           0.00
             0.0000          0.0000          0.0000
             0.0000          0.0000          0.0000
             0.0000          0.0000          0.0000

     Atom 64  O   pos: (  0.065199 -0.608604  1.980062)  para sigma:         -12.08
            -8.4504          7.7696        -13.6603
             7.8187        -29.7433         -1.7415
           -17.9073         -4.0805          1.9584

     Atom 65  H   pos: (  0.842541  0.190544  0.096158)  para sigma:           0.00
             0.0000          0.0000          0.0000
             0.0000          0.0000          0.0000
             0.0000          0.0000          0.0000

     Atom 66  H   pos: (  0.049689  0.286791  0.005363)  para sigma:           0.00
             0.0000          0.0000          0.0000
             0.0000          0.0000          0.0000
             0.0000          0.0000          0.0000

     Atom 67  O   pos: (  0.707281  0.167735  0.293657)  para sigma:         -35.87
           -48.6704         12.3307          6.4308
            13.8048        -16.9026         -2.9712
             4.8617         -3.6380        -42.0510

     Atom 68  H   pos: (  0.703191  0.044711  0.375209)  para sigma:           0.00
             0.0000          0.0000          0.0000
             0.0000          0.0000          0.0000
             0.0000          0.0000          0.0000

     Atom 69  H   pos: ( -0.205323  0.284895  0.362506)  para sigma:           0.00
             0.0000          0.0000          0.0000
             0.0000          0.0000          0.0000
             0.0000          0.0000          0.0000

     Atom 70  Ca  pos: (  0.456975  0.362553  0.862369)  para sigma:        -474.61
          -487.4999         11.9276          9.9757
            10.7848       -457.6818        -12.8178
            12.0895        -16.6948       -478.6399

     Atom 71  Si  pos: ( -0.024220  0.331652  0.672003)  para sigma:        -407.06
          -413.4278          8.2201         14.1595
            13.4362       -420.5719        -17.5178
            14.5170        -23.4661       -387.1696

     Atom 72  O   pos: ( -0.208554  0.248530  0.808640)  para sigma:        -117.59
          -122.8682         -0.2373          8.3162
             4.1806        -97.7959          2.6600
            14.6964          5.2639       -132.1080

     Atom 73  O   pos: (  0.114903  0.453195  0.829396)  para sigma:        -113.07
          -116.4306         -8.1072         -3.9654
            -2.6300        -81.7628         14.1447
            -8.9176          4.2166       -141.0293

     Atom 74  O   pos: (  0.107682  0.138658  0.591637)  para sigma:         -57.77
           -64.8258        -26.7223          0.8296
           -26.6058        -38.4561         -4.0178
             2.0202         -2.6835        -70.0357

     Atom 75  O   pos: ( -0.087812  0.448142  0.473658)  para sigma:         -90.06
           -91.4706        -32.1604         52.5860
           -25.2687        -78.3586        -32.4506
            36.2021        -19.0995       -100.3384

     Atom 76  Ca  pos: (  0.071581  0.780309  0.898963)  para sigma:        -501.33
          -510.9405        -14.2315         -2.7300
           -14.7069       -469.8796         -2.6501
            -1.2817         -0.1989       -523.1598

     Atom 77  Si  pos: ( -0.462435  0.823604  0.777597)  para sigma:        -411.24
          -413.7396         12.6673         -6.0817
            13.3703       -409.5287         26.3220
            -8.0323         37.3795       -410.4398

     Atom 78  O   pos: ( -0.599881  0.766270  0.965882)  para sigma:        -119.90
           -86.9472        -12.4691         23.0391
           -17.4408       -144.5297         12.1793
            28.3055          7.7040       -128.2324

     Atom 79  O   pos: ( -0.252644  0.905603  0.865823)  para sigma:        -103.82
          -104.7679          3.9377         -0.4948
             7.1896        -88.0161          3.0412
            -3.9858         -0.8703       -118.6650

     Atom 80  O   pos: ( -0.445637  0.637981  0.630481)  para sigma:        -109.84
          -130.7940         11.4032        -22.2009
            16.8753       -127.3716         -5.4643
           -23.4468          2.2626        -71.3599

     Atom 81  Ca  pos: (  0.215524 -0.088442  1.140321)  para sigma:        -499.76
          -477.8488        -30.3187          5.4458
           -28.0863       -500.6296          4.1887
             1.7282          3.0188       -520.7962

     Atom 82  Si  pos: (  0.727257 -0.166137  1.337445)  para sigma:        -403.90
          -391.6230         19.6287         -4.7502
            25.2090       -439.4902         -4.2578
            -1.8755         -4.2754       -380.5835

     Atom 83  O   pos: ( -0.118345 -0.010795  1.196998)  para sigma:         -95.63
           -89.0448          9.0433        -15.6641
             8.1097        -85.6368        -14.3515
           -11.9070        -14.6516       -112.2092

     Atom 84  O   pos: (  0.516809 -0.180340  1.223092)  para sigma:        -105.13
           -82.8035         -6.8593         20.5041
           -13.9576       -110.9269         -2.1541
            15.8228          2.5155       -121.6637

     Atom 85  O   pos: ( -0.283826 -0.091351  1.561267)  para sigma:         -97.87
          -100.7366        -20.5189        -22.5960
           -22.8569       -107.9035         21.7928
           -16.0684         15.0928        -84.9690

     Atom 86  Ca  pos: ( -0.075447  0.330850  1.130545)  para sigma:        -490.25
          -482.1069        -29.1536         10.8593
           -23.8122       -482.7577         -2.3826
             8.4002         -3.0833       -505.8767

     Atom 87  Si  pos: ( -0.584568  0.397410  1.333540)  para sigma:        -405.13
          -389.2972         26.4407          8.3967
            27.7806       -443.5015         -8.0616
            13.0166         -2.5174       -382.5901

     Atom 88  O   pos: (  0.236395  0.243053  1.255586)  para sigma:         -89.29
           -80.5848          6.5373         18.0829
             2.3923        -89.0781          9.5849
            22.3130         16.9820        -98.1992

     Atom 89  O   pos: ( -0.403299  0.422352  1.174348)  para sigma:        -111.64
          -104.3048         -0.0781        -13.0675
            -5.4917       -119.3141          2.8807
            -4.8938         -0.6951       -111.3015

     Atom 90  O   pos: ( -0.660364  0.636556  1.370426)  para sigma:         -74.44
           -68.6692         -9.2795         -3.8744
            -5.9871        -69.9300         -1.6689
            -2.0998         -0.2650        -84.7167

     Atom 91  O   pos: ( -0.513446  0.347384  1.557562)  para sigma:        -123.73
          -151.3521         -8.5529        -15.7129
            -9.7485        -91.1625        -24.1598
           -12.4718        -11.5431       -128.6846

     Atom 92  Ca  pos: (  0.483818  0.055589  1.749111)  para sigma:        -497.38
          -490.3284        -30.1320        -20.6715
           -26.5055       -506.2803         12.0527
           -24.4584          4.6667       -495.5324

     Atom 93  Ca  pos: ( -0.655536  0.595851  1.747808)  para sigma:        -452.30
          -446.7779          5.4692         -9.8023
             5.9427       -436.6303         27.8931
           -13.2579         25.8446       -473.4820

     Atom 94  Ca  pos: ( -0.292771  0.659414  0.340095)  para sigma:        -517.44
          -536.4543          2.7960          1.8275
            -1.7058       -528.5519        -27.1394
             3.2079        -30.9918       -487.3204

     Atom 95  O   pos: ( -0.144503  0.784822  0.059328)  para sigma:         -51.38
           -36.3255          7.8736        -24.7880
             6.4440        -99.1350          4.1095
           -24.1182          5.1483        -18.6936

     Atom 96  H   pos: ( -0.156645  0.927549  0.057206)  para sigma:           0.00
             0.0000          0.0000          0.0000
             0.0000          0.0000          0.0000
             0.0000          0.0000          0.0000

     Atom 97  O   pos: (  0.167039  0.033859  1.642123)  para sigma:         -81.25
           -55.7286         13.4647         -4.4437
             9.4646        -69.9030         11.5145
            -2.6704         25.1287       -118.1087

     Atom 98  H   pos: (  0.156297  0.098864  1.513725)  para sigma:           0.00
             0.0000          0.0000          0.0000
             0.0000          0.0000          0.0000
             0.0000          0.0000          0.0000

     Paramagnetic US occ-occ contribution in ppm:

     Atom  1  O   pos: ( -0.783704  0.854533  1.984551)  para_oo sigma:          -1.06
            -0.9895         -0.0302          0.0470
             0.0014         -1.0840         -0.4291
             0.2382         -0.3914         -1.0978

     Atom  2  H   pos: ( -0.843854  1.653157  0.071088)  para_oo sigma:           0.00
             0.0000          0.0000          0.0000
             0.0000          0.0000          0.0000
             0.0000          0.0000          0.0000

     Atom  3  H   pos: ( -1.065110  1.712188  0.031908)  para_oo sigma:           0.00
             0.0000          0.0000          0.0000
             0.0000          0.0000          0.0000
             0.0000          0.0000          0.0000

     Atom  4  O   pos: (  0.678015 -0.405122  1.802777)  para_oo sigma:          -1.01
            -1.2523         -0.0587          0.0224
             0.0967         -0.8439         -0.1371
            -0.0821         -0.2429         -0.9373

     Atom  5  H   pos: (  0.570462 -0.502040  1.767407)  para_oo sigma:           0.00
             0.0000          0.0000          0.0000
             0.0000          0.0000          0.0000
             0.0000          0.0000          0.0000

     Atom  6  H   pos: (  0.665533 -0.295956  1.697937)  para_oo sigma:           0.00
             0.0000          0.0000          0.0000
             0.0000          0.0000          0.0000
             0.0000          0.0000          0.0000

     Atom  7  O   pos: ( -0.311838  0.683076  1.928986)  para_oo sigma:          -0.71
            -0.6279         -0.0470         -0.0679
            -0.1025         -0.8454          0.0614
            -0.1379          0.0139         -0.6574

     Atom  8  H   pos: ( -0.544787  1.555428  0.035050)  para_oo sigma:           0.00
             0.0000          0.0000          0.0000
             0.0000          0.0000          0.0000
             0.0000          0.0000          0.0000

     Atom  9  H   pos: ( -0.349357  1.471833 -0.048976)  para_oo sigma:           0.00
             0.0000          0.0000          0.0000
             0.0000          0.0000          0.0000
             0.0000          0.0000          0.0000

     Atom 10  O   pos: ( -0.674973  1.148014  0.015688)  para_oo sigma:          -0.44
            -0.3527         -0.3119          0.1665
            -0.2639         -0.2704         -0.1322
             0.1850         -0.1836         -0.7004

     Atom 11  H   pos: ( -0.712090  1.274689  0.084034)  para_oo sigma:           0.00
             0.0000          0.0000          0.0000
             0.0000          0.0000          0.0000
             0.0000          0.0000          0.0000

     Atom 12  H   pos: ( -0.585395  1.086941  0.114851)  para_oo sigma:           0.00
             0.0000          0.0000          0.0000
             0.0000          0.0000          0.0000
             0.0000          0.0000          0.0000

     Atom 13  O   pos: (  0.341894 -0.190470  1.969305)  para_oo sigma:          -0.55
            -0.0749         -0.5553          0.0875
            -0.5136         -0.7284          0.1442
            -0.0610          0.2181         -0.8553

     Atom 14  H   pos: (  0.069778  0.734896  0.025211)  para_oo sigma:           0.00
             0.0000          0.0000          0.0000
             0.0000          0.0000          0.0000
             0.0000          0.0000          0.0000

     Atom 15  H   pos: (  0.263695  0.593379  0.043241)  para_oo sigma:           0.00
             0.0000          0.0000          0.0000
             0.0000          0.0000          0.0000
             0.0000          0.0000          0.0000

     Atom 16  O   pos: ( -0.492870  0.917082  1.672166)  para_oo sigma:          -0.42
            -0.6973         -0.1756         -0.1045
            -0.1510         -0.6633         -0.0493
            -0.2484          0.0386          0.1036

     Atom 17  H   pos: ( -0.493748  0.978590  1.537355)  para_oo sigma:           0.00
             0.0000          0.0000          0.0000
             0.0000          0.0000          0.0000
             0.0000          0.0000          0.0000

     Atom 18  H   pos: ( -0.553570  1.013563  1.760085)  para_oo sigma:           0.00
             0.0000          0.0000          0.0000
             0.0000          0.0000          0.0000
             0.0000          0.0000          0.0000

     Atom 19  O   pos: ( -0.259952  1.301998  0.513247)  para_oo sigma:          -0.52
            -0.3762         -0.0877         -0.0318
            -0.0693         -0.4355          0.0866
             0.0245          0.0604         -0.7516

     Atom 20  H   pos: ( -0.136497  1.361330  0.467857)  para_oo sigma:           0.00
             0.0000          0.0000          0.0000
             0.0000          0.0000          0.0000
             0.0000          0.0000          0.0000

     Atom 21  H   pos: ( -0.355054  1.415408  0.512112)  para_oo sigma:           0.00
             0.0000          0.0000          0.0000
             0.0000          0.0000          0.0000
             0.0000          0.0000          0.0000

     Atom 22  O   pos: (  0.070090  0.357715  1.830419)  para_oo sigma:          -0.46
            -0.6521         -0.4900          0.0811
            -0.4000         -0.1199          0.0756
             0.0490          0.0207         -0.6077

     Atom 23  H   pos: ( -0.012156  0.433722  1.737916)  para_oo sigma:           0.00
             0.0000          0.0000          0.0000
             0.0000          0.0000          0.0000
             0.0000          0.0000          0.0000

     Atom 24  H   pos: (  0.097366  0.224448  1.763042)  para_oo sigma:           0.00
             0.0000          0.0000          0.0000
             0.0000          0.0000          0.0000
             0.0000          0.0000          0.0000

     Atom 25  Ca  pos: ( -0.208155  1.255880  0.875310)  para_oo sigma:          -3.40
            -3.4656         -0.2227          0.2615
            -0.2398         -2.9501          0.0588
             0.1828          0.0145         -3.7731

     Atom 26  Si  pos: ( -0.696601  1.206333  0.733424)  para_oo sigma:          -5.97
            -5.5487          0.5005          0.0426
             0.5458         -6.4887          0.1896
             0.0160          0.1432         -5.8610

     Atom 27  O   pos: ( -0.888395  1.145462  0.862616)  para_oo sigma:          -1.61
            -0.3933          0.9061         -1.7105
             0.9514         -2.7547         -0.6983
            -1.8339         -0.6437         -1.6918

     Atom 28  O   pos: ( -0.552447  1.338353  0.873037)  para_oo sigma:          -1.75
            -1.8096          1.2382          1.4591
             1.2318         -1.8653          1.1697
             1.5668          1.2176         -1.5765

     Atom 29  O   pos: ( -0.585166  1.001441  0.655934)  para_oo sigma:          -3.78
            -3.9565         -1.1450          0.1385
            -1.1644         -2.8247         -0.0992
             0.0536         -0.1039         -4.5449

     Atom 30  O   pos: ( -0.759995  1.302279  0.519419)  para_oo sigma:          -4.13
            -5.2464         -0.1634          0.2153
            -0.1816         -3.5475         -1.5198
             0.2599         -1.6188         -3.6020

     Atom 31  Ca  pos: (  0.729071 -0.109630  0.854753)  para_oo sigma:          -2.87
            -2.9946         -0.2196          0.0525
            -0.2291         -2.2764          0.0165
             0.1066          0.0279         -3.3445

     Atom 32  Si  pos: (  0.225583 -0.047600  0.689908)  para_oo sigma:          -6.07
            -6.0624          0.5750          0.1530
             0.5083         -6.0805         -0.2894
             0.1974         -0.3364         -6.0619

     Atom 33  O   pos: (  0.077039 -0.188316  0.815931)  para_oo sigma:          -1.66
            -1.4402          1.3564         -1.3064
             1.3085         -1.8514         -0.9417
            -1.4068         -1.0929         -1.6958

     Atom 34  O   pos: (  0.400259  0.024103  0.838644)  para_oo sigma:          -1.60
            -0.8658          0.7958          1.7057
             0.8211         -2.7313          0.7397
             1.7716          0.7799         -1.2048

     Atom 35  O   pos: (  0.316907 -0.159709  0.489589)  para_oo sigma:          -3.83
            -3.6531         -0.9607         -0.9950
            -0.9464         -3.9811          0.8534
            -1.0324          0.8804         -3.8584

     Atom 36  Ca  pos: ( -0.357787  0.770589  1.196972)  para_oo sigma:          -3.84
            -4.3531         -0.0514          0.7934
            -0.0124         -3.1048          0.8959
             0.8494          0.9009         -4.0618

     Atom 37  Si  pos: ( -0.869760  0.773948  1.374770)  para_oo sigma:          -5.89
            -6.0286          0.5284          0.2030
             0.4900         -5.9856         -0.0118
             0.2875          0.0101         -5.6551

     Atom 38  O   pos: ( -0.798182  1.004650  1.364961)  para_oo sigma:          -2.36
            -2.5628          0.7953          0.1411
             0.7299         -1.0781          0.5056
             0.1215          0.6990         -3.4373

     Atom 39  O   pos: ( -0.016814  0.678225  1.208273)  para_oo sigma:          -1.15
            -1.0601          0.5990          1.6231
             0.6422         -1.9035          0.9456
             1.6867          0.9859         -0.4747

     Atom 40  O   pos: ( -0.961527  0.731430  1.594264)  para_oo sigma:          -2.01
            -2.8877          0.8197         -1.2120
             0.8037         -3.2953         -0.8376
            -1.2780         -0.8903          0.1457

     Atom 41  Ca  pos: ( -0.763182  1.276548  1.179506)  para_oo sigma:          -3.27
            -3.7375         -0.0645         -0.1498
            -0.0798         -2.7576         -0.5923
            -0.1913         -0.6261         -3.3279

     Atom 42  Si  pos: (  1.005654 -0.532601  1.361154)  para_oo sigma:          -6.08
            -6.3255          0.3685          0.0674
             0.2865         -6.3509          0.0926
            -0.1000          0.0426         -5.5509

     Atom 43  O   pos: ( -0.302906  1.038514  1.361579)  para_oo sigma:          -1.74
            -1.9147          0.6133         -0.4947
             0.5909         -0.4090         -0.4703
            -0.4599         -0.7378         -2.9041

     Atom 44  O   pos: (  0.151718 -0.438091  1.170676)  para_oo sigma:          -1.22
            -1.3088          0.5851         -1.7533
             0.6702         -1.9994         -0.8963
            -1.8291         -0.8934         -0.3476

     Atom 45  O   pos: (  0.794657 -0.407566  1.329768)  para_oo sigma:          -3.34
            -3.2776         -1.4251         -0.0726
            -1.6289         -2.4338         -0.1664
            -0.1021         -0.0970         -4.3061

     Atom 46  O   pos: (  0.098728 -0.469011  1.563823)  para_oo sigma:          -1.54
            -1.4823          0.3448          1.5977
             0.3859         -3.5158          0.1216
             1.5925          0.3860          0.3804

     Atom 47  Ca  pos: ( -0.151743  0.981254  1.696218)  para_oo sigma:          -2.74
            -2.6185         -0.5223         -0.0790
            -0.4535         -2.2716          0.2967
            -0.0614          0.3197         -3.3375

     Atom 48  Ca  pos: (  0.009102 -0.233955  1.761786)  para_oo sigma:          -3.64
            -4.0623          0.2371         -0.7339
             0.2832         -3.1182          0.8249
            -0.7758          0.9176         -3.7436

     Atom 49  Si  pos: ( -0.728404  1.523786  0.421293)  para_oo sigma:          -5.87
            -5.6652          0.4103          0.1594
             0.3842         -6.1602          0.2539
             0.1468          0.2455         -5.7723

     Atom 50  O   pos: ( -0.731520  1.506651  0.182205)  para_oo sigma:          -3.72
            -4.8479         -0.0653          0.0409
            -0.1128         -4.6701          0.2335
             0.0478          0.2555         -1.6348

     Atom 51  O   pos: (  0.716935 -0.177783  0.504233)  para_oo sigma:          -3.05
            -1.6192          1.0516          0.8910
             1.0429         -3.2143          0.3432
             0.8988          0.3648         -4.3148

     Atom 52  O   pos: (  0.421919 -0.672743  1.724808)  para_oo sigma:          -1.02
            -1.2556         -0.1402          0.0281
            -0.0415         -0.9346          0.0033
             0.0405         -0.0345         -0.8629

     Atom 53  H   pos: (  0.450777 -0.782361  1.821247)  para_oo sigma:           0.00
             0.0000          0.0000          0.0000
             0.0000          0.0000          0.0000
             0.0000          0.0000          0.0000

     Atom 54  H   pos: (  0.444585 -0.723494  1.582128)  para_oo sigma:           0.00
             0.0000          0.0000          0.0000
             0.0000          0.0000          0.0000
             0.0000          0.0000          0.0000

     Atom 55  O   pos: ( -0.432742  1.000014  0.305044)  para_oo sigma:          -0.70
            -0.5996          0.2571         -0.0318
             0.1697         -1.0268         -0.0099
            -0.0476          0.0002         -0.4670

     Atom 56  H   pos: ( -0.349110  1.112801  0.347894)  para_oo sigma:           0.00
             0.0000          0.0000          0.0000
             0.0000          0.0000          0.0000
             0.0000          0.0000          0.0000

     Atom 57  H   pos: ( -0.524740  0.995997  0.421169)  para_oo sigma:           0.00
             0.0000          0.0000          0.0000
             0.0000          0.0000          0.0000
             0.0000          0.0000          0.0000

     Atom 58  O   pos: ( -0.215681  1.631097  0.231159)  para_oo sigma:          -1.01
            -1.0070          0.0627          0.0031
             0.1438         -1.0935         -0.0922
            -0.0620         -0.0300         -0.9402

     Atom 59  H   pos: ( -0.339820  1.655201  0.302691)  para_oo sigma:           0.00
             0.0000          0.0000          0.0000
             0.0000          0.0000          0.0000
             0.0000          0.0000          0.0000

     Atom 60  H   pos: (  0.135558 -0.132800  0.316175)  para_oo sigma:           0.00
             0.0000          0.0000          0.0000
             0.0000          0.0000          0.0000
             0.0000          0.0000          0.0000

     Atom 61  O   pos: (  0.471280  0.455956  0.165483)  para_oo sigma:          -0.64
            -0.7983         -0.2981         -0.0178
            -0.3059         -0.6496         -0.4455
            -0.0168         -0.3978         -0.4579

     Atom 62  H   pos: (  0.509982  0.322796  0.214702)  para_oo sigma:           0.00
             0.0000          0.0000          0.0000
             0.0000          0.0000          0.0000
             0.0000          0.0000          0.0000

     Atom 63  H   pos: (  0.657044 -0.410304  2.039441)  para_oo sigma:           0.00
             0.0000          0.0000          0.0000
             0.0000          0.0000          0.0000
             0.0000          0.0000          0.0000

     Atom 64  O   pos: (  0.065199 -0.608604  1.980062)  para_oo sigma:          -0.37
            -0.0600          0.1287         -0.2287
             0.1838         -0.5666         -0.2071
            -0.1890         -0.1790         -0.4926

     Atom 65  H   pos: (  0.842541  0.190544  0.096158)  para_oo sigma:           0.00
             0.0000          0.0000          0.0000
             0.0000          0.0000          0.0000
             0.0000          0.0000          0.0000

     Atom 66  H   pos: (  0.049689  0.286791  0.005363)  para_oo sigma:           0.00
             0.0000          0.0000          0.0000
             0.0000          0.0000          0.0000
             0.0000          0.0000          0.0000

     Atom 67  O   pos: (  0.707281  0.167735  0.293657)  para_oo sigma:          -1.21
            -1.2511         -0.0078          0.0001
             0.0267         -1.0801          0.0111
            -0.0420          0.0241         -1.2985

     Atom 68  H   pos: (  0.703191  0.044711  0.375209)  para_oo sigma:           0.00
             0.0000          0.0000          0.0000
             0.0000          0.0000          0.0000
             0.0000          0.0000          0.0000

     Atom 69  H   pos: ( -0.205323  0.284895  0.362506)  para_oo sigma:           0.00
             0.0000          0.0000          0.0000
             0.0000          0.0000          0.0000
             0.0000          0.0000          0.0000

     Atom 70  Ca  pos: (  0.456975  0.362553  0.862369)  para_oo sigma:          -3.04
            -3.0471         -0.0080          0.1786
             0.0601         -2.8144         -0.2904
             0.1652         -0.3544         -3.2649

     Atom 71  Si  pos: ( -0.024220  0.331652  0.672003)  para_oo sigma:          -5.96
            -6.0664          0.1006          0.0755
             0.0795         -6.3209         -0.3998
             0.1479         -0.4373         -5.5066

     Atom 72  O   pos: ( -0.208554  0.248530  0.808640)  para_oo sigma:          -1.14
            -0.2025          0.8441         -1.5072
             0.8271         -1.9866         -0.7090
            -1.6541         -0.6974         -1.2257

     Atom 73  O   pos: (  0.114903  0.453195  0.829396)  para_oo sigma:          -1.27
            -1.1827          1.1896          1.4662
             1.1162         -1.8595          0.9444
             1.5462          1.1080         -0.7534

     Atom 74  O   pos: (  0.107682  0.138658  0.591637)  para_oo sigma:          -4.19
            -4.4295         -1.5438          0.1449
            -1.5922         -2.9528         -0.3147
             0.2159         -0.3210         -5.1848

     Atom 75  O   pos: ( -0.087812  0.448142  0.473658)  para_oo sigma:          -2.45
            -3.3495          0.1525          0.3791
             0.1479         -3.0192         -0.7039
             0.4031         -0.8421         -0.9711

     Atom 76  Ca  pos: (  0.071581  0.780309  0.898963)  para_oo sigma:          -3.74
            -3.8924         -0.4649         -0.1285
            -0.4642         -3.1459         -0.0927
            -0.0440         -0.0969         -4.1895

     Atom 77  Si  pos: ( -0.462435  0.823604  0.777597)  para_oo sigma:          -5.86
            -5.8586          0.3693          0.0066
             0.4157         -5.8830          0.5356
            -0.0221          0.5413         -5.8288

     Atom 78  O   pos: ( -0.599881  0.766270  0.965882)  para_oo sigma:          -1.47
            -2.0914          0.4983         -2.2581
             0.6024         -1.9131         -0.8395
            -2.3550         -0.7523         -0.4155

     Atom 79  O   pos: ( -0.252644  0.905603  0.865823)  para_oo sigma:          -1.38
            -0.0155          1.2069          1.0524
             1.2267         -2.1677          0.5516
             1.2979          0.4589         -1.9570

     Atom 80  O   pos: ( -0.445637  0.637981  0.630481)  para_oo sigma:          -1.81
            -2.7703         -0.5454          0.5646
            -0.5316         -0.3697          2.3718
             0.5469          2.2415         -2.2787

     Atom 81  Ca  pos: (  0.215524 -0.088442  1.140321)  para_oo sigma:          -3.59
            -3.0849         -0.7078          0.2483
            -0.6955         -3.5834          0.1115
             0.2239          0.1391         -4.1076

     Atom 82  Si  pos: (  0.727257 -0.166137  1.337445)  para_oo sigma:          -6.05
            -5.8165          0.4757         -0.1234
             0.4707         -6.7593         -0.0666
            -0.0929         -0.0818         -5.5660

     Atom 83  O   pos: ( -0.118345 -0.010795  1.196998)  para_oo sigma:          -1.63
            -1.4886          1.3072         -1.2612
             1.2047         -1.8918         -0.8916
            -1.3455         -0.9340         -1.5225

     Atom 84  O   pos: (  0.516809 -0.180340  1.223092)  para_oo sigma:          -1.54
            -0.3802          0.2532          1.1419
             0.5260         -2.7987          0.2054
             1.2593          0.1275         -1.4366

     Atom 85  O   pos: ( -0.283826 -0.091351  1.561267)  para_oo sigma:          -2.12
            -3.5027          0.3978          0.0286
             0.3175         -2.8047          0.0128
             0.0577          0.1750         -0.0530

     Atom 86  Ca  pos: ( -0.075447  0.330850  1.130545)  para_oo sigma:          -3.39
            -3.1602         -0.5453          0.1862
            -0.5487         -3.2213          0.0182
             0.1609         -0.0394         -3.7948

     Atom 87  Si  pos: ( -0.584568  0.397410  1.333540)  para_oo sigma:          -6.07
            -5.7887          0.5745          0.3576
             0.6092         -6.7899         -0.0932
             0.2596         -0.0732         -5.6232

     Atom 88  O   pos: (  0.236395  0.243053  1.255586)  para_oo sigma:          -1.97
            -1.1702          1.5494          0.7100
             1.4783         -2.1648          0.5150
             0.7318          0.4607         -2.5652

     Atom 89  O   pos: ( -0.403299  0.422352  1.174348)  para_oo sigma:          -1.25
            -0.6514          0.2642         -1.7822
             0.4495         -2.3179         -0.5192
            -1.9233         -0.4430         -0.7734

     Atom 90  O   pos: ( -0.660364  0.636556  1.370426)  para_oo sigma:          -3.00
            -2.7507         -1.3733         -0.0302
            -1.5087         -2.0511          0.2166
            -0.0518          0.2217         -4.1934

     Atom 91  O   pos: ( -0.513446  0.347384  1.557562)  para_oo sigma:          -1.38
            -1.7307          0.0648          1.2492
            -0.0076         -3.0316         -0.3804
             1.3401         -0.6656          0.6359

     Atom 92  Ca  pos: (  0.483818  0.055589  1.749111)  para_oo sigma:          -3.93
            -3.6798         -0.0398         -0.5722
            -0.0505         -3.8042          0.4150
            -0.5207          0.4218         -4.3020

     Atom 93  Ca  pos: ( -0.655536  0.595851  1.747808)  para_oo sigma:          -2.20
            -1.9833          0.2122         -0.1917
             0.2015         -1.8746          0.4382
            -0.2548          0.4035         -2.7559

     Atom 94  Ca  pos: ( -0.292771  0.659414  0.340095)  para_oo sigma:          -3.91
            -3.6587         -0.0813          0.0404
            -0.1713         -4.6740         -0.4847
             0.0567         -0.6234         -3.4025

     Atom 95  O   pos: ( -0.144503  0.784822  0.059328)  para_oo sigma:           0.41
             0.6379         -0.6056          0.0233
            -0.4734          1.0795          0.1112
             0.1146          0.0404         -0.4869

     Atom 96  H   pos: ( -0.156645  0.927549  0.057206)  para_oo sigma:           0.00
             0.0000          0.0000          0.0000
             0.0000          0.0000          0.0000
             0.0000          0.0000          0.0000

     Atom 97  O   pos: (  0.167039  0.033859  1.642123)  para_oo sigma:           0.58
            -0.1365         -0.4063         -0.1336
            -0.3216          0.4906          0.0911
            -0.1849          0.0407          1.3803

     Atom 98  H   pos: (  0.156297  0.098864  1.513725)  para_oo sigma:           0.00
             0.0000          0.0000          0.0000
             0.0000          0.0000          0.0000
             0.0000          0.0000          0.0000

     Paramagnetic US L_R Q_R contribution in ppm:

     Atom  1  O   pos: ( -0.783704  0.854533  1.984551)  para_lq sigma:        -100.53
          -103.9272          1.6892          0.4690
             1.3010        -96.1728          3.1399
             1.3995          2.7473       -101.4799

     Atom  2  H   pos: ( -0.843854  1.653157  0.071088)  para_lq sigma:           0.00
             0.0000          0.0000          0.0000
             0.0000          0.0000          0.0000
             0.0000          0.0000          0.0000

     Atom  3  H   pos: ( -1.065110  1.712188  0.031908)  para_lq sigma:           0.00
             0.0000          0.0000          0.0000
             0.0000          0.0000          0.0000
             0.0000          0.0000          0.0000

     Atom  4  O   pos: (  0.678015 -0.405122  1.802777)  para_lq sigma:        -100.60
          -100.1222         -3.8222         -3.1877
            -3.6549       -101.7398          2.7818
            -3.4896          2.4113        -99.9262

     Atom  5  H   pos: (  0.570462 -0.502040  1.767407)  para_lq sigma:           0.00
             0.0000          0.0000          0.0000
             0.0000          0.0000          0.0000
             0.0000          0.0000          0.0000

     Atom  6  H   pos: (  0.665533 -0.295956  1.697937)  para_lq sigma:           0.00
             0.0000          0.0000          0.0000
             0.0000          0.0000          0.0000
             0.0000          0.0000          0.0000

     Atom  7  O   pos: ( -0.311838  0.683076  1.928986)  para_lq sigma:        -101.52
          -102.1984          4.0656          2.4916
             4.0800        -97.3929          2.8310
             1.9580          2.7873       -104.9707

     Atom  8  H   pos: ( -0.544787  1.555428  0.035050)  para_lq sigma:           0.00
             0.0000          0.0000          0.0000
             0.0000          0.0000          0.0000
             0.0000          0.0000          0.0000

     Atom  9  H   pos: ( -0.349357  1.471833 -0.048976)  para_lq sigma:           0.00
             0.0000          0.0000          0.0000
             0.0000          0.0000          0.0000
             0.0000          0.0000          0.0000

     Atom 10  O   pos: ( -0.674973  1.148014  0.015688)  para_lq sigma:        -100.81
           -97.2340          4.4874         -3.6297
             4.5606       -102.0510         -2.0110
            -3.7304         -1.8071       -103.1472

     Atom 11  H   pos: ( -0.712090  1.274689  0.084034)  para_lq sigma:           0.00
             0.0000          0.0000          0.0000
             0.0000          0.0000          0.0000
             0.0000          0.0000          0.0000

     Atom 12  H   pos: ( -0.585395  1.086941  0.114851)  para_lq sigma:           0.00
             0.0000          0.0000          0.0000
             0.0000          0.0000          0.0000
             0.0000          0.0000          0.0000

     Atom 13  O   pos: (  0.341894 -0.190470  1.969305)  para_lq sigma:        -100.44
          -101.1764          4.4705          1.3007
             4.0774        -98.2211          2.0524
             1.5125          2.0549       -101.9164

     Atom 14  H   pos: (  0.069778  0.734896  0.025211)  para_lq sigma:           0.00
             0.0000          0.0000          0.0000
             0.0000          0.0000          0.0000
             0.0000          0.0000          0.0000

     Atom 15  H   pos: (  0.263695  0.593379  0.043241)  para_lq sigma:           0.00
             0.0000          0.0000          0.0000
             0.0000          0.0000          0.0000
             0.0000          0.0000          0.0000

     Atom 16  O   pos: ( -0.492870  0.917082  1.672166)  para_lq sigma:        -100.09
           -94.7690          2.8343          1.3808
             2.8119       -101.8114          1.4906
             1.2122          1.7221       -103.6828

     Atom 17  H   pos: ( -0.493748  0.978590  1.537355)  para_lq sigma:           0.00
             0.0000          0.0000          0.0000
             0.0000          0.0000          0.0000
             0.0000          0.0000          0.0000

     Atom 18  H   pos: ( -0.553570  1.013563  1.760085)  para_lq sigma:           0.00
             0.0000          0.0000          0.0000
             0.0000          0.0000          0.0000
             0.0000          0.0000          0.0000

     Atom 19  O   pos: ( -0.259952  1.301998  0.513247)  para_lq sigma:        -100.74
          -103.6321          0.9303          2.5033
             1.0485       -103.7288          2.4772
             2.7383          2.2660        -94.8740

     Atom 20  H   pos: ( -0.136497  1.361330  0.467857)  para_lq sigma:           0.00
             0.0000          0.0000          0.0000
             0.0000          0.0000          0.0000
             0.0000          0.0000          0.0000

     Atom 21  H   pos: ( -0.355054  1.415408  0.512112)  para_lq sigma:           0.00
             0.0000          0.0000          0.0000
             0.0000          0.0000          0.0000
             0.0000          0.0000          0.0000

     Atom 22  O   pos: (  0.070090  0.357715  1.830419)  para_lq sigma:        -102.56
           -99.5114          3.3372         -3.5524
             3.1572       -105.6783         -1.4042
            -3.7462         -1.5824       -102.4895

     Atom 23  H   pos: ( -0.012156  0.433722  1.737916)  para_lq sigma:           0.00
             0.0000          0.0000          0.0000
             0.0000          0.0000          0.0000
             0.0000          0.0000          0.0000

     Atom 24  H   pos: (  0.097366  0.224448  1.763042)  para_lq sigma:           0.00
             0.0000          0.0000          0.0000
             0.0000          0.0000          0.0000
             0.0000          0.0000          0.0000

     Atom 25  Ca  pos: ( -0.208155  1.255880  0.875310)  para_lq sigma:         201.88
           201.5148         -0.0335          0.4230
            -0.2770        202.8335          0.1087
             0.5514          0.0466        201.2830

     Atom 26  Si  pos: ( -0.696601  1.206333  0.733424)  para_lq sigma:          -0.65
             1.0203          2.7140         -0.1209
             2.4175         -2.6929          0.6204
             0.4324          0.6810         -0.2719

     Atom 27  O   pos: ( -0.888395  1.145462  0.862616)  para_lq sigma:        -109.37
          -111.7300         -1.3790          3.8743
            -1.1157       -106.4244          0.6684
             4.4024          1.2953       -109.9458

     Atom 28  O   pos: ( -0.552447  1.338353  0.873037)  para_lq sigma:        -110.69
          -110.1523         -3.1100         -2.5155
            -3.3229       -110.2416         -3.1196
            -2.9520         -3.4534       -111.6814

     Atom 29  O   pos: ( -0.585166  1.001441  0.655934)  para_lq sigma:        -102.49
          -101.5621          3.4457         -0.1496
             3.1983       -105.0142          0.7613
            -0.5541          0.7233       -100.8923

     Atom 30  O   pos: ( -0.759995  1.302279  0.519419)  para_lq sigma:        -102.47
           -99.6250          0.0881         -1.1765
             0.0578       -104.3692          4.0474
            -1.1010          4.0007       -103.4236

     Atom 31  Ca  pos: (  0.729071 -0.109630  0.854753)  para_lq sigma:         202.51
           201.8593         -0.1851          0.5081
            -0.3628        203.9971          0.2086
             0.3871          0.2289        201.6826

     Atom 32  Si  pos: (  0.225583 -0.047600  0.689908)  para_lq sigma:          -0.57
            -0.3060          2.4070          0.6484
             2.6848         -0.8081         -1.6666
             0.7894         -0.9198         -0.5902

     Atom 33  O   pos: (  0.077039 -0.188316  0.815931)  para_lq sigma:        -110.50
          -110.4323         -2.9924          2.6144
            -2.6979       -109.4060          2.5709
             3.3218          3.2025       -111.6754

     Atom 34  O   pos: (  0.400259  0.024103  0.838644)  para_lq sigma:        -110.84
          -112.0670         -1.6236         -3.6534
            -1.7916       -107.9221         -1.3483
            -4.6503         -1.7767       -112.5263

     Atom 35  O   pos: (  0.316907 -0.159709  0.489589)  para_lq sigma:        -102.89
          -103.6364          2.6867          2.2959
             2.7715       -101.9000         -2.5825
             2.2063         -2.6042       -103.1351

     Atom 36  Ca  pos: ( -0.357787  0.770589  1.196972)  para_lq sigma:         199.56
           197.0255         -0.3160          2.4654
            -0.2503        201.5857          2.8178
             2.7063          2.0807        200.0573

     Atom 37  Si  pos: ( -0.869760  0.773948  1.374770)  para_lq sigma:          -0.97
            -2.2823          3.1443          0.5656
             2.3143         -1.1712          0.1814
             0.8886         -0.2036          0.5310

     Atom 38  O   pos: ( -0.798182  1.004650  1.364961)  para_lq sigma:        -111.37
          -108.7372         -0.9305          0.2463
            -1.4558       -116.2096         -0.3774
            -0.0030         -0.5328       -109.1609

     Atom 39  O   pos: ( -0.016814  0.678225  1.208273)  para_lq sigma:        -111.09
          -112.2096         -1.2332         -3.7454
            -0.8589       -109.4957         -1.4688
            -3.1934         -1.6059       -111.5514

     Atom 40  O   pos: ( -0.961527  0.731430  1.594264)  para_lq sigma:        -113.17
          -111.8210         -0.4099          3.9442
            -0.6696       -109.4834          0.9392
             3.7203          0.7871       -118.2123

     Atom 41  Ca  pos: ( -0.763182  1.276548  1.179506)  para_lq sigma:         200.68
           197.9790         -0.0474         -1.1170
            -0.3972        202.5494         -2.1824
            -0.8489         -1.4214        201.5230

     Atom 42  Si  pos: (  1.005654 -0.532601  1.361154)  para_lq sigma:          -0.69
            -1.9465          2.1923         -0.3242
             1.2781         -1.9036          0.1744
            -0.4092          0.0552          1.7848

     Atom 43  O   pos: ( -0.302906  1.038514  1.361579)  para_lq sigma:        -110.73
          -108.4877         -1.3664         -0.4720
            -1.8569       -115.6873          0.6709
            -0.0854          0.7908       -108.0022

     Atom 44  O   pos: (  0.151718 -0.438091  1.170676)  para_lq sigma:        -110.40
          -110.4099         -1.4300          3.3116
            -1.4716       -109.0501          1.5787
             3.1746          1.6516       -111.7456

     Atom 45  O   pos: (  0.794657 -0.407566  1.329768)  para_lq sigma:        -103.92
          -104.9043          2.9864         -1.1369
             2.9600       -106.6063          0.0745
            -1.1252          0.0488       -100.2589

     Atom 46  O   pos: (  0.098728 -0.469011  1.563823)  para_lq sigma:        -111.34
          -110.0043         -1.1468         -4.6139
            -0.9463       -107.9572         -0.0824
            -4.3117         -0.2063       -116.0482

     Atom 47  Ca  pos: ( -0.151743  0.981254  1.696218)  para_lq sigma:         201.45
           201.8212         -2.9911         -0.0543
            -2.6407        202.9561          0.3240
            -0.4709          0.7863        199.5708

     Atom 48  Ca  pos: (  0.009102 -0.233955  1.761786)  para_lq sigma:         201.73
           200.5894         -0.1324         -1.1617
             0.4293        202.4375          3.8384
            -1.8985          2.9630        202.1594

     Atom 49  Si  pos: ( -0.728404  1.523786  0.421293)  para_lq sigma:          -0.70
             0.1310          2.2854          2.0286
             2.4777         -2.7220          1.2506
             1.0032          1.0175          0.4802

     Atom 50  O   pos: ( -0.731520  1.506651  0.182205)  para_lq sigma:        -108.27
          -106.0717          0.5545          0.4481
             0.3452       -106.0148          0.6428
             0.1740          0.5228       -112.7150

     Atom 51  O   pos: (  0.716935 -0.177783  0.504233)  para_lq sigma:        -111.48
          -114.5295         -3.5071         -3.0521
            -3.2668       -109.9840         -1.5879
            -2.8197         -1.4260       -109.9222

     Atom 52  O   pos: (  0.421919 -0.672743  1.724808)  para_lq sigma:        -100.96
           -95.9444          1.1097          0.3137
             1.2938       -102.4403          1.7729
             0.1946          1.4052       -104.4990

     Atom 53  H   pos: (  0.450777 -0.782361  1.821247)  para_lq sigma:           0.00
             0.0000          0.0000          0.0000
             0.0000          0.0000          0.0000
             0.0000          0.0000          0.0000

     Atom 54  H   pos: (  0.444585 -0.723494  1.582128)  para_lq sigma:           0.00
             0.0000          0.0000          0.0000
             0.0000          0.0000          0.0000
             0.0000          0.0000          0.0000

     Atom 55  O   pos: ( -0.432742  1.000014  0.305044)  para_lq sigma:         -99.79
           -99.1938         -3.4405          3.5132
            -3.6237        -99.7140         -2.7977
             3.4908         -2.9278       -100.4652

     Atom 56  H   pos: ( -0.349110  1.112801  0.347894)  para_lq sigma:           0.00
             0.0000          0.0000          0.0000
             0.0000          0.0000          0.0000
             0.0000          0.0000          0.0000

     Atom 57  H   pos: ( -0.524740  0.995997  0.421169)  para_lq sigma:           0.00
             0.0000          0.0000          0.0000
             0.0000          0.0000          0.0000
             0.0000          0.0000          0.0000

     Atom 58  O   pos: ( -0.215681  1.631097  0.231159)  para_lq sigma:        -101.22
          -105.5718          0.5653         -0.7689
             0.9406        -93.8690         -2.7826
            -0.9489         -2.4607       -104.2249

     Atom 59  H   pos: ( -0.339820  1.655201  0.302691)  para_lq sigma:           0.00
             0.0000          0.0000          0.0000
             0.0000          0.0000          0.0000
             0.0000          0.0000          0.0000

     Atom 60  H   pos: (  0.135558 -0.132800  0.316175)  para_lq sigma:           0.00
             0.0000          0.0000          0.0000
             0.0000          0.0000          0.0000
             0.0000          0.0000          0.0000

     Atom 61  O   pos: (  0.471280  0.455956  0.165483)  para_lq sigma:        -100.08
           -94.4004          2.0704          2.1118
             1.8554       -102.2523          1.3762
             1.9928          1.6945       -103.5909

     Atom 62  H   pos: (  0.509982  0.322796  0.214702)  para_lq sigma:           0.00
             0.0000          0.0000          0.0000
             0.0000          0.0000          0.0000
             0.0000          0.0000          0.0000

     Atom 63  H   pos: (  0.657044 -0.410304  2.039441)  para_lq sigma:           0.00
             0.0000          0.0000          0.0000
             0.0000          0.0000          0.0000
             0.0000          0.0000          0.0000

     Atom 64  O   pos: (  0.065199 -0.608604  1.980062)  para_lq sigma:        -100.90
          -102.4650         -2.8544          1.1448
            -2.7311        -95.3408          2.5841
             1.0061          2.6803       -104.8934

     Atom 65  H   pos: (  0.842541  0.190544  0.096158)  para_lq sigma:           0.00
             0.0000          0.0000          0.0000
             0.0000          0.0000          0.0000
             0.0000          0.0000          0.0000

     Atom 66  H   pos: (  0.049689  0.286791  0.005363)  para_lq sigma:           0.00
             0.0000          0.0000          0.0000
             0.0000          0.0000          0.0000
             0.0000          0.0000          0.0000

     Atom 67  O   pos: (  0.707281  0.167735  0.293657)  para_lq sigma:        -101.67
           -98.6418         -2.8959         -3.2048
            -2.8543       -103.9600          1.4047
            -3.1176          1.4912       -102.4003

     Atom 68  H   pos: (  0.703191  0.044711  0.375209)  para_lq sigma:           0.00
             0.0000          0.0000          0.0000
             0.0000          0.0000          0.0000
             0.0000          0.0000          0.0000

     Atom 69  H   pos: ( -0.205323  0.284895  0.362506)  para_lq sigma:           0.00
             0.0000          0.0000          0.0000
             0.0000          0.0000          0.0000
             0.0000          0.0000          0.0000

     Atom 70  Ca  pos: (  0.456975  0.362553  0.862369)  para_lq sigma:         201.44
           200.4692          0.8203          0.5091
             0.9729        202.3341         -1.0535
             0.8851         -0.8374        201.5066

     Atom 71  Si  pos: ( -0.024220  0.331652  0.672003)  para_lq sigma:          -0.80
            -1.4587          0.5050          0.9071
             0.8748         -2.5657         -1.7306
             1.1318         -2.4896          1.6362

     Atom 72  O   pos: ( -0.208554  0.248530  0.808640)  para_lq sigma:        -112.33
          -114.4551         -2.1260          4.2355
            -1.9240       -109.5924          1.4981
             4.4767          1.8460       -112.9300

     Atom 73  O   pos: (  0.114903  0.453195  0.829396)  para_lq sigma:        -111.66
          -111.2902         -2.5834         -3.0638
            -2.5032       -109.9617         -2.7840
            -3.5698         -3.2741       -113.7318

     Atom 74  O   pos: (  0.107682  0.138658  0.591637)  para_lq sigma:        -102.89
          -102.5857          3.5379         -0.3346
             3.7601       -105.8579          0.0498
            -0.1194          0.0286       -100.2166

     Atom 75  O   pos: ( -0.087812  0.448142  0.473658)  para_lq sigma:        -110.87
          -108.4101          0.2828         -1.2417
             0.5702       -110.2261          3.3392
            -1.9067          3.4682       -113.9604

     Atom 76  Ca  pos: (  0.071581  0.780309  0.898963)  para_lq sigma:         200.51
           199.3909         -0.7375         -0.5174
            -0.8700        202.1147         -0.0612
            -0.6501         -0.0139        200.0382

     Atom 77  Si  pos: ( -0.462435  0.823604  0.777597)  para_lq sigma:          -1.05
            -1.1825          1.3601         -0.2278
             1.5281         -1.1660          2.2264
            -0.6240          3.5547         -0.7908

     Atom 78  O   pos: ( -0.599881  0.766270  0.965882)  para_lq sigma:        -111.58
          -109.9990         -1.7930          4.0129
            -2.1982       -109.5388          2.8514
             4.1981          2.7309       -115.2166

     Atom 79  O   pos: ( -0.252644  0.905603  0.865823)  para_lq sigma:        -111.53
          -115.8793         -2.3567         -3.3291
            -1.7609       -108.5520         -0.4154
            -3.0028         -0.7893       -110.1528

     Atom 80  O   pos: ( -0.445637  0.637981  0.630481)  para_lq sigma:        -111.62
          -108.4149          1.3984          1.3043
             1.3836       -115.0112         -4.6745
             0.8076         -3.4661       -111.4313

     Atom 81  Ca  pos: (  0.215524 -0.088442  1.140321)  para_lq sigma:         200.70
           201.0332         -2.4214          0.4142
            -2.2963        200.4549          0.2310
             0.0666          0.1976        200.6090

     Atom 82  Si  pos: (  0.727257 -0.166137  1.337445)  para_lq sigma:          -0.71
            -0.0372          2.0462         -0.9002
             2.8983         -4.1489         -0.3520
            -0.4893         -0.5104          2.0624

     Atom 83  O   pos: ( -0.118345 -0.010795  1.196998)  para_lq sigma:        -111.05
          -111.9753         -2.5380          2.1878
            -2.6814       -110.9160          2.1414
             2.6174          2.2712       -110.2719

     Atom 84  O   pos: (  0.516809 -0.180340  1.223092)  para_lq sigma:        -110.89
          -114.5240         -0.2824         -3.4302
             0.1520       -108.2778          0.1230
            -3.8554         -0.0743       -109.8537

     Atom 85  O   pos: ( -0.283826 -0.091351  1.561267)  para_lq sigma:        -110.65
          -108.5594         -0.0276         -0.7436
            -0.4613       -108.7118         -1.1958
            -0.2255         -1.1522       -114.6767

     Atom 86  Ca  pos: ( -0.075447  0.330850  1.130545)  para_lq sigma:         200.63
           200.3290         -2.2489          0.4511
            -2.0065        200.8005          0.0395
             0.2622         -0.1873        200.7692

     Atom 87  Si  pos: ( -0.584568  0.397410  1.333540)  para_lq sigma:          -0.80
             0.4895          2.8708          0.8409
             3.3054         -4.5033         -0.6489
             1.3916         -0.0430          1.6059

     Atom 88  O   pos: (  0.236395  0.243053  1.255586)  para_lq sigma:        -111.58
          -113.1678         -3.4301         -2.5974
            -3.7556       -112.2163         -2.2045
            -2.3180         -1.7845       -109.3568

     Atom 89  O   pos: ( -0.403299  0.422352  1.174348)  para_lq sigma:        -110.66
          -112.2078          0.0265          3.3529
             0.2495       -108.3278         -0.2099
             3.7984          0.1352       -111.4381

     Atom 90  O   pos: ( -0.660364  0.636556  1.370426)  para_lq sigma:        -104.16
          -104.5749          3.6251          0.3720
             3.4234       -106.1259         -0.7616
             0.5453         -0.9097       -101.7718

     Atom 91  O   pos: ( -0.513446  0.347384  1.557562)  para_lq sigma:        -112.39
          -110.3896          0.9192         -2.8937
             0.8387       -109.2245          1.9452
            -2.5713          2.1024       -117.5588

     Atom 92  Ca  pos: (  0.483818  0.055589  1.749111)  para_lq sigma:         200.84
           202.1221         -1.3375         -1.2904
            -1.1810        200.4491          2.3690
            -1.2794          1.9074        199.9637

     Atom 93  Ca  pos: ( -0.655536  0.595851  1.747808)  para_lq sigma:         202.92
           203.2865          0.4127         -0.1803
             0.5576        203.3891          1.7558
            -0.4344          1.9911        202.0736

     Atom 94  Ca  pos: ( -0.292771  0.659414  0.340095)  para_lq sigma:         200.29
           200.5965         -0.0091          0.2940
            -0.4150        198.3694         -1.1542
             0.6672         -1.4715        201.9178

     Atom 95  O   pos: ( -0.144503  0.784822  0.059328)  para_lq sigma:        -109.57
          -107.3061          0.8512         -0.3373
             0.7111       -114.5555          0.4245
            -0.1187          0.1239       -106.8484

     Atom 96  H   pos: ( -0.156645  0.927549  0.057206)  para_lq sigma:           0.00
             0.0000          0.0000          0.0000
             0.0000          0.0000          0.0000
             0.0000          0.0000          0.0000

     Atom 97  O   pos: (  0.167039  0.033859  1.642123)  para_lq sigma:        -111.16
          -106.9073          0.8743         -1.2003
             0.8576       -110.1144          4.5515
            -1.0701          5.1054       -116.4636

     Atom 98  H   pos: (  0.156297  0.098864  1.513725)  para_lq sigma:           0.00
             0.0000          0.0000          0.0000
             0.0000          0.0000          0.0000
             0.0000          0.0000          0.0000


     Total NMR chemical shifts in ppm: ---------------------------------------
     (adopting the Simpson convention for anisotropy and asymmetry)-----------

     Atom  1  O   pos: ( -0.783704  0.854533  1.984551)  Total sigma:         220.65
           216.6025        -10.2794          1.0274
           -18.9527        214.2811        -21.6346
            11.8725        -27.9767        231.0582

     O    1    anisotropy:     50.13    eta:   -0.6430
     O    1    sigma_11=    214.68    axis=( -0.857160  0.109409  0.503295)
     O    1    sigma_22=    193.19    axis=(  0.374261  0.803638  0.462704)
     O    1    sigma_33=    254.07    axis=(  0.353842 -0.584975  0.729794)

     Atom  2  H   pos: ( -0.843854  1.653157  0.071088)  Total sigma:          17.00
            17.3607        -13.1573         12.4978
           -13.7477         12.6654        -13.8091
            14.2553        -14.6592         20.9606

     H    2    anisotropy:     41.47    eta:   -0.1859
     H    2    sigma_11=      5.74    axis=( -0.697503  0.102750  0.709177)
     H    2    sigma_22=      0.60    axis=(  0.435590  0.846626  0.305754)
     H    2    sigma_33=     44.64    axis=(  0.568992 -0.522175  0.635281)

     Atom  3  H   pos: ( -1.065110  1.712188  0.031908)  Total sigma:          22.56
            33.2042          1.7356        -13.3511
             1.7376         10.6910         -3.6195
           -12.7501         -3.7064         23.7720

     H    3    anisotropy:     30.30    eta:   -0.2902
     H    3    sigma_11=     15.39    axis=(  0.573678 -0.361230  0.735123)
     H    3    sigma_22=      9.53    axis=( -0.127875 -0.925991 -0.355229)
     H    3    sigma_33=     42.75    axis=( -0.809037 -0.109783  0.577414)

     Atom  4  O   pos: (  0.678015 -0.405122  1.802777)  Total sigma:         216.05
           201.3608         31.5317        -12.2687
            23.8027        232.0559        -13.1045
           -15.8489        -22.7525        214.7360

     O    4    anisotropy:     65.50    eta:   -0.4379
     O    4    sigma_11=    203.78    axis=(  0.104298  0.457772  0.882931)
     O    4    sigma_22=    184.66    axis=(  0.877126 -0.460808  0.135302)
     O    4    sigma_33=    259.72    axis=( -0.468799 -0.760329  0.449585)

     Atom  5  H   pos: (  0.570462 -0.502040  1.767407)  Total sigma:          19.73
            23.6356         17.8739          4.6186
            17.0152         26.8021          5.1403
             4.5216          5.2976          8.7391

     H    5    anisotropy:     36.56    eta:   -0.0177
     H    5    sigma_11=      7.76    axis=(  0.737153 -0.580318 -0.346174)
     H    5    sigma_22=      7.32    axis=( -0.139296  0.370793 -0.918210)
     H    5    sigma_33=     44.10    axis=(  0.661213  0.725081  0.192495)

     Atom  6  H   pos: (  0.665533 -0.295956  1.697937)  Total sigma:          18.59
             7.0665          1.9975         -1.2447
             2.3214         27.0158        -18.3403
            -1.7004        -19.4057         21.6786

     H    6    anisotropy:     37.51    eta:   -0.0683
     H    6    sigma_11=      6.94    axis=(  0.981044  0.065815  0.182268)
     H    6    sigma_22=      5.23    axis=( -0.180352  0.654198  0.734506)
     H    6    sigma_33=     43.59    axis=( -0.070898 -0.753455  0.653666)

     Atom  7  O   pos: ( -0.311838  0.683076  1.928986)  Total sigma:         249.31
           266.4703         -3.9116         -8.6476
            -1.5032        226.9096          7.1449
           -12.7765          3.5851        254.5419

     O    7    anisotropy:     36.02    eta:   -0.9501
     O    7    sigma_11=    248.71    axis=( -0.526951 -0.140831 -0.838147)
     O    7    sigma_22=    225.89    axis=(  0.018873  0.983993 -0.177203)
     O    7    sigma_33=    273.32    axis=( -0.849686  0.109196  0.515858)

     Atom  8  H   pos: ( -0.544787  1.555428  0.035050)  Total sigma:          21.58
            25.6851          1.2959        -13.9170
             1.2082          8.7290         -1.1066
           -16.1239         -0.8162         30.3183

     H    8    anisotropy:     32.54    eta:   -0.1934
     H    8    sigma_11=     12.83    axis=(  0.754237  0.077445  0.652019)
     H    8    sigma_22=      8.63    axis=(  0.087841 -0.995995  0.016689)
     H    8    sigma_33=     43.27    axis=( -0.650700 -0.044686  0.758019)

     Atom  9  H   pos: ( -0.349357  1.471833 -0.048976)  Total sigma:          28.10
            34.5271         -6.6279          1.6792
            -7.2998         25.2074         -0.7811
             2.5324         -1.2056         24.5563

     H    9    anisotropy:     15.80    eta:   -0.2557
     H    9    sigma_11=     24.18    axis=( -0.123713  0.114201  0.985725)
     H    9    sigma_22=     21.48    axis=(  0.475821  0.878536 -0.042065)
     H    9    sigma_33=     38.63    axis=(  0.870798 -0.463825  0.163025)

     Atom 10  O   pos: ( -0.674973  1.148014  0.015688)  Total sigma:         253.18
           240.2241        -13.1937         14.7017
           -13.9558        268.0177         15.7104
             7.5929         21.2158        251.2988

     O   10    anisotropy:    -45.53    eta:   -0.8185
     O   10    sigma_11=    255.93    axis=( -0.694678  0.250102 -0.674442)
     O   10    sigma_22=    280.78    axis=( -0.156505  0.862596  0.481076)
     O   10    sigma_33=    222.83    axis=(  0.702089  0.439746 -0.560084)

     Atom 11  H   pos: ( -0.712090  1.274689  0.084034)  Total sigma:          22.18
            11.1196         -6.0567         -1.0808
            -6.5639         36.5258         11.3529
            -1.7728         13.1572         18.9090

     H   11    anisotropy:     32.73    eta:   -0.1904
     H   11    sigma_11=     13.35    axis=( -0.409912  0.336677 -0.847715)
     H   11    sigma_22=      9.20    axis=(  0.892621  0.339233 -0.296898)
     H   11    sigma_33=     44.01    axis=( -0.187615  0.878390  0.439581)

     Atom 12  H   pos: ( -0.585395  1.086941  0.114851)  Total sigma:          23.47
            22.2013         -8.8563         13.8557
            -8.0360         19.6647         -6.7398
            13.8942         -7.1933         28.5456

     H   12    anisotropy:     31.24    eta:   -0.2728
     H   12    sigma_11=     15.90    axis=( -0.075250  0.836217  0.543211)
     H   12    sigma_22=     10.22    axis=(  0.802257  0.374300 -0.465062)
     H   12    sigma_33=     44.29    axis=(  0.592217 -0.400799  0.699028)

     Atom 13  O   pos: (  0.341894 -0.190470  1.969305)  Total sigma:         239.59
           264.9573        -18.7829        -13.7215
           -21.6045        236.6509         -7.1326
           -13.0285         -4.2596        217.1535

     O   13    anisotropy:     56.05    eta:   -0.6551
     O   13    sigma_11=    233.14    axis=(  0.287322  0.800760 -0.525576)
     O   13    sigma_22=    208.67    axis=(  0.350275  0.422865  0.835759)
     O   13    sigma_33=    276.95    axis=( -0.891490  0.424228  0.158988)

     Atom 14  H   pos: (  0.069778  0.734896  0.025211)  Total sigma:          17.55
            35.5056        -12.0546        -10.6141
           -10.6495          8.1978          4.0763
           -11.9427          4.8559          8.9564

     H   14    anisotropy:     39.41    eta:   -0.0360
     H   14    sigma_11=      4.89    axis=( -0.419941 -0.272443 -0.865693)
     H   14    sigma_22=      3.94    axis=(  0.190894  0.906022 -0.377736)
     H   14    sigma_33=     43.82    axis=( -0.887248  0.323883  0.328468)

     Atom 15  H   pos: (  0.263695  0.593379  0.043241)  Total sigma:          25.47
            27.5237         -9.5363          7.3260
           -10.0588         25.1783         -7.8229
             8.6077         -8.2842         23.7094

     H   15    anisotropy:     26.13    eta:   -0.0797
     H   15    sigma_11=     17.46    axis=( -0.684950 -0.119445  0.718732)
     H   15    sigma_22=     16.07    axis=(  0.357750  0.804227  0.474589)
     H   15    sigma_33=     42.89    axis=(  0.634711 -0.582196  0.508124)

     Atom 16  O   pos: ( -0.492870  0.917082  1.672166)  Total sigma:         211.73
           228.1580         -5.2177         -9.0821
            -1.2703        191.9338        -10.7755
            -9.4771         -3.4702        215.1021

     O   16    anisotropy:    -34.02    eta:   -0.8739
     O   16    sigma_11=    213.16    axis=(  0.438642 -0.345413  0.829628)
     O   16    sigma_22=    232.98    axis=( -0.885792 -0.010507  0.463963)
     O   16    sigma_33=    189.05    axis=( -0.151542 -0.938392 -0.310573)

     Atom 17  H   pos: ( -0.493748  0.978590  1.537355)  Total sigma:          21.37
            17.4158          1.8091         -3.3233
             2.4487         14.1763         -8.7102
            -5.0786         -6.9698         32.5067

     H   17    anisotropy:     22.77    eta:   -0.3360
     H   17    sigma_11=     16.33    axis=(  0.965986  0.015162  0.258149)
     H   17    sigma_22=     11.23    axis=(  0.101901 -0.939823 -0.326111)
     H   17    sigma_33=     36.55    axis=( -0.237670 -0.341324  0.909401)

     Atom 18  H   pos: ( -0.553570  1.013563  1.760085)  Total sigma:          26.39
            27.1413         -5.6595         -5.2625
            -6.1565         26.3672          5.4370
            -4.9753          4.5377         25.6650

     H   18    anisotropy:     16.11    eta:   -0.0416
     H   18    sigma_11=     21.25    axis=( -0.561726  0.145167 -0.814488)
     H   18    sigma_22=     20.80    axis=(  0.552006  0.799069 -0.238282)
     H   18    sigma_33=     37.13    axis=( -0.616242  0.583451  0.528990)

     Atom 19  O   pos: ( -0.259952  1.301998  0.513247)  Total sigma:         243.76
           253.1349         -6.9600         -1.8574
            -4.0357        242.2658          0.1169
             1.0935         -2.1326        235.8854

     O   19    anisotropy:     17.50    eta:   -0.3957
     O   19    sigma_11=    240.24    axis=(  0.374589  0.895510 -0.240302)
     O   19    sigma_22=    235.62    axis=(  0.090978  0.222422  0.970696)
     O   19    sigma_33=    255.43    axis=( -0.922717  0.385475 -0.001845)

     Atom 20  H   pos: ( -0.136497  1.361330  0.467857)  Total sigma:          26.77
            35.8798          6.1174         -4.0537
             7.3708         23.6001         -3.1184
            -4.3855         -3.0364         20.8353

     H   20    anisotropy:     20.16    eta:   -0.1802
     H   20    sigma_11=     21.26    axis=( -0.477737  0.724314 -0.497129)
     H   20    sigma_22=     18.84    axis=( -0.015791  0.558710  0.829213)
     H   20    sigma_33=     40.21    axis=( -0.878361 -0.403995  0.255479)

     Atom 21  H   pos: ( -0.355054  1.415408  0.512112)  Total sigma:          23.19
            27.3273        -11.5005         -0.6714
           -12.5498         28.2903         -0.9681
            -0.2059         -1.8950         13.9463

     H   21    anisotropy:     25.01    eta:   -0.1920
     H   21    sigma_11=     16.45    axis=(  0.650274  0.604911 -0.459594)
     H   21    sigma_22=     13.25    axis=(  0.314733  0.336099  0.887682)
     H   21    sigma_33=     39.86    axis=( -0.691438  0.721886 -0.028171)

     Atom 22  O   pos: (  0.070090  0.357715  1.830419)  Total sigma:         234.43
           220.1780          5.3538         -4.1516
            -3.1190        269.0877         10.4507
            -6.3177          3.9247        214.0178

     O   22    anisotropy:     53.38    eta:   -0.3598
     O   22    sigma_11=    223.04    axis=( -0.881127 -0.051980  0.470014)
     O   22    sigma_22=    210.23    axis=(  0.472795 -0.115659  0.873549)
     O   22    sigma_33=    270.01    axis=( -0.008955 -0.991928 -0.126487)

     Atom 23  H   pos: ( -0.012156  0.433722  1.737916)  Total sigma:          26.61
            24.9077         -5.9309          4.4654
            -5.0373         30.0934         -6.7291
             4.4891         -7.8702         24.8370

     H   23    anisotropy:     18.30    eta:   -0.1520
     H   23    sigma_11=     21.44    axis=(  0.860996  0.506486 -0.046446)
     H   23    sigma_22=     19.59    axis=( -0.231054  0.470856  0.851416)
     H   23    sigma_33=     38.81    axis=(  0.453100 -0.722334  0.522431)

     Atom 24  H   pos: (  0.097366  0.224448  1.763042)  Total sigma:          19.53
             8.4490         -6.5174         -3.1377
            -7.7583         36.0400         12.7337
            -4.0310         13.2495         14.0906

     H   24    anisotropy:     36.52    eta:   -0.0611
     H   24    sigma_11=      8.10    axis=(  0.158616  0.449297 -0.879189)
     H   24    sigma_22=      6.61    axis=(  0.962547  0.127933  0.239034)
     H   24    sigma_33=     43.87    axis=( -0.219875  0.884175  0.412177)

     Atom 25  Ca  pos: ( -0.208155  1.255880  0.875310)  Total sigma:        1082.53
          1082.4074         -6.4122         17.5664
            -8.5376       1097.0350          2.0826
            17.8546         -0.6529       1068.1583

     Ca  25    anisotropy:    -40.36    eta:   -0.4440
     Ca  25    sigma_11=   1090.01    axis=(  0.612293  0.599198  0.515809)
     Ca  25    sigma_22=   1101.96    axis=( -0.547503  0.792004 -0.270129)
     Ca  25    sigma_33=   1055.63    axis=( -0.570384 -0.117009  0.813002)

     Atom 26  Si  pos: ( -0.696601  1.206333  0.733424)  Total sigma:         406.90
           424.9891         30.0652          0.2130
            27.7125        389.0845          1.6717
             3.8285         -1.1852        406.6402

     Si  26    anisotropy:     51.37    eta:   -0.9796
     Si  26    sigma_11=    406.55    axis=(  0.036534  0.046513 -0.998249)
     Si  26    sigma_22=    373.01    axis=(  0.486321 -0.873480 -0.022901)
     Si  26    sigma_33=    441.15    axis=(  0.873016  0.484633  0.054532)

     Atom 27  O   pos: ( -0.888395  1.145462  0.862616)  Total sigma:         113.79
           113.6343          0.2981          1.8975
            -1.8674        134.5253         -0.9595
             8.5411          2.4371         93.2109

     O   27    anisotropy:    -32.78    eta:   -0.9009
     O   27    sigma_11=    114.87    axis=(  0.971510  0.029951  0.235098)
     O   27    sigma_22=    134.56    axis=( -0.034088  0.999327  0.013551)
     O   27    sigma_33=     91.94    axis=( -0.234534 -0.021179  0.971877)

     Atom 28  O   pos: ( -0.552447  1.338353  0.873037)  Total sigma:         129.25
           151.7442         -3.1172         -0.8248
            -6.0934        143.6624         -7.8136
           -10.7665        -12.0846         92.3407

     O   28    anisotropy:    -59.19    eta:   -0.2471
     O   28    sigma_11=    144.10    axis=(  0.379064  0.899948 -0.215415)
     O   28    sigma_22=    153.86    axis=( -0.919349  0.392764  0.023093)
     O   28    sigma_33=     89.79    axis=(  0.105390  0.189288  0.976250)

     Atom 29  O   pos: ( -0.585166  1.001441  0.655934)  Total sigma:         170.45
           155.2828        -26.1152          0.5867
           -25.7221        186.6661         -5.6102
            -5.6117         -7.2956        169.3935

     O   29    anisotropy:     47.14    eta:   -0.9568
     O   29    sigma_11=    169.77    axis=( -0.222934  0.030145  0.974367)
     O   29    sigma_22=    139.70    axis=(  0.850704  0.494101  0.179353)
     O   29    sigma_33=    201.87    axis=( -0.476029  0.868882 -0.135796)

     Atom 30  O   pos: ( -0.759995  1.302279  0.519419)  Total sigma:         186.64
           161.5536        -11.1935          5.8899
            -6.7339        201.3310        -31.6721
             2.9558        -27.5840        197.0483

     O   30    anisotropy:     65.38    eta:   -0.2493
     O   30    sigma_11=    170.28    axis=( -0.268082  0.623467  0.734453)
     O   30    sigma_22=    159.42    axis=(  0.953410  0.281173  0.109320)
     O   30    sigma_33=    230.23    axis=(  0.138351 -0.729541  0.669797)

     Atom 31  Ca  pos: (  0.729071 -0.109630  0.854753)  Total sigma:        1110.84
          1099.4457         -5.2988         10.6026
            -6.2234       1146.0916          6.3699
             8.4018          7.9728       1086.9961

     Ca  31    anisotropy:     54.84    eta:   -0.6540
     Ca  31    sigma_11=   1104.52    axis=(  0.872114  0.036689  0.487925)
     Ca  31    sigma_22=   1080.61    axis=( -0.479244 -0.137103  0.866907)
     Ca  31    sigma_33=   1147.40    axis=( -0.098702  0.989877  0.101986)

     Atom 32  Si  pos: (  0.225583 -0.047600  0.689908)  Total sigma:         411.31
           421.2839         21.5358          8.6780
            25.0373        409.7567        -16.3880
             7.7649         -7.8491        402.8767

     Si  32    anisotropy:    -44.67    eta:   -0.8962
     Si  32    sigma_11=    412.85    axis=(  0.372467 -0.425973  0.824509)
     Si  32    sigma_22=    439.54    axis=( -0.781285 -0.623412  0.030862)
     Si  32    sigma_33=    381.53    axis=( -0.500862  0.655671  0.565006)

     Atom 33  O   pos: (  0.077039 -0.188316  0.815931)  Total sigma:         114.09
           116.1383          2.2100         -2.1421
             8.2673        149.2990         -4.2819
             4.7233          3.4871         76.8439

     O   33    anisotropy:    -55.95    eta:   -0.9312
     O   33    sigma_11=    115.38    axis=( -0.987752  0.152134 -0.034652)
     O   33    sigma_22=    150.11    axis=( -0.152316 -0.988328  0.002678)
     O   33    sigma_33=     76.80    axis=( -0.033840  0.007923  0.999396)

     Atom 34  O   pos: (  0.400259  0.024103  0.838644)  Total sigma:         111.78
           118.0314          4.2073          1.5476
             1.3196        139.9168          6.6651
           -10.6814         -0.5763         77.3963

     O   34    anisotropy:    -52.60    eta:   -0.6298
     O   34    sigma_11=    118.27    axis=( -0.986925  0.109355  0.118407)
     O   34    sigma_22=    140.36    axis=( -0.114744 -0.992603 -0.039673)
     O   34    sigma_33=     76.71    axis=(  0.113193 -0.052741  0.992172)

     Atom 35  O   pos: (  0.316907 -0.159709  0.489589)  Total sigma:         177.53
           183.4670        -21.6870        -11.4011
           -24.8371        167.5237         17.7815
            -9.0941         15.2741        181.6134

     O   35    anisotropy:     50.63    eta:   -0.7031
     O   35    sigma_11=    172.52    axis=( -0.588489  0.077690 -0.804764)
     O   35    sigma_22=    148.79    axis=(  0.479958  0.834579 -0.270404)
     O   35    sigma_33=    211.29    axis=( -0.650631  0.545382  0.528429)

     Atom 36  Ca  pos: ( -0.357787  0.770589  1.196972)  Total sigma:        1048.66
          1009.3930         12.2633         48.7359
             9.7964       1092.8633         60.2183
            47.2144         50.7099       1043.7253

     Ca  36    anisotropy:    135.98    eta:   -0.7303
     Ca  36    sigma_11=   1036.44    axis=(  0.625499 -0.605688  0.491827)
     Ca  36    sigma_22=    970.23    axis=(  0.728236  0.226966 -0.646651)
     Ca  36    sigma_33=   1139.32    axis=(  0.280041  0.762646  0.583051)

     Atom 37  Si  pos: ( -0.869760  0.773948  1.374770)  Total sigma:         403.43
           382.3381         38.6609          2.1501
            29.6433        405.5656          2.4384
             6.6450         -2.4814        422.3842

     Si  37    anisotropy:    -68.62    eta:   -0.1969
     Si  37    sigma_11=    421.80    axis=( -0.128205 -0.270977  0.954010)
     Si  37    sigma_22=    430.81    axis=(  0.568135  0.768395  0.294604)
     Si  37    sigma_33=    357.68    axis=( -0.812888  0.579776  0.055439)

     Atom 38  O   pos: ( -0.798182  1.004650  1.364961)  Total sigma:         126.39
            88.7598         20.2403         -6.8265
            20.2973        164.4264        -43.7419
           -15.7170        -57.3408        125.9932

     O   38    anisotropy:    116.28    eta:   -0.1065
     O   38    sigma_11=     91.76    axis=(  0.269109  0.498224  0.824229)
     O   38    sigma_22=     83.51    axis=(  0.942823 -0.311005 -0.119835)
     O   38    sigma_33=    203.91    axis=( -0.196635 -0.809350  0.553432)

     Atom 39  O   pos: ( -0.016814  0.678225  1.208273)  Total sigma:          98.00
            83.8073          0.0562         -0.8390
             4.6695         76.3532         -7.3498
             2.5181         -4.8677        133.8268

     O   39    anisotropy:     54.72    eta:   -0.2589
     O   39    sigma_11=     84.48    axis=(  0.963390  0.267582  0.016733)
     O   39    sigma_22=     75.03    axis=( -0.267852  0.957901  0.103352)
     O   39    sigma_33=    134.48    axis=(  0.011626 -0.104050  0.994504)

     Atom 40  O   pos: ( -0.961527  0.731430  1.594264)  Total sigma:         103.42
           102.8368        -34.0835          3.4865
           -40.3732        125.8082          9.6312
             6.7392          5.2623         81.6203

     O   40    anisotropy:     74.98    eta:   -0.3627
     O   40    sigma_11=     87.49    axis=(  0.484511  0.311929  0.817281)
     O   40    sigma_22=     69.37    axis=( -0.646229 -0.502070  0.574729)
     O   40    sigma_33=    153.41    axis=( -0.589608  0.806614  0.041681)

     Atom 41  Ca  pos: ( -0.763182  1.276548  1.179506)  Total sigma:        1081.61
          1035.5505          9.9881        -15.0036
             3.8964       1123.9900        -43.0988
            -7.1544        -38.2124       1085.2846

     Ca  41    anisotropy:    103.90    eta:   -0.3993
     Ca  41    sigma_11=   1060.81    axis=( -0.206451  0.545390  0.812360)
     Ca  41    sigma_22=   1033.15    axis=(  0.973129  0.027923  0.228562)
     Ca  41    sigma_33=   1150.87    axis=( -0.101972 -0.837717  0.536499)

     Atom 42  Si  pos: (  1.005654 -0.532601  1.361154)  Total sigma:         408.65
           391.5961         28.6966         -6.4825
            21.0569        402.0257          1.7616
            -4.7855          0.8516        432.3309

     Si  42    anisotropy:    -56.55    eta:   -0.3101
     Si  42    sigma_11=    421.65    axis=(  0.596996  0.771307  0.220638)
     Si  42    sigma_22=    433.35    axis=( -0.203086 -0.120768  0.971685)
     Si  42    sigma_33=    370.95    axis=( -0.776113  0.624901 -0.084543)

     Atom 43  O   pos: ( -0.302906  1.038514  1.361579)  Total sigma:         109.48
            70.4599         23.1855         -0.7906
            19.8998        144.4941         42.7930
             9.6793         58.4160        113.4787

     O   43    anisotropy:    113.89    eta:   -0.2676
     O   43    sigma_11=     81.67    axis=(  0.516737  0.422589 -0.744581)
     O   43    sigma_22=     61.35    axis=(  0.838641 -0.424806  0.340913)
     O   43    sigma_33=    185.40    axis=(  0.172236  0.800599  0.573913)

     Atom 44  O   pos: (  0.151718 -0.438091  1.170676)  Total sigma:          96.03
           102.6602          3.7354         -9.2653
            -0.1882         77.1532          6.5118
            -5.2341          2.6183        108.2785

     O   44    anisotropy:    -29.77    eta:   -0.7568
     O   44    sigma_11=     98.44    axis=( -0.829950 -0.182188 -0.527248)
     O   44    sigma_22=    113.46    axis=( -0.546743  0.078108  0.833649)
     O   44    sigma_33=     76.19    axis=( -0.110699  0.980157 -0.164436)

     Atom 45  O   pos: (  0.794657 -0.407566  1.329768)  Total sigma:         164.18
           177.2954        -25.3994          6.1802
           -14.4282        161.6630          3.2432
             7.9545          1.7356        153.5863

     O   45    anisotropy:     40.83    eta:   -0.4771
     O   45    sigma_11=    157.06    axis=(  0.223053  0.519368  0.824927)
     O   45    sigma_22=    144.08    axis=(  0.511867  0.657790 -0.552544)
     O   45    sigma_33=    191.40    axis=( -0.829602  0.545500 -0.119126)

     Atom 46  O   pos: (  0.098728 -0.469011  1.563823)  Total sigma:          91.94
            48.5447        -30.5484        -31.8152
           -25.3712        132.9568         53.8778
           -28.2210         43.5371         94.3130

     O   46    anisotropy:    129.72    eta:   -0.3520
     O   46    sigma_11=     63.92    axis=( -0.280356 -0.626575  0.727189)
     O   46    sigma_22=     33.48    axis=( -0.913212 -0.059277 -0.403149)
     O   46    sigma_33=    178.42    axis=( -0.295709  0.777103  0.555578)

     Atom 47  Ca  pos: ( -0.151743  0.981254  1.696218)  Total sigma:        1080.64
          1099.1390        -39.4946         -5.2676
           -40.8835       1095.5912         20.2767
            -9.9538         23.6354       1047.1805

     Ca  47    anisotropy:     92.28    eta:   -0.4100
     Ca  47    sigma_11=   1062.49    axis=(  0.701429  0.554964  0.447227)
     Ca  47    sigma_22=   1037.26    axis=( -0.190886 -0.458282  0.868067)
     Ca  47    sigma_33=   1142.16    axis=( -0.686702  0.694257  0.215517)

     Atom 48  Ca  pos: (  0.009102 -0.233955  1.761786)  Total sigma:        1081.83
          1022.4035         -0.6386        -22.0163
             5.3229       1112.8787         67.9805
           -26.0471         62.8493       1110.1937

     Ca  48    anisotropy:    144.95    eta:   -0.4667
     Ca  48    sigma_11=   1056.06    axis=( -0.466804 -0.659301  0.589420)
     Ca  48    sigma_22=   1010.96    axis=( -0.878887  0.271808 -0.392019)
     Ca  48    sigma_33=   1178.46    axis=( -0.098249  0.701029  0.706332)

     Atom 49  Si  pos: ( -0.728404  1.523786  0.421293)  Total sigma:         405.97
           406.8037         27.8416         27.1387
            29.7088        379.2962         12.4034
            19.4792         12.0413        431.8119

     Si  49    anisotropy:     73.34    eta:   -0.8361
     Si  49    sigma_11=    401.96    axis=(  0.618017  0.429467 -0.658493)
     Si  49    sigma_22=    361.08    axis=(  0.545004 -0.837709 -0.034847)
     Si  49    sigma_33=    454.86    axis=(  0.566592  0.337345  0.751779)

     Atom 50  O   pos: ( -0.731520  1.506651  0.182205)  Total sigma:         171.59
           149.0585        -13.6376          6.2975
           -16.7474        151.6205         -3.9996
             8.3482          2.7586        214.0972

     O   50    anisotropy:     65.11    eta:   -0.6962
     O   50    sigma_11=    165.00    axis=( -0.659511  0.743930  0.107765)
     O   50    sigma_22=    134.78    axis=(  0.742217  0.667163 -0.063303)
     O   50    sigma_33=    215.00    axis=(  0.118990 -0.038236  0.992159)

     Atom 51  O   pos: (  0.716935 -0.177783  0.504233)  Total sigma:         143.45
           138.4698          5.8331          6.0190
             7.7301        130.3721          1.2711
             8.6130          4.6040        161.5113

     O   51    anisotropy:     31.30    eta:   -0.6261
     O   51    sigma_11=    139.55    axis=(  0.806043  0.488681 -0.333895)
     O   51    sigma_22=    126.49    axis=(  0.507836 -0.860787 -0.033882)
     O   51    sigma_33=    164.32    axis=(  0.303970  0.142253  0.942001)

     Atom 52  O   pos: (  0.421919 -0.672743  1.724808)  Total sigma:         191.42
           195.2187          3.0329         14.3724
             4.9639        176.6118          0.2882
             9.4705         -0.2575        202.4190

     O   52    anisotropy:     30.03    eta:   -0.5891
     O   52    sigma_11=    187.30    axis=(  0.753433  0.280924 -0.594491)
     O   52    sigma_22=    175.51    axis=(  0.264784 -0.957214 -0.116752)
     O   52    sigma_33=    211.44    axis=(  0.601854  0.069447  0.795581)

     Atom 53  H   pos: (  0.450777 -0.782361  1.821247)  Total sigma:          20.34
            10.6225         -3.9155          2.7958
            -2.7487         25.1884        -16.2192
             1.6692        -15.7891         25.2194

     H   53    anisotropy:     32.04    eta:   -0.0844
     H   53    sigma_11=     10.56    axis=( -0.862788  0.270684  0.426998)
     H   53    sigma_22=      8.76    axis=( -0.489705 -0.657352 -0.572781)
     H   53    sigma_33=     41.71    axis=(  0.125645 -0.703291  0.699711)

     Atom 54  H   pos: (  0.444585 -0.723494  1.582128)  Total sigma:          18.27
             8.5272         -1.2627         -2.1185
            -1.1556         10.0694          9.5037
            -1.5104          9.2519         36.2143

     H   54    anisotropy:     31.65    eta:   -0.0846
     H   54    sigma_11=      8.61    axis=(  0.932144 -0.319749  0.169905)
     H   54    sigma_22=      6.83    axis=(  0.355670  0.896513 -0.264126)
     H   54    sigma_33=     39.37    axis=( -0.067868  0.306634  0.949405)

     Atom 55  O   pos: ( -0.432742  1.000014  0.305044)  Total sigma:         239.73
           236.1100          1.4259          0.2426
             2.3468        233.8099          6.6121
             3.0942          1.9288        249.2646

     O   55    anisotropy:     16.41    eta:   -0.3816
     O   55    sigma_11=    236.35    axis=( -0.923561 -0.312291  0.222506)
     O   55    sigma_22=    232.17    axis=( -0.355811  0.914268 -0.193682)
     O   55    sigma_33=    250.67    axis=(  0.142945  0.258047  0.955499)

     Atom 56  H   pos: ( -0.349110  1.112801  0.347894)  Total sigma:          23.93
            20.7466         10.7562          3.6454
            11.2591         31.0417          8.0992
             4.5225          8.8632         19.9876

     H   56    anisotropy:     27.14    eta:   -0.1692
     H   56    sigma_11=     16.41    axis=(  0.499497  0.121412 -0.857766)
     H   56    sigma_22=     13.35    axis=(  0.720472 -0.608038  0.333483)
     H   56    sigma_33=     42.02    axis=(  0.481065  0.784570  0.391186)

     Atom 57  H   pos: ( -0.524740  0.995997  0.421169)  Total sigma:          21.86
            17.5703          0.5727        -13.0241
            -0.1104         12.7552          0.7857
           -13.4051         -0.8282         35.2422

     H   57    anisotropy:     30.67    eta:   -0.1114
     H   57    sigma_11=     12.77    axis=( -0.073301 -0.996337 -0.044049)
     H   57    sigma_22=     10.49    axis=(  0.878937 -0.085409  0.469228)
     H   57    sigma_33=     42.30    axis=( -0.471271 -0.004321  0.881978)

     Atom 58  O   pos: ( -0.215681  1.631097  0.231159)  Total sigma:         245.02
           276.1439         -1.4376         -2.6346
             3.4877        209.7286        -11.6263
            -2.7634         -7.4349        249.1972

     O   58    anisotropy:    -56.22    eta:   -0.6783
     O   58    sigma_11=    251.05    axis=(  0.113218 -0.220621  0.968766)
     O   58    sigma_22=    276.47    axis=(  0.993553  0.030837 -0.109093)
     O   58    sigma_33=    207.55    axis=(  0.005805 -0.974872 -0.222690)

     Atom 59  H   pos: ( -0.339820  1.655201  0.302691)  Total sigma:          25.23
            35.7070         -2.2095         -9.5468
            -2.5552         15.1853          0.2259
           -11.0855          0.1882         24.8017

     H   59    anisotropy:     25.29    eta:   -0.2456
     H   59    sigma_11=     18.87    axis=( -0.477156  0.261299 -0.839074)
     H   59    sigma_22=     14.73    axis=(  0.200490  0.961963  0.185556)
     H   59    sigma_33=     42.09    axis=( -0.855644  0.079687  0.511394)

     Atom 60  H   pos: (  0.135558 -0.132800  0.316175)  Total sigma:          23.80
            31.5211          0.0862         12.9402
             0.5775         10.7146          0.7560
            14.1337          0.3510         29.1710

     H   60    anisotropy:     30.21    eta:   -0.3012
     H   60    sigma_11=     16.76    axis=(  0.676039 -0.030277 -0.736243)
     H   60    sigma_22=     10.70    axis=( -0.006757 -0.999368  0.034893)
     H   60    sigma_33=     43.95    axis=(  0.736835  0.018614  0.675817)

     Atom 61  O   pos: (  0.471280  0.455956  0.165483)  Total sigma:         237.45
           231.7455         -0.5385         17.3684
            -5.0985        229.4707         -6.7078
            16.3401         -7.9109        251.1451

     O   61    anisotropy:     37.86    eta:   -0.2436
     O   61    sigma_11=    227.91    axis=(  0.282611  0.954494  0.095252)
     O   61    sigma_22=    221.76    axis=( -0.829561  0.193341  0.523878)
     O   61    sigma_33=    262.70    axis=(  0.481622 -0.227071  0.846451)

     Atom 62  H   pos: (  0.509982  0.322796  0.214702)  Total sigma:          22.68
            18.2120         -8.5640          5.4126
            -9.4927         31.6234         -9.8160
             5.0667         -7.9471         18.2018

     H   62    anisotropy:     27.25    eta:   -0.0697
     H   62    sigma_11=     14.23    axis=( -0.539277 -0.587832 -0.603020)
     H   62    sigma_22=     12.96    axis=(  0.730856  0.029046 -0.681914)
     H   62    sigma_33=     40.84    axis=(  0.418366 -0.808461  0.413957)

     Atom 63  H   pos: (  0.657044 -0.410304  2.039441)  Total sigma:          21.16
            11.2089         -1.0814         -4.2787
            -1.2410          9.4080         -2.0799
            -4.1134         -2.3797         42.8488

     H   63    anisotropy:     33.55    eta:   -0.1425
     H   63    sigma_11=     11.57    axis=(  0.843628 -0.531626  0.075266)
     H   63    sigma_22=      8.38    axis=(  0.521835  0.844821  0.118172)
     H   63    sigma_33=     43.52    axis=( -0.126410 -0.060417  0.990137)

     Atom 64  O   pos: (  0.065199 -0.608604  1.980062)  Total sigma:         257.78
           260.9886          7.3905        -18.7550
             7.6228        238.1324          0.1298
           -24.7874         -2.8256        274.2209

     O   64    anisotropy:     49.75    eta:   -0.3829
     O   64    sigma_11=    247.55    axis=(  0.677362  0.457621  0.575989)
     O   64    sigma_22=    234.85    axis=(  0.423176 -0.882839  0.203757)
     O   64    sigma_33=    290.95    axis=( -0.601749 -0.105727  0.791656)

     Atom 65  H   pos: (  0.842541  0.190544  0.096158)  Total sigma:          20.29
            18.2843          3.8711        -14.2334
             4.2353         10.2026         -7.3982
           -16.2714         -7.3115         32.3970

     H   65    anisotropy:     35.88    eta:   -0.0473
     H   65    sigma_11=      8.90    axis=( -0.767402  0.552571 -0.325207)
     H   65    sigma_22=      7.77    axis=( -0.375321 -0.798373 -0.470887)
     H   65    sigma_33=     44.21    axis=( -0.519835 -0.239303  0.820065)

     Atom 66  H   pos: (  0.049689  0.286791  0.005363)  Total sigma:          28.62
            37.6281          3.8136          1.2196
             3.2931         23.6929          0.2859
             2.6468          0.6945         24.5346

     H   66    anisotropy:     15.21    eta:   -0.1397
     H   66    sigma_11=     24.26    axis=(  0.139039  0.015434 -0.990167)
     H   66    sigma_22=     22.84    axis=(  0.231438 -0.972695  0.017337)
     H   66    sigma_33=     38.76    axis=(  0.962863  0.231573  0.138815)

     Atom 67  O   pos: (  0.707281  0.167735  0.293657)  Total sigma:         222.23
           206.1071         13.7783          5.8028
            15.7832        247.3938         -3.7408
             3.2875         -4.4838        213.1884

     O   67    anisotropy:     45.11    eta:   -0.5365
     O   67    sigma_11=    215.26    axis=(  0.373676 -0.053373  0.926023)
     O   67    sigma_22=    199.12    axis=( -0.878311  0.300621  0.371749)
     O   67    sigma_33=    252.31    axis=( -0.298223 -0.952249  0.065457)

     Atom 68  H   pos: (  0.703191  0.044711  0.375209)  Total sigma:          21.95
            11.3833          1.6615          0.0185
             1.8991         34.9127        -12.9000
            -0.5375        -13.6933         19.5402

     H   68    anisotropy:     31.09    eta:   -0.0698
     H   68    sigma_11=     12.30    axis=(  0.548342  0.391440  0.738983)
     H   68    sigma_22=     10.86    axis=(  0.834549 -0.312549 -0.453696)
     H   68    sigma_33=     42.67    axis=( -0.053373 -0.865499  0.498059)

     Atom 69  H   pos: ( -0.205323  0.284895  0.362506)  Total sigma:          18.56
            14.6590         13.1768         11.6683
            12.4042         23.3804         11.2684
            11.5130         12.0251         17.6296

     H   69    anisotropy:     36.64    eta:   -0.1965
     H   69    sigma_11=      8.74    axis=(  0.183969 -0.705399  0.684520)
     H   69    sigma_22=      3.94    axis=( -0.834168  0.256320  0.488327)
     H   69    sigma_33=     42.98    axis=(  0.519921  0.660842  0.541267)

     Atom 70  Ca  pos: (  0.456975  0.362553  0.862369)  Total sigma:        1096.26
          1082.0205         14.5086         12.4436
            13.4159       1120.4159        -17.7103
            15.7380        -21.6756       1086.3565

     Ca  70    anisotropy:    -53.47    eta:   -0.9228
     Ca  70    sigma_11=   1097.64    axis=(  0.727652  0.135361  0.672458)
     Ca  70    sigma_22=   1130.53    axis=( -0.160455 -0.919550  0.358723)
     Ca  70    sigma_33=   1060.62    axis=(  0.666916 -0.368925 -0.647393)

     Atom 71  Si  pos: ( -0.024220  0.331652  0.672003)  Total sigma:         405.38
           396.6766          8.8635         18.3307
            15.1177        387.8532        -21.8774
            18.4260        -28.6093        431.6155

     Si  71    anisotropy:     61.27    eta:   -0.9830
     Si  71    sigma_11=    405.04    axis=(  0.813249  0.581834 -0.009734)
     Si  71    sigma_22=    364.88    axis=( -0.523670  0.739042  0.423777)
     Si  71    sigma_33=    446.23    axis=(  0.253762 -0.339538  0.905714)

     Atom 72  O   pos: ( -0.208554  0.248530  0.808640)  Total sigma:          90.23
            81.0837         -2.0343         15.8756
             4.4260        121.5711          5.4298
            24.8088          9.7558         68.0429

     O   72    anisotropy:    -56.20    eta:   -0.7537
     O   72    sigma_11=     94.85    axis=(  0.807101 -0.194490  0.557459)
     O   72    sigma_22=    123.08    axis=(  0.113474  0.977682  0.176810)
     O   72    sigma_33=     52.77    axis=( -0.579406 -0.079446  0.811158)

     Atom 73  O   pos: (  0.114903  0.453195  0.829396)  Total sigma:          97.61
            94.1749        -13.1654         -7.6339
            -5.4566        144.5990         18.4637
           -15.1984          4.2912         54.0633

     O   73    anisotropy:     75.80    eta:   -0.8752
     O   73    sigma_11=     94.46    axis=( -0.952597 -0.223691  0.206205)
     O   73    sigma_22=     50.23    axis=(  0.231641 -0.093881  0.968261)
     O   73    sigma_33=    148.15    axis=(  0.197233 -0.970128 -0.141247)

     Atom 74  O   pos: (  0.107682  0.138658  0.591637)  Total sigma:         186.60
           176.5531        -36.4734          1.4715
           -35.9651        211.8408         -5.2624
             3.6759         -3.3783        171.3930

     O   74    anisotropy:     72.43    eta:   -0.3539
     O   74    sigma_11=    171.00    axis=( -0.047190  0.063595  0.996859)
     O   74    sigma_22=    153.91    axis=(  0.847696  0.530445  0.006289)
     O   74    sigma_33=    234.88    axis=(  0.528379 -0.845331  0.078941)

     Atom 75  O   pos: ( -0.087812  0.448142  0.473658)  Total sigma:         130.33
           129.4912        -45.7501         75.3711
           -35.7126        148.0049        -41.9906
            51.5808        -23.2962        113.5072

     O   75    anisotropy:    137.73    eta:   -0.5878
     O   75    sigma_11=    111.41    axis=(  0.406736  0.817131  0.408489)
     O   75    sigma_22=     57.43    axis=( -0.671813 -0.035464  0.739871)
     O   75    sigma_33=    222.16    axis=(  0.619058 -0.575361  0.534535)

     Atom 76  Ca  pos: (  0.071581  0.780309  0.898963)  Total sigma:        1062.40
          1052.1249        -19.3102         -4.0233
           -20.0641       1104.6000         -4.9810
            -2.9628         -2.3492       1030.4781

     Ca  76    anisotropy:     73.25    eta:   -0.3603
     Ca  76    sigma_11=   1046.78    axis=(  0.918204  0.295955 -0.263272)
     Ca  76    sigma_22=   1029.19    axis=(  0.241089  0.109803  0.964271)
     Ca  76    sigma_33=   1111.23    axis=( -0.314289  0.948870 -0.029470)

     Atom 77  Si  pos: ( -0.462435  0.823604  0.777597)  Total sigma:         400.31
           396.5138         15.9521         -7.0031
            16.7888        402.5098         32.1891
            -9.5080         45.2795        401.9011

     Si  77    anisotropy:    -66.55    eta:   -0.8684
     Si  77    sigma_11=    403.23    axis=(  0.907203  0.180346 -0.380077)
     Si  77    sigma_22=    441.76    axis=( -0.138897 -0.724389 -0.675254)
     Si  77    sigma_33=    355.94    axis=( -0.397103  0.665384 -0.632118)

     Atom 78  O   pos: ( -0.599881  0.766270  0.965882)  Total sigma:          87.87
           137.0881        -19.8056         36.1241
           -26.9146         54.4391         19.6472
            43.3560         13.1148         72.0930

     O   78    anisotropy:    105.13    eta:   -0.7011
     O   78    sigma_11=     77.40    axis=(  0.192362 -0.692064 -0.695733)
     O   78    sigma_22=     28.26    axis=(  0.371404  0.707578 -0.601158)
     O   78    sigma_33=    157.96    axis=( -0.908326  0.142758 -0.393147)

     Atom 79  O   pos: ( -0.252644  0.905603  0.865823)  Total sigma:         110.90
           105.7192          4.3112         -3.6051
             9.4065        137.5629          3.8697
            -7.3383         -2.4768         89.4036

     O   79    anisotropy:     42.13    eta:   -0.6595
     O   79    sigma_11=    106.11    axis=( -0.929512  0.195801  0.312522)
     O   79    sigma_22=     87.59    axis=(  0.307683 -0.055468  0.949871)
     O   79    sigma_33=    138.98    axis=( -0.203321 -0.979074  0.008686)

     Atom 80  O   pos: ( -0.445637  0.637981  0.630481)  Total sigma:         101.96
            73.2986         17.5081        -31.1411
            25.2179         74.9517        -11.7502
           -33.6319          0.5188        157.6325

     O   80    anisotropy:    102.43    eta:   -0.5594
     O   80    sigma_11=     86.92    axis=(  0.525104  0.795034  0.303623)
     O   80    sigma_22=     48.72    axis=(  0.780179 -0.592229  0.201458)
     O   80    sigma_33=    170.25    axis=( -0.339981 -0.131094  0.931250)

     Atom 81  Ca  pos: (  0.215524 -0.088442  1.140321)  Total sigma:        1066.11
          1096.9833        -38.7041          8.3589
           -36.2861       1065.3308          6.1944
             3.8450          4.7591       1036.0117

     Ca  81    anisotropy:     83.69    eta:   -0.2956
     Ca  81    sigma_11=   1046.46    axis=(  0.427230  0.673818  0.602863)
     Ca  81    sigma_22=   1029.96    axis=( -0.348252 -0.492695  0.797479)
     Ca  81    sigma_33=   1121.91    axis=( -0.834383  0.550655 -0.024165)

     Atom 82  Si  pos: (  0.727257 -0.166137  1.337445)  Total sigma:         408.82
           423.2610         25.4118         -6.2324
            32.3757        364.0754         -5.6709
            -2.5835         -6.2106        439.1087

     Si  82    anisotropy:    -85.01    eta:   -0.2352
     Si  82    sigma_11=    430.49    axis=(  0.762868  0.279753  0.582899)
     Si  82    sigma_22=    443.82    axis=( -0.527654 -0.251633  0.811334)
     Si  82    sigma_33=    352.14    axis=(  0.373649 -0.926509 -0.044350)

     Atom 83  O   pos: ( -0.118345 -0.010795  1.196998)  Total sigma:         122.80
           131.8444         11.4624        -20.9126
             9.8600        136.8165        -18.9326
           -15.0450        -19.4192         99.7478

     O   83    anisotropy:    -52.66    eta:   -0.9621
     O   83    sigma_11=    123.47    axis=( -0.752632  0.657279  0.039101)
     O   83    sigma_22=    157.24    axis=( -0.586036 -0.695760  0.415307)
     O   83    sigma_33=     87.70    axis=(  0.300178  0.289659  0.908841)

     Atom 84  O   pos: (  0.516809 -0.180340  1.223092)  Total sigma:         109.92
           139.2959        -10.5711         26.3985
           -19.6485        103.8077         -2.6681
            19.2891          3.1408         86.6626

     O   84    anisotropy:     63.08    eta:   -0.5718
     O   84    sigma_11=    100.92    axis=(  0.183318  0.933148  0.309241)
     O   84    sigma_22=     76.87    axis=( -0.382063 -0.222212  0.897022)
     O   84    sigma_33=    151.97    axis=( -0.905772  0.282590 -0.315786)

     Atom 85  O   pos: ( -0.283826 -0.091351  1.561267)  Total sigma:         119.92
           116.7891        -29.8195        -33.9650
           -33.9633        107.5974         28.4373
           -23.7852         19.2591        135.3682

     O   85    anisotropy:     86.53    eta:   -0.3857
     O   85    sigma_11=    102.20    axis=( -0.481924  0.456619 -0.747829)
     O   85    sigma_22=     79.95    axis=(  0.665905  0.745580  0.026116)
     O   85    sigma_33=    177.61    axis=( -0.569492  0.485397  0.663377)

     Atom 86  Ca  pos: ( -0.075447  0.330850  1.130545)  Total sigma:        1076.35
          1088.6212        -35.7706         15.2931
           -29.9108       1086.7781         -1.9196
            12.3581         -3.1967       1053.6465

     Ca  86    anisotropy:     69.32    eta:   -0.3398
     Ca  86    sigma_11=   1061.09    axis=(  0.452656  0.640563  0.620307)
     Ca  86    sigma_22=   1045.39    axis=(  0.525939  0.369967 -0.765841)
     Ca  86    sigma_33=   1122.56    axis=(  0.720063 -0.672907  0.169429)

     Atom 87  Si  pos: ( -0.584568  0.397410  1.333540)  Total sigma:         407.20
           425.2835         34.3953          9.7496
            36.3621        359.9909         -9.1449
            15.8625         -2.0694        436.3170

     Si  87    anisotropy:    -95.77    eta:   -0.2998
     Si  87    sigma_11=    429.55    axis=( -0.551674 -0.341910  0.760759)
     Si  87    sigma_22=    448.69    axis=(  0.727154  0.249608  0.639487)
     Si  87    sigma_33=    343.35    axis=( -0.408539  0.905976  0.110919)

     Atom 88  O   pos: (  0.236395  0.243053  1.255586)  Total sigma:         130.52
           141.2085          6.9059         23.4813
             0.6236        130.4541         11.3662
            30.0441         22.2537        119.9091

     O   88    anisotropy:     50.72    eta:   -0.9697
     O   88    sigma_11=    130.01    axis=( -0.504983  0.858370  0.090519)
     O   88    sigma_22=     97.22    axis=( -0.462819 -0.357805  0.811033)
     O   88    sigma_33=    164.34    axis=( -0.728554 -0.367664 -0.577955)

     Atom 89  O   pos: ( -0.403299  0.422352  1.174348)  Total sigma:         101.21
           110.9441          0.1966        -16.8214
            -7.0191         92.4386          3.7492
            -4.6131         -0.6027        100.2559

     O   89    anisotropy:     25.36    eta:   -0.1153
     O   89    sigma_11=     93.74    axis=( -0.479539  0.236131 -0.845154)
     O   89    sigma_22=     91.79    axis=(  0.243905  0.961031  0.130115)
     O   89    sigma_33=    118.12    axis=( -0.842943  0.143742  0.518445)

     Atom 90  O   pos: ( -0.660364  0.636556  1.370426)  Total sigma:         161.38
           168.4707        -10.4917         -5.6057
            -6.5206        167.1316         -2.7712
            -2.6729         -0.8412        148.5349

     O   90    anisotropy:     22.62    eta:   -0.9041
     O   90    sigma_11=    160.66    axis=(  0.616128  0.720689 -0.317796)
     O   90    sigma_22=    147.03    axis=(  0.259855  0.194897  0.945775)
     O   90    sigma_33=    176.46    axis=( -0.743547  0.665299  0.067194)

     Atom 91  O   pos: ( -0.513446  0.347384  1.557562)  Total sigma:          81.49
            42.3612        -11.5867        -25.1323
           -13.3745        131.8731        -32.1773
           -20.0085        -14.4363         70.2261

     O   91    anisotropy:     87.67    eta:   -0.9336
     O   91    sigma_11=     79.55    axis=(  0.559325 -0.222293 -0.798587)
     O   91    sigma_22=     24.98    axis=(  0.827313  0.210177  0.520941)
     O   91    sigma_33=    139.94    axis=( -0.052044  0.952056 -0.301463)

     Atom 92  Ca  pos: (  0.483818  0.055589  1.749111)  Total sigma:        1066.60
          1077.4768        -37.6829        -26.1470
           -32.9798       1057.9324         14.0755
           -30.6782          4.8602       1064.3991

     Ca  92    anisotropy:     79.03    eta:   -0.4841
     Ca  92    sigma_11=   1053.01    axis=( -0.141020  0.559281 -0.816896)
     Ca  92    sigma_22=   1027.51    axis=(  0.664228  0.665308  0.340832)
     Ca  92    sigma_33=   1119.29    axis=( -0.734108  0.494541  0.465311)

     Atom 93  Ca  pos: ( -0.655536  0.595851  1.747808)  Total sigma:        1123.77
          1130.8179          6.2744        -11.8888
             6.8358       1145.0081         37.3842
           -16.6308         36.0980       1095.4979

     Ca  93    anisotropy:    -77.98    eta:   -0.5700
     Ca  93    sigma_11=   1134.95    axis=( -0.966075 -0.146735  0.212528)
     Ca  93    sigma_22=   1164.58    axis=(  0.029370 -0.879997 -0.474070)
     Ca  93    sigma_33=   1071.79    axis=(  0.256587 -0.451745  0.854453)

     Atom 94  Ca  pos: ( -0.292771  0.659414  0.340095)  Total sigma:        1044.43
          1019.9609         -0.5469         -0.2692
            -6.4860       1025.8043        -37.2717
             2.3786        -43.2027       1087.5321

     Ca  94    anisotropy:     94.53    eta:   -0.2369
     Ca  94    sigma_11=   1020.39    axis=(  0.982712 -0.151592 -0.106282)
     Ca  94    sigma_22=   1005.46    axis=(  0.182916  0.883680  0.430873)
     Ca  94    sigma_33=   1107.45    axis=(  0.028603 -0.442865  0.896132)

     Atom 95  O   pos: ( -0.144503  0.784822  0.059328)  Total sigma:         190.39
           215.1485         11.2244        -38.2448
             9.5230        116.1899          7.2939
           -36.8843          8.2397        239.8180

     O   95    anisotropy:    114.95    eta:   -0.9955
     O   95    sigma_11=    190.21    axis=( -0.798071 -0.172422 -0.577367)
     O   95    sigma_22=    113.92    axis=( -0.138872  0.985022 -0.102204)
     O   95    sigma_33=    267.02    axis=( -0.586342  0.001386  0.810062)

     Atom 96  H   pos: ( -0.156645  0.927549  0.057206)  Total sigma:          28.69
            24.0401         -1.3038         -2.6203
            -1.4282         36.5364         -0.4612
            -2.8509          0.2005         25.5006

     H   96    anisotropy:     11.99    eta:   -0.7128
     H   96    sigma_11=     27.54    axis=( -0.594226 -0.078663  0.800442)
     H   96    sigma_22=     21.85    axis=(  0.796646  0.079395  0.599210)
     H   96    sigma_33=     36.69    axis=( -0.110687  0.993735  0.015488)

     Atom 97  O   pos: (  0.167039  0.033859  1.642123)  Total sigma:         145.52
           185.9461         21.0645         -7.5919
            15.8096        164.0191         21.8858
            -5.3237         42.2753         86.5869

     O   97    anisotropy:   -107.81    eta:   -0.4496
     O   97    sigma_11=    165.30    axis=( -0.559898  0.750214  0.351701)
     O   97    sigma_22=    197.61    axis=( -0.821052 -0.559380 -0.113876)
     O   97    sigma_33=     73.64    axis=(  0.111303 -0.352523  0.929160)

     Atom 98  H   pos: (  0.156297  0.098864  1.513725)  Total sigma:          25.76
            19.6257          1.7717          0.2150
             1.9812         24.2957         -7.2573
            -0.2095         -6.8559         33.3616

     H   98    anisotropy:     17.25    eta:   -0.2959
     H   98    sigma_11=     21.71    axis=(  0.610117  0.677744  0.410390)
     H   98    sigma_22=     18.31    axis=(  0.790651 -0.554317 -0.260008)
     H   98    sigma_33=     37.26    axis=( -0.051267 -0.483110  0.874057)

     Initialization:
     gipaw_setup  :      0.32s CPU      0.38s WALL (       1 calls)

     Linear response
     greenf       :  16103.45s CPU  16295.36s WALL (      96 calls)
     cgsolve      :  16024.06s CPU  16214.73s WALL (      96 calls)
     ch_psi       :  15554.77s CPU  15733.48s WALL (    6772 calls)
     h_psiq       :  11378.62s CPU  11499.41s WALL (    6772 calls)

     Apply operators
     h_psi        :   9203.07s CPU   9294.97s WALL (    7400 calls)
     apply_vel    :    204.42s CPU    212.99s WALL (      84 calls)

     Induced current
     j_para       :    511.03s CPU    515.30s WALL (     108 calls)
     biot_savart  :      0.06s CPU      0.06s WALL (       1 calls)

     Other routines

     General routines
     calbec       :   4387.88s CPU   4467.65s WALL (   21756 calls)
     fft          :      0.27s CPU      0.29s WALL (      32 calls)
     fftw         :   6420.84s CPU   6473.30s WALL ( 3753810 calls)
     davcio       :      0.01s CPU      2.04s WALL (      64 calls)

     Parallel routines
     fft_scatter  :   1955.53s CPU   1975.30s WALL ( 3753842 calls)

     Plugins


     GIPAW        :      5h 5m CPU      5h 9m WALL


   This run was terminated on:  11:43:35   4Nov2023            

=------------------------------------------------------------------------------=
   JOB DONE.
=------------------------------------------------------------------------------=
