# Supplementary material for: Is there a future for 43Ca nuclear magnetic resonance in cement science?
Source: Phys Chem Chem Phys. 2025 Apr 9;27(17):9159–68. doi: 10.1039/d5cp00491h (PMC11997747; doi:10.1039/d5cp00491h)
Supplement: CP-027-D5CP00491H-s001 [file CP-027-D5CP00491H-s001.zip › QE-Files/CSH-bulk-structures/CONFIG_Pair3]

Pair3 -4117.02530598 Ry
0 3
6.588485311  -0.089476621  -0.158081489
  -8.129653788  12.226855555  -0.041553413
   0.444418828  -6.327314017  13.908587948
O  1
-6.5703892631        5.0581271981       12.8604016621
H  2
-7.1890383535       11.1967360221       -0.1023889631
H  3
-5.6044985946        4.8093526459       12.7823987700
O  4
0.4796250082        1.3661456364        1.6575493140
H  5
-0.5485045707        1.4642237283        1.6406906193
H  6
0.6758986682        0.7573790883        2.3996372014
O  7
-2.4221341023        9.3496392094        0.7418876021
H  8
-3.0331161522        9.9635211975        1.2626967055
H   9
-1.4550284008        9.5794391515        1.0140648474
O  10
5.6708688516       -5.6131111512       13.0216368629
H  11
4.9063060462        1.0302000349        0.0197389158
H  12
-2.9468616180        5.7703916403       12.8407403401
O  13
2.4955469038       -4.3196693777       13.6215107255
H  14
2.9696464023        1.7700253280       -0.0286655361
H 15
1.4847372701        1.6597082387        0.4767860581
O  16
-2.7548093817        5.7892083315       10.3689176312
H  17
-2.6259742784        6.7832222521       10.4706825694
H   18
-3.6623699078        5.5835842621       10.6781094055
O  19
-2.3309703370        8.8200131000        3.6424491324
H  20
-1.3938800496        9.0212867231        3.4413272587
H  21
-2.8996819814        9.6237935649        3.4026916944
O  22
-1.1472238870        3.4110866651       10.6601768672
H  23
-1.7020716034        4.2188170202       10.5286620129
H   24
-0.2088917891        3.7376531924       10.6360521036
Ca  25
-2.0242803215        8.5673583803        6.1192046136
Si   26
-5.3102818189        8.3433884440        5.1733325360
O 27
-6.4675307985        7.8944363649        6.2006931497
O  28
-4.2952182052        9.4039630855        5.8568938761
O   29
-4.5391894879        6.9599059148        4.6562493458
O  30
-5.9879087393        8.8155168149        3.7042460123
Ca 31
4.2982978848       -0.5628857602        5.9832349630
Si  32
0.9686715132       -0.2585141161        4.9629223151
O  33
-0.1017939509       -1.2103204169        5.7282346755
O  34
2.1083111858        0.1414521714        6.0687270950
O  35
1.6649662742       -0.8382994393        3.5662623904
Ca 36
-2.8515499906        5.5900225133        7.9317458273
Si  37
-5.9495480200        5.5354795417        8.9403754438
O   38
-5.0307623095        5.7849619758        7.6248168310
O   39
-0.7683314524        4.8548086976        8.2255617255
O 40
-6.0176274657        6.8880206893        9.8467980820
Ca 41
-5.3434844659        8.5526022793        8.3141915882
Si 42
5.9678614397       -3.3389540526        9.1776617761
O  43
-2.9464854939        7.8228512171        8.1731394582
O  44
0.6011077728       -2.6267377935        8.4440887887
O  45
4.7447601289       -2.2158322559        9.3775548400
O   46
-0.2365200453       -3.7691487746       10.8150650759
Ca  47
1.0751526658       -5.1178860121       11.9037001289
Ca   48
-3.5984875918        7.5379379002        2.0382818442
Si  49
-5.7289625342       10.1490512117        2.6889766357
O  50
-6.5197765885        9.8392063356        1.3058870626
O  51
-4.1367957489       10.3200127207        2.4813160687
O   52
0.7457130053        6.3264973135        1.8544370956
H   53
0.9440055162        5.4070234526        2.1653175807
H   54
0.3824916239        6.8402794869        2.6073180914
O  55
-3.2223122256        4.5948455445        0.3638067751
H  56
2.5398175384        3.9714280027        0.2327525851
H   57
-3.5028684083        5.5091172605        0.0857731709
O  58
0.2511466470        1.4173567918       13.4293550555
H   59
-0.0125919833        8.5285813392        0.1802635252
H  60
-0.2557910066        6.9525405064        0.0990093370
O  61
-4.0312552104        4.3309180790       12.8731356280
H  62
-4.0542152250        3.5607493803       12.1830625680
H  63
-4.5760931741       10.3028717296       -0.1307844226
O  64
1.7210944286        3.5801045131        2.4255964898
H  65
1.7238667722        3.7537307466        3.4161779715
H  66
1.1609743477        2.7675000341        2.2494948334
O  67
0.2370617695       -1.1536227808       11.7338972452
H  68
0.0700134591       -2.1153995833       11.5207008197
H   69
-0.6582161728       -0.7159780303       11.5434587421
Ca 70
2.4768481641        2.4906728623        6.1774948347
Si 71
-0.6532995605        2.3632560839        5.1116394559
O   72
-2.0689829506        1.7503821520        5.6454075317
O   73
0.2227887085        2.8577739947        6.4161797140
O   74
0.2481815881        1.1253527243        4.3984689742
O   75
-0.8117262296        3.6295952773        4.1132757929
Ca 76
0.0648597365        5.2891671089        5.7730381555
Si  77
-3.3105267901        5.7836241243        4.6691132397
O   78
-4.0958771701        4.3831458480        4.9711290431
O   79
-2.1941574657        6.1490137329        5.7908851775
O  80
-2.7145926177        5.8407090700        3.1453924151
Ca  81
0.8271478854       -0.4102192421        8.0295189099
Si 82
-2.2793775452       -0.5313168132        9.5440596628
O   83
-1.5025491689        0.1546375538        8.2673713434
O   84
2.6909022385       -0.7147061336        9.2254866408
O   85
-1.9629355994        0.1581047314       11.0032074746
Ca  86
-1.0555530603        2.5059252871        8.3191369187
Si  87
-4.4652458268        2.8833919922        9.6450745605
O   88
0.9797915436        1.6666226554        9.1735417014
O   89
-3.3533094149        3.1229047543        8.4589629851
O  90
-5.2816104952        4.3364959983        9.9506081380
O  91
-3.8215576543        2.4991298785       11.1111792251
Ca  92
2.0642787622        0.2113963519       11.2045430906
Ca  93
-1.9385606549        1.9960208531       12.3591480102
Ca  94
-2.4271149325        3.6930427448        2.5283485354
O   95
4.4855839425        1.5167634594        1.4574917239
H  96
4.2400835831        0.7006618801        1.9245190798
O   97
-3.5283599890        0.7814890307       13.6105673942
H   98
-4.4487233776        1.0819689968       13.7639034633
