# Supplementary material for: Is there a future for 43Ca nuclear magnetic resonance in cement science?
Source: Phys Chem Chem Phys. 2025 Apr 9;27(17):9159–68. doi: 10.1039/d5cp00491h (PMC11997747; doi:10.1039/d5cp00491h)
Supplement: CP-027-D5CP00491H-s001 [file CP-027-D5CP00491H-s001.zip › QE-Files/CSH-bulk-structures/CONFIG_Pair4]

Pair4 relaxed -4117.11573229 Ry
0 3
   6.625406280  -0.059873861   0.076913520
  -8.120154244  12.130538892  -0.280851384
   0.903505265  -6.245303848  13.686549694
O  1
-5.3683152805        5.1503224787       12.3993121140
H  2
-4.9362469684        4.8780712577       13.2398457467
H  3
-4.8865341703        4.7318093067       11.6523763617
O  4
1.6184521465        0.9023180865        1.5053176714
H   5
1.8836084835        1.5990534035        2.1762364726
H  6
2.1762343299        0.0738806043        1.6233183440
O  7
-2.5198060313        3.7197966116       13.2742419001
H   8
-4.1610854875       10.1177179278        0.2659869608
H  9
-2.5772818230       10.0291572918        0.1061817424
O  10
6.4471787274       -5.5630787325       13.7019461404
H  11
4.7463741964        1.5212421412        0.0935611260
H  12
-2.1372421587        5.8165940113       12.9874173207
O  13
2.7295637244       -2.8916336056       12.7297731734
H  14
3.6375159861       -3.1514822546       13.1299272032
H   15
1.3227475202        3.7626183217       -0.1807808569
O   16
-2.9492130700        6.0021229252       10.6852498321
H  17
-2.4316496696        6.8605469965       10.7244238245
H   18
-3.8869016910        6.2923859475       10.5274518894
O   19
-1.7929781835        8.8961626451        3.5831614753
H  20
-0.9194326482        9.3467441772        3.7001450243
H  21
-2.4555926552        9.6344006985        3.6588253412
O  22
-0.7527404364        2.9030610205       10.7336485868
H  23
-0.8150024810        3.7101129959       10.1063170917
H   24
0.2043575193        2.8465031218       10.9227024288
Ca  25
-1.5972697534        8.2438994192        6.0853141191
Si  26
-4.6591448611        8.1007025766        4.7601468830
O   27
-6.1220414018        7.6398724809        5.2705116346
O   28
-3.9665297287        9.1068657555        5.8400475222
O  29
-3.6907772913        6.7858078591        4.5362478528
O  30
-4.7685990746        8.7203862135        3.1947534874
Ca 31
4.5480384965       -0.7167918587        6.1208697753
Si 32
1.1685859175       -0.5722116167        5.2202479294
O  33
0.1419128578       -1.4594272852        6.1026195980
O 34
2.3340493943       -0.0148076828        6.1877955504
O  35
1.7876420642       -1.4011496968        3.9408506641
Ca  36
-2.7161631013        5.3803716299        8.2478314557
Si  37
0.8580797147        5.2165699794        8.9863994065
O  38
-5.0338578574        5.6000479400        7.4787578615
O  39
-0.6518645577        4.6319689335        8.8176659633
O  40
-5.5673619284        6.6073331259        9.8431398694
Ca 41
-4.9277554710        8.2466848632        7.9966364068
Si  42
6.4517753579       -3.4959668766        9.3773509787
O   43
-2.7471942030        7.7016087652        8.3068553719
O   44
1.0845831974       -3.2380567232        8.2752356481
O   45
5.8731638317       -1.9323610441        9.4111954850
O  46
0.1157895642       -3.8730406956       10.8386873698
Ca   47
1.6220221173       -4.9678487185       12.0670524519
Ca  48
5.9884340332        0.1751761630        2.3161266935
Si  49
-4.9372089213       10.3331804277        2.8280055093
O   50
-5.3233144832       10.6002053278        1.2684025059
O   51
4.4988543401       -1.0072296985        3.6253858830
O  52
0.0753136113        6.8882258136        1.9755435137
H  53
-0.5391266474        6.5209977594        2.6815460560
H   54
0.7224443646        7.4728748066        2.4356315871
O  55
-2.8632601846        5.9310388990        1.1204232820
H  56
-2.7794183038        6.5653350032        1.8555398497
H  57
-3.6258824334        6.2650479063        0.4999502379
O   58
-1.3275581623       10.1555290483        1.2292081926
H  59
-1.5260155513        9.4568990309        1.9060304976
H   60
-6.9410961084       10.2537491150        1.1005348213
O  61
0.5009812393        4.4013954455        1.1195620753
H  62
1.1214235186        4.0253949881        1.8195201151
H  63
0.5202447273        5.3962145545        1.2764261166
O  64
1.8953144905        3.1090794247        2.9231315346
H   65
2.3868894911        3.5905593552        3.7702645292
H  66
0.9712367536        2.9260905780        3.2261935137
O   67
0.1980951064       -1.4201674455       12.0196487811
H  68
0.0629197265       -2.3504092346       11.6667107345
H   69
-0.6198103241       -0.9249712944       11.6880004005
Ca   70
2.5447141049        2.3301502807        6.2344572974
Si  71
-0.6429156086        2.0365248449        4.7370549635
O   72
-1.9074864646        1.6520863891        5.6717965880
O   73
0.3088925994        3.0337865162        5.5994485950
O   74
0.3023419475        0.6242220725        4.4711417084
O   75
-0.9300729870        2.3721594114        3.1636026273
Ca   76
0.4676048416        5.3006889808        5.5623439028
Si  77
-2.6503725733        5.4890998185        4.7646052163
O  78
-3.6896739537        4.2217737352        4.8186622542
O  79
-1.8300982613        5.7593444577        6.1619447925
O   80
-1.5200321655        5.4014261203        3.5942938012
Ca 81
1.1368185690       -0.7216666773        8.1774047069
Si  82
4.6487026462       -0.8014859230        9.5007745006
O   83
-1.5270646586        0.2351147472        8.2070980535
O   84
3.1610965685       -1.4886261541        9.2607522158
O   85
-1.9284103431       -0.1875032297       10.9690349863
Ca   86
-0.9503449877        2.3701852594        7.8389216223
Si  87
2.2487852875        2.4724392420        9.2424773534
O  88
1.1998952802        1.7128015956        8.2364785273
O   89
-3.0995006215        2.9930533362        8.2291053200
O  90
1.6833011191        3.9738724806        9.7950746648
O   91
2.4792363137        1.5521830838       10.5552865723
Ca  92
2.3979508521       -0.7653890336       11.4856617750
Ca  93
-2.4426956688        1.8398338951       11.8753162840
Ca   94
-1.7811993371        4.0095339417        1.8244459366
O   95
3.8666264834        2.4183910808        0.3862977399
H   96
3.1601305200        1.8629864589        0.7786992794
O    97
2.8733191435        0.4827824954       13.3154662300
H   98
1.2440603415        7.0647481071        0.1808013015
