# Supplementary material for: Is there a future for 43Ca nuclear magnetic resonance in cement science?
Source: Phys Chem Chem Phys. 2025 Apr 9;27(17):9159–68. doi: 10.1039/d5cp00491h (PMC11997747; doi:10.1039/d5cp00491h)
Supplement: CP-027-D5CP00491H-s001 [file CP-027-D5CP00491H-s001.zip › QE-Files/CSH-bulk-structures/pair3-9.vc-relax.nmr.out]

     Program GIPAW v.7.2 starts on  3Nov2023 at  6:44:37 

     This program is part of the open-source Quantum ESPRESSO suite
     for quantum simulation of materials; please cite
         "P. Giannozzi et al., J. Phys.:Condens. Matter 21 395502 (2009);
         "P. Giannozzi et al., J. Phys.:Condens. Matter 29 465901 (2017);
         "P. Giannozzi et al., J. Chem. Phys. 152 154105 (2020);
          URL http://www.quantum-espresso.org", 
     in publications or presentations arising from this work. More details at
     http://www.quantum-espresso.org/quote

     Parallel version (MPI), running on   112 processors

     MPI processes distributed on     1 nodes
     R & G space division:  proc/nbgrp/npool/nimage =     112
     232077 MiB available memory on the printing compute node when the environment starts


     ***** This is GIPAW git revision                                          *****
     ***** you can cite: N. Varini et al., Comp. Phys. Comm. 184, 1827 (2013)  *****
     ***** in publications or presentations arising from this work.            *****

     Parallelizing q-star over 1 images
     Reading input from pair3-9.vc-relax.nmr.in

     ------------------- Input file: --------------------
&inputgipaw
	job = 'nmr'
	prefix = 'pair3-9.vc-relax_nmr'
	tmp_dir = './tmpPair3-9/',
	verbosity = 'high'
	diagonalization = 'david'
/


     Reading xml data from directory:

     ./tmpPair3-9/pair3-9.vc-relax_nmr.save/
     file Ca.pbe-spn-kjpaw_psl.1.0.0.UPF: wavefunction(s)  3S renormalized
     file O.pbe-n-kjpaw_psl.1.0.0.UPF: wavefunction(s)  2S 2P renormalized
     file Si.pbe-nl-kjpaw_psl.1.0.0.UPF: wavefunction(s)  3S 3P renormalized
     file H.pbe-kjpaw_psl.1.0.0.UPF: wavefunction(s)  1S renormalized

     IMPORTANT: XC functional enforced from input :
     Exchange-correlation= PBE
                           (   1   4   3   4   0   0   0)
     Any further DFT definition will be discarded
     Please, verify this is what you really want


     Parallelization info
     --------------------
     sticks:   dense  smooth     PW     G-vecs:    dense   smooth      PW
     Min         124     124     42                17353    17353    3501
     Max         125     125     43                17362    17362    3513
     Sum       13901   13901   4801              1944113  1944113  392957

     Using Slab Decomposition

     Reading collected, re-writing distributed wavefunctions
     Subspace diagonalization in iterative solution of the eigenvalue problem:
     a serial algorithm will be used

     GIPAW projectors -----------------------------------------------
     atom=  Ca   l=0  rc=    1.3000  rs=    0.8667
     atom=  Ca   l=0  rc=    1.3000  rs=    0.8667
     atom=  Ca   l=1  rc=    1.6000  rs=    1.0667
     atom=  Ca   l=1  rc=    1.6000  rs=    1.0667
     atom=  Ca   l=2  rc=    1.7000  rs=    1.1333
     atom=  Ca   l=2  rc=    1.7000  rs=    1.1333
     projs nearly linearly dependent: l=0  n1,n2= 1, 2  s=  0.99170013
     projs nearly linearly dependent: l=2  n1,n2= 1, 2  s=  0.99334936

     atom=  O    l=0  rc=    1.3000  rs=    0.8667
     atom=  O    l=0  rc=    1.3000  rs=    0.8667
     atom=  O    l=1  rc=    1.3500  rs=    0.9000
     atom=  O    l=1  rc=    1.3500  rs=    0.9000
     projs nearly linearly dependent: l=1  n1,n2= 1, 2  s=  0.99790099

     atom=  Si   l=0  rc=    1.8000  rs=    1.2000
     atom=  Si   l=0  rc=    1.8000  rs=    1.2000
     atom=  Si   l=1  rc=    1.8000  rs=    1.2000
     atom=  Si   l=1  rc=    1.8000  rs=    1.2000
     atom=  Si   l=2  rc=    1.8000  rs=    1.2000
     atom=  Si   l=2  rc=    1.8000  rs=    1.2000
     projs nearly linearly dependent: l=2  n1,n2= 1, 2  s=  0.99992180

     atom=  H    l=0  rc=    1.0000  rs=    0.6667
     atom=  H    l=0  rc=    1.0000  rs=    0.6667
     projs nearly linearly dependent: l=0  n1,n2= 1, 2  s=  0.99968852
     -----------------------------------------------------------------

     GIPAW integrals: -------------------------------------------
     Atom  i/j   nmr_para   nmr_dia   epr_rmc  epr_para   epr_dia
       Ca  1 1   0.25E+04 -0.66E+00  0.13E+02  0.81E+09  0.75E+03
       Ca  2 1   0.26E+04 -0.73E+00  0.13E+02  0.86E+09  0.79E+03
       Ca  2 2   0.28E+04 -0.80E+00  0.13E+02  0.92E+09  0.84E+03
       Ca  3 3   0.30E+02  0.22E+00  0.11E+02  0.47E+05  0.19E+03
       Ca  4 3   0.33E+02  0.20E+00  0.12E+02  0.54E+05  0.22E+03
       Ca  4 4   0.37E+02  0.17E+00  0.13E+02  0.60E+05  0.24E+03
       Ca  5 5   0.29E+01  0.74E+00  0.81E+01  0.47E+03  0.66E+02
       Ca  6 5   0.36E+01  0.91E+00  0.10E+02  0.59E+03  0.81E+02
       Ca  6 6   0.45E+01  0.11E+01  0.13E+02  0.74E+03  0.10E+03
       O   1 1   0.81E+03 -0.32E+00  0.65E+01  0.43E+08  0.24E+03
       O   2 1   0.91E+03 -0.39E+00  0.71E+01  0.48E+08  0.27E+03
       O   2 2   0.10E+04 -0.48E+00  0.78E+01  0.55E+08  0.31E+03
       O   3 3   0.99E+01  0.87E+00  0.58E+01  0.24E+04  0.75E+02
       O   4 3   0.11E+02  0.97E+00  0.67E+01  0.27E+04  0.83E+02
       O   4 4   0.12E+02  0.11E+01  0.76E+01  0.31E+04  0.93E+02
       Si  1 1   0.12E+04 -0.54E-01  0.93E+01  0.18E+09  0.37E+03
       Si  2 1   0.17E+04  0.68E-01  0.12E+02  0.26E+09  0.52E+03
       Si  2 2   0.24E+04  0.31E+00  0.19E+02  0.37E+09  0.74E+03
       Si  3 3   0.18E+02  0.34E+00  0.10E+02  0.13E+05  0.11E+03
       Si  4 3   0.21E+02  0.27E+00  0.11E+02  0.15E+05  0.13E+03
       Si  4 4   0.23E+02  0.18E+00  0.12E+02  0.18E+05  0.14E+03
       Si  5 5   0.26E+00  0.79E-01  0.58E+00  0.29E+02  0.79E+01
       Si  6 5   0.27E+00  0.84E-01  0.62E+00  0.30E+02  0.81E+01
       Si  6 6   0.29E+00  0.89E-01  0.66E+00  0.31E+02  0.84E+01
       H   1 1   0.39E+02  0.19E+00  0.29E+00  0.78E+05  0.13E+02
       H   2 1   0.41E+02  0.21E+00  0.32E+00  0.82E+05  0.14E+02
       H   2 2   0.43E+02  0.22E+00  0.36E+00  0.86E+05  0.15E+02
     ------------------------------------------------------------

     alpha_pv=     76.6131 eV

     Number of occupied bands for each k-point:
     k-point:     1    nbnd_occ= 260
     k-point:     2    nbnd_occ= 260
     k-point:     3    nbnd_occ= 260
     k-point:     4    nbnd_occ= 260


     q-space interpolation up to   240.00 Rydberg

     GIPAW job: nmr                                                                             
     NMR macroscopic correction: yes
             0.6667          0.0000          0.0000
             0.0000          0.6667          0.0000
             0.0000          0.0000          0.6667


     Largest allocated arrays     est. size (Mb)     dimensions
        KS wavefunctions at k          13.31 Mb     (    3356,  260)
        KS wavefunctions at k+q        13.31 Mb     (    3356,  260)
        First-order wavefunctions     133.14 Mb     (    3356,  260, 10)
        First-order wavefunct (US)     79.89 Mb     (    3356,  260,  6)
        Charge/spin density             0.51 Mb     (   67500,    1)
        Induced current                 4.63 Mb     (   67500,    3,3,1)
        Induced magnetic field          4.63 Mb     (   67500,    3,3,1)
        NL pseudopotentials            45.88 Mb     (    3356,  896)
        GIPAW NL terms                 45.88 Mb     (    3356,  896)

     Computing the magnetic susceptibility     isolve=0    ethr=  0.1000E-13
     k-point #    1 of     4      pool #  1    cpu time:      10.4
     compute_u_kq: q = (    0.0000,    0.0000,    0.0000)
     Rotating WFCS
     ethr =  1.00E-14,  avg # of iterations =  5.0
     eigenvalues at k:
 -34.9982 -34.8921 -34.8630 -34.8155 -34.6826 -34.5457 -34.5375 -34.3775
 -34.2973 -34.2623 -34.2543 -34.1965 -33.7680 -16.8605 -16.8091 -16.6940
 -16.6066 -16.5530 -16.4828 -16.4511 -16.4045 -16.3663 -16.3073 -16.2467
 -16.2160 -16.1802 -16.1562 -16.0925 -16.0698 -16.0324 -16.0126 -15.9725
 -15.9541 -15.9310 -15.9025 -15.8658 -15.8499 -15.8316 -15.8254 -15.8019
 -15.7892 -15.7561 -15.7371 -15.7018 -15.6898 -15.6718 -15.6578 -15.6494
 -15.6306 -15.6254 -15.6046 -15.5858 -15.5624 -15.5489 -15.5116 -15.4827
 -15.4580 -15.4440 -15.4140 -15.3977 -15.3761 -15.3645 -15.3477 -15.2875
 -15.2774 -15.2587 -15.2490 -15.2222 -15.1979 -15.1718 -15.1047 -15.0819
 -15.0531 -15.0212 -14.8713 -14.7836 -14.7033 -14.5824 -13.8194 -13.7159
 -13.6255 -13.5781 -13.5390 -13.4541 -13.3774 -13.3302 -13.2365 -13.1814
 -13.1089 -13.0376 -13.0220 -12.9049 -12.8923 -12.8769 -12.8426 -12.8027
 -12.7563 -12.6798 -12.6684 -12.6315 -12.6040 -12.5446 -12.4964 -12.4709
  -4.7520  -4.6615  -4.4604  -4.3466  -4.2601  -4.1874  -4.1736  -4.1530
  -4.0992  -4.0274  -3.9669  -3.8777  -3.8548  -3.8286  -3.7602  -3.6632
  -3.6315  -3.5561  -3.5121  -3.4228  -3.3786  -3.3053  -3.2054  -3.0751
  -2.7741  -2.2912  -2.0926  -1.7448  -1.7089  -1.6592  -1.5547  -1.4592
  -1.4418  -1.3836  -1.3560  -1.2832  -1.2191  -1.2030  -1.1346  -1.1207
  -0.9627  -0.9046  -0.8416  -0.8093  -0.7734  -0.7448  -0.6826  -0.6523
  -0.6458  -0.5784  -0.5388  -0.4847  -0.4522  -0.3981  -0.3472  -0.3316
  -0.3105  -0.2553  -0.2023  -0.1758  -0.1163  -0.0555  -0.0129   0.0489
   0.1685   0.2398   0.2856   0.3529   0.3700   0.4324   0.4604   0.5071
   0.6243   0.6860   0.7133   0.7724   0.8549   0.8875   0.9235   0.9588
   1.0015   1.0438   1.1001   1.1167   1.1778   1.2075   1.2478   1.2697
   1.3000   1.3127   1.3635   1.3968   1.4187   1.4573   1.4869   1.5114
   1.5526   1.5610   1.5875   1.6159   1.6535   1.6612   1.6782   1.6885
   1.7162   1.7450   1.7579   1.7926   1.8139   1.8312   1.8535   1.8919
   1.9037   1.9172   1.9407   1.9961   2.0247   2.0752   2.0975   2.1059
   2.1374   2.1570   2.1663   2.2107   2.2275   2.2628   2.2773   2.3147
   2.3729   2.4279   2.4555   2.4902   2.5059   2.5484   2.5809   2.6382
   2.6540   2.6864   2.7138   2.7382   2.7588   2.7623   2.7801   2.8242
   2.8538   2.8865   2.9117   2.9739   3.0142   3.0309   3.0755   3.1006
   3.1327   3.1560   3.2380   3.2976
     eigenvalues at k+q:
 -34.9982 -34.8921 -34.8630 -34.8155 -34.6826 -34.5457 -34.5375 -34.3775
 -34.2973 -34.2623 -34.2543 -34.1965 -33.7680 -16.8605 -16.8091 -16.6940
 -16.6066 -16.5530 -16.4828 -16.4511 -16.4045 -16.3663 -16.3073 -16.2467
 -16.2160 -16.1802 -16.1562 -16.0925 -16.0698 -16.0324 -16.0126 -15.9725
 -15.9541 -15.9310 -15.9025 -15.8658 -15.8499 -15.8316 -15.8254 -15.8019
 -15.7892 -15.7561 -15.7371 -15.7018 -15.6898 -15.6718 -15.6578 -15.6494
 -15.6306 -15.6254 -15.6046 -15.5858 -15.5624 -15.5489 -15.5116 -15.4827
 -15.4580 -15.4440 -15.4140 -15.3977 -15.3761 -15.3645 -15.3477 -15.2875
 -15.2774 -15.2587 -15.2490 -15.2222 -15.1979 -15.1718 -15.1047 -15.0819
 -15.0531 -15.0212 -14.8713 -14.7836 -14.7033 -14.5824 -13.8194 -13.7159
 -13.6255 -13.5781 -13.5390 -13.4541 -13.3774 -13.3302 -13.2365 -13.1814
 -13.1089 -13.0376 -13.0220 -12.9049 -12.8923 -12.8769 -12.8426 -12.8027
 -12.7563 -12.6798 -12.6684 -12.6315 -12.6040 -12.5447 -12.4964 -12.4709
  -4.7520  -4.6615  -4.4604  -4.3466  -4.2601  -4.1874  -4.1736  -4.1530
  -4.0992  -4.0274  -3.9669  -3.8777  -3.8548  -3.8286  -3.7602  -3.6632
  -3.6315  -3.5561  -3.5121  -3.4227  -3.3786  -3.3053  -3.2054  -3.0751
  -2.7741  -2.2912  -2.0926  -1.7448  -1.7089  -1.6592  -1.5547  -1.4592
  -1.4418  -1.3836  -1.3560  -1.2832  -1.2191  -1.2029  -1.1346  -1.1207
  -0.9627  -0.9046  -0.8416  -0.8093  -0.7734  -0.7448  -0.6826  -0.6523
  -0.6458  -0.5784  -0.5388  -0.4847  -0.4522  -0.3981  -0.3472  -0.3316
  -0.3105  -0.2553  -0.2022  -0.1758  -0.1163  -0.0555  -0.0129   0.0489
   0.1685   0.2398   0.2856   0.3529   0.3700   0.4324   0.4604   0.5071
   0.6243   0.6860   0.7133   0.7724   0.8549   0.8875   0.9235   0.9588
   1.0015   1.0438   1.1002   1.1167   1.1778   1.2075   1.2478   1.2697
   1.3000   1.3127   1.3635   1.3968   1.4187   1.4573   1.4869   1.5114
   1.5526   1.5610   1.5875   1.6159   1.6535   1.6612   1.6782   1.6885
   1.7162   1.7450   1.7579   1.7926   1.8139   1.8312   1.8535   1.8919
   1.9037   1.9172   1.9407   1.9961   2.0247   2.0752   2.0975   2.1059
   2.1374   2.1570   2.1663   2.2107   2.2275   2.2628   2.2773   2.3147
   2.3729   2.4279   2.4555   2.4902   2.5059   2.5484   2.5808   2.6382
   2.6540   2.6864   2.7138   2.7382   2.7588   2.7623   2.7801   2.8242
   2.8538   2.8865   2.9117   2.9739   3.0142   3.0309   3.0755   3.1006
   3.1327   3.1560   3.2380   3.2976
     cgsolve_all iterations  63    anorm=    0.74E-07
PARA_AUG  1     -24.9766166         1.2449143        -0.5065993
     cgsolve_all iterations  65    anorm=    0.73E-07
PARA_AUG  2       1.2955778       -24.5756870        -0.4349102
     cgsolve_all iterations  64    anorm=    0.73E-07
PARA_AUG  3      -0.4731720        -0.4900017       -26.2197960
     cgsolve_all iterations  69    anorm=    0.70E-07
     cgsolve_all iterations  69    anorm=    0.71E-07
     cgsolve_all iterations  69    anorm=    0.70E-07
     compute_u_kq: q = (    0.0204,    0.0000,    0.0000)
     Rotating WFCS
     ethr =  1.00E-14,  avg # of iterations = 23.0
     eigenvalues at k:
 -34.9982 -34.8921 -34.8630 -34.8155 -34.6826 -34.5457 -34.5375 -34.3775
 -34.2973 -34.2623 -34.2543 -34.1965 -33.7680 -16.8605 -16.8091 -16.6940
 -16.6066 -16.5530 -16.4828 -16.4511 -16.4045 -16.3663 -16.3073 -16.2467
 -16.2160 -16.1802 -16.1562 -16.0925 -16.0698 -16.0324 -16.0126 -15.9725
 -15.9541 -15.9310 -15.9025 -15.8658 -15.8499 -15.8316 -15.8254 -15.8019
 -15.7892 -15.7561 -15.7371 -15.7018 -15.6898 -15.6718 -15.6578 -15.6494
 -15.6306 -15.6254 -15.6046 -15.5858 -15.5624 -15.5489 -15.5116 -15.4827
 -15.4580 -15.4440 -15.4140 -15.3977 -15.3761 -15.3645 -15.3477 -15.2875
 -15.2774 -15.2587 -15.2490 -15.2222 -15.1979 -15.1718 -15.1047 -15.0819
 -15.0531 -15.0212 -14.8713 -14.7836 -14.7033 -14.5824 -13.8194 -13.7159
 -13.6255 -13.5781 -13.5390 -13.4541 -13.3774 -13.3302 -13.2365 -13.1814
 -13.1089 -13.0376 -13.0220 -12.9049 -12.8923 -12.8769 -12.8426 -12.8027
 -12.7563 -12.6798 -12.6684 -12.6315 -12.6040 -12.5446 -12.4964 -12.4709
  -4.7520  -4.6615  -4.4604  -4.3466  -4.2601  -4.1874  -4.1736  -4.1530
  -4.0992  -4.0274  -3.9669  -3.8777  -3.8548  -3.8286  -3.7602  -3.6632
  -3.6315  -3.5561  -3.5121  -3.4228  -3.3786  -3.3053  -3.2054  -3.0751
  -2.7741  -2.2912  -2.0926  -1.7448  -1.7089  -1.6592  -1.5547  -1.4592
  -1.4418  -1.3836  -1.3560  -1.2832  -1.2191  -1.2030  -1.1346  -1.1207
  -0.9627  -0.9046  -0.8416  -0.8093  -0.7734  -0.7448  -0.6826  -0.6523
  -0.6458  -0.5784  -0.5388  -0.4847  -0.4522  -0.3981  -0.3472  -0.3316
  -0.3105  -0.2553  -0.2023  -0.1758  -0.1163  -0.0555  -0.0129   0.0489
   0.1685   0.2398   0.2856   0.3529   0.3700   0.4324   0.4604   0.5071
   0.6243   0.6860   0.7133   0.7724   0.8549   0.8875   0.9235   0.9588
   1.0015   1.0438   1.1001   1.1167   1.1778   1.2075   1.2478   1.2697
   1.3000   1.3127   1.3635   1.3968   1.4187   1.4573   1.4869   1.5114
   1.5526   1.5610   1.5875   1.6159   1.6535   1.6612   1.6782   1.6885
   1.7162   1.7450   1.7579   1.7926   1.8139   1.8312   1.8535   1.8919
   1.9037   1.9172   1.9407   1.9961   2.0247   2.0752   2.0975   2.1059
   2.1374   2.1570   2.1663   2.2107   2.2275   2.2628   2.2773   2.3147
   2.3729   2.4279   2.4555   2.4902   2.5059   2.5484   2.5809   2.6382
   2.6540   2.6864   2.7138   2.7382   2.7588   2.7623   2.7801   2.8242
   2.8538   2.8865   2.9117   2.9739   3.0142   3.0309   3.0755   3.1006
   3.1327   3.1560   3.2380   3.2976
     eigenvalues at k+q:
 -34.9982 -34.8921 -34.8630 -34.8155 -34.6826 -34.5457 -34.5375 -34.3775
 -34.2973 -34.2623 -34.2543 -34.1965 -33.7680 -16.8635 -16.8052 -16.6923
 -16.6105 -16.5550 -16.4882 -16.4530 -16.4048 -16.3683 -16.3055 -16.2447
 -16.2143 -16.1808 -16.1596 -16.0985 -16.0703 -16.0334 -16.0114 -15.9758
 -15.9508 -15.9305 -15.9032 -15.8661 -15.8521 -15.8321 -15.8252 -15.8027
 -15.7883 -15.7530 -15.7326 -15.7015 -15.6897 -15.6730 -15.6569 -15.6493
 -15.6320 -15.6236 -15.6043 -15.5863 -15.5623 -15.5488 -15.5112 -15.4833
 -15.4580 -15.4434 -15.4114 -15.3966 -15.3751 -15.3638 -15.3485 -15.2852
 -15.2751 -15.2580 -15.2502 -15.2222 -15.1995 -15.1711 -15.1027 -15.0811
 -15.0508 -15.0220 -14.8701 -14.7809 -14.6985 -14.5812 -13.8148 -13.7091
 -13.6166 -13.5784 -13.5348 -13.4490 -13.3727 -13.3282 -13.2360 -13.1799
 -13.1106 -13.0403 -13.0290 -12.9095 -12.8934 -12.8764 -12.8470 -12.8055
 -12.7586 -12.6830 -12.6681 -12.6378 -12.6096 -12.5493 -12.5028 -12.4737
  -4.7513  -4.6616  -4.4603  -4.3524  -4.2619  -4.1858  -4.1771  -4.1547
  -4.0982  -4.0243  -3.9652  -3.8764  -3.8554  -3.8247  -3.7567  -3.6619
  -3.6320  -3.5527  -3.5114  -3.4189  -3.3782  -3.3084  -3.2052  -3.0744
  -2.7782  -2.2861  -2.0920  -1.7420  -1.7085  -1.6589  -1.5462  -1.4553
  -1.4350  -1.3819  -1.3512  -1.2778  -1.2130  -1.1939  -1.1290  -1.1190
  -0.9607  -0.9049  -0.8399  -0.8098  -0.7726  -0.7443  -0.6767  -0.6515
  -0.6465  -0.5794  -0.5417  -0.4853  -0.4524  -0.4012  -0.3487  -0.3322
  -0.3113  -0.2566  -0.2018  -0.1800  -0.1132  -0.0588  -0.0111   0.0440
   0.1740   0.2387   0.2842   0.3483   0.3663   0.4285   0.4619   0.5066
   0.6190   0.6721   0.7132   0.7708   0.8539   0.8868   0.9221   0.9559
   0.9990   1.0399   1.0992   1.1157   1.1729   1.2081   1.2501   1.2703
   1.2971   1.3087   1.3579   1.3935   1.4173   1.4576   1.4815   1.5097
   1.5508   1.5609   1.5841   1.6100   1.6527   1.6584   1.6762   1.6869
   1.7159   1.7410   1.7586   1.7936   1.8141   1.8312   1.8485   1.8945
   1.9036   1.9157   1.9373   1.9921   2.0243   2.0758   2.0961   2.1045
   2.1354   2.1578   2.1677   2.2085   2.2295   2.2638   2.2751   2.3119
   2.3722   2.4314   2.4528   2.4877   2.5058   2.5491   2.5868   2.6436
   2.6582   2.6899   2.7137   2.7373   2.7616   2.7647   2.7801   2.8235
   2.8537   2.8885   2.9131   2.9755   3.0141   3.0297   3.0745   3.1000
   3.1323   3.1594   3.2359   3.2962
     cgsolve_all iterations  69    anorm=    0.71E-07
     cgsolve_all iterations  69    anorm=    0.70E-07
     cgsolve_all iterations  69    anorm=    0.71E-07
     compute_u_kq: q = (   -0.0204,    0.0000,    0.0000)
     Rotating WFCS
     ethr =  1.00E-14,  avg # of iterations = 23.0
     eigenvalues at k:
 -34.9982 -34.8921 -34.8630 -34.8155 -34.6826 -34.5457 -34.5375 -34.3775
 -34.2973 -34.2623 -34.2543 -34.1965 -33.7680 -16.8605 -16.8091 -16.6940
 -16.6066 -16.5530 -16.4828 -16.4511 -16.4045 -16.3663 -16.3073 -16.2467
 -16.2160 -16.1802 -16.1562 -16.0925 -16.0698 -16.0324 -16.0126 -15.9725
 -15.9541 -15.9310 -15.9025 -15.8658 -15.8499 -15.8316 -15.8254 -15.8019
 -15.7892 -15.7561 -15.7371 -15.7018 -15.6898 -15.6718 -15.6578 -15.6494
 -15.6306 -15.6254 -15.6046 -15.5858 -15.5624 -15.5489 -15.5116 -15.4827
 -15.4580 -15.4440 -15.4140 -15.3977 -15.3761 -15.3645 -15.3477 -15.2875
 -15.2774 -15.2587 -15.2490 -15.2222 -15.1979 -15.1718 -15.1047 -15.0819
 -15.0531 -15.0212 -14.8713 -14.7836 -14.7033 -14.5824 -13.8194 -13.7159
 -13.6255 -13.5781 -13.5390 -13.4541 -13.3774 -13.3302 -13.2365 -13.1814
 -13.1089 -13.0376 -13.0220 -12.9049 -12.8923 -12.8769 -12.8426 -12.8027
 -12.7563 -12.6798 -12.6684 -12.6315 -12.6040 -12.5446 -12.4964 -12.4709
  -4.7520  -4.6615  -4.4604  -4.3466  -4.2601  -4.1874  -4.1736  -4.1530
  -4.0992  -4.0274  -3.9669  -3.8777  -3.8548  -3.8286  -3.7602  -3.6632
  -3.6315  -3.5561  -3.5121  -3.4228  -3.3786  -3.3053  -3.2054  -3.0751
  -2.7741  -2.2912  -2.0926  -1.7448  -1.7089  -1.6592  -1.5547  -1.4592
  -1.4418  -1.3836  -1.3560  -1.2832  -1.2191  -1.2030  -1.1346  -1.1207
  -0.9627  -0.9046  -0.8416  -0.8093  -0.7734  -0.7448  -0.6826  -0.6523
  -0.6458  -0.5784  -0.5388  -0.4847  -0.4522  -0.3981  -0.3472  -0.3316
  -0.3105  -0.2553  -0.2023  -0.1758  -0.1163  -0.0555  -0.0129   0.0489
   0.1685   0.2398   0.2856   0.3529   0.3700   0.4324   0.4604   0.5071
   0.6243   0.6860   0.7133   0.7724   0.8549   0.8875   0.9235   0.9588
   1.0015   1.0438   1.1001   1.1167   1.1778   1.2075   1.2478   1.2697
   1.3000   1.3127   1.3635   1.3968   1.4187   1.4573   1.4869   1.5114
   1.5526   1.5610   1.5875   1.6159   1.6535   1.6612   1.6782   1.6885
   1.7162   1.7450   1.7579   1.7926   1.8139   1.8312   1.8535   1.8919
   1.9037   1.9172   1.9407   1.9961   2.0247   2.0752   2.0975   2.1059
   2.1374   2.1570   2.1663   2.2107   2.2275   2.2628   2.2773   2.3147
   2.3729   2.4279   2.4555   2.4902   2.5059   2.5484   2.5809   2.6382
   2.6540   2.6864   2.7138   2.7382   2.7588   2.7623   2.7801   2.8242
   2.8538   2.8865   2.9117   2.9739   3.0142   3.0309   3.0755   3.1006
   3.1327   3.1560   3.2380   3.2976
     eigenvalues at k+q:
 -34.9982 -34.8921 -34.8630 -34.8155 -34.6826 -34.5457 -34.5375 -34.3775
 -34.2973 -34.2623 -34.2543 -34.1965 -33.7680 -16.8575 -16.8128 -16.6957
 -16.6026 -16.5511 -16.4778 -16.4490 -16.4043 -16.3640 -16.3091 -16.2488
 -16.2181 -16.1793 -16.1525 -16.0871 -16.0685 -16.0315 -16.0139 -15.9695
 -15.9569 -15.9315 -15.9016 -15.8657 -15.8479 -15.8320 -15.8248 -15.8005
 -15.7904 -15.7591 -15.7420 -15.7025 -15.6894 -15.6705 -15.6586 -15.6492
 -15.6298 -15.6268 -15.6047 -15.5852 -15.5625 -15.5487 -15.5123 -15.4821
 -15.4579 -15.4444 -15.4168 -15.3987 -15.3773 -15.3652 -15.3467 -15.2901
 -15.2797 -15.2594 -15.2479 -15.2221 -15.1963 -15.1725 -15.1066 -15.0826
 -15.0553 -15.0205 -14.8726 -14.7862 -14.7080 -14.5837 -13.8239 -13.7226
 -13.6351 -13.5771 -13.5431 -13.4593 -13.3816 -13.3320 -13.2369 -13.1829
 -13.1073 -13.0350 -13.0149 -12.9015 -12.8905 -12.8774 -12.8380 -12.7998
 -12.7543 -12.6770 -12.6682 -12.6257 -12.5982 -12.5395 -12.4917 -12.4667
  -4.7527  -4.6614  -4.4604  -4.3406  -4.2584  -4.1890  -4.1713  -4.1499
  -4.1007  -4.0298  -3.9688  -3.8811  -3.8537  -3.8315  -3.7633  -3.6643
  -3.6311  -3.5600  -3.5125  -3.4267  -3.3790  -3.3022  -3.2056  -3.0757
  -2.7699  -2.2965  -2.0935  -1.7472  -1.7089  -1.6596  -1.5634  -1.4633
  -1.4487  -1.3851  -1.3607  -1.2896  -1.2245  -1.2119  -1.1403  -1.1222
  -0.9649  -0.9037  -0.8445  -0.8080  -0.7741  -0.7458  -0.6891  -0.6567
  -0.6408  -0.5770  -0.5361  -0.4840  -0.4516  -0.3967  -0.3447  -0.3307
  -0.3089  -0.2535  -0.2030  -0.1716  -0.1192  -0.0524  -0.0145   0.0539
   0.1630   0.2410   0.2872   0.3553   0.3743   0.4376   0.4587   0.5076
   0.6298   0.6984   0.7143   0.7745   0.8523   0.8907   0.9253   0.9620
   1.0045   1.0464   1.1018   1.1181   1.1826   1.2060   1.2450   1.2705
   1.3024   1.3158   1.3691   1.4010   1.4203   1.4575   1.4917   1.5132
   1.5503   1.5637   1.5913   1.6219   1.6507   1.6652   1.6807   1.6899
   1.7172   1.7488   1.7585   1.7914   1.8139   1.8311   1.8572   1.8895
   1.9055   1.9188   1.9440   2.0004   2.0250   2.0744   2.0983   2.1067
   2.1385   2.1563   2.1660   2.2138   2.2260   2.2621   2.2798   2.3175
   2.3735   2.4236   2.4589   2.4918   2.5074   2.5469   2.5747   2.6316
   2.6507   2.6827   2.7143   2.7390   2.7554   2.7598   2.7809   2.8250
   2.8534   2.8852   2.9102   2.9725   3.0138   3.0324   3.0764   3.1019
   3.1331   3.1524   3.2392   3.2996
     cgsolve_all iterations  69    anorm=    0.71E-07
     cgsolve_all iterations  69    anorm=    0.71E-07
     cgsolve_all iterations  69    anorm=    0.70E-07
     compute_u_kq: q = (    0.0000,    0.0204,    0.0000)
     Rotating WFCS
     ethr =  1.00E-14,  avg # of iterations = 23.0
     eigenvalues at k:
 -34.9982 -34.8921 -34.8630 -34.8155 -34.6826 -34.5457 -34.5375 -34.3775
 -34.2973 -34.2623 -34.2543 -34.1965 -33.7680 -16.8605 -16.8091 -16.6940
 -16.6066 -16.5530 -16.4828 -16.4511 -16.4045 -16.3663 -16.3073 -16.2467
 -16.2160 -16.1802 -16.1562 -16.0925 -16.0698 -16.0324 -16.0126 -15.9725
 -15.9541 -15.9310 -15.9025 -15.8658 -15.8499 -15.8316 -15.8254 -15.8019
 -15.7892 -15.7561 -15.7371 -15.7018 -15.6898 -15.6718 -15.6578 -15.6494
 -15.6306 -15.6254 -15.6046 -15.5858 -15.5624 -15.5489 -15.5116 -15.4827
 -15.4580 -15.4440 -15.4140 -15.3977 -15.3761 -15.3645 -15.3477 -15.2875
 -15.2774 -15.2587 -15.2490 -15.2222 -15.1979 -15.1718 -15.1047 -15.0819
 -15.0531 -15.0212 -14.8713 -14.7836 -14.7033 -14.5824 -13.8194 -13.7159
 -13.6255 -13.5781 -13.5390 -13.4541 -13.3774 -13.3302 -13.2365 -13.1814
 -13.1089 -13.0376 -13.0220 -12.9049 -12.8923 -12.8769 -12.8426 -12.8027
 -12.7563 -12.6798 -12.6684 -12.6315 -12.6040 -12.5446 -12.4964 -12.4709
  -4.7520  -4.6615  -4.4604  -4.3466  -4.2601  -4.1874  -4.1736  -4.1530
  -4.0992  -4.0274  -3.9669  -3.8777  -3.8548  -3.8286  -3.7602  -3.6632
  -3.6315  -3.5561  -3.5121  -3.4228  -3.3786  -3.3053  -3.2054  -3.0751
  -2.7741  -2.2912  -2.0926  -1.7448  -1.7089  -1.6592  -1.5547  -1.4592
  -1.4418  -1.3836  -1.3560  -1.2832  -1.2191  -1.2030  -1.1346  -1.1207
  -0.9627  -0.9046  -0.8416  -0.8093  -0.7734  -0.7448  -0.6826  -0.6523
  -0.6458  -0.5784  -0.5388  -0.4847  -0.4522  -0.3981  -0.3472  -0.3316
  -0.3105  -0.2553  -0.2023  -0.1758  -0.1163  -0.0555  -0.0129   0.0489
   0.1685   0.2398   0.2856   0.3529   0.3700   0.4324   0.4604   0.5071
   0.6243   0.6860   0.7133   0.7724   0.8549   0.8875   0.9235   0.9588
   1.0015   1.0438   1.1001   1.1167   1.1778   1.2075   1.2478   1.2697
   1.3000   1.3127   1.3635   1.3968   1.4187   1.4573   1.4869   1.5114
   1.5526   1.5610   1.5875   1.6159   1.6535   1.6612   1.6782   1.6885
   1.7162   1.7450   1.7579   1.7926   1.8139   1.8312   1.8535   1.8919
   1.9037   1.9172   1.9407   1.9961   2.0247   2.0752   2.0975   2.1059
   2.1374   2.1570   2.1663   2.2107   2.2275   2.2628   2.2773   2.3147
   2.3729   2.4279   2.4555   2.4902   2.5059   2.5484   2.5809   2.6382
   2.6540   2.6864   2.7138   2.7382   2.7588   2.7623   2.7801   2.8242
   2.8538   2.8865   2.9117   2.9739   3.0142   3.0309   3.0755   3.1006
   3.1327   3.1560   3.2380   3.2976
     eigenvalues at k+q:
 -34.9982 -34.8921 -34.8630 -34.8155 -34.6826 -34.5457 -34.5375 -34.3775
 -34.2973 -34.2623 -34.2543 -34.1965 -33.7680 -16.8608 -16.8089 -16.6939
 -16.6064 -16.5529 -16.4831 -16.4509 -16.4041 -16.3653 -16.3077 -16.2479
 -16.2174 -16.1816 -16.1559 -16.0916 -16.0674 -16.0326 -16.0132 -15.9719
 -15.9534 -15.9313 -15.9016 -15.8666 -15.8502 -15.8314 -15.8235 -15.8030
 -15.7904 -15.7562 -15.7366 -15.7022 -15.6913 -15.6702 -15.6563 -15.6514
 -15.6315 -15.6251 -15.6057 -15.5866 -15.5616 -15.5456 -15.5097 -15.4822
 -15.4591 -15.4438 -15.4139 -15.3987 -15.3781 -15.3641 -15.3490 -15.2876
 -15.2762 -15.2597 -15.2479 -15.2219 -15.1974 -15.1716 -15.1047 -15.0818
 -15.0537 -15.0214 -14.8718 -14.7853 -14.7018 -14.5822 -13.8212 -13.7192
 -13.6225 -13.5777 -13.5392 -13.4522 -13.3756 -13.3292 -13.2366 -13.1784
 -13.1083 -13.0410 -13.0238 -12.9043 -12.8935 -12.8770 -12.8447 -12.8010
 -12.7540 -12.6842 -12.6684 -12.6327 -12.6064 -12.5450 -12.4944 -12.4664
  -4.7517  -4.6612  -4.4602  -4.3472  -4.2602  -4.1860  -4.1730  -4.1529
  -4.1045  -4.0250  -3.9691  -3.8756  -3.8544  -3.8285  -3.7586  -3.6642
  -3.6320  -3.5559  -3.5115  -3.4233  -3.3788  -3.3051  -3.2051  -3.0779
  -2.7679  -2.2971  -2.0919  -1.7404  -1.7120  -1.6600  -1.5565  -1.4634
  -1.4388  -1.3853  -1.3589  -1.2849  -1.2192  -1.1938  -1.1343  -1.1202
  -0.9604  -0.9019  -0.8462  -0.8109  -0.7741  -0.7402  -0.6813  -0.6542
  -0.6428  -0.5746  -0.5357  -0.4899  -0.4566  -0.3968  -0.3460  -0.3333
  -0.3115  -0.2599  -0.2030  -0.1763  -0.1153  -0.0554  -0.0140   0.0482
   0.1663   0.2450   0.2906   0.3550   0.3720   0.4306   0.4601   0.5050
   0.6257   0.6862   0.7119   0.7742   0.8536   0.8846   0.9196   0.9570
   1.0036   1.0446   1.1034   1.1175   1.1784   1.2089   1.2469   1.2666
   1.2986   1.3120   1.3625   1.3997   1.4177   1.4582   1.4864   1.5073
   1.5517   1.5585   1.5880   1.6188   1.6465   1.6603   1.6768   1.6907
   1.7172   1.7429   1.7609   1.7918   1.8122   1.8327   1.8556   1.8924
   1.9069   1.9180   1.9428   1.9973   2.0276   2.0754   2.0969   2.1041
   2.1364   2.1612   2.1639   2.2086   2.2306   2.2664   2.2767   2.3162
   2.3695   2.4269   2.4552   2.4907   2.5055   2.5471   2.5820   2.6396
   2.6533   2.6826   2.7146   2.7394   2.7560   2.7630   2.7824   2.8264
   2.8549   2.8881   2.9113   2.9713   3.0139   3.0293   3.0754   3.1026
   3.1335   3.1589   3.2324   3.2985
     cgsolve_all iterations  69    anorm=    0.71E-07
     cgsolve_all iterations  69    anorm=    0.71E-07
     cgsolve_all iterations  69    anorm=    0.70E-07
     compute_u_kq: q = (    0.0000,   -0.0204,    0.0000)
     Rotating WFCS
     ethr =  1.00E-14,  avg # of iterations = 23.0
     eigenvalues at k:
 -34.9982 -34.8921 -34.8630 -34.8155 -34.6826 -34.5457 -34.5375 -34.3775
 -34.2973 -34.2623 -34.2543 -34.1965 -33.7680 -16.8605 -16.8091 -16.6940
 -16.6066 -16.5530 -16.4828 -16.4511 -16.4045 -16.3663 -16.3073 -16.2467
 -16.2160 -16.1802 -16.1562 -16.0925 -16.0698 -16.0324 -16.0126 -15.9725
 -15.9541 -15.9310 -15.9025 -15.8658 -15.8499 -15.8316 -15.8254 -15.8019
 -15.7892 -15.7561 -15.7371 -15.7018 -15.6898 -15.6718 -15.6578 -15.6494
 -15.6306 -15.6254 -15.6046 -15.5858 -15.5624 -15.5489 -15.5116 -15.4827
 -15.4580 -15.4440 -15.4140 -15.3977 -15.3761 -15.3645 -15.3477 -15.2875
 -15.2774 -15.2587 -15.2490 -15.2222 -15.1979 -15.1718 -15.1047 -15.0819
 -15.0531 -15.0212 -14.8713 -14.7836 -14.7033 -14.5824 -13.8194 -13.7159
 -13.6255 -13.5781 -13.5390 -13.4541 -13.3774 -13.3302 -13.2365 -13.1814
 -13.1089 -13.0376 -13.0220 -12.9049 -12.8923 -12.8769 -12.8426 -12.8027
 -12.7563 -12.6798 -12.6684 -12.6315 -12.6040 -12.5446 -12.4964 -12.4709
  -4.7520  -4.6615  -4.4604  -4.3466  -4.2601  -4.1874  -4.1736  -4.1530
  -4.0992  -4.0274  -3.9669  -3.8777  -3.8548  -3.8286  -3.7602  -3.6632
  -3.6315  -3.5561  -3.5121  -3.4228  -3.3786  -3.3053  -3.2054  -3.0751
  -2.7741  -2.2912  -2.0926  -1.7448  -1.7089  -1.6592  -1.5547  -1.4592
  -1.4418  -1.3836  -1.3560  -1.2832  -1.2191  -1.2030  -1.1346  -1.1207
  -0.9627  -0.9046  -0.8416  -0.8093  -0.7734  -0.7448  -0.6826  -0.6523
  -0.6458  -0.5784  -0.5388  -0.4847  -0.4522  -0.3981  -0.3472  -0.3316
  -0.3105  -0.2553  -0.2023  -0.1758  -0.1163  -0.0555  -0.0129   0.0489
   0.1685   0.2398   0.2856   0.3529   0.3700   0.4324   0.4604   0.5071
   0.6243   0.6860   0.7133   0.7724   0.8549   0.8875   0.9235   0.9588
   1.0015   1.0438   1.1001   1.1167   1.1778   1.2075   1.2478   1.2697
   1.3000   1.3127   1.3635   1.3968   1.4187   1.4573   1.4869   1.5114
   1.5526   1.5610   1.5875   1.6159   1.6535   1.6612   1.6782   1.6885
   1.7162   1.7450   1.7579   1.7926   1.8139   1.8312   1.8535   1.8919
   1.9037   1.9172   1.9407   1.9961   2.0247   2.0752   2.0975   2.1059
   2.1374   2.1570   2.1663   2.2107   2.2275   2.2628   2.2773   2.3147
   2.3729   2.4279   2.4555   2.4902   2.5059   2.5484   2.5809   2.6382
   2.6540   2.6864   2.7138   2.7382   2.7588   2.7623   2.7801   2.8242
   2.8538   2.8865   2.9117   2.9739   3.0142   3.0309   3.0755   3.1006
   3.1327   3.1560   3.2380   3.2976
     eigenvalues at k+q:
 -34.9982 -34.8921 -34.8630 -34.8155 -34.6826 -34.5457 -34.5375 -34.3775
 -34.2973 -34.2623 -34.2543 -34.1965 -33.7680 -16.8603 -16.8093 -16.6942
 -16.6065 -16.5532 -16.4825 -16.4511 -16.4051 -16.3674 -16.3067 -16.2454
 -16.2148 -16.1786 -16.1562 -16.0937 -16.0725 -16.0317 -16.0118 -15.9731
 -15.9549 -15.9310 -15.9032 -15.8653 -15.8496 -15.8322 -15.8268 -15.8007
 -15.7885 -15.7556 -15.7374 -15.7018 -15.6879 -15.6734 -15.6594 -15.6473
 -15.6296 -15.6255 -15.6040 -15.5843 -15.5636 -15.5515 -15.5134 -15.4833
 -15.4569 -15.4439 -15.4142 -15.3969 -15.3749 -15.3642 -15.3462 -15.2876
 -15.2788 -15.2578 -15.2494 -15.2223 -15.1984 -15.1722 -15.1048 -15.0819
 -15.0523 -15.0211 -14.8709 -14.7821 -14.7046 -14.5828 -13.8170 -13.7123
 -13.6289 -13.5783 -13.5388 -13.4569 -13.3790 -13.3313 -13.2361 -13.1839
 -13.1093 -13.0345 -13.0202 -12.9063 -12.8910 -12.8768 -12.8400 -12.8040
 -12.7583 -12.6756 -12.6683 -12.6331 -12.5998 -12.5441 -12.4981 -12.4755
  -4.7520  -4.6619  -4.4606  -4.3460  -4.2600  -4.1894  -4.1738  -4.1531
  -4.0953  -4.0284  -3.9650  -3.8800  -3.8561  -3.8272  -3.7618  -3.6619
  -3.6312  -3.5562  -3.5128  -3.4222  -3.3780  -3.3056  -3.2058  -3.0721
  -2.7810  -2.2854  -2.0929  -1.7493  -1.7059  -1.6588  -1.5521  -1.4554
  -1.4446  -1.3831  -1.3537  -1.2819  -1.2186  -1.2105  -1.1340  -1.1211
  -0.9656  -0.9073  -0.8366  -0.8071  -0.7725  -0.7497  -0.6841  -0.6526
  -0.6466  -0.5820  -0.5413  -0.4800  -0.4476  -0.4000  -0.3494  -0.3285
  -0.3087  -0.2516  -0.2016  -0.1742  -0.1176  -0.0581  -0.0122   0.0514
   0.1709   0.2351   0.2818   0.3494   0.3693   0.4335   0.4611   0.5086
   0.6219   0.6850   0.7159   0.7715   0.8556   0.8902   0.9276   0.9600
   0.9995   1.0434   1.0964   1.1155   1.1763   1.2054   1.2485   1.2724
   1.2991   1.3163   1.3653   1.3934   1.4188   1.4572   1.4876   1.5150
   1.5527   1.5628   1.5879   1.6124   1.6585   1.6625   1.6806   1.6875
   1.7154   1.7461   1.7564   1.7931   1.8140   1.8302   1.8524   1.8910
   1.9010   1.9170   1.9389   1.9953   2.0226   2.0745   2.0971   2.1087
   2.1356   2.1555   2.1694   2.2123   2.2250   2.2594   2.2774   2.3137
   2.3761   2.4290   2.4556   2.4897   2.5066   2.5497   2.5795   2.6365
   2.6543   2.6890   2.7127   2.7377   2.7579   2.7638   2.7794   2.8222
   2.8531   2.8849   2.9126   2.9762   3.0150   3.0321   3.0740   3.0995
   3.1320   3.1536   3.2436   3.2968
     cgsolve_all iterations  69    anorm=    0.71E-07
     cgsolve_all iterations  69    anorm=    0.71E-07
     cgsolve_all iterations  69    anorm=    0.70E-07
     compute_u_kq: q = (    0.0000,    0.0000,    0.0204)
     Rotating WFCS
     ethr =  1.00E-14,  avg # of iterations = 23.0
     eigenvalues at k:
 -34.9982 -34.8921 -34.8630 -34.8155 -34.6826 -34.5457 -34.5375 -34.3775
 -34.2973 -34.2623 -34.2543 -34.1965 -33.7680 -16.8605 -16.8091 -16.6940
 -16.6066 -16.5530 -16.4828 -16.4511 -16.4045 -16.3663 -16.3073 -16.2467
 -16.2160 -16.1802 -16.1562 -16.0925 -16.0698 -16.0324 -16.0126 -15.9725
 -15.9541 -15.9310 -15.9025 -15.8658 -15.8499 -15.8316 -15.8254 -15.8019
 -15.7892 -15.7561 -15.7371 -15.7018 -15.6898 -15.6718 -15.6578 -15.6494
 -15.6306 -15.6254 -15.6046 -15.5858 -15.5624 -15.5489 -15.5116 -15.4827
 -15.4580 -15.4440 -15.4140 -15.3977 -15.3761 -15.3645 -15.3477 -15.2875
 -15.2774 -15.2587 -15.2490 -15.2222 -15.1979 -15.1718 -15.1047 -15.0819
 -15.0531 -15.0212 -14.8713 -14.7836 -14.7033 -14.5824 -13.8194 -13.7159
 -13.6255 -13.5781 -13.5390 -13.4541 -13.3774 -13.3302 -13.2365 -13.1814
 -13.1089 -13.0376 -13.0220 -12.9049 -12.8923 -12.8769 -12.8426 -12.8027
 -12.7563 -12.6798 -12.6684 -12.6315 -12.6040 -12.5446 -12.4964 -12.4709
  -4.7520  -4.6615  -4.4604  -4.3466  -4.2601  -4.1874  -4.1736  -4.1530
  -4.0992  -4.0274  -3.9669  -3.8777  -3.8548  -3.8286  -3.7602  -3.6632
  -3.6315  -3.5561  -3.5121  -3.4228  -3.3786  -3.3053  -3.2054  -3.0751
  -2.7741  -2.2912  -2.0926  -1.7448  -1.7089  -1.6592  -1.5547  -1.4592
  -1.4418  -1.3836  -1.3560  -1.2832  -1.2191  -1.2030  -1.1346  -1.1207
  -0.9627  -0.9046  -0.8416  -0.8093  -0.7734  -0.7448  -0.6826  -0.6523
  -0.6458  -0.5784  -0.5388  -0.4847  -0.4522  -0.3981  -0.3472  -0.3316
  -0.3105  -0.2553  -0.2023  -0.1758  -0.1163  -0.0555  -0.0129   0.0489
   0.1685   0.2398   0.2856   0.3529   0.3700   0.4324   0.4604   0.5071
   0.6243   0.6860   0.7133   0.7724   0.8549   0.8875   0.9235   0.9588
   1.0015   1.0438   1.1001   1.1167   1.1778   1.2075   1.2478   1.2697
   1.3000   1.3127   1.3635   1.3968   1.4187   1.4573   1.4869   1.5114
   1.5526   1.5610   1.5875   1.6159   1.6535   1.6612   1.6782   1.6885
   1.7162   1.7450   1.7579   1.7926   1.8139   1.8312   1.8535   1.8919
   1.9037   1.9172   1.9407   1.9961   2.0247   2.0752   2.0975   2.1059
   2.1374   2.1570   2.1663   2.2107   2.2275   2.2628   2.2773   2.3147
   2.3729   2.4279   2.4555   2.4902   2.5059   2.5484   2.5809   2.6382
   2.6540   2.6864   2.7138   2.7382   2.7588   2.7623   2.7801   2.8242
   2.8538   2.8865   2.9117   2.9739   3.0142   3.0309   3.0755   3.1006
   3.1327   3.1560   3.2380   3.2976
     eigenvalues at k+q:
 -34.9982 -34.8921 -34.8630 -34.8155 -34.6826 -34.5457 -34.5375 -34.3775
 -34.2973 -34.2623 -34.2543 -34.1965 -33.7680 -16.8605 -16.8094 -16.6935
 -16.6067 -16.5529 -16.4829 -16.4511 -16.4045 -16.3663 -16.3073 -16.2475
 -16.2156 -16.1808 -16.1564 -16.0925 -16.0686 -16.0324 -16.0126 -15.9735
 -15.9532 -15.9303 -15.9034 -15.8666 -15.8490 -15.8309 -15.8258 -15.8015
 -15.7900 -15.7571 -15.7375 -15.6990 -15.6888 -15.6709 -15.6572 -15.6501
 -15.6308 -15.6252 -15.6046 -15.5853 -15.5635 -15.5516 -15.5113 -15.4828
 -15.4588 -15.4463 -15.4127 -15.3962 -15.3758 -15.3643 -15.3475 -15.2875
 -15.2778 -15.2590 -15.2485 -15.2221 -15.1979 -15.1718 -15.1044 -15.0819
 -15.0533 -15.0213 -14.8713 -14.7836 -14.7033 -14.5824 -13.8194 -13.7159
 -13.6253 -13.5774 -13.5402 -13.4541 -13.3769 -13.3301 -13.2369 -13.1814
 -13.1088 -13.0375 -13.0220 -12.9047 -12.8920 -12.8773 -12.8428 -12.8028
 -12.7561 -12.6797 -12.6684 -12.6315 -12.6039 -12.5447 -12.4964 -12.4709
  -4.7520  -4.6615  -4.4604  -4.3466  -4.2599  -4.1873  -4.1737  -4.1528
  -4.0993  -4.0277  -3.9670  -3.8780  -3.8550  -3.8286  -3.7600  -3.6627
  -3.6315  -3.5561  -3.5123  -3.4224  -3.3787  -3.3057  -3.2052  -3.0751
  -2.7742  -2.2911  -2.0926  -1.7455  -1.7089  -1.6578  -1.5551  -1.4601
  -1.4398  -1.3839  -1.3580  -1.2819  -1.2192  -1.2040  -1.1329  -1.1225
  -0.9621  -0.9054  -0.8431  -0.8087  -0.7719  -0.7449  -0.6818  -0.6531
  -0.6452  -0.5775  -0.5383  -0.4878  -0.4493  -0.3994  -0.3448  -0.3334
  -0.3065  -0.2572  -0.2059  -0.1750  -0.1160  -0.0566  -0.0117   0.0481
   0.1661   0.2404   0.2859   0.3529   0.3724   0.4316   0.4610   0.5053
   0.6245   0.6886   0.7122   0.7741   0.8534   0.8865   0.9253   0.9574
   1.0013   1.0429   1.1020   1.1188   1.1805   1.2058   1.2456   1.2697
   1.3008   1.3134   1.3629   1.3932   1.4177   1.4566   1.4894   1.5094
   1.5559   1.5614   1.5881   1.6129   1.6528   1.6608   1.6774   1.6907
   1.7178   1.7458   1.7583   1.7902   1.8127   1.8310   1.8535   1.8916
   1.9052   1.9146   1.9447   1.9954   2.0227   2.0760   2.0951   2.1090
   2.1364   2.1587   2.1653   2.2105   2.2267   2.2637   2.2775   2.3147
   2.3743   2.4272   2.4555   2.4898   2.5060   2.5479   2.5816   2.6379
   2.6533   2.6873   2.7126   2.7373   2.7586   2.7634   2.7809   2.8265
   2.8531   2.8879   2.9095   2.9730   3.0157   3.0294   3.0770   3.1005
   3.1316   3.1561   3.2380   3.2977
     cgsolve_all iterations  69    anorm=    0.71E-07
     cgsolve_all iterations  69    anorm=    0.70E-07
     cgsolve_all iterations  69    anorm=    0.72E-07
     compute_u_kq: q = (    0.0000,    0.0000,   -0.0204)
     Rotating WFCS
     ethr =  1.00E-14,  avg # of iterations = 23.0
     eigenvalues at k:
 -34.9982 -34.8921 -34.8630 -34.8155 -34.6826 -34.5457 -34.5375 -34.3775
 -34.2973 -34.2623 -34.2543 -34.1965 -33.7680 -16.8605 -16.8091 -16.6940
 -16.6066 -16.5530 -16.4828 -16.4511 -16.4045 -16.3663 -16.3073 -16.2467
 -16.2160 -16.1802 -16.1562 -16.0925 -16.0698 -16.0324 -16.0126 -15.9725
 -15.9541 -15.9310 -15.9025 -15.8658 -15.8499 -15.8316 -15.8254 -15.8019
 -15.7892 -15.7561 -15.7371 -15.7018 -15.6898 -15.6718 -15.6578 -15.6494
 -15.6306 -15.6254 -15.6046 -15.5858 -15.5624 -15.5489 -15.5116 -15.4827
 -15.4580 -15.4440 -15.4140 -15.3977 -15.3761 -15.3645 -15.3477 -15.2875
 -15.2774 -15.2587 -15.2490 -15.2222 -15.1979 -15.1718 -15.1047 -15.0819
 -15.0531 -15.0212 -14.8713 -14.7836 -14.7033 -14.5824 -13.8194 -13.7159
 -13.6255 -13.5781 -13.5390 -13.4541 -13.3774 -13.3302 -13.2365 -13.1814
 -13.1089 -13.0376 -13.0220 -12.9049 -12.8923 -12.8769 -12.8426 -12.8027
 -12.7563 -12.6798 -12.6684 -12.6315 -12.6040 -12.5446 -12.4964 -12.4709
  -4.7520  -4.6615  -4.4604  -4.3466  -4.2601  -4.1874  -4.1736  -4.1530
  -4.0992  -4.0274  -3.9669  -3.8777  -3.8548  -3.8286  -3.7602  -3.6632
  -3.6315  -3.5561  -3.5121  -3.4228  -3.3786  -3.3053  -3.2054  -3.0751
  -2.7741  -2.2912  -2.0926  -1.7448  -1.7089  -1.6592  -1.5547  -1.4592
  -1.4418  -1.3836  -1.3560  -1.2832  -1.2191  -1.2030  -1.1346  -1.1207
  -0.9627  -0.9046  -0.8416  -0.8093  -0.7734  -0.7448  -0.6826  -0.6523
  -0.6458  -0.5784  -0.5388  -0.4847  -0.4522  -0.3981  -0.3472  -0.3316
  -0.3105  -0.2553  -0.2023  -0.1758  -0.1163  -0.0555  -0.0129   0.0489
   0.1685   0.2398   0.2856   0.3529   0.3700   0.4324   0.4604   0.5071
   0.6243   0.6860   0.7133   0.7724   0.8549   0.8875   0.9235   0.9588
   1.0015   1.0438   1.1001   1.1167   1.1778   1.2075   1.2478   1.2697
   1.3000   1.3127   1.3635   1.3968   1.4187   1.4573   1.4869   1.5114
   1.5526   1.5610   1.5875   1.6159   1.6535   1.6612   1.6782   1.6885
   1.7162   1.7450   1.7579   1.7926   1.8139   1.8312   1.8535   1.8919
   1.9037   1.9172   1.9407   1.9961   2.0247   2.0752   2.0975   2.1059
   2.1374   2.1570   2.1663   2.2107   2.2275   2.2628   2.2773   2.3147
   2.3729   2.4279   2.4555   2.4902   2.5059   2.5484   2.5809   2.6382
   2.6540   2.6864   2.7138   2.7382   2.7588   2.7623   2.7801   2.8242
   2.8538   2.8865   2.9117   2.9739   3.0142   3.0309   3.0755   3.1006
   3.1327   3.1560   3.2380   3.2976
     eigenvalues at k+q:
 -34.9982 -34.8921 -34.8630 -34.8155 -34.6826 -34.5457 -34.5375 -34.3775
 -34.2973 -34.2623 -34.2543 -34.1965 -33.7680 -16.8605 -16.8088 -16.6946
 -16.6065 -16.5531 -16.4826 -16.4511 -16.4047 -16.3664 -16.3071 -16.2456
 -16.2164 -16.1797 -16.1560 -16.0926 -16.0710 -16.0324 -16.0125 -15.9717
 -15.9550 -15.9317 -15.9013 -15.8653 -15.8516 -15.8323 -15.8236 -15.8024
 -15.7882 -15.7550 -15.7365 -15.7051 -15.6906 -15.6728 -15.6585 -15.6486
 -15.6311 -15.6247 -15.6045 -15.5862 -15.5617 -15.5458 -15.5118 -15.4828
 -15.4577 -15.4411 -15.4162 -15.3987 -15.3765 -15.3645 -15.3478 -15.2876
 -15.2768 -15.2584 -15.2494 -15.2223 -15.1980 -15.1718 -15.1049 -15.0819
 -15.0530 -15.0212 -14.8713 -14.7836 -14.7033 -14.5824 -13.8194 -13.7159
 -13.6256 -13.5787 -13.5380 -13.4540 -13.3781 -13.3301 -13.2358 -13.1817
 -13.1088 -13.0377 -13.0220 -12.9053 -12.8926 -12.8765 -12.8422 -12.8026
 -12.7564 -12.6798 -12.6684 -12.6314 -12.6041 -12.5446 -12.4963 -12.4709
  -4.7520  -4.6615  -4.4604  -4.3466  -4.2604  -4.1874  -4.1735  -4.1533
  -4.0991  -4.0271  -3.9668  -3.8774  -3.8547  -3.8287  -3.7603  -3.6636
  -3.6316  -3.5560  -3.5120  -3.4230  -3.3786  -3.3049  -3.2056  -3.0751
  -2.7741  -2.2913  -2.0927  -1.7439  -1.7088  -1.6608  -1.5541  -1.4586
  -1.4437  -1.3834  -1.3541  -1.2844  -1.2190  -1.2023  -1.1362  -1.1183
  -0.9637  -0.9039  -0.8399  -0.8102  -0.7755  -0.7435  -0.6836  -0.6530
  -0.6449  -0.5794  -0.5388  -0.4818  -0.4556  -0.3966  -0.3505  -0.3314
  -0.3123  -0.2536  -0.1985  -0.1763  -0.1167  -0.0541  -0.0138   0.0495
   0.1705   0.2399   0.2852   0.3510   0.3687   0.4327   0.4606   0.5092
   0.6242   0.6837   0.7144   0.7704   0.8555   0.8888   0.9209   0.9608
   1.0015   1.0448   1.0983   1.1158   1.1750   1.2086   1.2491   1.2695
   1.3003   1.3131   1.3643   1.4001   1.4192   1.4567   1.4861   1.5139
   1.5483   1.5612   1.5868   1.6189   1.6529   1.6609   1.6788   1.6875
   1.7147   1.7438   1.7584   1.7950   1.8150   1.8313   1.8534   1.8913
   1.9022   1.9199   1.9362   1.9970   2.0271   2.0724   2.1001   2.1050
   2.1368   2.1563   2.1678   2.2107   2.2290   2.2619   2.2770   2.3148
   2.3707   2.4288   2.4551   2.4900   2.5066   2.5492   2.5804   2.6382
   2.6544   2.6852   2.7144   2.7395   2.7586   2.7617   2.7803   2.8220
   2.8545   2.8849   2.9137   2.9750   3.0125   3.0322   3.0744   3.1007
   3.1336   3.1559   3.2379   3.2976
     cgsolve_all iterations  69    anorm=    0.70E-07
     cgsolve_all iterations  69    anorm=    0.71E-07
     cgsolve_all iterations  69    anorm=    0.71E-07

     k-point #    2 of     4      pool #  1    cpu time:    5493.5
     compute_u_kq: q = (    0.0000,    0.0000,    0.0000)
     Rotating WFCS
     ethr =  1.00E-14,  avg # of iterations =  5.0
     eigenvalues at k:
 -34.9982 -34.8921 -34.8630 -34.8155 -34.6826 -34.5457 -34.5375 -34.3775
 -34.2973 -34.2623 -34.2543 -34.1965 -33.7680 -16.8603 -16.8088 -16.6950
 -16.6070 -16.5534 -16.4813 -16.4514 -16.4058 -16.3678 -16.3044 -16.2398
 -16.2146 -16.1825 -16.1558 -16.0973 -16.0718 -16.0353 -16.0105 -15.9777
 -15.9542 -15.9316 -15.8984 -15.8686 -15.8617 -15.8308 -15.8174 -15.7927
 -15.7747 -15.7624 -15.7323 -15.7085 -15.6976 -15.6749 -15.6619 -15.6468
 -15.6322 -15.6132 -15.6067 -15.5876 -15.5684 -15.5352 -15.5090 -15.4885
 -15.4656 -15.4491 -15.4137 -15.3890 -15.3806 -15.3619 -15.3466 -15.2915
 -15.2741 -15.2598 -15.2412 -15.2266 -15.2019 -15.1717 -15.1031 -15.0798
 -15.0554 -15.0205 -14.8713 -14.7844 -14.7033 -14.5821 -13.8200 -13.7149
 -13.6222 -13.5790 -13.5417 -13.4550 -13.3819 -13.3270 -13.2261 -13.1915
 -13.1047 -13.0382 -13.0226 -12.9100 -12.8922 -12.8761 -12.8399 -12.8026
 -12.7551 -12.6796 -12.6696 -12.6311 -12.6041 -12.5446 -12.4966 -12.4708
  -4.7521  -4.6613  -4.4603  -4.3464  -4.2605  -4.1868  -4.1724  -4.1540
  -4.1007  -4.0269  -3.9670  -3.8775  -3.8566  -3.8287  -3.7594  -3.6624
  -3.6314  -3.5554  -3.5120  -3.4211  -3.3833  -3.3020  -3.2065  -3.0751
  -2.7738  -2.2911  -2.0940  -1.7374  -1.7073  -1.6667  -1.5489  -1.4686
  -1.4379  -1.3882  -1.3539  -1.2795  -1.2213  -1.2080  -1.1413  -1.0980
  -0.9759  -0.9068  -0.8352  -0.8112  -0.7870  -0.7227  -0.6899  -0.6626
  -0.6383  -0.5694  -0.5202  -0.4958  -0.4759  -0.3898  -0.3717  -0.3395
  -0.2984  -0.2435  -0.2092  -0.1591  -0.1157  -0.0531  -0.0060   0.0459
   0.1604   0.2538   0.2813   0.3370   0.3625   0.4334   0.4702   0.5173
   0.6267   0.6927   0.7124   0.7638   0.8345   0.8903   0.9080   0.9700
   1.0003   1.0439   1.0974   1.1461   1.1687   1.2129   1.2419   1.2644
   1.2982   1.3399   1.3726   1.3936   1.4138   1.4349   1.4900   1.5331
   1.5410   1.5679   1.5860   1.6142   1.6378   1.6546   1.6694   1.7057
   1.7206   1.7359   1.7783   1.7925   1.8207   1.8319   1.8477   1.8751
   1.8931   1.9030   1.9439   2.0010   2.0265   2.0569   2.0926   2.1224
   2.1386   2.1636   2.1796   2.2194   2.2347   2.2668   2.2731   2.3165
   2.3526   2.4317   2.4470   2.4783   2.5191   2.5504   2.5953   2.6360
   2.6467   2.6697   2.7061   2.7412   2.7594   2.7756   2.7920   2.8285
   2.8542   2.8704   2.9111   2.9791   3.0062   3.0313   3.0880   3.1004
   3.1250   3.1583   3.2367   3.2994
     eigenvalues at k+q:
 -34.9982 -34.8921 -34.8630 -34.8155 -34.6826 -34.5457 -34.5375 -34.3775
 -34.2973 -34.2623 -34.2543 -34.1965 -33.7680 -16.8603 -16.8088 -16.6950
 -16.6070 -16.5534 -16.4813 -16.4514 -16.4058 -16.3678 -16.3044 -16.2398
 -16.2146 -16.1825 -16.1558 -16.0973 -16.0718 -16.0353 -16.0105 -15.9777
 -15.9542 -15.9316 -15.8984 -15.8686 -15.8617 -15.8308 -15.8174 -15.7927
 -15.7747 -15.7624 -15.7323 -15.7085 -15.6976 -15.6749 -15.6619 -15.6468
 -15.6322 -15.6132 -15.6067 -15.5876 -15.5684 -15.5352 -15.5090 -15.4885
 -15.4656 -15.4491 -15.4137 -15.3890 -15.3806 -15.3619 -15.3466 -15.2915
 -15.2741 -15.2598 -15.2412 -15.2266 -15.2019 -15.1717 -15.1031 -15.0798
 -15.0554 -15.0205 -14.8713 -14.7844 -14.7033 -14.5820 -13.8200 -13.7149
 -13.6222 -13.5790 -13.5417 -13.4550 -13.3819 -13.3270 -13.2261 -13.1915
 -13.1047 -13.0382 -13.0226 -12.9100 -12.8922 -12.8761 -12.8399 -12.8026
 -12.7551 -12.6796 -12.6696 -12.6311 -12.6041 -12.5446 -12.4966 -12.4708
  -4.7521  -4.6613  -4.4603  -4.3464  -4.2605  -4.1868  -4.1724  -4.1540
  -4.1007  -4.0269  -3.9670  -3.8775  -3.8566  -3.8287  -3.7594  -3.6624
  -3.6314  -3.5554  -3.5120  -3.4211  -3.3833  -3.3020  -3.2065  -3.0751
  -2.7738  -2.2911  -2.0940  -1.7374  -1.7073  -1.6667  -1.5489  -1.4686
  -1.4379  -1.3882  -1.3539  -1.2795  -1.2213  -1.2080  -1.1413  -1.0980
  -0.9759  -0.9068  -0.8352  -0.8112  -0.7870  -0.7227  -0.6899  -0.6626
  -0.6383  -0.5694  -0.5202  -0.4958  -0.4759  -0.3898  -0.3717  -0.3395
  -0.2984  -0.2435  -0.2092  -0.1591  -0.1157  -0.0531  -0.0060   0.0459
   0.1604   0.2538   0.2813   0.3370   0.3625   0.4334   0.4702   0.5173
   0.6267   0.6927   0.7124   0.7638   0.8345   0.8903   0.9080   0.9700
   1.0003   1.0439   1.0974   1.1461   1.1687   1.2129   1.2419   1.2644
   1.2982   1.3399   1.3726   1.3936   1.4138   1.4349   1.4900   1.5331
   1.5410   1.5679   1.5860   1.6142   1.6378   1.6546   1.6694   1.7057
   1.7206   1.7359   1.7783   1.7925   1.8207   1.8319   1.8477   1.8751
   1.8931   1.9030   1.9439   2.0010   2.0265   2.0569   2.0926   2.1224
   2.1386   2.1636   2.1796   2.2194   2.2347   2.2668   2.2731   2.3165
   2.3526   2.4317   2.4470   2.4783   2.5191   2.5504   2.5953   2.6360
   2.6467   2.6697   2.7061   2.7412   2.7594   2.7756   2.7920   2.8285
   2.8542   2.8704   2.9111   2.9790   3.0062   3.0313   3.0880   3.1004
   3.1250   3.1582   3.2367   3.2994
     cgsolve_all iterations  63    anorm=    0.74E-07
PARA_AUG  1     -24.9770040         1.2453193        -0.5061580
     cgsolve_all iterations  63    anorm=    0.73E-07
PARA_AUG  2       1.2955806       -24.5758007        -0.4354736
     cgsolve_all iterations  63    anorm=    0.74E-07
PARA_AUG  3      -0.4729699        -0.4905072       -26.2195454
     cgsolve_all iterations  69    anorm=    0.70E-07
     cgsolve_all iterations  69    anorm=    0.70E-07
     cgsolve_all iterations  69    anorm=    0.71E-07
     compute_u_kq: q = (    0.0204,    0.0000,    0.0000)
     Rotating WFCS
     ethr =  1.00E-14,  avg # of iterations = 23.0
     eigenvalues at k:
 -34.9982 -34.8921 -34.8630 -34.8155 -34.6826 -34.5457 -34.5375 -34.3775
 -34.2973 -34.2623 -34.2543 -34.1965 -33.7680 -16.8603 -16.8088 -16.6950
 -16.6070 -16.5534 -16.4813 -16.4514 -16.4058 -16.3678 -16.3044 -16.2398
 -16.2146 -16.1825 -16.1558 -16.0973 -16.0718 -16.0353 -16.0105 -15.9777
 -15.9542 -15.9316 -15.8984 -15.8686 -15.8617 -15.8308 -15.8174 -15.7927
 -15.7747 -15.7624 -15.7323 -15.7085 -15.6976 -15.6749 -15.6619 -15.6468
 -15.6322 -15.6132 -15.6067 -15.5876 -15.5684 -15.5352 -15.5090 -15.4885
 -15.4656 -15.4491 -15.4137 -15.3890 -15.3806 -15.3619 -15.3466 -15.2915
 -15.2741 -15.2598 -15.2412 -15.2266 -15.2019 -15.1717 -15.1031 -15.0798
 -15.0554 -15.0205 -14.8713 -14.7844 -14.7033 -14.5821 -13.8200 -13.7149
 -13.6222 -13.5790 -13.5417 -13.4550 -13.3819 -13.3270 -13.2261 -13.1915
 -13.1047 -13.0382 -13.0226 -12.9100 -12.8922 -12.8761 -12.8399 -12.8026
 -12.7551 -12.6796 -12.6696 -12.6311 -12.6041 -12.5446 -12.4966 -12.4708
  -4.7521  -4.6613  -4.4603  -4.3464  -4.2605  -4.1868  -4.1724  -4.1540
  -4.1007  -4.0269  -3.9670  -3.8775  -3.8566  -3.8287  -3.7594  -3.6624
  -3.6314  -3.5554  -3.5120  -3.4211  -3.3833  -3.3020  -3.2065  -3.0751
  -2.7738  -2.2911  -2.0940  -1.7374  -1.7073  -1.6667  -1.5489  -1.4686
  -1.4379  -1.3882  -1.3539  -1.2795  -1.2213  -1.2080  -1.1413  -1.0980
  -0.9759  -0.9068  -0.8352  -0.8112  -0.7870  -0.7227  -0.6899  -0.6626
  -0.6383  -0.5694  -0.5202  -0.4958  -0.4759  -0.3898  -0.3717  -0.3395
  -0.2984  -0.2435  -0.2092  -0.1591  -0.1157  -0.0531  -0.0060   0.0459
   0.1604   0.2538   0.2813   0.3370   0.3625   0.4334   0.4702   0.5173
   0.6267   0.6927   0.7124   0.7638   0.8345   0.8903   0.9080   0.9700
   1.0003   1.0439   1.0974   1.1461   1.1687   1.2129   1.2419   1.2644
   1.2982   1.3399   1.3726   1.3936   1.4138   1.4349   1.4900   1.5331
   1.5410   1.5679   1.5860   1.6142   1.6378   1.6546   1.6694   1.7057
   1.7206   1.7359   1.7783   1.7925   1.8207   1.8319   1.8477   1.8751
   1.8931   1.9030   1.9439   2.0010   2.0265   2.0569   2.0926   2.1224
   2.1386   2.1636   2.1796   2.2194   2.2347   2.2668   2.2731   2.3165
   2.3526   2.4317   2.4470   2.4783   2.5191   2.5504   2.5953   2.6360
   2.6467   2.6697   2.7061   2.7412   2.7594   2.7756   2.7920   2.8285
   2.8542   2.8704   2.9111   2.9791   3.0062   3.0313   3.0880   3.1004
   3.1250   3.1583   3.2367   3.2994
     eigenvalues at k+q:
 -34.9982 -34.8921 -34.8630 -34.8155 -34.6826 -34.5457 -34.5375 -34.3775
 -34.2973 -34.2623 -34.2543 -34.1965 -33.7680 -16.8633 -16.8049 -16.6932
 -16.6109 -16.5556 -16.4868 -16.4531 -16.4061 -16.3696 -16.3029 -16.2379
 -16.2120 -16.1839 -16.1589 -16.1037 -16.0714 -16.0370 -16.0088 -15.9797
 -15.9528 -15.9312 -15.8994 -15.8689 -15.8632 -15.8299 -15.8190 -15.7917
 -15.7761 -15.7596 -15.7279 -15.7081 -15.6961 -15.6751 -15.6613 -15.6475
 -15.6312 -15.6127 -15.6081 -15.5879 -15.5691 -15.5345 -15.5086 -15.4892
 -15.4643 -15.4496 -15.4104 -15.3871 -15.3806 -15.3618 -15.3470 -15.2892
 -15.2725 -15.2591 -15.2428 -15.2259 -15.2030 -15.1712 -15.1009 -15.0798
 -15.0527 -15.0213 -14.8701 -14.7817 -14.6985 -14.5808 -13.8154 -13.7081
 -13.6134 -13.5784 -13.5384 -13.4498 -13.3775 -13.3246 -13.2254 -13.1905
 -13.1057 -13.0413 -13.0297 -12.9140 -12.8942 -12.8755 -12.8441 -12.8054
 -12.7575 -12.6829 -12.6694 -12.6373 -12.6097 -12.5492 -12.5030 -12.4736
  -4.7514  -4.6614  -4.4602  -4.3522  -4.2622  -4.1853  -4.1760  -4.1556
  -4.0995  -4.0238  -3.9653  -3.8762  -3.8572  -3.8247  -3.7562  -3.6613
  -3.6319  -3.5519  -3.5111  -3.4171  -3.3834  -3.3050  -3.2063  -3.0744
  -2.7779  -2.2860  -2.0933  -1.7347  -1.7070  -1.6666  -1.5400  -1.4630
  -1.4324  -1.3868  -1.3499  -1.2735  -1.2138  -1.2011  -1.1369  -1.0930
  -0.9758  -0.9068  -0.8350  -0.8106  -0.7851  -0.7236  -0.6861  -0.6582
  -0.6420  -0.5667  -0.5234  -0.5003  -0.4739  -0.3918  -0.3700  -0.3396
  -0.3020  -0.2466  -0.2127  -0.1579  -0.1154  -0.0523  -0.0063   0.0424
   0.1640   0.2523   0.2762   0.3367   0.3594   0.4301   0.4705   0.5147
   0.6255   0.6790   0.7128   0.7587   0.8358   0.8898   0.9064   0.9657
   0.9981   1.0430   1.0947   1.1393   1.1700   1.2122   1.2389   1.2652
   1.2991   1.3353   1.3696   1.3945   1.4085   1.4328   1.4863   1.5276
   1.5397   1.5684   1.5827   1.6132   1.6342   1.6518   1.6669   1.7021
   1.7227   1.7315   1.7797   1.7911   1.8196   1.8322   1.8483   1.8728
   1.8916   1.9049   1.9419   1.9969   2.0256   2.0560   2.0955   2.1155
   2.1396   2.1631   2.1804   2.2203   2.2331   2.2667   2.2735   2.3133
   2.3520   2.4340   2.4469   2.4766   2.5178   2.5513   2.6014   2.6375
   2.6524   2.6730   2.7084   2.7402   2.7615   2.7767   2.7925   2.8293
   2.8505   2.8756   2.9124   2.9800   3.0061   3.0298   3.0883   3.0994
   3.1245   3.1614   3.2345   3.2980
     cgsolve_all iterations  69    anorm=    0.71E-07
     cgsolve_all iterations  69    anorm=    0.69E-07
     cgsolve_all iterations  69    anorm=    0.71E-07
     compute_u_kq: q = (   -0.0204,    0.0000,    0.0000)
     Rotating WFCS
     ethr =  1.00E-14,  avg # of iterations = 23.0
     eigenvalues at k:
 -34.9982 -34.8921 -34.8630 -34.8155 -34.6826 -34.5457 -34.5375 -34.3775
 -34.2973 -34.2623 -34.2543 -34.1965 -33.7680 -16.8603 -16.8088 -16.6950
 -16.6070 -16.5534 -16.4813 -16.4514 -16.4058 -16.3678 -16.3044 -16.2398
 -16.2146 -16.1825 -16.1558 -16.0973 -16.0718 -16.0353 -16.0105 -15.9777
 -15.9542 -15.9316 -15.8984 -15.8686 -15.8617 -15.8308 -15.8174 -15.7927
 -15.7747 -15.7624 -15.7323 -15.7085 -15.6976 -15.6749 -15.6619 -15.6468
 -15.6322 -15.6132 -15.6067 -15.5876 -15.5684 -15.5352 -15.5090 -15.4885
 -15.4656 -15.4491 -15.4137 -15.3890 -15.3806 -15.3619 -15.3466 -15.2915
 -15.2741 -15.2598 -15.2412 -15.2266 -15.2019 -15.1717 -15.1031 -15.0798
 -15.0554 -15.0205 -14.8713 -14.7844 -14.7033 -14.5821 -13.8200 -13.7149
 -13.6222 -13.5790 -13.5417 -13.4550 -13.3819 -13.3270 -13.2261 -13.1915
 -13.1047 -13.0382 -13.0226 -12.9100 -12.8922 -12.8761 -12.8399 -12.8026
 -12.7551 -12.6796 -12.6696 -12.6311 -12.6041 -12.5446 -12.4966 -12.4708
  -4.7521  -4.6613  -4.4603  -4.3464  -4.2605  -4.1868  -4.1724  -4.1540
  -4.1007  -4.0269  -3.9670  -3.8775  -3.8566  -3.8287  -3.7594  -3.6624
  -3.6314  -3.5554  -3.5120  -3.4211  -3.3833  -3.3020  -3.2065  -3.0751
  -2.7738  -2.2911  -2.0940  -1.7374  -1.7073  -1.6667  -1.5489  -1.4686
  -1.4379  -1.3882  -1.3539  -1.2795  -1.2213  -1.2080  -1.1413  -1.0980
  -0.9759  -0.9068  -0.8352  -0.8112  -0.7870  -0.7227  -0.6899  -0.6626
  -0.6383  -0.5694  -0.5202  -0.4958  -0.4759  -0.3898  -0.3717  -0.3395
  -0.2984  -0.2435  -0.2092  -0.1591  -0.1157  -0.0531  -0.0060   0.0459
   0.1604   0.2538   0.2813   0.3370   0.3625   0.4334   0.4702   0.5173
   0.6267   0.6927   0.7124   0.7638   0.8345   0.8903   0.9080   0.9700
   1.0003   1.0439   1.0974   1.1461   1.1687   1.2129   1.2419   1.2644
   1.2982   1.3399   1.3726   1.3936   1.4138   1.4349   1.4900   1.5331
   1.5410   1.5679   1.5860   1.6142   1.6378   1.6546   1.6694   1.7057
   1.7206   1.7359   1.7783   1.7925   1.8207   1.8319   1.8477   1.8751
   1.8931   1.9030   1.9439   2.0010   2.0265   2.0569   2.0926   2.1224
   2.1386   2.1636   2.1796   2.2194   2.2347   2.2668   2.2731   2.3165
   2.3526   2.4317   2.4470   2.4783   2.5191   2.5504   2.5953   2.6360
   2.6467   2.6697   2.7061   2.7412   2.7594   2.7756   2.7920   2.8285
   2.8542   2.8704   2.9111   2.9791   3.0062   3.0313   3.0880   3.1004
   3.1250   3.1583   3.2367   3.2994
     eigenvalues at k+q:
 -34.9982 -34.8921 -34.8630 -34.8155 -34.6826 -34.5457 -34.5375 -34.3775
 -34.2973 -34.2623 -34.2543 -34.1965 -33.7680 -16.8572 -16.8126 -16.6967
 -16.6032 -16.5513 -16.4763 -16.4494 -16.4055 -16.3658 -16.3059 -16.2419
 -16.2174 -16.1809 -16.1522 -16.0910 -16.0719 -16.0334 -16.0127 -15.9761
 -15.9552 -15.9317 -15.8974 -15.8684 -15.8602 -15.8319 -15.8154 -15.7941
 -15.7737 -15.7651 -15.7370 -15.7094 -15.6979 -15.6745 -15.6627 -15.6462
 -15.6333 -15.6134 -15.6054 -15.5868 -15.5677 -15.5362 -15.5096 -15.4876
 -15.4667 -15.4484 -15.4171 -15.3911 -15.3805 -15.3622 -15.3461 -15.2940
 -15.2762 -15.2602 -15.2397 -15.2273 -15.2006 -15.1722 -15.1052 -15.0797
 -15.0581 -15.0198 -14.8726 -14.7872 -14.7080 -14.5833 -13.8245 -13.7217
 -13.6319 -13.5786 -13.5448 -13.4602 -13.3858 -13.3291 -13.2269 -13.1924
 -13.1038 -13.0355 -13.0155 -12.9070 -12.8898 -12.8765 -12.8357 -12.7997
 -12.7530 -12.6768 -12.6694 -12.6255 -12.5983 -12.5394 -12.4919 -12.4666
  -4.7528  -4.6612  -4.4603  -4.3403  -4.2589  -4.1883  -4.1700  -4.1508
  -4.1024  -4.0292  -3.9689  -3.8811  -3.8552  -3.8317  -3.7623  -3.6635
  -3.6310  -3.5595  -3.5126  -3.4252  -3.3832  -3.2990  -3.2067  -3.0757
  -2.7695  -2.2964  -2.0949  -1.7399  -1.7069  -1.6673  -1.5581  -1.4744
  -1.4431  -1.3893  -1.3581  -1.2862  -1.2292  -1.2141  -1.1457  -1.1027
  -0.9761  -0.9064  -0.8362  -0.8116  -0.7891  -0.7225  -0.6937  -0.6672
  -0.6338  -0.5718  -0.5177  -0.4902  -0.4771  -0.3908  -0.3705  -0.3393
  -0.2949  -0.2396  -0.2063  -0.1607  -0.1154  -0.0543  -0.0056   0.0493
   0.1567   0.2554   0.2867   0.3362   0.3662   0.4360   0.4703   0.5199
   0.6281   0.7047   0.7140   0.7695   0.8316   0.8890   0.9124   0.9733
   1.0032   1.0446   1.1006   1.1527   1.1672   1.2129   1.2439   1.2646
   1.2974   1.3432   1.3772   1.3932   1.4187   1.4372   1.4927   1.5348
   1.5446   1.5682   1.5895   1.6147   1.6401   1.6574   1.6743   1.7077
   1.7198   1.7410   1.7759   1.7934   1.8212   1.8318   1.8481   1.8759
   1.8910   1.9079   1.9456   2.0049   2.0273   2.0580   2.0892   2.1282
   2.1377   2.1638   2.1794   2.2188   2.2358   2.2669   2.2741   2.3197
   2.3539   2.4264   2.4492   2.4804   2.5210   2.5490   2.5885   2.6325
   2.6418   2.6680   2.7039   2.7417   2.7567   2.7746   2.7919   2.8274
   2.8582   2.8654   2.9098   2.9777   3.0067   3.0325   3.0875   3.1019
   3.1253   3.1551   3.2381   3.3013
     cgsolve_all iterations  69    anorm=    0.72E-07
     cgsolve_all iterations  69    anorm=    0.71E-07
     cgsolve_all iterations  69    anorm=    0.71E-07
     compute_u_kq: q = (    0.0000,    0.0204,    0.0000)
     Rotating WFCS
     ethr =  1.00E-14,  avg # of iterations = 23.0
     eigenvalues at k:
 -34.9982 -34.8921 -34.8630 -34.8155 -34.6826 -34.5457 -34.5375 -34.3775
 -34.2973 -34.2623 -34.2543 -34.1965 -33.7680 -16.8603 -16.8088 -16.6950
 -16.6070 -16.5534 -16.4813 -16.4514 -16.4058 -16.3678 -16.3044 -16.2398
 -16.2146 -16.1825 -16.1558 -16.0973 -16.0718 -16.0353 -16.0105 -15.9777
 -15.9542 -15.9316 -15.8984 -15.8686 -15.8617 -15.8308 -15.8174 -15.7927
 -15.7747 -15.7624 -15.7323 -15.7085 -15.6976 -15.6749 -15.6619 -15.6468
 -15.6322 -15.6132 -15.6067 -15.5876 -15.5684 -15.5352 -15.5090 -15.4885
 -15.4656 -15.4491 -15.4137 -15.3890 -15.3806 -15.3619 -15.3466 -15.2915
 -15.2741 -15.2598 -15.2412 -15.2266 -15.2019 -15.1717 -15.1031 -15.0798
 -15.0554 -15.0205 -14.8713 -14.7844 -14.7033 -14.5821 -13.8200 -13.7149
 -13.6222 -13.5790 -13.5417 -13.4550 -13.3819 -13.3270 -13.2261 -13.1915
 -13.1047 -13.0382 -13.0226 -12.9100 -12.8922 -12.8761 -12.8399 -12.8026
 -12.7551 -12.6796 -12.6696 -12.6311 -12.6041 -12.5446 -12.4966 -12.4708
  -4.7521  -4.6613  -4.4603  -4.3464  -4.2605  -4.1868  -4.1724  -4.1540
  -4.1007  -4.0269  -3.9670  -3.8775  -3.8566  -3.8287  -3.7594  -3.6624
  -3.6314  -3.5554  -3.5120  -3.4211  -3.3833  -3.3020  -3.2065  -3.0751
  -2.7738  -2.2911  -2.0940  -1.7374  -1.7073  -1.6667  -1.5489  -1.4686
  -1.4379  -1.3882  -1.3539  -1.2795  -1.2213  -1.2080  -1.1413  -1.0980
  -0.9759  -0.9068  -0.8352  -0.8112  -0.7870  -0.7227  -0.6899  -0.6626
  -0.6383  -0.5694  -0.5202  -0.4958  -0.4759  -0.3898  -0.3717  -0.3395
  -0.2984  -0.2435  -0.2092  -0.1591  -0.1157  -0.0531  -0.0060   0.0459
   0.1604   0.2538   0.2813   0.3370   0.3625   0.4334   0.4702   0.5173
   0.6267   0.6927   0.7124   0.7638   0.8345   0.8903   0.9080   0.9700
   1.0003   1.0439   1.0974   1.1461   1.1687   1.2129   1.2419   1.2644
   1.2982   1.3399   1.3726   1.3936   1.4138   1.4349   1.4900   1.5331
   1.5410   1.5679   1.5860   1.6142   1.6378   1.6546   1.6694   1.7057
   1.7206   1.7359   1.7783   1.7925   1.8207   1.8319   1.8477   1.8751
   1.8931   1.9030   1.9439   2.0010   2.0265   2.0569   2.0926   2.1224
   2.1386   2.1636   2.1796   2.2194   2.2347   2.2668   2.2731   2.3165
   2.3526   2.4317   2.4470   2.4783   2.5191   2.5504   2.5953   2.6360
   2.6467   2.6697   2.7061   2.7412   2.7594   2.7756   2.7920   2.8285
   2.8542   2.8704   2.9111   2.9791   3.0062   3.0313   3.0880   3.1004
   3.1250   3.1583   3.2367   3.2994
     eigenvalues at k+q:
 -34.9982 -34.8921 -34.8630 -34.8155 -34.6826 -34.5457 -34.5375 -34.3775
 -34.2973 -34.2623 -34.2543 -34.1965 -33.7680 -16.8605 -16.8083 -16.6954
 -16.6069 -16.5534 -16.4815 -16.4510 -16.4054 -16.3667 -16.3049 -16.2415
 -16.2148 -16.1847 -16.1555 -16.0953 -16.0700 -16.0353 -16.0121 -15.9775
 -15.9531 -15.9319 -15.8971 -15.8684 -15.8610 -15.8302 -15.8194 -15.7947
 -15.7761 -15.7622 -15.7304 -15.7092 -15.6986 -15.6736 -15.6611 -15.6460
 -15.6333 -15.6132 -15.6061 -15.5894 -15.5663 -15.5360 -15.5058 -15.4881
 -15.4661 -15.4499 -15.4141 -15.3901 -15.3805 -15.3619 -15.3479 -15.2914
 -15.2739 -15.2600 -15.2398 -15.2265 -15.2018 -15.1717 -15.1034 -15.0797
 -15.0559 -15.0206 -14.8718 -14.7862 -14.7017 -14.5818 -13.8219 -13.7181
 -13.6191 -13.5782 -13.5419 -13.4537 -13.3801 -13.3261 -13.2267 -13.1881
 -13.1040 -13.0416 -13.0245 -12.9089 -12.8936 -12.8761 -12.8422 -12.8011
 -12.7527 -12.6840 -12.6698 -12.6323 -12.6064 -12.5450 -12.4946 -12.4663
  -4.7517  -4.6610  -4.4601  -4.3470  -4.2608  -4.1857  -4.1715  -4.1539
  -4.1063  -4.0241  -3.9690  -3.8754  -3.8563  -3.8290  -3.7576  -3.6633
  -3.6320  -3.5551  -3.5115  -3.4215  -3.3837  -3.3018  -3.2062  -3.0779
  -2.7676  -2.2970  -2.0933  -1.7338  -1.7087  -1.6683  -1.5515  -1.4664
  -1.4412  -1.3906  -1.3561  -1.2811  -1.2143  -1.2083  -1.1393  -1.0967
  -0.9733  -0.9038  -0.8396  -0.8134  -0.7875  -0.7189  -0.6880  -0.6633
  -0.6375  -0.5665  -0.5187  -0.4934  -0.4780  -0.3920  -0.3706  -0.3389
  -0.3038  -0.2433  -0.2094  -0.1604  -0.1177  -0.0559  -0.0033   0.0415
   0.1581   0.2588   0.2861   0.3367   0.3654   0.4301   0.4714   0.5177
   0.6267   0.6958   0.7091   0.7624   0.8353   0.8844   0.9088   0.9668
   1.0066   1.0433   1.0993   1.1468   1.1659   1.2123   1.2409   1.2672
   1.2938   1.3435   1.3710   1.3909   1.4166   1.4327   1.4928   1.5302
   1.5448   1.5628   1.5841   1.6191   1.6365   1.6529   1.6673   1.7054
   1.7201   1.7343   1.7766   1.7935   1.8220   1.8341   1.8521   1.8750
   1.8924   1.9077   1.9454   2.0002   2.0265   2.0591   2.0908   2.1223
   2.1379   2.1644   2.1823   2.2207   2.2307   2.2685   2.2725   2.3173
   2.3496   2.4299   2.4456   2.4789   2.5198   2.5506   2.5976   2.6350
   2.6472   2.6701   2.7069   2.7390   2.7580   2.7764   2.7928   2.8289
   2.8592   2.8709   2.9102   2.9744   3.0063   3.0313   3.0878   3.1014
   3.1266   3.1608   3.2310   3.3004
     cgsolve_all iterations  69    anorm=    0.70E-07
     cgsolve_all iterations  69    anorm=    0.70E-07
     cgsolve_all iterations  69    anorm=    0.71E-07
     compute_u_kq: q = (    0.0000,   -0.0204,    0.0000)
     Rotating WFCS
     ethr =  1.00E-14,  avg # of iterations = 23.0
     eigenvalues at k:
 -34.9982 -34.8921 -34.8630 -34.8155 -34.6826 -34.5457 -34.5375 -34.3775
 -34.2973 -34.2623 -34.2543 -34.1965 -33.7680 -16.8603 -16.8088 -16.6950
 -16.6070 -16.5534 -16.4813 -16.4514 -16.4058 -16.3678 -16.3044 -16.2398
 -16.2146 -16.1825 -16.1558 -16.0973 -16.0718 -16.0353 -16.0105 -15.9777
 -15.9542 -15.9316 -15.8984 -15.8686 -15.8617 -15.8308 -15.8174 -15.7927
 -15.7747 -15.7624 -15.7323 -15.7085 -15.6976 -15.6749 -15.6619 -15.6468
 -15.6322 -15.6132 -15.6067 -15.5876 -15.5684 -15.5352 -15.5090 -15.4885
 -15.4656 -15.4491 -15.4137 -15.3890 -15.3806 -15.3619 -15.3466 -15.2915
 -15.2741 -15.2598 -15.2412 -15.2266 -15.2019 -15.1717 -15.1031 -15.0798
 -15.0554 -15.0205 -14.8713 -14.7844 -14.7033 -14.5821 -13.8200 -13.7149
 -13.6222 -13.5790 -13.5417 -13.4550 -13.3819 -13.3270 -13.2261 -13.1915
 -13.1047 -13.0382 -13.0226 -12.9100 -12.8922 -12.8761 -12.8399 -12.8026
 -12.7551 -12.6796 -12.6696 -12.6311 -12.6041 -12.5446 -12.4966 -12.4708
  -4.7521  -4.6613  -4.4603  -4.3464  -4.2605  -4.1868  -4.1724  -4.1540
  -4.1007  -4.0269  -3.9670  -3.8775  -3.8566  -3.8287  -3.7594  -3.6624
  -3.6314  -3.5554  -3.5120  -3.4211  -3.3833  -3.3020  -3.2065  -3.0751
  -2.7738  -2.2911  -2.0940  -1.7374  -1.7073  -1.6667  -1.5489  -1.4686
  -1.4379  -1.3882  -1.3539  -1.2795  -1.2213  -1.2080  -1.1413  -1.0980
  -0.9759  -0.9068  -0.8352  -0.8112  -0.7870  -0.7227  -0.6899  -0.6626
  -0.6383  -0.5694  -0.5202  -0.4958  -0.4759  -0.3898  -0.3717  -0.3395
  -0.2984  -0.2435  -0.2092  -0.1591  -0.1157  -0.0531  -0.0060   0.0459
   0.1604   0.2538   0.2813   0.3370   0.3625   0.4334   0.4702   0.5173
   0.6267   0.6927   0.7124   0.7638   0.8345   0.8903   0.9080   0.9700
   1.0003   1.0439   1.0974   1.1461   1.1687   1.2129   1.2419   1.2644
   1.2982   1.3399   1.3726   1.3936   1.4138   1.4349   1.4900   1.5331
   1.5410   1.5679   1.5860   1.6142   1.6378   1.6546   1.6694   1.7057
   1.7206   1.7359   1.7783   1.7925   1.8207   1.8319   1.8477   1.8751
   1.8931   1.9030   1.9439   2.0010   2.0265   2.0569   2.0926   2.1224
   2.1386   2.1636   2.1796   2.2194   2.2347   2.2668   2.2731   2.3165
   2.3526   2.4317   2.4470   2.4783   2.5191   2.5504   2.5953   2.6360
   2.6467   2.6697   2.7061   2.7412   2.7594   2.7756   2.7920   2.8285
   2.8542   2.8704   2.9111   2.9791   3.0062   3.0313   3.0880   3.1004
   3.1250   3.1583   3.2367   3.2994
     eigenvalues at k+q:
 -34.9982 -34.8921 -34.8630 -34.8155 -34.6826 -34.5457 -34.5375 -34.3775
 -34.2973 -34.2623 -34.2543 -34.1965 -33.7680 -16.8601 -16.8092 -16.6945
 -16.6070 -16.5536 -16.4813 -16.4515 -16.4064 -16.3691 -16.3038 -16.2380
 -16.2146 -16.1801 -16.1559 -16.0995 -16.0740 -16.0347 -16.0088 -15.9778
 -15.9555 -15.9317 -15.8995 -15.8688 -15.8623 -15.8316 -15.8154 -15.7915
 -15.7735 -15.7619 -15.7339 -15.7081 -15.6961 -15.6757 -15.6627 -15.6478
 -15.6312 -15.6135 -15.6071 -15.5854 -15.5703 -15.5344 -15.5124 -15.4886
 -15.4648 -15.4483 -15.4134 -15.3883 -15.3809 -15.3615 -15.3453 -15.2917
 -15.2747 -15.2590 -15.2427 -15.2266 -15.2020 -15.1719 -15.1029 -15.0799
 -15.0546 -15.0205 -14.8709 -14.7829 -14.7046 -14.5824 -13.8175 -13.7114
 -13.6258 -13.5795 -13.5415 -13.4572 -13.3837 -13.3278 -13.2254 -13.1941
 -13.1054 -13.0351 -13.0208 -12.9116 -12.8907 -12.8762 -12.8374 -12.8037
 -12.7573 -12.6756 -12.6694 -12.6327 -12.5998 -12.5440 -12.4983 -12.4754
  -4.7521  -4.6617  -4.4606  -4.3457  -4.2602  -4.1886  -4.1728  -4.1541
  -4.0965  -4.0282  -3.9653  -3.8798  -3.8578  -3.8270  -3.7611  -3.6615
  -3.6309  -3.5556  -3.5127  -3.4207  -3.3826  -3.3022  -3.2070  -3.0721
  -2.7807  -2.2854  -2.0942  -1.7415  -1.7055  -1.6654  -1.5457  -1.4714
  -1.4342  -1.3865  -1.3529  -1.2777  -1.2277  -1.2070  -1.1424  -1.0987
  -0.9788  -0.9098  -0.8314  -0.8086  -0.7860  -0.7263  -0.6918  -0.6622
  -0.6389  -0.5722  -0.5247  -0.4950  -0.4726  -0.3875  -0.3735  -0.3397
  -0.2927  -0.2453  -0.2089  -0.1573  -0.1142  -0.0512  -0.0096   0.0514
   0.1638   0.2489   0.2769   0.3371   0.3595   0.4368   0.4690   0.5164
   0.6263   0.6891   0.7157   0.7665   0.8340   0.8956   0.9079   0.9715
   0.9954   1.0438   1.0951   1.1447   1.1708   1.2133   1.2418   1.2627
   1.3024   1.3352   1.3744   1.3960   1.4108   1.4381   1.4873   1.5308
   1.5419   1.5730   1.5877   1.6094   1.6401   1.6550   1.6709   1.7061
   1.7215   1.7386   1.7797   1.7922   1.8170   1.8318   1.8434   1.8754
   1.8926   1.9014   1.9424   2.0017   2.0269   2.0546   2.0939   2.1214
   2.1401   2.1623   2.1782   2.2175   2.2391   2.2641   2.2748   2.3158
   2.3559   2.4330   2.4488   2.4782   2.5180   2.5499   2.5928   2.6363
   2.6467   2.6693   2.7045   2.7430   2.7599   2.7748   2.7928   2.8282
   2.8492   2.8705   2.9123   2.9836   3.0058   3.0310   3.0856   3.1013
   3.1235   3.1563   3.2424   3.2985
     cgsolve_all iterations  69    anorm=    0.71E-07
     cgsolve_all iterations  69    anorm=    0.70E-07
     cgsolve_all iterations  69    anorm=    0.70E-07
     compute_u_kq: q = (    0.0000,    0.0000,    0.0204)
     Rotating WFCS
     ethr =  1.00E-14,  avg # of iterations = 23.0
     eigenvalues at k:
 -34.9982 -34.8921 -34.8630 -34.8155 -34.6826 -34.5457 -34.5375 -34.3775
 -34.2973 -34.2623 -34.2543 -34.1965 -33.7680 -16.8603 -16.8088 -16.6950
 -16.6070 -16.5534 -16.4813 -16.4514 -16.4058 -16.3678 -16.3044 -16.2398
 -16.2146 -16.1825 -16.1558 -16.0973 -16.0718 -16.0353 -16.0105 -15.9777
 -15.9542 -15.9316 -15.8984 -15.8686 -15.8617 -15.8308 -15.8174 -15.7927
 -15.7747 -15.7624 -15.7323 -15.7085 -15.6976 -15.6749 -15.6619 -15.6468
 -15.6322 -15.6132 -15.6067 -15.5876 -15.5684 -15.5352 -15.5090 -15.4885
 -15.4656 -15.4491 -15.4137 -15.3890 -15.3806 -15.3619 -15.3466 -15.2915
 -15.2741 -15.2598 -15.2412 -15.2266 -15.2019 -15.1717 -15.1031 -15.0798
 -15.0554 -15.0205 -14.8713 -14.7844 -14.7033 -14.5821 -13.8200 -13.7149
 -13.6222 -13.5790 -13.5417 -13.4550 -13.3819 -13.3270 -13.2261 -13.1915
 -13.1047 -13.0382 -13.0226 -12.9100 -12.8922 -12.8761 -12.8399 -12.8026
 -12.7551 -12.6796 -12.6696 -12.6311 -12.6041 -12.5446 -12.4966 -12.4708
  -4.7521  -4.6613  -4.4603  -4.3464  -4.2605  -4.1868  -4.1724  -4.1540
  -4.1007  -4.0269  -3.9670  -3.8775  -3.8566  -3.8287  -3.7594  -3.6624
  -3.6314  -3.5554  -3.5120  -3.4211  -3.3833  -3.3020  -3.2065  -3.0751
  -2.7738  -2.2911  -2.0940  -1.7374  -1.7073  -1.6667  -1.5489  -1.4686
  -1.4379  -1.3882  -1.3539  -1.2795  -1.2213  -1.2080  -1.1413  -1.0980
  -0.9759  -0.9068  -0.8352  -0.8112  -0.7870  -0.7227  -0.6899  -0.6626
  -0.6383  -0.5694  -0.5202  -0.4958  -0.4759  -0.3898  -0.3717  -0.3395
  -0.2984  -0.2435  -0.2092  -0.1591  -0.1157  -0.0531  -0.0060   0.0459
   0.1604   0.2538   0.2813   0.3370   0.3625   0.4334   0.4702   0.5173
   0.6267   0.6927   0.7124   0.7638   0.8345   0.8903   0.9080   0.9700
   1.0003   1.0439   1.0974   1.1461   1.1687   1.2129   1.2419   1.2644
   1.2982   1.3399   1.3726   1.3936   1.4138   1.4349   1.4900   1.5331
   1.5410   1.5679   1.5860   1.6142   1.6378   1.6546   1.6694   1.7057
   1.7206   1.7359   1.7783   1.7925   1.8207   1.8319   1.8477   1.8751
   1.8931   1.9030   1.9439   2.0010   2.0265   2.0569   2.0926   2.1224
   2.1386   2.1636   2.1796   2.2194   2.2347   2.2668   2.2731   2.3165
   2.3526   2.4317   2.4470   2.4783   2.5191   2.5504   2.5953   2.6360
   2.6467   2.6697   2.7061   2.7412   2.7594   2.7756   2.7920   2.8285
   2.8542   2.8704   2.9111   2.9791   3.0062   3.0313   3.0880   3.1004
   3.1250   3.1583   3.2367   3.2994
     eigenvalues at k+q:
 -34.9982 -34.8921 -34.8630 -34.8155 -34.6826 -34.5457 -34.5375 -34.3775
 -34.2973 -34.2623 -34.2543 -34.1965 -33.7680 -16.8603 -16.8085 -16.6955
 -16.6069 -16.5535 -16.4812 -16.4514 -16.4059 -16.3679 -16.3043 -16.2388
 -16.2151 -16.1817 -16.1556 -16.0975 -16.0729 -16.0354 -16.0104 -15.9768
 -15.9548 -15.9322 -15.8968 -15.8704 -15.8608 -15.8315 -15.8174 -15.7932
 -15.7720 -15.7622 -15.7319 -15.7116 -15.6986 -15.6754 -15.6621 -15.6467
 -15.6319 -15.6143 -15.6066 -15.5876 -15.5672 -15.5321 -15.5095 -15.4885
 -15.4649 -15.4478 -15.4144 -15.3905 -15.3806 -15.3621 -15.3468 -15.2913
 -15.2739 -15.2595 -15.2419 -15.2266 -15.2018 -15.1717 -15.1034 -15.0799
 -15.0551 -15.0205 -14.8713 -14.7844 -14.7033 -14.5820 -13.8199 -13.7149
 -13.6224 -13.5797 -13.5405 -13.4550 -13.3824 -13.3271 -13.2256 -13.1917
 -13.1048 -13.0383 -13.0226 -12.9102 -12.8923 -12.8759 -12.8397 -12.8025
 -12.7553 -12.6796 -12.6696 -12.6310 -12.6041 -12.5446 -12.4966 -12.4709
  -4.7521  -4.6613  -4.4603  -4.3464  -4.2607  -4.1869  -4.1723  -4.1542
  -4.1004  -4.0266  -3.9669  -3.8773  -3.8565  -3.8287  -3.7595  -3.6629
  -3.6314  -3.5554  -3.5119  -3.4214  -3.3832  -3.3017  -3.2067  -3.0750
  -2.7738  -2.2911  -2.0940  -1.7367  -1.7070  -1.6683  -1.5484  -1.4687
  -1.4388  -1.3878  -1.3522  -1.2808  -1.2206  -1.2076  -1.1418  -1.0973
  -0.9763  -0.9061  -0.8340  -0.8122  -0.7876  -0.7221  -0.6910  -0.6634
  -0.6366  -0.5726  -0.5197  -0.4951  -0.4763  -0.3881  -0.3709  -0.3422
  -0.3001  -0.2430  -0.2061  -0.1585  -0.1176  -0.0506  -0.0079   0.0472
   0.1626   0.2532   0.2810   0.3359   0.3616   0.4331   0.4701   0.5188
   0.6271   0.6906   0.7134   0.7608   0.8367   0.8912   0.9075   0.9702
   0.9999   1.0459   1.0936   1.1465   1.1669   1.2090   1.2468   1.2648
   1.2993   1.3378   1.3716   1.3969   1.4161   1.4357   1.4919   1.5305
   1.5386   1.5674   1.5853   1.6177   1.6365   1.6565   1.6685   1.7048
   1.7189   1.7354   1.7786   1.7937   1.8233   1.8305   1.8505   1.8729
   1.8925   1.9023   1.9433   2.0006   2.0295   2.0552   2.0939   2.1224
   2.1362   2.1649   2.1793   2.2172   2.2372   2.2654   2.2740   2.3168
   2.3507   2.4325   2.4470   2.4786   2.5190   2.5512   2.5939   2.6363
   2.6493   2.6676   2.7067   2.7421   2.7602   2.7734   2.7922   2.8256
   2.8557   2.8695   2.9126   2.9802   3.0049   3.0321   3.0864   3.1004
   3.1263   3.1582   3.2368   3.2993
     cgsolve_all iterations  69    anorm=    0.71E-07
     cgsolve_all iterations  69    anorm=    0.70E-07
     cgsolve_all iterations  69    anorm=    0.72E-07
     compute_u_kq: q = (    0.0000,    0.0000,   -0.0204)
     Rotating WFCS
     ethr =  1.00E-14,  avg # of iterations = 23.0
     eigenvalues at k:
 -34.9982 -34.8921 -34.8630 -34.8155 -34.6826 -34.5457 -34.5375 -34.3775
 -34.2973 -34.2623 -34.2543 -34.1965 -33.7680 -16.8603 -16.8088 -16.6950
 -16.6070 -16.5534 -16.4813 -16.4514 -16.4058 -16.3678 -16.3044 -16.2398
 -16.2146 -16.1825 -16.1558 -16.0973 -16.0718 -16.0353 -16.0105 -15.9777
 -15.9542 -15.9316 -15.8984 -15.8686 -15.8617 -15.8308 -15.8174 -15.7927
 -15.7747 -15.7624 -15.7323 -15.7085 -15.6976 -15.6749 -15.6619 -15.6468
 -15.6322 -15.6132 -15.6067 -15.5876 -15.5684 -15.5352 -15.5090 -15.4885
 -15.4656 -15.4491 -15.4137 -15.3890 -15.3806 -15.3619 -15.3466 -15.2915
 -15.2741 -15.2598 -15.2412 -15.2266 -15.2019 -15.1717 -15.1031 -15.0798
 -15.0554 -15.0205 -14.8713 -14.7844 -14.7033 -14.5821 -13.8200 -13.7149
 -13.6222 -13.5790 -13.5417 -13.4550 -13.3819 -13.3270 -13.2261 -13.1915
 -13.1047 -13.0382 -13.0226 -12.9100 -12.8922 -12.8761 -12.8399 -12.8026
 -12.7551 -12.6796 -12.6696 -12.6311 -12.6041 -12.5446 -12.4966 -12.4708
  -4.7521  -4.6613  -4.4603  -4.3464  -4.2605  -4.1868  -4.1724  -4.1540
  -4.1007  -4.0269  -3.9670  -3.8775  -3.8566  -3.8287  -3.7594  -3.6624
  -3.6314  -3.5554  -3.5120  -3.4211  -3.3833  -3.3020  -3.2065  -3.0751
  -2.7738  -2.2911  -2.0940  -1.7374  -1.7073  -1.6667  -1.5489  -1.4686
  -1.4379  -1.3882  -1.3539  -1.2795  -1.2213  -1.2080  -1.1413  -1.0980
  -0.9759  -0.9068  -0.8352  -0.8112  -0.7870  -0.7227  -0.6899  -0.6626
  -0.6383  -0.5694  -0.5202  -0.4958  -0.4759  -0.3898  -0.3717  -0.3395
  -0.2984  -0.2435  -0.2092  -0.1591  -0.1157  -0.0531  -0.0060   0.0459
   0.1604   0.2538   0.2813   0.3370   0.3625   0.4334   0.4702   0.5173
   0.6267   0.6927   0.7124   0.7638   0.8345   0.8903   0.9080   0.9700
   1.0003   1.0439   1.0974   1.1461   1.1687   1.2129   1.2419   1.2644
   1.2982   1.3399   1.3726   1.3936   1.4138   1.4349   1.4900   1.5331
   1.5410   1.5679   1.5860   1.6142   1.6378   1.6546   1.6694   1.7057
   1.7206   1.7359   1.7783   1.7925   1.8207   1.8319   1.8477   1.8751
   1.8931   1.9030   1.9439   2.0010   2.0265   2.0569   2.0926   2.1224
   2.1386   2.1636   2.1796   2.2194   2.2347   2.2668   2.2731   2.3165
   2.3526   2.4317   2.4470   2.4783   2.5191   2.5504   2.5953   2.6360
   2.6467   2.6697   2.7061   2.7412   2.7594   2.7756   2.7920   2.8285
   2.8542   2.8704   2.9111   2.9791   3.0062   3.0313   3.0880   3.1004
   3.1250   3.1583   3.2367   3.2994
     eigenvalues at k+q:
 -34.9982 -34.8921 -34.8630 -34.8155 -34.6826 -34.5457 -34.5375 -34.3775
 -34.2973 -34.2623 -34.2543 -34.1965 -33.7680 -16.8603 -16.8091 -16.6944
 -16.6071 -16.5533 -16.4815 -16.4513 -16.4057 -16.3677 -16.3045 -16.2410
 -16.2141 -16.1832 -16.1560 -16.0969 -16.0706 -16.0351 -16.0107 -15.9783
 -15.9537 -15.9310 -15.8999 -15.8667 -15.8626 -15.8302 -15.8171 -15.7923
 -15.7786 -15.7621 -15.7328 -15.7054 -15.6959 -15.6743 -15.6615 -15.6469
 -15.6328 -15.6123 -15.6065 -15.5876 -15.5696 -15.5390 -15.5084 -15.4884
 -15.4660 -15.4499 -15.4133 -15.3879 -15.3802 -15.3618 -15.3465 -15.2915
 -15.2745 -15.2600 -15.2410 -15.2264 -15.2018 -15.1717 -15.1028 -15.0798
 -15.0555 -15.0206 -14.8713 -14.7844 -14.7032 -14.5821 -13.8200 -13.7150
 -13.6221 -13.5782 -13.5428 -13.4550 -13.3813 -13.3270 -13.2270 -13.1909
 -13.1048 -13.0381 -13.0227 -12.9097 -12.8920 -12.8764 -12.8403 -12.8027
 -12.7549 -12.6796 -12.6696 -12.6311 -12.6040 -12.5446 -12.4966 -12.4708
  -4.7521  -4.6613  -4.4603  -4.3464  -4.2603  -4.1867  -4.1725  -4.1536
  -4.1009  -4.0271  -3.9671  -3.8778  -3.8567  -3.8286  -3.7592  -3.6620
  -3.6314  -3.5555  -3.5122  -3.4208  -3.3833  -3.3024  -3.2063  -3.0751
  -2.7737  -2.2911  -2.0939  -1.7384  -1.7076  -1.6648  -1.5497  -1.4682
  -1.4370  -1.3883  -1.3557  -1.2783  -1.2219  -1.2084  -1.1405  -1.0994
  -0.9750  -0.9073  -0.8366  -0.8105  -0.7860  -0.7234  -0.6889  -0.6617
  -0.6397  -0.5668  -0.5215  -0.4969  -0.4732  -0.3916  -0.3722  -0.3366
  -0.2965  -0.2447  -0.2119  -0.1603  -0.1138  -0.0555  -0.0042   0.0446
   0.1584   0.2540   0.2816   0.3379   0.3643   0.4333   0.4703   0.5154
   0.6262   0.6946   0.7115   0.7674   0.8328   0.8895   0.9087   0.9696
   1.0006   1.0420   1.1015   1.1448   1.1708   1.2170   1.2364   1.2633
   1.2972   1.3426   1.3735   1.3892   1.4108   1.4355   1.4887   1.5349
   1.5436   1.5685   1.5867   1.6108   1.6391   1.6532   1.6703   1.7065
   1.7220   1.7366   1.7771   1.7922   1.8167   1.8328   1.8463   1.8776
   1.8939   1.9043   1.9443   2.0013   2.0238   2.0583   2.0918   2.1224
   2.1408   2.1615   2.1797   2.2215   2.2317   2.2679   2.2724   2.3161
   2.3551   2.4309   2.4472   2.4785   2.5188   2.5497   2.5960   2.6354
   2.6450   2.6723   2.7055   2.7404   2.7585   2.7770   2.7920   2.8311
   2.8527   2.8718   2.9096   2.9778   3.0076   3.0304   3.0892   3.1004
   3.1238   3.1583   3.2367   3.2994
     cgsolve_all iterations  69    anorm=    0.70E-07
     cgsolve_all iterations  69    anorm=    0.70E-07
     cgsolve_all iterations  69    anorm=    0.71E-07

     k-point #    3 of     4      pool #  1    cpu time:   10952.7
     compute_u_kq: q = (    0.0000,    0.0000,    0.0000)
     Rotating WFCS
     ethr =  1.00E-14,  avg # of iterations =  5.0
     eigenvalues at k:
 -34.9982 -34.8921 -34.8630 -34.8155 -34.6826 -34.5457 -34.5375 -34.3775
 -34.2973 -34.2623 -34.2543 -34.1965 -33.7680 -16.8633 -16.8058 -16.6971
 -16.5981 -16.5579 -16.4845 -16.4396 -16.4121 -16.3709 -16.3035 -16.2428
 -16.2259 -16.1743 -16.1509 -16.1006 -16.0799 -16.0159 -16.0029 -15.9758
 -15.9631 -15.9398 -15.8949 -15.8749 -15.8566 -15.8455 -15.8260 -15.7983
 -15.7864 -15.7471 -15.7271 -15.7077 -15.6971 -15.6718 -15.6556 -15.6498
 -15.6326 -15.6171 -15.6057 -15.5846 -15.5625 -15.5382 -15.5010 -15.4786
 -15.4509 -15.4423 -15.4256 -15.3990 -15.3886 -15.3673 -15.3381 -15.2943
 -15.2809 -15.2598 -15.2332 -15.2156 -15.2035 -15.1790 -15.1075 -15.0781
 -15.0441 -15.0234 -14.8782 -14.7975 -14.6967 -14.5893 -13.7969 -13.7188
 -13.6274 -13.5669 -13.5519 -13.4761 -13.3760 -13.3349 -13.2199 -13.1658
 -13.1085 -13.0422 -13.0108 -12.9361 -12.8957 -12.8753 -12.8162 -12.7850
 -12.7519 -12.7239 -12.6738 -12.6392 -12.6136 -12.5365 -12.4859 -12.4602
  -4.7361  -4.6666  -4.4614  -4.3468  -4.2607  -4.2087  -4.1692  -4.1593
  -4.1275  -3.9959  -3.9728  -3.8755  -3.8666  -3.8024  -3.7604  -3.6502
  -3.6413  -3.5516  -3.5181  -3.4214  -3.3672  -3.3004  -3.2132  -3.0714
  -2.8041  -2.2948  -2.0750  -1.7649  -1.6964  -1.6632  -1.5392  -1.4867
  -1.4331  -1.4010  -1.3845  -1.2900  -1.2152  -1.1688  -1.1059  -1.0681
  -0.9891  -0.9273  -0.8359  -0.8059  -0.7600  -0.7190  -0.6930  -0.6697
  -0.6315  -0.6050  -0.5089  -0.4868  -0.4438  -0.4149  -0.3547  -0.3216
  -0.3010  -0.2634  -0.2262  -0.1340  -0.1036  -0.0781  -0.0584   0.0612
   0.1730   0.2666   0.3128   0.3384   0.3890   0.4247   0.4632   0.4989
   0.5774   0.6515   0.7640   0.8104   0.8345   0.8751   0.9100   0.9425
   1.0056   1.0442   1.0909   1.1303   1.1509   1.1720   1.2180   1.2564
   1.2818   1.3283   1.3686   1.3993   1.4232   1.4658   1.4877   1.5114
   1.5443   1.5669   1.5884   1.6119   1.6277   1.6620   1.6738   1.6950
   1.7225   1.7320   1.7670   1.7913   1.8190   1.8514   1.8683   1.8877
   1.9221   1.9307   1.9744   1.9973   2.0235   2.0699   2.0887   2.1185
   2.1362   2.1579   2.1852   2.2020   2.2315   2.2661   2.2942   2.3307
   2.3714   2.4283   2.4482   2.4846   2.5122   2.5323   2.5893   2.6156
   2.6382   2.6664   2.6959   2.7335   2.7530   2.7761   2.8069   2.8358
   2.8599   2.8901   2.9261   2.9638   3.0030   3.0285   3.0510   3.1128
   3.1322   3.1648   3.2444   3.3084
     eigenvalues at k+q:
 -34.9982 -34.8921 -34.8630 -34.8155 -34.6826 -34.5457 -34.5375 -34.3775
 -34.2973 -34.2623 -34.2543 -34.1965 -33.7680 -16.8633 -16.8058 -16.6971
 -16.5981 -16.5579 -16.4845 -16.4396 -16.4121 -16.3709 -16.3035 -16.2428
 -16.2259 -16.1743 -16.1509 -16.1006 -16.0799 -16.0158 -16.0029 -15.9758
 -15.9631 -15.9398 -15.8949 -15.8749 -15.8566 -15.8455 -15.8260 -15.7983
 -15.7864 -15.7471 -15.7271 -15.7077 -15.6971 -15.6718 -15.6556 -15.6498
 -15.6326 -15.6171 -15.6057 -15.5846 -15.5625 -15.5382 -15.5010 -15.4786
 -15.4509 -15.4423 -15.4256 -15.3990 -15.3886 -15.3673 -15.3381 -15.2943
 -15.2809 -15.2598 -15.2332 -15.2156 -15.2035 -15.1790 -15.1075 -15.0781
 -15.0441 -15.0234 -14.8782 -14.7975 -14.6967 -14.5893 -13.7970 -13.7188
 -13.6274 -13.5669 -13.5519 -13.4761 -13.3760 -13.3349 -13.2199 -13.1658
 -13.1085 -13.0422 -13.0108 -12.9361 -12.8957 -12.8753 -12.8162 -12.7850
 -12.7519 -12.7239 -12.6738 -12.6392 -12.6136 -12.5365 -12.4859 -12.4602
  -4.7361  -4.6666  -4.4614  -4.3468  -4.2607  -4.2087  -4.1692  -4.1593
  -4.1275  -3.9958  -3.9728  -3.8755  -3.8666  -3.8024  -3.7603  -3.6502
  -3.6413  -3.5516  -3.5181  -3.4214  -3.3672  -3.3004  -3.2132  -3.0714
  -2.8041  -2.2947  -2.0750  -1.7649  -1.6964  -1.6632  -1.5392  -1.4867
  -1.4331  -1.4010  -1.3844  -1.2900  -1.2152  -1.1688  -1.1059  -1.0681
  -0.9891  -0.9273  -0.8359  -0.8059  -0.7600  -0.7190  -0.6930  -0.6697
  -0.6315  -0.6050  -0.5089  -0.4868  -0.4438  -0.4149  -0.3547  -0.3216
  -0.3010  -0.2633  -0.2262  -0.1340  -0.1036  -0.0781  -0.0584   0.0612
   0.1730   0.2666   0.3128   0.3384   0.3890   0.4247   0.4632   0.4989
   0.5774   0.6515   0.7640   0.8104   0.8345   0.8751   0.9100   0.9425
   1.0056   1.0442   1.0909   1.1303   1.1509   1.1720   1.2181   1.2564
   1.2818   1.3283   1.3686   1.3993   1.4232   1.4658   1.4877   1.5114
   1.5443   1.5669   1.5884   1.6119   1.6277   1.6620   1.6738   1.6950
   1.7225   1.7320   1.7670   1.7913   1.8190   1.8514   1.8683   1.8877
   1.9220   1.9307   1.9744   1.9973   2.0235   2.0699   2.0887   2.1185
   2.1362   2.1579   2.1852   2.2020   2.2315   2.2660   2.2942   2.3307
   2.3714   2.4283   2.4482   2.4845   2.5122   2.5323   2.5893   2.6156
   2.6382   2.6664   2.6959   2.7335   2.7530   2.7761   2.8069   2.8358
   2.8599   2.8901   2.9261   2.9638   3.0030   3.0285   3.0510   3.1128
   3.1322   3.1648   3.2444   3.3084
     cgsolve_all iterations  64    anorm=    0.74E-07
PARA_AUG  1     -24.9718680         1.2443814        -0.5028076
     cgsolve_all iterations  65    anorm=    0.72E-07
PARA_AUG  2       1.2966604       -24.5760279        -0.4359951
     cgsolve_all iterations  64    anorm=    0.74E-07
PARA_AUG  3      -0.4723831        -0.4917732       -26.2145350
     cgsolve_all iterations  71    anorm=    0.71E-07
     cgsolve_all iterations  69    anorm=    0.70E-07
     cgsolve_all iterations  69    anorm=    0.70E-07
     compute_u_kq: q = (    0.0204,    0.0000,    0.0000)
     Rotating WFCS
     ethr =  1.00E-14,  avg # of iterations = 23.0
     eigenvalues at k:
 -34.9982 -34.8921 -34.8630 -34.8155 -34.6826 -34.5457 -34.5375 -34.3775
 -34.2973 -34.2623 -34.2543 -34.1965 -33.7680 -16.8633 -16.8058 -16.6971
 -16.5981 -16.5579 -16.4845 -16.4396 -16.4121 -16.3709 -16.3035 -16.2428
 -16.2259 -16.1743 -16.1509 -16.1006 -16.0799 -16.0159 -16.0029 -15.9758
 -15.9631 -15.9398 -15.8949 -15.8749 -15.8566 -15.8455 -15.8260 -15.7983
 -15.7864 -15.7471 -15.7271 -15.7077 -15.6971 -15.6718 -15.6556 -15.6498
 -15.6326 -15.6171 -15.6057 -15.5846 -15.5625 -15.5382 -15.5010 -15.4786
 -15.4509 -15.4423 -15.4256 -15.3990 -15.3886 -15.3673 -15.3381 -15.2943
 -15.2809 -15.2598 -15.2332 -15.2156 -15.2035 -15.1790 -15.1075 -15.0781
 -15.0441 -15.0234 -14.8782 -14.7975 -14.6967 -14.5893 -13.7969 -13.7188
 -13.6274 -13.5669 -13.5519 -13.4761 -13.3760 -13.3349 -13.2199 -13.1658
 -13.1085 -13.0422 -13.0108 -12.9361 -12.8957 -12.8753 -12.8162 -12.7850
 -12.7519 -12.7239 -12.6738 -12.6392 -12.6136 -12.5365 -12.4859 -12.4602
  -4.7361  -4.6666  -4.4614  -4.3468  -4.2607  -4.2087  -4.1692  -4.1593
  -4.1275  -3.9959  -3.9728  -3.8755  -3.8666  -3.8024  -3.7604  -3.6502
  -3.6413  -3.5516  -3.5181  -3.4214  -3.3672  -3.3004  -3.2132  -3.0714
  -2.8041  -2.2948  -2.0750  -1.7649  -1.6964  -1.6632  -1.5392  -1.4867
  -1.4331  -1.4010  -1.3845  -1.2900  -1.2152  -1.1688  -1.1059  -1.0681
  -0.9891  -0.9273  -0.8359  -0.8059  -0.7600  -0.7190  -0.6930  -0.6697
  -0.6315  -0.6050  -0.5089  -0.4868  -0.4438  -0.4149  -0.3547  -0.3216
  -0.3010  -0.2634  -0.2262  -0.1340  -0.1036  -0.0781  -0.0584   0.0612
   0.1730   0.2666   0.3128   0.3384   0.3890   0.4247   0.4632   0.4989
   0.5774   0.6515   0.7640   0.8104   0.8345   0.8751   0.9100   0.9425
   1.0056   1.0442   1.0909   1.1303   1.1509   1.1720   1.2180   1.2564
   1.2818   1.3283   1.3686   1.3993   1.4232   1.4658   1.4877   1.5114
   1.5443   1.5669   1.5884   1.6119   1.6277   1.6620   1.6738   1.6950
   1.7225   1.7320   1.7670   1.7913   1.8190   1.8514   1.8683   1.8877
   1.9221   1.9307   1.9744   1.9973   2.0235   2.0699   2.0887   2.1185
   2.1362   2.1579   2.1852   2.2020   2.2315   2.2661   2.2942   2.3307
   2.3714   2.4283   2.4482   2.4846   2.5122   2.5323   2.5893   2.6156
   2.6382   2.6664   2.6959   2.7335   2.7530   2.7761   2.8069   2.8358
   2.8599   2.8901   2.9261   2.9638   3.0030   3.0285   3.0510   3.1128
   3.1322   3.1648   3.2444   3.3084
     eigenvalues at k+q:
 -34.9982 -34.8921 -34.8630 -34.8155 -34.6826 -34.5457 -34.5375 -34.3775
 -34.2973 -34.2623 -34.2543 -34.1965 -33.7680 -16.8659 -16.8025 -16.6953
 -16.6019 -16.5602 -16.4902 -16.4417 -16.4117 -16.3736 -16.3005 -16.2395
 -16.2249 -16.1749 -16.1536 -16.1078 -16.0829 -16.0134 -16.0032 -15.9749
 -15.9648 -15.9375 -15.8949 -15.8748 -15.8569 -15.8459 -15.8270 -15.7997
 -15.7882 -15.7471 -15.7263 -15.7062 -15.6969 -15.6702 -15.6545 -15.6498
 -15.6313 -15.6173 -15.6048 -15.5832 -15.5615 -15.5385 -15.4987 -15.4796
 -15.4510 -15.4402 -15.4252 -15.3974 -15.3885 -15.3679 -15.3394 -15.2945
 -15.2789 -15.2587 -15.2332 -15.2141 -15.2039 -15.1784 -15.1053 -15.0781
 -15.0432 -15.0240 -14.8766 -14.7929 -14.6936 -14.5875 -13.7915 -13.7091
 -13.6241 -13.5665 -13.5471 -13.4705 -13.3725 -13.3337 -13.2188 -13.1672
 -13.1101 -13.0482 -13.0113 -12.9403 -12.8956 -12.8749 -12.8217 -12.7876
 -12.7556 -12.7283 -12.6732 -12.6413 -12.6148 -12.5428 -12.4941 -12.4658
  -4.7354  -4.6658  -4.4615  -4.3529  -4.2624  -4.2060  -4.1714  -4.1636
  -4.1278  -3.9911  -3.9743  -3.8719  -3.8635  -3.8033  -3.7563  -3.6489
  -3.6414  -3.5488  -3.5178  -3.4173  -3.3662  -3.3037  -3.2121  -3.0752
  -2.7992  -2.2975  -2.0733  -1.7638  -1.6932  -1.6614  -1.5267  -1.4805
  -1.4278  -1.3992  -1.3840  -1.2809  -1.2090  -1.1640  -1.1036  -1.0634
  -0.9870  -0.9272  -0.8356  -0.8043  -0.7591  -0.7239  -0.6951  -0.6645
  -0.6344  -0.6037  -0.5068  -0.4892  -0.4429  -0.4180  -0.3573  -0.3226
  -0.2990  -0.2650  -0.2272  -0.1348  -0.1060  -0.0781  -0.0541   0.0644
   0.1678   0.2646   0.3091   0.3369   0.3848   0.4220   0.4617   0.4949
   0.5735   0.6524   0.7603   0.8080   0.8361   0.8744   0.9073   0.9400
   1.0028   1.0383   1.0877   1.1262   1.1467   1.1719   1.2159   1.2514
   1.2797   1.3281   1.3658   1.3956   1.4244   1.4642   1.4830   1.5111
   1.5452   1.5644   1.5808   1.6098   1.6255   1.6618   1.6713   1.6951
   1.7188   1.7294   1.7670   1.7904   1.8195   1.8524   1.8709   1.8862
   1.9239   1.9310   1.9754   1.9961   2.0232   2.0671   2.0878   2.1198
   2.1352   2.1591   2.1859   2.1998   2.2290   2.2663   2.2903   2.3268
   2.3715   2.4272   2.4462   2.4866   2.5113   2.5325   2.5890   2.6177
   2.6403   2.6675   2.6976   2.7333   2.7568   2.7758   2.8087   2.8370
   2.8618   2.8949   2.9268   2.9623   3.0020   3.0286   3.0519   3.1140
   3.1325   3.1627   3.2463   3.3062
     cgsolve_all iterations  71    anorm=    0.71E-07
     cgsolve_all iterations  69    anorm=    0.70E-07
     cgsolve_all iterations  69    anorm=    0.70E-07
     compute_u_kq: q = (   -0.0204,    0.0000,    0.0000)
     Rotating WFCS
     ethr =  1.00E-14,  avg # of iterations = 23.0
     eigenvalues at k:
 -34.9982 -34.8921 -34.8630 -34.8155 -34.6826 -34.5457 -34.5375 -34.3775
 -34.2973 -34.2623 -34.2543 -34.1965 -33.7680 -16.8633 -16.8058 -16.6971
 -16.5981 -16.5579 -16.4845 -16.4396 -16.4121 -16.3709 -16.3035 -16.2428
 -16.2259 -16.1743 -16.1509 -16.1006 -16.0799 -16.0159 -16.0029 -15.9758
 -15.9631 -15.9398 -15.8949 -15.8749 -15.8566 -15.8455 -15.8260 -15.7983
 -15.7864 -15.7471 -15.7271 -15.7077 -15.6971 -15.6718 -15.6556 -15.6498
 -15.6326 -15.6171 -15.6057 -15.5846 -15.5625 -15.5382 -15.5010 -15.4786
 -15.4509 -15.4423 -15.4256 -15.3990 -15.3886 -15.3673 -15.3381 -15.2943
 -15.2809 -15.2598 -15.2332 -15.2156 -15.2035 -15.1790 -15.1075 -15.0781
 -15.0441 -15.0234 -14.8782 -14.7975 -14.6967 -14.5893 -13.7969 -13.7188
 -13.6274 -13.5669 -13.5519 -13.4761 -13.3760 -13.3349 -13.2199 -13.1658
 -13.1085 -13.0422 -13.0108 -12.9361 -12.8957 -12.8753 -12.8162 -12.7850
 -12.7519 -12.7239 -12.6738 -12.6392 -12.6136 -12.5365 -12.4859 -12.4602
  -4.7361  -4.6666  -4.4614  -4.3468  -4.2607  -4.2087  -4.1692  -4.1593
  -4.1275  -3.9959  -3.9728  -3.8755  -3.8666  -3.8024  -3.7604  -3.6502
  -3.6413  -3.5516  -3.5181  -3.4214  -3.3672  -3.3004  -3.2132  -3.0714
  -2.8041  -2.2948  -2.0750  -1.7649  -1.6964  -1.6632  -1.5392  -1.4867
  -1.4331  -1.4010  -1.3845  -1.2900  -1.2152  -1.1688  -1.1059  -1.0681
  -0.9891  -0.9273  -0.8359  -0.8059  -0.7600  -0.7190  -0.6930  -0.6697
  -0.6315  -0.6050  -0.5089  -0.4868  -0.4438  -0.4149  -0.3547  -0.3216
  -0.3010  -0.2634  -0.2262  -0.1340  -0.1036  -0.0781  -0.0584   0.0612
   0.1730   0.2666   0.3128   0.3384   0.3890   0.4247   0.4632   0.4989
   0.5774   0.6515   0.7640   0.8104   0.8345   0.8751   0.9100   0.9425
   1.0056   1.0442   1.0909   1.1303   1.1509   1.1720   1.2180   1.2564
   1.2818   1.3283   1.3686   1.3993   1.4232   1.4658   1.4877   1.5114
   1.5443   1.5669   1.5884   1.6119   1.6277   1.6620   1.6738   1.6950
   1.7225   1.7320   1.7670   1.7913   1.8190   1.8514   1.8683   1.8877
   1.9221   1.9307   1.9744   1.9973   2.0235   2.0699   2.0887   2.1185
   2.1362   2.1579   2.1852   2.2020   2.2315   2.2661   2.2942   2.3307
   2.3714   2.4283   2.4482   2.4846   2.5122   2.5323   2.5893   2.6156
   2.6382   2.6664   2.6959   2.7335   2.7530   2.7761   2.8069   2.8358
   2.8599   2.8901   2.9261   2.9638   3.0030   3.0285   3.0510   3.1128
   3.1322   3.1648   3.2444   3.3084
     eigenvalues at k+q:
 -34.9982 -34.8921 -34.8630 -34.8155 -34.6826 -34.5457 -34.5375 -34.3775
 -34.2973 -34.2623 -34.2543 -34.1965 -33.7680 -16.8609 -16.8089 -16.6988
 -16.5942 -16.5556 -16.4791 -16.4375 -16.4123 -16.3681 -16.3064 -16.2464
 -16.2266 -16.1737 -16.1480 -16.0938 -16.0765 -16.0185 -16.0028 -15.9771
 -15.9610 -15.9417 -15.8949 -15.8750 -15.8565 -15.8452 -15.8244 -15.7972
 -15.7847 -15.7474 -15.7290 -15.7086 -15.6971 -15.6735 -15.6564 -15.6494
 -15.6341 -15.6165 -15.6064 -15.5859 -15.5636 -15.5381 -15.5034 -15.4776
 -15.4509 -15.4445 -15.4261 -15.4005 -15.3882 -15.3668 -15.3371 -15.2944
 -15.2827 -15.2612 -15.2332 -15.2173 -15.2031 -15.1795 -15.1096 -15.0779
 -15.0451 -15.0226 -14.8803 -14.8020 -14.6996 -14.5910 -13.8023 -13.7284
 -13.6311 -13.5670 -13.5563 -13.4817 -13.3794 -13.3358 -13.2209 -13.1648
 -13.1071 -13.0361 -13.0100 -12.9321 -12.8956 -12.8757 -12.8110 -12.7823
 -12.7490 -12.7190 -12.6743 -12.6373 -12.6127 -12.5299 -12.4786 -12.4539
  -4.7368  -4.6673  -4.4613  -4.3406  -4.2590  -4.2117  -4.1682  -4.1538
  -4.1266  -4.0013  -3.9709  -3.8832  -3.8661  -3.8012  -3.7643  -3.6517
  -3.6411  -3.5548  -3.5180  -3.4257  -3.3681  -3.2971  -3.2143  -3.0676
  -2.8091  -2.2919  -2.0771  -1.7655  -1.7001  -1.6647  -1.5517  -1.4936
  -1.4383  -1.4027  -1.3850  -1.2985  -1.2212  -1.1738  -1.1085  -1.0726
  -0.9911  -0.9277  -0.8368  -0.8078  -0.7610  -0.7148  -0.6901  -0.6743
  -0.6289  -0.6058  -0.5107  -0.4845  -0.4443  -0.4121  -0.3514  -0.3214
  -0.3021  -0.2622  -0.2245  -0.1343  -0.1007  -0.0802  -0.0603   0.0577
   0.1785   0.2684   0.3164   0.3397   0.3917   0.4279   0.4650   0.5033
   0.5815   0.6499   0.7680   0.8116   0.8350   0.8749   0.9121   0.9466
   1.0071   1.0503   1.0945   1.1334   1.1563   1.1721   1.2202   1.2613
   1.2842   1.3290   1.3713   1.4034   1.4221   1.4670   1.4920   1.5111
   1.5432   1.5693   1.5961   1.6144   1.6300   1.6622   1.6755   1.6947
   1.7265   1.7351   1.7663   1.7923   1.8187   1.8507   1.8652   1.8894
   1.9211   1.9303   1.9722   1.9988   2.0239   2.0711   2.0903   2.1153
   2.1358   2.1580   2.1826   2.2075   2.2342   2.2661   2.2990   2.3345
   2.3715   2.4273   2.4523   2.4817   2.5139   2.5325   2.5883   2.6130
   2.6354   2.6652   2.6951   2.7338   2.7495   2.7765   2.8053   2.8345
   2.8582   2.8855   2.9254   2.9655   3.0041   3.0282   3.0505   3.1115
   3.1315   3.1669   3.2425   3.3103
     cgsolve_all iterations  71    anorm=    0.71E-07
     cgsolve_all iterations  69    anorm=    0.69E-07
     cgsolve_all iterations  71    anorm=    0.70E-07
     compute_u_kq: q = (    0.0000,    0.0204,    0.0000)
     Rotating WFCS
     ethr =  1.00E-14,  avg # of iterations = 23.0
     eigenvalues at k:
 -34.9982 -34.8921 -34.8630 -34.8155 -34.6826 -34.5457 -34.5375 -34.3775
 -34.2973 -34.2623 -34.2543 -34.1965 -33.7680 -16.8633 -16.8058 -16.6971
 -16.5981 -16.5579 -16.4845 -16.4396 -16.4121 -16.3709 -16.3035 -16.2428
 -16.2259 -16.1743 -16.1509 -16.1006 -16.0799 -16.0159 -16.0029 -15.9758
 -15.9631 -15.9398 -15.8949 -15.8749 -15.8566 -15.8455 -15.8260 -15.7983
 -15.7864 -15.7471 -15.7271 -15.7077 -15.6971 -15.6718 -15.6556 -15.6498
 -15.6326 -15.6171 -15.6057 -15.5846 -15.5625 -15.5382 -15.5010 -15.4786
 -15.4509 -15.4423 -15.4256 -15.3990 -15.3886 -15.3673 -15.3381 -15.2943
 -15.2809 -15.2598 -15.2332 -15.2156 -15.2035 -15.1790 -15.1075 -15.0781
 -15.0441 -15.0234 -14.8782 -14.7975 -14.6967 -14.5893 -13.7969 -13.7188
 -13.6274 -13.5669 -13.5519 -13.4761 -13.3760 -13.3349 -13.2199 -13.1658
 -13.1085 -13.0422 -13.0108 -12.9361 -12.8957 -12.8753 -12.8162 -12.7850
 -12.7519 -12.7239 -12.6738 -12.6392 -12.6136 -12.5365 -12.4859 -12.4602
  -4.7361  -4.6666  -4.4614  -4.3468  -4.2607  -4.2087  -4.1692  -4.1593
  -4.1275  -3.9959  -3.9728  -3.8755  -3.8666  -3.8024  -3.7604  -3.6502
  -3.6413  -3.5516  -3.5181  -3.4214  -3.3672  -3.3004  -3.2132  -3.0714
  -2.8041  -2.2948  -2.0750  -1.7649  -1.6964  -1.6632  -1.5392  -1.4867
  -1.4331  -1.4010  -1.3845  -1.2900  -1.2152  -1.1688  -1.1059  -1.0681
  -0.9891  -0.9273  -0.8359  -0.8059  -0.7600  -0.7190  -0.6930  -0.6697
  -0.6315  -0.6050  -0.5089  -0.4868  -0.4438  -0.4149  -0.3547  -0.3216
  -0.3010  -0.2634  -0.2262  -0.1340  -0.1036  -0.0781  -0.0584   0.0612
   0.1730   0.2666   0.3128   0.3384   0.3890   0.4247   0.4632   0.4989
   0.5774   0.6515   0.7640   0.8104   0.8345   0.8751   0.9100   0.9425
   1.0056   1.0442   1.0909   1.1303   1.1509   1.1720   1.2180   1.2564
   1.2818   1.3283   1.3686   1.3993   1.4232   1.4658   1.4877   1.5114
   1.5443   1.5669   1.5884   1.6119   1.6277   1.6620   1.6738   1.6950
   1.7225   1.7320   1.7670   1.7913   1.8190   1.8514   1.8683   1.8877
   1.9221   1.9307   1.9744   1.9973   2.0235   2.0699   2.0887   2.1185
   2.1362   2.1579   2.1852   2.2020   2.2315   2.2661   2.2942   2.3307
   2.3714   2.4283   2.4482   2.4846   2.5122   2.5323   2.5893   2.6156
   2.6382   2.6664   2.6959   2.7335   2.7530   2.7761   2.8069   2.8358
   2.8599   2.8901   2.9261   2.9638   3.0030   3.0285   3.0510   3.1128
   3.1322   3.1648   3.2444   3.3084
     eigenvalues at k+q:
 -34.9982 -34.8921 -34.8630 -34.8155 -34.6826 -34.5457 -34.5375 -34.3775
 -34.2973 -34.2623 -34.2543 -34.1965 -33.7680 -16.8630 -16.8062 -16.6972
 -16.5980 -16.5580 -16.4840 -16.4399 -16.4126 -16.3717 -16.3030 -16.2408
 -16.2254 -16.1728 -16.1500 -16.1018 -16.0828 -16.0165 -16.0004 -15.9772
 -15.9638 -15.9401 -15.8951 -15.8744 -15.8578 -15.8455 -15.8256 -15.7968
 -15.7852 -15.7459 -15.7279 -15.7066 -15.7002 -15.6745 -15.6543 -15.6495
 -15.6328 -15.6157 -15.6036 -15.5854 -15.5626 -15.5402 -15.5037 -15.4778
 -15.4509 -15.4416 -15.4245 -15.3990 -15.3876 -15.3670 -15.3373 -15.2945
 -15.2820 -15.2596 -15.2328 -15.2165 -15.2041 -15.1789 -15.1075 -15.0783
 -15.0435 -15.0232 -14.8776 -14.7963 -14.6980 -14.5895 -13.7951 -13.7152
 -13.6313 -13.5690 -13.5497 -13.4792 -13.3777 -13.3354 -13.2198 -13.1693
 -13.1090 -13.0383 -13.0091 -12.9348 -12.8964 -12.8752 -12.8139 -12.7878
 -12.7538 -12.7202 -12.6735 -12.6333 -12.6148 -12.5360 -12.4873 -12.4641
  -4.7364  -4.6669  -4.4616  -4.3459  -4.2605  -4.2103  -4.1691  -4.1587
  -4.1249  -3.9971  -3.9702  -3.8781  -3.8670  -3.8016  -3.7622  -3.6506
  -3.6399  -3.5519  -3.5185  -3.4213  -3.3669  -3.3006  -3.2137  -3.0677
  -2.8106  -2.2895  -2.0755  -1.7663  -1.6956  -1.6641  -1.5343  -1.4891
  -1.4315  -1.4005  -1.3838  -1.2876  -1.2177  -1.1721  -1.1073  -1.0680
  -0.9957  -0.9274  -0.8321  -0.8025  -0.7618  -0.7201  -0.6944  -0.6724
  -0.6313  -0.6078  -0.5130  -0.4830  -0.4428  -0.4166  -0.3522  -0.3211
  -0.3010  -0.2578  -0.2267  -0.1315  -0.1002  -0.0836  -0.0562   0.0645
   0.1731   0.2618   0.3109   0.3327   0.3893   0.4284   0.4634   0.5009
   0.5747   0.6522   0.7590   0.8143   0.8363   0.8780   0.9120   0.9449
   1.0079   1.0412   1.0859   1.1286   1.1482   1.1730   1.2204   1.2557
   1.2851   1.3301   1.3700   1.3998   1.4241   1.4652   1.4898   1.5105
   1.5441   1.5692   1.5893   1.6138   1.6273   1.6611   1.6743   1.6929
   1.7255   1.7315   1.7660   1.7928   1.8182   1.8502   1.8676   1.8852
   1.9190   1.9312   1.9721   1.9976   2.0224   2.0718   2.0860   2.1203
   2.1370   2.1575   2.1838   2.2018   2.2334   2.2627   2.2942   2.3301
   2.3768   2.4262   2.4492   2.4846   2.5135   2.5318   2.5890   2.6158
   2.6362   2.6649   2.6954   2.7367   2.7529   2.7764   2.8060   2.8338
   2.8595   2.8876   2.9263   2.9640   3.0076   3.0292   3.0500   3.1093
   3.1331   3.1631   3.2488   3.3077
     cgsolve_all iterations  71    anorm=    0.70E-07
     cgsolve_all iterations  69    anorm=    0.71E-07
     cgsolve_all iterations  69    anorm=    0.71E-07
     compute_u_kq: q = (    0.0000,   -0.0204,    0.0000)
     Rotating WFCS
     ethr =  1.00E-14,  avg # of iterations = 23.0
     eigenvalues at k:
 -34.9982 -34.8921 -34.8630 -34.8155 -34.6826 -34.5457 -34.5375 -34.3775
 -34.2973 -34.2623 -34.2543 -34.1965 -33.7680 -16.8633 -16.8058 -16.6971
 -16.5981 -16.5579 -16.4845 -16.4396 -16.4121 -16.3709 -16.3035 -16.2428
 -16.2259 -16.1743 -16.1509 -16.1006 -16.0799 -16.0159 -16.0029 -15.9758
 -15.9631 -15.9398 -15.8949 -15.8749 -15.8566 -15.8455 -15.8260 -15.7983
 -15.7864 -15.7471 -15.7271 -15.7077 -15.6971 -15.6718 -15.6556 -15.6498
 -15.6326 -15.6171 -15.6057 -15.5846 -15.5625 -15.5382 -15.5010 -15.4786
 -15.4509 -15.4423 -15.4256 -15.3990 -15.3886 -15.3673 -15.3381 -15.2943
 -15.2809 -15.2598 -15.2332 -15.2156 -15.2035 -15.1790 -15.1075 -15.0781
 -15.0441 -15.0234 -14.8782 -14.7975 -14.6967 -14.5893 -13.7969 -13.7188
 -13.6274 -13.5669 -13.5519 -13.4761 -13.3760 -13.3349 -13.2199 -13.1658
 -13.1085 -13.0422 -13.0108 -12.9361 -12.8957 -12.8753 -12.8162 -12.7850
 -12.7519 -12.7239 -12.6738 -12.6392 -12.6136 -12.5365 -12.4859 -12.4602
  -4.7361  -4.6666  -4.4614  -4.3468  -4.2607  -4.2087  -4.1692  -4.1593
  -4.1275  -3.9959  -3.9728  -3.8755  -3.8666  -3.8024  -3.7604  -3.6502
  -3.6413  -3.5516  -3.5181  -3.4214  -3.3672  -3.3004  -3.2132  -3.0714
  -2.8041  -2.2948  -2.0750  -1.7649  -1.6964  -1.6632  -1.5392  -1.4867
  -1.4331  -1.4010  -1.3845  -1.2900  -1.2152  -1.1688  -1.1059  -1.0681
  -0.9891  -0.9273  -0.8359  -0.8059  -0.7600  -0.7190  -0.6930  -0.6697
  -0.6315  -0.6050  -0.5089  -0.4868  -0.4438  -0.4149  -0.3547  -0.3216
  -0.3010  -0.2634  -0.2262  -0.1340  -0.1036  -0.0781  -0.0584   0.0612
   0.1730   0.2666   0.3128   0.3384   0.3890   0.4247   0.4632   0.4989
   0.5774   0.6515   0.7640   0.8104   0.8345   0.8751   0.9100   0.9425
   1.0056   1.0442   1.0909   1.1303   1.1509   1.1720   1.2180   1.2564
   1.2818   1.3283   1.3686   1.3993   1.4232   1.4658   1.4877   1.5114
   1.5443   1.5669   1.5884   1.6119   1.6277   1.6620   1.6738   1.6950
   1.7225   1.7320   1.7670   1.7913   1.8190   1.8514   1.8683   1.8877
   1.9221   1.9307   1.9744   1.9973   2.0235   2.0699   2.0887   2.1185
   2.1362   2.1579   2.1852   2.2020   2.2315   2.2661   2.2942   2.3307
   2.3714   2.4283   2.4482   2.4846   2.5122   2.5323   2.5893   2.6156
   2.6382   2.6664   2.6959   2.7335   2.7530   2.7761   2.8069   2.8358
   2.8599   2.8901   2.9261   2.9638   3.0030   3.0285   3.0510   3.1128
   3.1322   3.1648   3.2444   3.3084
     eigenvalues at k+q:
 -34.9982 -34.8921 -34.8630 -34.8155 -34.6826 -34.5457 -34.5375 -34.3775
 -34.2973 -34.2623 -34.2543 -34.1965 -33.7680 -16.8636 -16.8056 -16.6969
 -16.5984 -16.5577 -16.4850 -16.4397 -16.4112 -16.3699 -16.3040 -16.2449
 -16.2261 -16.1760 -16.1517 -16.0992 -16.0770 -16.0156 -16.0055 -15.9746
 -15.9622 -15.9393 -15.8949 -15.8752 -15.8553 -15.8452 -15.8261 -15.7999
 -15.7876 -15.7483 -15.7263 -15.7091 -15.6933 -15.6691 -15.6574 -15.6496
 -15.6326 -15.6188 -15.6078 -15.5836 -15.5627 -15.5364 -15.4987 -15.4796
 -15.4517 -15.4420 -15.4269 -15.3988 -15.3896 -15.3673 -15.3391 -15.2939
 -15.2797 -15.2601 -15.2339 -15.2153 -15.2026 -15.1788 -15.1074 -15.0780
 -15.0451 -15.0234 -14.8786 -14.7984 -14.6955 -14.5889 -13.7994 -13.7219
 -13.6239 -13.5650 -13.5535 -13.4728 -13.3742 -13.3343 -13.2202 -13.1626
 -13.1079 -13.0460 -13.0132 -12.9364 -12.8948 -12.8754 -12.8195 -12.7826
 -12.7501 -12.7259 -12.6739 -12.6456 -12.6117 -12.5372 -12.4848 -12.4567
  -4.7362  -4.6660  -4.4612  -4.3478  -4.2608  -4.2065  -4.1694  -4.1597
  -4.1298  -3.9947  -3.9757  -3.8731  -3.8660  -3.8034  -3.7586  -3.6506
  -3.6420  -3.5515  -3.5174  -3.4215  -3.3677  -3.3004  -3.2126  -3.0752
  -2.7969  -2.3000  -2.0751  -1.7629  -1.6969  -1.6627  -1.5438  -1.4851
  -1.4337  -1.4016  -1.3846  -1.2921  -1.2133  -1.1655  -1.1056  -1.0694
  -0.9818  -0.9266  -0.8404  -0.8088  -0.7590  -0.7187  -0.6907  -0.6670
  -0.6317  -0.6016  -0.5056  -0.4900  -0.4454  -0.4127  -0.3575  -0.3228
  -0.3001  -0.2685  -0.2247  -0.1381  -0.1077  -0.0739  -0.0577   0.0583
   0.1723   0.2713   0.3130   0.3460   0.3860   0.4221   0.4634   0.4971
   0.5818   0.6511   0.7688   0.8041   0.8320   0.8723   0.9094   0.9403
   1.0037   1.0478   1.0952   1.1332   1.1539   1.1718   1.2157   1.2572
   1.2799   1.3269   1.3665   1.3980   1.4220   1.4661   1.4860   1.5119
   1.5446   1.5639   1.5880   1.6105   1.6286   1.6614   1.6741   1.6973
   1.7191   1.7330   1.7680   1.7904   1.8194   1.8521   1.8689   1.8892
   1.9245   1.9303   1.9759   1.9967   2.0246   2.0685   2.0912   2.1165
   2.1347   2.1592   2.1865   2.2021   2.2306   2.2690   2.2937   2.3305
   2.3662   2.4299   2.4475   2.4848   2.5109   2.5334   2.5904   2.6144
   2.6413   2.6682   2.6967   2.7301   2.7532   2.7755   2.8078   2.8376
   2.8599   2.8923   2.9255   2.9636   2.9988   3.0281   3.0525   3.1160
   3.1311   3.1665   3.2398   3.3086
     cgsolve_all iterations  71    anorm=    0.70E-07
     cgsolve_all iterations  69    anorm=    0.71E-07
     cgsolve_all iterations  69    anorm=    0.70E-07
     compute_u_kq: q = (    0.0000,    0.0000,    0.0204)
     Rotating WFCS
     ethr =  1.00E-14,  avg # of iterations = 23.0
     eigenvalues at k:
 -34.9982 -34.8921 -34.8630 -34.8155 -34.6826 -34.5457 -34.5375 -34.3775
 -34.2973 -34.2623 -34.2543 -34.1965 -33.7680 -16.8633 -16.8058 -16.6971
 -16.5981 -16.5579 -16.4845 -16.4396 -16.4121 -16.3709 -16.3035 -16.2428
 -16.2259 -16.1743 -16.1509 -16.1006 -16.0799 -16.0159 -16.0029 -15.9758
 -15.9631 -15.9398 -15.8949 -15.8749 -15.8566 -15.8455 -15.8260 -15.7983
 -15.7864 -15.7471 -15.7271 -15.7077 -15.6971 -15.6718 -15.6556 -15.6498
 -15.6326 -15.6171 -15.6057 -15.5846 -15.5625 -15.5382 -15.5010 -15.4786
 -15.4509 -15.4423 -15.4256 -15.3990 -15.3886 -15.3673 -15.3381 -15.2943
 -15.2809 -15.2598 -15.2332 -15.2156 -15.2035 -15.1790 -15.1075 -15.0781
 -15.0441 -15.0234 -14.8782 -14.7975 -14.6967 -14.5893 -13.7969 -13.7188
 -13.6274 -13.5669 -13.5519 -13.4761 -13.3760 -13.3349 -13.2199 -13.1658
 -13.1085 -13.0422 -13.0108 -12.9361 -12.8957 -12.8753 -12.8162 -12.7850
 -12.7519 -12.7239 -12.6738 -12.6392 -12.6136 -12.5365 -12.4859 -12.4602
  -4.7361  -4.6666  -4.4614  -4.3468  -4.2607  -4.2087  -4.1692  -4.1593
  -4.1275  -3.9959  -3.9728  -3.8755  -3.8666  -3.8024  -3.7604  -3.6502
  -3.6413  -3.5516  -3.5181  -3.4214  -3.3672  -3.3004  -3.2132  -3.0714
  -2.8041  -2.2948  -2.0750  -1.7649  -1.6964  -1.6632  -1.5392  -1.4867
  -1.4331  -1.4010  -1.3845  -1.2900  -1.2152  -1.1688  -1.1059  -1.0681
  -0.9891  -0.9273  -0.8359  -0.8059  -0.7600  -0.7190  -0.6930  -0.6697
  -0.6315  -0.6050  -0.5089  -0.4868  -0.4438  -0.4149  -0.3547  -0.3216
  -0.3010  -0.2634  -0.2262  -0.1340  -0.1036  -0.0781  -0.0584   0.0612
   0.1730   0.2666   0.3128   0.3384   0.3890   0.4247   0.4632   0.4989
   0.5774   0.6515   0.7640   0.8104   0.8345   0.8751   0.9100   0.9425
   1.0056   1.0442   1.0909   1.1303   1.1509   1.1720   1.2180   1.2564
   1.2818   1.3283   1.3686   1.3993   1.4232   1.4658   1.4877   1.5114
   1.5443   1.5669   1.5884   1.6119   1.6277   1.6620   1.6738   1.6950
   1.7225   1.7320   1.7670   1.7913   1.8190   1.8514   1.8683   1.8877
   1.9221   1.9307   1.9744   1.9973   2.0235   2.0699   2.0887   2.1185
   2.1362   2.1579   2.1852   2.2020   2.2315   2.2661   2.2942   2.3307
   2.3714   2.4283   2.4482   2.4846   2.5122   2.5323   2.5893   2.6156
   2.6382   2.6664   2.6959   2.7335   2.7530   2.7761   2.8069   2.8358
   2.8599   2.8901   2.9261   2.9638   3.0030   3.0285   3.0510   3.1128
   3.1322   3.1648   3.2444   3.3084
     eigenvalues at k+q:
 -34.9982 -34.8921 -34.8630 -34.8155 -34.6826 -34.5457 -34.5375 -34.3775
 -34.2973 -34.2623 -34.2543 -34.1965 -33.7680 -16.8632 -16.8056 -16.6978
 -16.5980 -16.5581 -16.4843 -16.4394 -16.4121 -16.3706 -16.3036 -16.2425
 -16.2258 -16.1749 -16.1510 -16.0999 -16.0793 -16.0161 -16.0040 -15.9764
 -15.9628 -15.9390 -15.8963 -15.8747 -15.8549 -15.8459 -15.8270 -15.7991
 -15.7853 -15.7478 -15.7275 -15.7066 -15.6961 -15.6728 -15.6570 -15.6487
 -15.6317 -15.6165 -15.6059 -15.5842 -15.5630 -15.5382 -15.5010 -15.4800
 -15.4505 -15.4424 -15.4266 -15.3985 -15.3870 -15.3674 -15.3381 -15.2962
 -15.2799 -15.2578 -15.2337 -15.2157 -15.2039 -15.1792 -15.1079 -15.0782
 -15.0440 -15.0233 -14.8783 -14.7975 -14.6966 -14.5892 -13.7971 -13.7187
 -13.6274 -13.5668 -13.5513 -13.4766 -13.3754 -13.3362 -13.2191 -13.1660
 -13.1088 -13.0420 -13.0108 -12.9358 -12.8960 -12.8749 -12.8166 -12.7850
 -12.7519 -12.7239 -12.6738 -12.6392 -12.6137 -12.5365 -12.4859 -12.4601
  -4.7360  -4.6666  -4.4614  -4.3468  -4.2610  -4.2086  -4.1694  -4.1590
  -4.1275  -3.9959  -3.9727  -3.8757  -3.8664  -3.8024  -3.7603  -3.6502
  -3.6414  -3.5515  -3.5181  -3.4211  -3.3673  -3.3005  -3.2132  -3.0714
  -2.8041  -2.2948  -2.0751  -1.7653  -1.6942  -1.6650  -1.5383  -1.4868
  -1.4343  -1.4013  -1.3843  -1.2899  -1.2142  -1.1690  -1.1062  -1.0692
  -0.9893  -0.9277  -0.8331  -0.8064  -0.7596  -0.7195  -0.6943  -0.6702
  -0.6318  -0.6059  -0.5098  -0.4821  -0.4397  -0.4144  -0.3560  -0.3206
  -0.3013  -0.2634  -0.2252  -0.1398  -0.1042  -0.0770  -0.0590   0.0600
   0.1720   0.2669   0.3147   0.3381   0.3866   0.4216   0.4651   0.5013
   0.5755   0.6540   0.7626   0.8111   0.8330   0.8735   0.9142   0.9428
   1.0067   1.0424   1.0961   1.1244   1.1494   1.1690   1.2213   1.2570
   1.2816   1.3298   1.3685   1.3995   1.4223   1.4662   1.4903   1.5103
   1.5430   1.5711   1.5863   1.6124   1.6282   1.6617   1.6746   1.6954
   1.7220   1.7323   1.7658   1.7906   1.8221   1.8510   1.8694   1.8898
   1.9200   1.9305   1.9737   1.9974   2.0217   2.0695   2.0885   2.1190
   2.1384   2.1567   2.1865   2.2026   2.2278   2.2654   2.2922   2.3303
   2.3706   2.4267   2.4484   2.4863   2.5107   2.5341   2.5899   2.6169
   2.6378   2.6686   2.6964   2.7329   2.7527   2.7755   2.8071   2.8338
   2.8617   2.8883   2.9271   2.9638   3.0030   3.0278   3.0506   3.1137
   3.1324   3.1644   3.2442   3.3085
     cgsolve_all iterations  71    anorm=    0.71E-07
     cgsolve_all iterations  69    anorm=    0.70E-07
     cgsolve_all iterations  69    anorm=    0.71E-07
     compute_u_kq: q = (    0.0000,    0.0000,   -0.0204)
     Rotating WFCS
     ethr =  1.00E-14,  avg # of iterations = 23.0
     eigenvalues at k:
 -34.9982 -34.8921 -34.8630 -34.8155 -34.6826 -34.5457 -34.5375 -34.3775
 -34.2973 -34.2623 -34.2543 -34.1965 -33.7680 -16.8633 -16.8058 -16.6971
 -16.5981 -16.5579 -16.4845 -16.4396 -16.4121 -16.3709 -16.3035 -16.2428
 -16.2259 -16.1743 -16.1509 -16.1006 -16.0799 -16.0159 -16.0029 -15.9758
 -15.9631 -15.9398 -15.8949 -15.8749 -15.8566 -15.8455 -15.8260 -15.7983
 -15.7864 -15.7471 -15.7271 -15.7077 -15.6971 -15.6718 -15.6556 -15.6498
 -15.6326 -15.6171 -15.6057 -15.5846 -15.5625 -15.5382 -15.5010 -15.4786
 -15.4509 -15.4423 -15.4256 -15.3990 -15.3886 -15.3673 -15.3381 -15.2943
 -15.2809 -15.2598 -15.2332 -15.2156 -15.2035 -15.1790 -15.1075 -15.0781
 -15.0441 -15.0234 -14.8782 -14.7975 -14.6967 -14.5893 -13.7969 -13.7188
 -13.6274 -13.5669 -13.5519 -13.4761 -13.3760 -13.3349 -13.2199 -13.1658
 -13.1085 -13.0422 -13.0108 -12.9361 -12.8957 -12.8753 -12.8162 -12.7850
 -12.7519 -12.7239 -12.6738 -12.6392 -12.6136 -12.5365 -12.4859 -12.4602
  -4.7361  -4.6666  -4.4614  -4.3468  -4.2607  -4.2087  -4.1692  -4.1593
  -4.1275  -3.9959  -3.9728  -3.8755  -3.8666  -3.8024  -3.7604  -3.6502
  -3.6413  -3.5516  -3.5181  -3.4214  -3.3672  -3.3004  -3.2132  -3.0714
  -2.8041  -2.2948  -2.0750  -1.7649  -1.6964  -1.6632  -1.5392  -1.4867
  -1.4331  -1.4010  -1.3845  -1.2900  -1.2152  -1.1688  -1.1059  -1.0681
  -0.9891  -0.9273  -0.8359  -0.8059  -0.7600  -0.7190  -0.6930  -0.6697
  -0.6315  -0.6050  -0.5089  -0.4868  -0.4438  -0.4149  -0.3547  -0.3216
  -0.3010  -0.2634  -0.2262  -0.1340  -0.1036  -0.0781  -0.0584   0.0612
   0.1730   0.2666   0.3128   0.3384   0.3890   0.4247   0.4632   0.4989
   0.5774   0.6515   0.7640   0.8104   0.8345   0.8751   0.9100   0.9425
   1.0056   1.0442   1.0909   1.1303   1.1509   1.1720   1.2180   1.2564
   1.2818   1.3283   1.3686   1.3993   1.4232   1.4658   1.4877   1.5114
   1.5443   1.5669   1.5884   1.6119   1.6277   1.6620   1.6738   1.6950
   1.7225   1.7320   1.7670   1.7913   1.8190   1.8514   1.8683   1.8877
   1.9221   1.9307   1.9744   1.9973   2.0235   2.0699   2.0887   2.1185
   2.1362   2.1579   2.1852   2.2020   2.2315   2.2661   2.2942   2.3307
   2.3714   2.4283   2.4482   2.4846   2.5122   2.5323   2.5893   2.6156
   2.6382   2.6664   2.6959   2.7335   2.7530   2.7761   2.8069   2.8358
   2.8599   2.8901   2.9261   2.9638   3.0030   3.0285   3.0510   3.1128
   3.1322   3.1648   3.2444   3.3084
     eigenvalues at k+q:
 -34.9982 -34.8921 -34.8630 -34.8155 -34.6826 -34.5457 -34.5375 -34.3775
 -34.2973 -34.2623 -34.2543 -34.1965 -33.7680 -16.8634 -16.8061 -16.6963
 -16.5981 -16.5578 -16.4848 -16.4399 -16.4121 -16.3712 -16.3032 -16.2430
 -16.2258 -16.1738 -16.1508 -16.1013 -16.0808 -16.0158 -16.0017 -15.9752
 -15.9632 -15.9407 -15.8934 -15.8750 -15.8586 -15.8447 -15.8247 -15.7974
 -15.7877 -15.7463 -15.7266 -15.7089 -15.6979 -15.6711 -15.6543 -15.6510
 -15.6335 -15.6175 -15.6058 -15.5844 -15.5624 -15.5378 -15.5012 -15.4772
 -15.4518 -15.4426 -15.4238 -15.3997 -15.3900 -15.3672 -15.3381 -15.2929
 -15.2816 -15.2616 -15.2327 -15.2154 -15.2032 -15.1788 -15.1071 -15.0781
 -15.0442 -15.0235 -14.8781 -14.7975 -14.6967 -14.5893 -13.7969 -13.7189
 -13.6273 -13.5670 -13.5523 -13.4758 -13.3770 -13.3331 -13.2206 -13.1656
 -13.1083 -13.0424 -13.0108 -12.9364 -12.8955 -12.8758 -12.8157 -12.7850
 -12.7519 -12.7239 -12.6739 -12.6392 -12.6135 -12.5366 -12.4859 -12.4602
  -4.7361  -4.6666  -4.4614  -4.3468  -4.2604  -4.2087  -4.1691  -4.1595
  -4.1275  -3.9958  -3.9729  -3.8753  -3.8669  -3.8024  -3.7603  -3.6502
  -3.6411  -3.5517  -3.5181  -3.4216  -3.3671  -3.3002  -3.2132  -3.0714
  -2.8041  -2.2947  -2.0749  -1.7646  -1.6986  -1.6613  -1.5398  -1.4865
  -1.4319  -1.4010  -1.3847  -1.2903  -1.2160  -1.1687  -1.1059  -1.0672
  -0.9891  -0.9268  -0.8389  -0.8048  -0.7608  -0.7183  -0.6916  -0.6693
  -0.6303  -0.6036  -0.5090  -0.4911  -0.4481  -0.4141  -0.3539  -0.3229
  -0.3010  -0.2638  -0.2271  -0.1287  -0.1030  -0.0791  -0.0579   0.0630
   0.1741   0.2658   0.3109   0.3392   0.3911   0.4277   0.4612   0.4960
   0.5791   0.6502   0.7657   0.8094   0.8369   0.8765   0.9056   0.9426
   1.0045   1.0460   1.0853   1.1348   1.1530   1.1755   1.2140   1.2558
   1.2824   1.3266   1.3693   1.3997   1.4232   1.4650   1.4855   1.5125
   1.5443   1.5637   1.5905   1.6109   1.6273   1.6618   1.6739   1.6943
   1.7225   1.7325   1.7688   1.7919   1.8151   1.8519   1.8676   1.8860
   1.9240   1.9307   1.9751   1.9975   2.0254   2.0706   2.0877   2.1171
   2.1349   2.1596   2.1836   2.2018   2.2348   2.2667   2.2960   2.3315
   2.3721   2.4298   2.4478   2.4829   2.5136   2.5308   2.5878   2.6150
   2.6385   2.6641   2.6954   2.7337   2.7534   2.7773   2.8063   2.8377
   2.8579   2.8921   2.9249   2.9639   3.0031   3.0289   3.0513   3.1120
   3.1321   3.1653   3.2446   3.3082
     cgsolve_all iterations  71    anorm=    0.70E-07
     cgsolve_all iterations  69    anorm=    0.70E-07
     cgsolve_all iterations  69    anorm=    0.71E-07

     k-point #    4 of     4      pool #  1    cpu time:   16433.1
     compute_u_kq: q = (    0.0000,    0.0000,    0.0000)
     Rotating WFCS
     ethr =  1.00E-14,  avg # of iterations =  5.0
     eigenvalues at k:
 -34.9982 -34.8921 -34.8630 -34.8155 -34.6826 -34.5457 -34.5375 -34.3775
 -34.2973 -34.2623 -34.2543 -34.1965 -33.7680 -16.8633 -16.8063 -16.6959
 -16.5986 -16.5584 -16.4840 -16.4409 -16.4131 -16.3712 -16.3016 -16.2388
 -16.2236 -16.1767 -16.1508 -16.1006 -16.0887 -16.0171 -16.0028 -15.9735
 -15.9602 -15.9417 -15.8919 -15.8723 -15.8649 -15.8348 -15.8199 -15.8051
 -15.7774 -15.7616 -15.7257 -15.7115 -15.6922 -15.6758 -15.6622 -15.6475
 -15.6309 -15.6192 -15.5919 -15.5833 -15.5722 -15.5255 -15.5037 -15.4842
 -15.4633 -15.4442 -15.4203 -15.3944 -15.3852 -15.3640 -15.3391 -15.3079
 -15.2738 -15.2567 -15.2300 -15.2160 -15.2047 -15.1795 -15.1069 -15.0808
 -15.0440 -15.0236 -14.8770 -14.7975 -14.6970 -14.5893 -13.7985 -13.7172
 -13.6267 -13.5674 -13.5487 -13.4792 -13.3876 -13.3224 -13.2200 -13.1652
 -13.1091 -13.0418 -13.0114 -12.9359 -12.8968 -12.8779 -12.8133 -12.7862
 -12.7514 -12.7240 -12.6730 -12.6392 -12.6138 -12.5366 -12.4858 -12.4602
  -4.7360  -4.6667  -4.4614  -4.3468  -4.2608  -4.2082  -4.1705  -4.1586
  -4.1274  -3.9951  -3.9713  -3.8790  -3.8673  -3.8035  -3.7583  -3.6496
  -3.6407  -3.5510  -3.5175  -3.4208  -3.3709  -3.2988  -3.2132  -3.0715
  -2.8041  -2.2949  -2.0737  -1.7671  -1.7041  -1.6574  -1.5303  -1.4800
  -1.4329  -1.4123  -1.3874  -1.2922  -1.2075  -1.1678  -1.1136  -1.0703
  -0.9935  -0.9237  -0.8405  -0.7909  -0.7749  -0.7166  -0.6925  -0.6603
  -0.6245  -0.5847  -0.5411  -0.4811  -0.4347  -0.3962  -0.3562  -0.3333
  -0.3150  -0.2738  -0.2369  -0.1321  -0.1096  -0.0774  -0.0508   0.0794
   0.1753   0.2562   0.2985   0.3745   0.3843   0.3967   0.4669   0.4998
   0.5610   0.6809   0.7732   0.8037   0.8433   0.8784   0.9136   0.9658
   0.9915   1.0349   1.0658   1.1237   1.1516   1.1643   1.2159   1.2600
   1.3026   1.3246   1.3809   1.3913   1.4332   1.4538   1.4757   1.5176
   1.5306   1.5610   1.5892   1.6170   1.6419   1.6539   1.6718   1.6966
   1.7149   1.7485   1.7773   1.7928   1.8024   1.8553   1.8683   1.8972
   1.9137   1.9395   1.9780   2.0130   2.0249   2.0530   2.0831   2.1125
   2.1425   2.1542   2.1825   2.1987   2.2396   2.2655   2.2916   2.3298
   2.3762   2.4211   2.4458   2.4821   2.5153   2.5388   2.5735   2.6246
   2.6414   2.6643   2.6989   2.7347   2.7465   2.7870   2.8013   2.8284
   2.8571   2.9008   2.9197   2.9666   3.0039   3.0243   3.0506   3.1168
   3.1338   3.1655   3.2450   3.3077
     eigenvalues at k+q:
 -34.9982 -34.8921 -34.8630 -34.8155 -34.6826 -34.5457 -34.5375 -34.3775
 -34.2973 -34.2623 -34.2543 -34.1965 -33.7680 -16.8633 -16.8063 -16.6959
 -16.5986 -16.5584 -16.4840 -16.4409 -16.4131 -16.3712 -16.3016 -16.2388
 -16.2236 -16.1767 -16.1508 -16.1006 -16.0887 -16.0171 -16.0028 -15.9735
 -15.9602 -15.9417 -15.8919 -15.8723 -15.8649 -15.8348 -15.8199 -15.8051
 -15.7774 -15.7616 -15.7257 -15.7115 -15.6922 -15.6758 -15.6622 -15.6475
 -15.6309 -15.6192 -15.5919 -15.5833 -15.5722 -15.5255 -15.5037 -15.4842
 -15.4633 -15.4442 -15.4203 -15.3944 -15.3852 -15.3640 -15.3391 -15.3078
 -15.2738 -15.2567 -15.2300 -15.2160 -15.2047 -15.1795 -15.1069 -15.0808
 -15.0440 -15.0236 -14.8769 -14.7975 -14.6970 -14.5893 -13.7985 -13.7172
 -13.6267 -13.5674 -13.5487 -13.4792 -13.3876 -13.3224 -13.2200 -13.1652
 -13.1091 -13.0418 -13.0114 -12.9359 -12.8968 -12.8779 -12.8133 -12.7862
 -12.7515 -12.7240 -12.6730 -12.6392 -12.6138 -12.5366 -12.4858 -12.4602
  -4.7360  -4.6667  -4.4614  -4.3468  -4.2608  -4.2082  -4.1705  -4.1586
  -4.1274  -3.9951  -3.9713  -3.8790  -3.8673  -3.8035  -3.7583  -3.6496
  -3.6407  -3.5510  -3.5175  -3.4208  -3.3709  -3.2988  -3.2132  -3.0715
  -2.8041  -2.2949  -2.0737  -1.7671  -1.7041  -1.6574  -1.5303  -1.4800
  -1.4329  -1.4123  -1.3874  -1.2922  -1.2075  -1.1678  -1.1136  -1.0703
  -0.9935  -0.9237  -0.8405  -0.7909  -0.7749  -0.7166  -0.6925  -0.6603
  -0.6245  -0.5847  -0.5411  -0.4811  -0.4347  -0.3962  -0.3562  -0.3333
  -0.3150  -0.2738  -0.2369  -0.1321  -0.1096  -0.0774  -0.0508   0.0794
   0.1753   0.2562   0.2985   0.3745   0.3843   0.3967   0.4669   0.4998
   0.5610   0.6809   0.7732   0.8037   0.8433   0.8784   0.9136   0.9658
   0.9915   1.0349   1.0658   1.1237   1.1516   1.1643   1.2159   1.2600
   1.3026   1.3246   1.3809   1.3913   1.4332   1.4538   1.4757   1.5176
   1.5306   1.5610   1.5892   1.6170   1.6419   1.6539   1.6718   1.6966
   1.7149   1.7485   1.7773   1.7928   1.8024   1.8553   1.8683   1.8972
   1.9137   1.9395   1.9780   2.0130   2.0249   2.0530   2.0831   2.1125
   2.1425   2.1542   2.1825   2.1986   2.2396   2.2655   2.2916   2.3298
   2.3762   2.4211   2.4458   2.4821   2.5153   2.5388   2.5735   2.6246
   2.6414   2.6643   2.6989   2.7347   2.7465   2.7870   2.8013   2.8284
   2.8571   2.9008   2.9197   2.9666   3.0039   3.0243   3.0506   3.1168
   3.1338   3.1655   3.2450   3.3077
     cgsolve_all iterations  65    anorm=    0.74E-07
PARA_AUG  1     -24.9718535         1.2446541        -0.5038668
     cgsolve_all iterations  65    anorm=    0.73E-07
PARA_AUG  2       1.2971309       -24.5766794        -0.4357588
     cgsolve_all iterations  64    anorm=    0.73E-07
PARA_AUG  3      -0.4737366        -0.4911939       -26.2145313
     cgsolve_all iterations  71    anorm=    0.71E-07
     cgsolve_all iterations  69    anorm=    0.70E-07
     cgsolve_all iterations  69    anorm=    0.71E-07
     compute_u_kq: q = (    0.0204,    0.0000,    0.0000)
     Rotating WFCS
     ethr =  1.00E-14,  avg # of iterations = 23.0
     eigenvalues at k:
 -34.9982 -34.8921 -34.8630 -34.8155 -34.6826 -34.5457 -34.5375 -34.3775
 -34.2973 -34.2623 -34.2543 -34.1965 -33.7680 -16.8633 -16.8063 -16.6959
 -16.5986 -16.5584 -16.4840 -16.4409 -16.4131 -16.3712 -16.3016 -16.2388
 -16.2236 -16.1767 -16.1508 -16.1006 -16.0887 -16.0171 -16.0028 -15.9735
 -15.9602 -15.9417 -15.8919 -15.8723 -15.8649 -15.8348 -15.8199 -15.8051
 -15.7774 -15.7616 -15.7257 -15.7115 -15.6922 -15.6758 -15.6622 -15.6475
 -15.6309 -15.6192 -15.5919 -15.5833 -15.5722 -15.5255 -15.5037 -15.4842
 -15.4633 -15.4442 -15.4203 -15.3944 -15.3852 -15.3640 -15.3391 -15.3079
 -15.2738 -15.2567 -15.2300 -15.2160 -15.2047 -15.1795 -15.1069 -15.0808
 -15.0440 -15.0236 -14.8770 -14.7975 -14.6970 -14.5893 -13.7985 -13.7172
 -13.6267 -13.5674 -13.5487 -13.4792 -13.3876 -13.3224 -13.2200 -13.1652
 -13.1091 -13.0418 -13.0114 -12.9359 -12.8968 -12.8779 -12.8133 -12.7862
 -12.7514 -12.7240 -12.6730 -12.6392 -12.6138 -12.5366 -12.4858 -12.4602
  -4.7360  -4.6667  -4.4614  -4.3468  -4.2608  -4.2082  -4.1705  -4.1586
  -4.1274  -3.9951  -3.9713  -3.8790  -3.8673  -3.8035  -3.7583  -3.6496
  -3.6407  -3.5510  -3.5175  -3.4208  -3.3709  -3.2988  -3.2132  -3.0715
  -2.8041  -2.2949  -2.0737  -1.7671  -1.7041  -1.6574  -1.5303  -1.4800
  -1.4329  -1.4123  -1.3874  -1.2922  -1.2075  -1.1678  -1.1136  -1.0703
  -0.9935  -0.9237  -0.8405  -0.7909  -0.7749  -0.7166  -0.6925  -0.6603
  -0.6245  -0.5847  -0.5411  -0.4811  -0.4347  -0.3962  -0.3562  -0.3333
  -0.3150  -0.2738  -0.2369  -0.1321  -0.1096  -0.0774  -0.0508   0.0794
   0.1753   0.2562   0.2985   0.3745   0.3843   0.3967   0.4669   0.4998
   0.5610   0.6809   0.7732   0.8037   0.8433   0.8784   0.9136   0.9658
   0.9915   1.0349   1.0658   1.1237   1.1516   1.1643   1.2159   1.2600
   1.3026   1.3246   1.3809   1.3913   1.4332   1.4538   1.4757   1.5176
   1.5306   1.5610   1.5892   1.6170   1.6419   1.6539   1.6718   1.6966
   1.7149   1.7485   1.7773   1.7928   1.8024   1.8553   1.8683   1.8972
   1.9137   1.9395   1.9780   2.0130   2.0249   2.0530   2.0831   2.1125
   2.1425   2.1542   2.1825   2.1987   2.2396   2.2655   2.2916   2.3298
   2.3762   2.4211   2.4458   2.4821   2.5153   2.5388   2.5735   2.6246
   2.6414   2.6643   2.6989   2.7347   2.7465   2.7870   2.8013   2.8284
   2.8571   2.9008   2.9197   2.9666   3.0039   3.0243   3.0506   3.1168
   3.1338   3.1655   3.2450   3.3077
     eigenvalues at k+q:
 -34.9982 -34.8921 -34.8630 -34.8155 -34.6826 -34.5457 -34.5375 -34.3775
 -34.2973 -34.2623 -34.2543 -34.1965 -33.7680 -16.8658 -16.8029 -16.6941
 -16.6026 -16.5605 -16.4897 -16.4431 -16.4127 -16.3738 -16.2989 -16.2356
 -16.2219 -16.1776 -16.1534 -16.1084 -16.0912 -16.0147 -16.0031 -15.9724
 -15.9606 -15.9411 -15.8918 -15.8724 -15.8647 -15.8365 -15.8223 -15.8060
 -15.7777 -15.7620 -15.7266 -15.7067 -15.6911 -15.6760 -15.6599 -15.6484
 -15.6314 -15.6182 -15.5923 -15.5813 -15.5714 -15.5260 -15.5009 -15.4838
 -15.4625 -15.4441 -15.4193 -15.3944 -15.3842 -15.3642 -15.3403 -15.3077
 -15.2721 -15.2559 -15.2297 -15.2148 -15.2053 -15.1790 -15.1041 -15.0809
 -15.0432 -15.0241 -14.8755 -14.7928 -14.6939 -14.5875 -13.7930 -13.7075
 -13.6234 -13.5670 -13.5436 -13.4742 -13.3848 -13.3201 -13.2199 -13.1656
 -13.1109 -13.0478 -13.0120 -12.9401 -12.8967 -12.8777 -12.8186 -12.7888
 -12.7550 -12.7285 -12.6724 -12.6412 -12.6150 -12.5429 -12.4941 -12.4658
  -4.7353  -4.6660  -4.4614  -4.3529  -4.2626  -4.2054  -4.1732  -4.1624
  -4.1277  -3.9906  -3.9722  -3.8765  -3.8633  -3.8043  -3.7546  -3.6481
  -3.6410  -3.5482  -3.5169  -3.4165  -3.3704  -3.3019  -3.2120  -3.0752
  -2.7992  -2.2976  -2.0720  -1.7655  -1.7008  -1.6560  -1.5184  -1.4732
  -1.4273  -1.4112  -1.3856  -1.2827  -1.2026  -1.1626  -1.1109  -1.0667
  -0.9914  -0.9226  -0.8402  -0.7907  -0.7736  -0.7228  -0.6917  -0.6563
  -0.6265  -0.5843  -0.5363  -0.4822  -0.4438  -0.3966  -0.3558  -0.3356
  -0.3159  -0.2725  -0.2361  -0.1295  -0.1113  -0.0759  -0.0524   0.0807
   0.1756   0.2514   0.2946   0.3684   0.3830   0.3940   0.4645   0.4993
   0.5598   0.6764   0.7704   0.8068   0.8378   0.8815   0.9127   0.9598
   0.9861   1.0304   1.0618   1.1210   1.1506   1.1613   1.2123   1.2571
   1.2996   1.3262   1.3776   1.3886   1.4333   1.4492   1.4751   1.5145
   1.5272   1.5604   1.5888   1.6129   1.6409   1.6533   1.6701   1.6944
   1.7120   1.7480   1.7766   1.7899   1.8027   1.8553   1.8672   1.9022
   1.9145   1.9371   1.9804   2.0107   2.0251   2.0544   2.0800   2.1104
   2.1439   2.1520   2.1819   2.1998   2.2369   2.2671   2.2860   2.3277
   2.3770   2.4213   2.4425   2.4822   2.5143   2.5390   2.5743   2.6268
   2.6427   2.6659   2.7016   2.7347   2.7501   2.7880   2.8004   2.8292
   2.8617   2.9034   2.9208   2.9646   3.0047   3.0235   3.0511   3.1183
   3.1338   3.1638   3.2467   3.3056
     cgsolve_all iterations  71    anorm=    0.70E-07
     cgsolve_all iterations  69    anorm=    0.71E-07
     cgsolve_all iterations  69    anorm=    0.71E-07
     compute_u_kq: q = (   -0.0204,    0.0000,    0.0000)
     Rotating WFCS
     ethr =  1.00E-14,  avg # of iterations = 23.0
     eigenvalues at k:
 -34.9982 -34.8921 -34.8630 -34.8155 -34.6826 -34.5457 -34.5375 -34.3775
 -34.2973 -34.2623 -34.2543 -34.1965 -33.7680 -16.8633 -16.8063 -16.6959
 -16.5986 -16.5584 -16.4840 -16.4409 -16.4131 -16.3712 -16.3016 -16.2388
 -16.2236 -16.1767 -16.1508 -16.1006 -16.0887 -16.0171 -16.0028 -15.9735
 -15.9602 -15.9417 -15.8919 -15.8723 -15.8649 -15.8348 -15.8199 -15.8051
 -15.7774 -15.7616 -15.7257 -15.7115 -15.6922 -15.6758 -15.6622 -15.6475
 -15.6309 -15.6192 -15.5919 -15.5833 -15.5722 -15.5255 -15.5037 -15.4842
 -15.4633 -15.4442 -15.4203 -15.3944 -15.3852 -15.3640 -15.3391 -15.3079
 -15.2738 -15.2567 -15.2300 -15.2160 -15.2047 -15.1795 -15.1069 -15.0808
 -15.0440 -15.0236 -14.8770 -14.7975 -14.6970 -14.5893 -13.7985 -13.7172
 -13.6267 -13.5674 -13.5487 -13.4792 -13.3876 -13.3224 -13.2200 -13.1652
 -13.1091 -13.0418 -13.0114 -12.9359 -12.8968 -12.8779 -12.8133 -12.7862
 -12.7514 -12.7240 -12.6730 -12.6392 -12.6138 -12.5366 -12.4858 -12.4602
  -4.7360  -4.6667  -4.4614  -4.3468  -4.2608  -4.2082  -4.1705  -4.1586
  -4.1274  -3.9951  -3.9713  -3.8790  -3.8673  -3.8035  -3.7583  -3.6496
  -3.6407  -3.5510  -3.5175  -3.4208  -3.3709  -3.2988  -3.2132  -3.0715
  -2.8041  -2.2949  -2.0737  -1.7671  -1.7041  -1.6574  -1.5303  -1.4800
  -1.4329  -1.4123  -1.3874  -1.2922  -1.2075  -1.1678  -1.1136  -1.0703
  -0.9935  -0.9237  -0.8405  -0.7909  -0.7749  -0.7166  -0.6925  -0.6603
  -0.6245  -0.5847  -0.5411  -0.4811  -0.4347  -0.3962  -0.3562  -0.3333
  -0.3150  -0.2738  -0.2369  -0.1321  -0.1096  -0.0774  -0.0508   0.0794
   0.1753   0.2562   0.2985   0.3745   0.3843   0.3967   0.4669   0.4998
   0.5610   0.6809   0.7732   0.8037   0.8433   0.8784   0.9136   0.9658
   0.9915   1.0349   1.0658   1.1237   1.1516   1.1643   1.2159   1.2600
   1.3026   1.3246   1.3809   1.3913   1.4332   1.4538   1.4757   1.5176
   1.5306   1.5610   1.5892   1.6170   1.6419   1.6539   1.6718   1.6966
   1.7149   1.7485   1.7773   1.7928   1.8024   1.8553   1.8683   1.8972
   1.9137   1.9395   1.9780   2.0130   2.0249   2.0530   2.0831   2.1125
   2.1425   2.1542   2.1825   2.1987   2.2396   2.2655   2.2916   2.3298
   2.3762   2.4211   2.4458   2.4821   2.5153   2.5388   2.5735   2.6246
   2.6414   2.6643   2.6989   2.7347   2.7465   2.7870   2.8013   2.8284
   2.8571   2.9008   2.9197   2.9666   3.0039   3.0243   3.0506   3.1168
   3.1338   3.1655   3.2450   3.3077
     eigenvalues at k+q:
 -34.9982 -34.8921 -34.8630 -34.8155 -34.6826 -34.5457 -34.5375 -34.3775
 -34.2973 -34.2623 -34.2543 -34.1965 -33.7680 -16.8609 -16.8093 -16.6976
 -16.5947 -16.5562 -16.4785 -16.4386 -16.4134 -16.3686 -16.3044 -16.2423
 -16.2250 -16.1758 -16.1480 -16.0933 -16.0853 -16.0197 -16.0029 -15.9755
 -15.9595 -15.9416 -15.8919 -15.8724 -15.8649 -15.8336 -15.8174 -15.8041
 -15.7774 -15.7610 -15.7252 -15.7170 -15.6930 -15.6759 -15.6638 -15.6466
 -15.6302 -15.6198 -15.5918 -15.5849 -15.5730 -15.5252 -15.5066 -15.4847
 -15.4637 -15.4443 -15.4220 -15.3939 -15.3861 -15.3638 -15.3382 -15.3081
 -15.2755 -15.2574 -15.2304 -15.2176 -15.2039 -15.1800 -15.1096 -15.0805
 -15.0449 -15.0229 -14.8788 -14.8021 -14.6999 -14.5911 -13.8038 -13.7268
 -13.6306 -13.5674 -13.5535 -13.4841 -13.3902 -13.3245 -13.2202 -13.1650
 -13.1074 -13.0356 -13.0107 -12.9318 -12.8967 -12.8781 -12.8083 -12.7834
 -12.7487 -12.7191 -12.6736 -12.6373 -12.6128 -12.5300 -12.4786 -12.4539
  -4.7367  -4.6675  -4.4612  -4.3406  -4.2591  -4.2114  -4.1689  -4.1536
  -4.1264  -4.0004  -3.9696  -3.8856  -3.8677  -3.8024  -3.7620  -3.6512
  -3.6404  -3.5543  -3.5176  -3.4252  -3.3714  -3.2957  -3.2142  -3.0676
  -2.8090  -2.2920  -2.0758  -1.7683  -1.7075  -1.6586  -1.5427  -1.4870
  -1.4385  -1.4131  -1.3892  -1.3006  -1.2122  -1.1731  -1.1163  -1.0742
  -0.9952  -0.9251  -0.8417  -0.7914  -0.7759  -0.7112  -0.6929  -0.6634
  -0.6230  -0.5849  -0.5453  -0.4797  -0.4263  -0.3959  -0.3565  -0.3306
  -0.3135  -0.2749  -0.2376  -0.1362  -0.1068  -0.0794  -0.0484   0.0768
   0.1761   0.2608   0.3028   0.3796   0.3846   0.4003   0.4691   0.5006
   0.5625   0.6844   0.7767   0.8005   0.8490   0.8755   0.9144   0.9718
   0.9969   1.0383   1.0700   1.1264   1.1519   1.1693   1.2197   1.2620
   1.3065   1.3233   1.3823   1.3958   1.4330   1.4582   1.4761   1.5191
   1.5356   1.5611   1.5901   1.6207   1.6429   1.6549   1.6727   1.6988
   1.7191   1.7488   1.7776   1.7943   1.8031   1.8547   1.8708   1.8905
   1.9137   1.9416   1.9752   2.0134   2.0263   2.0520   2.0854   2.1139
   2.1399   2.1552   2.1834   2.2003   2.2419   2.2652   2.2973   2.3317
   2.3755   2.4208   2.4494   2.4814   2.5171   2.5389   2.5718   2.6222
   2.6391   2.6626   2.6963   2.7356   2.7433   2.7853   2.8026   2.8278
   2.8528   2.8985   2.9186   2.9686   3.0033   3.0252   3.0505   3.1152
   3.1332   3.1671   3.2433   3.3096
     cgsolve_all iterations  71    anorm=    0.72E-07
     cgsolve_all iterations  69    anorm=    0.70E-07
     cgsolve_all iterations  69    anorm=    0.71E-07
     compute_u_kq: q = (    0.0000,    0.0204,    0.0000)
     Rotating WFCS
     ethr =  1.00E-14,  avg # of iterations = 23.0
     eigenvalues at k:
 -34.9982 -34.8921 -34.8630 -34.8155 -34.6826 -34.5457 -34.5375 -34.3775
 -34.2973 -34.2623 -34.2543 -34.1965 -33.7680 -16.8633 -16.8063 -16.6959
 -16.5986 -16.5584 -16.4840 -16.4409 -16.4131 -16.3712 -16.3016 -16.2388
 -16.2236 -16.1767 -16.1508 -16.1006 -16.0887 -16.0171 -16.0028 -15.9735
 -15.9602 -15.9417 -15.8919 -15.8723 -15.8649 -15.8348 -15.8199 -15.8051
 -15.7774 -15.7616 -15.7257 -15.7115 -15.6922 -15.6758 -15.6622 -15.6475
 -15.6309 -15.6192 -15.5919 -15.5833 -15.5722 -15.5255 -15.5037 -15.4842
 -15.4633 -15.4442 -15.4203 -15.3944 -15.3852 -15.3640 -15.3391 -15.3079
 -15.2738 -15.2567 -15.2300 -15.2160 -15.2047 -15.1795 -15.1069 -15.0808
 -15.0440 -15.0236 -14.8770 -14.7975 -14.6970 -14.5893 -13.7985 -13.7172
 -13.6267 -13.5674 -13.5487 -13.4792 -13.3876 -13.3224 -13.2200 -13.1652
 -13.1091 -13.0418 -13.0114 -12.9359 -12.8968 -12.8779 -12.8133 -12.7862
 -12.7514 -12.7240 -12.6730 -12.6392 -12.6138 -12.5366 -12.4858 -12.4602
  -4.7360  -4.6667  -4.4614  -4.3468  -4.2608  -4.2082  -4.1705  -4.1586
  -4.1274  -3.9951  -3.9713  -3.8790  -3.8673  -3.8035  -3.7583  -3.6496
  -3.6407  -3.5510  -3.5175  -3.4208  -3.3709  -3.2988  -3.2132  -3.0715
  -2.8041  -2.2949  -2.0737  -1.7671  -1.7041  -1.6574  -1.5303  -1.4800
  -1.4329  -1.4123  -1.3874  -1.2922  -1.2075  -1.1678  -1.1136  -1.0703
  -0.9935  -0.9237  -0.8405  -0.7909  -0.7749  -0.7166  -0.6925  -0.6603
  -0.6245  -0.5847  -0.5411  -0.4811  -0.4347  -0.3962  -0.3562  -0.3333
  -0.3150  -0.2738  -0.2369  -0.1321  -0.1096  -0.0774  -0.0508   0.0794
   0.1753   0.2562   0.2985   0.3745   0.3843   0.3967   0.4669   0.4998
   0.5610   0.6809   0.7732   0.8037   0.8433   0.8784   0.9136   0.9658
   0.9915   1.0349   1.0658   1.1237   1.1516   1.1643   1.2159   1.2600
   1.3026   1.3246   1.3809   1.3913   1.4332   1.4538   1.4757   1.5176
   1.5306   1.5610   1.5892   1.6170   1.6419   1.6539   1.6718   1.6966
   1.7149   1.7485   1.7773   1.7928   1.8024   1.8553   1.8683   1.8972
   1.9137   1.9395   1.9780   2.0130   2.0249   2.0530   2.0831   2.1125
   2.1425   2.1542   2.1825   2.1987   2.2396   2.2655   2.2916   2.3298
   2.3762   2.4211   2.4458   2.4821   2.5153   2.5388   2.5735   2.6246
   2.6414   2.6643   2.6989   2.7347   2.7465   2.7870   2.8013   2.8284
   2.8571   2.9008   2.9197   2.9666   3.0039   3.0243   3.0506   3.1168
   3.1338   3.1655   3.2450   3.3077
     eigenvalues at k+q:
 -34.9982 -34.8921 -34.8630 -34.8155 -34.6826 -34.5457 -34.5375 -34.3775
 -34.2973 -34.2623 -34.2543 -34.1965 -33.7680 -16.8629 -16.8069 -16.6955
 -16.5987 -16.5583 -16.4836 -16.4411 -16.4136 -16.3719 -16.3014 -16.2372
 -16.2236 -16.1753 -16.1498 -16.1025 -16.0896 -16.0175 -16.0010 -15.9753
 -15.9605 -15.9413 -15.8952 -15.8716 -15.8652 -15.8334 -15.8183 -15.8038
 -15.7777 -15.7613 -15.7264 -15.7116 -15.6914 -15.6767 -15.6615 -15.6476
 -15.6293 -15.6193 -15.5926 -15.5827 -15.5735 -15.5271 -15.5073 -15.4844
 -15.4638 -15.4436 -15.4179 -15.3939 -15.3847 -15.3636 -15.3380 -15.3084
 -15.2744 -15.2561 -15.2310 -15.2160 -15.2053 -15.1795 -15.1067 -15.0809
 -15.0435 -15.0234 -14.8764 -14.7962 -14.6983 -14.5896 -13.7966 -13.7136
 -13.6308 -13.5683 -13.5477 -13.4823 -13.3881 -13.3243 -13.2196 -13.1689
 -13.1094 -13.0378 -13.0098 -12.9344 -12.8974 -12.8779 -12.8112 -12.7891
 -12.7533 -12.7203 -12.6728 -12.6331 -12.6151 -12.5362 -12.4872 -12.4642
  -4.7364  -4.6671  -4.4615  -4.3459  -4.2603  -4.2100  -4.1702  -4.1581
  -4.1249  -3.9966  -3.9687  -3.8816  -3.8680  -3.8025  -3.7602  -3.6495
  -3.6395  -3.5513  -3.5180  -3.4205  -3.3706  -3.2993  -3.2135  -3.0677
  -2.8105  -2.2896  -2.0742  -1.7691  -1.7038  -1.6567  -1.5248  -1.4836
  -1.4319  -1.4104  -1.3873  -1.2901  -1.2100  -1.1701  -1.1166  -1.0693
  -1.0006  -0.9239  -0.8370  -0.7880  -0.7740  -0.7195  -0.6907  -0.6643
  -0.6284  -0.5863  -0.5437  -0.4794  -0.4344  -0.3893  -0.3580  -0.3307
  -0.3131  -0.2708  -0.2373  -0.1320  -0.1092  -0.0785  -0.0518   0.0839
   0.1734   0.2525   0.2947   0.3718   0.3818   0.4018   0.4669   0.5014
   0.5608   0.6815   0.7687   0.8050   0.8467   0.8835   0.9166   0.9635
   0.9918   1.0345   1.0640   1.1215   1.1511   1.1679   1.2146   1.2617
   1.3018   1.3255   1.3799   1.3924   1.4350   1.4535   1.4751   1.5187
   1.5348   1.5595   1.5882   1.6194   1.6414   1.6530   1.6735   1.6959
   1.7177   1.7480   1.7764   1.7953   1.8012   1.8537   1.8673   1.8925
   1.9128   1.9398   1.9765   2.0098   2.0264   2.0526   2.0827   2.1141
   2.1407   2.1533   2.1830   2.2014   2.2416   2.2625   2.2893   2.3288
   2.3823   2.4190   2.4464   2.4833   2.5141   2.5383   2.5762   2.6221
   2.6413   2.6639   2.6967   2.7358   2.7486   2.7860   2.8003   2.8276
   2.8588   2.8974   2.9188   2.9668   3.0065   3.0278   3.0498   3.1117
   3.1350   3.1641   3.2493   3.3071
     cgsolve_all iterations  71    anorm=    0.71E-07
     cgsolve_all iterations  69    anorm=    0.71E-07
     cgsolve_all iterations  69    anorm=    0.70E-07
     compute_u_kq: q = (    0.0000,   -0.0204,    0.0000)
     Rotating WFCS
     ethr =  1.00E-14,  avg # of iterations = 23.0
     eigenvalues at k:
 -34.9982 -34.8921 -34.8630 -34.8155 -34.6826 -34.5457 -34.5375 -34.3775
 -34.2973 -34.2623 -34.2543 -34.1965 -33.7680 -16.8633 -16.8063 -16.6959
 -16.5986 -16.5584 -16.4840 -16.4409 -16.4131 -16.3712 -16.3016 -16.2388
 -16.2236 -16.1767 -16.1508 -16.1006 -16.0887 -16.0171 -16.0028 -15.9735
 -15.9602 -15.9417 -15.8919 -15.8723 -15.8649 -15.8348 -15.8199 -15.8051
 -15.7774 -15.7616 -15.7257 -15.7115 -15.6922 -15.6758 -15.6622 -15.6475
 -15.6309 -15.6192 -15.5919 -15.5833 -15.5722 -15.5255 -15.5037 -15.4842
 -15.4633 -15.4442 -15.4203 -15.3944 -15.3852 -15.3640 -15.3391 -15.3079
 -15.2738 -15.2567 -15.2300 -15.2160 -15.2047 -15.1795 -15.1069 -15.0808
 -15.0440 -15.0236 -14.8770 -14.7975 -14.6970 -14.5893 -13.7985 -13.7172
 -13.6267 -13.5674 -13.5487 -13.4792 -13.3876 -13.3224 -13.2200 -13.1652
 -13.1091 -13.0418 -13.0114 -12.9359 -12.8968 -12.8779 -12.8133 -12.7862
 -12.7514 -12.7240 -12.6730 -12.6392 -12.6138 -12.5366 -12.4858 -12.4602
  -4.7360  -4.6667  -4.4614  -4.3468  -4.2608  -4.2082  -4.1705  -4.1586
  -4.1274  -3.9951  -3.9713  -3.8790  -3.8673  -3.8035  -3.7583  -3.6496
  -3.6407  -3.5510  -3.5175  -3.4208  -3.3709  -3.2988  -3.2132  -3.0715
  -2.8041  -2.2949  -2.0737  -1.7671  -1.7041  -1.6574  -1.5303  -1.4800
  -1.4329  -1.4123  -1.3874  -1.2922  -1.2075  -1.1678  -1.1136  -1.0703
  -0.9935  -0.9237  -0.8405  -0.7909  -0.7749  -0.7166  -0.6925  -0.6603
  -0.6245  -0.5847  -0.5411  -0.4811  -0.4347  -0.3962  -0.3562  -0.3333
  -0.3150  -0.2738  -0.2369  -0.1321  -0.1096  -0.0774  -0.0508   0.0794
   0.1753   0.2562   0.2985   0.3745   0.3843   0.3967   0.4669   0.4998
   0.5610   0.6809   0.7732   0.8037   0.8433   0.8784   0.9136   0.9658
   0.9915   1.0349   1.0658   1.1237   1.1516   1.1643   1.2159   1.2600
   1.3026   1.3246   1.3809   1.3913   1.4332   1.4538   1.4757   1.5176
   1.5306   1.5610   1.5892   1.6170   1.6419   1.6539   1.6718   1.6966
   1.7149   1.7485   1.7773   1.7928   1.8024   1.8553   1.8683   1.8972
   1.9137   1.9395   1.9780   2.0130   2.0249   2.0530   2.0831   2.1125
   2.1425   2.1542   2.1825   2.1987   2.2396   2.2655   2.2916   2.3298
   2.3762   2.4211   2.4458   2.4821   2.5153   2.5388   2.5735   2.6246
   2.6414   2.6643   2.6989   2.7347   2.7465   2.7870   2.8013   2.8284
   2.8571   2.9008   2.9197   2.9666   3.0039   3.0243   3.0506   3.1168
   3.1338   3.1655   3.2450   3.3077
     eigenvalues at k+q:
 -34.9982 -34.8921 -34.8630 -34.8155 -34.6826 -34.5457 -34.5375 -34.3775
 -34.2973 -34.2623 -34.2543 -34.1965 -33.7680 -16.8635 -16.8058 -16.6962
 -16.5988 -16.5583 -16.4843 -16.4410 -16.4123 -16.3704 -16.3020 -16.2406
 -16.2233 -16.1782 -16.1516 -16.0990 -16.0871 -16.0169 -16.0049 -15.9718
 -15.9598 -15.9419 -15.8887 -15.8732 -15.8638 -15.8363 -15.8214 -15.8065
 -15.7775 -15.7614 -15.7254 -15.7115 -15.6927 -15.6747 -15.6628 -15.6476
 -15.6322 -15.6192 -15.5921 -15.5840 -15.5702 -15.5241 -15.5006 -15.4846
 -15.4625 -15.4444 -15.4230 -15.3952 -15.3854 -15.3641 -15.3406 -15.3069
 -15.2733 -15.2571 -15.2292 -15.2165 -15.2040 -15.1792 -15.1070 -15.0807
 -15.0449 -15.0235 -14.8773 -14.7984 -14.6958 -14.5889 -13.8010 -13.7203
 -13.6231 -13.5671 -13.5488 -13.4758 -13.3868 -13.3206 -13.2207 -13.1619
 -13.1085 -13.0458 -13.0138 -12.9364 -12.8960 -12.8779 -12.8164 -12.7837
 -12.7499 -12.7260 -12.6730 -12.6457 -12.6119 -12.5373 -12.4847 -12.4568
  -4.7361  -4.6662  -4.4612  -4.3477  -4.2613  -4.2059  -4.1708  -4.1589
  -4.1295  -3.9937  -3.9742  -3.8765  -3.8665  -3.8047  -3.7566  -3.6503
  -3.6413  -3.5509  -3.5167  -3.4212  -3.3715  -3.2984  -3.2126  -3.0752
  -2.7968  -2.3001  -2.0738  -1.7647  -1.7041  -1.6587  -1.5351  -1.4770
  -1.4336  -1.4138  -1.3867  -1.2939  -1.2058  -1.1654  -1.1114  -1.0728
  -0.9857  -0.9229  -0.8439  -0.7938  -0.7764  -0.7149  -0.6934  -0.6565
  -0.6213  -0.5825  -0.5379  -0.4831  -0.4355  -0.4030  -0.3548  -0.3350
  -0.3173  -0.2766  -0.2353  -0.1328  -0.1096  -0.0797  -0.0465   0.0747
   0.1769   0.2600   0.3030   0.3722   0.3855   0.3956   0.4673   0.4982
   0.5635   0.6803   0.7760   0.8017   0.8395   0.8738   0.9104   0.9661
   0.9939   1.0363   1.0684   1.1246   1.1527   1.1625   1.2185   1.2584
   1.3025   1.3249   1.3812   1.3901   1.4310   1.4538   1.4764   1.5165
   1.5273   1.5621   1.5896   1.6154   1.6418   1.6556   1.6704   1.6970
   1.7124   1.7491   1.7775   1.7906   1.8044   1.8560   1.8688   1.9015
   1.9147   1.9383   1.9787   2.0149   2.0242   2.0539   2.0825   2.1110
   2.1439   2.1555   2.1830   2.1961   2.2378   2.2676   2.2938   2.3304
   2.3695   2.4232   2.4452   2.4816   2.5161   2.5395   2.5720   2.6263
   2.6425   2.6650   2.7010   2.7333   2.7448   2.7877   2.8019   2.8289
   2.8558   2.9036   2.9208   2.9664   3.0011   3.0218   3.0518   3.1216
   3.1325   3.1665   3.2405   3.3079
     cgsolve_all iterations  71    anorm=    0.71E-07
     cgsolve_all iterations  69    anorm=    0.70E-07
     cgsolve_all iterations  69    anorm=    0.70E-07
     compute_u_kq: q = (    0.0000,    0.0000,    0.0204)
     Rotating WFCS
     ethr =  1.00E-14,  avg # of iterations = 23.0
     eigenvalues at k:
 -34.9982 -34.8921 -34.8630 -34.8155 -34.6826 -34.5457 -34.5375 -34.3775
 -34.2973 -34.2623 -34.2543 -34.1965 -33.7680 -16.8633 -16.8063 -16.6959
 -16.5986 -16.5584 -16.4840 -16.4409 -16.4131 -16.3712 -16.3016 -16.2388
 -16.2236 -16.1767 -16.1508 -16.1006 -16.0887 -16.0171 -16.0028 -15.9735
 -15.9602 -15.9417 -15.8919 -15.8723 -15.8649 -15.8348 -15.8199 -15.8051
 -15.7774 -15.7616 -15.7257 -15.7115 -15.6922 -15.6758 -15.6622 -15.6475
 -15.6309 -15.6192 -15.5919 -15.5833 -15.5722 -15.5255 -15.5037 -15.4842
 -15.4633 -15.4442 -15.4203 -15.3944 -15.3852 -15.3640 -15.3391 -15.3079
 -15.2738 -15.2567 -15.2300 -15.2160 -15.2047 -15.1795 -15.1069 -15.0808
 -15.0440 -15.0236 -14.8770 -14.7975 -14.6970 -14.5893 -13.7985 -13.7172
 -13.6267 -13.5674 -13.5487 -13.4792 -13.3876 -13.3224 -13.2200 -13.1652
 -13.1091 -13.0418 -13.0114 -12.9359 -12.8968 -12.8779 -12.8133 -12.7862
 -12.7514 -12.7240 -12.6730 -12.6392 -12.6138 -12.5366 -12.4858 -12.4602
  -4.7360  -4.6667  -4.4614  -4.3468  -4.2608  -4.2082  -4.1705  -4.1586
  -4.1274  -3.9951  -3.9713  -3.8790  -3.8673  -3.8035  -3.7583  -3.6496
  -3.6407  -3.5510  -3.5175  -3.4208  -3.3709  -3.2988  -3.2132  -3.0715
  -2.8041  -2.2949  -2.0737  -1.7671  -1.7041  -1.6574  -1.5303  -1.4800
  -1.4329  -1.4123  -1.3874  -1.2922  -1.2075  -1.1678  -1.1136  -1.0703
  -0.9935  -0.9237  -0.8405  -0.7909  -0.7749  -0.7166  -0.6925  -0.6603
  -0.6245  -0.5847  -0.5411  -0.4811  -0.4347  -0.3962  -0.3562  -0.3333
  -0.3150  -0.2738  -0.2369  -0.1321  -0.1096  -0.0774  -0.0508   0.0794
   0.1753   0.2562   0.2985   0.3745   0.3843   0.3967   0.4669   0.4998
   0.5610   0.6809   0.7732   0.8037   0.8433   0.8784   0.9136   0.9658
   0.9915   1.0349   1.0658   1.1237   1.1516   1.1643   1.2159   1.2600
   1.3026   1.3246   1.3809   1.3913   1.4332   1.4538   1.4757   1.5176
   1.5306   1.5610   1.5892   1.6170   1.6419   1.6539   1.6718   1.6966
   1.7149   1.7485   1.7773   1.7928   1.8024   1.8553   1.8683   1.8972
   1.9137   1.9395   1.9780   2.0130   2.0249   2.0530   2.0831   2.1125
   2.1425   2.1542   2.1825   2.1987   2.2396   2.2655   2.2916   2.3298
   2.3762   2.4211   2.4458   2.4821   2.5153   2.5388   2.5735   2.6246
   2.6414   2.6643   2.6989   2.7347   2.7465   2.7870   2.8013   2.8284
   2.8571   2.9008   2.9197   2.9666   3.0039   3.0243   3.0506   3.1168
   3.1338   3.1655   3.2450   3.3077
     eigenvalues at k+q:
 -34.9982 -34.8921 -34.8630 -34.8155 -34.6826 -34.5457 -34.5375 -34.3775
 -34.2973 -34.2623 -34.2543 -34.1965 -33.7680 -16.8633 -16.8065 -16.6952
 -16.5987 -16.5583 -16.4843 -16.4411 -16.4130 -16.3715 -16.3015 -16.2391
 -16.2237 -16.1761 -16.1507 -16.1012 -16.0890 -16.0171 -16.0019 -15.9729
 -15.9605 -15.9424 -15.8905 -15.8723 -15.8659 -15.8356 -15.8176 -15.8056
 -15.7793 -15.7600 -15.7251 -15.7130 -15.6913 -15.6761 -15.6621 -15.6475
 -15.6318 -15.6190 -15.5924 -15.5835 -15.5720 -15.5262 -15.5025 -15.4834
 -15.4631 -15.4446 -15.4195 -15.3945 -15.3869 -15.3644 -15.3390 -15.3068
 -15.2735 -15.2589 -15.2297 -15.2158 -15.2043 -15.1793 -15.1065 -15.0807
 -15.0441 -15.0237 -14.8769 -14.7975 -14.6970 -14.5894 -13.7984 -13.7174
 -13.6267 -13.5675 -13.5493 -13.4786 -13.3879 -13.3214 -13.2208 -13.1650
 -13.1088 -13.0421 -13.0115 -12.9362 -12.8965 -12.8783 -12.8130 -12.7862
 -12.7515 -12.7240 -12.6731 -12.6393 -12.6137 -12.5367 -12.4858 -12.4602
  -4.7360  -4.6667  -4.4614  -4.3468  -4.2605  -4.2083  -4.1703  -4.1588
  -4.1274  -3.9950  -3.9715  -3.8787  -3.8675  -3.8035  -3.7583  -3.6496
  -3.6406  -3.5511  -3.5175  -3.4211  -3.3707  -3.2987  -3.2131  -3.0715
  -2.8040  -2.2949  -2.0737  -1.7668  -1.7055  -1.6563  -1.5312  -1.4802
  -1.4310  -1.4123  -1.3875  -1.2924  -1.2086  -1.1677  -1.1129  -1.0694
  -0.9934  -0.9233  -0.8424  -0.7915  -0.7750  -0.7155  -0.6920  -0.6590
  -0.6246  -0.5808  -0.5453  -0.4837  -0.4374  -0.3990  -0.3544  -0.3330
  -0.3163  -0.2727  -0.2371  -0.1267  -0.1102  -0.0774  -0.0508   0.0803
   0.1767   0.2555   0.2979   0.3760   0.3837   0.4003   0.4633   0.4990
   0.5624   0.6795   0.7750   0.8024   0.8454   0.8809   0.9088   0.9630
   0.9899   1.0379   1.0644   1.1272   1.1528   1.1673   1.2129   1.2583
   1.3001   1.3278   1.3820   1.3890   1.4312   1.4546   1.4760   1.5160
   1.5313   1.5613   1.5878   1.6171   1.6414   1.6550   1.6708   1.6968
   1.7153   1.7467   1.7797   1.7923   1.8016   1.8541   1.8665   1.8963
   1.9153   1.9398   1.9783   2.0128   2.0284   2.0505   2.0830   2.1139
   2.1401   2.1548   2.1830   2.1995   2.2405   2.2668   2.2934   2.3301
   2.3774   2.4218   2.4459   2.4807   2.5168   2.5373   2.5725   2.6236
   2.6415   2.6622   2.6983   2.7340   2.7481   2.7890   2.8000   2.8296
   2.8562   2.9024   2.9185   2.9668   3.0032   3.0253   3.0509   3.1159
   3.1336   3.1659   3.2451   3.3075
     cgsolve_all iterations  71    anorm=    0.71E-07
     cgsolve_all iterations  69    anorm=    0.70E-07
     cgsolve_all iterations  69    anorm=    0.71E-07
     compute_u_kq: q = (    0.0000,    0.0000,   -0.0204)
     Rotating WFCS
     ethr =  1.00E-14,  avg # of iterations = 23.0
     eigenvalues at k:
 -34.9982 -34.8921 -34.8630 -34.8155 -34.6826 -34.5457 -34.5375 -34.3775
 -34.2973 -34.2623 -34.2543 -34.1965 -33.7680 -16.8633 -16.8063 -16.6959
 -16.5986 -16.5584 -16.4840 -16.4409 -16.4131 -16.3712 -16.3016 -16.2388
 -16.2236 -16.1767 -16.1508 -16.1006 -16.0887 -16.0171 -16.0028 -15.9735
 -15.9602 -15.9417 -15.8919 -15.8723 -15.8649 -15.8348 -15.8199 -15.8051
 -15.7774 -15.7616 -15.7257 -15.7115 -15.6922 -15.6758 -15.6622 -15.6475
 -15.6309 -15.6192 -15.5919 -15.5833 -15.5722 -15.5255 -15.5037 -15.4842
 -15.4633 -15.4442 -15.4203 -15.3944 -15.3852 -15.3640 -15.3391 -15.3079
 -15.2738 -15.2567 -15.2300 -15.2160 -15.2047 -15.1795 -15.1069 -15.0808
 -15.0440 -15.0236 -14.8770 -14.7975 -14.6970 -14.5893 -13.7985 -13.7172
 -13.6267 -13.5674 -13.5487 -13.4792 -13.3876 -13.3224 -13.2200 -13.1652
 -13.1091 -13.0418 -13.0114 -12.9359 -12.8968 -12.8779 -12.8133 -12.7862
 -12.7514 -12.7240 -12.6730 -12.6392 -12.6138 -12.5366 -12.4858 -12.4602
  -4.7360  -4.6667  -4.4614  -4.3468  -4.2608  -4.2082  -4.1705  -4.1586
  -4.1274  -3.9951  -3.9713  -3.8790  -3.8673  -3.8035  -3.7583  -3.6496
  -3.6407  -3.5510  -3.5175  -3.4208  -3.3709  -3.2988  -3.2132  -3.0715
  -2.8041  -2.2949  -2.0737  -1.7671  -1.7041  -1.6574  -1.5303  -1.4800
  -1.4329  -1.4123  -1.3874  -1.2922  -1.2075  -1.1678  -1.1136  -1.0703
  -0.9935  -0.9237  -0.8405  -0.7909  -0.7749  -0.7166  -0.6925  -0.6603
  -0.6245  -0.5847  -0.5411  -0.4811  -0.4347  -0.3962  -0.3562  -0.3333
  -0.3150  -0.2738  -0.2369  -0.1321  -0.1096  -0.0774  -0.0508   0.0794
   0.1753   0.2562   0.2985   0.3745   0.3843   0.3967   0.4669   0.4998
   0.5610   0.6809   0.7732   0.8037   0.8433   0.8784   0.9136   0.9658
   0.9915   1.0349   1.0658   1.1237   1.1516   1.1643   1.2159   1.2600
   1.3026   1.3246   1.3809   1.3913   1.4332   1.4538   1.4757   1.5176
   1.5306   1.5610   1.5892   1.6170   1.6419   1.6539   1.6718   1.6966
   1.7149   1.7485   1.7773   1.7928   1.8024   1.8553   1.8683   1.8972
   1.9137   1.9395   1.9780   2.0130   2.0249   2.0530   2.0831   2.1125
   2.1425   2.1542   2.1825   2.1987   2.2396   2.2655   2.2916   2.3298
   2.3762   2.4211   2.4458   2.4821   2.5153   2.5388   2.5735   2.6246
   2.6414   2.6643   2.6989   2.7347   2.7465   2.7870   2.8013   2.8284
   2.8571   2.9008   2.9197   2.9666   3.0039   3.0243   3.0506   3.1168
   3.1338   3.1655   3.2450   3.3077
     eigenvalues at k+q:
 -34.9982 -34.8921 -34.8630 -34.8155 -34.6826 -34.5457 -34.5375 -34.3775
 -34.2973 -34.2623 -34.2543 -34.1965 -33.7680 -16.8632 -16.8060 -16.6966
 -16.5985 -16.5585 -16.4837 -16.4406 -16.4131 -16.3709 -16.3018 -16.2387
 -16.2235 -16.1772 -16.1509 -16.0999 -16.0879 -16.0171 -16.0037 -15.9742
 -15.9600 -15.9410 -15.8934 -15.8725 -15.8636 -15.8345 -15.8220 -15.8047
 -15.7769 -15.7614 -15.7264 -15.7098 -15.6933 -15.6753 -15.6623 -15.6474
 -15.6300 -15.6194 -15.5934 -15.5814 -15.5724 -15.5253 -15.5052 -15.4845
 -15.4633 -15.4438 -15.4211 -15.3946 -15.3837 -15.3638 -15.3392 -15.3085
 -15.2741 -15.2545 -15.2305 -15.2162 -15.2051 -15.1797 -15.1073 -15.0807
 -15.0439 -15.0235 -14.8771 -14.7975 -14.6969 -14.5893 -13.7985 -13.7171
 -13.6268 -13.5673 -13.5482 -13.4796 -13.3871 -13.3238 -13.2192 -13.1655
 -13.1093 -13.0415 -13.0114 -12.9356 -12.8970 -12.8774 -12.8137 -12.7862
 -12.7514 -12.7240 -12.6730 -12.6391 -12.6139 -12.5366 -12.4859 -12.4602
  -4.7359  -4.6667  -4.4614  -4.3468  -4.2611  -4.2082  -4.1706  -4.1584
  -4.1274  -3.9951  -3.9711  -3.8791  -3.8671  -3.8035  -3.7584  -3.6495
  -3.6408  -3.5509  -3.5175  -3.4206  -3.3710  -3.2989  -3.2132  -3.0714
  -2.8041  -2.2948  -2.0738  -1.7674  -1.7024  -1.6588  -1.5296  -1.4800
  -1.4347  -1.4118  -1.3872  -1.2918  -1.2067  -1.1680  -1.1139  -1.0713
  -0.9934  -0.9243  -0.8386  -0.7908  -0.7742  -0.7176  -0.6931  -0.6623
  -0.6240  -0.5890  -0.5365  -0.4785  -0.4330  -0.3927  -0.3594  -0.3327
  -0.3129  -0.2747  -0.2361  -0.1378  -0.1086  -0.0776  -0.0511   0.0778
   0.1739   0.2573   0.2998   0.3704   0.3847   0.3957   0.4703   0.5001
   0.5605   0.6814   0.7711   0.8051   0.8416   0.8757   0.9175   0.9662
   0.9958   1.0321   1.0672   1.1207   1.1509   1.1618   1.2188   1.2613
   1.3040   1.3218   1.3795   1.3940   1.4345   1.4524   1.4773   1.5193
   1.5291   1.5615   1.5910   1.6165   1.6408   1.6536   1.6735   1.6962
   1.7147   1.7504   1.7745   1.7927   1.8037   1.8569   1.8703   1.8976
   1.9125   1.9384   1.9775   2.0119   2.0226   2.0561   2.0828   2.1110
   2.1445   2.1548   2.1818   2.1978   2.2384   2.2641   2.2898   2.3298
   2.3746   2.4207   2.4458   2.4838   2.5136   2.5401   2.5749   2.6255
   2.6410   2.6666   2.6993   2.7348   2.7456   2.7852   2.8022   2.8275
   2.8581   2.8989   2.9209   2.9663   3.0047   3.0234   3.0504   3.1174
   3.1339   3.1650   3.2448   3.3079
     cgsolve_all iterations  71    anorm=    0.71E-07
     cgsolve_all iterations  69    anorm=    0.70E-07
     cgsolve_all iterations  69    anorm=    0.72E-07

     End of magnetic susceptibility calculation

     f-sum rule (1st term):
          -500.8252         -0.0188         -0.0479
            -0.0201       -501.0776          0.0107
            -0.0477          0.0108       -501.0833

     f-sum rule (2nd term):
           -12.3951          0.0178          0.0478
             0.0174        -12.3085         -0.0107
             0.0477         -0.0108        -12.3022

     f-sum rule (should be  -513.3848):
          -513.2203         -0.0010         -0.0001
            -0.0026       -513.3862          0.0000
             0.0000          0.0000       -513.3855

     chi_bare pGv (HH) in paratec units:
      -136.842990      0.531063     -0.023007
         0.554422   -137.244616     -0.208366
        -0.048169     -0.247140   -134.370613

      -136.842990      0.531063     -0.023007
         0.554422   -137.244616     -0.208366
        -0.048169     -0.247140   -134.370613

     chi_bare vGv (VV) in paratec units:
      -134.663723      0.515905     -0.139418
         0.515660   -135.155119     -0.299405
        -0.139254     -0.299394   -132.701133

      -134.663723      0.515905     -0.139418
         0.515660   -135.155119     -0.299405
        -0.139254     -0.299394   -132.701133

     chi_bare pGv (HH) in 10^{-6} cm^3/mol:
          -650.2908          2.5237         -0.1093
             2.6347       -652.1994         -0.9902
            -0.2289         -1.1744       -638.5418

     chi_bare vGv (VV) in 10^{-6} cm^3/mol:
          -639.9347          2.4516         -0.6625
             2.4505       -642.2699         -1.4228
            -0.6617         -1.4227       -630.6083

     Contributions to the NMR chemical shifts: -------------------------------

     Macroscopic shape contribution in ppm:                    7.75
             7.7930         -0.0000          0.0000
            -0.0000          7.8159          0.0000
             0.0000          0.0000          7.6522


     Core contribution in ppm:

     Atom  1  O   pos: (  0.032918  0.505158  1.966785)  core sigma:         271.07
     Atom  2  H   pos: ( -0.043854  1.428663 -0.000818)  core sigma:           0.00
     Atom  3  H   pos: ( -0.195684  1.506962 -0.153726)  core sigma:           0.00
     Atom  4  O   pos: (  0.024112  0.196285  0.259419)  core sigma:         271.07
     Atom  5  H   pos: (  0.023326  0.128655  0.387701)  core sigma:           0.00
     Atom  6  H   pos: (  0.089252  0.105659  0.163934)  core sigma:           0.00
     Atom  7  O   pos: ( -0.361517  1.567005  0.196581)  core sigma:         271.07
     Atom  8  H   pos: ( -0.398068  1.425738  0.191734)  core sigma:           0.00
     Atom  9  H   pos: ( -0.453212  1.619603  0.300709)  core sigma:           0.00
     Atom 10  O   pos: (  0.105402 -0.110616  2.067678)  core sigma:         271.07
     Atom 11  H   pos: (  0.052061  0.668611  0.007077)  core sigma:           0.00
     Atom 12  H   pos: (  0.051725  0.902304  0.038835)  core sigma:           0.00
     Atom 13  O   pos: (  0.343946  0.394485  0.541073)  core sigma:         271.07
     Atom 14  H   pos: (  0.233097  0.490942  0.555477)  core sigma:           0.00
     Atom 15  H   pos: (  0.276939  0.284821  0.474521)  core sigma:           0.00
     Atom 16  O   pos: ( -0.466711  0.905645  1.563421)  core sigma:         271.07
     Atom 17  H   pos: ( -0.578204  0.975000  1.497792)  core sigma:           0.00
     Atom 18  H   pos: ( -0.369974  1.016016  1.590174)  core sigma:           0.00
     Atom 19  O   pos: ( -0.210001  1.276415  0.545832)  core sigma:         271.07
     Atom 20  H   pos: ( -0.210932  1.414895  0.501158)  core sigma:           0.00
     Atom 21  H   pos: ( -0.067854  1.243132  0.532142)  core sigma:           0.00
     Atom 22  O   pos: ( -0.357375  0.811836  1.957826)  core sigma:         271.07
     Atom 23  H   pos: ( -0.322431  0.764591  2.094879)  core sigma:           0.00
     Atom 24  H   pos: (  0.890535 -0.844293  1.974302)  core sigma:           0.00
     Atom 25  Ca  pos: ( -0.239837  1.263318  0.903812)  core sigma:        1265.05
     Atom 26  Si  pos: ( -0.723045  1.238930  0.730372)  core sigma:         837.79
     Atom 27  O   pos: ( -0.901547  1.163511  0.873151)  core sigma:         271.07
     Atom 28  O   pos: ( -0.587046  1.393470  0.854055)  core sigma:         271.07
     Atom 29  O   pos: ( -0.585505  1.057636  0.651816)  core sigma:         271.07
     Atom 30  O   pos: ( -0.814610  1.335444  0.526557)  core sigma:         271.07
     Atom 31  Ca  pos: (  0.688697 -0.077239  0.812563)  core sigma:        1265.05
     Atom 32  Si  pos: (  0.171791 -0.045193  0.757296)  core sigma:         837.79
     Atom 33  O   pos: (  0.031182 -0.179696  0.898117)  core sigma:         271.07
     Atom 34  O   pos: (  0.363654  0.025769  0.883996)  core sigma:         271.07
     Atom 35  O   pos: (  0.223763 -0.141122  0.538302)  core sigma:         271.07
     Atom 36  Ca  pos: ( -0.423713  0.840431  1.189306)  core sigma:        1265.05
     Atom 37  Si  pos: (  0.098607  0.807320  1.382923)  core sigma:         837.79
     Atom 38  O   pos: ( -0.740445  0.967249  1.277568)  core sigma:         271.07
     Atom 39  O   pos: ( -0.097317  0.781550  1.243854)  core sigma:         271.07
     Atom 40  O   pos: ( -0.932550  0.865928  1.619867)  core sigma:         271.07
     Atom 41  Ca  pos: (  0.517213 -0.519775  1.178054)  core sigma:        1265.05
     Atom 42  Si  pos: ( -0.002360 -0.472260  1.365876)  core sigma:         837.79
     Atom 43  O   pos: ( -0.394866  1.195234  1.209951)  core sigma:         271.07
     Atom 44  O   pos: (  0.205014 -0.435020  1.250566)  core sigma:         271.07
     Atom 45  O   pos: ( -0.075323 -0.229552  1.395332)  core sigma:         271.07
     Atom 46  O   pos: (  0.019780 -0.559352  1.587247)  core sigma:         271.07
     Atom 47  Ca  pos: (  0.255500 -0.670033  1.839474)  core sigma:        1265.05
     Atom 48  Ca  pos: ( -0.032405 -0.258562  1.774536)  core sigma:        1265.05
     Atom 49  Si  pos: ( -0.821586  1.556128  0.415844)  core sigma:         837.79
     Atom 50  O   pos: ( -0.866453  1.506347  0.186977)  core sigma:         271.07
     Atom 51  O   pos: (  0.614966 -0.116660  0.479298)  core sigma:         271.07
     Atom 52  O   pos: (  0.298982 -0.272895  1.665922)  core sigma:         271.07
     Atom 53  H   pos: (  0.298548 -0.342869  1.538938)  core sigma:           0.00
     Atom 54  H   pos: (  0.432573 -0.201659  1.672070)  core sigma:           0.00
     Atom 55  O   pos: ( -0.533585  0.424040  2.032693)  core sigma:         271.07
     Atom 56  H   pos: ( -0.711674  1.407277  0.043538)  core sigma:           0.00
     Atom 57  H   pos: ( -0.710924  1.200163 -0.049536)  core sigma:           0.00
     Atom 58  O   pos: (  0.184556  0.486738  0.044460)  core sigma:         271.07
     Atom 59  H   pos: (  0.132357  0.399317  0.149804)  core sigma:           0.00
     Atom 60  H   pos: (  0.312149  0.543796  0.095290)  core sigma:           0.00
     Atom 61  O   pos: ( -0.237908  0.079827  2.045887)  core sigma:         271.07
     Atom 62  H   pos: ( -0.383718  1.067762  0.063070)  core sigma:           0.00
     Atom 63  H   pos: ( -0.106470  0.016654  2.065437)  core sigma:           0.00
     Atom 64  O   pos: (  0.151420  1.048345  0.205196)  core sigma:         271.07
     Atom 65  H   pos: ( -0.888009  1.205422  0.218005)  core sigma:           0.00
     Atom 66  H   pos: (  0.097303  0.978285  0.327442)  core sigma:           0.00
     Atom 67  O   pos: (  0.061575  0.128245  1.692967)  core sigma:         271.07
     Atom 68  H   pos: (  0.120992  0.149095  1.556533)  core sigma:           0.00
     Atom 69  H   pos: (  0.151464  0.199466  1.780019)  core sigma:           0.00
     Atom 70  O   pos: (  0.556566  0.187761  0.203725)  core sigma:         271.07
     Atom 71  H   pos: (  0.585628  0.065948  0.280281)  core sigma:           0.00
     Atom 72  H   pos: (  0.451065  0.145768  0.103696)  core sigma:           0.00
     Atom 73  Ca  pos: (  0.401002  0.375244  0.925570)  core sigma:        1265.05
     Atom 74  Si  pos: ( -0.066277  0.354815  0.766633)  core sigma:         837.79
     Atom 75  O   pos: ( -0.299313  0.301457  0.794358)  core sigma:         271.07
     Atom 76  O   pos: (  0.046303  0.428807  0.964208)  core sigma:         271.07
     Atom 77  O   pos: (  0.032030  0.142024  0.683916)  core sigma:         271.07
     Atom 78  O   pos: ( -0.032564  0.507150  0.583307)  core sigma:         271.07
     Atom 79  Ca  pos: (  0.039675  0.812283  0.908913)  core sigma:        1265.05
     Atom 80  Si  pos: ( -0.472637  0.853384  0.726316)  core sigma:         837.79
     Atom 81  O   pos: ( -0.628856  0.725619  0.859822)  core sigma:         271.07
     Atom 82  O   pos: ( -0.289642  0.916647  0.874004)  core sigma:         271.07
     Atom 83  O   pos: ( -0.393620  0.753799  0.523983)  core sigma:         271.07
     Atom 84  Ca  pos: (  0.234387 -0.093997  1.204895)  core sigma:        1265.05
     Atom 85  Si  pos: ( -0.285415 -0.093815  1.419489)  core sigma:         837.79
     Atom 86  O   pos: ( -0.230182  0.136752  1.394228)  core sigma:         271.07
     Atom 87  O   pos: (  0.550601 -0.193390  1.267701)  core sigma:         271.07
     Atom 88  O   pos: ( -0.340532 -0.128114  1.658161)  core sigma:         271.07
     Atom 89  Ca  pos: ( -0.116387  0.414280  1.267550)  core sigma:        1265.05
     Atom 90  Si  pos: (  0.364594  0.402452  1.396830)  core sigma:         837.79
     Atom 91  O   pos: (  0.237199  0.204513  1.341127)  core sigma:         271.07
     Atom 92  O   pos: ( -0.468072  0.484927  1.230683)  core sigma:         271.07
     Atom 93  O   pos: (  0.189856  0.577057  1.382723)  core sigma:         271.07
     Atom 94  O   pos: ( -0.555441  0.423475  1.623555)  core sigma:         271.07
     Atom 95  Ca  pos: ( -0.671705  0.699075  1.812859)  core sigma:        1265.05
     Atom 96  Ca  pos: ( -0.288087  0.236358  1.729693)  core sigma:        1265.05
     Atom 97  Ca  pos: ( -0.329885  0.446523  0.422474)  core sigma:        1265.05
     Atom 98  O   pos: (  0.935697 -0.574367  1.966418)  core sigma:         271.07
     Atom 99  H   pos: (  0.901511 -0.576975  2.105975)  core sigma:           0.00
     Atom100  O   pos: (  0.404987 -0.869685  2.070772)  core sigma:         271.07
     Atom101  H   pos: ( -0.949974  1.724781  0.040490)  core sigma:           0.00
     Atom102  O   pos: (  0.588913 -0.557000  1.778780)  core sigma:         271.07
     Atom103  H   pos: (  0.594965 -0.417738  1.737916)  core sigma:           0.00
     Atom104  H   pos: (  0.716243 -0.580890  1.854915)  core sigma:           0.00
     Atom105  O   pos: ( -0.178758  0.548807  1.608070)  core sigma:         271.07
     Atom106  H   pos: ( -0.312390  0.603585  1.595179)  core sigma:           0.00
     Atom107  H   pos: ( -0.086627  0.665752  1.633619)  core sigma:           0.00
     Atom108  O   pos: ( -0.007330  0.871325  0.509486)  core sigma:         271.07
     Atom109  H   pos: (  0.004558  0.721741  0.523730)  core sigma:           0.00
     Atom110  H   pos: ( -0.154644  0.874977  0.506276)  core sigma:           0.00
     Atom111  O   pos: ( -0.490856  0.677848  0.172352)  core sigma:         271.07
     Atom112  H   pos: ( -0.484630  0.750212  0.305048)  core sigma:           0.00
     Atom113  H   pos: ( -0.456905  0.777052  0.070592)  core sigma:           0.00
     Atom114  O   pos: ( -0.451442  1.172653  0.256507)  core sigma:         271.07
     Atom115  H   pos: ( -0.377372  1.173427  0.382959)  core sigma:           0.00
     Atom116  H   pos: ( -0.589249  1.132695  0.282719)  core sigma:           0.00

     Bare contribution in ppm:

     Atom  1  O   pos: (  0.032918  0.505158  1.966785)  bare sigma:          72.75
            74.4901         -1.1168          7.0149
             0.6715         66.9449          1.0676
             6.9447         -0.6785         76.8058

     Atom  2  H   pos: ( -0.043854  1.428663 -0.000818)  bare sigma:          14.82
            12.2122          0.4943          9.8921
             0.9681          5.0202          3.2172
            11.8731          2.2404         27.2188

     Atom  3  H   pos: ( -0.195684  1.506962 -0.153726)  bare sigma:          18.66
            23.1965         -8.6411          2.8632
            -9.0073         17.7037         -1.5076
             2.0879         -0.9216         15.0883

     Atom  4  O   pos: (  0.024112  0.196285  0.259419)  bare sigma:          72.81
            66.0936          2.2808         -5.8976
             0.9588         71.5906         -0.4070
            -5.4127          2.1379         80.7323

     Atom  5  H   pos: (  0.023326  0.128655  0.387701)  bare sigma:          16.91
             8.5877         -0.1906         -0.2832
             0.2085         12.5384         -7.2636
            -0.8412         -5.7127         29.6030

     Atom  6  H   pos: (  0.089252  0.105659  0.163934)  bare sigma:          15.62
            12.6429         -5.7257         -9.3803
            -5.9946         14.0098          8.7761
            -9.1217          7.4992         20.2188

     Atom  7  O   pos: ( -0.361517  1.567005  0.196581)  bare sigma:          70.12
            65.7267         -1.7386         -4.9843
            -1.8528         72.2907          0.4503
            -5.1709          1.5163         72.3570

     Atom  8  H   pos: ( -0.398068  1.425738  0.191734)  bare sigma:          15.83
             8.2763          6.2891         -0.2441
             4.9355         31.5708         -0.8884
            -0.3065         -1.3531          7.6414

     Atom  9  H   pos: ( -0.453212  1.619603  0.300709)  bare sigma:          13.58
            16.0708         -6.8863        -14.2431
            -5.6460          7.3557          6.8150
           -14.4206          7.9120         17.3247

     Atom 10  O   pos: (  0.105402 -0.110616  2.067678)  bare sigma:          64.80
            63.1088         -3.4955          6.2405
            -3.5991         67.6496          4.9416
             7.2985          6.2474         63.6280

     Atom 11  H   pos: (  0.052061  0.668611  0.007077)  bare sigma:           9.78
             5.5858        -15.9074          6.1130
           -15.4271         23.8447         -6.0441
             6.2908         -6.9708         -0.0761

     Atom 12  H   pos: (  0.051725  0.902304  0.038835)  bare sigma:          12.49
             6.7906          9.8592          9.2968
             9.1522         17.9613         13.6906
             9.1665         14.0710         12.7071

     Atom 13  O   pos: (  0.343946  0.394485  0.541073)  bare sigma:          64.78
            73.5393          0.6617         -1.5578
             0.5458         62.1459          2.7076
            -4.3952          2.3037         58.6449

     Atom 14  H   pos: (  0.233097  0.490942  0.555477)  bare sigma:          14.00
            24.0968        -10.5537         -3.5517
            -8.7255         13.1804          2.8154
            -2.5224          2.4584          4.7226

     Atom 15  H   pos: (  0.276939  0.284821  0.474521)  bare sigma:          17.87
            17.1430          6.7824          3.2911
             5.5902         20.9828          6.0628
             2.8869          6.3351         15.4853

     Atom 16  O   pos: ( -0.466711  0.905645  1.563421)  bare sigma:          65.20
            64.7466          3.7660          4.0161
             2.3988         66.5191         -0.6276
             6.4104          1.3621         64.3395

     Atom 17  H   pos: ( -0.578204  0.975000  1.497792)  bare sigma:          15.00
            21.1284         -3.8428         10.2791
            -5.0913          9.0660         -3.7439
            10.3456         -3.0216         14.7938

     Atom 18  H   pos: ( -0.369974  1.016016  1.590174)  bare sigma:          12.86
            14.9395         13.4283          2.7131
            14.7440         19.3295          1.9466
             3.0315          2.1924          4.2963

     Atom 19  O   pos: ( -0.210001  1.276415  0.545832)  bare sigma:          68.11
            71.7380          2.2228          3.6700
             2.8196         67.6741         -0.6246
             4.6632         -2.0351         64.9211

     Atom 20  H   pos: ( -0.210932  1.414895  0.501158)  bare sigma:          16.81
            12.4519          2.3592          0.9261
             1.1103         27.3075         -5.2100
             1.3729         -5.6857         10.6600

     Atom 21  H   pos: ( -0.067854  1.243132  0.532142)  bare sigma:          14.56
            30.8020         -3.4047         -1.1546
            -1.8441          8.5110         -0.6913
            -1.8337         -0.6759          4.3574

     Atom 22  O   pos: ( -0.357375  0.811836  1.957826)  bare sigma:          67.59
            64.2754          0.8033          4.4805
             1.1742         69.1805         -1.9559
             4.0329         -4.0063         69.3075

     Atom 23  H   pos: ( -0.322431  0.764591  2.094879)  bare sigma:          12.41
             3.5622         -3.0759          7.5618
            -2.5230          6.7464        -10.5596
             7.1037        -12.4829         26.9278

     Atom 24  H   pos: (  0.890535 -0.844293  1.974302)  bare sigma:          15.13
             5.4799          2.6957          0.4112
             1.8211         32.6296         -1.6422
             0.2816         -1.1972          7.2905

     Atom 25  Ca  pos: ( -0.239837  1.263318  0.903812)  bare sigma:         104.69
           100.0100          0.0759         -5.4995
            -0.0543        110.8310         -1.8344
            -5.7758         -2.5078        103.2315

     Atom 26  Si  pos: ( -0.723045  1.238930  0.730372)  bare sigma:         -28.53
           -27.7634          1.6580         -0.7936
             1.8523        -29.4069          0.5745
            -0.2499          0.1324        -28.4343

     Atom 27  O   pos: ( -0.901547  1.163511  0.873151)  bare sigma:          30.37
            31.2179          1.3194          0.7108
             1.8163         40.0625         -1.2108
             3.3031          0.2542         19.8397

     Atom 28  O   pos: ( -0.587046  1.393470  0.854055)  bare sigma:          30.66
            23.3809         -0.3928         -2.2139
             3.2666         45.8902         -4.1157
            -4.6914         -7.8462         22.6964

     Atom 29  O   pos: ( -0.585505  1.057636  0.651816)  bare sigma:          53.43
            51.0818         -9.3831         -1.8017
            -9.3786         59.2380          0.1388
            -1.3006         -0.0784         49.9590

     Atom 30  O   pos: ( -0.814610  1.335444  0.526557)  bare sigma:          50.21
            46.3841         -2.8054          3.2982
            -1.2472         50.9807         -7.1972
             2.7946         -5.7937         53.2685

     Atom 31  Ca  pos: (  0.688697 -0.077239  0.812563)  bare sigma:         104.26
           101.5621         -2.8209          4.1931
            -3.3352        110.2782          0.2064
             3.7313          0.9953        100.9503

     Atom 32  Si  pos: (  0.171791 -0.045193  0.757296)  bare sigma:         -28.38
           -27.3065          3.1561         -0.1908
             3.3314        -30.3626         -0.7897
            -0.0718         -0.3141        -27.4589

     Atom 33  O   pos: (  0.031182 -0.179696  0.898117)  bare sigma:          35.09
            32.8618         -0.3471          4.3603
             1.1298         43.4451         -0.1466
             4.4331          2.3030         28.9568

     Atom 34  O   pos: (  0.363654  0.025769  0.883996)  bare sigma:          33.89
            37.0766          0.5014         -3.9040
            -0.0504         37.5770          1.5605
            -6.3177          0.1631         27.0021

     Atom 35  O   pos: (  0.223763 -0.141122  0.538302)  bare sigma:          50.71
            50.2603         -4.6221         -5.3332
            -6.5437         49.4630          6.2937
            -4.8463          5.3674         52.3971

     Atom 36  Ca  pos: ( -0.423713  0.840431  1.189306)  bare sigma:         102.58
           105.5277         -3.6616         -3.6998
            -3.5411        103.5225         -1.4036
            -3.7716         -1.1240         98.6950

     Atom 37  Si  pos: (  0.098607  0.807320  1.382923)  bare sigma:         -28.24
           -26.8807          4.2683          0.6407
             4.9506        -33.1294         -0.3694
            -0.0399         -0.8706        -24.7032

     Atom 38  O   pos: ( -0.740445  0.967249  1.277568)  bare sigma:          33.36
            31.8949          1.4699         -1.5801
             2.8304         38.4621         -7.1871
            -2.4084         -7.8542         29.7329

     Atom 39  O   pos: ( -0.097317  0.781550  1.243854)  bare sigma:          31.04
            39.5908         -1.7162          3.0626
            -4.1813         24.6643         -4.1197
             0.6082         -2.0408         28.8782

     Atom 40  O   pos: ( -0.932550  0.865928  1.619867)  bare sigma:          32.42
            28.5458         -0.0477         -0.4288
             1.3503         35.2339         10.1775
            -0.5684          8.2351         33.4693

     Atom 41  Ca  pos: (  0.517213 -0.519775  1.178054)  bare sigma:          97.17
            97.2513         -3.4839         -1.2144
            -4.2428        102.2567          0.0517
            -0.8341          0.0054         91.9895

     Atom 42  Si  pos: ( -0.002360 -0.472260  1.365876)  bare sigma:         -28.36
           -28.4967          4.0397          1.6634
             4.6223        -33.6754         -1.0334
             1.2560         -0.9120        -22.9005

     Atom 43  O   pos: ( -0.394866  1.195234  1.209951)  bare sigma:          31.15
            33.4499          0.6070          3.1223
            -0.4931         29.8533          1.4937
            -0.3800          1.4732         30.1469

     Atom 44  O   pos: (  0.205014 -0.435020  1.250566)  bare sigma:          29.28
            32.1928         -2.7138         -4.6648
            -4.1172         28.9631         -0.6137
            -3.5506         -1.6516         26.6743

     Atom 45  O   pos: ( -0.075323 -0.229552  1.395332)  bare sigma:          47.73
            51.0693         -6.3101         -3.0369
            -4.2850         49.0212          1.1113
            -1.7801          2.2642         43.1074

     Atom 46  O   pos: (  0.019780 -0.559352  1.587247)  bare sigma:          33.31
            31.7541          2.7849          5.2726
             3.0412         33.7412          0.2056
             2.8398          0.6625         34.4230

     Atom 47  Ca  pos: (  0.255500 -0.670033  1.839474)  bare sigma:         108.65
           111.3217         -6.4376          0.3121
            -8.3226        107.2433         -0.0166
             0.8987          1.9695        107.3808

     Atom 48  Ca  pos: ( -0.032405 -0.258562  1.774536)  bare sigma:         104.79
           106.8721         -4.6267          3.8995
            -3.7049        106.9532         -0.9402
             4.0108         -3.0561        100.5466

     Atom 49  Si  pos: ( -0.821586  1.556128  0.415844)  bare sigma:         -28.01
           -28.5483          4.1503          2.1580
             4.2435        -31.3667          2.8202
             2.1688          3.1259        -24.1231

     Atom 50  O   pos: ( -0.866453  1.506347  0.186977)  bare sigma:          48.58
            40.4687         -3.7666          2.2156
            -2.3650         45.4440          0.4684
             3.5480          2.0525         59.8232

     Atom 51  O   pos: (  0.614966 -0.116660  0.479298)  bare sigma:          37.11
            33.0585          2.0015          1.9543
             2.1586         25.7871          1.6669
             5.2938          3.3965         52.4740

     Atom 52  O   pos: (  0.298982 -0.272895  1.665922)  bare sigma:          62.53
            74.3924          5.2877         -2.1136
             5.7332         57.2327          0.5760
            -2.5333          0.2440         55.9661

     Atom 53  H   pos: (  0.298548 -0.342869  1.538938)  bare sigma:          17.48
            14.2529          2.3749          1.1971
             2.5607         13.2606          7.0302
             2.5437          7.8036         24.9347

     Atom 54  H   pos: (  0.432573 -0.201659  1.672070)  bare sigma:          10.32
            29.2490         13.1293          0.8811
            12.6849          3.4639          0.5161
            -0.5123         -0.1900         -1.7434

     Atom 55  O   pos: ( -0.533585  0.424040  2.032693)  bare sigma:          68.89
            63.4606         -1.7400         -2.0675
            -1.0629         69.9422          3.4864
            -5.1126          2.9162         73.2601

     Atom 56  H   pos: ( -0.711674  1.407277  0.043538)  bare sigma:          11.07
             6.5795         -8.0037        -11.4633
            -7.1352          8.6023         10.9528
           -11.8306         12.5385         18.0383

     Atom 57  H   pos: ( -0.710924  1.200163 -0.049536)  bare sigma:          20.47
            16.4182          5.0425         -2.4399
             4.1956         27.3632         -2.9670
            -2.7537         -3.5659         17.6333

     Atom 58  O   pos: (  0.184556  0.486738  0.044460)  bare sigma:          69.28
            71.1374          2.4354          3.6445
             4.1631         73.1172         -3.1995
             3.3731         -3.2975         63.5879

     Atom 59  H   pos: (  0.132357  0.399317  0.149804)  bare sigma:          14.54
             8.9348          8.0730         -5.2499
             8.2087         18.5838        -11.4170
            -6.2756        -13.2979         16.0907

     Atom 60  H   pos: (  0.312149  0.543796  0.095290)  bare sigma:          12.01
            24.7014         12.7545          8.7932
            12.4008          7.5238          3.9776
            10.3098          4.3235          3.8081

     Atom 61  O   pos: ( -0.237908  0.079827  2.045887)  bare sigma:          65.77
            62.2138         -3.1833         -3.6119
            -4.2466         64.5848         -0.9598
            -3.2788          0.0449         70.5034

     Atom 62  H   pos: ( -0.383718  1.067762  0.063070)  bare sigma:          10.43
             0.0925         -5.1795         -6.9258
            -5.9235          8.3092         14.3261
            -8.5621         15.1178         22.8822

     Atom 63  H   pos: ( -0.106470  0.016654  2.065437)  bare sigma:          14.09
            26.8472        -13.3127          0.7074
           -13.9290         10.2951         -0.2666
             1.5379         -1.0677          5.1140

     Atom 64  O   pos: (  0.151420  1.048345  0.205196)  bare sigma:          68.16
            61.4772          7.8866         -1.8816
             5.2921         73.3185         -2.2110
            -1.4040         -0.2282         69.6969

     Atom 65  H   pos: ( -0.888009  1.205422  0.218005)  bare sigma:          16.66
             8.5284         -2.8295         -1.1682
            -2.0554         30.8129         -0.0951
            -1.1577          1.0308         10.6362

     Atom 66  H   pos: (  0.097303  0.978285  0.327442)  bare sigma:          10.64
             2.9099          7.6662        -10.9758
             7.2378          8.2906        -12.3604
           -10.6872        -13.3205         20.7049

     Atom 67  O   pos: (  0.061575  0.128245  1.692967)  bare sigma:          68.65
            67.8596          2.3908         -2.1512
             2.8191         64.7747         -1.9284
            -2.4024         -1.4462         73.3291

     Atom 68  H   pos: (  0.120992  0.149095  1.556533)  bare sigma:          11.78
             6.6455          3.5441        -12.0137
             3.7758          2.2430         -4.6374
           -10.4411         -3.6776         26.4405

     Atom 69  H   pos: (  0.151464  0.199466  1.780019)  bare sigma:          18.99
            18.5386          6.2280          5.8191
             5.7622         17.4987          5.5012
             4.6736          4.8158         20.9329

     Atom 70  O   pos: (  0.556566  0.187761  0.203725)  bare sigma:          63.34
            59.5095          6.1631          3.8616
             7.8590         64.1918          4.8423
             6.8306          3.6963         66.3173

     Atom 71  H   pos: (  0.585628  0.065948  0.280281)  bare sigma:          15.39
             7.3622         -2.5026          2.9953
            -3.4006         22.8923        -12.1024
             3.6250        -11.6246         15.9064

     Atom 72  H   pos: (  0.451065  0.145768  0.103696)  bare sigma:          11.08
            15.7362          6.8874         14.8010
             8.0849          3.6531          7.1889
            15.3621          5.8396         13.8493

     Atom 73  Ca  pos: (  0.401002  0.375244  0.925570)  bare sigma:         101.88
           101.1436         -2.8369          0.9035
            -2.8822        105.8476          3.8915
             1.9856          3.8210         98.6359

     Atom 74  Si  pos: ( -0.066277  0.354815  0.766633)  bare sigma:         -28.49
           -26.9841          3.1017          1.8275
             3.2209        -32.0131         -0.8892
             1.8065         -0.6260        -26.4868

     Atom 75  O   pos: ( -0.299313  0.301457  0.794358)  bare sigma:          34.83
            37.3788         -3.2589         -4.7550
            -5.0690         35.3682          1.6508
            -6.4927          0.0176         31.7303

     Atom 76  O   pos: (  0.046303  0.428807  0.964208)  bare sigma:          33.43
            34.8559         -1.2430         -4.6134
            -0.4410         23.0905         -0.8180
            -3.3307          1.4015         42.3545

     Atom 77  O   pos: (  0.032030  0.142024  0.683916)  bare sigma:          48.79
            43.6933         -6.8256         -1.1975
            -7.4969         55.6370          0.5409
            -1.5160          1.5651         47.0360

     Atom 78  O   pos: ( -0.032564  0.507150  0.583307)  bare sigma:          33.72
            40.7540         -0.5307          5.3808
             0.8784         34.7869         -1.6709
             5.6739         -2.4796         25.6339

     Atom 79  Ca  pos: (  0.039675  0.812283  0.908913)  bare sigma:         105.19
           111.0500         -4.3024         -3.6992
            -3.7616        107.5534         -3.0520
            -3.9548         -2.5443         96.9678

     Atom 80  Si  pos: ( -0.472637  0.853384  0.726316)  bare sigma:         -28.41
           -28.8415          1.7103         -2.0585
             1.5590        -30.5300          1.7744
            -2.8096          1.6984        -25.8439

     Atom 81  O   pos: ( -0.628856  0.725619  0.859822)  bare sigma:          31.24
            34.9188         -3.5466         -1.5153
            -2.2073         40.8116         -2.6249
             0.8705         -1.0932         17.9862

     Atom 82  O   pos: ( -0.289642  0.916647  0.874004)  bare sigma:          25.67
            29.4967         -2.1320         -0.9360
            -3.1016         29.6701         -1.1541
            -5.6393         -0.8731         17.8322

     Atom 83  O   pos: ( -0.393620  0.753799  0.523983)  bare sigma:          34.16
            24.0545         -3.4116         -2.6486
            -3.7935         44.9731         14.2803
            -3.4669         11.5658         33.4664

     Atom 84  Ca  pos: (  0.234387 -0.093997  1.204895)  bare sigma:         100.53
            92.7352         -0.2977          3.9939
            -1.3359        112.1347          4.5396
             3.4613          4.3217         96.7342

     Atom 85  Si  pos: ( -0.285415 -0.093815  1.419489)  bare sigma:         -28.28
           -30.0868          4.7095          3.9541
             3.9716        -25.8027          1.1789
             3.7853          0.9682        -28.9611

     Atom 86  O   pos: ( -0.230182  0.136752  1.394228)  bare sigma:          30.28
            20.1502         11.7120         -4.4464
            10.9865         39.6538         -6.5058
            -4.7689         -8.3801         31.0229

     Atom 87  O   pos: (  0.550601 -0.193390  1.267701)  bare sigma:          32.78
            37.9060          0.8138         11.3436
            -0.3069         31.9072          6.3312
            10.7132          5.5698         28.5220

     Atom 88  O   pos: ( -0.340532 -0.128114  1.658161)  bare sigma:          32.95
            46.2068          1.7290          5.0000
             0.7840         36.6688         -1.4499
             5.9157         -1.1954         15.9716

     Atom 89  Ca  pos: ( -0.116387  0.414280  1.267550)  bare sigma:         104.45
           100.7622          6.0162         -8.2891
             6.0420        107.4113         -5.5531
            -8.9877         -5.0062        105.1792

     Atom 90  Si  pos: (  0.364594  0.402452  1.396830)  bare sigma:         -28.16
           -29.2281          4.7010          1.2168
             5.0478        -29.8709          0.4704
             0.8962          0.8173        -25.3877

     Atom 91  O   pos: (  0.237199  0.204513  1.341127)  bare sigma:          36.78
            20.3262          0.5938         -2.3319
             6.3963         55.3861         14.0311
             0.5556         13.1212         34.6197

     Atom 92  O   pos: ( -0.468072  0.484927  1.230683)  bare sigma:          29.10
            27.6807         -0.5405          5.3724
             0.4793         24.4489          4.3583
             5.6394          4.9604         35.1718

     Atom 93  O   pos: (  0.189856  0.577057  1.382723)  bare sigma:          47.46
            48.7889         -6.8439         -0.9621
            -6.1219         48.9594          1.3551
            -1.6221          1.9232         44.6398

     Atom 94  O   pos: ( -0.555441  0.423475  1.623555)  bare sigma:          28.90
            34.4879         -6.0862          3.6848
            -5.3904         29.5104          4.7893
             3.2560          3.9026         22.6898

     Atom 95  Ca  pos: ( -0.671705  0.699075  1.812859)  bare sigma:         107.75
           109.3854         -3.8130         -3.2048
            -4.8961        107.9554          4.4809
            -1.6995          4.8643        105.9233

     Atom 96  Ca  pos: ( -0.288087  0.236358  1.729693)  bare sigma:         105.88
           103.4530         -7.7178          3.1050
            -8.5726        107.3894         -3.8973
             3.3360         -4.3375        106.8003

     Atom 97  Ca  pos: ( -0.329885  0.446523  0.422474)  bare sigma:         103.94
           105.2365          1.6580          9.3107
            -0.2595        107.6910          9.9272
             8.7729         11.5724         98.8965

     Atom 98  O   pos: (  0.935697 -0.574367  1.966418)  bare sigma:          47.33
            56.3088          2.1316         -1.6378
             4.0254         53.5014        -12.9254
             2.6723         -5.4975         32.1893

     Atom 99  H   pos: (  0.901511 -0.576975  2.105975)  bare sigma:          19.29
            16.3527          1.0180         -4.5850
             1.1370         14.1807         -2.7538
            -3.9565         -2.3107         27.3229

     Atom100  O   pos: (  0.404987 -0.869685  2.070772)  bare sigma:          46.31
            44.4516        -12.8747          8.6824
            -4.6962         42.6537          1.3857
             4.9284         -1.9185         51.8112

     Atom101  H   pos: ( -0.949974  1.724781  0.040490)  bare sigma:          17.24
             9.3605         -3.5126          2.9071
            -2.5511         24.2191         -9.9837
             2.7644        -11.5489         18.1514

     Atom102  O   pos: (  0.588913 -0.557000  1.778780)  bare sigma:          66.26
            73.8951          0.7497          5.0165
            -0.3016         65.5128         -3.0577
             3.4766         -2.4506         59.3613

     Atom103  H   pos: (  0.594965 -0.417738  1.737916)  bare sigma:          17.23
            12.5091          0.6840          0.4761
            -0.5975         29.5628         -8.7989
             0.5907         -7.7055          9.6158

     Atom104  H   pos: (  0.716243 -0.580890  1.854915)  bare sigma:          11.82
            25.3242         -4.1476         14.4212
            -2.4348          2.0580         -2.5369
            12.9759         -3.4584          8.0803

     Atom105  O   pos: ( -0.178758  0.548807  1.608070)  bare sigma:          60.53
            60.7879          9.3949         -1.1917
            10.6661         63.1766          1.1208
            -1.5705         -0.2899         57.6173

     Atom106  H   pos: ( -0.312390  0.603585  1.595179)  bare sigma:          16.02
            27.3737         -2.6028          1.1600
            -3.7992         12.6969         -0.6432
             1.1767         -0.4033          7.9925

     Atom107  H   pos: ( -0.086627  0.665752  1.633619)  bare sigma:          10.43
            13.5441         15.8258          1.1760
            17.2247         16.9726          1.5640
             1.5740          1.6122          0.7597

     Atom108  O   pos: ( -0.007330  0.871325  0.509486)  bare sigma:          66.29
            65.9451          2.5050         -4.5613
             2.4112         72.1415         -6.7427
            -3.4284         -5.6455         60.7779

     Atom109  H   pos: (  0.004558  0.721741  0.523730)  bare sigma:          10.97
            -0.2753          0.4742         -0.0901
            -1.0209         34.4110         -6.9595
            -0.2113         -7.0000         -1.2280

     Atom110  H   pos: ( -0.154644  0.874977  0.506276)  bare sigma:          14.80
            31.3097          2.0399         -0.7514
             2.8257          8.7593         -0.5619
            -0.9826         -0.9073          4.3267

     Atom111  O   pos: ( -0.490856  0.677848  0.172352)  bare sigma:          69.13
            65.4302          4.7002          2.8270
             5.2337         65.0729         -1.6572
             1.3298         -4.0705         76.8751

     Atom112  H   pos: ( -0.484630  0.750212  0.305048)  bare sigma:          10.89
            -1.4871          0.8574          5.1549
             1.2455          5.1757          9.0684
             5.6697          7.1039         28.9901

     Atom113  H   pos: ( -0.456905  0.777052  0.070592)  bare sigma:          15.00
             6.7217          6.0859         -5.8787
             6.5496         19.5577        -12.8241
            -6.0516        -12.5803         18.7268

     Atom114  O   pos: ( -0.451442  1.172653  0.256507)  bare sigma:          67.38
            68.4320          3.4849          3.4872
             4.3858         61.8566          1.4402
             4.8889          1.9463         71.8548

     Atom115  H   pos: ( -0.377372  1.173427  0.382959)  bare sigma:          13.44
            13.7181          4.0328         12.4389
             3.1966          4.3067          1.4954
            13.7903          2.2150         22.2993

     Atom116  H   pos: ( -0.589249  1.132695  0.282719)  bare sigma:          15.02
            28.9791          5.3841         -0.3913
             6.0657          7.2570         -0.7102
            -1.1706         -0.9971          8.8252

     Diamagnetic contribution in ppm:

     Atom  1  O   pos: (  0.032918  0.505158  1.966785)  dia sigma:          18.01
            18.0525         -0.5477          0.3671
            -0.5477         17.7520         -0.0138
             0.3671         -0.0138         18.2189

     Atom  2  H   pos: ( -0.043854  1.428663 -0.000818)  dia sigma:           0.97
             0.9690         -0.0000         -0.0000
            -0.0000          0.9690         -0.0000
            -0.0000         -0.0000          0.9690

     Atom  3  H   pos: ( -0.195684  1.506962 -0.153726)  dia sigma:           1.04
             1.0371         -0.0000         -0.0000
            -0.0000          1.0371         -0.0000
            -0.0000         -0.0000          1.0371

     Atom  4  O   pos: (  0.024112  0.196285  0.259419)  dia sigma:          18.09
            17.5308         -0.2809         -0.3295
            -0.2809         18.0428         -0.0457
            -0.3295         -0.0457         18.6852

     Atom  5  H   pos: (  0.023326  0.128655  0.387701)  dia sigma:           1.01
             1.0106         -0.0000         -0.0000
            -0.0000          1.0106         -0.0000
            -0.0000         -0.0000          1.0106

     Atom  6  H   pos: (  0.089252  0.105659  0.163934)  dia sigma:           0.98
             0.9764         -0.0000         -0.0000
            -0.0000          0.9764         -0.0000
            -0.0000         -0.0000          0.9764

     Atom  7  O   pos: ( -0.361517  1.567005  0.196581)  dia sigma:          18.00
            17.6638         -0.0182         -0.3711
            -0.0182         18.4656          0.2782
            -0.3711          0.2782         17.8743

     Atom  8  H   pos: ( -0.398068  1.425738  0.191734)  dia sigma:           1.00
             1.0030         -0.0000         -0.0000
            -0.0000          1.0030         -0.0000
            -0.0000         -0.0000          1.0030

     Atom  9  H   pos: ( -0.453212  1.619603  0.300709)  dia sigma:           0.96
             0.9579         -0.0000         -0.0000
            -0.0000          0.9579         -0.0000
            -0.0000         -0.0000          0.9579

     Atom 10  O   pos: (  0.105402 -0.110616  2.067678)  dia sigma:          18.27
            18.0675         -0.0178          0.3655
            -0.0178         18.7974          0.1418
             0.3655          0.1418         17.9531

     Atom 11  H   pos: (  0.052061  0.668611  0.007077)  dia sigma:           0.90
             0.9016         -0.0000         -0.0000
            -0.0000          0.9016         -0.0000
            -0.0000         -0.0000          0.9016

     Atom 12  H   pos: (  0.051725  0.902304  0.038835)  dia sigma:           0.94
             0.9402         -0.0000         -0.0000
            -0.0000          0.9402         -0.0000
            -0.0000         -0.0000          0.9402

     Atom 13  O   pos: (  0.343946  0.394485  0.541073)  dia sigma:          18.16
            18.1729         -0.1253          0.1710
            -0.1253         18.6124          0.5003
             0.1710          0.5003         17.7056

     Atom 14  H   pos: (  0.233097  0.490942  0.555477)  dia sigma:           0.96
             0.9578         -0.0000         -0.0000
            -0.0000          0.9578         -0.0000
            -0.0000         -0.0000          0.9578

     Atom 15  H   pos: (  0.276939  0.284821  0.474521)  dia sigma:           1.03
             1.0284         -0.0000         -0.0000
            -0.0000          1.0284         -0.0000
            -0.0000         -0.0000          1.0284

     Atom 16  O   pos: ( -0.466711  0.905645  1.563421)  dia sigma:          18.08
            18.4558          0.1015          0.4641
             0.1015         18.1374         -0.0817
             0.4641         -0.0817         17.6530

     Atom 17  H   pos: ( -0.578204  0.975000  1.497792)  dia sigma:           0.99
             0.9886         -0.0000         -0.0000
            -0.0000          0.9886         -0.0000
            -0.0000         -0.0000          0.9886

     Atom 18  H   pos: ( -0.369974  1.016016  1.590174)  dia sigma:           0.93
             0.9322         -0.0000         -0.0000
            -0.0000          0.9322         -0.0000
            -0.0000         -0.0000          0.9322

     Atom 19  O   pos: ( -0.210001  1.276415  0.545832)  dia sigma:          18.13
            18.3491         -0.3259         -0.0720
            -0.3259         18.4939         -0.2947
            -0.0720         -0.2947         17.5425

     Atom 20  H   pos: ( -0.210932  1.414895  0.501158)  dia sigma:           1.01
             1.0083         -0.0000         -0.0000
            -0.0000          1.0083         -0.0000
            -0.0000         -0.0000          1.0083

     Atom 21  H   pos: ( -0.067854  1.243132  0.532142)  dia sigma:           0.98
             0.9836         -0.0000         -0.0000
            -0.0000          0.9836         -0.0000
            -0.0000         -0.0000          0.9836

     Atom 22  O   pos: ( -0.357375  0.811836  1.957826)  dia sigma:          18.07
            17.5161         -0.0002          0.2208
            -0.0002         18.5372         -0.2646
             0.2208         -0.2646         18.1609

     Atom 23  H   pos: ( -0.322431  0.764591  2.094879)  dia sigma:           0.94
             0.9384         -0.0000         -0.0000
            -0.0000          0.9384         -0.0000
            -0.0000         -0.0000          0.9384

     Atom 24  H   pos: (  0.890535 -0.844293  1.974302)  dia sigma:           0.98
             0.9810         -0.0000         -0.0000
            -0.0000          0.9810         -0.0000
            -0.0000         -0.0000          0.9810

     Atom 25  Ca  pos: ( -0.239837  1.263318  0.903812)  dia sigma:          -4.22
            -4.2094         -0.0006          0.0143
            -0.0006         -4.2357          0.0051
             0.0143          0.0051         -4.2178

     Atom 26  Si  pos: ( -0.723045  1.238930  0.730372)  dia sigma:           1.97
             1.9632         -0.0181          0.0076
            -0.0181          1.9751         -0.0086
             0.0076         -0.0086          1.9742

     Atom 27  O   pos: ( -0.901547  1.163511  0.873151)  dia sigma:          17.82
            17.9114          0.0435         -0.1418
             0.0435         17.7291         -0.0923
            -0.1418         -0.0923         17.8101

     Atom 28  O   pos: ( -0.587046  1.393470  0.854055)  dia sigma:          17.79
            17.7828          0.0856          0.1158
             0.0856         17.8171          0.0776
             0.1158          0.0776         17.7610

     Atom 29  O   pos: ( -0.585505  1.057636  0.651816)  dia sigma:          18.44
            18.4025         -0.3102         -0.0115
            -0.3102         18.6540         -0.0085
            -0.0115         -0.0085         18.2770

     Atom 30  O   pos: ( -0.814610  1.335444  0.526557)  dia sigma:          18.40
            18.2221          0.0047          0.1480
             0.0047         18.5022         -0.2988
             0.1480         -0.2988         18.4649

     Atom 31  Ca  pos: (  0.688697 -0.077239  0.812563)  dia sigma:          -4.22
            -4.2210          0.0093         -0.0059
             0.0093         -4.2522          0.0058
            -0.0059          0.0058         -4.2010

     Atom 32  Si  pos: (  0.171791 -0.045193  0.757296)  dia sigma:           1.94
             1.9236         -0.0293          0.0004
            -0.0293          1.9648          0.0104
             0.0004          0.0104          1.9311

     Atom 33  O   pos: (  0.031182 -0.179696  0.898117)  dia sigma:          17.69
            17.7074          0.0628         -0.1347
             0.0628         17.6305         -0.0656
            -0.1347         -0.0656         17.7448

     Atom 34  O   pos: (  0.363654  0.025769  0.883996)  dia sigma:          17.76
            17.8361          0.0387          0.1590
             0.0387         17.6900          0.0868
             0.1590          0.0868         17.7632

     Atom 35  O   pos: (  0.223763 -0.141122  0.538302)  dia sigma:          18.27
            18.2618         -0.1282         -0.2255
            -0.1282         18.0735          0.2178
            -0.2255          0.2178         18.4631

     Atom 36  Ca  pos: ( -0.423713  0.840431  1.189306)  dia sigma:          -4.21
            -4.2258          0.0040          0.0092
             0.0040         -4.2056          0.0033
             0.0092          0.0033         -4.1985

     Atom 37  Si  pos: (  0.098607  0.807320  1.382923)  dia sigma:           1.94
             1.9353         -0.0388         -0.0026
            -0.0388          1.9852          0.0073
            -0.0026          0.0073          1.9089

     Atom 38  O   pos: ( -0.740445  0.967249  1.277568)  dia sigma:          17.82
            17.8523          0.1270         -0.0966
             0.1270         17.7701         -0.0501
            -0.0966         -0.0501         17.8448

     Atom 39  O   pos: ( -0.097317  0.781550  1.243854)  dia sigma:          17.81
            17.8736          0.0714          0.1662
             0.0714         17.7034          0.0686
             0.1662          0.0686         17.8607

     Atom 40  O   pos: ( -0.932550  0.865928  1.619867)  dia sigma:          17.74
            17.6350          0.0639         -0.0187
             0.0639         17.6034          0.0005
            -0.0187          0.0005         17.9698

     Atom 41  Ca  pos: (  0.517213 -0.519775  1.178054)  dia sigma:          -4.19
            -4.2085         -0.0018          0.0058
            -0.0018         -4.2063          0.0039
             0.0058          0.0039         -4.1645

     Atom 42  Si  pos: ( -0.002360 -0.472260  1.365876)  dia sigma:           1.95
             1.9489         -0.0403         -0.0080
            -0.0403          2.0107          0.0134
            -0.0080          0.0134          1.9051

     Atom 43  O   pos: ( -0.394866  1.195234  1.209951)  dia sigma:          17.87
            17.8514          0.0838          0.1313
             0.0838         17.8735          0.1324
             0.1313          0.1324         17.8991

     Atom 44  O   pos: (  0.205014 -0.435020  1.250566)  dia sigma:          17.85
            17.9466          0.0849         -0.0761
             0.0849         17.7073         -0.0302
            -0.0761         -0.0302         17.9062

     Atom 45  O   pos: ( -0.075323 -0.229552  1.395332)  dia sigma:          18.16
            18.1805         -0.2428         -0.0255
            -0.2428         18.3778          0.0374
            -0.0255          0.0374         17.9087

     Atom 46  O   pos: (  0.019780 -0.559352  1.587247)  dia sigma:          17.71
            17.5809          0.0036          0.0594
             0.0036         17.6982         -0.1085
             0.0594         -0.1085         17.8519

     Atom 47  Ca  pos: (  0.255500 -0.670033  1.839474)  dia sigma:          -4.23
            -4.2396          0.0222         -0.0070
             0.0222         -4.2278         -0.0071
            -0.0070         -0.0071         -4.2373

     Atom 48  Ca  pos: ( -0.032405 -0.258562  1.774536)  dia sigma:          -4.21
            -4.2037          0.0085         -0.0072
             0.0085         -4.2108          0.0015
            -0.0072          0.0015         -4.2026

     Atom 49  Si  pos: ( -0.821586  1.556128  0.415844)  dia sigma:           1.92
             1.9203         -0.0396         -0.0219
            -0.0396          1.9409         -0.0268
            -0.0219         -0.0268          1.8851

     Atom 50  O   pos: ( -0.866453  1.506347  0.186977)  dia sigma:          17.66
            17.5440         -0.0038          0.0594
            -0.0038         17.5713          0.1395
             0.0594          0.1395         17.8511

     Atom 51  O   pos: (  0.614966 -0.116660  0.479298)  dia sigma:          17.62
            17.7270          0.1747          0.0603
             0.1747         17.5704          0.0117
             0.0603          0.0117         17.5707

     Atom 52  O   pos: (  0.298982 -0.272895  1.665922)  dia sigma:          18.13
            18.1148          0.3757          0.0299
             0.3757         17.9242          0.5066
             0.0299          0.5066         18.3517

     Atom 53  H   pos: (  0.298548 -0.342869  1.538938)  dia sigma:           1.03
             1.0268         -0.0000         -0.0000
            -0.0000          1.0268         -0.0000
            -0.0000         -0.0000          1.0268

     Atom 54  H   pos: (  0.432573 -0.201659  1.672070)  dia sigma:           0.90
             0.8968         -0.0000         -0.0000
            -0.0000          0.8968         -0.0000
            -0.0000         -0.0000          0.8968

     Atom 55  O   pos: ( -0.533585  0.424040  2.032693)  dia sigma:          18.01
            17.5498          0.2649         -0.3282
             0.2649         18.6487          0.2257
            -0.3282          0.2257         17.8400

     Atom 56  H   pos: ( -0.711674  1.407277  0.043538)  dia sigma:           0.90
             0.9037         -0.0000         -0.0000
            -0.0000          0.9037         -0.0000
            -0.0000         -0.0000          0.9037

     Atom 57  H   pos: ( -0.710924  1.200163 -0.049536)  dia sigma:           1.06
             1.0648         -0.0000         -0.0000
            -0.0000          1.0648         -0.0000
            -0.0000         -0.0000          1.0648

     Atom 58  O   pos: (  0.184556  0.486738  0.044460)  dia sigma:          18.18
            18.3581          0.4633          0.0135
             0.4633         18.0377         -0.3259
             0.0135         -0.3259         18.1334

     Atom 59  H   pos: (  0.132357  0.399317  0.149804)  dia sigma:           0.98
             0.9815         -0.0000         -0.0000
            -0.0000          0.9815         -0.0000
            -0.0000         -0.0000          0.9815

     Atom 60  H   pos: (  0.312149  0.543796  0.095290)  dia sigma:           0.94
             0.9397         -0.0000         -0.0000
            -0.0000          0.9397         -0.0000
            -0.0000         -0.0000          0.9397

     Atom 61  O   pos: ( -0.237908  0.079827  2.045887)  dia sigma:          18.17
            18.3545         -0.4423         -0.0189
            -0.4423         18.0177          0.3060
            -0.0189          0.3060         18.1373

     Atom 62  H   pos: ( -0.383718  1.067762  0.063070)  dia sigma:           0.91
             0.9079         -0.0000         -0.0000
            -0.0000          0.9079         -0.0000
            -0.0000         -0.0000          0.9079

     Atom 63  H   pos: ( -0.106470  0.016654  2.065437)  dia sigma:           0.98
             0.9770         -0.0000         -0.0000
            -0.0000          0.9770         -0.0000
            -0.0000         -0.0000          0.9770

     Atom 64  O   pos: (  0.151420  1.048345  0.205196)  dia sigma:          18.10
            17.6177         -0.1371         -0.2348
            -0.1371         18.6267         -0.2354
            -0.2348         -0.2354         18.0450

     Atom 65  H   pos: ( -0.888009  1.205422  0.218005)  dia sigma:           1.00
             1.0028         -0.0000         -0.0000
            -0.0000          1.0028         -0.0000
            -0.0000         -0.0000          1.0028

     Atom 66  H   pos: (  0.097303  0.978285  0.327442)  dia sigma:           0.90
             0.9033         -0.0000         -0.0000
            -0.0000          0.9033         -0.0000
            -0.0000         -0.0000          0.9033

     Atom 67  O   pos: (  0.061575  0.128245  1.692967)  dia sigma:          18.09
            17.9890          0.4283          0.1219
             0.4283         17.6602          0.2613
             0.1219          0.2613         18.6188

     Atom 68  H   pos: (  0.120992  0.149095  1.556533)  dia sigma:           0.92
             0.9164         -0.0000         -0.0000
            -0.0000          0.9164         -0.0000
            -0.0000         -0.0000          0.9164

     Atom 69  H   pos: (  0.151464  0.199466  1.780019)  dia sigma:           1.05
             1.0472         -0.0000         -0.0000
            -0.0000          1.0472         -0.0000
            -0.0000         -0.0000          1.0472

     Atom 70  O   pos: (  0.556566  0.187761  0.203725)  dia sigma:          18.17
            17.9886          0.0003          0.5590
             0.0003         18.3200         -0.2951
             0.5590         -0.2951         18.1973

     Atom 71  H   pos: (  0.585628  0.065948  0.280281)  dia sigma:           0.99
             0.9859         -0.0000         -0.0000
            -0.0000          0.9859         -0.0000
            -0.0000         -0.0000          0.9859

     Atom 72  H   pos: (  0.451065  0.145768  0.103696)  dia sigma:           0.90
             0.8955         -0.0000         -0.0000
            -0.0000          0.8955         -0.0000
            -0.0000         -0.0000          0.8955

     Atom 73  Ca  pos: (  0.401002  0.375244  0.925570)  dia sigma:          -4.22
            -4.2221          0.0082         -0.0015
             0.0082         -4.2397         -0.0096
            -0.0015         -0.0096         -4.2073

     Atom 74  Si  pos: ( -0.066277  0.354815  0.766633)  dia sigma:           1.98
             1.9669         -0.0345         -0.0172
            -0.0345          2.0124          0.0125
            -0.0172          0.0125          1.9582

     Atom 75  O   pos: ( -0.299313  0.301457  0.794358)  dia sigma:          17.71
            17.8502          0.0744         -0.0083
             0.0744         17.6160         -0.0516
            -0.0083         -0.0516         17.6787

     Atom 76  O   pos: (  0.046303  0.428807  0.964208)  dia sigma:          17.72
            17.7034          0.0133          0.1150
             0.0133         17.6789          0.0906
             0.1150          0.0906         17.7840

     Atom 77  O   pos: (  0.032030  0.142024  0.683916)  dia sigma:          18.34
            18.2837         -0.2730          0.0454
            -0.2730         18.5496          0.0465
             0.0454          0.0465         18.1912

     Atom 78  O   pos: ( -0.032564  0.507150  0.583307)  dia sigma:          17.80
            17.7141          0.1349         -0.0422
             0.1349         17.8228         -0.1817
            -0.0422         -0.1817         17.8652

     Atom 79  Ca  pos: (  0.039675  0.812283  0.908913)  dia sigma:          -4.22
            -4.2412          0.0116          0.0113
             0.0116         -4.2296          0.0123
             0.0113          0.0123         -4.1994

     Atom 80  Si  pos: ( -0.472637  0.853384  0.726316)  dia sigma:           1.95
             1.9502         -0.0147          0.0192
            -0.0147          1.9763         -0.0136
             0.0192         -0.0136          1.9184

     Atom 81  O   pos: ( -0.628856  0.725619  0.859822)  dia sigma:          17.75
            17.7747          0.0838         -0.1241
             0.0838         17.6957         -0.0749
            -0.1241         -0.0749         17.7759

     Atom 82  O   pos: ( -0.289642  0.916647  0.874004)  dia sigma:          17.83
            17.8948          0.0385          0.1684
             0.0385         17.7735          0.0629
             0.1684          0.0629         17.8239

     Atom 83  O   pos: ( -0.393620  0.753799  0.523983)  dia sigma:          17.86
            17.7680          0.0147         -0.0885
             0.0147         17.7532          0.0953
            -0.0885          0.0953         18.0499

     Atom 84  Ca  pos: (  0.234387 -0.093997  1.204895)  dia sigma:          -4.19
            -4.1835         -0.0055         -0.0092
            -0.0055         -4.2296         -0.0075
            -0.0092         -0.0075         -4.1698

     Atom 85  Si  pos: ( -0.285415 -0.093815  1.419489)  dia sigma:           1.94
             1.9635         -0.0394         -0.0319
            -0.0394          1.9145         -0.0051
            -0.0319         -0.0051          1.9292

     Atom 86  O   pos: ( -0.230182  0.136752  1.394228)  dia sigma:          17.83
            17.6962          0.0676         -0.0650
             0.0676         18.0295          0.0290
            -0.0650          0.0290         17.7576

     Atom 87  O   pos: (  0.550601 -0.193390  1.267701)  dia sigma:          17.82
            17.8607          0.0756          0.1414
             0.0756         17.7178          0.0513
             0.1414          0.0513         17.8852

     Atom 88  O   pos: ( -0.340532 -0.128114  1.658161)  dia sigma:          17.61
            17.5618          0.0226         -0.0550
             0.0226         17.5061         -0.0672
            -0.0550         -0.0672         17.7644

     Atom 89  Ca  pos: ( -0.116387  0.414280  1.267550)  dia sigma:          -4.20
            -4.1988         -0.0188          0.0208
            -0.0188         -4.2186          0.0157
             0.0208          0.0157         -4.1859

     Atom 90  Si  pos: (  0.364594  0.402452  1.396830)  dia sigma:           1.92
             1.9289         -0.0429         -0.0082
            -0.0429          1.9350         -0.0021
            -0.0082         -0.0021          1.8832

     Atom 91  O   pos: (  0.237199  0.204513  1.341127)  dia sigma:          17.72
            17.7394          0.2083         -0.0066
             0.2083         17.7501          0.0137
            -0.0066          0.0137         17.6671

     Atom 92  O   pos: ( -0.468072  0.484927  1.230683)  dia sigma:          17.76
            17.8043          0.1249         -0.1830
             0.1249         17.6606         -0.0681
            -0.1830         -0.0681         17.8130

     Atom 93  O   pos: (  0.189856  0.577057  1.382723)  dia sigma:          18.48
            18.5113         -0.2701          0.0427
            -0.2701         18.7237         -0.0054
             0.0427         -0.0054         18.2077

     Atom 94  O   pos: ( -0.555441  0.423475  1.623555)  dia sigma:          17.72
            17.6029          0.0012          0.0804
             0.0012         17.6633          0.0281
             0.0804          0.0281         17.8935

     Atom 95  Ca  pos: ( -0.671705  0.699075  1.812859)  dia sigma:          -4.25
            -4.2526          0.0134          0.0016
             0.0134         -4.2494         -0.0101
             0.0016         -0.0101         -4.2376

     Atom 96  Ca  pos: ( -0.288087  0.236358  1.729693)  dia sigma:          -4.22
            -4.2044          0.0208         -0.0079
             0.0208         -4.2191          0.0139
            -0.0079          0.0139         -4.2225

     Atom 97  Ca  pos: ( -0.329885  0.446523  0.422474)  dia sigma:          -4.20
            -4.2068         -0.0045         -0.0247
            -0.0045         -4.2029         -0.0383
            -0.0247         -0.0383         -4.1780

     Atom 98  O   pos: (  0.935697 -0.574367  1.966418)  dia sigma:          17.65
            17.3632         -0.0014         -0.2021
            -0.0014         17.3572         -0.0059
            -0.2021         -0.0059         18.2147

     Atom 99  H   pos: (  0.901511 -0.576975  2.105975)  dia sigma:           1.07
             1.0666         -0.0000         -0.0000
            -0.0000          1.0666         -0.0000
            -0.0000         -0.0000          1.0666

     Atom100  O   pos: (  0.404987 -0.869685  2.070772)  dia sigma:          17.69
            17.4104         -0.0308         -0.0040
            -0.0308         17.9206         -0.4016
            -0.0040         -0.4016         17.7387

     Atom101  H   pos: ( -0.949974  1.724781  0.040490)  dia sigma:           1.01
             1.0140         -0.0000         -0.0000
            -0.0000          1.0140         -0.0000
            -0.0000         -0.0000          1.0140

     Atom102  O   pos: (  0.588913 -0.557000  1.778780)  dia sigma:          18.11
            18.1182         -0.0580          0.4057
            -0.0580         18.4900         -0.4231
             0.4057         -0.4231         17.7245

     Atom103  H   pos: (  0.594965 -0.417738  1.737916)  dia sigma:           1.02
             1.0204         -0.0000         -0.0000
            -0.0000          1.0204         -0.0000
            -0.0000         -0.0000          1.0204

     Atom104  H   pos: (  0.716243 -0.580890  1.854915)  dia sigma:           0.92
             0.9195         -0.0000         -0.0000
            -0.0000          0.9195         -0.0000
            -0.0000         -0.0000          0.9195

     Atom105  O   pos: ( -0.178758  0.548807  1.608070)  dia sigma:          18.23
            18.7990          0.0246          0.1939
             0.0246         18.2674          0.1066
             0.1939          0.1066         17.6104

     Atom106  H   pos: ( -0.312390  0.603585  1.595179)  dia sigma:           1.01
             1.0129         -0.0000         -0.0000
            -0.0000          1.0129         -0.0000
            -0.0000         -0.0000          1.0129

     Atom107  H   pos: ( -0.086627  0.665752  1.633619)  dia sigma:           0.91
             0.9071         -0.0000         -0.0000
            -0.0000          0.9071         -0.0000
            -0.0000         -0.0000          0.9071

     Atom108  O   pos: ( -0.007330  0.871325  0.509486)  dia sigma:          18.03
            18.4025         -0.2243          0.0048
            -0.2243         18.2184         -0.1269
             0.0048         -0.1269         17.4704

     Atom109  H   pos: (  0.004558  0.721741  0.523730)  dia sigma:           0.92
             0.9214         -0.0000         -0.0000
            -0.0000          0.9214         -0.0000
            -0.0000         -0.0000          0.9214

     Atom110  H   pos: ( -0.154644  0.874977  0.506276)  dia sigma:           0.98
             0.9767         -0.0000         -0.0000
            -0.0000          0.9767         -0.0000
            -0.0000         -0.0000          0.9767

     Atom111  O   pos: ( -0.490856  0.677848  0.172352)  dia sigma:          18.15
            17.5803          0.1761         -0.1395
             0.1761         18.1854         -0.1059
            -0.1395         -0.1059         18.6944

     Atom112  H   pos: ( -0.484630  0.750212  0.305048)  dia sigma:           0.90
             0.9030         -0.0000         -0.0000
            -0.0000          0.9030         -0.0000
            -0.0000         -0.0000          0.9030

     Atom113  H   pos: ( -0.456905  0.777052  0.070592)  dia sigma:           0.99
             0.9905         -0.0000         -0.0000
            -0.0000          0.9905         -0.0000
            -0.0000         -0.0000          0.9905

     Atom114  O   pos: ( -0.451442  1.172653  0.256507)  dia sigma:          18.27
            18.7694          0.2535          0.2016
             0.2535         17.6556         -0.0221
             0.2016         -0.0221         18.3892

     Atom115  H   pos: ( -0.377372  1.173427  0.382959)  dia sigma:           0.97
             0.9685         -0.0000         -0.0000
            -0.0000          0.9685         -0.0000
            -0.0000         -0.0000          0.9685

     Atom116  H   pos: ( -0.589249  1.132695  0.282719)  dia sigma:           0.99
             0.9876         -0.0000         -0.0000
            -0.0000          0.9876         -0.0000
            -0.0000         -0.0000          0.9876

     Paramagnetic contribution in ppm:

     Atom  1  O   pos: (  0.032918  0.505158  1.966785)  para sigma:         -15.16
           -12.2535         -6.9386         17.6053
            -2.2296        -28.7065          1.7397
            16.8588         -2.3007         -4.5058

     Atom  2  H   pos: ( -0.043854  1.428663 -0.000818)  para sigma:           0.00
             0.0000          0.0000          0.0000
             0.0000          0.0000          0.0000
             0.0000          0.0000          0.0000

     Atom  3  H   pos: ( -0.195684  1.506962 -0.153726)  para sigma:           0.00
             0.0000          0.0000          0.0000
             0.0000          0.0000          0.0000
             0.0000          0.0000          0.0000

     Atom  4  O   pos: (  0.024112  0.196285  0.259419)  para sigma:         -14.46
           -32.4564          1.8835        -15.7179
            -1.4688        -16.8643         -0.4145
           -14.4809          5.1367          5.9372

     Atom  5  H   pos: (  0.023326  0.128655  0.387701)  para sigma:           0.00
             0.0000          0.0000          0.0000
             0.0000          0.0000          0.0000
             0.0000          0.0000          0.0000

     Atom  6  H   pos: (  0.089252  0.105659  0.163934)  para sigma:           0.00
             0.0000          0.0000          0.0000
             0.0000          0.0000          0.0000
             0.0000          0.0000          0.0000

     Atom  7  O   pos: ( -0.361517  1.567005  0.196581)  para sigma:         -22.25
           -35.1610         -4.5117        -14.3275
            -4.9391        -12.3660          5.5381
           -14.6675          8.1041        -19.2112

     Atom  8  H   pos: ( -0.398068  1.425738  0.191734)  para sigma:           0.00
             0.0000          0.0000          0.0000
             0.0000          0.0000          0.0000
             0.0000          0.0000          0.0000

     Atom  9  H   pos: ( -0.453212  1.619603  0.300709)  para sigma:           0.00
             0.0000          0.0000          0.0000
             0.0000          0.0000          0.0000
             0.0000          0.0000          0.0000

     Atom 10  O   pos: (  0.105402 -0.110616  2.067678)  para sigma:         -36.50
           -41.0795         -5.5414         13.8435
            -5.4317        -27.1729          9.7758
            16.4050         14.2996        -41.2389

     Atom 11  H   pos: (  0.052061  0.668611  0.007077)  para sigma:           0.00
             0.0000          0.0000          0.0000
             0.0000          0.0000          0.0000
             0.0000          0.0000          0.0000

     Atom 12  H   pos: (  0.051725  0.902304  0.038835)  para sigma:           0.00
             0.0000          0.0000          0.0000
             0.0000          0.0000          0.0000
             0.0000          0.0000          0.0000

     Atom 13  O   pos: (  0.343946  0.394485  0.541073)  para sigma:         -35.34
           -16.8563         -1.8725         -0.6124
            -2.8282        -37.6806          7.9586
            -8.3396          6.9205        -51.4915

     Atom 14  H   pos: (  0.233097  0.490942  0.555477)  para sigma:           0.00
             0.0000          0.0000          0.0000
             0.0000          0.0000          0.0000
             0.0000          0.0000          0.0000

     Atom 15  H   pos: (  0.276939  0.284821  0.474521)  para sigma:           0.00
             0.0000          0.0000          0.0000
             0.0000          0.0000          0.0000
             0.0000          0.0000          0.0000

     Atom 16  O   pos: ( -0.466711  0.905645  1.563421)  para sigma:         -33.99
           -32.1117          8.5290         11.5226
             5.8287        -29.8569         -1.1795
            16.9577          3.1552        -40.0105

     Atom 17  H   pos: ( -0.578204  0.975000  1.497792)  para sigma:           0.00
             0.0000          0.0000          0.0000
             0.0000          0.0000          0.0000
             0.0000          0.0000          0.0000

     Atom 18  H   pos: ( -0.369974  1.016016  1.590174)  para sigma:           0.00
             0.0000          0.0000          0.0000
             0.0000          0.0000          0.0000
             0.0000          0.0000          0.0000

     Atom 19  O   pos: ( -0.210001  1.276415  0.545832)  para sigma:         -27.96
           -19.4965          1.0435          5.6618
             2.4232        -26.7406         -2.7417
             8.2540         -5.7626        -37.6561

     Atom 20  H   pos: ( -0.210932  1.414895  0.501158)  para sigma:           0.00
             0.0000          0.0000          0.0000
             0.0000          0.0000          0.0000
             0.0000          0.0000          0.0000

     Atom 21  H   pos: ( -0.067854  1.243132  0.532142)  para sigma:           0.00
             0.0000          0.0000          0.0000
             0.0000          0.0000          0.0000
             0.0000          0.0000          0.0000

     Atom 22  O   pos: ( -0.357375  0.811836  1.957826)  para sigma:         -27.91
           -39.3780          0.1803         10.7452
             1.7238        -20.3705         -5.8236
            10.2653         -9.9963        -23.9962

     Atom 23  H   pos: ( -0.322431  0.764591  2.094879)  para sigma:           0.00
             0.0000          0.0000          0.0000
             0.0000          0.0000          0.0000
             0.0000          0.0000          0.0000

     Atom 24  H   pos: (  0.890535 -0.844293  1.974302)  para sigma:           0.00
             0.0000          0.0000          0.0000
             0.0000          0.0000          0.0000
             0.0000          0.0000          0.0000

     Atom 25  Ca  pos: ( -0.239837  1.263318  0.903812)  para sigma:        -476.21
          -496.2839         -1.3471        -20.1828
            -2.2304       -452.9343         -7.4928
           -18.8458        -11.3034       -479.4213

     Atom 26  Si  pos: ( -0.723045  1.238930  0.730372)  para sigma:        -399.71
          -389.7529         16.7697         -9.4861
            15.0779       -404.1844          8.5285
            -1.2902          5.1540       -405.1934

     Atom 27  O   pos: ( -0.901547  1.163511  0.873151)  para sigma:        -106.80
          -104.2431          4.2198         -2.2655
             5.0685        -86.2183         -4.2473
             4.1866         -0.6524       -129.9246

     Atom 28  O   pos: ( -0.587046  1.393470  0.854055)  para sigma:        -106.07
          -123.5186          1.5977         -3.5085
             9.4271        -71.1277         -5.7055
            -8.5246        -14.0516       -123.5547

     Atom 29  O   pos: ( -0.585505  1.057636  0.651816)  para sigma:         -60.92
           -66.1760        -24.3647         -3.4474
           -23.8310        -44.6613          0.9577
            -2.1508          1.0912        -71.9168

     Atom 30  O   pos: ( -0.814610  1.335444  0.526557)  para sigma:         -68.23
           -78.8545         -6.7995          8.9096
            -3.8941        -64.5964        -18.3010
             7.9078        -15.5304        -61.2470

     Atom 31  Ca  pos: (  0.688697 -0.077239  0.812563)  para sigma:        -467.32
          -477.5292        -11.3545         17.0719
           -12.6865       -454.8273          4.2445
            15.9923          8.1351       -469.6074

     Atom 32  Si  pos: (  0.171791 -0.045193  0.757296)  para sigma:        -403.52
          -394.0194         25.4225         -3.0904
            27.4801       -409.6954         -5.3768
            -1.5108          0.0890       -406.8557

     Atom 33  O   pos: (  0.031182 -0.179696  0.898117)  para sigma:         -95.20
          -100.8577          0.0350          6.8319
             3.7284        -76.7842         -2.2218
             6.9778          4.2103       -107.9649

     Atom 34  O   pos: (  0.363654  0.025769  0.883996)  para sigma:         -98.51
           -89.1237          2.2194         -5.0570
             1.1355        -92.9133          4.5304
           -10.0888          1.4574       -113.5043

     Atom 35  O   pos: (  0.223763 -0.141122  0.538302)  para sigma:         -65.26
           -65.7741        -11.5889        -13.8023
           -15.9322        -70.4536         16.8215
           -12.2752         13.6626        -59.5502

     Atom 36  Ca  pos: ( -0.423713  0.840431  1.189306)  para sigma:        -483.63
          -475.8433        -20.3842        -14.2150
           -17.8876       -476.7643         -2.9268
           -13.0940         -3.4443       -498.2943

     Atom 37  Si  pos: (  0.098607  0.807320  1.382923)  para sigma:        -405.74
          -396.3083         23.0854          0.3024
            29.6106       -440.5745          1.0859
            -1.6403         -2.6858       -380.3483

     Atom 38  O   pos: ( -0.740445  0.967249  1.277568)  para sigma:        -100.22
          -104.4461          5.3618         -6.7369
             8.6277        -86.4090        -16.9694
            -9.0287        -18.6916       -109.7939

     Atom 39  O   pos: ( -0.097317  0.781550  1.243854)  para sigma:        -104.63
           -84.0622         -2.9245         10.1239
            -8.9794       -120.0849         -7.6879
             4.2620         -3.2331       -109.7393

     Atom 40  O   pos: ( -0.932550  0.865928  1.619867)  para sigma:        -100.94
          -111.3346         -0.7307         -1.6147
             1.9125        -96.0711         23.7945
            -1.5714         18.0241        -95.4036

     Atom 41  Ca  pos: (  0.517213 -0.519775  1.178054)  para sigma:        -522.66
          -537.1700        -21.2685         -3.4070
           -26.1443       -501.1015          2.3053
             0.5928          0.3341       -529.6960

     Atom 42  Si  pos: ( -0.002360 -0.472260  1.365876)  para sigma:        -407.00
          -401.9456         17.0129         11.6089
            21.4168       -443.7583        -11.0371
             8.3435         -9.8883       -375.2945

     Atom 43  O   pos: ( -0.394866  1.195234  1.209951)  para sigma:        -106.21
          -100.8762          2.2326         10.0225
            -0.9404       -108.4954          6.0255
             1.7983          5.8058       -109.2630

     Atom 44  O   pos: (  0.205014 -0.435020  1.250566)  para sigma:        -109.59
          -100.7571         -5.3271        -13.6324
            -8.9101       -111.4729         -3.0144
           -11.0829         -6.5511       -116.5264

     Atom 45  O   pos: ( -0.075323 -0.229552  1.395332)  para sigma:         -69.85
           -62.8590        -15.5438         -6.4431
            -9.9695        -65.2073          2.1977
            -4.4047          4.5914        -81.4737

     Atom 46  O   pos: (  0.019780 -0.559352  1.587247)  para sigma:         -98.58
          -103.4022          3.5955         12.5219
             4.1887        -99.8517         -2.2562
             7.3622         -1.5972        -92.4912

     Atom 47  Ca  pos: (  0.255500 -0.670033  1.839474)  para sigma:        -459.27
          -444.8073        -15.7595         -3.8243
           -20.9309       -461.4701         -0.6341
            -3.0682          4.9175       -471.5466

     Atom 48  Ca  pos: ( -0.032405 -0.258562  1.774536)  para sigma:        -468.30
          -449.4748        -17.8494         21.5635
           -14.2665       -466.6419         -7.7837
            19.7295        -17.5292       -488.7867

     Atom 49  Si  pos: ( -0.821586  1.556128  0.415844)  para sigma:        -406.34
          -404.3734         28.1766         26.3884
            28.4355       -428.6715         21.1731
            24.9712         22.2779       -385.9620

     Atom 50  O   pos: ( -0.866453  1.506347  0.186977)  para sigma:         -62.17
           -81.0539         -6.3256          5.1260
            -3.7614        -71.4759          2.9540
             8.7440          7.1478        -33.9938

     Atom 51  O   pos: (  0.614966 -0.116660  0.479298)  para sigma:         -88.36
           -94.5104          8.3979          7.0752
             8.5783       -112.1769          5.3860
            14.0504          8.4310        -58.3945

     Atom 52  O   pos: (  0.298982 -0.272895  1.665922)  para sigma:         -39.38
           -15.9576         15.1410         -3.7358
            15.8029        -49.9571          4.5808
            -5.4602          3.3684        -52.2201

     Atom 53  H   pos: (  0.298548 -0.342869  1.538938)  para sigma:           0.00
             0.0000          0.0000          0.0000
             0.0000          0.0000          0.0000
             0.0000          0.0000          0.0000

     Atom 54  H   pos: (  0.432573 -0.201659  1.672070)  para sigma:           0.00
             0.0000          0.0000          0.0000
             0.0000          0.0000          0.0000
             0.0000          0.0000          0.0000

     Atom 55  O   pos: ( -0.533585  0.424040  2.032693)  para sigma:         -23.58
           -37.4740         -2.5025         -7.0667
            -1.2556        -17.9800         11.8020
           -13.3923         10.6906        -15.2919

     Atom 56  H   pos: ( -0.711674  1.407277  0.043538)  para sigma:           0.00
             0.0000          0.0000          0.0000
             0.0000          0.0000          0.0000
             0.0000          0.0000          0.0000

     Atom 57  H   pos: ( -0.710924  1.200163 -0.049536)  para sigma:           0.00
             0.0000          0.0000          0.0000
             0.0000          0.0000          0.0000
             0.0000          0.0000          0.0000

     Atom 58  O   pos: (  0.184556  0.486738  0.044460)  para sigma:         -25.74
           -19.5661         10.6859          6.2242
            14.4864        -19.7658         -8.8767
             5.4188         -7.3622        -37.8750

     Atom 59  H   pos: (  0.132357  0.399317  0.149804)  para sigma:           0.00
             0.0000          0.0000          0.0000
             0.0000          0.0000          0.0000
             0.0000          0.0000          0.0000

     Atom 60  H   pos: (  0.312149  0.543796  0.095290)  para sigma:           0.00
             0.0000          0.0000          0.0000
             0.0000          0.0000          0.0000
             0.0000          0.0000          0.0000

     Atom 61  O   pos: ( -0.237908  0.079827  2.045887)  para sigma:         -34.74
           -39.1045         -8.6229         -5.9971
           -10.2900        -38.5566          2.0436
            -4.6763          4.4043        -26.5510

     Atom 62  H   pos: ( -0.383718  1.067762  0.063070)  para sigma:           0.00
             0.0000          0.0000          0.0000
             0.0000          0.0000          0.0000
             0.0000          0.0000          0.0000

     Atom 63  H   pos: ( -0.106470  0.016654  2.065437)  para sigma:           0.00
             0.0000          0.0000          0.0000
             0.0000          0.0000          0.0000
             0.0000          0.0000          0.0000

     Atom 64  O   pos: (  0.151420  1.048345  0.205196)  para sigma:         -26.51
           -43.3849         13.7321         -6.1621
             7.4934        -12.8951         -8.8187
            -5.7144         -4.3676        -23.2465

     Atom 65  H   pos: ( -0.888009  1.205422  0.218005)  para sigma:           0.00
             0.0000          0.0000          0.0000
             0.0000          0.0000          0.0000
             0.0000          0.0000          0.0000

     Atom 66  H   pos: (  0.097303  0.978285  0.327442)  para sigma:           0.00
             0.0000          0.0000          0.0000
             0.0000          0.0000          0.0000
             0.0000          0.0000          0.0000

     Atom 67  O   pos: (  0.061575  0.128245  1.692967)  para sigma:         -24.43
           -26.9354          6.3418         -5.2058
             7.5154        -36.4859         -3.4077
            -6.2434         -1.8863         -9.8782

     Atom 68  H   pos: (  0.120992  0.149095  1.556533)  para sigma:           0.00
             0.0000          0.0000          0.0000
             0.0000          0.0000          0.0000
             0.0000          0.0000          0.0000

     Atom 69  H   pos: (  0.151464  0.199466  1.780019)  para sigma:           0.00
             0.0000          0.0000          0.0000
             0.0000          0.0000          0.0000
             0.0000          0.0000          0.0000

     Atom 70  O   pos: (  0.556566  0.187761  0.203725)  para sigma:         -38.77
           -47.9948         13.2248         13.6914
            17.2825        -36.2452          8.3760
            19.6972          5.9021        -32.0826

     Atom 71  H   pos: (  0.585628  0.065948  0.280281)  para sigma:           0.00
             0.0000          0.0000          0.0000
             0.0000          0.0000          0.0000
             0.0000          0.0000          0.0000

     Atom 72  H   pos: (  0.451065  0.145768  0.103696)  para sigma:           0.00
             0.0000          0.0000          0.0000
             0.0000          0.0000          0.0000
             0.0000          0.0000          0.0000

     Atom 73  Ca  pos: (  0.401002  0.375244  0.925570)  para sigma:        -491.14
          -492.9993         -9.0687          4.4972
            -9.0389       -481.2370         14.8637
             8.3733         15.2762       -499.1940

     Atom 74  Si  pos: ( -0.066277  0.354815  0.766633)  para sigma:        -408.74
          -399.6432         21.5101          9.7793
            21.6106       -434.8490         -6.5906
            12.3068         -8.0241       -391.7136

     Atom 75  O   pos: ( -0.299313  0.301457  0.794358)  para sigma:         -95.05
           -86.7734         -6.0552        -10.9457
            -9.5740        -96.2114          3.7468
           -15.0137         -0.9182       -102.1779

     Atom 76  O   pos: (  0.046303  0.428807  0.964208)  para sigma:         -99.49
           -96.3962         -1.0309         -7.8721
             0.4302       -123.1227         -0.7761
            -4.3967          3.6565        -78.9404

     Atom 77  O   pos: (  0.032030  0.142024  0.683916)  para sigma:         -70.33
           -81.5965        -17.4103         -1.1972
           -19.1583        -52.9061          1.9140
            -2.1630          3.9740        -76.5023

     Atom 78  O   pos: ( -0.032564  0.507150  0.583307)  para sigma:         -98.51
           -85.7617          0.6218         11.5102
             3.9480        -97.1768         -7.6049
            12.0336         -8.6269       -112.6037

     Atom 79  Ca  pos: (  0.039675  0.812283  0.908913)  para sigma:        -466.00
          -444.5009        -17.9270        -13.0864
           -13.5931       -461.5837         -7.9466
           -14.1638         -4.1691       -491.9017

     Atom 80  Si  pos: ( -0.472637  0.853384  0.726316)  para sigma:        -403.41
          -403.6787         14.6073        -10.3473
            14.7646       -420.3899         11.0561
           -16.8973         16.0708       -386.1735

     Atom 81  O   pos: ( -0.628856  0.725619  0.859822)  para sigma:        -103.50
           -95.2822         -6.5759         -6.0718
            -3.0412        -83.0455         -9.1828
             0.0504         -5.0312       -132.1763

     Atom 82  O   pos: ( -0.289642  0.916647  0.874004)  para sigma:        -117.23
          -107.9841         -4.2225          0.7284
            -6.9411       -108.7398         -2.2717
            -9.6678         -1.2700       -134.9656

     Atom 83  O   pos: ( -0.393620  0.753799  0.523983)  para sigma:         -97.64
          -121.2788         -8.7630         -9.0118
           -10.3242        -74.9377         34.0870
           -10.4399         26.2931        -96.6918

     Atom 84  Ca  pos: (  0.234387 -0.093997  1.204895)  para sigma:        -490.99
          -528.2489         -4.7989         15.8059
            -9.5974       -450.2970         25.1327
             9.9876         23.0624       -494.4154

     Atom 85  Si  pos: ( -0.285415 -0.093815  1.419489)  para sigma:        -405.30
          -415.7970         36.6746         18.7468
            28.6570       -394.1862          3.2476
            16.5003         -0.4287       -405.9164

     Atom 86  O   pos: ( -0.230182  0.136752  1.394228)  para sigma:        -105.33
          -129.5140         27.6853        -10.7565
            25.8812        -81.3463        -15.0663
           -11.9112        -20.1028       -105.1321

     Atom 87  O   pos: (  0.550601 -0.193390  1.267701)  para sigma:        -100.60
           -89.1818          3.7170         28.3328
             1.2488       -103.5526         14.9057
            26.9816         13.4044       -109.0511

     Atom 88  O   pos: ( -0.340532 -0.128114  1.658161)  para sigma:         -97.71
           -71.0822          1.7174          8.6195
            -0.0193        -92.7586         -2.8988
            11.8085         -1.6690       -129.2951

     Atom 89  Ca  pos: ( -0.116387  0.414280  1.267550)  para sigma:        -476.62
          -495.3225         21.7904        -33.9918
            21.9086       -473.1775        -18.3181
           -35.7123        -17.2935       -461.3721

     Atom 90  Si  pos: (  0.364594  0.402452  1.396830)  para sigma:        -405.76
          -416.8594         33.9707          5.7012
            31.9916       -417.6769          1.1790
             1.7110          3.2824       -382.7578

     Atom 91  O   pos: (  0.237199  0.204513  1.341127)  para sigma:         -90.13
          -126.8012          3.7531         -2.3768
            17.6615        -46.5022         32.7955
             4.0858         30.9814        -97.0751

     Atom 92  O   pos: ( -0.468072  0.484927  1.230683)  para sigma:        -107.95
          -111.0000         -0.9509          8.2062
             1.4578       -118.3341          9.3245
             9.0503          9.7690        -94.5071

     Atom 93  O   pos: (  0.189856  0.577057  1.382723)  para sigma:         -73.88
           -71.9542        -18.6607         -2.6425
           -16.6903        -68.5602          1.9442
            -3.7973          2.9131        -81.1272

     Atom 94  O   pos: ( -0.555441  0.423475  1.623555)  para sigma:        -108.49
           -98.9138        -13.3346         10.6410
           -12.7800       -107.5132          9.4668
             9.7199          7.9500       -119.0343

     Atom 95  Ca  pos: ( -0.671705  0.699075  1.812859)  para sigma:        -457.84
          -452.8655         -8.8366         -8.3231
           -14.3513       -451.3029         13.5961
            -2.7231         15.6070       -469.3527

     Atom 96  Ca  pos: ( -0.288087  0.236358  1.729693)  para sigma:        -462.87
          -467.1262        -28.4198         14.8180
           -30.1933       -459.5066        -20.8976
            14.1274        -22.9912       -461.9819

     Atom 97  Ca  pos: ( -0.329885  0.446523  0.422474)  para sigma:        -471.69
          -466.2676         11.6027         39.8666
             6.2849       -465.2827         33.4257
            34.3313         34.2574       -483.5293

     Atom 98  O   pos: (  0.935697 -0.574367  1.966418)  para sigma:         -63.33
           -45.5724          4.3313         -6.7503
             8.5289        -49.9032        -29.1925
             3.5804        -10.9765        -94.5109

     Atom 99  H   pos: (  0.901511 -0.576975  2.105975)  para sigma:           0.00
             0.0000          0.0000          0.0000
             0.0000          0.0000          0.0000
             0.0000          0.0000          0.0000

     Atom100  O   pos: (  0.404987 -0.869685  2.070772)  para sigma:         -67.25
           -74.0251        -29.1501         19.8442
           -11.1517        -72.2240         -2.9200
            10.4899         -9.4094        -55.5012

     Atom101  H   pos: ( -0.949974  1.724781  0.040490)  para sigma:           0.00
             0.0000          0.0000          0.0000
             0.0000          0.0000          0.0000
             0.0000          0.0000          0.0000

     Atom102  O   pos: (  0.588913 -0.557000  1.778780)  para sigma:         -31.23
           -16.0065          0.8918         15.7510
            -1.7690        -31.5590         -8.5116
            12.2420         -7.2639        -46.1159

     Atom103  H   pos: (  0.594965 -0.417738  1.737916)  para sigma:           0.00
             0.0000          0.0000          0.0000
             0.0000          0.0000          0.0000
             0.0000          0.0000          0.0000

     Atom104  H   pos: (  0.716243 -0.580890  1.854915)  para sigma:           0.00
             0.0000          0.0000          0.0000
             0.0000          0.0000          0.0000
             0.0000          0.0000          0.0000

     Atom105  O   pos: ( -0.178758  0.548807  1.608070)  para sigma:         -45.62
           -43.0875         20.4377         -1.0670
            23.9586        -38.1258          4.4177
            -2.6742          0.4486        -55.6440

     Atom106  H   pos: ( -0.312390  0.603585  1.595179)  para sigma:           0.00
             0.0000          0.0000          0.0000
             0.0000          0.0000          0.0000
             0.0000          0.0000          0.0000

     Atom107  H   pos: ( -0.086627  0.665752  1.633619)  para sigma:           0.00
             0.0000          0.0000          0.0000
             0.0000          0.0000          0.0000
             0.0000          0.0000          0.0000

     Atom108  O   pos: ( -0.007330  0.871325  0.509486)  para sigma:         -31.63
           -29.6705          2.1179         -8.8348
             2.2373        -18.0580        -13.7583
            -5.9124        -10.0364        -47.1664

     Atom109  H   pos: (  0.004558  0.721741  0.523730)  para sigma:           0.00
             0.0000          0.0000          0.0000
             0.0000          0.0000          0.0000
             0.0000          0.0000          0.0000

     Atom110  H   pos: ( -0.154644  0.874977  0.506276)  para sigma:           0.00
             0.0000          0.0000          0.0000
             0.0000          0.0000          0.0000
             0.0000          0.0000          0.0000

     Atom111  O   pos: ( -0.490856  0.677848  0.172352)  para sigma:         -25.20
           -36.6248          9.3203          4.7718
             9.9018        -34.9927         -4.6404
             0.5822         -8.8379         -3.9941

     Atom112  H   pos: ( -0.484630  0.750212  0.305048)  para sigma:           0.00
             0.0000          0.0000          0.0000
             0.0000          0.0000          0.0000
             0.0000          0.0000          0.0000

     Atom113  H   pos: ( -0.456905  0.777052  0.070592)  para sigma:           0.00
             0.0000          0.0000          0.0000
             0.0000          0.0000          0.0000
             0.0000          0.0000          0.0000

     Atom114  O   pos: ( -0.451442  1.172653  0.256507)  para sigma:         -29.72
           -22.4598          9.1484          9.3774
            11.5725        -46.2601          3.1467
            12.8743          4.3415        -20.4255

     Atom115  H   pos: ( -0.377372  1.173427  0.382959)  para sigma:           0.00
             0.0000          0.0000          0.0000
             0.0000          0.0000          0.0000
             0.0000          0.0000          0.0000

     Atom116  H   pos: ( -0.589249  1.132695  0.282719)  para sigma:           0.00
             0.0000          0.0000          0.0000
             0.0000          0.0000          0.0000
             0.0000          0.0000          0.0000

     Paramagnetic US occ-occ contribution in ppm:

     Atom  1  O   pos: (  0.032918  0.505158  1.966785)  para_oo sigma:          -0.59
            -0.6293         -0.0903          0.2653
            -0.1090         -0.6935          0.0060
             0.2975         -0.0143         -0.4413

     Atom  2  H   pos: ( -0.043854  1.428663 -0.000818)  para_oo sigma:           0.00
             0.0000          0.0000          0.0000
             0.0000          0.0000          0.0000
             0.0000          0.0000          0.0000

     Atom  3  H   pos: ( -0.195684  1.506962 -0.153726)  para_oo sigma:           0.00
             0.0000          0.0000          0.0000
             0.0000          0.0000          0.0000
             0.0000          0.0000          0.0000

     Atom  4  O   pos: (  0.024112  0.196285  0.259419)  para_oo sigma:          -0.85
            -0.8870          0.0973         -0.0588
             0.0975         -0.8845         -0.0431
            -0.0613          0.0041         -0.7755

     Atom  5  H   pos: (  0.023326  0.128655  0.387701)  para_oo sigma:           0.00
             0.0000          0.0000          0.0000
             0.0000          0.0000          0.0000
             0.0000          0.0000          0.0000

     Atom  6  H   pos: (  0.089252  0.105659  0.163934)  para_oo sigma:           0.00
             0.0000          0.0000          0.0000
             0.0000          0.0000          0.0000
             0.0000          0.0000          0.0000

     Atom  7  O   pos: ( -0.361517  1.567005  0.196581)  para_oo sigma:          -1.05
            -1.0514         -0.0948         -0.0909
            -0.0926         -1.1493         -0.0494
            -0.0931         -0.0424         -0.9563

     Atom  8  H   pos: ( -0.398068  1.425738  0.191734)  para_oo sigma:           0.00
             0.0000          0.0000          0.0000
             0.0000          0.0000          0.0000
             0.0000          0.0000          0.0000

     Atom  9  H   pos: ( -0.453212  1.619603  0.300709)  para_oo sigma:           0.00
             0.0000          0.0000          0.0000
             0.0000          0.0000          0.0000
             0.0000          0.0000          0.0000

     Atom 10  O   pos: (  0.105402 -0.110616  2.067678)  para_oo sigma:          -0.73
            -0.7525         -0.3931         -0.0450
            -0.2786         -0.3627         -0.0637
            -0.0708         -0.2164         -1.0841

     Atom 11  H   pos: (  0.052061  0.668611  0.007077)  para_oo sigma:           0.00
             0.0000          0.0000          0.0000
             0.0000          0.0000          0.0000
             0.0000          0.0000          0.0000

     Atom 12  H   pos: (  0.051725  0.902304  0.038835)  para_oo sigma:           0.00
             0.0000          0.0000          0.0000
             0.0000          0.0000          0.0000
             0.0000          0.0000          0.0000

     Atom 13  O   pos: (  0.343946  0.394485  0.541073)  para_oo sigma:          -0.36
            -0.4800         -0.0518          0.0750
            -0.1466         -0.0318          0.2746
             0.0627          0.2336         -0.5583

     Atom 14  H   pos: (  0.233097  0.490942  0.555477)  para_oo sigma:           0.00
             0.0000          0.0000          0.0000
             0.0000          0.0000          0.0000
             0.0000          0.0000          0.0000

     Atom 15  H   pos: (  0.276939  0.284821  0.474521)  para_oo sigma:           0.00
             0.0000          0.0000          0.0000
             0.0000          0.0000          0.0000
             0.0000          0.0000          0.0000

     Atom 16  O   pos: ( -0.466711  0.905645  1.563421)  para_oo sigma:          -0.55
            -0.2766         -0.0518          0.3011
            -0.1087         -0.6046          0.0028
             0.3015          0.1130         -0.7582

     Atom 17  H   pos: ( -0.578204  0.975000  1.497792)  para_oo sigma:           0.00
             0.0000          0.0000          0.0000
             0.0000          0.0000          0.0000
             0.0000          0.0000          0.0000

     Atom 18  H   pos: ( -0.369974  1.016016  1.590174)  para_oo sigma:           0.00
             0.0000          0.0000          0.0000
             0.0000          0.0000          0.0000
             0.0000          0.0000          0.0000

     Atom 19  O   pos: ( -0.210001  1.276415  0.545832)  para_oo sigma:          -0.61
            -0.4262         -0.0504          0.1600
            -0.0299         -0.4685          0.0488
             0.1867          0.0580         -0.9406

     Atom 20  H   pos: ( -0.210932  1.414895  0.501158)  para_oo sigma:           0.00
             0.0000          0.0000          0.0000
             0.0000          0.0000          0.0000
             0.0000          0.0000          0.0000

     Atom 21  H   pos: ( -0.067854  1.243132  0.532142)  para_oo sigma:           0.00
             0.0000          0.0000          0.0000
             0.0000          0.0000          0.0000
             0.0000          0.0000          0.0000

     Atom 22  O   pos: ( -0.357375  0.811836  1.957826)  para_oo sigma:          -0.54
            -0.7950         -0.1106         -0.0369
            -0.1413         -0.3001         -0.3163
            -0.0345         -0.3319         -0.5364

     Atom 23  H   pos: ( -0.322431  0.764591  2.094879)  para_oo sigma:           0.00
             0.0000          0.0000          0.0000
             0.0000          0.0000          0.0000
             0.0000          0.0000          0.0000

     Atom 24  H   pos: (  0.890535 -0.844293  1.974302)  para_oo sigma:           0.00
             0.0000          0.0000          0.0000
             0.0000          0.0000          0.0000
             0.0000          0.0000          0.0000

     Atom 25  Ca  pos: ( -0.239837  1.263318  0.903812)  para_oo sigma:          -3.01
            -3.2761         -0.1038         -0.3011
            -0.1494         -2.4268         -0.1473
            -0.3261         -0.1568         -3.3309

     Atom 26  Si  pos: ( -0.723045  1.238930  0.730372)  para_oo sigma:          -6.16
            -5.9111          0.2662         -0.1983
             0.2735         -6.4434          0.3215
            -0.2333          0.3308         -6.1197

     Atom 27  O   pos: ( -0.901547  1.163511  0.873151)  para_oo sigma:          -1.50
            -0.7022          0.7557         -1.6327
             0.7595         -2.6391         -0.7059
            -1.7587         -0.7699         -1.1476

     Atom 28  O   pos: ( -0.587046  1.393470  0.854055)  para_oo sigma:          -1.55
            -1.3480          1.3008          1.2524
             1.2863         -1.6265          1.3985
             1.3297          1.5173         -1.6826

     Atom 29  O   pos: ( -0.585505  1.057636  0.651816)  para_oo sigma:          -4.22
            -4.4001         -1.6189         -0.1098
            -1.6254         -2.9667          0.1619
            -0.1312          0.1935         -5.3060

     Atom 30  O   pos: ( -0.814610  1.335444  0.526557)  para_oo sigma:          -3.96
            -4.7664         -0.5188          0.4966
            -0.4991         -3.6790         -1.3399
             0.5127         -1.3995         -3.4330

     Atom 31  Ca  pos: (  0.688697 -0.077239  0.812563)  para_oo sigma:          -3.04
            -3.4637         -0.4595          0.0446
            -0.4447         -2.6261         -0.0180
             0.0445          0.0435         -3.0432

     Atom 32  Si  pos: (  0.171791 -0.045193  0.757296)  para_oo sigma:          -6.01
            -5.9010          0.6952          0.1308
             0.6768         -6.2566         -0.0563
             0.1157         -0.0521         -5.8812

     Atom 33  O   pos: (  0.031182 -0.179696  0.898117)  para_oo sigma:          -1.91
            -1.7887          1.3310         -1.5981
             1.2586         -2.2178         -1.0978
            -1.6574         -1.1881         -1.7337

     Atom 34  O   pos: (  0.363654  0.025769  0.883996)  para_oo sigma:          -1.57
            -0.4961          0.9387          1.7732
             0.9598         -2.4449          0.6442
             1.8556          0.6478         -1.7721

     Atom 35  O   pos: (  0.223763 -0.141122  0.538302)  para_oo sigma:          -3.99
            -4.2390         -0.7400         -1.1028
            -0.7438         -4.4175          0.9679
            -1.1737          1.0543         -3.3092

     Atom 36  Ca  pos: ( -0.423713  0.840431  1.189306)  para_oo sigma:          -3.13
            -2.8577         -0.4474         -0.1707
            -0.3973         -2.9094         -0.1387
            -0.1086         -0.0651         -3.6163

     Atom 37  Si  pos: (  0.098607  0.807320  1.382923)  para_oo sigma:          -6.10
            -5.8529          0.3562         -0.0960
             0.3764         -6.6236         -0.0700
            -0.0549         -0.0941         -5.8334

     Atom 38  O   pos: ( -0.740445  0.967249  1.277568)  para_oo sigma:          -2.01
            -1.4459          1.5347         -0.8669
             1.4081         -2.3192         -0.6051
            -0.8242         -0.6360         -2.2773

     Atom 39  O   pos: ( -0.097317  0.781550  1.243854)  para_oo sigma:          -1.41
            -0.5547          0.2730          1.5904
             0.4461         -2.4291          0.4445
             1.7517          0.3896         -1.2449

     Atom 40  O   pos: ( -0.932550  0.865928  1.619867)  para_oo sigma:          -2.00
            -2.8630          0.2802         -0.5748
             0.2663         -3.1151          0.1310
            -0.6429          0.3089         -0.0166

     Atom 41  Ca  pos: (  0.517213 -0.519775  1.178054)  para_oo sigma:          -4.04
            -4.1648         -0.6218         -0.1584
            -0.6488         -3.5703         -0.1843
            -0.1932         -0.1821         -4.3975

     Atom 42  Si  pos: ( -0.002360 -0.472260  1.365876)  para_oo sigma:          -6.04
            -5.9964          0.4181          0.2765
             0.4156         -6.7073         -0.1846
             0.2191         -0.1686         -5.4284

     Atom 43  O   pos: ( -0.394866  1.195234  1.209951)  para_oo sigma:          -1.51
            -1.3162          1.1446          1.5736
             1.1088         -1.7797          1.1931
             1.7007          1.2244         -1.4241

     Atom 44  O   pos: (  0.205014 -0.435020  1.250566)  para_oo sigma:          -1.59
            -0.4230          0.4284         -1.2028
             0.6286         -2.7295         -0.2145
            -1.3123         -0.1695         -1.6260

     Atom 45  O   pos: ( -0.075323 -0.229552  1.395332)  para_oo sigma:          -2.94
            -2.6933         -1.3270         -0.2053
            -1.5001         -2.0779          0.2675
            -0.0764          0.2965         -4.0559

     Atom 46  O   pos: (  0.019780 -0.559352  1.587247)  para_oo sigma:          -2.58
            -3.6542          0.1849         -0.1053
             0.0807         -3.4214         -1.2993
             0.0071         -1.4885         -0.6502

     Atom 47  Ca  pos: (  0.255500 -0.670033  1.839474)  para_oo sigma:          -3.27
            -2.9344         -0.3910          0.1082
            -0.4805         -3.3628          0.0907
             0.1279          0.1059         -3.5099

     Atom 48  Ca  pos: ( -0.032405 -0.258562  1.774536)  para_oo sigma:          -2.82
            -2.0840         -0.1512          0.1756
            -0.0914         -2.8943         -0.2534
             0.1911         -0.3205         -3.4669

     Atom 49  Si  pos: ( -0.821586  1.556128  0.415844)  para_oo sigma:          -5.93
            -5.7846          0.5363          0.3924
             0.5023         -6.2329          0.3609
             0.3226          0.3424         -5.7874

     Atom 50  O   pos: ( -0.866453  1.506347  0.186977)  para_oo sigma:          -3.88
            -4.9550         -0.0499          0.6573
             0.0040         -4.9707          0.7398
             0.6351          0.6975         -1.7150

     Atom 51  O   pos: (  0.614966 -0.116660  0.479298)  para_oo sigma:          -2.77
            -1.2746          1.3533          0.2254
             1.3515         -2.5611          0.0935
             0.3327          0.1532         -4.4632

     Atom 52  O   pos: (  0.298982 -0.272895  1.665922)  para_oo sigma:          -0.54
            -0.5939          0.1852          0.2700
             0.2631         -0.3660          0.2520
             0.3713          0.2778         -0.6566

     Atom 53  H   pos: (  0.298548 -0.342869  1.538938)  para_oo sigma:           0.00
             0.0000          0.0000          0.0000
             0.0000          0.0000          0.0000
             0.0000          0.0000          0.0000

     Atom 54  H   pos: (  0.432573 -0.201659  1.672070)  para_oo sigma:           0.00
             0.0000          0.0000          0.0000
             0.0000          0.0000          0.0000
             0.0000          0.0000          0.0000

     Atom 55  O   pos: ( -0.533585  0.424040  2.032693)  para_oo sigma:          -0.79
            -0.8550          0.0377         -0.1023
            -0.0162         -0.7939          0.1709
            -0.1635          0.2687         -0.7246

     Atom 56  H   pos: ( -0.711674  1.407277  0.043538)  para_oo sigma:           0.00
             0.0000          0.0000          0.0000
             0.0000          0.0000          0.0000
             0.0000          0.0000          0.0000

     Atom 57  H   pos: ( -0.710924  1.200163 -0.049536)  para_oo sigma:           0.00
             0.0000          0.0000          0.0000
             0.0000          0.0000          0.0000
             0.0000          0.0000          0.0000

     Atom 58  O   pos: (  0.184556  0.486738  0.044460)  para_oo sigma:          -0.99
            -0.8519          0.0164          0.0400
            -0.0167         -0.9033         -0.1246
            -0.0503         -0.1675         -1.2109

     Atom 59  H   pos: (  0.132357  0.399317  0.149804)  para_oo sigma:           0.00
             0.0000          0.0000          0.0000
             0.0000          0.0000          0.0000
             0.0000          0.0000          0.0000

     Atom 60  H   pos: (  0.312149  0.543796  0.095290)  para_oo sigma:           0.00
             0.0000          0.0000          0.0000
             0.0000          0.0000          0.0000
             0.0000          0.0000          0.0000

     Atom 61  O   pos: ( -0.237908  0.079827  2.045887)  para_oo sigma:          -0.71
            -0.5904         -0.2418         -0.2614
            -0.2773         -0.6143          0.2063
            -0.2553          0.2181         -0.9376

     Atom 62  H   pos: ( -0.383718  1.067762  0.063070)  para_oo sigma:           0.00
             0.0000          0.0000          0.0000
             0.0000          0.0000          0.0000
             0.0000          0.0000          0.0000

     Atom 63  H   pos: ( -0.106470  0.016654  2.065437)  para_oo sigma:           0.00
             0.0000          0.0000          0.0000
             0.0000          0.0000          0.0000
             0.0000          0.0000          0.0000

     Atom 64  O   pos: (  0.151420  1.048345  0.205196)  para_oo sigma:          -1.04
            -0.9969          0.3104         -0.0609
             0.2072         -1.1433          0.0285
            -0.0509          0.0635         -0.9781

     Atom 65  H   pos: ( -0.888009  1.205422  0.218005)  para_oo sigma:           0.00
             0.0000          0.0000          0.0000
             0.0000          0.0000          0.0000
             0.0000          0.0000          0.0000

     Atom 66  H   pos: (  0.097303  0.978285  0.327442)  para_oo sigma:           0.00
             0.0000          0.0000          0.0000
             0.0000          0.0000          0.0000
             0.0000          0.0000          0.0000

     Atom 67  O   pos: (  0.061575  0.128245  1.692967)  para_oo sigma:          -0.44
            -0.7107          0.0435         -0.0053
             0.0446         -0.6425          0.0280
             0.0143          0.0686          0.0361

     Atom 68  H   pos: (  0.120992  0.149095  1.556533)  para_oo sigma:           0.00
             0.0000          0.0000          0.0000
             0.0000          0.0000          0.0000
             0.0000          0.0000          0.0000

     Atom 69  H   pos: (  0.151464  0.199466  1.780019)  para_oo sigma:           0.00
             0.0000          0.0000          0.0000
             0.0000          0.0000          0.0000
             0.0000          0.0000          0.0000

     Atom 70  O   pos: (  0.556566  0.187761  0.203725)  para_oo sigma:          -0.40
            -0.3276         -0.2184          0.1737
            -0.3259         -0.5375         -0.5246
             0.1382         -0.3773         -0.3222

     Atom 71  H   pos: (  0.585628  0.065948  0.280281)  para_oo sigma:           0.00
             0.0000          0.0000          0.0000
             0.0000          0.0000          0.0000
             0.0000          0.0000          0.0000

     Atom 72  H   pos: (  0.451065  0.145768  0.103696)  para_oo sigma:           0.00
             0.0000          0.0000          0.0000
             0.0000          0.0000          0.0000
             0.0000          0.0000          0.0000

     Atom 73  Ca  pos: (  0.401002  0.375244  0.925570)  para_oo sigma:          -3.46
            -3.4978         -0.3592         -0.0128
            -0.3536         -3.1109          0.1835
            -0.0234          0.1519         -3.7767

     Atom 74  Si  pos: ( -0.066277  0.354815  0.766633)  para_oo sigma:          -5.94
            -5.7237          0.4958          0.1457
             0.4805         -6.5134         -0.0386
             0.1291         -0.0294         -5.5761

     Atom 75  O   pos: ( -0.299313  0.301457  0.794358)  para_oo sigma:          -1.68
             0.3890          0.9249         -0.1952
             1.0378         -2.7352         -0.0657
            -0.0495          0.0675         -2.6790

     Atom 76  O   pos: (  0.046303  0.428807  0.964208)  para_oo sigma:          -1.80
            -2.3552          0.5735          1.9503
             0.5678         -2.4721          1.0490
             1.8223          1.0227         -0.5764

     Atom 77  O   pos: (  0.032030  0.142024  0.683916)  para_oo sigma:          -3.81
            -4.1104         -1.3236          0.0573
            -1.3843         -2.6291          0.0077
             0.0887         -0.0461         -4.6855

     Atom 78  O   pos: ( -0.032564  0.507150  0.583307)  para_oo sigma:          -2.67
            -4.2391         -0.0075         -0.8905
             0.0020         -1.9263         -1.7088
            -1.0112         -1.7326         -1.8369

     Atom 79  Ca  pos: (  0.039675  0.812283  0.908913)  para_oo sigma:          -2.80
            -2.3218         -0.4176         -0.2074
            -0.3681         -2.6231         -0.1371
            -0.1291         -0.0343         -3.4472

     Atom 80  Si  pos: ( -0.472637  0.853384  0.726316)  para_oo sigma:          -6.06
            -6.1418          0.2322         -0.2903
             0.2415         -6.2865          0.0798
            -0.2967          0.1285         -5.7398

     Atom 81  O   pos: ( -0.628856  0.725619  0.859822)  para_oo sigma:          -1.46
            -1.1960          1.4305         -1.2272
             1.3941         -1.9055         -0.8225
            -1.2928         -0.9177         -1.2638

     Atom 82  O   pos: ( -0.289642  0.916647  0.874004)  para_oo sigma:          -1.07
            -0.4297          0.7008          1.6574
             0.7476         -1.9197          0.6887
             1.7994          0.6792         -0.8483

     Atom 83  O   pos: ( -0.393620  0.753799  0.523983)  para_oo sigma:          -2.62
            -3.0067         -0.2304         -0.6833
            -0.1833         -4.0258          0.6743
            -0.7663          0.9735         -0.8221

     Atom 84  Ca  pos: (  0.234387 -0.093997  1.204895)  para_oo sigma:          -3.45
            -4.0672         -0.3933          0.2975
            -0.3803         -2.5988          0.4399
             0.2792          0.4565         -3.6763

     Atom 85  Si  pos: ( -0.285415 -0.093815  1.419489)  para_oo sigma:          -6.02
            -6.1002          0.7064          0.5621
             0.6829         -5.6723          0.1889
             0.6216          0.1507         -6.2986

     Atom 86  O   pos: ( -0.230182  0.136752  1.394228)  para_oo sigma:          -1.84
            -2.1655          0.3505          0.1352
             0.4625          0.0977         -0.3075
             0.1833         -0.0382         -3.4604

     Atom 87  O   pos: (  0.550601 -0.193390  1.267701)  para_oo sigma:          -1.85
            -1.5128          1.0838          1.3767
             1.1875         -2.9316          0.7541
             1.3664          0.7317         -1.1200

     Atom 88  O   pos: ( -0.340532 -0.128114  1.658161)  para_oo sigma:          -1.96
            -2.6974          0.3441         -0.8224
             0.3395         -2.9775         -0.4606
            -1.0987         -0.5880         -0.2014

     Atom 89  Ca  pos: ( -0.116387  0.414280  1.267550)  para_oo sigma:          -3.20
            -3.6810          0.4281         -0.6618
             0.4776         -2.9039         -0.5237
            -0.6904         -0.4323         -3.0218

     Atom 90  Si  pos: (  0.364594  0.402452  1.396830)  para_oo sigma:          -6.01
            -6.1059          0.4594          0.0831
             0.3747         -6.3343          0.0432
             0.0290          0.0305         -5.5940

     Atom 91  O   pos: (  0.237199  0.204513  1.341127)  para_oo sigma:          -2.11
            -1.7966          1.4731          0.1696
             1.2476         -1.6779          0.0266
             0.1878          0.0274         -2.8496

     Atom 92  O   pos: ( -0.468072  0.484927  1.230683)  para_oo sigma:          -1.21
            -0.7911          0.5194         -1.8710
             0.5679         -2.0581         -0.7957
            -1.9265         -0.7902         -0.7899

     Atom 93  O   pos: (  0.189856  0.577057  1.382723)  para_oo sigma:          -3.42
            -3.6754         -1.7135         -0.1125
            -1.8029         -2.0897         -0.1602
            -0.0983         -0.1299         -4.4822

     Atom 94  O   pos: ( -0.555441  0.423475  1.623555)  para_oo sigma:          -1.99
            -2.7772          0.4966          1.0188
             0.6730         -3.5033         -0.0399
             1.0346         -0.0791          0.3117

     Atom 95  Ca  pos: ( -0.671705  0.699075  1.812859)  para_oo sigma:          -2.24
            -1.9587         -0.0601         -0.1724
            -0.1215         -2.1299          0.4217
            -0.1442          0.3987         -2.6443

     Atom 96  Ca  pos: ( -0.288087  0.236358  1.729693)  para_oo sigma:          -2.72
            -2.7238         -0.1109          0.1230
            -0.1669         -2.5677         -0.3912
             0.1594         -0.4147         -2.8609

     Atom 97  Ca  pos: ( -0.329885  0.446523  0.422474)  para_oo sigma:          -3.13
            -2.7841          0.1883          0.2580
             0.1848         -3.1920          0.7024
             0.2166          0.7438         -3.4202

     Atom 98  O   pos: (  0.935697 -0.574367  1.966418)  para_oo sigma:          -0.07
            -0.2437          0.0631          0.3402
             0.0766         -0.4352          0.4337
             0.1789          0.2990          0.4812

     Atom 99  H   pos: (  0.901511 -0.576975  2.105975)  para_oo sigma:           0.00
             0.0000          0.0000          0.0000
             0.0000          0.0000          0.0000
             0.0000          0.0000          0.0000

     Atom100  O   pos: (  0.404987 -0.869685  2.070772)  para_oo sigma:           0.05
             0.1469          0.5768         -0.2478
             0.4233          0.1271          0.1890
            -0.0965          0.0749         -0.1308

     Atom101  H   pos: ( -0.949974  1.724781  0.040490)  para_oo sigma:           0.00
             0.0000          0.0000          0.0000
             0.0000          0.0000          0.0000
             0.0000          0.0000          0.0000

     Atom102  O   pos: (  0.588913 -0.557000  1.778780)  para_oo sigma:          -0.52
            -0.6770         -0.2996          0.2853
            -0.3209         -0.2490         -0.2294
             0.3142         -0.1888         -0.6198

     Atom103  H   pos: (  0.594965 -0.417738  1.737916)  para_oo sigma:           0.00
             0.0000          0.0000          0.0000
             0.0000          0.0000          0.0000
             0.0000          0.0000          0.0000

     Atom104  H   pos: (  0.716243 -0.580890  1.854915)  para_oo sigma:           0.00
             0.0000          0.0000          0.0000
             0.0000          0.0000          0.0000
             0.0000          0.0000          0.0000

     Atom105  O   pos: ( -0.178758  0.548807  1.608070)  para_oo sigma:          -0.43
             0.2451          0.1956          0.1681
             0.0223         -0.7373         -0.0257
             0.2462          0.0312         -0.8043

     Atom106  H   pos: ( -0.312390  0.603585  1.595179)  para_oo sigma:           0.00
             0.0000          0.0000          0.0000
             0.0000          0.0000          0.0000
             0.0000          0.0000          0.0000

     Atom107  H   pos: ( -0.086627  0.665752  1.633619)  para_oo sigma:           0.00
             0.0000          0.0000          0.0000
             0.0000          0.0000          0.0000
             0.0000          0.0000          0.0000

     Atom108  O   pos: ( -0.007330  0.871325  0.509486)  para_oo sigma:          -1.06
            -1.1615          0.0915         -0.0552
             0.1215         -0.7750         -0.1242
            -0.0503         -0.1426         -1.2421

     Atom109  H   pos: (  0.004558  0.721741  0.523730)  para_oo sigma:           0.00
             0.0000          0.0000          0.0000
             0.0000          0.0000          0.0000
             0.0000          0.0000          0.0000

     Atom110  H   pos: ( -0.154644  0.874977  0.506276)  para_oo sigma:           0.00
             0.0000          0.0000          0.0000
             0.0000          0.0000          0.0000
             0.0000          0.0000          0.0000

     Atom111  O   pos: ( -0.490856  0.677848  0.172352)  para_oo sigma:          -0.84
            -0.8718          0.1147          0.0365
             0.0953         -1.0345          0.3686
             0.0969          0.1165         -0.6194

     Atom112  H   pos: ( -0.484630  0.750212  0.305048)  para_oo sigma:           0.00
             0.0000          0.0000          0.0000
             0.0000          0.0000          0.0000
             0.0000          0.0000          0.0000

     Atom113  H   pos: ( -0.456905  0.777052  0.070592)  para_oo sigma:           0.00
             0.0000          0.0000          0.0000
             0.0000          0.0000          0.0000
             0.0000          0.0000          0.0000

     Atom114  O   pos: ( -0.451442  1.172653  0.256507)  para_oo sigma:          -1.02
            -1.1325          0.0828          0.0204
             0.1283         -1.0079          0.0965
             0.0699          0.0804         -0.9112

     Atom115  H   pos: ( -0.377372  1.173427  0.382959)  para_oo sigma:           0.00
             0.0000          0.0000          0.0000
             0.0000          0.0000          0.0000
             0.0000          0.0000          0.0000

     Atom116  H   pos: ( -0.589249  1.132695  0.282719)  para_oo sigma:           0.00
             0.0000          0.0000          0.0000
             0.0000          0.0000          0.0000
             0.0000          0.0000          0.0000

     Paramagnetic US L_R Q_R contribution in ppm:

     Atom  1  O   pos: (  0.032918  0.505158  1.966785)  para_lq sigma:        -101.02
           -99.8973          4.9793         -2.0194
             5.1849        -98.3042         -1.7421
            -1.8923         -1.9635       -104.8684

     Atom  2  H   pos: ( -0.043854  1.428663 -0.000818)  para_lq sigma:           0.00
             0.0000          0.0000          0.0000
             0.0000          0.0000          0.0000
             0.0000          0.0000          0.0000

     Atom  3  H   pos: ( -0.195684  1.506962 -0.153726)  para_lq sigma:           0.00
             0.0000          0.0000          0.0000
             0.0000          0.0000          0.0000
             0.0000          0.0000          0.0000

     Atom  4  O   pos: (  0.024112  0.196285  0.259419)  para_lq sigma:        -101.62
           -95.6890          4.3697          2.5012
             4.2928       -103.7147          0.6193
             2.7209          1.0299       -105.4488

     Atom  5  H   pos: (  0.023326  0.128655  0.387701)  para_lq sigma:           0.00
             0.0000          0.0000          0.0000
             0.0000          0.0000          0.0000
             0.0000          0.0000          0.0000

     Atom  6  H   pos: (  0.089252  0.105659  0.163934)  para_lq sigma:           0.00
             0.0000          0.0000          0.0000
             0.0000          0.0000          0.0000
             0.0000          0.0000          0.0000

     Atom  7  O   pos: ( -0.361517  1.567005  0.196581)  para_lq sigma:        -101.16
           -98.6399         -1.2804          4.5004
            -1.1939       -105.2020         -2.0185
             4.4811         -1.7455        -99.6352

     Atom  8  H   pos: ( -0.398068  1.425738  0.191734)  para_lq sigma:           0.00
             0.0000          0.0000          0.0000
             0.0000          0.0000          0.0000
             0.0000          0.0000          0.0000

     Atom  9  H   pos: ( -0.453212  1.619603  0.300709)  para_lq sigma:           0.00
             0.0000          0.0000          0.0000
             0.0000          0.0000          0.0000
             0.0000          0.0000          0.0000

     Atom 10  O   pos: (  0.105402 -0.110616  2.067678)  para_lq sigma:        -100.12
           -98.2588          0.4502         -4.7806
             0.5414       -104.4531         -0.7055
            -4.6277         -0.8413        -97.6595

     Atom 11  H   pos: (  0.052061  0.668611  0.007077)  para_lq sigma:           0.00
             0.0000          0.0000          0.0000
             0.0000          0.0000          0.0000
             0.0000          0.0000          0.0000

     Atom 12  H   pos: (  0.051725  0.902304  0.038835)  para_lq sigma:           0.00
             0.0000          0.0000          0.0000
             0.0000          0.0000          0.0000
             0.0000          0.0000          0.0000

     Atom 13  O   pos: (  0.343946  0.394485  0.541073)  para_lq sigma:        -100.48
          -103.5795          1.6861         -2.3513
             1.6315       -102.3240         -3.7405
            -2.4589         -3.7852        -95.5482

     Atom 14  H   pos: (  0.233097  0.490942  0.555477)  para_lq sigma:           0.00
             0.0000          0.0000          0.0000
             0.0000          0.0000          0.0000
             0.0000          0.0000          0.0000

     Atom 15  H   pos: (  0.276939  0.284821  0.474521)  para_lq sigma:           0.00
             0.0000          0.0000          0.0000
             0.0000          0.0000          0.0000
             0.0000          0.0000          0.0000

     Atom 16  O   pos: ( -0.466711  0.905645  1.563421)  para_lq sigma:        -100.57
          -102.7210         -1.0616         -3.8914
            -1.2022       -102.8415          1.2387
            -3.8357          1.3724        -96.1422

     Atom 17  H   pos: ( -0.578204  0.975000  1.497792)  para_lq sigma:           0.00
             0.0000          0.0000          0.0000
             0.0000          0.0000          0.0000
             0.0000          0.0000          0.0000

     Atom 18  H   pos: ( -0.369974  1.016016  1.590174)  para_lq sigma:           0.00
             0.0000          0.0000          0.0000
             0.0000          0.0000          0.0000
             0.0000          0.0000          0.0000

     Atom 19  O   pos: ( -0.210001  1.276415  0.545832)  para_lq sigma:         -99.77
          -103.1656          0.8802          2.3330
             0.8893       -101.5613          3.2546
             2.3362          3.0843        -94.5939

     Atom 20  H   pos: ( -0.210932  1.414895  0.501158)  para_lq sigma:           0.00
             0.0000          0.0000          0.0000
             0.0000          0.0000          0.0000
             0.0000          0.0000          0.0000

     Atom 21  H   pos: ( -0.067854  1.243132  0.532142)  para_lq sigma:           0.00
             0.0000          0.0000          0.0000
             0.0000          0.0000          0.0000
             0.0000          0.0000          0.0000

     Atom 22  O   pos: ( -0.357375  0.811836  1.957826)  para_lq sigma:        -101.20
           -94.8155         -0.2654         -2.8746
            -0.3595       -104.6234          1.4942
            -3.1232          1.3046       -104.1659

     Atom 23  H   pos: ( -0.322431  0.764591  2.094879)  para_lq sigma:           0.00
             0.0000          0.0000          0.0000
             0.0000          0.0000          0.0000
             0.0000          0.0000          0.0000

     Atom 24  H   pos: (  0.890535 -0.844293  1.974302)  para_lq sigma:           0.00
             0.0000          0.0000          0.0000
             0.0000          0.0000          0.0000
             0.0000          0.0000          0.0000

     Atom 25  Ca  pos: ( -0.239837  1.263318  0.903812)  para_lq sigma:         202.23
           201.3997          0.1006         -1.0185
            -0.1024        203.4313         -0.3786
            -1.1590         -0.5289        201.8497

     Atom 26  Si  pos: ( -0.723045  1.238930  0.730372)  para_lq sigma:          -0.41
             0.7747          1.9876         -1.2912
             1.4960         -1.6880          1.2630
            -0.3745          1.1696         -0.3256

     Atom 27  O   pos: ( -0.901547  1.163511  0.873151)  para_lq sigma:        -110.07
          -111.2776         -1.9043          3.5196
            -1.8738       -107.0025          1.2998
             4.3644          1.7645       -111.9195

     Atom 28  O   pos: ( -0.587046  1.393470  0.854055)  para_lq sigma:        -110.28
          -110.2059         -3.5102         -2.6258
            -2.9317       -109.6256         -2.8850
            -3.1454         -3.6692       -111.0063

     Atom 29  O   pos: ( -0.585505  1.057636  0.651816)  para_lq sigma:        -101.62
          -101.6210          4.0496          0.0995
             3.7244       -104.7367          0.2253
             0.0089          0.3054        -98.5119

     Atom 30  O   pos: ( -0.814610  1.335444  0.526557)  para_lq sigma:        -102.01
           -99.8541          0.9157         -2.0406
             0.9128       -103.7379          3.8326
            -1.9842          3.7352       -102.4447

     Atom 31  Ca  pos: (  0.688697 -0.077239  0.812563)  para_lq sigma:         201.89
           200.8294         -0.8887          0.8843
            -1.0671        202.4636          0.4437
             0.7111          0.6931        202.3749

     Atom 32  Si  pos: (  0.171791 -0.045193  0.757296)  para_lq sigma:          -0.69
             0.0856          3.2182         -0.0484
             3.5856         -1.9084         -0.6854
             0.5044         -0.2215         -0.2457

     Atom 33  O   pos: (  0.031182 -0.179696  0.898117)  para_lq sigma:        -110.74
          -110.3316         -3.0233          2.4342
            -2.9126       -110.4215          3.2915
             2.7556          3.8703       -111.4553

     Atom 34  O   pos: (  0.363654  0.025769  0.883996)  para_lq sigma:        -110.39
          -112.6786         -1.7497         -3.6969
            -1.5632       -107.7723         -0.7038
            -4.1234         -1.2708       -110.7158

     Atom 35  O   pos: (  0.223763 -0.141122  0.538302)  para_lq sigma:        -103.56
          -103.7441          2.1683          2.5214
             2.2739       -102.4699         -3.1199
             2.4962         -2.9822       -104.4718

     Atom 36  Ca  pos: ( -0.423713  0.840431  1.189306)  para_lq sigma:         201.59
           201.4109         -1.4008         -0.6921
            -1.2681        202.2048         -0.2341
            -0.7100         -0.1527        201.1659

     Atom 37  Si  pos: (  0.098607  0.807320  1.382923)  para_lq sigma:          -0.87
            -0.0566          2.0622         -0.0457
             2.7958         -4.0838          0.0678
            -0.2018         -0.5778          1.5378

     Atom 38  O   pos: ( -0.740445  0.967249  1.277568)  para_lq sigma:        -109.74
          -111.0089         -3.2287          2.2632
            -3.1796       -110.3665          2.4518
             2.4180          2.2797       -107.8370

     Atom 39  O   pos: ( -0.097317  0.781550  1.243854)  para_lq sigma:        -110.36
          -112.7316         -0.4692         -3.4519
            -0.3065       -107.9621          0.0540
            -3.9416         -0.1085       -110.3825

     Atom 40  O   pos: ( -0.932550  0.865928  1.619867)  para_lq sigma:        -110.47
          -108.3767          0.2087          0.6243
             0.4226       -108.3294         -1.3522
             0.6679         -1.3539       -114.7059

     Atom 41  Ca  pos: (  0.517213 -0.519775  1.178054)  para_lq sigma:         200.05
           197.9461         -1.8397         -0.1681
            -2.3212        201.0944         -0.0758
             0.0176          0.0040        201.0996

     Atom 42  Si  pos: ( -0.002360 -0.472260  1.365876)  para_lq sigma:          -0.84
            -0.9235          1.8529          1.5452
             2.5736         -4.4810         -1.1411
             1.0500         -0.9346          2.8812

     Atom 43  O   pos: ( -0.394866  1.195234  1.209951)  para_lq sigma:        -109.37
          -109.9735         -2.4876         -2.7184
            -2.5867       -108.8442         -2.0152
            -3.0747         -2.0022       -109.2906

     Atom 44  O   pos: (  0.205014 -0.435020  1.250566)  para_lq sigma:        -110.07
          -114.1229         -1.3891          3.9382
            -1.0223       -107.2591          0.4145
             3.9707          0.5681       -108.8165

     Atom 45  O   pos: ( -0.075323 -0.229552  1.395332)  para_lq sigma:        -104.69
          -105.1779          3.2214          0.4075
             2.9967       -106.7128         -0.8990
             0.7186         -0.8043       -102.1671

     Atom 46  O   pos: (  0.019780 -0.559352  1.587247)  para_lq sigma:        -110.81
          -107.6277          0.5821         -0.6229
             0.4663       -109.2512          3.4197
            -1.0487          3.1430       -115.5487

     Atom 47  Ca  pos: (  0.255500 -0.670033  1.839474)  para_lq sigma:         203.31
           204.2663         -0.5377         -0.0757
            -1.5289        203.5215          0.0651
            -0.2134          1.2805        202.1532

     Atom 48  Ca  pos: ( -0.032405 -0.258562  1.774536)  para_lq sigma:         201.94
           203.9797         -1.2030          1.3119
            -0.9734        201.7843         -0.4995
             1.0563         -1.9879        200.0621

     Atom 49  Si  pos: ( -0.821586  1.556128  0.415844)  para_lq sigma:          -0.65
            -0.1803          3.0370          2.5841
             3.0484         -2.5041          2.2379
             1.7357          2.0917          0.7491

     Atom 50  O   pos: ( -0.866453  1.506347  0.186977)  para_lq sigma:        -110.52
          -108.4370         -0.0058         -0.2660
             0.0201       -107.4951         -1.3594
            -0.9331         -1.4438       -115.6209

     Atom 51  O   pos: (  0.614966 -0.116660  0.479298)  para_lq sigma:        -112.26
          -115.1563         -4.2325         -1.2963
            -4.4054       -112.5937         -0.9605
            -0.7883         -0.7414       -109.0437

     Atom 52  O   pos: (  0.298982 -0.272895  1.665922)  para_lq sigma:        -101.91
          -104.2140         -4.4384          1.2576
            -4.3570        -98.8241         -3.6582
             1.3714         -3.6119       -102.7026

     Atom 53  H   pos: (  0.298548 -0.342869  1.538938)  para_lq sigma:           0.00
             0.0000          0.0000          0.0000
             0.0000          0.0000          0.0000
             0.0000          0.0000          0.0000

     Atom 54  H   pos: (  0.432573 -0.201659  1.672070)  para_lq sigma:           0.00
             0.0000          0.0000          0.0000
             0.0000          0.0000          0.0000
             0.0000          0.0000          0.0000

     Atom 55  O   pos: ( -0.533585  0.424040  2.032693)  para_lq sigma:        -102.70
           -99.0612         -0.9022          5.4177
            -0.7395       -104.3625         -1.8040
             4.9739         -1.7759       -104.6679

     Atom 56  H   pos: ( -0.711674  1.407277  0.043538)  para_lq sigma:           0.00
             0.0000          0.0000          0.0000
             0.0000          0.0000          0.0000
             0.0000          0.0000          0.0000

     Atom 57  H   pos: ( -0.710924  1.200163 -0.049536)  para_lq sigma:           0.00
             0.0000          0.0000          0.0000
             0.0000          0.0000          0.0000
             0.0000          0.0000          0.0000

     Atom 58  O   pos: (  0.184556  0.486738  0.044460)  para_lq sigma:         -99.14
          -100.5499         -4.6241         -1.3830
            -4.4107        -96.7604          2.9555
            -1.7179          2.6098       -100.1146

     Atom 59  H   pos: (  0.132357  0.399317  0.149804)  para_lq sigma:           0.00
             0.0000          0.0000          0.0000
             0.0000          0.0000          0.0000
             0.0000          0.0000          0.0000

     Atom 60  H   pos: (  0.312149  0.543796  0.095290)  para_lq sigma:           0.00
             0.0000          0.0000          0.0000
             0.0000          0.0000          0.0000
             0.0000          0.0000          0.0000

     Atom 61  O   pos: ( -0.237908  0.079827  2.045887)  para_lq sigma:         -99.61
          -100.5384          4.1458         -1.1696
             3.8130        -97.1972         -4.0844
            -1.1178         -3.7216       -101.1055

     Atom 62  H   pos: ( -0.383718  1.067762  0.063070)  para_lq sigma:           0.00
             0.0000          0.0000          0.0000
             0.0000          0.0000          0.0000
             0.0000          0.0000          0.0000

     Atom 63  H   pos: ( -0.106470  0.016654  2.065437)  para_lq sigma:           0.00
             0.0000          0.0000          0.0000
             0.0000          0.0000          0.0000
             0.0000          0.0000          0.0000

     Atom 64  O   pos: (  0.151420  1.048345  0.205196)  para_lq sigma:        -100.87
           -96.2886          1.8388          3.5393
             1.4096       -103.8407          1.9328
             3.8396          2.2770       -102.4790

     Atom 65  H   pos: ( -0.888009  1.205422  0.218005)  para_lq sigma:           0.00
             0.0000          0.0000          0.0000
             0.0000          0.0000          0.0000
             0.0000          0.0000          0.0000

     Atom 66  H   pos: (  0.097303  0.978285  0.327442)  para_lq sigma:           0.00
             0.0000          0.0000          0.0000
             0.0000          0.0000          0.0000
             0.0000          0.0000          0.0000

     Atom 67  O   pos: (  0.061575  0.128245  1.692967)  para_lq sigma:        -101.45
          -101.4464         -4.5164          1.5690
            -4.5541        -96.9464         -1.0829
             1.5887         -1.0049       -105.9565

     Atom 68  H   pos: (  0.120992  0.149095  1.556533)  para_lq sigma:           0.00
             0.0000          0.0000          0.0000
             0.0000          0.0000          0.0000
             0.0000          0.0000          0.0000

     Atom 69  H   pos: (  0.151464  0.199466  1.780019)  para_lq sigma:           0.00
             0.0000          0.0000          0.0000
             0.0000          0.0000          0.0000
             0.0000          0.0000          0.0000

     Atom 70  O   pos: (  0.556566  0.187761  0.203725)  para_lq sigma:        -101.88
           -99.9970         -0.9285         -6.2791
            -0.9394       -104.4387          1.7274
            -5.8709          1.6522       -101.1929

     Atom 71  H   pos: (  0.585628  0.065948  0.280281)  para_lq sigma:           0.00
             0.0000          0.0000          0.0000
             0.0000          0.0000          0.0000
             0.0000          0.0000          0.0000

     Atom 72  H   pos: (  0.451065  0.145768  0.103696)  para_lq sigma:           0.00
             0.0000          0.0000          0.0000
             0.0000          0.0000          0.0000
             0.0000          0.0000          0.0000

     Atom 73  Ca  pos: (  0.401002  0.375244  0.925570)  para_lq sigma:         201.45
           200.8802         -0.6651          0.2084
            -0.6201        201.9956          0.5639
             0.9539          0.5900        201.4715

     Atom 74  Si  pos: ( -0.066277  0.354815  0.766633)  para_lq sigma:          -0.93
            -0.3171          2.2901          0.7972
             2.4235         -3.5331         -0.3505
             1.1291         -0.7181          1.0504

     Atom 75  O   pos: ( -0.299313  0.301457  0.794358)  para_lq sigma:        -111.22
          -117.1516         -1.8172          0.9127
            -2.0007       -108.4551          0.6742
             1.1168          0.3915       -108.0593

     Atom 76  O   pos: (  0.046303  0.428807  0.964208)  para_lq sigma:        -110.68
          -109.6188         -1.3694         -2.6720
            -1.5133       -109.0081         -2.5152
            -3.0852         -2.2483       -113.4250

     Atom 77  O   pos: (  0.032030  0.142024  0.683916)  para_lq sigma:        -102.99
          -102.7930          3.8639         -0.5533
             3.7542       -106.4417         -0.0443
            -0.3009         -0.1252        -99.7263

     Atom 78  O   pos: ( -0.032564  0.507150  0.583307)  para_lq sigma:        -110.66
          -107.9267         -0.8603         -0.0472
            -0.7476       -111.9531          4.4939
             0.1315          4.0115       -112.1112

     Atom 79  Ca  pos: (  0.039675  0.812283  0.908913)  para_lq sigma:         202.21
           203.1833         -0.9604         -0.5557
            -0.6339        202.4511         -0.1678
            -0.7274          0.0670        201.0070

     Atom 80  Si  pos: ( -0.472637  0.853384  0.726316)  para_lq sigma:          -0.61
            -0.8855          1.3571         -1.0558
             1.4551         -2.2546          0.7428
            -1.8236          1.3145          1.3142

     Atom 81  O   pos: ( -0.628856  0.725619  0.859822)  para_lq sigma:        -111.18
          -111.3993         -3.1145          2.8946
            -3.0154       -110.3362          2.6310
             3.3873          2.8636       -111.8126

     Atom 82  O   pos: ( -0.289642  0.916647  0.874004)  para_lq sigma:        -110.87
          -112.3607         -1.5209         -3.6299
            -1.5107       -108.0811         -0.9579
            -4.4342         -1.1843       -112.1736

     Atom 83  O   pos: ( -0.393620  0.753799  0.523983)  para_lq sigma:        -109.89
          -108.2981          0.8767          1.9329
             1.0858       -108.6812         -2.7867
             1.8250         -2.2139       -112.6877

     Atom 84  Ca  pos: (  0.234387 -0.093997  1.204895)  para_lq sigma:         200.69
           197.7363         -0.8229          1.2801
            -1.4684        203.0548          1.6285
             0.9335          1.1605        201.2859

     Atom 85  Si  pos: ( -0.285415 -0.093815  1.419489)  para_lq sigma:          -0.71
            -1.4015          3.8218          2.5454
             2.9044          0.4202          0.6088
             2.4443          0.4732         -1.1565

     Atom 86  O   pos: ( -0.230182  0.136752  1.394228)  para_lq sigma:        -111.34
          -108.6687         -0.9758         -0.0090
            -1.4360       -117.0335          0.6181
            -0.0261          0.7813       -108.3121

     Atom 87  O   pos: (  0.550601 -0.193390  1.267701)  para_lq sigma:        -110.74
          -111.9803         -2.1748         -3.5057
            -2.0064       -109.2736         -1.7993
            -3.4600         -2.0757       -110.9701

     Atom 88  O   pos: ( -0.340532 -0.128114  1.658161)  para_lq sigma:        -112.17
          -109.5648         -0.2236          2.3731
            -0.2378       -108.6691          0.2187
             1.9072          0.2171       -118.2825

     Atom 89  Ca  pos: ( -0.116387  0.414280  1.267550)  para_lq sigma:         202.12
           200.6044          1.0593         -1.7105
             1.3199        202.8489         -1.2042
            -2.2396         -0.9772        202.9096

     Atom 90  Si  pos: (  0.364594  0.402452  1.396830)  para_lq sigma:          -0.86
            -1.6689          3.2346          0.5699
             2.6767         -2.5746         -0.0792
             0.1024          0.1463          1.6728

     Atom 91  O   pos: (  0.237199  0.204513  1.341127)  para_lq sigma:        -111.16
          -111.0946         -3.5555         -1.2513
            -3.3720       -113.6172         -1.1885
            -1.1338         -1.3672       -108.7655

     Atom 92  O   pos: ( -0.468072  0.484927  1.230683)  para_lq sigma:        -111.47
          -112.9451         -1.2902          3.5927
            -1.1695       -109.9985          1.2842
             3.5458          1.5322       -111.4577

     Atom 93  O   pos: (  0.189856  0.577057  1.382723)  para_lq sigma:        -102.64
          -102.9800          3.6170         -0.6338
             3.4221       -106.2409          0.0897
            -0.8072          0.1240        -98.7126

     Atom 94  O   pos: ( -0.555441  0.423475  1.623555)  para_lq sigma:        -111.62
          -109.3753          0.3481         -3.1645
             0.8441       -108.7952          0.2188
            -3.3365         -0.0516       -116.6813

     Atom 95  Ca  pos: ( -0.671705  0.699075  1.812859)  para_lq sigma:         203.15
           203.7127         -0.3256         -1.0793
            -0.8180        203.2122          1.5464
            -0.4931          1.9974        202.5356

     Atom 96  Ca  pos: ( -0.288087  0.236358  1.729693)  para_lq sigma:         202.66
           202.4186         -0.9897          0.5560
            -1.2759        203.0746         -0.4992
             0.6271         -0.9357        202.4720

     Atom 97  Ca  pos: ( -0.329885  0.446523  0.422474)  para_lq sigma:         202.10
           202.8554          0.8609          1.9203
            -0.3064        202.3623          1.6672
             1.4004          2.2839        201.0763

     Atom 98  O   pos: (  0.935697 -0.574367  1.966418)  para_lq sigma:        -111.58
          -108.3638          0.1143          2.0917
             0.3424       -108.1992         -0.1063
             2.6544          0.7113       -118.1847

     Atom 99  H   pos: (  0.901511 -0.576975  2.105975)  para_lq sigma:           0.00
             0.0000          0.0000          0.0000
             0.0000          0.0000          0.0000
             0.0000          0.0000          0.0000

     Atom100  O   pos: (  0.404987 -0.869685  2.070772)  para_lq sigma:        -111.56
          -107.6924         -0.3431          0.3900
             0.7662       -115.3336          5.2315
            -0.2647          4.7843       -111.6575

     Atom101  H   pos: ( -0.949974  1.724781  0.040490)  para_lq sigma:           0.00
             0.0000          0.0000          0.0000
             0.0000          0.0000          0.0000
             0.0000          0.0000          0.0000

     Atom102  O   pos: (  0.588913 -0.557000  1.778780)  para_lq sigma:        -102.00
          -104.4359         -0.5539         -4.6708
            -0.5765       -103.8289          3.4031
            -4.6887          3.5384        -97.7391

     Atom103  H   pos: (  0.594965 -0.417738  1.737916)  para_lq sigma:           0.00
             0.0000          0.0000          0.0000
             0.0000          0.0000          0.0000
             0.0000          0.0000          0.0000

     Atom104  H   pos: (  0.716243 -0.580890  1.854915)  para_lq sigma:           0.00
             0.0000          0.0000          0.0000
             0.0000          0.0000          0.0000
             0.0000          0.0000          0.0000

     Atom105  O   pos: ( -0.178758  0.548807  1.608070)  para_lq sigma:        -100.26
          -103.8326         -0.0710         -1.7553
             0.0711       -103.1476         -1.2875
            -1.5104         -1.2700        -93.8042

     Atom106  H   pos: ( -0.312390  0.603585  1.595179)  para_lq sigma:           0.00
             0.0000          0.0000          0.0000
             0.0000          0.0000          0.0000
             0.0000          0.0000          0.0000

     Atom107  H   pos: ( -0.086627  0.665752  1.633619)  para_lq sigma:           0.00
             0.0000          0.0000          0.0000
             0.0000          0.0000          0.0000
             0.0000          0.0000          0.0000

     Atom108  O   pos: ( -0.007330  0.871325  0.509486)  para_lq sigma:        -100.54
          -103.3301          0.3948         -0.0788
             0.4351       -103.6734          0.9779
            -0.0345          0.8321        -94.6284

     Atom109  H   pos: (  0.004558  0.721741  0.523730)  para_lq sigma:           0.00
             0.0000          0.0000          0.0000
             0.0000          0.0000          0.0000
             0.0000          0.0000          0.0000

     Atom110  H   pos: ( -0.154644  0.874977  0.506276)  para_lq sigma:           0.00
             0.0000          0.0000          0.0000
             0.0000          0.0000          0.0000
             0.0000          0.0000          0.0000

     Atom111  O   pos: ( -0.490856  0.677848  0.172352)  para_lq sigma:        -100.28
           -93.6350         -1.7515          1.0983
            -1.7149       -102.8944          0.4291
             0.9555         -0.3034       -104.3127

     Atom112  H   pos: ( -0.484630  0.750212  0.305048)  para_lq sigma:           0.00
             0.0000          0.0000          0.0000
             0.0000          0.0000          0.0000
             0.0000          0.0000          0.0000

     Atom113  H   pos: ( -0.456905  0.777052  0.070592)  para_lq sigma:           0.00
             0.0000          0.0000          0.0000
             0.0000          0.0000          0.0000
             0.0000          0.0000          0.0000

     Atom114  O   pos: ( -0.451442  1.172653  0.256507)  para_lq sigma:         -99.36
          -102.8479         -2.1306         -1.3530
            -1.8711        -92.6889          0.8346
            -1.2293          0.7833       -102.5502

     Atom115  H   pos: ( -0.377372  1.173427  0.382959)  para_lq sigma:           0.00
             0.0000          0.0000          0.0000
             0.0000          0.0000          0.0000
             0.0000          0.0000          0.0000

     Atom116  H   pos: ( -0.589249  1.132695  0.282719)  para_lq sigma:           0.00
             0.0000          0.0000          0.0000
             0.0000          0.0000          0.0000
             0.0000          0.0000          0.0000


     Total NMR chemical shifts in ppm: ---------------------------------------
     (adopting the Simpson convention for anisotropy and asymmetry)-----------

     Atom  1  O   pos: (  0.032918  0.505158  1.966785)  Total sigma:         252.82
           258.6304         -3.7142         23.2331
             2.9701        235.8835          1.0574
            22.5758         -4.9708        263.9363

     O    1    anisotropy:     47.38    eta:   -0.0999
     O    1    sigma_11=    238.60    axis=( -0.709277 -0.345257  0.614593)
     O    1    sigma_22=    235.45    axis=( -0.236176  0.937848  0.254289)
     O    1    sigma_33=    284.40    axis=(  0.664189 -0.035209  0.746735)

     Atom  2  H   pos: ( -0.043854  1.428663 -0.000818)  Total sigma:          23.54
            20.9743          0.4943          9.8921
             0.9681         13.8051          3.2172
            11.8731          2.2404         35.8401

     H    2    anisotropy:     27.48    eta:   -0.1149
     H    2    sigma_11=     15.43    axis=(  0.855334 -0.310661 -0.414601)
     H    2    sigma_22=     13.33    axis=( -0.233200 -0.945478  0.227351)
     H    2    sigma_33=     41.86    axis=(  0.462625  0.097776  0.881146)

     Atom  3  H   pos: ( -0.195684  1.506962 -0.153726)  Total sigma:          27.45
            32.0266         -8.6411          2.8632
            -9.0073         26.5567         -1.5076
             2.0879         -0.9216         23.7776

     H    3    anisotropy:     17.34    eta:   -0.2926
     H    3    sigma_11=     23.36    axis=( -0.054627  0.219638  0.974051)
     H    3    sigma_22=     19.98    axis=(  0.603887  0.784146 -0.142950)
     H    3    sigma_33=     39.01    axis=(  0.795196 -0.580408  0.175472)

     Atom  4  O   pos: (  0.024112  0.196285  0.259419)  Total sigma:         252.79
           233.4599          8.3504        -19.5026
             3.5995        247.0608         -0.2910
           -17.5634          8.2630        277.8574

     O    4    anisotropy:     47.80    eta:   -0.7713
     O    4    sigma_11=    249.15    axis=(  0.294827  0.953795  0.057902)
     O    4    sigma_22=    224.57    axis=( -0.894824  0.296840 -0.333430)
     O    4    sigma_33=    284.66    axis=( -0.335212  0.046492  0.940995)

     Atom  5  H   pos: (  0.023326  0.128655  0.387701)  Total sigma:          25.67
            17.3914         -0.1906         -0.2832
             0.2085         21.3649         -7.2636
            -0.8412         -5.7127         38.2658

     H    5    anisotropy:     22.21    eta:   -0.1226
     H    5    sigma_11=     19.18    axis=( -0.095293  0.943342  0.317844)
     H    5    sigma_22=     17.36    axis=(  0.995180  0.082847  0.052480)
     H    5    sigma_33=     40.48    axis=( -0.023174 -0.321313  0.946690)

     Atom  6  H   pos: (  0.089252  0.105659  0.163934)  Total sigma:          24.35
            21.4123         -5.7257         -9.3803
            -5.9946         22.8020          8.7761
            -9.1217          7.4992         28.8474

     H    6    anisotropy:     24.54    eta:   -0.1283
     H    6    sigma_11=     17.22    axis=(  0.168106  0.865378 -0.472082)
     H    6    sigma_22=     15.13    axis=( -0.853442 -0.111902 -0.509033)
     H    6    sigma_33=     40.71    axis=( -0.493333  0.488466  0.719738)

     Atom  7  O   pos: ( -0.361517  1.567005  0.196581)  Total sigma:         242.50
           227.4062         -7.6438        -15.2735
            -8.0965        250.9298          4.1987
           -15.8214          8.1108        249.1557

     O    7    anisotropy:    -35.64    eta:   -0.7975
     O    7    sigma_11=    244.90    axis=(  0.157152  0.798537 -0.581070)
     O    7    sigma_22=    263.85    axis=( -0.421684  0.586305  0.691686)
     O    7    sigma_33=    218.74    axis=( -0.893021 -0.136328 -0.428869)

     Atom  8  H   pos: ( -0.398068  1.425738  0.191734)  Total sigma:          24.59
            17.0724          6.2891         -0.2441
             4.9355         40.3897         -0.8884
            -0.3065         -1.3531         16.2966

     H    8    anisotropy:     25.70    eta:   -0.0265
     H    8    sigma_11=     16.25    axis=( -0.030957  0.053524  0.998087)
     H    8    sigma_22=     15.79    axis=(  0.974498 -0.220421  0.042045)
     H    8    sigma_33=     41.72    axis=( -0.222250 -0.973935  0.045335)

     Atom  9  H   pos: ( -0.453212  1.619603  0.300709)  Total sigma:          22.30
            24.8217         -6.8863        -14.2431
            -5.6460         16.1294          6.8150
           -14.4206          7.9120         25.9348

     H    9    anisotropy:     31.31    eta:   -0.0953
     H    9    sigma_11=     12.85    axis=(  0.434308  0.900234 -0.030918)
     H    9    sigma_22=     10.87    axis=( -0.625239  0.276577 -0.729782)
     H    9    sigma_33=     43.17    axis=( -0.648423  0.336281  0.682981)

     Atom 10  O   pos: (  0.105402 -0.110616  2.067678)  Total sigma:         224.54
           219.9535         -8.9975         15.6238
            -8.7857        233.3491         14.0900
            19.3704         19.6311        220.3258

     O   10    anisotropy:    -45.72    eta:   -0.3653
     O   10    sigma_11=    234.22    axis=(  0.780420 -0.491654  0.386291)
     O   10    sigma_22=    245.35    axis=(  0.167259  0.759456  0.628690)
     O   10    sigma_33=    194.06    axis=( -0.602469 -0.426032  0.674928)

     Atom 11  H   pos: (  0.052061  0.668611  0.007077)  Total sigma:          18.44
            14.2805        -15.9074          6.1130
           -15.4271         32.5622         -6.0441
             6.2908         -6.9708          8.4777

     H   11    anisotropy:     37.94    eta:   -0.1691
     H   11    sigma_11=      7.93    axis=(  0.434792  0.478205  0.763070)
     H   11    sigma_22=      3.66    axis=(  0.752346  0.272788 -0.599634)
     H   11    sigma_33=     43.73    axis=(  0.494905 -0.834809  0.241170)

     Atom 12  H   pos: (  0.051725  0.902304  0.038835)  Total sigma:          21.18
            15.5238          9.8592          9.2968
             9.1522         26.7174         13.6906
             9.1665         14.0710         21.2995

     H   12    anisotropy:     34.58    eta:   -0.0871
     H   12    sigma_11=     10.66    axis=(  0.568286 -0.704221  0.425586)
     H   12    sigma_22=      8.65    axis=(  0.708584  0.155912 -0.688186)
     H   12    sigma_33=     44.23    axis=(  0.418281  0.692650  0.587602)

     Atom 13  O   pos: (  0.343946  0.394485  0.541073)  Total sigma:         225.59
           249.6644          0.2982         -4.2755
            -0.9228        219.6128          7.7006
           -14.9600          6.1729        207.4796

     O   13    anisotropy:     39.40    eta:   -0.7413
     O   13    sigma_11=    222.19    axis=(  0.133126  0.927162  0.350212)
     O   13    sigma_22=    202.71    axis=(  0.184048 -0.370338  0.910481)
     O   13    sigma_33=    251.85    axis=( -0.973860  0.056753  0.219943)

     Atom 14  H   pos: (  0.233097  0.490942  0.555477)  Total sigma:          22.71
            32.8476        -10.5537         -3.5517
            -8.7255         21.9541          2.8154
            -2.5224          2.4584         13.3326

     H   14    anisotropy:     24.55    eta:   -0.2378
     H   14    sigma_11=     16.47    axis=(  0.524028  0.830181  0.190246)
     H   14    sigma_22=     12.58    axis=(  0.030478 -0.241507  0.969920)
     H   14    sigma_33=     39.08    axis=( -0.851155  0.502467  0.151859)

     Atom 15  H   pos: (  0.276939  0.284821  0.474521)  Total sigma:          26.65
            25.9644          6.7824          3.2911
             5.5902         29.8271          6.0628
             2.8869          6.3351         24.1659

     H   15    anisotropy:     16.74    eta:   -0.1984
     H   15    sigma_11=     22.18    axis=(  0.819578 -0.242034 -0.519337)
     H   15    sigma_22=     19.97    axis=( -0.274761  0.629362 -0.726918)
     H   15    sigma_33=     37.81    axis=(  0.502790  0.738460  0.449310)

     Atom 16  O   pos: ( -0.466711  0.905645  1.563421)  Total sigma:         227.00
           226.9610         11.2831         12.4125
             7.0181        230.2442         -0.6472
            20.2980          5.9210        223.8088

     O   16    anisotropy:     29.18    eta:   -0.9467
     O   16    sigma_11=    226.49    axis=(  0.215104 -0.854915  0.472070)
     O   16    sigma_22=    208.07    axis=( -0.695575  0.205183  0.688532)
     O   16    sigma_33=    246.46    axis=(  0.685497  0.476466  0.550522)

     Atom 17  H   pos: ( -0.578204  0.975000  1.497792)  Total sigma:          23.74
            29.9100         -3.8428         10.2791
            -5.0913         17.8706         -3.7439
            10.3456         -3.0216         23.4347

     H   17    anisotropy:     22.85    eta:   -0.0357
     H   17    sigma_11=     16.39    axis=(  0.293198  0.955591  0.029679)
     H   17    sigma_22=     15.85    axis=( -0.554904  0.144814  0.819213)
     H   17    sigma_33=     38.97    axis=(  0.778535 -0.256660  0.572720)

     Atom 18  H   pos: ( -0.369974  1.016016  1.590174)  Total sigma:          21.54
            23.6647         13.4283          2.7131
            14.7440         28.0776          1.9466
             3.0315          2.1924         12.8807

     H   18    anisotropy:     28.52    eta:   -0.0979
     H   18    sigma_11=     12.96    axis=( -0.328413  0.421807 -0.845117)
     H   18    sigma_22=     11.10    axis=( -0.687357  0.506954  0.520133)
     H   18    sigma_33=     40.56    axis=(  0.647831  0.751716  0.123442)

     Atom 19  O   pos: ( -0.210001  1.276415  0.545832)  Total sigma:         236.72
           245.8668          3.7703         11.7528
             5.7763        236.2884         -0.3576
            15.3680         -4.9500        228.0001

     O   19    anisotropy:    -25.95    eta:   -0.9622
     O   19    sigma_11=    237.05    axis=( -0.025850  0.948101 -0.316917)
     O   19    sigma_22=    253.69    axis=( -0.878288 -0.172947 -0.445756)
     O   19    sigma_33=    219.42    axis=( -0.477432  0.266822  0.837177)

     Atom 20  H   pos: ( -0.210932  1.414895  0.501158)  Total sigma:          25.57
            21.2533          2.3592          0.9261
             1.1103         36.1318         -5.2100
             1.3729         -5.6857         19.3206

     H   20    anisotropy:     18.42    eta:   -0.3811
     H   20    sigma_11=     21.77    axis=( -0.927938 -0.028877 -0.371615)
     H   20    sigma_22=     17.09    axis=( -0.363843  0.286653  0.886255)
     H   20    sigma_33=     37.85    axis=( -0.080932 -0.957599  0.276503)

     Atom 21  H   pos: ( -0.067854  1.243132  0.532142)  Total sigma:          23.29
            39.5786         -3.4047         -1.1546
            -1.8441         17.3105         -0.6913
            -1.8337         -0.6759         12.9932

     H   21    anisotropy:     24.99    eta:   -0.2656
     H   21    sigma_11=     17.18    axis=(  0.101220  0.975443 -0.195614)
     H   21    sigma_22=     12.75    axis=(  0.073009  0.188811  0.979296)
     H   21    sigma_33=     39.96    axis=( -0.992181  0.113406  0.052105)

     Atom 22  O   pos: ( -0.357375  0.811836  1.957826)  Total sigma:         234.83
           225.6709          0.6074         12.5351
             2.3970        241.3146         -6.8662
            11.3613        -13.2946        237.4970

     O   22    anisotropy:    -27.72    eta:   -0.8179
     O   22    sigma_11=    236.51    axis=(  0.563882  0.709715  0.422306)
     O   22    sigma_22=    251.62    axis=( -0.287266  0.647980 -0.705408)
     O   22    sigma_33=    216.35    axis=(  0.774284 -0.276453 -0.569261)

     Atom 23  H   pos: ( -0.322431  0.764591  2.094879)  Total sigma:          21.10
            12.2936         -3.0759          7.5618
            -2.5230         15.5007        -10.5596
             7.1037        -12.4829         35.5184

     H   23    anisotropy:     32.52    eta:   -0.0442
     H   23    sigma_11=     10.74    axis=(  0.696089  0.707355  0.122921)
     H   23    sigma_22=      9.78    axis=( -0.673436  0.583932  0.453329)
     H   23    sigma_33=     42.78    axis=(  0.248887 -0.398337  0.882827)

     Atom 24  H   pos: (  0.890535 -0.844293  1.974302)  Total sigma:          23.87
            14.2539          2.6957          0.4112
             1.8211         41.4266         -1.6422
             0.2816         -1.1972         15.9238

     H   24    anisotropy:     26.73    eta:   -0.1126
     H   24    sigma_11=     15.96    axis=(  0.240162  0.032788  0.970179)
     H   24    sigma_22=     13.96    axis=( -0.967326  0.091739  0.236355)
     H   24    sigma_33=     41.69    axis=( -0.081253 -0.995243  0.053749)

     Atom 25  Ca  pos: ( -0.239837  1.263318  0.903812)  Total sigma:        1096.28
          1070.4877         -1.2750        -26.9876
            -2.5372       1127.5358         -9.8480
           -26.0924        -14.4918       1090.8179

     Ca  25    anisotropy:    -67.51    eta:   -0.5845
     Ca  25    sigma_11=   1105.63    axis=(  0.574893 -0.358573 -0.735475)
     Ca  25    sigma_22=   1131.94    axis=(  0.124397  0.926716 -0.354575)
     Ca  25    sigma_33=   1051.28    axis=( -0.808717 -0.112352 -0.577368)

     Atom 26  Si  pos: ( -0.723045  1.238930  0.730372)  Total sigma:         412.70
           424.8977         20.6633        -11.7616
            18.6816        405.8626         10.6789
            -2.1403          6.7783        407.3475

     Si  26    anisotropy:    -38.01    eta:   -0.9409
     Si  26    sigma_11=    413.45    axis=( -0.219136  0.435925  0.872897)
     Si  26    sigma_22=    437.29    axis=( -0.852448 -0.520778  0.046075)
     Si  26    sigma_33=    387.36    axis=( -0.474670  0.734003 -0.485724)

     Atom 27  O   pos: ( -0.901547  1.163511  0.873151)  Total sigma:         108.66
           111.7744          4.4342          0.1904
             5.8141        140.8225         -4.9564
             9.9536          0.5040         73.3853

     O   27    anisotropy:    -54.08    eta:   -0.8341
     O   27    sigma_11=    111.65    axis=( -0.977127  0.161037 -0.138885)
     O   27    sigma_22=    141.73    axis=( -0.165328 -0.986039  0.019850)
     O   27    sigma_33=     72.60    axis=( -0.133749  0.042358  0.990110)

     Atom 28  O   pos: ( -0.587046  1.393470  0.854055)  Total sigma:         109.37
            84.9591         -0.9189         -6.9800
            11.1337        160.2183        -11.2300
           -14.9158        -23.9720         82.9410

     O   28    anisotropy:     83.02    eta:   -0.3584
     O   28    sigma_11=     91.62    axis=(  0.790038 -0.206888 -0.577094)
     O   28    sigma_22=     71.78    axis=(  0.606032  0.121455  0.786113)
     O   28    sigma_33=    164.72    axis=(  0.092547  0.970796 -0.221335)

     Atom 29  O   pos: ( -0.585505  1.057636  0.651816)  Total sigma:         183.93
           176.1551        -31.6273         -5.2710
           -31.4209        204.4180          1.4752
            -3.5852          1.5032        171.2284

     O   29    anisotropy:     61.72    eta:   -0.3963
     O   29    sigma_11=    171.51    axis=( -0.115217 -0.154792  0.981206)
     O   29    sigma_22=    155.21    axis=( -0.830674 -0.526646 -0.180623)
     O   29    sigma_33=    225.08    axis=(  0.544707 -0.835873 -0.067903)

     Atom 30  O   pos: ( -0.814610  1.335444  0.526557)  Total sigma:         173.23
           159.9992         -9.2033         10.8118
            -4.7229        176.3604        -23.3042
             9.3790        -19.2873        183.3359

     O   30    anisotropy:     47.29    eta:   -0.0907
     O   30    sigma_11=    158.90    axis=( -0.452070 -0.756540 -0.472525)
     O   30    sigma_22=    156.04    axis=(  0.852267 -0.210041 -0.479086)
     O   30    sigma_33=    204.76    axis=(  0.263198 -0.619298  0.739728)

     Atom 31  Ca  pos: (  0.688697 -0.077239  0.812563)  Total sigma:        1104.37
          1090.0251        -15.5144         22.1879
           -17.5242       1123.9065          4.8824
            20.4732          9.8728       1099.1802

     Ca  31    anisotropy:    -55.55    eta:   -0.4219
     Ca  31    sigma_11=   1115.08    axis=(  0.511098  0.276031  0.813994)
     Ca  31    sigma_22=   1130.70    axis=( -0.401553  0.914009 -0.057815)
     Ca  31    sigma_33=   1067.34    axis=(  0.759956  0.297312 -0.577990)

     Atom 32  Si  pos: (  0.171791 -0.045193  0.757296)  Total sigma:         408.89
           420.3695         32.4626         -3.1983
            35.0446        399.3518         -6.8979
            -0.9621         -0.4883        406.9360

     Si  32    anisotropy:     55.07    eta:   -0.8778
     Si  32    sigma_11=    406.64    axis=(  0.112090  0.015650  0.993575)
     Si  32    sigma_22=    374.42    axis=(  0.589535 -0.805948 -0.053814)
     Si  32    sigma_33=    445.60    axis=( -0.799928 -0.591779  0.099565)

     Atom 33  O   pos: (  0.031182 -0.179696  0.898117)  Total sigma:         123.76
           116.4592         -1.9415         11.8935
             3.2670        150.5429         -0.2404
            12.3743          9.1299        104.2749

     O   33    anisotropy:     40.97    eta:   -0.9911
     O   33    sigma_11=    123.64    axis=(  0.853349 -0.105367  0.510581)
     O   33    sigma_22=     96.57    axis=( -0.518187 -0.063873  0.852879)
     O   33    sigma_33=    151.07    axis=(  0.057253  0.992380  0.109105)

     Atom 34  O   pos: (  0.363654  0.025769  0.883996)  Total sigma:         120.00
           131.4822          1.9485        -10.7258
             0.5204        131.0274          6.1181
           -18.5153          1.0843         97.5003

     O   34    anisotropy:    -42.44    eta:   -0.1949
     O   34    sigma_11=    131.39    axis=( -0.049637 -0.995201 -0.084328)
     O   34    sigma_22=    136.91    axis=(  0.936905 -0.017144 -0.349163)
     O   34    sigma_33=     91.71    axis=(  0.346041 -0.096338  0.933260)

     Atom 35  O   pos: (  0.223763 -0.141122  0.538302)  Total sigma:         174.99
           173.6327        -14.9108        -17.9424
           -21.0740        169.0863         21.1812
           -16.0245         17.3199        182.2561

     O   35    anisotropy:     55.03    eta:   -0.2321
     O   35    sigma_11=    160.91    axis=( -0.673257  0.196587 -0.712796)
     O   35    sigma_22=    152.39    axis=(  0.503525  0.827838 -0.247279)
     O   35    sigma_33=    211.68    axis=( -0.541468  0.525394  0.656334)

     Atom 36  Ca  pos: ( -0.423713  0.840431  1.189306)  Total sigma:        1086.01
          1096.8591        -25.8900        -18.7683
           -23.0902       1094.7184         -4.6999
           -17.6750         -4.7827       1066.4584

     Ca  36    anisotropy:     54.32    eta:   -0.8878
     Ca  36    sigma_11=   1083.98    axis=(  0.413848  0.673408 -0.612577)
     Ca  36    sigma_22=   1051.83    axis=(  0.517013  0.379990  0.767011)
     Ca  36    sigma_33=   1122.23    axis=( -0.749284  0.634137  0.190903)

     Atom 37  Si  pos: (  0.098607  0.807320  1.382923)  Total sigma:         406.54
           418.4240         29.7332          0.7988
            37.6946        363.1840          0.7215
            -1.9394         -4.2211        438.0083

     Si  37    anisotropy:    -89.01    eta:   -0.0747
     Si  37    sigma_11=    433.99    axis=( -0.864473 -0.404223 -0.298813)
     Si  37    sigma_22=    438.42    axis=( -0.264114 -0.140536  0.954198)
     Si  37    sigma_33=    347.20    axis=(  0.427703 -0.903799 -0.014729)

     Atom 38  O   pos: ( -0.740445  0.967249  1.277568)  Total sigma:         118.05
           111.7141          5.2647         -7.0173
             9.8136        136.0284        -22.3598
            -9.9397        -24.9522        106.3966

     O   38    anisotropy:     50.91    eta:   -0.5068
     O   38    sigma_11=    109.68    axis=(  0.942188 -0.328572 -0.065741)
     O   38    sigma_22=     92.48    axis=(  0.213517  0.437494  0.873504)
     O   38    sigma_33=    151.99    axis=(  0.258248  0.837042 -0.482358)

     Atom 39  O   pos: ( -0.097317  0.781550  1.243854)  Total sigma:         111.29
           138.9838         -4.7654         11.4911
           -12.9497         90.7825        -11.2405
             2.8466         -4.9242        104.0994

     O   39    anisotropy:     46.78    eta:   -0.5927
     O   39    sigma_11=    104.94    axis=( -0.277561 -0.339464  0.898735)
     O   39    sigma_22=     86.45    axis=(  0.103298  0.919523  0.379218)
     O   39    sigma_33=    142.47    axis=( -0.955138  0.198093 -0.220158)

     Atom 40  O   pos: ( -0.932550  0.865928  1.619867)  Total sigma:         115.58
           102.4745         -0.2256         -2.0127
             4.0156        124.2124         32.7514
            -2.1335         25.2148        120.0401

     O   40    anisotropy:     53.41    eta:   -0.3077
     O   40    sigma_11=    103.25    axis=(  0.963992  0.181534 -0.194330)
     O   40    sigma_22=     92.29    axis=( -0.265930  0.656639 -0.705767)
     O   40    sigma_33=    151.18    axis=( -0.000516  0.732032  0.681270)

     Atom 41  Ca  pos: (  0.517213 -0.519775  1.178054)  Total sigma:        1039.13
          1022.5015        -27.2157         -4.9421
           -33.3589       1067.3432          2.1008
            -0.4112          0.1653       1027.5377

     Ca  41    anisotropy:     65.35    eta:   -0.4718
     Ca  41    sigma_11=   1027.62    axis=( -0.063924 -0.077123  0.994970)
     Ca  41    sigma_22=   1007.07    axis=( -0.890465 -0.445704 -0.091757)
     Ca  41    sigma_33=   1082.69    axis=(  0.450539 -0.891852 -0.040184)

     Atom 42  Si  pos: ( -0.002360 -0.472260  1.365876)  Total sigma:         405.26
           410.1738         23.2834         15.0860
            28.9880        358.9988        -13.3827
            10.8607        -11.8900        446.6094

     Si  42    anisotropy:    -90.02    eta:   -0.5238
     Si  42    sigma_11=    419.55    axis=(  0.877456  0.425097 -0.222179)
     Si  42    sigma_22=    450.98    axis=(  0.270173 -0.055283  0.961223)
     Si  42    sigma_33=    345.25    axis=( -0.396331  0.903458  0.163359)

     Atom 43  O   pos: ( -0.394866  1.195234  1.209951)  Total sigma:         110.77
           118.0034          1.5804         12.1314
            -2.8275        107.4983          6.8294
             0.1755          6.6336        106.7954

     O   43    anisotropy:    -17.54    eta:   -0.7736
     O   43    sigma_11=    112.09    axis=( -0.422439  0.766550  0.483680)
     O   43    sigma_22=    121.13    axis=( -0.867640 -0.187623 -0.460433)
     O   43    sigma_33=     99.07    axis=( -0.262195 -0.614165  0.744348)

     Atom 44  O   pos: (  0.205014 -0.435020  1.250566)  Total sigma:         104.71
           113.7044         -8.9168        -15.6379
           -13.3361        104.0997         -3.4584
           -12.0511         -7.8344         96.3388

     O   44    anisotropy:    -32.22    eta:   -0.8167
     O   44    sigma_11=    106.68    axis=( -0.111975 -0.801531  0.587376)
     O   44    sigma_22=    124.23    axis=( -0.857990  0.376182  0.349773)
     O   44    sigma_33=     83.23    axis=( -0.501314 -0.464796 -0.729828)

     Atom 45  O   pos: ( -0.075323 -0.229552  1.395332)  Total sigma:         167.24
           177.3877        -20.2023         -9.3033
           -13.0006        172.2919          2.7149
            -5.5681          6.3852        152.0465

     O   45    anisotropy:     39.28    eta:   -0.3149
     O   45    sigma_11=    158.27    axis=( -0.610308 -0.775375  0.162230)
     O   45    sigma_22=    150.03    axis=(  0.260516 -0.003053  0.965465)
     O   45    sigma_33=    193.43    axis=(  0.748102 -0.631494 -0.203861)

     Atom 46  O   pos: (  0.019780 -0.559352  1.587247)  Total sigma:         117.88
           113.5189          7.1510         17.1257
             7.7805        117.8059         -0.0388
             9.2197          0.6113        122.3119

     O   46    anisotropy:    -24.17    eta:   -0.9118
     O   46    sigma_11=    118.59    axis=( -0.110152 -0.882287  0.457643)
     O   46    sigma_22=    133.28    axis=(  0.605349  0.305638  0.734941)
     O   46    sigma_33=    101.77    axis=(  0.788301 -0.357989 -0.500425)

     Atom 47  Ca  pos: (  0.255500 -0.670033  1.839474)  Total sigma:        1117.99
          1136.4542        -23.1035         -3.4868
           -31.2408       1114.5744         -0.5019
            -2.2620          8.2663       1102.9469

     Ca  47    anisotropy:     55.82    eta:   -0.1906
     Ca  47    sigma_11=   1102.93    axis=( -0.200496 -0.144850 -0.968927)
     Ca  47    sigma_22=   1095.84    axis=(  0.529566  0.816047 -0.231576)
     Ca  47    sigma_33=   1155.20    axis=( -0.824234  0.559541  0.086906)

     Atom 48  Ca  pos: ( -0.032405 -0.258562  1.774536)  Total sigma:        1104.22
          1127.9368        -23.8218         26.9433
           -19.0277       1107.8608         -9.4754
            24.9805        -22.8922       1076.8591

     Ca  48    anisotropy:     74.27    eta:   -0.5970
     Ca  48    sigma_11=   1094.24    axis=( -0.532515 -0.846389 -0.007327)
     Ca  48    sigma_22=   1064.68    axis=( -0.316596  0.191148  0.929101)
     Ca  48    sigma_33=   1153.73    axis=(  0.784981 -0.497080  0.369753)

     Atom 49  Si  pos: ( -0.821586  1.556128  0.415844)  Total sigma:         406.53
           408.6209         35.8606         31.5010
            36.1901        378.7758         26.5654
            29.1764         27.8111        432.2081

     Si  49    anisotropy:     99.58    eta:   -0.5789
     Si  49    sigma_11=    392.56    axis=(  0.645208  0.302943 -0.701379)
     Si  49    sigma_22=    354.13    axis=(  0.509559 -0.854651  0.099604)
     Si  49    sigma_33=    472.92    axis=(  0.569260  0.421659  0.705795)

     Atom 50  O   pos: ( -0.866453  1.506347  0.186977)  Total sigma:         168.49
           142.4348        -10.1517          7.7922
            -6.1061        157.9644          2.9423
            12.0534          8.5935        205.0717

     O   50    anisotropy:     57.80    eta:   -0.6320
     O   50    sigma_11=    161.40    axis=(  0.406256 -0.913320  0.028320)
     O   50    sigma_22=    137.05    axis=(  0.903004  0.396540 -0.165348)
     O   50    sigma_33=    207.02    axis=(  0.139786  0.092747  0.985829)

     Atom 51  O   pos: (  0.614966 -0.116660  0.479298)  Total sigma:         130.17
           118.7121          7.6949          8.0189
             7.8577         94.9167          6.1976
            18.9489         11.2510        176.8704

     O   51    anisotropy:     76.34    eta:   -0.4868
     O   51    sigma_11=    117.11    axis=(  0.940812  0.232869 -0.246263)
     O   51    sigma_22=     92.33    axis=(  0.254386 -0.965299  0.059045)
     O   51    sigma_33=    181.06    axis=(  0.223967  0.118196  0.967403)

     Atom 52  O   pos: (  0.298982 -0.272895  1.665922)  Total sigma:         217.66
           250.6097         16.5513         -4.2920
            17.8179        204.9005          2.2572
            -6.2210          0.7849        197.4657

     O   52    anisotropy:     58.55    eta:   -0.1671
     O   52    sigma_11=    201.40    axis=( -0.211164  0.783435  0.584500)
     O   52    sigma_22=    194.88    axis=(  0.241930 -0.537486  0.807823)
     O   52    sigma_33=    256.69    axis=( -0.947037 -0.311991  0.076038)

     Atom 53  H   pos: (  0.298548 -0.342869  1.538938)  Total sigma:          26.26
            23.0727          2.3749          1.1971
             2.5607         22.1032          7.0302
             2.5437          7.8036         33.6137

     H   53    anisotropy:     17.26    eta:   -0.4274
     H   53    sigma_11=     22.97    axis=(  0.939275  0.181304 -0.291362)
     H   53    sigma_22=     18.05    axis=( -0.288316  0.877390 -0.383486)
     H   53    sigma_33=     37.77    axis=(  0.186111  0.444203  0.876383)

     Atom 54  H   pos: (  0.432573 -0.201659  1.672070)  Total sigma:          18.97
            37.9389         13.1293          0.8811
            12.6849         12.1766          0.5161
            -0.5123         -0.1900          6.8057

     H   54    anisotropy:     36.48    eta:   -0.0066
     H   54    sigma_11=      6.89    axis=(  0.290009 -0.688044 -0.665200)
     H   54    sigma_22=      6.73    axis=( -0.250484  0.616270 -0.746638)
     H   54    sigma_33=     43.29    axis=( -0.923663 -0.383154 -0.006380)

     Atom 55  O   pos: ( -0.533585  0.424040  2.032693)  Total sigma:         238.66
           222.4882         -4.8420         -4.1470
            -2.8091        244.3453         13.8809
           -14.0226         12.3254        249.1428

     O   55    anisotropy:     35.48    eta:   -0.6043
     O   55    sigma_11=    233.98    axis=( -0.189242 -0.796219  0.574650)
     O   55    sigma_22=    219.68    axis=( -0.954158  0.010909 -0.299105)
     O   55    sigma_33=    262.31    axis=( -0.231885  0.604910  0.761783)

     Atom 56  H   pos: ( -0.711674  1.407277  0.043538)  Total sigma:          19.73
            15.2763         -8.0037        -11.4633
            -7.1352         17.3219         10.9528
           -11.8306         12.5385         26.5942

     H   56    anisotropy:     33.17    eta:   -0.0638
     H   56    sigma_11=      9.38    axis=(  0.164186  0.863014 -0.477755)
     H   56    sigma_22=      7.97    axis=( -0.870878 -0.100641 -0.481086)
     H   56    sigma_33=     41.85    axis=( -0.463265  0.495054  0.735056)

     Atom 57  H   pos: ( -0.710924  1.200163 -0.049536)  Total sigma:          29.29
            25.2761          5.0425         -2.4399
             4.1956         36.2439         -2.9670
            -2.7537         -3.5659         26.3503

     H   57    anisotropy:     14.81    eta:   -0.2994
     H   57    sigma_11=     25.83    axis=( -0.365537  0.422361  0.829454)
     H   57    sigma_22=     22.87    axis=(  0.862107 -0.182349  0.472779)
     H   57    sigma_33=     39.16    axis=( -0.350934 -0.887897  0.297465)

     Atom 58  O   pos: (  0.184556  0.486738  0.044460)  Total sigma:         240.42
           247.3955          8.9768          8.5393
            14.6854        252.6162         -9.5712
             7.0372         -8.5433        221.2479

     O   58    anisotropy:    -37.99    eta:   -0.7246
     O   58    sigma_11=    243.91    axis=( -0.726943  0.514040 -0.455321)
     O   58    sigma_22=    262.26    axis=( -0.601701 -0.796342  0.061608)
     O   58    sigma_33=    215.10    axis=( -0.330922  0.318753  0.888193)

     Atom 59  H   pos: (  0.132357  0.399317  0.149804)  Total sigma:          23.27
            17.7094          8.0730         -5.2499
             8.2087         27.3812        -11.4170
            -6.2756        -13.2979         24.7245

     H   59    anisotropy:     28.78    eta:   -0.1118
     H   59    sigma_11=     14.75    axis=(  0.671207  0.250117  0.697798)
     H   59    sigma_22=     12.61    axis=(  0.641033 -0.668560 -0.376968)
     H   59    sigma_33=     42.46    axis=( -0.372234 -0.700335  0.609076)

     Atom 60  H   pos: (  0.312149  0.543796  0.095290)  Total sigma:          20.70
            33.4341         12.7545          8.7932
            12.4008         16.2793          3.9776
            10.3098          4.3235         12.4000

     H   60    anisotropy:     34.26    eta:   -0.0725
     H   60    sigma_11=     10.11    axis=(  0.237375 -0.827070  0.509517)
     H   60    sigma_22=      8.46    axis=(  0.484212 -0.353963 -0.800155)
     H   60    sigma_33=     43.54    axis=(  0.842135  0.436651  0.316455)

     Atom 61  O   pos: ( -0.237908  0.079827  2.045887)  Total sigma:         227.70
           219.2029         -8.3446        -11.0588
           -11.4432        225.1252         -2.4883
            -9.3471          1.2518        238.7738

     O   61    anisotropy:    -27.69    eta:   -0.7470
     O   61    sigma_11=    230.04    axis=(  0.388557 -0.832562  0.394796)
     O   61    sigma_22=    243.83    axis=(  0.444149 -0.206169 -0.871909)
     O   61    sigma_33=    209.24    axis=( -0.807314 -0.514134 -0.289673)

     Atom 62  H   pos: ( -0.383718  1.067762  0.063070)  Total sigma:          19.09
             8.7934         -5.1795         -6.9258
            -5.9235         17.0330         14.3261
            -8.5621         15.1178         31.4424

     H   62    anisotropy:     36.24    eta:   -0.0848
     H   62    sigma_11=      8.03    axis=( -0.289239  0.764312 -0.576340)
     H   62    sigma_22=      5.98    axis=(  0.919536  0.389188  0.054647)
     H   62    sigma_33=     43.25    axis=( -0.266072  0.514160  0.815381)

     Atom 63  H   pos: ( -0.106470  0.016654  2.065437)  Total sigma:          22.82
            35.6172        -13.3127          0.7074
           -13.9290         19.0880         -0.2666
             1.5379         -1.0677         13.7432

     H   63    anisotropy:     30.79    eta:   -0.1104
     H   63    sigma_11=     13.69    axis=( -0.045025  0.009840  0.998937)
     H   63    sigma_22=     11.42    axis=(  0.490015  0.871610  0.013501)
     H   63    sigma_33=     43.34    axis=(  0.870551 -0.490102  0.044066)

     Atom 64  O   pos: (  0.151420  1.048345  0.205196)  Total sigma:         236.67
           217.2924         23.6308         -4.8001
            14.2651        252.9569         -9.3037
            -3.5645         -2.4907        239.7655

     O   64    anisotropy:    -41.46    eta:   -0.9249
     O   64    sigma_11=    237.71    axis=(  0.068427  0.284778  0.956148)
     O   64    sigma_22=    263.28    axis=( -0.387099 -0.875731  0.288530)
     O   64    sigma_33=    209.03    axis=(  0.919495 -0.389868  0.050314)

     Atom 65  H   pos: ( -0.888009  1.205422  0.218005)  Total sigma:          25.42
            17.3243         -2.8295         -1.1682
            -2.0554         39.6316         -0.0951
            -1.1577          1.0308         19.2912

     H   65    anisotropy:     21.75    eta:   -0.2158
     H   65    sigma_11=     19.73    axis=( -0.377184 -0.068010  0.923638)
     H   65    sigma_22=     16.60    axis=( -0.919712 -0.089780 -0.382191)
     H   65    sigma_33=     39.91    axis=(  0.108917 -0.993637 -0.028686)

     Atom 66  H   pos: (  0.097303  0.978285  0.327442)  Total sigma:          19.29
            11.6062          7.6662        -10.9758
             7.2378         17.0098        -12.3604
           -10.6872        -13.3205         29.2604

     H   66    anisotropy:     35.38    eta:   -0.1263
     H   66    sigma_11=      8.99    axis=(  0.148913  0.797487  0.584671)
     H   66    sigma_22=      6.01    axis=(  0.909828 -0.342104  0.234898)
     H   66    sigma_33=     42.88    axis=( -0.387346 -0.496971  0.776520)

     Atom 67  O   pos: (  0.061575  0.128245  1.692967)  Total sigma:         239.25
           235.6240          4.6881         -5.6714
             6.2534        227.2509         -6.1297
            -6.9209         -4.0076        254.8764

     O   67    anisotropy:     28.30    eta:   -0.5713
     O   67    sigma_11=    235.21    axis=(  0.859049  0.356899  0.366957)
     O   67    sigma_22=    224.43    axis=(  0.407217 -0.910839 -0.067425)
     O   67    sigma_33=    258.11    axis=( -0.310175 -0.207353  0.927791)

     Atom 68  H   pos: (  0.120992  0.149095  1.556533)  Total sigma:          20.45
            15.3549          3.5441        -12.0137
             3.7758         10.9753         -4.6374
           -10.4411         -3.6776         35.0091

     H   68    anisotropy:     30.89    eta:   -0.1549
     H   68    sigma_11=     11.74    axis=(  0.613687  0.671019  0.416079)
     H   68    sigma_22=      8.56    axis=(  0.671600 -0.720728  0.171770)
     H   68    sigma_33=     41.04    axis=( -0.415141 -0.174026  0.892957)

     Atom 69  H   pos: (  0.151464  0.199466  1.780019)  Total sigma:          27.79
            27.3788          6.2280          5.8191
             5.7622         26.3618          5.5012
             4.6736          4.8158         29.6323

     H   69    anisotropy:     16.50    eta:   -0.2638
     H   69    sigma_11=     23.74    axis=(  0.505773  0.373590 -0.777576)
     H   69    sigma_22=     20.84    axis=(  0.649064 -0.758540  0.057739)
     H   69    sigma_33=     38.79    axis=(  0.568252  0.533899  0.626133)

     Atom 70  O   pos: (  0.556566  0.187761  0.203725)  Total sigma:         219.29
           208.0466         18.2413         12.0066
            23.8765        220.1812         14.1259
            21.3541         10.5782        229.6440

     O   70    anisotropy:     50.91    eta:   -0.6652
     O   70    sigma_11=    213.61    axis=(  0.229633  0.640856 -0.732511)
     O   70    sigma_22=    191.03    axis=(  0.832376 -0.519359 -0.193435)
     O   70    sigma_33=    253.23    axis=(  0.504400  0.565305  0.652695)

     Atom 71  H   pos: (  0.585628  0.065948  0.280281)  Total sigma:          24.13
            16.1410         -2.5026          2.9953
            -3.4006         31.6940        -12.1024
             3.6250        -11.6246         24.5445

     H   71    anisotropy:     25.70    eta:   -0.1050
     H   71    sigma_11=     16.46    axis=( -0.627104 -0.550553 -0.551028)
     H   71    sigma_22=     14.66    axis=(  0.760029 -0.277564 -0.587634)
     H   71    sigma_33=     41.26    axis=(  0.170578 -0.787305  0.592498)

     Atom 72  H   pos: (  0.451065  0.145768  0.103696)  Total sigma:          19.73
            24.4248          6.8874         14.8010
             8.0849         12.3645          7.1889
            15.3621          5.8396         22.3970

     H   72    anisotropy:     33.20    eta:   -0.0450
     H   72    sigma_11=      9.16    axis=( -0.029339 -0.883193  0.468091)
     H   72    sigma_22=      8.16    axis=(  0.718760 -0.344076 -0.604150)
     H   72    sigma_33=     41.86    axis=(  0.694639  0.318720  0.644898)

     Atom 73  Ca  pos: (  0.401002  0.375244  0.925570)  Total sigma:        1077.30
          1074.1520        -12.9217          5.5948
           -12.8866       1092.1259         19.4930
            11.2879         19.8294       1065.6360

     Ca  73    anisotropy:    -44.06    eta:   -0.8616
     Ca  73    sigma_11=   1079.34    axis=(  0.840716  0.016220  0.541234)
     Ca  73    sigma_22=   1104.65    axis=( -0.266330  0.882671  0.387247)
     Ca  73    sigma_33=   1047.93    axis=( -0.471450 -0.469711  0.746395)

     Atom 74  Si  pos: ( -0.066277  0.354815  0.766633)  Total sigma:         403.43
           414.8861         27.3632         12.5326
            27.7010        370.7138         -7.8565
            15.3542         -9.3852        424.6786

     Si  74    anisotropy:    -73.03    eta:   -0.3565
     Si  74    sigma_11=    419.09    axis=( -0.555424 -0.441658  0.704587)
     Si  74    sigma_22=    436.45    axis=(  0.702239  0.204692  0.681881)
     Si  74    sigma_33=    354.74    axis=( -0.445381  0.873522  0.196459)

     Atom 75  O   pos: ( -0.299313  0.301457  0.794358)  Total sigma:         123.42
           130.5609        -10.1321        -14.9916
           -15.5316        124.4734          5.9545
           -20.4475         -0.4932        115.2200

     O   75    anisotropy:     37.68    eta:   -0.6774
     O   75    sigma_11=    119.37    axis=( -0.240139 -0.851983  0.465251)
     O   75    sigma_22=    102.35    axis=(  0.593981  0.250119  0.764609)
     O   75    sigma_33=    148.54    axis=(  0.767802 -0.459962 -0.445999)

     Atom 76  O   pos: (  0.046303  0.428807  0.964208)  Total sigma:         118.01
           123.0570         -3.0565        -13.0922
            -0.9430         85.0573         -2.9696
            -8.8753          3.9229        145.9239

     O   76    anisotropy:    -49.59    eta:   -0.9573
     O   76    sigma_11=    118.72    axis=( -0.925825  0.049696 -0.374671)
     O   76    sigma_22=    150.37    axis=( -0.374231  0.018225  0.927156)
     O   76    sigma_33=     84.95    axis=(  0.052904  0.998598  0.001724)

     Atom 77  O   pos: (  0.032030  0.142024  0.683916)  Total sigma:         168.83
           152.3450        -21.9686         -2.8454
           -24.5583        191.1004          2.4647
            -3.8457          5.4142        163.0402

     O   77    anisotropy:     50.70    eta:   -0.6254
     O   77    sigma_11=    162.50    axis=(  0.004814  0.140285 -0.990099)
     O   77    sigma_22=    141.36    axis=(  0.905914  0.418640  0.063721)
     O   77    sigma_33=    202.63    axis=( -0.423434  0.897252  0.125071)

     Atom 78  O   pos: ( -0.032564  0.507150  0.583307)  Total sigma:         118.51
           139.4086         -0.6419         15.9110
             4.2155        120.4442         -6.6725
            16.7857         -9.0092         95.6745

     O   78    anisotropy:    -45.39    eta:   -0.7423
     O   78    sigma_11=    122.41    axis=(  0.108060  0.969865 -0.218369)
     O   78    sigma_22=    144.87    axis=( -0.946835  0.033450 -0.319977)
     O   78    sigma_33=     88.25    axis=( -0.303029  0.241337  0.921916)

     Atom 79  Ca  pos: (  0.039675  0.812283  0.908913)  Total sigma:        1107.20
          1136.0168        -23.5958        -17.5373
           -18.3451       1114.4384        -11.2911
           -18.9638         -6.6684       1071.1332

     Ca  79    anisotropy:    -67.39    eta:   -0.9249
     Ca  79    sigma_11=   1108.88    axis=(  0.387177  0.837169 -0.386319)
     Ca  79    sigma_22=   1150.43    axis=( -0.870183  0.470286  0.147014)
     Ca  79    sigma_33=   1062.27    axis=(  0.304756  0.279248  0.910574)

     Atom 80  Si  pos: ( -0.472637  0.853384  0.726316)  Total sigma:         409.01
           407.9900         17.8923        -13.7327
            18.0055        388.1254         13.6394
           -21.8080         19.1987        430.9219

     Si  80    anisotropy:    -60.36    eta:   -0.6119
     Si  80    sigma_11=    416.82    axis=(  0.754849  0.610022  0.240989)
     Si  80    sigma_22=    441.45    axis=(  0.403632 -0.142426 -0.903768)
     Si  80    sigma_33=    368.77    axis=(  0.516995 -0.779479  0.353735)

     Atom 81  O   pos: ( -0.628856  0.725619  0.859822)  Total sigma:         111.68
           123.6839        -11.7228         -6.0437
            -6.7861        142.1109        -10.0741
             2.8913         -4.2534         69.2366

     O   81    anisotropy:    -64.88    eta:   -0.6070
     O   81    sigma_11=    120.18    axis=(  0.927491  0.365173 -0.080054)
     O   81    sigma_22=    146.43    axis=( -0.371068  0.925299 -0.078295)
     O   81    sigma_33=     68.43    axis=(  0.045483  0.102323  0.993711)

     Atom 82  O   pos: ( -0.289642  0.916647  0.874004)  Total sigma:          93.16
           105.4849         -7.1361         -2.0116
           -10.7673        107.5939         -3.6322
           -17.7736         -2.5853         66.3957

     O   82    anisotropy:    -44.60    eta:   -0.5336
     O   82    sigma_11=    100.09    axis=(  0.671693  0.693272 -0.261156)
     O   82    sigma_22=    115.96    axis=( -0.696950  0.710863  0.094525)
     O   82    sigma_33=     63.43    axis=(  0.251178  0.118521  0.960657)

     Atom 83  O   pos: ( -0.393620  0.753799  0.523983)  Total sigma:         120.71
            88.1069        -11.5136        -10.4992
           -13.2005        153.9725         46.3502
           -12.9366         36.7138        120.0419

     O   83    anisotropy:     96.12    eta:   -0.1392
     O   83    sigma_11=     93.13    axis=(  0.326457  0.577203 -0.748506)
     O   83    sigma_22=     84.21    axis=(  0.929567 -0.052572  0.364886)
     O   83    sigma_33=    184.79    axis=( -0.171263  0.814906  0.553712)

     Atom 84  Ca  pos: (  0.234387 -0.093997  1.204895)  Total sigma:        1075.41
          1026.8194         -6.3184         21.3682
           -12.7875       1130.9343         31.7332
            14.6524         28.9937       1068.4652

     Ca  84    anisotropy:    101.84    eta:   -0.7374
     Ca  84    sigma_11=   1066.49    axis=(  0.454632 -0.323593  0.829817)
     Ca  84    sigma_22=   1016.43    axis=( -0.890485 -0.184573  0.415895)
     Ca  84    sigma_33=   1143.30    axis=( -0.018581  0.928020  0.372068)

     Atom 85  Si  pos: ( -0.285415 -0.093815  1.419489)  Total sigma:         407.16
           394.1652         45.8730         25.7765
            36.1765        422.2836          5.2191
            23.3196          1.1582        405.0429

     Si  85    anisotropy:     75.38    eta:   -0.9772
     Si  85    sigma_11=    406.59    axis=( -0.117508  0.483462 -0.867443)
     Si  85    sigma_22=    357.48    axis=( -0.791150  0.482378  0.376022)
     Si  85    sigma_33=    457.42    axis=(  0.600228  0.730463  0.325808)

     Atom 86  O   pos: ( -0.230182  0.136752  1.394228)  Total sigma:         108.42
            76.3661         38.8396        -15.1417
            35.9618        138.2919        -21.2325
           -16.5879        -27.7107        110.6029

     O   86    anisotropy:     92.34    eta:   -0.6245
     O   86    sigma_11=     96.86    axis=(  0.102632  0.435584  0.894278)
     O   86    sigma_22=     58.42    axis=(  0.912262 -0.399610  0.089946)
     O   86    sigma_33=    169.98    axis=( -0.396541 -0.806585  0.438379)

     Atom 87  O   pos: (  0.550601 -0.193390  1.267701)  Total sigma:         116.24
           131.9597          3.5155         37.6889
             0.1985        112.7579         20.2430
            35.7426         17.6815        103.9931

     O   87    anisotropy:     66.55    eta:   -0.9450
     O   87    sigma_11=    115.02    axis=( -0.418451  0.896138  0.147766)
     O   87    sigma_22=     73.09    axis=( -0.485891 -0.358336  0.797185)
     O   87    sigma_33=    160.60    axis=( -0.767338 -0.261785 -0.585372)

     Atom 88  O   pos: ( -0.340532 -0.128114  1.658161)  Total sigma:         117.55
           159.2922          3.5894         15.1152
             0.8890        128.6606         -4.6577
            18.4776         -3.3025         64.6841

     O   88    anisotropy:    -84.05    eta:   -0.5959
     O   88    sigma_11=    128.87    axis=(  0.034287 -0.996902  0.070793)
     O   88    sigma_22=    162.26    axis=(  0.984782  0.045776  0.167657)
     O   88    sigma_33=     61.51    axis=( -0.170378  0.063967  0.983300)

     Atom 89  Ca  pos: ( -0.116387  0.414280  1.267550)  Total sigma:        1095.35
          1071.0119         29.2751        -44.6324
            29.7293       1102.8305        -25.5834
           -47.6092        -23.6936       1112.2157

     Ca  89    anisotropy:    103.58    eta:   -0.6441
     Ca  89    sigma_11=   1083.06    axis=( -0.092267  0.827684  0.553557)
     Ca  89    sigma_22=   1038.59    axis=(  0.858365 -0.215650  0.465516)
     Ca  89    sigma_33=   1164.41    axis=( -0.504675 -0.518106  0.690557)

     Atom 90  Si  pos: (  0.364594  0.402452  1.396830)  Total sigma:         406.67
           393.6540         42.3229          7.5629
            40.0479        391.0884          1.6113
             2.7304          4.2744        435.2630

     Si  90    anisotropy:    -83.29    eta:   -0.2091
     Si  90    sigma_11=    428.63    axis=(  0.535244  0.536075 -0.652792)
     Si  90    sigma_22=    440.24    axis=(  0.477500  0.445464  0.757334)
     Si  90    sigma_33=    351.14    axis=(  0.696783 -0.717067 -0.017544)

     Atom 91  O   pos: (  0.237199  0.204513  1.341127)  Total sigma:         129.93
            77.2411          2.4727         -5.7970
            22.1417        190.2296         45.6784
             3.6887         42.7764        122.3238

     O   91    anisotropy:    124.39    eta:   -0.3287
     O   91    sigma_11=    102.10    axis=(  0.239629  0.408513 -0.880736)
     O   91    sigma_22=     74.84    axis=(  0.967732 -0.173319  0.182908)
     O   91    sigma_33=    212.86    axis=(  0.077928  0.896146  0.436863)

     Atom 92  O   pos: ( -0.468072  0.484927  1.230683)  Total sigma:         105.06
            99.6168         -2.1372         15.1173
             1.4605         90.6096         14.1032
            16.1260         15.4032        124.9573

     O   92    anisotropy:     46.84    eta:   -0.4427
     O   92    sigma_11=     96.36    axis=(  0.832102 -0.522941 -0.184769)
     O   92    sigma_22=     82.54    axis=(  0.409772  0.804165 -0.430587)
     O   92    sigma_33=    136.29    axis=(  0.373756  0.282579  0.883434)

     Atom 93  O   pos: (  0.189856  0.577057  1.382723)  Total sigma:         164.83
           167.5585        -23.8711         -4.3082
           -21.4629        169.6831          3.2235
            -6.2823          4.8249        157.2526

     O   93    anisotropy:     41.56    eta:   -0.3722
     O   93    sigma_11=    156.14    axis=( -0.053058  0.201731 -0.978003)
     O   93    sigma_22=    145.82    axis=(  0.729731  0.676392  0.099930)
     O   93    sigma_33=    192.54    axis=( -0.681673  0.708377  0.183097)

     Atom 94  O   pos: ( -0.555441  0.423475  1.623555)  Total sigma:         103.35
           119.8925        -18.5749         12.2605
           -16.6521        106.2528         14.4630
            10.7543         11.7501         83.9065

     O   94    anisotropy:    -48.62    eta:   -0.7720
     O   94    sigma_11=    107.05    axis=(  0.412069  0.689606  0.595518)
     O   94    sigma_22=    132.07    axis=( -0.836974  0.544793 -0.051722)
     O   94    sigma_33=     70.94    axis=( -0.360102 -0.477120  0.801675)

     Atom 95  Ca  pos: ( -0.671705  0.699075  1.812859)  Total sigma:        1119.39
          1126.8688        -13.0218        -12.7780
           -20.1736       1126.3558         20.0351
            -5.0583         22.8574       1104.9309

     Ca  95    anisotropy:     50.58    eta:   -0.6465
     Ca  95    sigma_11=   1113.42    axis=(  0.811544  0.473208  0.342740)
     Ca  95    sigma_22=   1091.62    axis=( -0.040980 -0.539050  0.841276)
     Ca  95    sigma_33=   1153.11    axis=( -0.582853  0.696778  0.418070)

     Atom 96  Ca  pos: ( -0.288087  0.236358  1.729693)  Total sigma:        1111.54
          1104.6647        -37.2174         18.5941
           -40.1880       1117.0409        -25.6714
            18.2420        -28.6652       1112.9136

     Ca  96    anisotropy:     86.27    eta:   -0.4030
     Ca  96    sigma_11=   1094.37    axis=( -0.428521  0.292820  0.854767)
     Ca  96    sigma_22=   1071.20    axis=(  0.719608  0.682688  0.126892)
     Ca  96    sigma_33=   1169.05    axis=(  0.546383 -0.669473  0.503262)

     Atom 97  Ca  pos: ( -0.329885  0.446523  0.422474)  Total sigma:        1099.83
          1107.6809         14.3053         51.3308
             5.8993       1110.2459         45.6843
            44.6964         48.8192       1081.5519

     Ca  97    anisotropy:    105.62    eta:   -0.9730
     Ca  97    sigma_11=   1098.88    axis=( -0.704928  0.708999 -0.019898)
     Ca  97    sigma_22=   1030.36    axis=( -0.440133 -0.415262  0.796141)
     Ca  97    sigma_33=   1170.24    axis=( -0.556201 -0.569980 -0.604784)

     Atom 98  O   pos: (  0.935697 -0.574367  1.966418)  Total sigma:         168.83
           198.3601          6.6388         -6.1584
            12.9719        191.2118        -41.7963
             8.8840        -15.4696        116.9167

     O   98    anisotropy:    -92.83    eta:   -0.2880
     O   98    sigma_11=    190.86    axis=( -0.751991  0.609912 -0.250033)
     O   98    sigma_22=    208.68    axis=( -0.657343 -0.722108  0.215547)
     O   98    sigma_33=    106.94    axis=( -0.049087  0.326447  0.943940)

     Atom 99  H   pos: (  0.901511 -0.576975  2.105975)  Total sigma:          28.11
            25.2123          1.0180         -4.5850
             1.1370         23.0632         -2.7538
            -3.9565         -2.3107         36.0418

     H   99    anisotropy:     14.88    eta:   -0.1238
     H   99    sigma_11=     23.76    axis=(  0.923956  0.149474  0.352083)
     H   99    sigma_22=     22.53    axis=(  0.202330 -0.972152 -0.118246)
     H   99    sigma_33=     38.03    axis=( -0.324604 -0.180491  0.928469)

     Atom100  O   pos: (  0.404987 -0.869685  2.070772)  Total sigma:         164.06
           159.1593        -41.8219         28.6647
           -14.6892        152.0345          3.4845
            15.0531         -6.8703        180.9874

     O  100    anisotropy:    -60.42    eta:   -0.8453
     O  100    sigma_11=    167.18    axis=( -0.378787  0.631137  0.676895)
     O  100    sigma_22=    201.22    axis=(  0.613542 -0.376327  0.694222)
     O  100    sigma_33=    123.78    axis=(  0.692883  0.678266 -0.244681)

     Atom101  H   pos: ( -0.949974  1.724781  0.040490)  Total sigma:          26.01
            18.1675         -3.5126          2.9071
            -2.5511         33.0489         -9.9837
             2.7644        -11.5489         26.8176

     H  101    anisotropy:     23.77    eta:   -0.0977
     H  101    sigma_11=     18.86    axis=(  0.291543  0.616993  0.730973)
     H  101    sigma_22=     17.31    axis=(  0.941026 -0.047847 -0.334934)
     H  101    sigma_33=     41.86    axis=(  0.171677 -0.785513  0.594556)

     Atom102  O   pos: (  0.588913 -0.557000  1.778780)  Total sigma:         229.45
           249.7619          0.7301         16.7877
            -3.0260        227.2568         -8.8186
            11.7499         -6.7881        211.3381

     O  102    anisotropy:     38.25    eta:   -0.9634
     O  102    sigma_11=    228.99    axis=(  0.218208  0.945511 -0.241647)
     O  102    sigma_22=    204.42    axis=( -0.279688  0.297817  0.912732)
     O  102    sigma_33=    254.95    axis=( -0.934965  0.131579 -0.329434)

     Atom103  H   pos: (  0.594965 -0.417738  1.737916)  Total sigma:          26.00
            21.3225          0.6840          0.4761
            -0.5975         38.3991         -8.7989
             0.5907         -7.7055         18.2884

     H  103    anisotropy:     23.02    eta:   -0.3957
     H  103    sigma_11=     21.37    axis=( -0.996324 -0.035287 -0.078060)
     H  103    sigma_22=     15.29    axis=( -0.085384  0.335231  0.938259)
     H  103    sigma_33=     41.35    axis=(  0.006940 -0.941475  0.337012)

     Atom104  H   pos: (  0.716243 -0.580890  1.854915)  Total sigma:          20.49
            34.0367         -4.1476         14.4212
            -2.4348         10.7934         -2.5369
            12.9759         -3.4584         16.6520

     H  104    anisotropy:     32.51    eta:   -0.1074
     H  104    sigma_11=     10.82    axis=(  0.354208  0.846793 -0.396835)
     H  104    sigma_22=      8.49    axis=( -0.353033  0.514029  0.781756)
     H  104    sigma_33=     42.17    axis=(  0.865970 -0.136808  0.481019)

     Atom105  O   pos: ( -0.178758  0.548807  1.608070)  Total sigma:         211.27
           211.7799         29.9818         -3.6521
            34.7427        218.3241          4.3319
            -5.3150         -0.9734        203.7023

     O  105    anisotropy:     54.57    eta:   -0.6296
     O  105    sigma_11=    204.53    axis=( -0.120114  0.162587  0.979356)
     O  105    sigma_22=    181.63    axis=( -0.730658  0.653378 -0.198082)
     O  105    sigma_33=    247.65    axis=( -0.672095 -0.739367  0.040316)

     Atom106  H   pos: ( -0.312390  0.603585  1.595179)  Total sigma:          24.79
            36.1796         -2.6028          1.1600
            -3.7992         21.5257         -0.6432
             1.1767         -0.4033         16.6576

     H  106    anisotropy:     18.21    eta:   -0.3552
     H  106    sigma_11=     20.87    axis=(  0.208925  0.975887 -0.063200)
     H  106    sigma_22=     16.56    axis=( -0.047153  0.074604  0.996098)
     H  106    sigma_33=     36.93    axis=( -0.976794  0.205129 -0.061603)

     Atom107  H   pos: ( -0.086627  0.665752  1.633619)  Total sigma:          19.09
            22.2443         15.8258          1.1760
            17.2247         25.6957          1.5640
             1.5740          1.6122          9.3191

     H  107    anisotropy:     32.46    eta:   -0.0844
     H  107    sigma_11=      9.18    axis=(  0.061509  0.034371 -0.997515)
     H  107    sigma_22=      7.35    axis=(  0.741772 -0.670270  0.022644)
     H  107    sigma_33=     40.73    axis=(  0.667825  0.741321  0.066723)

     Atom108  O   pos: ( -0.007330  0.871325  0.509486)  Total sigma:         229.91
           229.0535          4.8849        -13.5253
             4.9809        246.7442        -19.7741
            -9.4209        -15.1192        213.9387

     O  108    anisotropy:     41.17    eta:   -0.9360
     O  108    sigma_11=    229.03    axis=(  0.886412 -0.425791 -0.181591)
     O  108    sigma_22=    203.34    axis=(  0.334673  0.318484  0.886883)
     O  108    sigma_33=    257.36    axis=(  0.319793  0.846918 -0.424809)

     Atom109  H   pos: (  0.004558  0.721741  0.523730)  Total sigma:          19.64
             8.4391          0.4742         -0.0901
            -1.0209         43.1483         -6.9595
            -0.2113         -7.0000          7.3456

     H  109    anisotropy:     37.23    eta:   -0.0982
     H  109    sigma_11=      8.45    axis=(  0.996628 -0.008563 -0.081601)
     H  109    sigma_22=      6.02    axis=(  0.081776  0.184701  0.979387)
     H  109    sigma_33=     44.46    axis=( -0.006685  0.982757 -0.184778)

     Atom110  H   pos: ( -0.154644  0.874977  0.506276)  Total sigma:          23.53
            40.0795          2.0399         -0.7514
             2.8257         17.5519         -0.5619
            -0.9826         -0.9073         12.9557

     H  110    anisotropy:     25.26    eta:   -0.2702
     H  110    sigma_11=     17.38    axis=( -0.110851  0.983713 -0.141495)
     H  110    sigma_22=     12.83    axis=(  0.018588  0.144400  0.989345)
     H  110    sigma_33=     40.37    axis=( -0.993663 -0.107039  0.034292)

     Atom111  O   pos: ( -0.490856  0.677848  0.172352)  Total sigma:         239.78
           230.7468         12.5599          8.5941
            13.6919        223.2274         -5.6057
             2.8249        -13.2011        265.3706

     O  111    anisotropy:    -42.99    eta:   -0.9429
     O  111    sigma_11=    240.60    axis=(  0.807002  0.589343  0.037716)
     O  111    sigma_22=    267.62    axis=(  0.086958 -0.181758  0.979491)
     O  111    sigma_33=    211.12    axis=( -0.584111  0.787172  0.197927)

     Atom112  H   pos: ( -0.484630  0.750212  0.305048)  Total sigma:          19.55
             7.2090          0.8574          5.1549
             1.2455         13.8947          9.0684
             5.6697          7.1039         37.5454

     H  112    anisotropy:     32.08    eta:   -0.2436
     H  112    sigma_11=     11.46    axis=(  0.111349 -0.955518  0.273106)
     H  112    sigma_22=      6.25    axis=( -0.980740 -0.061282  0.185454)
     H  112    sigma_33=     40.94    axis=(  0.160468  0.288496  0.943939)

     Atom113  H   pos: ( -0.456905  0.777052  0.070592)  Total sigma:          23.75
            15.5052          6.0859         -5.8787
             6.5496         28.3641        -12.8241
            -6.0516        -12.5803         27.3695

     H  113    anisotropy:     29.32    eta:   -0.1213
     H  113    sigma_11=     15.16    axis=(  0.030240  0.685334  0.727601)
     H  113    sigma_22=     12.79    axis=(  0.953959 -0.237109  0.183687)
     H  113    sigma_33=     43.30    axis=( -0.298407 -0.688547  0.660951)

     Atom114  O   pos: ( -0.451442  1.172653  0.256507)  Total sigma:         234.39
           239.6292         10.8391         11.7336
            14.4689        218.4461          5.4960
            16.8055          7.1293        245.0844

     O  114    anisotropy:     39.79    eta:   -0.6476
     O  114    sigma_11=    229.71    axis=(  0.630396  0.309022 -0.712114)
     O  114    sigma_22=    212.53    axis=(  0.428556 -0.903427 -0.012665)
     O  114    sigma_33=    260.91    axis=(  0.647256  0.297197  0.701950)

     Atom115  H   pos: ( -0.377372  1.173427  0.382959)  Total sigma:          22.16
            22.4796          4.0328         12.4389
             3.1966         13.0911          1.4954
            13.7903          2.2150         30.9201

     H  115    anisotropy:     28.18    eta:   -0.1937
     H  115    sigma_11=     14.59    axis=( -0.539365 -0.670576  0.509326)
     H  115    sigma_22=     10.95    axis=( -0.600060  0.730419  0.326214)
     H  115    sigma_33=     40.95    axis=(  0.590773  0.129678  0.796349)

     Atom116  H   pos: ( -0.589249  1.132695  0.282719)  Total sigma:          23.76
            37.7597          5.3841         -0.3913
             6.0657         16.0605         -0.7102
            -1.1706         -0.9971         17.4651

     H  116    anisotropy:     23.19    eta:   -0.1980
     H  116    sigma_11=     17.56    axis=(  0.093698 -0.197443  0.975826)
     H  116    sigma_22=     14.50    axis=( -0.226699  0.950160  0.214018)
     H  116    sigma_33=     39.22    axis=( -0.969447 -0.241272  0.044268)

     Initialization:
     gipaw_setup  :      0.32s CPU      0.40s WALL (       1 calls)

     Linear response
     greenf       :  18907.08s CPU  19132.86s WALL (      96 calls)
     cgsolve      :  18811.29s CPU  19035.51s WALL (      96 calls)
     ch_psi       :  18290.97s CPU  18501.04s WALL (    6594 calls)
     h_psiq       :  13425.55s CPU  13569.91s WALL (    6594 calls)

     Apply operators
     h_psi        :  10929.70s CPU  11041.77s WALL (    7218 calls)
     apply_vel    :    242.29s CPU    252.05s WALL (      84 calls)

     Induced current
     j_para       :    607.12s CPU    612.39s WALL (     108 calls)
     biot_savart  :      0.08s CPU      0.09s WALL (       1 calls)

     Other routines

     General routines
     calbec       :   5235.40s CPU   5329.43s WALL (   21218 calls)
     fft          :      0.37s CPU      0.40s WALL (      32 calls)
     fftw         :   7460.84s CPU   7524.56s WALL ( 4040884 calls)
     davcio       :      0.01s CPU      2.02s WALL (      64 calls)

     Parallel routines
     fft_scatter  :   2576.23s CPU   2602.16s WALL ( 4040916 calls)

     Plugins


     GIPAW        :      6h 0m CPU      6h 4m WALL


   This run was terminated on:  12:49:34   3Nov2023            

=------------------------------------------------------------------------------=
   JOB DONE.
=------------------------------------------------------------------------------=
