# Supplementary material for: Is there a future for 43Ca nuclear magnetic resonance in cement science?
Source: Phys Chem Chem Phys. 2025 Apr 9;27(17):9159–68. doi: 10.1039/d5cp00491h (PMC11997747; doi:10.1039/d5cp00491h)
Supplement: CP-027-D5CP00491H-s001 [file CP-027-D5CP00491H-s001.zip › QE-Files/CSH-bulk-structures/pair13.vc-relax.nmr.out]

     Program GIPAW v.7.2 starts on  3Nov2023 at  8:35:44 

     This program is part of the open-source Quantum ESPRESSO suite
     for quantum simulation of materials; please cite
         "P. Giannozzi et al., J. Phys.:Condens. Matter 21 395502 (2009);
         "P. Giannozzi et al., J. Phys.:Condens. Matter 29 465901 (2017);
         "P. Giannozzi et al., J. Chem. Phys. 152 154105 (2020);
          URL http://www.quantum-espresso.org", 
     in publications or presentations arising from this work. More details at
     http://www.quantum-espresso.org/quote

     Parallel version (MPI), running on   112 processors

     MPI processes distributed on     1 nodes
     R & G space division:  proc/nbgrp/npool/nimage =     112
     238000 MiB available memory on the printing compute node when the environment starts


     ***** This is GIPAW git revision                                          *****
     ***** you can cite: N. Varini et al., Comp. Phys. Comm. 184, 1827 (2013)  *****
     ***** in publications or presentations arising from this work.            *****

     Parallelizing q-star over 1 images
     Reading input from pair13.vc-relax.nmr.in

     ------------------- Input file: --------------------
&inputgipaw
	job = 'nmr'
	prefix = 'pair13.vc-relax_nmr'
	tmp_dir = './tmpPair13/',
	verbosity = 'high'
	diagonalization = 'david'
/


     Reading xml data from directory:

     ./tmpPair13/pair13.vc-relax_nmr.save/
     file Ca.pbe-spn-kjpaw_psl.1.0.0.UPF: wavefunction(s)  3S renormalized
     file O.pbe-n-kjpaw_psl.1.0.0.UPF: wavefunction(s)  2S 2P renormalized
     file Si.pbe-nl-kjpaw_psl.1.0.0.UPF: wavefunction(s)  3S 3P renormalized
     file H.pbe-kjpaw_psl.1.0.0.UPF: wavefunction(s)  1S renormalized

     IMPORTANT: XC functional enforced from input :
     Exchange-correlation= PBE
                           (   1   4   3   4   0   0   0)
     Any further DFT definition will be discarded
     Please, verify this is what you really want


     Parallelization info
     --------------------
     sticks:   dense  smooth     PW     G-vecs:    dense   smooth      PW
     Min         121     121     41                16302    16302    3290
     Max         122     122     42                16307    16307    3302
     Sum       13563   13563   4675              1826161  1826161  369193

     Using Slab Decomposition

     Reading collected, re-writing distributed wavefunctions
     Subspace diagonalization in iterative solution of the eigenvalue problem:
     a serial algorithm will be used

     GIPAW projectors -----------------------------------------------
     atom=  Ca   l=0  rc=    1.3000  rs=    0.8667
     atom=  Ca   l=0  rc=    1.3000  rs=    0.8667
     atom=  Ca   l=1  rc=    1.6000  rs=    1.0667
     atom=  Ca   l=1  rc=    1.6000  rs=    1.0667
     atom=  Ca   l=2  rc=    1.7000  rs=    1.1333
     atom=  Ca   l=2  rc=    1.7000  rs=    1.1333
     projs nearly linearly dependent: l=0  n1,n2= 1, 2  s=  0.99170013
     projs nearly linearly dependent: l=2  n1,n2= 1, 2  s=  0.99334936

     atom=  O    l=0  rc=    1.3000  rs=    0.8667
     atom=  O    l=0  rc=    1.3000  rs=    0.8667
     atom=  O    l=1  rc=    1.3500  rs=    0.9000
     atom=  O    l=1  rc=    1.3500  rs=    0.9000
     projs nearly linearly dependent: l=1  n1,n2= 1, 2  s=  0.99790099

     atom=  Si   l=0  rc=    1.8000  rs=    1.2000
     atom=  Si   l=0  rc=    1.8000  rs=    1.2000
     atom=  Si   l=1  rc=    1.8000  rs=    1.2000
     atom=  Si   l=1  rc=    1.8000  rs=    1.2000
     atom=  Si   l=2  rc=    1.8000  rs=    1.2000
     atom=  Si   l=2  rc=    1.8000  rs=    1.2000
     projs nearly linearly dependent: l=2  n1,n2= 1, 2  s=  0.99992180

     atom=  H    l=0  rc=    1.0000  rs=    0.6667
     atom=  H    l=0  rc=    1.0000  rs=    0.6667
     projs nearly linearly dependent: l=0  n1,n2= 1, 2  s=  0.99968852
     -----------------------------------------------------------------

     GIPAW integrals: -------------------------------------------
     Atom  i/j   nmr_para   nmr_dia   epr_rmc  epr_para   epr_dia
       Ca  1 1   0.25E+04 -0.66E+00  0.13E+02  0.81E+09  0.75E+03
       Ca  2 1   0.26E+04 -0.73E+00  0.13E+02  0.86E+09  0.79E+03
       Ca  2 2   0.28E+04 -0.80E+00  0.13E+02  0.92E+09  0.84E+03
       Ca  3 3   0.30E+02  0.22E+00  0.11E+02  0.47E+05  0.19E+03
       Ca  4 3   0.33E+02  0.20E+00  0.12E+02  0.54E+05  0.22E+03
       Ca  4 4   0.37E+02  0.17E+00  0.13E+02  0.60E+05  0.24E+03
       Ca  5 5   0.29E+01  0.74E+00  0.81E+01  0.47E+03  0.66E+02
       Ca  6 5   0.36E+01  0.91E+00  0.10E+02  0.59E+03  0.81E+02
       Ca  6 6   0.45E+01  0.11E+01  0.13E+02  0.74E+03  0.10E+03
       O   1 1   0.81E+03 -0.32E+00  0.65E+01  0.43E+08  0.24E+03
       O   2 1   0.91E+03 -0.39E+00  0.71E+01  0.48E+08  0.27E+03
       O   2 2   0.10E+04 -0.48E+00  0.78E+01  0.55E+08  0.31E+03
       O   3 3   0.99E+01  0.87E+00  0.58E+01  0.24E+04  0.75E+02
       O   4 3   0.11E+02  0.97E+00  0.67E+01  0.27E+04  0.83E+02
       O   4 4   0.12E+02  0.11E+01  0.76E+01  0.31E+04  0.93E+02
       Si  1 1   0.12E+04 -0.54E-01  0.93E+01  0.18E+09  0.37E+03
       Si  2 1   0.17E+04  0.68E-01  0.12E+02  0.26E+09  0.52E+03
       Si  2 2   0.24E+04  0.31E+00  0.19E+02  0.37E+09  0.74E+03
       Si  3 3   0.18E+02  0.34E+00  0.10E+02  0.13E+05  0.11E+03
       Si  4 3   0.21E+02  0.27E+00  0.11E+02  0.15E+05  0.13E+03
       Si  4 4   0.23E+02  0.18E+00  0.12E+02  0.18E+05  0.14E+03
       Si  5 5   0.26E+00  0.79E-01  0.58E+00  0.29E+02  0.79E+01
       Si  6 5   0.27E+00  0.84E-01  0.62E+00  0.30E+02  0.81E+01
       Si  6 6   0.29E+00  0.89E-01  0.66E+00  0.31E+02  0.84E+01
       H   1 1   0.39E+02  0.19E+00  0.29E+00  0.78E+05  0.13E+02
       H   2 1   0.41E+02  0.21E+00  0.32E+00  0.82E+05  0.14E+02
       H   2 2   0.43E+02  0.22E+00  0.36E+00  0.86E+05  0.15E+02
     ------------------------------------------------------------

     alpha_pv=     76.5233 eV

     Number of occupied bands for each k-point:
     k-point:     1    nbnd_occ= 236
     k-point:     2    nbnd_occ= 236
     k-point:     3    nbnd_occ= 236
     k-point:     4    nbnd_occ= 236


     q-space interpolation up to   240.00 Rydberg

     GIPAW job: nmr                                                                             
     NMR macroscopic correction: yes
             0.6667          0.0000          0.0000
             0.0000          0.6667          0.0000
             0.0000          0.0000          0.6667


     Largest allocated arrays     est. size (Mb)     dimensions
        KS wavefunctions at k          11.30 Mb     (    3137,  236)
        KS wavefunctions at k+q        11.30 Mb     (    3137,  236)
        First-order wavefunctions     112.97 Mb     (    3137,  236, 10)
        First-order wavefunct (US)     67.78 Mb     (    3137,  236,  6)
        Charge/spin density             0.49 Mb     (   64800,    1)
        Induced current                 4.45 Mb     (   64800,    3,3,1)
        Induced magnetic field          4.45 Mb     (   64800,    3,3,1)
        NL pseudopotentials            39.44 Mb     (    3137,  824)
        GIPAW NL terms                 39.44 Mb     (    3137,  824)

     Computing the magnetic susceptibility     isolve=0    ethr=  0.1000E-13
     k-point #    1 of     4      pool #  1    cpu time:       9.1
     compute_u_kq: q = (    0.0000,    0.0000,    0.0000)
     Rotating WFCS
     ethr =  1.00E-14,  avg # of iterations =  5.0
     eigenvalues at k:
 -34.8772 -34.8656 -34.8111 -34.6867 -34.6123 -34.5317 -34.5277 -34.5271
 -34.4322 -34.3617 -34.1961 -34.0622 -33.9101 -16.8633 -16.7285 -16.7022
 -16.6522 -16.5426 -16.4765 -16.4275 -16.3210 -16.2864 -16.2597 -16.1983
 -16.1676 -16.1492 -16.1274 -16.1197 -16.0906 -16.0587 -16.0210 -15.9929
 -15.9654 -15.9442 -15.9162 -15.9114 -15.8777 -15.8532 -15.8381 -15.8266
 -15.8162 -15.7784 -15.7597 -15.7345 -15.7177 -15.6895 -15.6585 -15.6233
 -15.6170 -15.5859 -15.5507 -15.5202 -15.5044 -15.4880 -15.4659 -15.4333
 -15.3138 -15.2870 -15.2848 -15.2561 -15.2464 -15.2256 -15.1994 -15.1620
 -15.1400 -15.0591 -15.0198 -14.9791 -14.9619 -14.8824 -14.8176 -14.7030
 -13.9996 -13.9202 -13.8594 -13.7923 -13.7226 -13.6112 -13.5554 -13.5140
 -13.3469 -13.3195 -13.2111 -13.1795 -13.1716 -13.1203 -13.0360 -12.9789
 -12.9313 -12.8261 -12.8042 -12.6754 -12.6482 -12.6261 -12.5522 -12.5064
 -12.4413 -12.3471  -4.9139  -4.7237  -4.4562  -4.3633  -4.3219  -4.1890
  -4.1372  -4.1175  -4.0149  -3.9947  -3.9318  -3.8589  -3.7389  -3.6257
  -3.6028  -3.5075  -3.4736  -3.3905  -3.0946  -2.4227  -1.8284  -1.7762
  -1.7214  -1.6023  -1.5872  -1.5530  -1.4821  -1.4046  -1.3792  -1.3542
  -1.2357  -1.1534  -1.0510  -0.9820  -0.9048  -0.8761  -0.8087  -0.7517
  -0.7219  -0.6831  -0.6403  -0.5935  -0.5255  -0.4959  -0.4460  -0.3851
  -0.3721  -0.3417  -0.2953  -0.2552  -0.1787  -0.1503  -0.0538   0.0455
   0.1000   0.1864   0.2091   0.2868   0.3314   0.3787   0.4199   0.4863
   0.5759   0.6397   0.7168   0.7354   0.7689   0.7928   0.8950   0.9346
   0.9686   1.0002   1.0308   1.0728   1.1353   1.1480   1.2067   1.2396
   1.2632   1.2953   1.3361   1.3505   1.3754   1.3975   1.4460   1.4592
   1.4929   1.5205   1.5453   1.5640   1.6146   1.6489   1.6562   1.6814
   1.7013   1.7257   1.7625   1.7756   1.8325   1.8404   1.8558   1.8857
   1.9242   1.9630   2.0100   2.0430   2.0627   2.0960   2.1387   2.1561
   2.2438   2.2896   2.3044   2.3292   2.3667   2.4015   2.4081   2.4270
   2.4465   2.4640   2.5120   2.5367   2.5479   2.5635   2.5859   2.6488
   2.6883   2.7321   2.7623   2.8248   2.9333   2.9905   3.0375   3.0634
   3.1047   3.1953   3.2888   3.3844
     eigenvalues at k+q:
 -34.8772 -34.8656 -34.8111 -34.6867 -34.6123 -34.5317 -34.5277 -34.5271
 -34.4322 -34.3617 -34.1961 -34.0622 -33.9101 -16.8633 -16.7285 -16.7022
 -16.6522 -16.5426 -16.4765 -16.4274 -16.3210 -16.2864 -16.2597 -16.1983
 -16.1676 -16.1492 -16.1274 -16.1197 -16.0906 -16.0587 -16.0210 -15.9929
 -15.9654 -15.9442 -15.9162 -15.9114 -15.8777 -15.8532 -15.8381 -15.8266
 -15.8162 -15.7784 -15.7597 -15.7345 -15.7177 -15.6895 -15.6585 -15.6233
 -15.6170 -15.5859 -15.5507 -15.5202 -15.5044 -15.4880 -15.4659 -15.4333
 -15.3138 -15.2870 -15.2848 -15.2561 -15.2464 -15.2256 -15.1994 -15.1620
 -15.1400 -15.0591 -15.0198 -14.9791 -14.9619 -14.8824 -14.8176 -14.7030
 -13.9996 -13.9202 -13.8594 -13.7923 -13.7226 -13.6112 -13.5554 -13.5140
 -13.3469 -13.3195 -13.2111 -13.1795 -13.1716 -13.1203 -13.0360 -12.9789
 -12.9313 -12.8261 -12.8042 -12.6754 -12.6482 -12.6261 -12.5522 -12.5064
 -12.4413 -12.3471  -4.9139  -4.7237  -4.4562  -4.3633  -4.3219  -4.1890
  -4.1372  -4.1175  -4.0149  -3.9947  -3.9318  -3.8589  -3.7389  -3.6257
  -3.6028  -3.5075  -3.4736  -3.3905  -3.0946  -2.4227  -1.8284  -1.7762
  -1.7213  -1.6023  -1.5872  -1.5530  -1.4821  -1.4046  -1.3792  -1.3542
  -1.2357  -1.1534  -1.0510  -0.9820  -0.9048  -0.8761  -0.8087  -0.7517
  -0.7219  -0.6830  -0.6403  -0.5935  -0.5255  -0.4959  -0.4460  -0.3851
  -0.3721  -0.3417  -0.2953  -0.2552  -0.1787  -0.1503  -0.0538   0.0455
   0.1000   0.1864   0.2091   0.2868   0.3314   0.3787   0.4199   0.4863
   0.5759   0.6397   0.7168   0.7354   0.7689   0.7928   0.8950   0.9346
   0.9686   1.0002   1.0308   1.0728   1.1353   1.1480   1.2067   1.2396
   1.2632   1.2953   1.3361   1.3505   1.3754   1.3975   1.4460   1.4592
   1.4929   1.5205   1.5453   1.5640   1.6146   1.6489   1.6562   1.6814
   1.7013   1.7257   1.7625   1.7756   1.8325   1.8404   1.8558   1.8857
   1.9242   1.9630   2.0100   2.0430   2.0627   2.0960   2.1387   2.1561
   2.2438   2.2896   2.3044   2.3292   2.3667   2.4015   2.4081   2.4270
   2.4465   2.4640   2.5120   2.5367   2.5479   2.5635   2.5860   2.6488
   2.6883   2.7321   2.7623   2.8248   2.9333   2.9905   3.0375   3.0634
   3.1047   3.1953   3.2888   3.3844
     cgsolve_all iterations  63    anorm=    0.76E-07
PARA_AUG  1     -24.0225508        -0.2558399        -1.1224372
     cgsolve_all iterations  63    anorm=    0.76E-07
PARA_AUG  2      -0.2585051       -26.1403974         0.1777949
     cgsolve_all iterations  63    anorm=    0.73E-07
PARA_AUG  3      -1.0496408         0.0831762       -25.9966601
     cgsolve_all iterations  70    anorm=    0.70E-07
     cgsolve_all iterations  70    anorm=    0.69E-07
     cgsolve_all iterations  70    anorm=    0.71E-07
     compute_u_kq: q = (    0.0198,    0.0000,    0.0000)
     Rotating WFCS
     ethr =  1.00E-14,  avg # of iterations = 23.0
     eigenvalues at k:
 -34.8772 -34.8656 -34.8111 -34.6867 -34.6123 -34.5317 -34.5277 -34.5271
 -34.4322 -34.3617 -34.1961 -34.0622 -33.9101 -16.8633 -16.7285 -16.7022
 -16.6522 -16.5426 -16.4765 -16.4275 -16.3210 -16.2864 -16.2597 -16.1983
 -16.1676 -16.1492 -16.1274 -16.1197 -16.0906 -16.0587 -16.0210 -15.9929
 -15.9654 -15.9442 -15.9162 -15.9114 -15.8777 -15.8532 -15.8381 -15.8266
 -15.8162 -15.7784 -15.7597 -15.7345 -15.7177 -15.6895 -15.6585 -15.6233
 -15.6170 -15.5859 -15.5507 -15.5202 -15.5044 -15.4880 -15.4659 -15.4333
 -15.3138 -15.2870 -15.2848 -15.2561 -15.2464 -15.2256 -15.1994 -15.1620
 -15.1400 -15.0591 -15.0198 -14.9791 -14.9619 -14.8824 -14.8176 -14.7030
 -13.9996 -13.9202 -13.8594 -13.7923 -13.7226 -13.6112 -13.5554 -13.5140
 -13.3469 -13.3195 -13.2111 -13.1795 -13.1716 -13.1203 -13.0360 -12.9789
 -12.9313 -12.8261 -12.8042 -12.6754 -12.6482 -12.6261 -12.5522 -12.5064
 -12.4413 -12.3471  -4.9139  -4.7237  -4.4562  -4.3633  -4.3219  -4.1890
  -4.1372  -4.1175  -4.0149  -3.9947  -3.9318  -3.8589  -3.7389  -3.6257
  -3.6028  -3.5075  -3.4736  -3.3905  -3.0946  -2.4227  -1.8284  -1.7762
  -1.7214  -1.6023  -1.5872  -1.5530  -1.4821  -1.4046  -1.3792  -1.3542
  -1.2357  -1.1534  -1.0510  -0.9820  -0.9048  -0.8761  -0.8087  -0.7517
  -0.7219  -0.6831  -0.6403  -0.5935  -0.5255  -0.4959  -0.4460  -0.3851
  -0.3721  -0.3417  -0.2953  -0.2552  -0.1787  -0.1503  -0.0538   0.0455
   0.1000   0.1864   0.2091   0.2868   0.3314   0.3787   0.4199   0.4863
   0.5759   0.6397   0.7168   0.7354   0.7689   0.7928   0.8950   0.9346
   0.9686   1.0002   1.0308   1.0728   1.1353   1.1480   1.2067   1.2396
   1.2632   1.2953   1.3361   1.3505   1.3754   1.3975   1.4460   1.4592
   1.4929   1.5205   1.5453   1.5640   1.6146   1.6489   1.6562   1.6814
   1.7013   1.7257   1.7625   1.7756   1.8325   1.8404   1.8558   1.8857
   1.9242   1.9630   2.0100   2.0430   2.0627   2.0960   2.1387   2.1561
   2.2438   2.2896   2.3044   2.3292   2.3667   2.4015   2.4081   2.4270
   2.4465   2.4640   2.5120   2.5367   2.5479   2.5635   2.5859   2.6488
   2.6883   2.7321   2.7623   2.8248   2.9333   2.9905   3.0375   3.0634
   3.1047   3.1953   3.2888   3.3844
     eigenvalues at k+q:
 -34.8771 -34.8656 -34.8111 -34.6867 -34.6123 -34.5317 -34.5277 -34.5271
 -34.4322 -34.3617 -34.1961 -34.0622 -33.9101 -16.8629 -16.7287 -16.7038
 -16.6502 -16.5432 -16.4823 -16.4318 -16.3245 -16.2904 -16.2621 -16.1991
 -16.1699 -16.1509 -16.1251 -16.1197 -16.0905 -16.0577 -16.0194 -15.9924
 -15.9655 -15.9456 -15.9159 -15.9123 -15.8793 -15.8545 -15.8385 -15.8257
 -15.8164 -15.7771 -15.7568 -15.7346 -15.7145 -15.6888 -15.6608 -15.6222
 -15.6174 -15.5868 -15.5507 -15.5191 -15.5023 -15.4862 -15.4650 -15.4347
 -15.3116 -15.2846 -15.2804 -15.2552 -15.2459 -15.2246 -15.1954 -15.1603
 -15.1389 -15.0577 -15.0214 -14.9774 -14.9613 -14.8825 -14.8172 -14.7008
 -13.9994 -13.9167 -13.8551 -13.7891 -13.7139 -13.6027 -13.5495 -13.5054
 -13.3457 -13.3173 -13.2120 -13.1835 -13.1742 -13.1236 -13.0423 -12.9835
 -12.9460 -12.8342 -12.8068 -12.6759 -12.6498 -12.6255 -12.5583 -12.5097
 -12.4456 -12.3461  -4.9119  -4.7237  -4.4532  -4.3627  -4.3211  -4.1896
  -4.1380  -4.1190  -4.0133  -3.9952  -3.9321  -3.8659  -3.7389  -3.6262
  -3.6035  -3.5041  -3.4703  -3.3906  -3.0942  -2.4222  -1.8139  -1.7703
  -1.7121  -1.5993  -1.5822  -1.5505  -1.4722  -1.4021  -1.3744  -1.3511
  -1.2290  -1.1526  -1.0470  -0.9772  -0.9026  -0.8806  -0.8106  -0.7578
  -0.7234  -0.6850  -0.6439  -0.5981  -0.5260  -0.4988  -0.4467  -0.3878
  -0.3756  -0.3471  -0.2951  -0.2564  -0.1794  -0.1519  -0.0567   0.0468
   0.0964   0.1834   0.2098   0.2852   0.3263   0.3760   0.4168   0.4881
   0.5732   0.6410   0.7139   0.7298   0.7673   0.7924   0.8893   0.9288
   0.9653   0.9951   1.0291   1.0729   1.1312   1.1435   1.2013   1.2367
   1.2540   1.2939   1.3321   1.3468   1.3706   1.3991   1.4497   1.4543
   1.4894   1.5197   1.5436   1.5649   1.6161   1.6464   1.6559   1.6820
   1.7000   1.7251   1.7573   1.7749   1.8329   1.8405   1.8577   1.8867
   1.9267   1.9656   2.0103   2.0379   2.0645   2.0982   2.1384   2.1535
   2.2478   2.2932   2.3086   2.3317   2.3685   2.4037   2.4109   2.4295
   2.4479   2.4693   2.5151   2.5357   2.5496   2.5675   2.5884   2.6524
   2.6914   2.7310   2.7594   2.8232   2.9366   2.9921   3.0404   3.0666
   3.1045   3.1926   3.2890   3.3808
     cgsolve_all iterations  70    anorm=    0.70E-07
     cgsolve_all iterations  70    anorm=    0.70E-07
     cgsolve_all iterations  70    anorm=    0.70E-07
     compute_u_kq: q = (   -0.0198,    0.0000,    0.0000)
     Rotating WFCS
     ethr =  1.00E-14,  avg # of iterations = 23.0
     eigenvalues at k:
 -34.8772 -34.8656 -34.8111 -34.6867 -34.6123 -34.5317 -34.5277 -34.5271
 -34.4322 -34.3617 -34.1961 -34.0622 -33.9101 -16.8633 -16.7285 -16.7022
 -16.6522 -16.5426 -16.4765 -16.4275 -16.3210 -16.2864 -16.2597 -16.1983
 -16.1676 -16.1492 -16.1274 -16.1197 -16.0906 -16.0587 -16.0210 -15.9929
 -15.9654 -15.9442 -15.9162 -15.9114 -15.8777 -15.8532 -15.8381 -15.8266
 -15.8162 -15.7784 -15.7597 -15.7345 -15.7177 -15.6895 -15.6585 -15.6233
 -15.6170 -15.5859 -15.5507 -15.5202 -15.5044 -15.4880 -15.4659 -15.4333
 -15.3138 -15.2870 -15.2848 -15.2561 -15.2464 -15.2256 -15.1994 -15.1620
 -15.1400 -15.0591 -15.0198 -14.9791 -14.9619 -14.8824 -14.8176 -14.7030
 -13.9996 -13.9202 -13.8594 -13.7923 -13.7226 -13.6112 -13.5554 -13.5140
 -13.3469 -13.3195 -13.2111 -13.1795 -13.1716 -13.1203 -13.0360 -12.9789
 -12.9313 -12.8261 -12.8042 -12.6754 -12.6482 -12.6261 -12.5522 -12.5064
 -12.4413 -12.3471  -4.9139  -4.7237  -4.4562  -4.3633  -4.3219  -4.1890
  -4.1372  -4.1175  -4.0149  -3.9947  -3.9318  -3.8589  -3.7389  -3.6257
  -3.6028  -3.5075  -3.4736  -3.3905  -3.0946  -2.4227  -1.8284  -1.7762
  -1.7214  -1.6023  -1.5872  -1.5530  -1.4821  -1.4046  -1.3792  -1.3542
  -1.2357  -1.1534  -1.0510  -0.9820  -0.9048  -0.8761  -0.8087  -0.7517
  -0.7219  -0.6831  -0.6403  -0.5935  -0.5255  -0.4959  -0.4460  -0.3851
  -0.3721  -0.3417  -0.2953  -0.2552  -0.1787  -0.1503  -0.0538   0.0455
   0.1000   0.1864   0.2091   0.2868   0.3314   0.3787   0.4199   0.4863
   0.5759   0.6397   0.7168   0.7354   0.7689   0.7928   0.8950   0.9346
   0.9686   1.0002   1.0308   1.0728   1.1353   1.1480   1.2067   1.2396
   1.2632   1.2953   1.3361   1.3505   1.3754   1.3975   1.4460   1.4592
   1.4929   1.5205   1.5453   1.5640   1.6146   1.6489   1.6562   1.6814
   1.7013   1.7257   1.7625   1.7756   1.8325   1.8404   1.8558   1.8857
   1.9242   1.9630   2.0100   2.0430   2.0627   2.0960   2.1387   2.1561
   2.2438   2.2896   2.3044   2.3292   2.3667   2.4015   2.4081   2.4270
   2.4465   2.4640   2.5120   2.5367   2.5479   2.5635   2.5859   2.6488
   2.6883   2.7321   2.7623   2.8248   2.9333   2.9905   3.0375   3.0634
   3.1047   3.1953   3.2888   3.3844
     eigenvalues at k+q:
 -34.8772 -34.8656 -34.8111 -34.6867 -34.6123 -34.5317 -34.5277 -34.5271
 -34.4322 -34.3617 -34.1961 -34.0622 -33.9101 -16.8638 -16.7283 -16.7007
 -16.6541 -16.5420 -16.4705 -16.4229 -16.3175 -16.2822 -16.2572 -16.1975
 -16.1653 -16.1480 -16.1297 -16.1195 -16.0908 -16.0602 -16.0223 -15.9936
 -15.9653 -15.9428 -15.9170 -15.9099 -15.8762 -15.8522 -15.8376 -15.8276
 -15.8156 -15.7799 -15.7626 -15.7341 -15.7208 -15.6901 -15.6561 -15.6249
 -15.6164 -15.5849 -15.5507 -15.5212 -15.5066 -15.4896 -15.4668 -15.4317
 -15.3160 -15.2907 -15.2877 -15.2576 -15.2462 -15.2274 -15.2025 -15.1636
 -15.1412 -15.0606 -15.0183 -14.9809 -14.9625 -14.8825 -14.8181 -14.7051
 -13.9999 -13.9238 -13.8637 -13.7951 -13.7312 -13.6206 -13.5605 -13.5214
 -13.3491 -13.3209 -13.2106 -13.1763 -13.1678 -13.1167 -13.0296 -12.9747
 -12.9172 -12.8184 -12.8013 -12.6749 -12.6468 -12.6267 -12.5473 -12.5020
 -12.4369 -12.3483  -4.9158  -4.7236  -4.4591  -4.3641  -4.3226  -4.1883
  -4.1365  -4.1160  -4.0165  -3.9941  -3.9316  -3.8519  -3.7387  -3.6249
  -3.6022  -3.5113  -3.4766  -3.3904  -3.0949  -2.4232  -1.8433  -1.7818
  -1.7304  -1.6071  -1.5909  -1.5556  -1.4916  -1.4076  -1.3845  -1.3557
  -1.2419  -1.1543  -1.0551  -0.9864  -0.9078  -0.8722  -0.8062  -0.7458
  -0.7207  -0.6804  -0.6370  -0.5887  -0.5252  -0.4936  -0.4452  -0.3828
  -0.3682  -0.3362  -0.2955  -0.2541  -0.1782  -0.1483  -0.0508   0.0444
   0.1035   0.1887   0.2089   0.2881   0.3364   0.3812   0.4233   0.4845
   0.5781   0.6377   0.7198   0.7415   0.7706   0.7933   0.9014   0.9390
   0.9705   1.0059   1.0332   1.0738   1.1382   1.1530   1.2129   1.2423
   1.2718   1.2964   1.3399   1.3543   1.3818   1.3962   1.4416   1.4635
   1.4972   1.5212   1.5470   1.5634   1.6134   1.6497   1.6575   1.6796
   1.7028   1.7260   1.7651   1.7776   1.8319   1.8387   1.8574   1.8856
   1.9219   1.9603   2.0087   2.0481   2.0622   2.0934   2.1391   2.1594
   2.2396   2.2840   2.3015   2.3272   2.3649   2.3986   2.4056   2.4249
   2.4447   2.4594   2.5083   2.5374   2.5464   2.5592   2.5840   2.6453
   2.6845   2.7339   2.7661   2.8263   2.9297   2.9887   3.0346   3.0601
   3.1048   3.1981   3.2884   3.3879
     cgsolve_all iterations  72    anorm=    0.70E-07
     cgsolve_all iterations  70    anorm=    0.68E-07
     cgsolve_all iterations  70    anorm=    0.70E-07
     compute_u_kq: q = (    0.0000,    0.0198,    0.0000)
     Rotating WFCS
     ethr =  1.00E-14,  avg # of iterations = 23.0
     eigenvalues at k:
 -34.8772 -34.8656 -34.8111 -34.6867 -34.6123 -34.5317 -34.5277 -34.5271
 -34.4322 -34.3617 -34.1961 -34.0622 -33.9101 -16.8633 -16.7285 -16.7022
 -16.6522 -16.5426 -16.4765 -16.4275 -16.3210 -16.2864 -16.2597 -16.1983
 -16.1676 -16.1492 -16.1274 -16.1197 -16.0906 -16.0587 -16.0210 -15.9929
 -15.9654 -15.9442 -15.9162 -15.9114 -15.8777 -15.8532 -15.8381 -15.8266
 -15.8162 -15.7784 -15.7597 -15.7345 -15.7177 -15.6895 -15.6585 -15.6233
 -15.6170 -15.5859 -15.5507 -15.5202 -15.5044 -15.4880 -15.4659 -15.4333
 -15.3138 -15.2870 -15.2848 -15.2561 -15.2464 -15.2256 -15.1994 -15.1620
 -15.1400 -15.0591 -15.0198 -14.9791 -14.9619 -14.8824 -14.8176 -14.7030
 -13.9996 -13.9202 -13.8594 -13.7923 -13.7226 -13.6112 -13.5554 -13.5140
 -13.3469 -13.3195 -13.2111 -13.1795 -13.1716 -13.1203 -13.0360 -12.9789
 -12.9313 -12.8261 -12.8042 -12.6754 -12.6482 -12.6261 -12.5522 -12.5064
 -12.4413 -12.3471  -4.9139  -4.7237  -4.4562  -4.3633  -4.3219  -4.1890
  -4.1372  -4.1175  -4.0149  -3.9947  -3.9318  -3.8589  -3.7389  -3.6257
  -3.6028  -3.5075  -3.4736  -3.3905  -3.0946  -2.4227  -1.8284  -1.7762
  -1.7214  -1.6023  -1.5872  -1.5530  -1.4821  -1.4046  -1.3792  -1.3542
  -1.2357  -1.1534  -1.0510  -0.9820  -0.9048  -0.8761  -0.8087  -0.7517
  -0.7219  -0.6831  -0.6403  -0.5935  -0.5255  -0.4959  -0.4460  -0.3851
  -0.3721  -0.3417  -0.2953  -0.2552  -0.1787  -0.1503  -0.0538   0.0455
   0.1000   0.1864   0.2091   0.2868   0.3314   0.3787   0.4199   0.4863
   0.5759   0.6397   0.7168   0.7354   0.7689   0.7928   0.8950   0.9346
   0.9686   1.0002   1.0308   1.0728   1.1353   1.1480   1.2067   1.2396
   1.2632   1.2953   1.3361   1.3505   1.3754   1.3975   1.4460   1.4592
   1.4929   1.5205   1.5453   1.5640   1.6146   1.6489   1.6562   1.6814
   1.7013   1.7257   1.7625   1.7756   1.8325   1.8404   1.8558   1.8857
   1.9242   1.9630   2.0100   2.0430   2.0627   2.0960   2.1387   2.1561
   2.2438   2.2896   2.3044   2.3292   2.3667   2.4015   2.4081   2.4270
   2.4465   2.4640   2.5120   2.5367   2.5479   2.5635   2.5859   2.6488
   2.6883   2.7321   2.7623   2.8248   2.9333   2.9905   3.0375   3.0634
   3.1047   3.1953   3.2888   3.3844
     eigenvalues at k+q:
 -34.8772 -34.8656 -34.8111 -34.6867 -34.6123 -34.5317 -34.5277 -34.5271
 -34.4322 -34.3617 -34.1961 -34.0622 -33.9101 -16.8633 -16.7288 -16.7024
 -16.6516 -16.5418 -16.4779 -16.4267 -16.3212 -16.2871 -16.2600 -16.1961
 -16.1676 -16.1508 -16.1262 -16.1197 -16.0920 -16.0584 -16.0215 -15.9925
 -15.9660 -15.9447 -15.9178 -15.9099 -15.8768 -15.8504 -15.8401 -15.8280
 -15.8148 -15.7770 -15.7592 -15.7340 -15.7193 -15.6907 -15.6581 -15.6220
 -15.6167 -15.5855 -15.5503 -15.5202 -15.5055 -15.4893 -15.4665 -15.4323
 -15.3141 -15.2875 -15.2841 -15.2561 -15.2470 -15.2242 -15.1989 -15.1630
 -15.1413 -15.0596 -15.0183 -14.9798 -14.9626 -14.8830 -14.8169 -14.7021
 -13.9997 -13.9220 -13.8610 -13.7920 -13.7221 -13.6106 -13.5573 -13.5083
 -13.3412 -13.3194 -13.2123 -13.1811 -13.1704 -13.1241 -13.0367 -12.9799
 -12.9384 -12.8206 -12.8042 -12.6757 -12.6480 -12.6260 -12.5522 -12.5063
 -12.4406 -12.3468  -4.9134  -4.7238  -4.4565  -4.3634  -4.3219  -4.1889
  -4.1394  -4.1147  -4.0155  -3.9949  -3.9323  -3.8589  -3.7388  -3.6254
  -3.6030  -3.5084  -3.4726  -3.3904  -3.0938  -2.4229  -1.8298  -1.7756
  -1.7224  -1.6058  -1.5866  -1.5523  -1.4785  -1.4052  -1.3769  -1.3548
  -1.2369  -1.1527  -1.0509  -0.9853  -0.9053  -0.8768  -0.8046  -0.7512
  -0.7193  -0.6783  -0.6397  -0.5938  -0.5307  -0.4991  -0.4509  -0.3865
  -0.3714  -0.3400  -0.2935  -0.2533  -0.1750  -0.1524  -0.0543   0.0450
   0.1013   0.1863   0.2108   0.2873   0.3303   0.3778   0.4183   0.4879
   0.5773   0.6371   0.7179   0.7333   0.7689   0.7932   0.9000   0.9334
   0.9623   1.0008   1.0357   1.0696   1.1369   1.1451   1.2049   1.2360
   1.2619   1.2946   1.3358   1.3501   1.3744   1.3977   1.4480   1.4595
   1.4926   1.5232   1.5450   1.5683   1.6132   1.6482   1.6570   1.6817
   1.7007   1.7233   1.7608   1.7743   1.8294   1.8433   1.8619   1.8863
   1.9251   1.9608   2.0106   2.0422   2.0690   2.0971   2.1414   2.1562
   2.2427   2.2908   2.3033   2.3275   2.3660   2.3997   2.4072   2.4259
   2.4478   2.4624   2.5130   2.5359   2.5477   2.5692   2.5838   2.6482
   2.6864   2.7296   2.7657   2.8272   2.9333   2.9879   3.0385   3.0623
   3.1049   3.1956   3.2881   3.3845
     cgsolve_all iterations  70    anorm=    0.69E-07
     cgsolve_all iterations  70    anorm=    0.70E-07
     cgsolve_all iterations  70    anorm=    0.71E-07
     compute_u_kq: q = (    0.0000,   -0.0198,    0.0000)
     Rotating WFCS
     ethr =  1.00E-14,  avg # of iterations = 23.0
     eigenvalues at k:
 -34.8772 -34.8656 -34.8111 -34.6867 -34.6123 -34.5317 -34.5277 -34.5271
 -34.4322 -34.3617 -34.1961 -34.0622 -33.9101 -16.8633 -16.7285 -16.7022
 -16.6522 -16.5426 -16.4765 -16.4275 -16.3210 -16.2864 -16.2597 -16.1983
 -16.1676 -16.1492 -16.1274 -16.1197 -16.0906 -16.0587 -16.0210 -15.9929
 -15.9654 -15.9442 -15.9162 -15.9114 -15.8777 -15.8532 -15.8381 -15.8266
 -15.8162 -15.7784 -15.7597 -15.7345 -15.7177 -15.6895 -15.6585 -15.6233
 -15.6170 -15.5859 -15.5507 -15.5202 -15.5044 -15.4880 -15.4659 -15.4333
 -15.3138 -15.2870 -15.2848 -15.2561 -15.2464 -15.2256 -15.1994 -15.1620
 -15.1400 -15.0591 -15.0198 -14.9791 -14.9619 -14.8824 -14.8176 -14.7030
 -13.9996 -13.9202 -13.8594 -13.7923 -13.7226 -13.6112 -13.5554 -13.5140
 -13.3469 -13.3195 -13.2111 -13.1795 -13.1716 -13.1203 -13.0360 -12.9789
 -12.9313 -12.8261 -12.8042 -12.6754 -12.6482 -12.6261 -12.5522 -12.5064
 -12.4413 -12.3471  -4.9139  -4.7237  -4.4562  -4.3633  -4.3219  -4.1890
  -4.1372  -4.1175  -4.0149  -3.9947  -3.9318  -3.8589  -3.7389  -3.6257
  -3.6028  -3.5075  -3.4736  -3.3905  -3.0946  -2.4227  -1.8284  -1.7762
  -1.7214  -1.6023  -1.5872  -1.5530  -1.4821  -1.4046  -1.3792  -1.3542
  -1.2357  -1.1534  -1.0510  -0.9820  -0.9048  -0.8761  -0.8087  -0.7517
  -0.7219  -0.6831  -0.6403  -0.5935  -0.5255  -0.4959  -0.4460  -0.3851
  -0.3721  -0.3417  -0.2953  -0.2552  -0.1787  -0.1503  -0.0538   0.0455
   0.1000   0.1864   0.2091   0.2868   0.3314   0.3787   0.4199   0.4863
   0.5759   0.6397   0.7168   0.7354   0.7689   0.7928   0.8950   0.9346
   0.9686   1.0002   1.0308   1.0728   1.1353   1.1480   1.2067   1.2396
   1.2632   1.2953   1.3361   1.3505   1.3754   1.3975   1.4460   1.4592
   1.4929   1.5205   1.5453   1.5640   1.6146   1.6489   1.6562   1.6814
   1.7013   1.7257   1.7625   1.7756   1.8325   1.8404   1.8558   1.8857
   1.9242   1.9630   2.0100   2.0430   2.0627   2.0960   2.1387   2.1561
   2.2438   2.2896   2.3044   2.3292   2.3667   2.4015   2.4081   2.4270
   2.4465   2.4640   2.5120   2.5367   2.5479   2.5635   2.5859   2.6488
   2.6883   2.7321   2.7623   2.8248   2.9333   2.9905   3.0375   3.0634
   3.1047   3.1953   3.2888   3.3844
     eigenvalues at k+q:
 -34.8772 -34.8656 -34.8111 -34.6867 -34.6123 -34.5317 -34.5277 -34.5271
 -34.4322 -34.3617 -34.1961 -34.0622 -33.9101 -16.8635 -16.7282 -16.7020
 -16.6528 -16.5432 -16.4750 -16.4283 -16.3208 -16.2857 -16.2591 -16.2004
 -16.1677 -16.1481 -16.1289 -16.1194 -16.0889 -16.0589 -16.0206 -15.9933
 -15.9651 -15.9437 -15.9157 -15.9121 -15.8786 -15.8566 -15.8359 -15.8251
 -15.8175 -15.7798 -15.7603 -15.7355 -15.7151 -15.6886 -15.6586 -15.6251
 -15.6168 -15.5859 -15.5509 -15.5205 -15.5042 -15.4860 -15.4653 -15.4343
 -15.3132 -15.2883 -15.2833 -15.2561 -15.2458 -15.2271 -15.1997 -15.1611
 -15.1388 -15.0588 -15.0216 -14.9789 -14.9611 -14.8818 -14.8183 -14.7038
 -13.9996 -13.9181 -13.8573 -13.7928 -13.7228 -13.6130 -13.5537 -13.5192
 -13.3510 -13.3199 -13.2101 -13.1783 -13.1722 -13.1166 -13.0350 -12.9785
 -12.9243 -12.8321 -12.8042 -12.6752 -12.6483 -12.6262 -12.5522 -12.5066
 -12.4418 -12.3475  -4.9143  -4.7234  -4.4562  -4.3633  -4.3217  -4.1890
  -4.1353  -4.1200  -4.0147  -3.9943  -3.9309  -3.8590  -3.7389  -3.6263
  -3.6024  -3.5075  -3.4738  -3.3905  -3.0953  -2.4224  -1.8272  -1.7770
  -1.7200  -1.6000  -1.5873  -1.5532  -1.4855  -1.4044  -1.3811  -1.3530
  -1.2340  -1.1543  -1.0517  -0.9797  -0.9048  -0.8747  -0.8126  -0.7525
  -0.7241  -0.6868  -0.6402  -0.5934  -0.5206  -0.4930  -0.4412  -0.3866
  -0.3718  -0.3427  -0.2968  -0.2570  -0.1820  -0.1485  -0.0539   0.0457
   0.0989   0.1865   0.2080   0.2858   0.3329   0.3793   0.4224   0.4853
   0.5740   0.6423   0.7157   0.7372   0.7691   0.7925   0.8896   0.9354
   0.9738   1.0004   1.0258   1.0775   1.1331   1.1513   1.2078   1.2422
   1.2643   1.2947   1.3345   1.3522   1.3769   1.3980   1.4431   1.4595
   1.4925   1.5183   1.5456   1.5601   1.6162   1.6496   1.6553   1.6799
   1.7026   1.7285   1.7631   1.7783   1.8335   1.8371   1.8524   1.8857
   1.9234   1.9656   2.0094   2.0424   2.0573   2.0949   2.1367   2.1561
   2.2447   2.2880   2.3058   2.3309   2.3672   2.4030   2.4093   2.4283
   2.4451   2.4662   2.5112   2.5364   2.5490   2.5577   2.5882   2.6498
   2.6895   2.7344   2.7579   2.8233   2.9337   2.9935   3.0368   3.0641
   3.1045   3.1950   3.2894   3.3843
     cgsolve_all iterations  70    anorm=    0.70E-07
     cgsolve_all iterations  70    anorm=    0.72E-07
     cgsolve_all iterations  70    anorm=    0.72E-07
     compute_u_kq: q = (    0.0000,    0.0000,    0.0198)
     Rotating WFCS
     ethr =  1.00E-14,  avg # of iterations = 23.0
     eigenvalues at k:
 -34.8772 -34.8656 -34.8111 -34.6867 -34.6123 -34.5317 -34.5277 -34.5271
 -34.4322 -34.3617 -34.1961 -34.0622 -33.9101 -16.8633 -16.7285 -16.7022
 -16.6522 -16.5426 -16.4765 -16.4275 -16.3210 -16.2864 -16.2597 -16.1983
 -16.1676 -16.1492 -16.1274 -16.1197 -16.0906 -16.0587 -16.0210 -15.9929
 -15.9654 -15.9442 -15.9162 -15.9114 -15.8777 -15.8532 -15.8381 -15.8266
 -15.8162 -15.7784 -15.7597 -15.7345 -15.7177 -15.6895 -15.6585 -15.6233
 -15.6170 -15.5859 -15.5507 -15.5202 -15.5044 -15.4880 -15.4659 -15.4333
 -15.3138 -15.2870 -15.2848 -15.2561 -15.2464 -15.2256 -15.1994 -15.1620
 -15.1400 -15.0591 -15.0198 -14.9791 -14.9619 -14.8824 -14.8176 -14.7030
 -13.9996 -13.9202 -13.8594 -13.7923 -13.7226 -13.6112 -13.5554 -13.5140
 -13.3469 -13.3195 -13.2111 -13.1795 -13.1716 -13.1203 -13.0360 -12.9789
 -12.9313 -12.8261 -12.8042 -12.6754 -12.6482 -12.6261 -12.5522 -12.5064
 -12.4413 -12.3471  -4.9139  -4.7237  -4.4562  -4.3633  -4.3219  -4.1890
  -4.1372  -4.1175  -4.0149  -3.9947  -3.9318  -3.8589  -3.7389  -3.6257
  -3.6028  -3.5075  -3.4736  -3.3905  -3.0946  -2.4227  -1.8284  -1.7762
  -1.7214  -1.6023  -1.5872  -1.5530  -1.4821  -1.4046  -1.3792  -1.3542
  -1.2357  -1.1534  -1.0510  -0.9820  -0.9048  -0.8761  -0.8087  -0.7517
  -0.7219  -0.6831  -0.6403  -0.5935  -0.5255  -0.4959  -0.4460  -0.3851
  -0.3721  -0.3417  -0.2953  -0.2552  -0.1787  -0.1503  -0.0538   0.0455
   0.1000   0.1864   0.2091   0.2868   0.3314   0.3787   0.4199   0.4863
   0.5759   0.6397   0.7168   0.7354   0.7689   0.7928   0.8950   0.9346
   0.9686   1.0002   1.0308   1.0728   1.1353   1.1480   1.2067   1.2396
   1.2632   1.2953   1.3361   1.3505   1.3754   1.3975   1.4460   1.4592
   1.4929   1.5205   1.5453   1.5640   1.6146   1.6489   1.6562   1.6814
   1.7013   1.7257   1.7625   1.7756   1.8325   1.8404   1.8558   1.8857
   1.9242   1.9630   2.0100   2.0430   2.0627   2.0960   2.1387   2.1561
   2.2438   2.2896   2.3044   2.3292   2.3667   2.4015   2.4081   2.4270
   2.4465   2.4640   2.5120   2.5367   2.5479   2.5635   2.5859   2.6488
   2.6883   2.7321   2.7623   2.8248   2.9333   2.9905   3.0375   3.0634
   3.1047   3.1953   3.2888   3.3844
     eigenvalues at k+q:
 -34.8772 -34.8656 -34.8111 -34.6867 -34.6123 -34.5317 -34.5277 -34.5271
 -34.4322 -34.3617 -34.1961 -34.0622 -33.9101 -16.8634 -16.7285 -16.7022
 -16.6522 -16.5425 -16.4763 -16.4280 -16.3208 -16.2868 -16.2588 -16.1987
 -16.1670 -16.1505 -16.1281 -16.1193 -16.0884 -16.0605 -16.0204 -15.9923
 -15.9661 -15.9447 -15.9151 -15.9111 -15.8790 -15.8536 -15.8374 -15.8264
 -15.8152 -15.7797 -15.7589 -15.7359 -15.7171 -15.6901 -15.6579 -15.6234
 -15.6163 -15.5865 -15.5502 -15.5201 -15.5035 -15.4879 -15.4668 -15.4333
 -15.3136 -15.2875 -15.2847 -15.2565 -15.2466 -15.2257 -15.1984 -15.1619
 -15.1401 -15.0592 -15.0195 -14.9788 -14.9623 -14.8826 -14.8176 -14.7029
 -13.9998 -13.9222 -13.8559 -13.7936 -13.7216 -13.6118 -13.5557 -13.5144
 -13.3469 -13.3191 -13.2111 -13.1792 -13.1717 -13.1202 -13.0361 -12.9790
 -12.9314 -12.8261 -12.8042 -12.6753 -12.6482 -12.6262 -12.5523 -12.5065
 -12.4413 -12.3471  -4.9139  -4.7236  -4.4562  -4.3634  -4.3219  -4.1890
  -4.1373  -4.1175  -4.0149  -3.9947  -3.9318  -3.8587  -3.7390  -3.6257
  -3.6028  -3.5075  -3.4735  -3.3905  -3.0946  -2.4227  -1.8291  -1.7743
  -1.7213  -1.6017  -1.5879  -1.5533  -1.4820  -1.4036  -1.3824  -1.3533
  -1.2356  -1.1527  -1.0545  -0.9781  -0.9057  -0.8756  -0.8132  -0.7512
  -0.7199  -0.6858  -0.6349  -0.5926  -0.5220  -0.4989  -0.4476  -0.3835
  -0.3724  -0.3424  -0.2982  -0.2545  -0.1778  -0.1495  -0.0550   0.0460
   0.1018   0.1839   0.2084   0.2866   0.3318   0.3789   0.4204   0.4867
   0.5768   0.6382   0.7159   0.7364   0.7693   0.7916   0.8952   0.9353
   0.9679   0.9983   1.0274   1.0741   1.1320   1.1525   1.2123   1.2396
   1.2612   1.2950   1.3373   1.3479   1.3730   1.3981   1.4510   1.4598
   1.4898   1.5214   1.5441   1.5656   1.6125   1.6497   1.6549   1.6809
   1.7032   1.7285   1.7621   1.7749   1.8301   1.8413   1.8598   1.8833
   1.9228   1.9649   2.0099   2.0415   2.0640   2.0955   2.1406   2.1541
   2.2402   2.2900   2.3069   2.3283   2.3672   2.4008   2.4105   2.4275
   2.4477   2.4633   2.5088   2.5379   2.5479   2.5627   2.5864   2.6492
   2.6888   2.7315   2.7621   2.8243   2.9327   2.9904   3.0380   3.0639
   3.1047   3.1955   3.2887   3.3846
     cgsolve_all iterations  70    anorm=    0.70E-07
     cgsolve_all iterations  70    anorm=    0.69E-07
     cgsolve_all iterations  70    anorm=    0.72E-07
     compute_u_kq: q = (    0.0000,    0.0000,   -0.0198)
     Rotating WFCS
     ethr =  1.00E-14,  avg # of iterations = 23.0
     eigenvalues at k:
 -34.8772 -34.8656 -34.8111 -34.6867 -34.6123 -34.5317 -34.5277 -34.5271
 -34.4322 -34.3617 -34.1961 -34.0622 -33.9101 -16.8633 -16.7285 -16.7022
 -16.6522 -16.5426 -16.4765 -16.4275 -16.3210 -16.2864 -16.2597 -16.1983
 -16.1676 -16.1492 -16.1274 -16.1197 -16.0906 -16.0587 -16.0210 -15.9929
 -15.9654 -15.9442 -15.9162 -15.9114 -15.8777 -15.8532 -15.8381 -15.8266
 -15.8162 -15.7784 -15.7597 -15.7345 -15.7177 -15.6895 -15.6585 -15.6233
 -15.6170 -15.5859 -15.5507 -15.5202 -15.5044 -15.4880 -15.4659 -15.4333
 -15.3138 -15.2870 -15.2848 -15.2561 -15.2464 -15.2256 -15.1994 -15.1620
 -15.1400 -15.0591 -15.0198 -14.9791 -14.9619 -14.8824 -14.8176 -14.7030
 -13.9996 -13.9202 -13.8594 -13.7923 -13.7226 -13.6112 -13.5554 -13.5140
 -13.3469 -13.3195 -13.2111 -13.1795 -13.1716 -13.1203 -13.0360 -12.9789
 -12.9313 -12.8261 -12.8042 -12.6754 -12.6482 -12.6261 -12.5522 -12.5064
 -12.4413 -12.3471  -4.9139  -4.7237  -4.4562  -4.3633  -4.3219  -4.1890
  -4.1372  -4.1175  -4.0149  -3.9947  -3.9318  -3.8589  -3.7389  -3.6257
  -3.6028  -3.5075  -3.4736  -3.3905  -3.0946  -2.4227  -1.8284  -1.7762
  -1.7214  -1.6023  -1.5872  -1.5530  -1.4821  -1.4046  -1.3792  -1.3542
  -1.2357  -1.1534  -1.0510  -0.9820  -0.9048  -0.8761  -0.8087  -0.7517
  -0.7219  -0.6831  -0.6403  -0.5935  -0.5255  -0.4959  -0.4460  -0.3851
  -0.3721  -0.3417  -0.2953  -0.2552  -0.1787  -0.1503  -0.0538   0.0455
   0.1000   0.1864   0.2091   0.2868   0.3314   0.3787   0.4199   0.4863
   0.5759   0.6397   0.7168   0.7354   0.7689   0.7928   0.8950   0.9346
   0.9686   1.0002   1.0308   1.0728   1.1353   1.1480   1.2067   1.2396
   1.2632   1.2953   1.3361   1.3505   1.3754   1.3975   1.4460   1.4592
   1.4929   1.5205   1.5453   1.5640   1.6146   1.6489   1.6562   1.6814
   1.7013   1.7257   1.7625   1.7756   1.8325   1.8404   1.8558   1.8857
   1.9242   1.9630   2.0100   2.0430   2.0627   2.0960   2.1387   2.1561
   2.2438   2.2896   2.3044   2.3292   2.3667   2.4015   2.4081   2.4270
   2.4465   2.4640   2.5120   2.5367   2.5479   2.5635   2.5859   2.6488
   2.6883   2.7321   2.7623   2.8248   2.9333   2.9905   3.0375   3.0634
   3.1047   3.1953   3.2888   3.3844
     eigenvalues at k+q:
 -34.8772 -34.8656 -34.8111 -34.6867 -34.6123 -34.5317 -34.5277 -34.5271
 -34.4322 -34.3617 -34.1961 -34.0622 -33.9101 -16.8633 -16.7285 -16.7023
 -16.6522 -16.5426 -16.4768 -16.4267 -16.3212 -16.2858 -16.2606 -16.1977
 -16.1684 -16.1479 -16.1271 -16.1200 -16.0926 -16.0572 -16.0211 -15.9934
 -15.9647 -15.9437 -15.9180 -15.9110 -15.8765 -15.8530 -15.8388 -15.8268
 -15.8172 -15.7776 -15.7606 -15.7327 -15.7183 -15.6894 -15.6583 -15.6233
 -15.6178 -15.5853 -15.5509 -15.5202 -15.5053 -15.4878 -15.4650 -15.4334
 -15.3139 -15.2871 -15.2842 -15.2557 -15.2463 -15.2253 -15.2004 -15.1622
 -15.1399 -15.0589 -15.0201 -14.9796 -14.9616 -14.8823 -14.8175 -14.7030
 -13.9995 -13.9183 -13.8624 -13.7913 -13.7235 -13.6107 -13.5551 -13.5135
 -13.3468 -13.3200 -13.2112 -13.1797 -13.1715 -13.1203 -13.0358 -12.9789
 -12.9313 -12.8260 -12.8042 -12.6754 -12.6483 -12.6260 -12.5522 -12.5064
 -12.4412 -12.3472  -4.9139  -4.7237  -4.4562  -4.3633  -4.3220  -4.1889
  -4.1371  -4.1174  -4.0149  -3.9946  -3.9318  -3.8591  -3.7387  -3.6257
  -3.6028  -3.5074  -3.4736  -3.3905  -3.0945  -2.4227  -1.8279  -1.7778
  -1.7210  -1.6033  -1.5867  -1.5519  -1.4828  -1.4055  -1.3761  -1.3551
  -1.2360  -1.1542  -1.0471  -0.9864  -0.9041  -0.8760  -0.8041  -0.7519
  -0.7243  -0.6803  -0.6472  -0.5929  -0.5288  -0.4925  -0.4450  -0.3878
  -0.3706  -0.3409  -0.2924  -0.2560  -0.1800  -0.1514  -0.0525   0.0451
   0.0980   0.1883   0.2101   0.2871   0.3306   0.3786   0.4196   0.4860
   0.5747   0.6410   0.7170   0.7350   0.7686   0.7936   0.8941   0.9339
   0.9696   1.0022   1.0348   1.0718   1.1385   1.1443   1.2013   1.2398
   1.2645   1.2954   1.3341   1.3529   1.3776   1.3984   1.4413   1.4583
   1.4959   1.5201   1.5459   1.5634   1.6149   1.6477   1.6588   1.6820
   1.6997   1.7233   1.7625   1.7768   1.8338   1.8381   1.8532   1.8882
   1.9258   1.9614   2.0098   2.0438   2.0620   2.0965   2.1369   2.1576
   2.2468   2.2890   2.3025   2.3304   2.3661   2.3999   2.4078   2.4271
   2.4452   2.4646   2.5153   2.5347   2.5483   2.5648   2.5855   2.6484
   2.6879   2.7326   2.7625   2.8252   2.9340   2.9905   3.0368   3.0629
   3.1048   3.1953   3.2890   3.3843
     cgsolve_all iterations  70    anorm=    0.70E-07
     cgsolve_all iterations  70    anorm=    0.70E-07
     cgsolve_all iterations  70    anorm=    0.72E-07

     k-point #    2 of     4      pool #  1    cpu time:    4484.3
     compute_u_kq: q = (    0.0000,    0.0000,    0.0000)
     Rotating WFCS
     ethr =  1.00E-14,  avg # of iterations =  5.0
     eigenvalues at k:
 -34.8772 -34.8656 -34.8111 -34.6867 -34.6123 -34.5317 -34.5277 -34.5271
 -34.4322 -34.3617 -34.1961 -34.0622 -33.9101 -16.8635 -16.7271 -16.7019
 -16.6542 -16.5425 -16.4807 -16.4221 -16.3221 -16.2833 -16.2582 -16.1963
 -16.1708 -16.1525 -16.1410 -16.1145 -16.0863 -16.0628 -16.0023 -15.9965
 -15.9599 -15.9433 -15.9288 -15.9027 -15.8783 -15.8579 -15.8373 -15.8251
 -15.8169 -15.7948 -15.7614 -15.7290 -15.7132 -15.6996 -15.6427 -15.6278
 -15.6207 -15.5887 -15.5438 -15.5193 -15.5059 -15.4829 -15.4645 -15.4345
 -15.3118 -15.2931 -15.2802 -15.2570 -15.2487 -15.2244 -15.1997 -15.1638
 -15.1394 -15.0591 -15.0165 -14.9846 -14.9626 -14.8824 -14.8152 -14.7027
 -14.0000 -13.9304 -13.8432 -13.7987 -13.7187 -13.6137 -13.5546 -13.5155
 -13.3477 -13.3195 -13.2123 -13.1786 -13.1715 -13.1200 -13.0352 -12.9789
 -12.9314 -12.8260 -12.8042 -12.6757 -12.6484 -12.6260 -12.5528 -12.5055
 -12.4414 -12.3472  -4.9138  -4.7237  -4.4563  -4.3635  -4.3221  -4.1885
  -4.1370  -4.1177  -4.0149  -3.9950  -3.9319  -3.8585  -3.7376  -3.6280
  -3.6026  -3.5072  -3.4727  -3.3908  -3.0947  -2.4227  -1.8353  -1.7698
  -1.7104  -1.6157  -1.5827  -1.5325  -1.5027  -1.4086  -1.3808  -1.3493
  -1.2382  -1.1575  -1.0475  -0.9939  -0.9026  -0.8495  -0.8354  -0.7431
  -0.7199  -0.6942  -0.6512  -0.5641  -0.5325  -0.4769  -0.4481  -0.4094
  -0.3625  -0.3339  -0.2953  -0.2356  -0.2010  -0.1561  -0.0490   0.0506
   0.0927   0.1767   0.2159   0.2928   0.3203   0.3829   0.4251   0.4937
   0.5690   0.6324   0.7094   0.7325   0.7688   0.7936   0.8800   0.9269
   0.9721   1.0121   1.0435   1.0869   1.1081   1.1901   1.2088   1.2285
   1.2647   1.2920   1.3186   1.3449   1.3749   1.4190   1.4402   1.4537
   1.5033   1.5199   1.5568   1.5773   1.5887   1.6227   1.6679   1.6923
   1.7047   1.7391   1.7645   1.7889   1.7998   1.8223   1.8554   1.9026
   1.9174   1.9872   2.0041   2.0277   2.0753   2.1005   2.1238   2.1610
   2.2274   2.2817   2.3223   2.3372   2.3666   2.3734   2.4167   2.4383
   2.4499   2.4662   2.5053   2.5258   2.5557   2.5685   2.5891   2.6509
   2.6887   2.7298   2.7606   2.8250   2.9333   2.9909   3.0335   3.0635
   3.1050   3.1986   3.2885   3.3839
     eigenvalues at k+q:
 -34.8772 -34.8656 -34.8111 -34.6867 -34.6123 -34.5317 -34.5277 -34.5271
 -34.4322 -34.3617 -34.1961 -34.0622 -33.9101 -16.8635 -16.7271 -16.7019
 -16.6542 -16.5425 -16.4807 -16.4221 -16.3221 -16.2833 -16.2582 -16.1963
 -16.1708 -16.1525 -16.1410 -16.1145 -16.0863 -16.0628 -16.0023 -15.9965
 -15.9599 -15.9433 -15.9288 -15.9027 -15.8783 -15.8579 -15.8373 -15.8251
 -15.8169 -15.7948 -15.7614 -15.7290 -15.7132 -15.6996 -15.6427 -15.6278
 -15.6207 -15.5887 -15.5438 -15.5193 -15.5059 -15.4829 -15.4645 -15.4345
 -15.3118 -15.2931 -15.2802 -15.2570 -15.2487 -15.2244 -15.1997 -15.1638
 -15.1394 -15.0591 -15.0165 -14.9846 -14.9626 -14.8824 -14.8152 -14.7027
 -14.0000 -13.9304 -13.8432 -13.7987 -13.7187 -13.6137 -13.5546 -13.5155
 -13.3477 -13.3195 -13.2123 -13.1786 -13.1715 -13.1200 -13.0352 -12.9789
 -12.9314 -12.8260 -12.8042 -12.6757 -12.6484 -12.6260 -12.5528 -12.5055
 -12.4414 -12.3472  -4.9138  -4.7237  -4.4563  -4.3635  -4.3221  -4.1885
  -4.1370  -4.1177  -4.0149  -3.9950  -3.9319  -3.8585  -3.7376  -3.6280
  -3.6026  -3.5072  -3.4727  -3.3908  -3.0947  -2.4227  -1.8353  -1.7698
  -1.7104  -1.6156  -1.5827  -1.5325  -1.5027  -1.4086  -1.3808  -1.3493
  -1.2382  -1.1575  -1.0475  -0.9939  -0.9026  -0.8495  -0.8354  -0.7430
  -0.7199  -0.6942  -0.6512  -0.5641  -0.5325  -0.4769  -0.4481  -0.4094
  -0.3625  -0.3339  -0.2953  -0.2356  -0.2010  -0.1561  -0.0490   0.0506
   0.0927   0.1767   0.2159   0.2928   0.3203   0.3829   0.4251   0.4937
   0.5690   0.6324   0.7094   0.7325   0.7688   0.7936   0.8800   0.9269
   0.9721   1.0121   1.0435   1.0869   1.1081   1.1901   1.2088   1.2285
   1.2647   1.2920   1.3186   1.3449   1.3749   1.4190   1.4402   1.4537
   1.5033   1.5199   1.5568   1.5773   1.5887   1.6227   1.6679   1.6923
   1.7047   1.7391   1.7645   1.7889   1.7998   1.8223   1.8554   1.9027
   1.9174   1.9872   2.0041   2.0277   2.0753   2.1005   2.1238   2.1610
   2.2274   2.2817   2.3223   2.3373   2.3666   2.3735   2.4167   2.4383
   2.4499   2.4662   2.5053   2.5258   2.5557   2.5685   2.5891   2.6509
   2.6887   2.7299   2.7606   2.8250   2.9333   2.9909   3.0335   3.0635
   3.1050   3.1987   3.2885   3.3839
     cgsolve_all iterations  63    anorm=    0.76E-07
PARA_AUG  1     -24.0226536        -0.2552943        -1.1219191
     cgsolve_all iterations  63    anorm=    0.74E-07
PARA_AUG  2      -0.2580431       -26.1403666         0.1780336
     cgsolve_all iterations  63    anorm=    0.72E-07
PARA_AUG  3      -1.0487302         0.0840125       -25.9967094
     cgsolve_all iterations  70    anorm=    0.70E-07
     cgsolve_all iterations  70    anorm=    0.69E-07
     cgsolve_all iterations  70    anorm=    0.69E-07
     compute_u_kq: q = (    0.0198,    0.0000,    0.0000)
     Rotating WFCS
     ethr =  1.00E-14,  avg # of iterations = 23.0
     eigenvalues at k:
 -34.8772 -34.8656 -34.8111 -34.6867 -34.6123 -34.5317 -34.5277 -34.5271
 -34.4322 -34.3617 -34.1961 -34.0622 -33.9101 -16.8635 -16.7271 -16.7019
 -16.6542 -16.5425 -16.4807 -16.4221 -16.3221 -16.2833 -16.2582 -16.1963
 -16.1708 -16.1525 -16.1410 -16.1145 -16.0863 -16.0628 -16.0023 -15.9965
 -15.9599 -15.9433 -15.9288 -15.9027 -15.8783 -15.8579 -15.8373 -15.8251
 -15.8169 -15.7948 -15.7614 -15.7290 -15.7132 -15.6996 -15.6427 -15.6278
 -15.6207 -15.5887 -15.5438 -15.5193 -15.5059 -15.4829 -15.4645 -15.4345
 -15.3118 -15.2931 -15.2802 -15.2570 -15.2487 -15.2244 -15.1997 -15.1638
 -15.1394 -15.0591 -15.0165 -14.9846 -14.9626 -14.8824 -14.8152 -14.7027
 -14.0000 -13.9304 -13.8432 -13.7987 -13.7187 -13.6137 -13.5546 -13.5155
 -13.3477 -13.3195 -13.2123 -13.1786 -13.1715 -13.1200 -13.0352 -12.9789
 -12.9314 -12.8260 -12.8042 -12.6757 -12.6484 -12.6260 -12.5528 -12.5055
 -12.4414 -12.3472  -4.9138  -4.7237  -4.4563  -4.3635  -4.3221  -4.1885
  -4.1370  -4.1177  -4.0149  -3.9950  -3.9319  -3.8585  -3.7376  -3.6280
  -3.6026  -3.5072  -3.4727  -3.3908  -3.0947  -2.4227  -1.8353  -1.7698
  -1.7104  -1.6157  -1.5827  -1.5325  -1.5027  -1.4086  -1.3808  -1.3493
  -1.2382  -1.1575  -1.0475  -0.9939  -0.9026  -0.8495  -0.8354  -0.7431
  -0.7199  -0.6942  -0.6512  -0.5641  -0.5325  -0.4769  -0.4481  -0.4094
  -0.3625  -0.3339  -0.2953  -0.2356  -0.2010  -0.1561  -0.0490   0.0506
   0.0927   0.1767   0.2159   0.2928   0.3203   0.3829   0.4251   0.4937
   0.5690   0.6324   0.7094   0.7325   0.7688   0.7936   0.8800   0.9269
   0.9721   1.0121   1.0435   1.0869   1.1081   1.1901   1.2088   1.2285
   1.2647   1.2920   1.3186   1.3449   1.3749   1.4190   1.4402   1.4537
   1.5033   1.5199   1.5568   1.5773   1.5887   1.6227   1.6679   1.6923
   1.7047   1.7391   1.7645   1.7889   1.7998   1.8223   1.8554   1.9026
   1.9174   1.9872   2.0041   2.0277   2.0753   2.1005   2.1238   2.1610
   2.2274   2.2817   2.3223   2.3372   2.3666   2.3734   2.4167   2.4383
   2.4499   2.4662   2.5053   2.5258   2.5557   2.5685   2.5891   2.6509
   2.6887   2.7298   2.7606   2.8250   2.9333   2.9909   3.0335   3.0635
   3.1050   3.1986   3.2885   3.3839
     eigenvalues at k+q:
 -34.8771 -34.8656 -34.8111 -34.6867 -34.6123 -34.5317 -34.5277 -34.5271
 -34.4322 -34.3617 -34.1961 -34.0622 -33.9101 -16.8630 -16.7273 -16.7035
 -16.6523 -16.5431 -16.4864 -16.4264 -16.3255 -16.2881 -16.2602 -16.1973
 -16.1727 -16.1526 -16.1405 -16.1136 -16.0872 -16.0617 -16.0022 -15.9961
 -15.9595 -15.9424 -15.9300 -15.9032 -15.8797 -15.8581 -15.8378 -15.8255
 -15.8172 -15.7933 -15.7585 -15.7267 -15.7128 -15.6984 -15.6441 -15.6281
 -15.6209 -15.5901 -15.5439 -15.5180 -15.5038 -15.4817 -15.4622 -15.4366
 -15.3098 -15.2900 -15.2758 -15.2551 -15.2496 -15.2235 -15.1957 -15.1622
 -15.1381 -15.0577 -15.0184 -14.9827 -14.9615 -14.8824 -14.8150 -14.7006
 -13.9996 -13.9279 -13.8354 -13.7980 -13.7106 -13.6045 -13.5491 -13.5069
 -13.3465 -13.3173 -13.2131 -13.1830 -13.1738 -13.1233 -13.0415 -12.9834
 -12.9461 -12.8340 -12.8069 -12.6762 -12.6499 -12.6253 -12.5588 -12.5089
 -12.4458 -12.3462  -4.9119  -4.7237  -4.4533  -4.3628  -4.3213  -4.1892
  -4.1378  -4.1192  -4.0132  -3.9955  -3.9322  -3.8655  -3.7377  -3.6284
  -3.6032  -3.5040  -3.4694  -3.3909  -3.0944  -2.4222  -1.8213  -1.7651
  -1.6987  -1.6100  -1.5825  -1.5310  -1.4908  -1.4055  -1.3757  -1.3467
  -1.2316  -1.1574  -1.0441  -0.9883  -0.9003  -0.8579  -0.8347  -0.7486
  -0.7217  -0.6938  -0.6526  -0.5702  -0.5353  -0.4780  -0.4539  -0.4086
  -0.3655  -0.3408  -0.2956  -0.2332  -0.2023  -0.1581  -0.0525   0.0510
   0.0903   0.1738   0.2148   0.2910   0.3167   0.3794   0.4227   0.4959
   0.5653   0.6326   0.7064   0.7307   0.7679   0.7927   0.8748   0.9233
   0.9674   1.0035   1.0386   1.0872   1.1055   1.1835   1.2036   1.2283
   1.2615   1.2859   1.3180   1.3426   1.3756   1.4130   1.4375   1.4479
   1.5014   1.5208   1.5551   1.5757   1.5901   1.6227   1.6681   1.6879
   1.7022   1.7415   1.7647   1.7886   1.7947   1.8268   1.8587   1.9016
   1.9194   1.9872   2.0048   2.0259   2.0757   2.1015   2.1226   2.1620
   2.2329   2.2844   2.3227   2.3396   2.3708   2.3754   2.4201   2.4396
   2.4530   2.4703   2.5084   2.5281   2.5569   2.5689   2.5923   2.6542
   2.6915   2.7291   2.7580   2.8230   2.9366   2.9929   3.0359   3.0668
   3.1049   3.1960   3.2887   3.3803
     cgsolve_all iterations  70    anorm=    0.71E-07
     cgsolve_all iterations  70    anorm=    0.69E-07
     cgsolve_all iterations  70    anorm=    0.70E-07
     compute_u_kq: q = (   -0.0198,    0.0000,    0.0000)
     Rotating WFCS
     ethr =  1.00E-14,  avg # of iterations = 23.0
     eigenvalues at k:
 -34.8772 -34.8656 -34.8111 -34.6867 -34.6123 -34.5317 -34.5277 -34.5271
 -34.4322 -34.3617 -34.1961 -34.0622 -33.9101 -16.8635 -16.7271 -16.7019
 -16.6542 -16.5425 -16.4807 -16.4221 -16.3221 -16.2833 -16.2582 -16.1963
 -16.1708 -16.1525 -16.1410 -16.1145 -16.0863 -16.0628 -16.0023 -15.9965
 -15.9599 -15.9433 -15.9288 -15.9027 -15.8783 -15.8579 -15.8373 -15.8251
 -15.8169 -15.7948 -15.7614 -15.7290 -15.7132 -15.6996 -15.6427 -15.6278
 -15.6207 -15.5887 -15.5438 -15.5193 -15.5059 -15.4829 -15.4645 -15.4345
 -15.3118 -15.2931 -15.2802 -15.2570 -15.2487 -15.2244 -15.1997 -15.1638
 -15.1394 -15.0591 -15.0165 -14.9846 -14.9626 -14.8824 -14.8152 -14.7027
 -14.0000 -13.9304 -13.8432 -13.7987 -13.7187 -13.6137 -13.5546 -13.5155
 -13.3477 -13.3195 -13.2123 -13.1786 -13.1715 -13.1200 -13.0352 -12.9789
 -12.9314 -12.8260 -12.8042 -12.6757 -12.6484 -12.6260 -12.5528 -12.5055
 -12.4414 -12.3472  -4.9138  -4.7237  -4.4563  -4.3635  -4.3221  -4.1885
  -4.1370  -4.1177  -4.0149  -3.9950  -3.9319  -3.8585  -3.7376  -3.6280
  -3.6026  -3.5072  -3.4727  -3.3908  -3.0947  -2.4227  -1.8353  -1.7698
  -1.7104  -1.6157  -1.5827  -1.5325  -1.5027  -1.4086  -1.3808  -1.3493
  -1.2382  -1.1575  -1.0475  -0.9939  -0.9026  -0.8495  -0.8354  -0.7431
  -0.7199  -0.6942  -0.6512  -0.5641  -0.5325  -0.4769  -0.4481  -0.4094
  -0.3625  -0.3339  -0.2953  -0.2356  -0.2010  -0.1561  -0.0490   0.0506
   0.0927   0.1767   0.2159   0.2928   0.3203   0.3829   0.4251   0.4937
   0.5690   0.6324   0.7094   0.7325   0.7688   0.7936   0.8800   0.9269
   0.9721   1.0121   1.0435   1.0869   1.1081   1.1901   1.2088   1.2285
   1.2647   1.2920   1.3186   1.3449   1.3749   1.4190   1.4402   1.4537
   1.5033   1.5199   1.5568   1.5773   1.5887   1.6227   1.6679   1.6923
   1.7047   1.7391   1.7645   1.7889   1.7998   1.8223   1.8554   1.9026
   1.9174   1.9872   2.0041   2.0277   2.0753   2.1005   2.1238   2.1610
   2.2274   2.2817   2.3223   2.3372   2.3666   2.3734   2.4167   2.4383
   2.4499   2.4662   2.5053   2.5258   2.5557   2.5685   2.5891   2.6509
   2.6887   2.7298   2.7606   2.8250   2.9333   2.9909   3.0335   3.0635
   3.1050   3.1986   3.2885   3.3839
     eigenvalues at k+q:
 -34.8772 -34.8656 -34.8111 -34.6867 -34.6123 -34.5317 -34.5277 -34.5271
 -34.4322 -34.3617 -34.1961 -34.0622 -33.9101 -16.8639 -16.7269 -16.7004
 -16.6561 -16.5420 -16.4747 -16.4176 -16.3187 -16.2784 -16.2560 -16.1954
 -16.1689 -16.1524 -16.1416 -16.1154 -16.0856 -16.0640 -16.0029 -15.9965
 -15.9603 -15.9445 -15.9273 -15.9021 -15.8772 -15.8577 -15.8370 -15.8246
 -15.8162 -15.7963 -15.7644 -15.7314 -15.7136 -15.7006 -15.6414 -15.6279
 -15.6200 -15.5872 -15.5441 -15.5206 -15.5080 -15.4839 -15.4670 -15.4322
 -15.3138 -15.2965 -15.2844 -15.2590 -15.2478 -15.2258 -15.2027 -15.1654
 -15.1408 -15.0606 -15.0147 -14.9863 -14.9637 -14.8825 -14.8156 -14.7049
 -14.0003 -13.9327 -13.8510 -13.7993 -13.7268 -13.6237 -13.5594 -13.5230
 -13.3499 -13.3209 -13.2117 -13.1751 -13.1682 -13.1165 -13.0288 -12.9747
 -12.9172 -12.8184 -12.8014 -12.6752 -12.6470 -12.6266 -12.5479 -12.5011
 -12.4371 -12.3484  -4.9158  -4.7236  -4.4592  -4.3643  -4.3228  -4.1879
  -4.1363  -4.1162  -4.0165  -3.9944  -3.9317  -3.8515  -3.7374  -3.6274
  -3.6019  -3.5109  -3.4759  -3.3907  -3.0950  -2.4232  -1.8496  -1.7745
  -1.7220  -1.6217  -1.5824  -1.5343  -1.5141  -1.4127  -1.3855  -1.3509
  -1.2443  -1.1576  -1.0512  -0.9990  -0.9056  -0.8423  -0.8356  -0.7377
  -0.7185  -0.6936  -0.6493  -0.5587  -0.5299  -0.4763  -0.4428  -0.4098
  -0.3593  -0.3268  -0.2950  -0.2387  -0.1991  -0.1540  -0.0452   0.0502
   0.0953   0.1791   0.2171   0.2942   0.3240   0.3860   0.4280   0.4914
   0.5723   0.6315   0.7129   0.7345   0.7700   0.7941   0.8861   0.9304
   0.9757   1.0192   1.0498   1.0865   1.1114   1.1970   1.2140   1.2292
   1.2671   1.2976   1.3191   1.3478   1.3737   1.4261   1.4410   1.4607
   1.5051   1.5199   1.5573   1.5793   1.5876   1.6224   1.6677   1.6958
   1.7071   1.7361   1.7648   1.7890   1.8043   1.8192   1.8521   1.9045
   1.9159   1.9851   2.0040   2.0298   2.0757   2.0998   2.1255   2.1602
   2.2217   2.2792   2.3209   2.3353   2.3624   2.3723   2.4125   2.4361
   2.4475   2.4625   2.5015   2.5246   2.5529   2.5684   2.5860   2.6477
   2.6850   2.7315   2.7641   2.8269   2.9296   2.9888   3.0312   3.0601
   3.1051   3.2013   3.2880   3.3875
     cgsolve_all iterations  70    anorm=    0.71E-07
     cgsolve_all iterations  70    anorm=    0.70E-07
     cgsolve_all iterations  70    anorm=    0.70E-07
     compute_u_kq: q = (    0.0000,    0.0198,    0.0000)
     Rotating WFCS
     ethr =  1.00E-14,  avg # of iterations = 23.0
     eigenvalues at k:
 -34.8772 -34.8656 -34.8111 -34.6867 -34.6123 -34.5317 -34.5277 -34.5271
 -34.4322 -34.3617 -34.1961 -34.0622 -33.9101 -16.8635 -16.7271 -16.7019
 -16.6542 -16.5425 -16.4807 -16.4221 -16.3221 -16.2833 -16.2582 -16.1963
 -16.1708 -16.1525 -16.1410 -16.1145 -16.0863 -16.0628 -16.0023 -15.9965
 -15.9599 -15.9433 -15.9288 -15.9027 -15.8783 -15.8579 -15.8373 -15.8251
 -15.8169 -15.7948 -15.7614 -15.7290 -15.7132 -15.6996 -15.6427 -15.6278
 -15.6207 -15.5887 -15.5438 -15.5193 -15.5059 -15.4829 -15.4645 -15.4345
 -15.3118 -15.2931 -15.2802 -15.2570 -15.2487 -15.2244 -15.1997 -15.1638
 -15.1394 -15.0591 -15.0165 -14.9846 -14.9626 -14.8824 -14.8152 -14.7027
 -14.0000 -13.9304 -13.8432 -13.7987 -13.7187 -13.6137 -13.5546 -13.5155
 -13.3477 -13.3195 -13.2123 -13.1786 -13.1715 -13.1200 -13.0352 -12.9789
 -12.9314 -12.8260 -12.8042 -12.6757 -12.6484 -12.6260 -12.5528 -12.5055
 -12.4414 -12.3472  -4.9138  -4.7237  -4.4563  -4.3635  -4.3221  -4.1885
  -4.1370  -4.1177  -4.0149  -3.9950  -3.9319  -3.8585  -3.7376  -3.6280
  -3.6026  -3.5072  -3.4727  -3.3908  -3.0947  -2.4227  -1.8353  -1.7698
  -1.7104  -1.6157  -1.5827  -1.5325  -1.5027  -1.4086  -1.3808  -1.3493
  -1.2382  -1.1575  -1.0475  -0.9939  -0.9026  -0.8495  -0.8354  -0.7431
  -0.7199  -0.6942  -0.6512  -0.5641  -0.5325  -0.4769  -0.4481  -0.4094
  -0.3625  -0.3339  -0.2953  -0.2356  -0.2010  -0.1561  -0.0490   0.0506
   0.0927   0.1767   0.2159   0.2928   0.3203   0.3829   0.4251   0.4937
   0.5690   0.6324   0.7094   0.7325   0.7688   0.7936   0.8800   0.9269
   0.9721   1.0121   1.0435   1.0869   1.1081   1.1901   1.2088   1.2285
   1.2647   1.2920   1.3186   1.3449   1.3749   1.4190   1.4402   1.4537
   1.5033   1.5199   1.5568   1.5773   1.5887   1.6227   1.6679   1.6923
   1.7047   1.7391   1.7645   1.7889   1.7998   1.8223   1.8554   1.9026
   1.9174   1.9872   2.0041   2.0277   2.0753   2.1005   2.1238   2.1610
   2.2274   2.2817   2.3223   2.3372   2.3666   2.3734   2.4167   2.4383
   2.4499   2.4662   2.5053   2.5258   2.5557   2.5685   2.5891   2.6509
   2.6887   2.7298   2.7606   2.8250   2.9333   2.9909   3.0335   3.0635
   3.1050   3.1986   3.2885   3.3839
     eigenvalues at k+q:
 -34.8772 -34.8656 -34.8111 -34.6867 -34.6123 -34.5317 -34.5277 -34.5271
 -34.4322 -34.3617 -34.1961 -34.0622 -33.9101 -16.8634 -16.7275 -16.7021
 -16.6537 -16.5417 -16.4824 -16.4211 -16.3225 -16.2828 -16.2589 -16.1946
 -16.1709 -16.1539 -16.1402 -16.1149 -16.0861 -16.0633 -16.0020 -15.9959
 -15.9606 -15.9438 -15.9301 -15.9020 -15.8795 -15.8561 -15.8381 -15.8257
 -15.8145 -15.7938 -15.7615 -15.7292 -15.7135 -15.7007 -15.6412 -15.6269
 -15.6194 -15.5891 -15.5440 -15.5206 -15.5063 -15.4843 -15.4651 -15.4331
 -15.3121 -15.2929 -15.2796 -15.2570 -15.2496 -15.2234 -15.1988 -15.1646
 -15.1409 -15.0596 -15.0157 -14.9846 -14.9636 -14.8828 -14.8145 -14.7020
 -14.0000 -13.9317 -13.8451 -13.7998 -13.7172 -13.6137 -13.5559 -13.5093
 -13.3418 -13.3200 -13.2132 -13.1813 -13.1696 -13.1239 -13.0358 -12.9798
 -12.9385 -12.8205 -12.8042 -12.6760 -12.6482 -12.6257 -12.5528 -12.5054
 -12.4407 -12.3469  -4.9134  -4.7238  -4.4566  -4.3636  -4.3221  -4.1885
  -4.1392  -4.1149  -4.0154  -3.9953  -3.9324  -3.8582  -3.7378  -3.6276
  -3.6029  -3.5078  -3.4721  -3.3907  -3.0939  -2.4229  -1.8360  -1.7711
  -1.7112  -1.6184  -1.5807  -1.5326  -1.4993  -1.4068  -1.3810  -1.3504
  -1.2396  -1.1560  -1.0500  -0.9940  -0.9044  -0.8505  -0.8352  -0.7413
  -0.7177  -0.6885  -0.6486  -0.5641  -0.5340  -0.4787  -0.4504  -0.4154
  -0.3617  -0.3308  -0.2950  -0.2356  -0.1994  -0.1580  -0.0486   0.0498
   0.0948   0.1754   0.2177   0.2916   0.3206   0.3835   0.4227   0.4959
   0.5700   0.6283   0.7089   0.7328   0.7701   0.7938   0.8811   0.9258
   0.9666   1.0128   1.0473   1.0828   1.1087   1.1908   1.2067   1.2268
   1.2635   1.2985   1.3170   1.3415   1.3749   1.4154   1.4394   1.4551
   1.5093   1.5237   1.5554   1.5783   1.5909   1.6253   1.6651   1.6903
   1.7040   1.7399   1.7625   1.7868   1.7979   1.8245   1.8573   1.9038
   1.9178   1.9853   2.0049   2.0265   2.0794   2.1025   2.1251   2.1624
   2.2257   2.2829   2.3224   2.3361   2.3651   2.3756   2.4144   2.4392
   2.4498   2.4644   2.5028   2.5250   2.5572   2.5688   2.5911   2.6509
   2.6861   2.7274   2.7636   2.8277   2.9340   2.9886   3.0340   3.0625
   3.1051   3.1990   3.2880   3.3838
     cgsolve_all iterations  70    anorm=    0.70E-07
     cgsolve_all iterations  70    anorm=    0.71E-07
     cgsolve_all iterations  70    anorm=    0.69E-07
     compute_u_kq: q = (    0.0000,   -0.0198,    0.0000)
     Rotating WFCS
     ethr =  1.00E-14,  avg # of iterations = 23.0
     eigenvalues at k:
 -34.8772 -34.8656 -34.8111 -34.6867 -34.6123 -34.5317 -34.5277 -34.5271
 -34.4322 -34.3617 -34.1961 -34.0622 -33.9101 -16.8635 -16.7271 -16.7019
 -16.6542 -16.5425 -16.4807 -16.4221 -16.3221 -16.2833 -16.2582 -16.1963
 -16.1708 -16.1525 -16.1410 -16.1145 -16.0863 -16.0628 -16.0023 -15.9965
 -15.9599 -15.9433 -15.9288 -15.9027 -15.8783 -15.8579 -15.8373 -15.8251
 -15.8169 -15.7948 -15.7614 -15.7290 -15.7132 -15.6996 -15.6427 -15.6278
 -15.6207 -15.5887 -15.5438 -15.5193 -15.5059 -15.4829 -15.4645 -15.4345
 -15.3118 -15.2931 -15.2802 -15.2570 -15.2487 -15.2244 -15.1997 -15.1638
 -15.1394 -15.0591 -15.0165 -14.9846 -14.9626 -14.8824 -14.8152 -14.7027
 -14.0000 -13.9304 -13.8432 -13.7987 -13.7187 -13.6137 -13.5546 -13.5155
 -13.3477 -13.3195 -13.2123 -13.1786 -13.1715 -13.1200 -13.0352 -12.9789
 -12.9314 -12.8260 -12.8042 -12.6757 -12.6484 -12.6260 -12.5528 -12.5055
 -12.4414 -12.3472  -4.9138  -4.7237  -4.4563  -4.3635  -4.3221  -4.1885
  -4.1370  -4.1177  -4.0149  -3.9950  -3.9319  -3.8585  -3.7376  -3.6280
  -3.6026  -3.5072  -3.4727  -3.3908  -3.0947  -2.4227  -1.8353  -1.7698
  -1.7104  -1.6157  -1.5827  -1.5325  -1.5027  -1.4086  -1.3808  -1.3493
  -1.2382  -1.1575  -1.0475  -0.9939  -0.9026  -0.8495  -0.8354  -0.7431
  -0.7199  -0.6942  -0.6512  -0.5641  -0.5325  -0.4769  -0.4481  -0.4094
  -0.3625  -0.3339  -0.2953  -0.2356  -0.2010  -0.1561  -0.0490   0.0506
   0.0927   0.1767   0.2159   0.2928   0.3203   0.3829   0.4251   0.4937
   0.5690   0.6324   0.7094   0.7325   0.7688   0.7936   0.8800   0.9269
   0.9721   1.0121   1.0435   1.0869   1.1081   1.1901   1.2088   1.2285
   1.2647   1.2920   1.3186   1.3449   1.3749   1.4190   1.4402   1.4537
   1.5033   1.5199   1.5568   1.5773   1.5887   1.6227   1.6679   1.6923
   1.7047   1.7391   1.7645   1.7889   1.7998   1.8223   1.8554   1.9026
   1.9174   1.9872   2.0041   2.0277   2.0753   2.1005   2.1238   2.1610
   2.2274   2.2817   2.3223   2.3372   2.3666   2.3734   2.4167   2.4383
   2.4499   2.4662   2.5053   2.5258   2.5557   2.5685   2.5891   2.6509
   2.6887   2.7298   2.7606   2.8250   2.9333   2.9909   3.0335   3.0635
   3.1050   3.1986   3.2885   3.3839
     eigenvalues at k+q:
 -34.8772 -34.8656 -34.8111 -34.6867 -34.6123 -34.5317 -34.5277 -34.5271
 -34.4322 -34.3617 -34.1961 -34.0622 -33.9101 -16.8636 -16.7268 -16.7017
 -16.6548 -16.5431 -16.4787 -16.4232 -16.3218 -16.2840 -16.2570 -16.1980
 -16.1707 -16.1510 -16.1420 -16.1143 -16.0863 -16.0621 -16.0032 -15.9965
 -15.9600 -15.9427 -15.9274 -15.9033 -15.8774 -15.8600 -15.8365 -15.8262
 -15.8177 -15.7953 -15.7613 -15.7291 -15.7124 -15.6986 -15.6441 -15.6289
 -15.6214 -15.5880 -15.5438 -15.5184 -15.5056 -15.4813 -15.4639 -15.4359
 -15.3113 -15.2936 -15.2802 -15.2571 -15.2478 -15.2255 -15.2004 -15.1631
 -15.1379 -15.0589 -15.0176 -14.9848 -14.9617 -14.8818 -14.8159 -14.7034
 -13.9999 -13.9287 -13.8410 -13.7977 -13.7202 -13.6149 -13.5535 -13.5214
 -13.3520 -13.3191 -13.2115 -13.1762 -13.1731 -13.1164 -13.0343 -12.9785
 -12.9244 -12.8319 -12.8043 -12.6755 -12.6485 -12.6261 -12.5529 -12.5057
 -12.4420 -12.3476  -4.9142  -4.7234  -4.4563  -4.3635  -4.3219  -4.1885
  -4.1351  -4.1202  -4.0147  -3.9946  -3.9310  -3.8588  -3.7374  -3.6285
  -3.6019  -3.5077  -3.4727  -3.3908  -3.0955  -2.4224  -1.8349  -1.7688
  -1.7097  -1.6131  -1.5842  -1.5333  -1.5053  -1.4101  -1.3804  -1.3479
  -1.2362  -1.1591  -1.0455  -0.9945  -0.9017  -0.8520  -0.8313  -0.7460
  -0.7217  -0.6982  -0.6530  -0.5643  -0.5318  -0.4753  -0.4463  -0.4043
  -0.3633  -0.3370  -0.2952  -0.2357  -0.2022  -0.1538  -0.0502   0.0512
   0.0910   0.1781   0.2144   0.2930   0.3212   0.3817   0.4285   0.4920
   0.5679   0.6364   0.7099   0.7326   0.7671   0.7934   0.8787   0.9274
   0.9761   1.0129   1.0396   1.0917   1.1072   1.1896   1.2107   1.2296
   1.2650   1.2848   1.3183   1.3492   1.3760   1.4208   1.4402   1.4542
   1.4965   1.5168   1.5581   1.5766   1.5867   1.6204   1.6695   1.6938
   1.7065   1.7384   1.7654   1.7894   1.8050   1.8201   1.8543   1.9016
   1.9170   1.9887   2.0033   2.0291   2.0708   2.0990   2.1235   2.1597
   2.2288   2.2804   2.3223   2.3377   2.3663   2.3735   2.4185   2.4377
   2.4508   2.4681   2.5072   2.5268   2.5540   2.5672   2.5880   2.6513
   2.6905   2.7322   2.7567   2.8233   2.9329   2.9937   3.0333   3.0642
   3.1047   3.1982   3.2888   3.3840
     cgsolve_all iterations  70    anorm=    0.70E-07
     cgsolve_all iterations  70    anorm=    0.71E-07
     cgsolve_all iterations  70    anorm=    0.70E-07
     compute_u_kq: q = (    0.0000,    0.0000,    0.0198)
     Rotating WFCS
     ethr =  1.00E-14,  avg # of iterations = 23.0
     eigenvalues at k:
 -34.8772 -34.8656 -34.8111 -34.6867 -34.6123 -34.5317 -34.5277 -34.5271
 -34.4322 -34.3617 -34.1961 -34.0622 -33.9101 -16.8635 -16.7271 -16.7019
 -16.6542 -16.5425 -16.4807 -16.4221 -16.3221 -16.2833 -16.2582 -16.1963
 -16.1708 -16.1525 -16.1410 -16.1145 -16.0863 -16.0628 -16.0023 -15.9965
 -15.9599 -15.9433 -15.9288 -15.9027 -15.8783 -15.8579 -15.8373 -15.8251
 -15.8169 -15.7948 -15.7614 -15.7290 -15.7132 -15.6996 -15.6427 -15.6278
 -15.6207 -15.5887 -15.5438 -15.5193 -15.5059 -15.4829 -15.4645 -15.4345
 -15.3118 -15.2931 -15.2802 -15.2570 -15.2487 -15.2244 -15.1997 -15.1638
 -15.1394 -15.0591 -15.0165 -14.9846 -14.9626 -14.8824 -14.8152 -14.7027
 -14.0000 -13.9304 -13.8432 -13.7987 -13.7187 -13.6137 -13.5546 -13.5155
 -13.3477 -13.3195 -13.2123 -13.1786 -13.1715 -13.1200 -13.0352 -12.9789
 -12.9314 -12.8260 -12.8042 -12.6757 -12.6484 -12.6260 -12.5528 -12.5055
 -12.4414 -12.3472  -4.9138  -4.7237  -4.4563  -4.3635  -4.3221  -4.1885
  -4.1370  -4.1177  -4.0149  -3.9950  -3.9319  -3.8585  -3.7376  -3.6280
  -3.6026  -3.5072  -3.4727  -3.3908  -3.0947  -2.4227  -1.8353  -1.7698
  -1.7104  -1.6157  -1.5827  -1.5325  -1.5027  -1.4086  -1.3808  -1.3493
  -1.2382  -1.1575  -1.0475  -0.9939  -0.9026  -0.8495  -0.8354  -0.7431
  -0.7199  -0.6942  -0.6512  -0.5641  -0.5325  -0.4769  -0.4481  -0.4094
  -0.3625  -0.3339  -0.2953  -0.2356  -0.2010  -0.1561  -0.0490   0.0506
   0.0927   0.1767   0.2159   0.2928   0.3203   0.3829   0.4251   0.4937
   0.5690   0.6324   0.7094   0.7325   0.7688   0.7936   0.8800   0.9269
   0.9721   1.0121   1.0435   1.0869   1.1081   1.1901   1.2088   1.2285
   1.2647   1.2920   1.3186   1.3449   1.3749   1.4190   1.4402   1.4537
   1.5033   1.5199   1.5568   1.5773   1.5887   1.6227   1.6679   1.6923
   1.7047   1.7391   1.7645   1.7889   1.7998   1.8223   1.8554   1.9026
   1.9174   1.9872   2.0041   2.0277   2.0753   2.1005   2.1238   2.1610
   2.2274   2.2817   2.3223   2.3372   2.3666   2.3734   2.4167   2.4383
   2.4499   2.4662   2.5053   2.5258   2.5557   2.5685   2.5891   2.6509
   2.6887   2.7298   2.7606   2.8250   2.9333   2.9909   3.0335   3.0635
   3.1050   3.1986   3.2885   3.3839
     eigenvalues at k+q:
 -34.8772 -34.8656 -34.8111 -34.6867 -34.6123 -34.5317 -34.5277 -34.5271
 -34.4322 -34.3617 -34.1961 -34.0622 -33.9101 -16.8634 -16.7272 -16.7020
 -16.6542 -16.5426 -16.4808 -16.4216 -16.3223 -16.2825 -16.2597 -16.1958
 -16.1713 -16.1511 -16.1406 -16.1149 -16.0884 -16.0613 -16.0030 -15.9961
 -15.9601 -15.9422 -15.9296 -15.9041 -15.8762 -15.8580 -15.8374 -15.8252
 -15.8189 -15.7932 -15.7617 -15.7281 -15.7123 -15.7009 -15.6421 -15.6286
 -15.6210 -15.5879 -15.5443 -15.5194 -15.5067 -15.4829 -15.4636 -15.4346
 -15.3120 -15.2928 -15.2799 -15.2568 -15.2484 -15.2242 -15.2007 -15.1640
 -15.1393 -15.0589 -15.0170 -14.9848 -14.9622 -14.8822 -14.8152 -14.7027
 -13.9998 -13.9288 -13.8464 -13.7970 -13.7197 -13.6130 -13.5542 -13.5150
 -13.3476 -13.3199 -13.2123 -13.1789 -13.1714 -13.1201 -13.0351 -12.9789
 -12.9315 -12.8260 -12.8043 -12.6757 -12.6484 -12.6259 -12.5528 -12.5056
 -12.4414 -12.3472  -4.9138  -4.7237  -4.4563  -4.3635  -4.3221  -4.1885
  -4.1369  -4.1177  -4.0149  -3.9949  -3.9319  -3.8588  -3.7375  -3.6280
  -3.6026  -3.5072  -3.4728  -3.3908  -3.0947  -2.4228  -1.8347  -1.7713
  -1.7104  -1.6163  -1.5822  -1.5324  -1.5021  -1.4089  -1.3791  -1.3496
  -1.2383  -1.1581  -1.0434  -0.9980  -0.9019  -0.8527  -0.8293  -0.7426
  -0.7226  -0.6925  -0.6539  -0.5651  -0.5362  -0.4741  -0.4503  -0.4076
  -0.3603  -0.3358  -0.2926  -0.2354  -0.2034  -0.1564  -0.0481   0.0501
   0.0911   0.1789   0.2167   0.2928   0.3200   0.3827   0.4244   0.4929
   0.5682   0.6339   0.7101   0.7326   0.7686   0.7937   0.8799   0.9269
   0.9716   1.0143   1.0451   1.0900   1.1075   1.1857   1.2084   1.2239
   1.2665   1.2924   1.3190   1.3450   1.3798   1.4170   1.4371   1.4533
   1.5036   1.5215   1.5542   1.5790   1.5902   1.6208   1.6711   1.6902
   1.7050   1.7368   1.7639   1.7909   1.7983   1.8232   1.8542   1.9032
   1.9184   1.9865   2.0031   2.0288   2.0741   2.1005   2.1249   2.1608
   2.2307   2.2807   2.3221   2.3379   2.3657   2.3722   2.4164   2.4376
   2.4486   2.4677   2.5056   2.5271   2.5556   2.5697   2.5883   2.6506
   2.6882   2.7304   2.7608   2.8254   2.9340   2.9910   3.0330   3.0630
   3.1050   3.1985   3.2886   3.3837
     cgsolve_all iterations  70    anorm=    0.70E-07
     cgsolve_all iterations  70    anorm=    0.69E-07
     cgsolve_all iterations  70    anorm=    0.71E-07
     compute_u_kq: q = (    0.0000,    0.0000,   -0.0198)
     Rotating WFCS
     ethr =  1.00E-14,  avg # of iterations = 23.0
     eigenvalues at k:
 -34.8772 -34.8656 -34.8111 -34.6867 -34.6123 -34.5317 -34.5277 -34.5271
 -34.4322 -34.3617 -34.1961 -34.0622 -33.9101 -16.8635 -16.7271 -16.7019
 -16.6542 -16.5425 -16.4807 -16.4221 -16.3221 -16.2833 -16.2582 -16.1963
 -16.1708 -16.1525 -16.1410 -16.1145 -16.0863 -16.0628 -16.0023 -15.9965
 -15.9599 -15.9433 -15.9288 -15.9027 -15.8783 -15.8579 -15.8373 -15.8251
 -15.8169 -15.7948 -15.7614 -15.7290 -15.7132 -15.6996 -15.6427 -15.6278
 -15.6207 -15.5887 -15.5438 -15.5193 -15.5059 -15.4829 -15.4645 -15.4345
 -15.3118 -15.2931 -15.2802 -15.2570 -15.2487 -15.2244 -15.1997 -15.1638
 -15.1394 -15.0591 -15.0165 -14.9846 -14.9626 -14.8824 -14.8152 -14.7027
 -14.0000 -13.9304 -13.8432 -13.7987 -13.7187 -13.6137 -13.5546 -13.5155
 -13.3477 -13.3195 -13.2123 -13.1786 -13.1715 -13.1200 -13.0352 -12.9789
 -12.9314 -12.8260 -12.8042 -12.6757 -12.6484 -12.6260 -12.5528 -12.5055
 -12.4414 -12.3472  -4.9138  -4.7237  -4.4563  -4.3635  -4.3221  -4.1885
  -4.1370  -4.1177  -4.0149  -3.9950  -3.9319  -3.8585  -3.7376  -3.6280
  -3.6026  -3.5072  -3.4727  -3.3908  -3.0947  -2.4227  -1.8353  -1.7698
  -1.7104  -1.6157  -1.5827  -1.5325  -1.5027  -1.4086  -1.3808  -1.3493
  -1.2382  -1.1575  -1.0475  -0.9939  -0.9026  -0.8495  -0.8354  -0.7431
  -0.7199  -0.6942  -0.6512  -0.5641  -0.5325  -0.4769  -0.4481  -0.4094
  -0.3625  -0.3339  -0.2953  -0.2356  -0.2010  -0.1561  -0.0490   0.0506
   0.0927   0.1767   0.2159   0.2928   0.3203   0.3829   0.4251   0.4937
   0.5690   0.6324   0.7094   0.7325   0.7688   0.7936   0.8800   0.9269
   0.9721   1.0121   1.0435   1.0869   1.1081   1.1901   1.2088   1.2285
   1.2647   1.2920   1.3186   1.3449   1.3749   1.4190   1.4402   1.4537
   1.5033   1.5199   1.5568   1.5773   1.5887   1.6227   1.6679   1.6923
   1.7047   1.7391   1.7645   1.7889   1.7998   1.8223   1.8554   1.9026
   1.9174   1.9872   2.0041   2.0277   2.0753   2.1005   2.1238   2.1610
   2.2274   2.2817   2.3223   2.3372   2.3666   2.3734   2.4167   2.4383
   2.4499   2.4662   2.5053   2.5258   2.5557   2.5685   2.5891   2.6509
   2.6887   2.7298   2.7606   2.8250   2.9333   2.9909   3.0335   3.0635
   3.1050   3.1986   3.2885   3.3839
     eigenvalues at k+q:
 -34.8772 -34.8656 -34.8111 -34.6867 -34.6123 -34.5317 -34.5277 -34.5271
 -34.4322 -34.3617 -34.1961 -34.0622 -33.9101 -16.8635 -16.7271 -16.7019
 -16.6542 -16.5424 -16.4803 -16.4227 -16.3219 -16.2842 -16.2568 -16.1969
 -16.1702 -16.1536 -16.1411 -16.1144 -16.0843 -16.0643 -16.0028 -15.9961
 -15.9600 -15.9444 -15.9277 -15.9011 -15.8807 -15.8576 -15.8371 -15.8249
 -15.8148 -15.7960 -15.7612 -15.7301 -15.7141 -15.6983 -15.6436 -15.6270
 -15.6201 -15.5894 -15.5437 -15.5192 -15.5050 -15.4830 -15.4655 -15.4344
 -15.3116 -15.2933 -15.2806 -15.2573 -15.2489 -15.2246 -15.1987 -15.1637
 -15.1395 -15.0593 -15.0162 -14.9843 -14.9629 -14.8825 -14.8153 -14.7027
 -14.0001 -13.9315 -13.8403 -13.8002 -13.7179 -13.6144 -13.5550 -13.5159
 -13.3477 -13.3190 -13.2122 -13.1784 -13.1716 -13.1200 -13.0353 -12.9789
 -12.9314 -12.8259 -12.8042 -12.6756 -12.6484 -12.6261 -12.5528 -12.5055
 -12.4414 -12.3472  -4.9138  -4.7237  -4.4563  -4.3635  -4.3221  -4.1886
  -4.1371  -4.1177  -4.0148  -3.9951  -3.9319  -3.8582  -3.7378  -3.6279
  -3.6026  -3.5073  -3.4727  -3.3907  -3.0947  -2.4227  -1.8357  -1.7686
  -1.7108  -1.6146  -1.5836  -1.5333  -1.5023  -1.4082  -1.3825  -1.3492
  -1.2381  -1.1567  -1.0513  -0.9898  -0.9035  -0.8475  -0.8402  -0.7435
  -0.7177  -0.6955  -0.6485  -0.5635  -0.5288  -0.4797  -0.4465  -0.4111
  -0.3642  -0.3323  -0.2980  -0.2374  -0.1971  -0.1557  -0.0502   0.0509
   0.0948   0.1745   0.2149   0.2926   0.3208   0.3830   0.4257   0.4943
   0.5699   0.6312   0.7085   0.7331   0.7690   0.7932   0.8806   0.9273
   0.9727   1.0093   1.0412   1.0842   1.1092   1.1922   1.2098   1.2341
   1.2623   1.2918   1.3181   1.3451   1.3707   1.4203   1.4424   1.4557
   1.5027   1.5179   1.5592   1.5756   1.5870   1.6257   1.6649   1.6929
   1.7057   1.7404   1.7651   1.7862   1.8018   1.8225   1.8569   1.9015
   1.9170   1.9865   2.0056   2.0271   2.0763   2.1001   2.1236   2.1608
   2.2247   2.2829   2.3220   2.3364   2.3671   2.3757   2.4172   2.4389
   2.4511   2.4640   2.5055   2.5244   2.5557   2.5674   2.5896   2.6511
   2.6892   2.7294   2.7605   2.8245   2.9326   2.9908   3.0341   3.0640
   3.1050   3.1987   3.2883   3.3841
     cgsolve_all iterations  70    anorm=    0.69E-07
     cgsolve_all iterations  70    anorm=    0.69E-07
     cgsolve_all iterations  70    anorm=    0.70E-07

     k-point #    3 of     4      pool #  1    cpu time:    8936.7
     compute_u_kq: q = (    0.0000,    0.0000,    0.0000)
     Rotating WFCS
     ethr =  1.00E-14,  avg # of iterations =  5.0
     eigenvalues at k:
 -34.8772 -34.8656 -34.8111 -34.6867 -34.6123 -34.5317 -34.5277 -34.5271
 -34.4322 -34.3617 -34.1961 -34.0622 -33.9101 -16.8649 -16.7283 -16.6985
 -16.6557 -16.5396 -16.4752 -16.4258 -16.3241 -16.2853 -16.2534 -16.2032
 -16.1716 -16.1592 -16.1295 -16.1133 -16.0808 -16.0539 -16.0125 -16.0011
 -15.9765 -15.9420 -15.9307 -15.9002 -15.8897 -15.8621 -15.8372 -15.8247
 -15.8187 -15.7791 -15.7630 -15.7314 -15.7153 -15.6822 -15.6431 -15.6286
 -15.6104 -15.5777 -15.5444 -15.5249 -15.5178 -15.4870 -15.4582 -15.4356
 -15.3059 -15.2985 -15.2701 -15.2560 -15.2386 -15.2259 -15.2010 -15.1542
 -15.1434 -15.0751 -15.0265 -14.9917 -14.9599 -14.8800 -14.8177 -14.7029
 -14.0002 -13.9157 -13.8270 -13.8105 -13.7123 -13.6567 -13.5747 -13.4843
 -13.3472 -13.2739 -13.2141 -13.2041 -13.1635 -13.1095 -13.0239 -13.0038
 -12.9575 -12.8175 -12.8056 -12.6815 -12.6422 -12.6236 -12.5544 -12.5046
 -12.4348 -12.3485  -4.9112  -4.7207  -4.4661  -4.3641  -4.3142  -4.1863
  -4.1551  -4.1026  -4.0290  -3.9921  -3.9147  -3.8613  -3.7381  -3.6356
  -3.5947  -3.5337  -3.4589  -3.3899  -3.0937  -2.4173  -1.8442  -1.7769
  -1.7129  -1.6234  -1.5881  -1.5400  -1.4636  -1.4246  -1.3674  -1.3289
  -1.1937  -1.1779  -1.0661  -1.0230  -0.9201  -0.8804  -0.7994  -0.7442
  -0.7010  -0.6453  -0.6244  -0.5899  -0.5335  -0.5060  -0.4547  -0.4392
  -0.3583  -0.3404  -0.2776  -0.2554  -0.1859  -0.1285  -0.0772   0.0471
   0.1041   0.1995   0.2186   0.2712   0.3341   0.3762   0.4566   0.5367
   0.5572   0.6098   0.6989   0.7434   0.7725   0.8097   0.8670   0.9089
   0.9585   0.9951   1.0388   1.0866   1.1207   1.1585   1.2049   1.2248
   1.2459   1.2729   1.2953   1.3492   1.3766   1.4012   1.4380   1.4719
   1.4951   1.5160   1.5445   1.5792   1.6128   1.6352   1.6578   1.6935
   1.7111   1.7199   1.7459   1.7892   1.8119   1.8538   1.8763   1.9049
   1.9610   1.9759   2.0103   2.0216   2.0726   2.1023   2.1200   2.1672
   2.2465   2.2583   2.3037   2.3300   2.3608   2.3984   2.4142   2.4446
   2.4551   2.4822   2.5026   2.5234   2.5540   2.5722   2.6001   2.6232
   2.6850   2.7040   2.7702   2.8458   2.9389   3.0167   3.0348   3.0635
   3.0986   3.1958   3.2828   3.3845
     eigenvalues at k+q:
 -34.8772 -34.8656 -34.8111 -34.6867 -34.6123 -34.5317 -34.5277 -34.5271
 -34.4322 -34.3617 -34.1961 -34.0622 -33.9101 -16.8649 -16.7283 -16.6985
 -16.6556 -16.5396 -16.4752 -16.4258 -16.3241 -16.2853 -16.2534 -16.2032
 -16.1716 -16.1592 -16.1295 -16.1133 -16.0808 -16.0539 -16.0125 -16.0011
 -15.9765 -15.9420 -15.9307 -15.9002 -15.8897 -15.8621 -15.8372 -15.8247
 -15.8187 -15.7791 -15.7630 -15.7314 -15.7153 -15.6822 -15.6431 -15.6286
 -15.6104 -15.5777 -15.5444 -15.5249 -15.5178 -15.4870 -15.4582 -15.4356
 -15.3059 -15.2985 -15.2701 -15.2560 -15.2386 -15.2259 -15.2010 -15.1542
 -15.1434 -15.0751 -15.0265 -14.9917 -14.9599 -14.8800 -14.8177 -14.7029
 -14.0002 -13.9157 -13.8270 -13.8105 -13.7123 -13.6567 -13.5747 -13.4843
 -13.3472 -13.2739 -13.2140 -13.2041 -13.1635 -13.1095 -13.0239 -13.0038
 -12.9575 -12.8175 -12.8056 -12.6815 -12.6422 -12.6236 -12.5544 -12.5046
 -12.4348 -12.3485  -4.9112  -4.7207  -4.4661  -4.3641  -4.3142  -4.1863
  -4.1551  -4.1026  -4.0290  -3.9921  -3.9147  -3.8613  -3.7381  -3.6356
  -3.5947  -3.5337  -3.4589  -3.3899  -3.0937  -2.4173  -1.8442  -1.7769
  -1.7129  -1.6234  -1.5881  -1.5400  -1.4636  -1.4246  -1.3674  -1.3289
  -1.1937  -1.1779  -1.0661  -1.0230  -0.9201  -0.8804  -0.7994  -0.7442
  -0.7010  -0.6453  -0.6243  -0.5899  -0.5335  -0.5060  -0.4547  -0.4392
  -0.3583  -0.3404  -0.2776  -0.2554  -0.1859  -0.1285  -0.0772   0.0471
   0.1041   0.1995   0.2186   0.2712   0.3341   0.3762   0.4566   0.5367
   0.5572   0.6098   0.6989   0.7434   0.7725   0.8097   0.8670   0.9089
   0.9585   0.9951   1.0388   1.0866   1.1207   1.1586   1.2049   1.2248
   1.2459   1.2729   1.2953   1.3492   1.3766   1.4012   1.4380   1.4719
   1.4951   1.5160   1.5445   1.5792   1.6128   1.6352   1.6578   1.6935
   1.7111   1.7199   1.7459   1.7892   1.8119   1.8538   1.8763   1.9049
   1.9610   1.9759   2.0103   2.0216   2.0726   2.1023   2.1200   2.1672
   2.2465   2.2583   2.3037   2.3300   2.3608   2.3984   2.4142   2.4446
   2.4551   2.4822   2.5026   2.5234   2.5540   2.5722   2.6001   2.6232
   2.6850   2.7040   2.7702   2.8458   2.9389   3.0167   3.0348   3.0635
   3.0986   3.1958   3.2828   3.3845
     cgsolve_all iterations  63    anorm=    0.75E-07
PARA_AUG  1     -24.0191188        -0.2514440        -1.1224820
     cgsolve_all iterations  65    anorm=    0.74E-07
PARA_AUG  2      -0.2567391       -26.1434351         0.1787032
     cgsolve_all iterations  65    anorm=    0.73E-07
PARA_AUG  3      -1.0490159         0.0838613       -25.9953932
     cgsolve_all iterations  70    anorm=    0.70E-07
     cgsolve_all iterations  70    anorm=    0.68E-07
     cgsolve_all iterations  70    anorm=    0.72E-07
     compute_u_kq: q = (    0.0198,    0.0000,    0.0000)
     Rotating WFCS
     ethr =  1.00E-14,  avg # of iterations = 23.0
     eigenvalues at k:
 -34.8772 -34.8656 -34.8111 -34.6867 -34.6123 -34.5317 -34.5277 -34.5271
 -34.4322 -34.3617 -34.1961 -34.0622 -33.9101 -16.8649 -16.7283 -16.6985
 -16.6557 -16.5396 -16.4752 -16.4258 -16.3241 -16.2853 -16.2534 -16.2032
 -16.1716 -16.1592 -16.1295 -16.1133 -16.0808 -16.0539 -16.0125 -16.0011
 -15.9765 -15.9420 -15.9307 -15.9002 -15.8897 -15.8621 -15.8372 -15.8247
 -15.8187 -15.7791 -15.7630 -15.7314 -15.7153 -15.6822 -15.6431 -15.6286
 -15.6104 -15.5777 -15.5444 -15.5249 -15.5178 -15.4870 -15.4582 -15.4356
 -15.3059 -15.2985 -15.2701 -15.2560 -15.2386 -15.2259 -15.2010 -15.1542
 -15.1434 -15.0751 -15.0265 -14.9917 -14.9599 -14.8800 -14.8177 -14.7029
 -14.0002 -13.9157 -13.8270 -13.8105 -13.7123 -13.6567 -13.5747 -13.4843
 -13.3472 -13.2739 -13.2141 -13.2041 -13.1635 -13.1095 -13.0239 -13.0038
 -12.9575 -12.8175 -12.8056 -12.6815 -12.6422 -12.6236 -12.5544 -12.5046
 -12.4348 -12.3485  -4.9112  -4.7207  -4.4661  -4.3641  -4.3142  -4.1863
  -4.1551  -4.1026  -4.0290  -3.9921  -3.9147  -3.8613  -3.7381  -3.6356
  -3.5947  -3.5337  -3.4589  -3.3899  -3.0937  -2.4173  -1.8442  -1.7769
  -1.7129  -1.6234  -1.5881  -1.5400  -1.4636  -1.4246  -1.3674  -1.3289
  -1.1937  -1.1779  -1.0661  -1.0230  -0.9201  -0.8804  -0.7994  -0.7442
  -0.7010  -0.6453  -0.6244  -0.5899  -0.5335  -0.5060  -0.4547  -0.4392
  -0.3583  -0.3404  -0.2776  -0.2554  -0.1859  -0.1285  -0.0772   0.0471
   0.1041   0.1995   0.2186   0.2712   0.3341   0.3762   0.4566   0.5367
   0.5572   0.6098   0.6989   0.7434   0.7725   0.8097   0.8670   0.9089
   0.9585   0.9951   1.0388   1.0866   1.1207   1.1585   1.2049   1.2248
   1.2459   1.2729   1.2953   1.3492   1.3766   1.4012   1.4380   1.4719
   1.4951   1.5160   1.5445   1.5792   1.6128   1.6352   1.6578   1.6935
   1.7111   1.7199   1.7459   1.7892   1.8119   1.8538   1.8763   1.9049
   1.9610   1.9759   2.0103   2.0216   2.0726   2.1023   2.1200   2.1672
   2.2465   2.2583   2.3037   2.3300   2.3608   2.3984   2.4142   2.4446
   2.4551   2.4822   2.5026   2.5234   2.5540   2.5722   2.6001   2.6232
   2.6850   2.7040   2.7702   2.8458   2.9389   3.0167   3.0348   3.0635
   3.0986   3.1958   3.2828   3.3845
     eigenvalues at k+q:
 -34.8771 -34.8656 -34.8111 -34.6867 -34.6123 -34.5317 -34.5277 -34.5271
 -34.4322 -34.3617 -34.1961 -34.0622 -33.9101 -16.8645 -16.7284 -16.6999
 -16.6541 -16.5404 -16.4801 -16.4310 -16.3276 -16.2897 -16.2546 -16.2058
 -16.1729 -16.1589 -16.1271 -16.1136 -16.0811 -16.0515 -16.0122 -16.0012
 -15.9763 -15.9432 -15.9319 -15.9016 -15.8900 -15.8637 -15.8392 -15.8251
 -15.8193 -15.7781 -15.7599 -15.7318 -15.7134 -15.6813 -15.6422 -15.6275
 -15.6087 -15.5766 -15.5448 -15.5247 -15.5176 -15.4872 -15.4559 -15.4368
 -15.3028 -15.2940 -15.2677 -15.2538 -15.2370 -15.2259 -15.1987 -15.1519
 -15.1442 -15.0738 -15.0258 -14.9906 -14.9603 -14.8794 -14.8183 -14.7002
 -13.9998 -13.9134 -13.8187 -13.8088 -13.7056 -13.6474 -13.5676 -13.4771
 -13.3487 -13.2770 -13.2138 -13.2047 -13.1667 -13.1114 -13.0288 -13.0078
 -12.9680 -12.8263 -12.8105 -12.6818 -12.6436 -12.6236 -12.5601 -12.5083
 -12.4398 -12.3477  -4.9086  -4.7210  -4.4630  -4.3635  -4.3135  -4.1859
  -4.1574  -4.1051  -4.0280  -3.9918  -3.9145  -3.8684  -3.7381  -3.6356
  -3.5958  -3.5307  -3.4549  -3.3904  -3.0923  -2.4170  -1.8299  -1.7698
  -1.7023  -1.6161  -1.5847  -1.5389  -1.4579  -1.4236  -1.3644  -1.3248
  -1.1906  -1.1739  -1.0634  -1.0148  -0.9175  -0.8843  -0.8010  -0.7493
  -0.7029  -0.6493  -0.6226  -0.5980  -0.5390  -0.5052  -0.4570  -0.4419
  -0.3618  -0.3459  -0.2781  -0.2524  -0.1855  -0.1331  -0.0772   0.0480
   0.1010   0.1950   0.2187   0.2676   0.3278   0.3759   0.4530   0.5387
   0.5586   0.6079   0.6946   0.7402   0.7728   0.8080   0.8599   0.9054
   0.9561   0.9906   1.0283   1.0831   1.1143   1.1585   1.1999   1.2172
   1.2431   1.2714   1.2965   1.3448   1.3765   1.4008   1.4377   1.4729
   1.4905   1.5131   1.5404   1.5796   1.6155   1.6322   1.6567   1.6937
   1.7121   1.7194   1.7475   1.7880   1.8098   1.8549   1.8783   1.9058
   1.9585   1.9755   2.0122   2.0233   2.0753   2.1042   2.1195   2.1681
   2.2491   2.2631   2.3067   2.3318   2.3633   2.3971   2.4152   2.4461
   2.4591   2.4841   2.5023   2.5264   2.5544   2.5733   2.6051   2.6244
   2.6850   2.7014   2.7707   2.8448   2.9416   3.0195   3.0369   3.0677
   3.0988   3.1929   3.2836   3.3809
     cgsolve_all iterations  70    anorm=    0.72E-07
     cgsolve_all iterations  70    anorm=    0.68E-07
     cgsolve_all iterations  70    anorm=    0.71E-07
     compute_u_kq: q = (   -0.0198,    0.0000,    0.0000)
     Rotating WFCS
     ethr =  1.00E-14,  avg # of iterations = 23.0
     eigenvalues at k:
 -34.8772 -34.8656 -34.8111 -34.6867 -34.6123 -34.5317 -34.5277 -34.5271
 -34.4322 -34.3617 -34.1961 -34.0622 -33.9101 -16.8649 -16.7283 -16.6985
 -16.6557 -16.5396 -16.4752 -16.4258 -16.3241 -16.2853 -16.2534 -16.2032
 -16.1716 -16.1592 -16.1295 -16.1133 -16.0808 -16.0539 -16.0125 -16.0011
 -15.9765 -15.9420 -15.9307 -15.9002 -15.8897 -15.8621 -15.8372 -15.8247
 -15.8187 -15.7791 -15.7630 -15.7314 -15.7153 -15.6822 -15.6431 -15.6286
 -15.6104 -15.5777 -15.5444 -15.5249 -15.5178 -15.4870 -15.4582 -15.4356
 -15.3059 -15.2985 -15.2701 -15.2560 -15.2386 -15.2259 -15.2010 -15.1542
 -15.1434 -15.0751 -15.0265 -14.9917 -14.9599 -14.8800 -14.8177 -14.7029
 -14.0002 -13.9157 -13.8270 -13.8105 -13.7123 -13.6567 -13.5747 -13.4843
 -13.3472 -13.2739 -13.2141 -13.2041 -13.1635 -13.1095 -13.0239 -13.0038
 -12.9575 -12.8175 -12.8056 -12.6815 -12.6422 -12.6236 -12.5544 -12.5046
 -12.4348 -12.3485  -4.9112  -4.7207  -4.4661  -4.3641  -4.3142  -4.1863
  -4.1551  -4.1026  -4.0290  -3.9921  -3.9147  -3.8613  -3.7381  -3.6356
  -3.5947  -3.5337  -3.4589  -3.3899  -3.0937  -2.4173  -1.8442  -1.7769
  -1.7129  -1.6234  -1.5881  -1.5400  -1.4636  -1.4246  -1.3674  -1.3289
  -1.1937  -1.1779  -1.0661  -1.0230  -0.9201  -0.8804  -0.7994  -0.7442
  -0.7010  -0.6453  -0.6244  -0.5899  -0.5335  -0.5060  -0.4547  -0.4392
  -0.3583  -0.3404  -0.2776  -0.2554  -0.1859  -0.1285  -0.0772   0.0471
   0.1041   0.1995   0.2186   0.2712   0.3341   0.3762   0.4566   0.5367
   0.5572   0.6098   0.6989   0.7434   0.7725   0.8097   0.8670   0.9089
   0.9585   0.9951   1.0388   1.0866   1.1207   1.1585   1.2049   1.2248
   1.2459   1.2729   1.2953   1.3492   1.3766   1.4012   1.4380   1.4719
   1.4951   1.5160   1.5445   1.5792   1.6128   1.6352   1.6578   1.6935
   1.7111   1.7199   1.7459   1.7892   1.8119   1.8538   1.8763   1.9049
   1.9610   1.9759   2.0103   2.0216   2.0726   2.1023   2.1200   2.1672
   2.2465   2.2583   2.3037   2.3300   2.3608   2.3984   2.4142   2.4446
   2.4551   2.4822   2.5026   2.5234   2.5540   2.5722   2.6001   2.6232
   2.6850   2.7040   2.7702   2.8458   2.9389   3.0167   3.0348   3.0635
   3.0986   3.1958   3.2828   3.3845
     eigenvalues at k+q:
 -34.8772 -34.8656 -34.8111 -34.6867 -34.6123 -34.5317 -34.5277 -34.5271
 -34.4322 -34.3617 -34.1961 -34.0622 -33.9101 -16.8653 -16.7282 -16.6972
 -16.6571 -16.5389 -16.4701 -16.4206 -16.3206 -16.2808 -16.2519 -16.2007
 -16.1706 -16.1591 -16.1319 -16.1134 -16.0804 -16.0566 -16.0135 -16.0005
 -15.9764 -15.9415 -15.9289 -15.8988 -15.8895 -15.8606 -15.8354 -15.8241
 -15.8179 -15.7803 -15.7660 -15.7311 -15.7170 -15.6831 -15.6440 -15.6303
 -15.6119 -15.5788 -15.5442 -15.5261 -15.5169 -15.4867 -15.4606 -15.4343
 -15.3101 -15.3022 -15.2721 -15.2584 -15.2405 -15.2259 -15.2029 -15.1566
 -15.1425 -15.0764 -15.0275 -14.9929 -14.9595 -14.8807 -14.8172 -14.7055
 -14.0007 -13.9182 -13.8352 -13.8120 -13.7189 -13.6661 -13.5812 -13.4910
 -13.3460 -13.2722 -13.2140 -13.2028 -13.1601 -13.1074 -13.0191 -12.9999
 -12.9472 -12.8123 -12.7975 -12.6813 -12.6412 -12.6234 -12.5498 -12.4999
 -12.4299 -12.3494  -4.9137  -4.7204  -4.4691  -4.3646  -4.3148  -4.1868
  -4.1530  -4.1001  -4.0299  -3.9925  -3.9148  -3.8543  -3.7380  -3.6355
  -3.5936  -3.5369  -3.4629  -3.3894  -3.0951  -2.4175  -1.8588  -1.7844
  -1.7233  -1.6308  -1.5912  -1.5404  -1.4698  -1.4254  -1.3705  -1.3324
  -1.1969  -1.1813  -1.0687  -1.0311  -0.9232  -0.8764  -0.7978  -0.7391
  -0.6992  -0.6461  -0.6212  -0.5815  -0.5280  -0.5075  -0.4529  -0.4351
  -0.3565  -0.3338  -0.2774  -0.2583  -0.1859  -0.1251  -0.0761   0.0462
   0.1073   0.2018   0.2200   0.2749   0.3408   0.3766   0.4603   0.5322
   0.5568   0.6124   0.7033   0.7463   0.7722   0.8114   0.8750   0.9113
   0.9611   0.9994   1.0490   1.0904   1.1283   1.1584   1.2100   1.2327
   1.2485   1.2752   1.2946   1.3524   1.3771   1.4014   1.4382   1.4712
   1.4990   1.5195   1.5483   1.5785   1.6095   1.6378   1.6594   1.6928
   1.7081   1.7215   1.7444   1.7901   1.8147   1.8518   1.8751   1.9040
   1.9587   1.9802   2.0070   2.0228   2.0700   2.1001   2.1202   2.1666
   2.2427   2.2554   2.3004   2.3290   2.3582   2.3990   2.4130   2.4426
   2.4515   2.4794   2.5034   2.5207   2.5532   2.5699   2.5966   2.6221
   2.6840   2.7080   2.7700   2.8467   2.9360   3.0137   3.0330   3.0591
   3.0984   3.1988   3.2819   3.3880
     cgsolve_all iterations  70    anorm=    0.70E-07
     cgsolve_all iterations  72    anorm=    0.68E-07
     cgsolve_all iterations  72    anorm=    0.70E-07
     compute_u_kq: q = (    0.0000,    0.0198,    0.0000)
     Rotating WFCS
     ethr =  1.00E-14,  avg # of iterations = 26.0
     eigenvalues at k:
 -34.8772 -34.8656 -34.8111 -34.6867 -34.6123 -34.5317 -34.5277 -34.5271
 -34.4322 -34.3617 -34.1961 -34.0622 -33.9101 -16.8649 -16.7283 -16.6985
 -16.6557 -16.5396 -16.4752 -16.4258 -16.3241 -16.2853 -16.2534 -16.2032
 -16.1716 -16.1592 -16.1295 -16.1133 -16.0808 -16.0539 -16.0125 -16.0011
 -15.9765 -15.9420 -15.9307 -15.9002 -15.8897 -15.8621 -15.8372 -15.8247
 -15.8187 -15.7791 -15.7630 -15.7314 -15.7153 -15.6822 -15.6431 -15.6286
 -15.6104 -15.5777 -15.5444 -15.5249 -15.5178 -15.4870 -15.4582 -15.4356
 -15.3059 -15.2985 -15.2701 -15.2560 -15.2386 -15.2259 -15.2010 -15.1542
 -15.1434 -15.0751 -15.0265 -14.9917 -14.9599 -14.8800 -14.8177 -14.7029
 -14.0002 -13.9157 -13.8270 -13.8105 -13.7123 -13.6567 -13.5747 -13.4843
 -13.3472 -13.2739 -13.2141 -13.2041 -13.1635 -13.1095 -13.0239 -13.0038
 -12.9575 -12.8175 -12.8056 -12.6815 -12.6422 -12.6236 -12.5544 -12.5046
 -12.4348 -12.3485  -4.9112  -4.7207  -4.4661  -4.3641  -4.3142  -4.1863
  -4.1551  -4.1026  -4.0290  -3.9921  -3.9147  -3.8613  -3.7381  -3.6356
  -3.5947  -3.5337  -3.4589  -3.3899  -3.0937  -2.4173  -1.8442  -1.7769
  -1.7129  -1.6234  -1.5881  -1.5400  -1.4636  -1.4246  -1.3674  -1.3289
  -1.1937  -1.1779  -1.0661  -1.0230  -0.9201  -0.8804  -0.7994  -0.7442
  -0.7010  -0.6453  -0.6244  -0.5899  -0.5335  -0.5060  -0.4547  -0.4392
  -0.3583  -0.3404  -0.2776  -0.2554  -0.1859  -0.1285  -0.0772   0.0471
   0.1041   0.1995   0.2186   0.2712   0.3341   0.3762   0.4566   0.5367
   0.5572   0.6098   0.6989   0.7434   0.7725   0.8097   0.8670   0.9089
   0.9585   0.9951   1.0388   1.0866   1.1207   1.1585   1.2049   1.2248
   1.2459   1.2729   1.2953   1.3492   1.3766   1.4012   1.4380   1.4719
   1.4951   1.5160   1.5445   1.5792   1.6128   1.6352   1.6578   1.6935
   1.7111   1.7199   1.7459   1.7892   1.8119   1.8538   1.8763   1.9049
   1.9610   1.9759   2.0103   2.0216   2.0726   2.1023   2.1200   2.1672
   2.2465   2.2583   2.3037   2.3300   2.3608   2.3984   2.4142   2.4446
   2.4551   2.4822   2.5026   2.5234   2.5540   2.5722   2.6001   2.6232
   2.6850   2.7040   2.7702   2.8458   2.9389   3.0167   3.0348   3.0635
   3.0986   3.1958   3.2828   3.3845
     eigenvalues at k+q:
 -34.8772 -34.8656 -34.8111 -34.6867 -34.6123 -34.5317 -34.5277 -34.5271
 -34.4322 -34.3617 -34.1961 -34.0622 -33.9101 -16.8649 -16.7280 -16.6983
 -16.6563 -16.5404 -16.4734 -16.4266 -16.3238 -16.2849 -16.2528 -16.2056
 -16.1716 -16.1579 -16.1295 -16.1131 -16.0809 -16.0534 -16.0118 -16.0017
 -15.9770 -15.9412 -15.9297 -15.9023 -15.8884 -15.8634 -15.8364 -15.8241
 -15.8196 -15.7809 -15.7633 -15.7292 -15.7163 -15.6817 -15.6436 -15.6296
 -15.6119 -15.5775 -15.5446 -15.5247 -15.5162 -15.4857 -15.4573 -15.4370
 -15.3061 -15.2980 -15.2705 -15.2562 -15.2380 -15.2268 -15.2023 -15.1541
 -15.1404 -15.0753 -15.0275 -14.9914 -14.9594 -14.8793 -14.8184 -14.7037
 -14.0001 -13.9134 -13.8275 -13.8088 -13.7132 -13.6582 -13.5746 -13.4886
 -13.3490 -13.2808 -13.2100 -13.2018 -13.1638 -13.1070 -13.0228 -13.0029
 -12.9513 -12.8205 -12.8067 -12.6813 -12.6423 -12.6239 -12.5543 -12.5047
 -12.4354 -12.3489  -4.9117  -4.7205  -4.4659  -4.3640  -4.3142  -4.1866
  -4.1536  -4.1046  -4.0281  -3.9919  -3.9141  -3.8616  -3.7380  -3.6358
  -3.5947  -3.5334  -3.4593  -3.3900  -3.0945  -2.4171  -1.8433  -1.7770
  -1.7123  -1.6229  -1.5858  -1.5433  -1.4643  -1.4261  -1.3669  -1.3300
  -1.1936  -1.1767  -1.0633  -1.0241  -0.9203  -0.8800  -0.7979  -0.7462
  -0.7029  -0.6508  -0.6307  -0.5889  -0.5310  -0.4992  -0.4514  -0.4358
  -0.3599  -0.3423  -0.2768  -0.2562  -0.1895  -0.1284  -0.0754   0.0454
   0.1048   0.1994   0.2179   0.2713   0.3355   0.3764   0.4576   0.5315
   0.5559   0.6166   0.6998   0.7426   0.7714   0.8077   0.8720   0.9127
   0.9510   0.9936   1.0391   1.0915   1.1250   1.1606   1.2063   1.2251
   1.2470   1.2728   1.2937   1.3487   1.3795   1.3998   1.4370   1.4678
   1.4930   1.5165   1.5434   1.5806   1.6097   1.6377   1.6576   1.6935
   1.7105   1.7194   1.7475   1.7891   1.8145   1.8519   1.8777   1.9027
   1.9581   1.9776   2.0109   2.0217   2.0706   2.0984   2.1195   2.1658
   2.2487   2.2568   2.3038   2.3311   2.3632   2.3978   2.4118   2.4445
   2.4564   2.4826   2.5030   2.5246   2.5540   2.5709   2.6055   2.6194
   2.6849   2.7048   2.7687   2.8443   2.9391   3.0195   3.0333   3.0644
   3.0982   3.1955   3.2834   3.3845
     cgsolve_all iterations  70    anorm=    0.69E-07
     cgsolve_all iterations  70    anorm=    0.69E-07
     cgsolve_all iterations  70    anorm=    0.72E-07
     compute_u_kq: q = (    0.0000,   -0.0198,    0.0000)
     Rotating WFCS
     ethr =  1.00E-14,  avg # of iterations = 23.0
     eigenvalues at k:
 -34.8772 -34.8656 -34.8111 -34.6867 -34.6123 -34.5317 -34.5277 -34.5271
 -34.4322 -34.3617 -34.1961 -34.0622 -33.9101 -16.8649 -16.7283 -16.6985
 -16.6557 -16.5396 -16.4752 -16.4258 -16.3241 -16.2853 -16.2534 -16.2032
 -16.1716 -16.1592 -16.1295 -16.1133 -16.0808 -16.0539 -16.0125 -16.0011
 -15.9765 -15.9420 -15.9307 -15.9002 -15.8897 -15.8621 -15.8372 -15.8247
 -15.8187 -15.7791 -15.7630 -15.7314 -15.7153 -15.6822 -15.6431 -15.6286
 -15.6104 -15.5777 -15.5444 -15.5249 -15.5178 -15.4870 -15.4582 -15.4356
 -15.3059 -15.2985 -15.2701 -15.2560 -15.2386 -15.2259 -15.2010 -15.1542
 -15.1434 -15.0751 -15.0265 -14.9917 -14.9599 -14.8800 -14.8177 -14.7029
 -14.0002 -13.9157 -13.8270 -13.8105 -13.7123 -13.6567 -13.5747 -13.4843
 -13.3472 -13.2739 -13.2141 -13.2041 -13.1635 -13.1095 -13.0239 -13.0038
 -12.9575 -12.8175 -12.8056 -12.6815 -12.6422 -12.6236 -12.5544 -12.5046
 -12.4348 -12.3485  -4.9112  -4.7207  -4.4661  -4.3641  -4.3142  -4.1863
  -4.1551  -4.1026  -4.0290  -3.9921  -3.9147  -3.8613  -3.7381  -3.6356
  -3.5947  -3.5337  -3.4589  -3.3899  -3.0937  -2.4173  -1.8442  -1.7769
  -1.7129  -1.6234  -1.5881  -1.5400  -1.4636  -1.4246  -1.3674  -1.3289
  -1.1937  -1.1779  -1.0661  -1.0230  -0.9201  -0.8804  -0.7994  -0.7442
  -0.7010  -0.6453  -0.6244  -0.5899  -0.5335  -0.5060  -0.4547  -0.4392
  -0.3583  -0.3404  -0.2776  -0.2554  -0.1859  -0.1285  -0.0772   0.0471
   0.1041   0.1995   0.2186   0.2712   0.3341   0.3762   0.4566   0.5367
   0.5572   0.6098   0.6989   0.7434   0.7725   0.8097   0.8670   0.9089
   0.9585   0.9951   1.0388   1.0866   1.1207   1.1585   1.2049   1.2248
   1.2459   1.2729   1.2953   1.3492   1.3766   1.4012   1.4380   1.4719
   1.4951   1.5160   1.5445   1.5792   1.6128   1.6352   1.6578   1.6935
   1.7111   1.7199   1.7459   1.7892   1.8119   1.8538   1.8763   1.9049
   1.9610   1.9759   2.0103   2.0216   2.0726   2.1023   2.1200   2.1672
   2.2465   2.2583   2.3037   2.3300   2.3608   2.3984   2.4142   2.4446
   2.4551   2.4822   2.5026   2.5234   2.5540   2.5722   2.6001   2.6232
   2.6850   2.7040   2.7702   2.8458   2.9389   3.0167   3.0348   3.0635
   3.0986   3.1958   3.2828   3.3845
     eigenvalues at k+q:
 -34.8772 -34.8656 -34.8111 -34.6867 -34.6123 -34.5317 -34.5277 -34.5271
 -34.4322 -34.3617 -34.1961 -34.0622 -33.9101 -16.8647 -16.7286 -16.6989
 -16.6549 -16.5389 -16.4771 -16.4250 -16.3244 -16.2856 -16.2542 -16.2005
 -16.1716 -16.1604 -16.1294 -16.1134 -16.0810 -16.0545 -16.0133 -16.0003
 -15.9760 -15.9428 -15.9312 -15.8984 -15.8907 -15.8607 -15.8378 -15.8256
 -15.8177 -15.7773 -15.7627 -15.7335 -15.7143 -15.6836 -15.6423 -15.6276
 -15.6093 -15.5777 -15.5443 -15.5256 -15.5189 -15.4880 -15.4594 -15.4342
 -15.3059 -15.2991 -15.2695 -15.2559 -15.2398 -15.2251 -15.1995 -15.1547
 -15.1460 -15.0744 -15.0253 -14.9919 -14.9604 -14.8807 -14.8170 -14.7021
 -14.0003 -13.9184 -13.8274 -13.8116 -13.7117 -13.6541 -13.5743 -13.4806
 -13.3452 -13.2671 -13.2209 -13.2044 -13.1632 -13.1126 -13.0256 -13.0036
 -12.9629 -12.8154 -12.8040 -12.6816 -12.6423 -12.6234 -12.5544 -12.5046
 -12.4344 -12.3481  -4.9107  -4.7209  -4.4660  -4.3641  -4.3144  -4.1861
  -4.1563  -4.1010  -4.0295  -3.9924  -3.9157  -3.8610  -3.7382  -3.6352
  -3.5950  -3.5335  -3.4587  -3.3898  -3.0930  -2.4176  -1.8448  -1.7765
  -1.7138  -1.6239  -1.5898  -1.5371  -1.4641  -1.4223  -1.3682  -1.3285
  -1.1973  -1.1760  -1.0684  -1.0213  -0.9195  -0.8803  -0.8009  -0.7425
  -0.6999  -0.6399  -0.6179  -0.5907  -0.5365  -0.5124  -0.4579  -0.4422
  -0.3567  -0.3384  -0.2787  -0.2546  -0.1821  -0.1297  -0.0779   0.0488
   0.1031   0.1992   0.2192   0.2715   0.3326   0.3758   0.4548   0.5389
   0.5603   0.6044   0.6985   0.7437   0.7732   0.8109   0.8619   0.9070
   0.9660   0.9972   1.0385   1.0811   1.1172   1.1571   1.2031   1.2243
   1.2455   1.2732   1.2974   1.3490   1.3744   1.4031   1.4386   1.4750
   1.4977   1.5162   1.5459   1.5775   1.6158   1.6328   1.6575   1.6939
   1.7114   1.7202   1.7445   1.7885   1.8101   1.8550   1.8749   1.9070
   1.9623   1.9743   2.0093   2.0218   2.0741   2.1073   2.1202   2.1687
   2.2439   2.2605   2.3038   2.3290   2.3585   2.3984   2.4165   2.4441
   2.4539   2.4821   2.5016   2.5220   2.5544   2.5730   2.5963   2.6271
   2.6849   2.7034   2.7713   2.8471   2.9386   3.0131   3.0369   3.0622
   3.0992   3.1962   3.2824   3.3845
     cgsolve_all iterations  70    anorm=    0.70E-07
     cgsolve_all iterations  70    anorm=    0.69E-07
     cgsolve_all iterations  70    anorm=    0.72E-07
     compute_u_kq: q = (    0.0000,    0.0000,    0.0198)
     Rotating WFCS
     ethr =  1.00E-14,  avg # of iterations = 23.0
     eigenvalues at k:
 -34.8772 -34.8656 -34.8111 -34.6867 -34.6123 -34.5317 -34.5277 -34.5271
 -34.4322 -34.3617 -34.1961 -34.0622 -33.9101 -16.8649 -16.7283 -16.6985
 -16.6557 -16.5396 -16.4752 -16.4258 -16.3241 -16.2853 -16.2534 -16.2032
 -16.1716 -16.1592 -16.1295 -16.1133 -16.0808 -16.0539 -16.0125 -16.0011
 -15.9765 -15.9420 -15.9307 -15.9002 -15.8897 -15.8621 -15.8372 -15.8247
 -15.8187 -15.7791 -15.7630 -15.7314 -15.7153 -15.6822 -15.6431 -15.6286
 -15.6104 -15.5777 -15.5444 -15.5249 -15.5178 -15.4870 -15.4582 -15.4356
 -15.3059 -15.2985 -15.2701 -15.2560 -15.2386 -15.2259 -15.2010 -15.1542
 -15.1434 -15.0751 -15.0265 -14.9917 -14.9599 -14.8800 -14.8177 -14.7029
 -14.0002 -13.9157 -13.8270 -13.8105 -13.7123 -13.6567 -13.5747 -13.4843
 -13.3472 -13.2739 -13.2141 -13.2041 -13.1635 -13.1095 -13.0239 -13.0038
 -12.9575 -12.8175 -12.8056 -12.6815 -12.6422 -12.6236 -12.5544 -12.5046
 -12.4348 -12.3485  -4.9112  -4.7207  -4.4661  -4.3641  -4.3142  -4.1863
  -4.1551  -4.1026  -4.0290  -3.9921  -3.9147  -3.8613  -3.7381  -3.6356
  -3.5947  -3.5337  -3.4589  -3.3899  -3.0937  -2.4173  -1.8442  -1.7769
  -1.7129  -1.6234  -1.5881  -1.5400  -1.4636  -1.4246  -1.3674  -1.3289
  -1.1937  -1.1779  -1.0661  -1.0230  -0.9201  -0.8804  -0.7994  -0.7442
  -0.7010  -0.6453  -0.6244  -0.5899  -0.5335  -0.5060  -0.4547  -0.4392
  -0.3583  -0.3404  -0.2776  -0.2554  -0.1859  -0.1285  -0.0772   0.0471
   0.1041   0.1995   0.2186   0.2712   0.3341   0.3762   0.4566   0.5367
   0.5572   0.6098   0.6989   0.7434   0.7725   0.8097   0.8670   0.9089
   0.9585   0.9951   1.0388   1.0866   1.1207   1.1585   1.2049   1.2248
   1.2459   1.2729   1.2953   1.3492   1.3766   1.4012   1.4380   1.4719
   1.4951   1.5160   1.5445   1.5792   1.6128   1.6352   1.6578   1.6935
   1.7111   1.7199   1.7459   1.7892   1.8119   1.8538   1.8763   1.9049
   1.9610   1.9759   2.0103   2.0216   2.0726   2.1023   2.1200   2.1672
   2.2465   2.2583   2.3037   2.3300   2.3608   2.3984   2.4142   2.4446
   2.4551   2.4822   2.5026   2.5234   2.5540   2.5722   2.6001   2.6232
   2.6850   2.7040   2.7702   2.8458   2.9389   3.0167   3.0348   3.0635
   3.0986   3.1958   3.2828   3.3845
     eigenvalues at k+q:
 -34.8772 -34.8656 -34.8111 -34.6867 -34.6123 -34.5317 -34.5277 -34.5271
 -34.4322 -34.3617 -34.1961 -34.0622 -33.9101 -16.8648 -16.7283 -16.6985
 -16.6556 -16.5397 -16.4761 -16.4253 -16.3242 -16.2843 -16.2532 -16.2037
 -16.1714 -16.1593 -16.1300 -16.1143 -16.0799 -16.0545 -16.0114 -15.9994
 -15.9773 -15.9429 -15.9298 -15.9013 -15.8909 -15.8639 -15.8359 -15.8253
 -15.8176 -15.7793 -15.7634 -15.7284 -15.7166 -15.6818 -15.6441 -15.6274
 -15.6104 -15.5779 -15.5446 -15.5256 -15.5184 -15.4875 -15.4571 -15.4356
 -15.3071 -15.2970 -15.2699 -15.2562 -15.2389 -15.2262 -15.1998 -15.1540
 -15.1439 -15.0750 -15.0275 -14.9908 -14.9601 -14.8801 -14.8177 -14.7029
 -14.0002 -13.9149 -13.8290 -13.8105 -13.7113 -13.6568 -13.5741 -13.4838
 -13.3477 -13.2739 -13.2141 -13.2043 -13.1637 -13.1094 -13.0238 -13.0038
 -12.9576 -12.8174 -12.8057 -12.6815 -12.6423 -12.6235 -12.5544 -12.5047
 -12.4348 -12.3485  -4.9112  -4.7207  -4.4661  -4.3640  -4.3142  -4.1863
  -4.1552  -4.1027  -4.0289  -3.9921  -3.9147  -3.8611  -3.7384  -3.6356
  -3.5948  -3.5336  -3.4588  -3.3899  -3.0936  -2.4172  -1.8435  -1.7789
  -1.7125  -1.6232  -1.5857  -1.5412  -1.4628  -1.4251  -1.3659  -1.3305
  -1.1954  -1.1781  -1.0650  -1.0231  -0.9200  -0.8802  -0.8025  -0.7433
  -0.7025  -0.6465  -0.6155  -0.5916  -0.5319  -0.5062  -0.4530  -0.4387
  -0.3617  -0.3416  -0.2756  -0.2570  -0.1876  -0.1296  -0.0762   0.0468
   0.1051   0.1993   0.2162   0.2711   0.3360   0.3753   0.4561   0.5372
   0.5564   0.6099   0.7001   0.7432   0.7737   0.8086   0.8681   0.9073
   0.9571   0.9976   1.0353   1.0859   1.1203   1.1557   1.2091   1.2289
   1.2463   1.2721   1.2979   1.3472   1.3760   1.3993   1.4401   1.4719
   1.4979   1.5158   1.5456   1.5796   1.6162   1.6323   1.6583   1.6879
   1.7115   1.7225   1.7471   1.7906   1.8099   1.8509   1.8751   1.9053
   1.9608   1.9752   2.0106   2.0227   2.0716   2.1015   2.1207   2.1661
   2.2453   2.2596   2.3052   2.3305   2.3615   2.3999   2.4130   2.4441
   2.4555   2.4830   2.5022   2.5220   2.5526   2.5723   2.5996   2.6230
   2.6854   2.7042   2.7700   2.8459   2.9396   3.0168   3.0352   3.0629
   3.0985   3.1960   3.2830   3.3844
     cgsolve_all iterations  70    anorm=    0.70E-07
     cgsolve_all iterations  70    anorm=    0.68E-07
     cgsolve_all iterations  72    anorm=    0.72E-07
     compute_u_kq: q = (    0.0000,    0.0000,   -0.0198)
     Rotating WFCS
     ethr =  1.00E-14,  avg # of iterations = 23.0
     eigenvalues at k:
 -34.8772 -34.8656 -34.8111 -34.6867 -34.6123 -34.5317 -34.5277 -34.5271
 -34.4322 -34.3617 -34.1961 -34.0622 -33.9101 -16.8649 -16.7283 -16.6985
 -16.6557 -16.5396 -16.4752 -16.4258 -16.3241 -16.2853 -16.2534 -16.2032
 -16.1716 -16.1592 -16.1295 -16.1133 -16.0808 -16.0539 -16.0125 -16.0011
 -15.9765 -15.9420 -15.9307 -15.9002 -15.8897 -15.8621 -15.8372 -15.8247
 -15.8187 -15.7791 -15.7630 -15.7314 -15.7153 -15.6822 -15.6431 -15.6286
 -15.6104 -15.5777 -15.5444 -15.5249 -15.5178 -15.4870 -15.4582 -15.4356
 -15.3059 -15.2985 -15.2701 -15.2560 -15.2386 -15.2259 -15.2010 -15.1542
 -15.1434 -15.0751 -15.0265 -14.9917 -14.9599 -14.8800 -14.8177 -14.7029
 -14.0002 -13.9157 -13.8270 -13.8105 -13.7123 -13.6567 -13.5747 -13.4843
 -13.3472 -13.2739 -13.2141 -13.2041 -13.1635 -13.1095 -13.0239 -13.0038
 -12.9575 -12.8175 -12.8056 -12.6815 -12.6422 -12.6236 -12.5544 -12.5046
 -12.4348 -12.3485  -4.9112  -4.7207  -4.4661  -4.3641  -4.3142  -4.1863
  -4.1551  -4.1026  -4.0290  -3.9921  -3.9147  -3.8613  -3.7381  -3.6356
  -3.5947  -3.5337  -3.4589  -3.3899  -3.0937  -2.4173  -1.8442  -1.7769
  -1.7129  -1.6234  -1.5881  -1.5400  -1.4636  -1.4246  -1.3674  -1.3289
  -1.1937  -1.1779  -1.0661  -1.0230  -0.9201  -0.8804  -0.7994  -0.7442
  -0.7010  -0.6453  -0.6244  -0.5899  -0.5335  -0.5060  -0.4547  -0.4392
  -0.3583  -0.3404  -0.2776  -0.2554  -0.1859  -0.1285  -0.0772   0.0471
   0.1041   0.1995   0.2186   0.2712   0.3341   0.3762   0.4566   0.5367
   0.5572   0.6098   0.6989   0.7434   0.7725   0.8097   0.8670   0.9089
   0.9585   0.9951   1.0388   1.0866   1.1207   1.1585   1.2049   1.2248
   1.2459   1.2729   1.2953   1.3492   1.3766   1.4012   1.4380   1.4719
   1.4951   1.5160   1.5445   1.5792   1.6128   1.6352   1.6578   1.6935
   1.7111   1.7199   1.7459   1.7892   1.8119   1.8538   1.8763   1.9049
   1.9610   1.9759   2.0103   2.0216   2.0726   2.1023   2.1200   2.1672
   2.2465   2.2583   2.3037   2.3300   2.3608   2.3984   2.4142   2.4446
   2.4551   2.4822   2.5026   2.5234   2.5540   2.5722   2.6001   2.6232
   2.6850   2.7040   2.7702   2.8458   2.9389   3.0167   3.0348   3.0635
   3.0986   3.1958   3.2828   3.3845
     eigenvalues at k+q:
 -34.8772 -34.8656 -34.8111 -34.6867 -34.6123 -34.5317 -34.5277 -34.5271
 -34.4322 -34.3617 -34.1961 -34.0622 -33.9101 -16.8649 -16.7284 -16.6986
 -16.6556 -16.5395 -16.4744 -16.4266 -16.3239 -16.2864 -16.2533 -16.2025
 -16.1718 -16.1589 -16.1295 -16.1124 -16.0815 -16.0534 -16.0140 -16.0021
 -15.9756 -15.9413 -15.9315 -15.8995 -15.8884 -15.8608 -15.8383 -15.8240
 -15.8198 -15.7789 -15.7625 -15.7346 -15.7137 -15.6827 -15.6426 -15.6293
 -15.6104 -15.5775 -15.5446 -15.5244 -15.5168 -15.4865 -15.4595 -15.4356
 -15.3048 -15.2997 -15.2702 -15.2559 -15.2383 -15.2256 -15.2021 -15.1546
 -15.1429 -15.0752 -15.0256 -14.9925 -14.9598 -14.8798 -14.8177 -14.7028
 -14.0003 -13.9163 -13.8264 -13.8094 -13.7133 -13.6565 -13.5755 -13.4847
 -13.3467 -13.2740 -13.2141 -13.2037 -13.1634 -13.1096 -13.0240 -13.0038
 -12.9574 -12.8175 -12.8056 -12.6815 -12.6422 -12.6237 -12.5544 -12.5046
 -12.4348 -12.3485  -4.9112  -4.7207  -4.4661  -4.3641  -4.3142  -4.1863
  -4.1550  -4.1026  -4.0290  -3.9921  -3.9147  -3.8616  -3.7378  -3.6356
  -3.5946  -3.5339  -3.4589  -3.3898  -3.0938  -2.4173  -1.8448  -1.7755
  -1.7131  -1.6236  -1.5905  -1.5386  -1.4650  -1.4235  -1.3688  -1.3272
  -1.1923  -1.1775  -1.0670  -1.0228  -0.9201  -0.8803  -0.7963  -0.7451
  -0.6997  -0.6443  -0.6335  -0.5881  -0.5358  -0.5052  -0.4565  -0.4390
  -0.3564  -0.3378  -0.2791  -0.2540  -0.1849  -0.1275  -0.0781   0.0472
   0.1034   0.1988   0.2215   0.2715   0.3329   0.3771   0.4565   0.5363
   0.5576   0.6098   0.6983   0.7435   0.7710   0.8106   0.8661   0.9105
   0.9603   0.9933   1.0421   1.0874   1.1205   1.1613   1.2001   1.2204
   1.2464   1.2732   1.2927   1.3507   1.3783   1.4038   1.4357   1.4712
   1.4932   1.5154   1.5435   1.5788   1.6092   1.6372   1.6588   1.6974
   1.7110   1.7182   1.7448   1.7875   1.8135   1.8560   1.8779   1.9044
   1.9612   1.9763   2.0092   2.0219   2.0735   2.1034   2.1193   2.1684
   2.2480   2.2567   2.3028   2.3297   2.3602   2.3965   2.4157   2.4442
   2.4552   2.4812   2.5025   2.5253   2.5556   2.5720   2.6003   2.6234
   2.6846   2.7037   2.7704   2.8456   2.9384   3.0167   3.0345   3.0642
   3.0986   3.1956   3.2828   3.3846
     cgsolve_all iterations  70    anorm=    0.69E-07
     cgsolve_all iterations  70    anorm=    0.68E-07
     cgsolve_all iterations  70    anorm=    0.72E-07

     k-point #    4 of     4      pool #  1    cpu time:   13500.5
     compute_u_kq: q = (    0.0000,    0.0000,    0.0000)
     Rotating WFCS
     ethr =  1.00E-14,  avg # of iterations =  5.0
     eigenvalues at k:
 -34.8772 -34.8656 -34.8111 -34.6867 -34.6123 -34.5317 -34.5277 -34.5271
 -34.4322 -34.3617 -34.1961 -34.0622 -33.9101 -16.8648 -16.7291 -16.6990
 -16.6541 -16.5384 -16.4749 -16.4316 -16.3230 -16.2891 -16.2448 -16.1940
 -16.1704 -16.1591 -16.1422 -16.1172 -16.0799 -16.0506 -16.0202 -15.9947
 -15.9639 -15.9447 -15.9303 -15.9089 -15.8889 -15.8771 -15.8332 -15.8227
 -15.8107 -15.7795 -15.7628 -15.7451 -15.6963 -15.6858 -15.6534 -15.6176
 -15.6093 -15.5805 -15.5529 -15.5255 -15.5077 -15.4900 -15.4585 -15.4335
 -15.3125 -15.2838 -15.2723 -15.2585 -15.2396 -15.2264 -15.1976 -15.1603
 -15.1437 -15.0757 -15.0292 -14.9857 -14.9653 -14.8780 -14.8169 -14.7034
 -13.9994 -13.9080 -13.8499 -13.7954 -13.7121 -13.6551 -13.5795 -13.4828
 -13.3447 -13.2756 -13.2161 -13.2000 -13.1651 -13.1095 -13.0247 -13.0038
 -12.9573 -12.8176 -12.8052 -12.6814 -12.6423 -12.6236 -12.5537 -12.5055
 -12.4347 -12.3485  -4.9112  -4.7207  -4.4663  -4.3641  -4.3139  -4.1863
  -4.1551  -4.1026  -4.0290  -3.9922  -3.9149  -3.8610  -3.7376  -3.6362
  -3.5939  -3.5351  -3.4590  -3.3893  -3.0940  -2.4168  -1.8405  -1.7941
  -1.7032  -1.6230  -1.5886  -1.5379  -1.4603  -1.4274  -1.3629  -1.3265
  -1.2025  -1.1742  -1.0603  -1.0204  -0.9135  -0.8789  -0.8076  -0.7368
  -0.7226  -0.6610  -0.6220  -0.5836  -0.5497  -0.4864  -0.4580  -0.4244
  -0.3666  -0.3362  -0.2680  -0.2449  -0.2071  -0.1331  -0.0721   0.0375
   0.1118   0.1784   0.2292   0.2786   0.3548   0.3790   0.4384   0.5384
   0.5514   0.6132   0.7164   0.7402   0.7652   0.8041   0.8708   0.9022
   0.9723   1.0102   1.0402   1.0871   1.1106   1.1354   1.1882   1.2323
   1.2403   1.2770   1.3148   1.3347   1.3920   1.4167   1.4379   1.4554
   1.4943   1.5322   1.5414   1.5724   1.6028   1.6212   1.6615   1.6939
   1.7117   1.7325   1.7600   1.7745   1.8126   1.8265   1.8868   1.9074
   1.9530   1.9802   1.9964   2.0463   2.0694   2.1068   2.1293   2.1600
   2.2426   2.2658   2.3208   2.3435   2.3564   2.3884   2.4200   2.4288
   2.4542   2.4742   2.4992   2.5348   2.5597   2.5699   2.5892   2.6213
   2.6852   2.7046   2.7697   2.8436   2.9428   3.0179   3.0360   3.0644
   3.0978   3.1927   3.2842   3.3844
     eigenvalues at k+q:
 -34.8772 -34.8656 -34.8111 -34.6867 -34.6123 -34.5317 -34.5277 -34.5271
 -34.4322 -34.3617 -34.1961 -34.0622 -33.9101 -16.8648 -16.7291 -16.6990
 -16.6541 -16.5384 -16.4749 -16.4316 -16.3230 -16.2891 -16.2448 -16.1940
 -16.1704 -16.1591 -16.1422 -16.1172 -16.0799 -16.0506 -16.0202 -15.9947
 -15.9639 -15.9447 -15.9303 -15.9089 -15.8889 -15.8771 -15.8332 -15.8227
 -15.8107 -15.7795 -15.7628 -15.7451 -15.6963 -15.6858 -15.6534 -15.6176
 -15.6093 -15.5805 -15.5529 -15.5255 -15.5077 -15.4900 -15.4585 -15.4335
 -15.3125 -15.2838 -15.2723 -15.2585 -15.2396 -15.2264 -15.1976 -15.1603
 -15.1437 -15.0757 -15.0292 -14.9857 -14.9653 -14.8780 -14.8169 -14.7034
 -13.9994 -13.9080 -13.8499 -13.7954 -13.7121 -13.6550 -13.5795 -13.4828
 -13.3447 -13.2756 -13.2161 -13.2000 -13.1651 -13.1095 -13.0247 -13.0038
 -12.9573 -12.8176 -12.8052 -12.6813 -12.6423 -12.6236 -12.5537 -12.5055
 -12.4347 -12.3485  -4.9112  -4.7207  -4.4663  -4.3640  -4.3139  -4.1863
  -4.1551  -4.1026  -4.0290  -3.9922  -3.9149  -3.8610  -3.7376  -3.6362
  -3.5939  -3.5351  -3.4589  -3.3893  -3.0940  -2.4168  -1.8404  -1.7941
  -1.7032  -1.6230  -1.5886  -1.5379  -1.4603  -1.4274  -1.3629  -1.3265
  -1.2025  -1.1742  -1.0603  -1.0204  -0.9135  -0.8789  -0.8076  -0.7368
  -0.7226  -0.6610  -0.6220  -0.5836  -0.5497  -0.4864  -0.4580  -0.4244
  -0.3666  -0.3362  -0.2680  -0.2449  -0.2071  -0.1331  -0.0721   0.0375
   0.1119   0.1784   0.2292   0.2786   0.3548   0.3790   0.4384   0.5384
   0.5514   0.6132   0.7164   0.7402   0.7652   0.8041   0.8709   0.9022
   0.9723   1.0102   1.0402   1.0871   1.1106   1.1354   1.1882   1.2323
   1.2403   1.2770   1.3148   1.3347   1.3920   1.4167   1.4379   1.4554
   1.4943   1.5322   1.5414   1.5724   1.6029   1.6212   1.6615   1.6939
   1.7117   1.7325   1.7600   1.7745   1.8126   1.8265   1.8868   1.9074
   1.9530   1.9802   1.9964   2.0463   2.0694   2.1069   2.1293   2.1600
   2.2426   2.2658   2.3208   2.3435   2.3564   2.3884   2.4200   2.4289
   2.4542   2.4742   2.4992   2.5348   2.5597   2.5699   2.5892   2.6213
   2.6852   2.7046   2.7697   2.8436   2.9428   3.0179   3.0360   3.0644
   3.0978   3.1927   3.2842   3.3844
     cgsolve_all iterations  63    anorm=    0.75E-07
PARA_AUG  1     -24.0181747        -0.2519361        -1.1238154
     cgsolve_all iterations  65    anorm=    0.75E-07
PARA_AUG  2      -0.2573543       -26.1423341         0.1786157
     cgsolve_all iterations  63    anorm=    0.74E-07
PARA_AUG  3      -1.0503637         0.0838165       -25.9953243
     cgsolve_all iterations  72    anorm=    0.70E-07
     cgsolve_all iterations  70    anorm=    0.69E-07
     cgsolve_all iterations  72    anorm=    0.70E-07
     compute_u_kq: q = (    0.0198,    0.0000,    0.0000)
     Rotating WFCS
     ethr =  1.00E-14,  avg # of iterations = 23.0
     eigenvalues at k:
 -34.8772 -34.8656 -34.8111 -34.6867 -34.6123 -34.5317 -34.5277 -34.5271
 -34.4322 -34.3617 -34.1961 -34.0622 -33.9101 -16.8648 -16.7291 -16.6990
 -16.6541 -16.5384 -16.4749 -16.4316 -16.3230 -16.2891 -16.2448 -16.1940
 -16.1704 -16.1591 -16.1422 -16.1172 -16.0799 -16.0506 -16.0202 -15.9947
 -15.9639 -15.9447 -15.9303 -15.9089 -15.8889 -15.8771 -15.8332 -15.8227
 -15.8107 -15.7795 -15.7628 -15.7451 -15.6963 -15.6858 -15.6534 -15.6176
 -15.6093 -15.5805 -15.5529 -15.5255 -15.5077 -15.4900 -15.4585 -15.4335
 -15.3125 -15.2838 -15.2723 -15.2585 -15.2396 -15.2264 -15.1976 -15.1603
 -15.1437 -15.0757 -15.0292 -14.9857 -14.9653 -14.8780 -14.8169 -14.7034
 -13.9994 -13.9080 -13.8499 -13.7954 -13.7121 -13.6551 -13.5795 -13.4828
 -13.3447 -13.2756 -13.2161 -13.2000 -13.1651 -13.1095 -13.0247 -13.0038
 -12.9573 -12.8176 -12.8052 -12.6814 -12.6423 -12.6236 -12.5537 -12.5055
 -12.4347 -12.3485  -4.9112  -4.7207  -4.4663  -4.3641  -4.3139  -4.1863
  -4.1551  -4.1026  -4.0290  -3.9922  -3.9149  -3.8610  -3.7376  -3.6362
  -3.5939  -3.5351  -3.4590  -3.3893  -3.0940  -2.4168  -1.8405  -1.7941
  -1.7032  -1.6230  -1.5886  -1.5379  -1.4603  -1.4274  -1.3629  -1.3265
  -1.2025  -1.1742  -1.0603  -1.0204  -0.9135  -0.8789  -0.8076  -0.7368
  -0.7226  -0.6610  -0.6220  -0.5836  -0.5497  -0.4864  -0.4580  -0.4244
  -0.3666  -0.3362  -0.2680  -0.2449  -0.2071  -0.1331  -0.0721   0.0375
   0.1118   0.1784   0.2292   0.2786   0.3548   0.3790   0.4384   0.5384
   0.5514   0.6132   0.7164   0.7402   0.7652   0.8041   0.8708   0.9022
   0.9723   1.0102   1.0402   1.0871   1.1106   1.1354   1.1882   1.2323
   1.2403   1.2770   1.3148   1.3347   1.3920   1.4167   1.4379   1.4554
   1.4943   1.5322   1.5414   1.5724   1.6028   1.6212   1.6615   1.6939
   1.7117   1.7325   1.7600   1.7745   1.8126   1.8265   1.8868   1.9074
   1.9530   1.9802   1.9964   2.0463   2.0694   2.1068   2.1293   2.1600
   2.2426   2.2658   2.3208   2.3435   2.3564   2.3884   2.4200   2.4288
   2.4542   2.4742   2.4992   2.5348   2.5597   2.5699   2.5892   2.6213
   2.6852   2.7046   2.7697   2.8436   2.9428   3.0179   3.0360   3.0644
   3.0978   3.1927   3.2842   3.3844
     eigenvalues at k+q:
 -34.8771 -34.8656 -34.8111 -34.6867 -34.6123 -34.5317 -34.5277 -34.5271
 -34.4322 -34.3617 -34.1961 -34.0622 -33.9101 -16.8644 -16.7291 -16.7004
 -16.6524 -16.5392 -16.4797 -16.4368 -16.3264 -16.2936 -16.2456 -16.1968
 -16.1719 -16.1585 -16.1422 -16.1163 -16.0797 -16.0481 -16.0197 -15.9953
 -15.9632 -15.9447 -15.9334 -15.9085 -15.8919 -15.8771 -15.8345 -15.8231
 -15.8107 -15.7786 -15.7609 -15.7446 -15.6956 -15.6838 -15.6529 -15.6154
 -15.6092 -15.5794 -15.5526 -15.5260 -15.5070 -15.4896 -15.4571 -15.4345
 -15.3090 -15.2810 -15.2679 -15.2567 -15.2387 -15.2265 -15.1942 -15.1587
 -15.1440 -15.0744 -15.0283 -14.9854 -14.9651 -14.8775 -14.8175 -14.7007
 -13.9990 -13.9051 -13.8452 -13.7904 -13.7055 -13.6461 -13.5718 -13.4758
 -13.3461 -13.2789 -13.2158 -13.2004 -13.1685 -13.1114 -13.0296 -13.0079
 -12.9677 -12.8264 -12.8101 -12.6816 -12.6437 -12.6236 -12.5594 -12.5091
 -12.4397 -12.3477  -4.9087  -4.7210  -4.4632  -4.3635  -4.3132  -4.1859
  -4.1574  -4.1051  -4.0280  -3.9919  -3.9147  -3.8680  -3.7376  -3.6360
  -3.5950  -3.5320  -3.4549  -3.3899  -3.0925  -2.4165  -1.8261  -1.7858
  -1.6945  -1.6161  -1.5838  -1.5373  -1.4532  -1.4272  -1.3603  -1.3224
  -1.2001  -1.1693  -1.0566  -1.0124  -0.9118  -0.8837  -0.8065  -0.7427
  -0.7224  -0.6659  -0.6269  -0.5861  -0.5578  -0.4890  -0.4594  -0.4249
  -0.3641  -0.3442  -0.2681  -0.2424  -0.2102  -0.1356  -0.0729   0.0387
   0.1085   0.1748   0.2286   0.2747   0.3504   0.3768   0.4365   0.5395
   0.5535   0.6097   0.7112   0.7395   0.7643   0.8026   0.8660   0.8971
   0.9677   1.0010   1.0331   1.0837   1.1081   1.1323   1.1866   1.2299
   1.2384   1.2736   1.3094   1.3321   1.3896   1.4161   1.4387   1.4557
   1.4919   1.5311   1.5366   1.5737   1.6032   1.6152   1.6629   1.6925
   1.7127   1.7315   1.7590   1.7748   1.8117   1.8312   1.8906   1.9087
   1.9485   1.9782   2.0012   2.0445   2.0725   2.1079   2.1318   2.1593
   2.2443   2.2684   2.3247   2.3454   2.3591   2.3904   2.4226   2.4291
   2.4556   2.4766   2.5003   2.5348   2.5603   2.5710   2.5966   2.6206
   2.6861   2.7014   2.7707   2.8428   2.9453   3.0205   3.0380   3.0688
   3.0980   3.1897   3.2848   3.3809
     cgsolve_all iterations  70    anorm=    0.70E-07
     cgsolve_all iterations  70    anorm=    0.69E-07
     cgsolve_all iterations  72    anorm=    0.71E-07
     compute_u_kq: q = (   -0.0198,    0.0000,    0.0000)
     Rotating WFCS
     ethr =  1.00E-14,  avg # of iterations = 23.0
     eigenvalues at k:
 -34.8772 -34.8656 -34.8111 -34.6867 -34.6123 -34.5317 -34.5277 -34.5271
 -34.4322 -34.3617 -34.1961 -34.0622 -33.9101 -16.8648 -16.7291 -16.6990
 -16.6541 -16.5384 -16.4749 -16.4316 -16.3230 -16.2891 -16.2448 -16.1940
 -16.1704 -16.1591 -16.1422 -16.1172 -16.0799 -16.0506 -16.0202 -15.9947
 -15.9639 -15.9447 -15.9303 -15.9089 -15.8889 -15.8771 -15.8332 -15.8227
 -15.8107 -15.7795 -15.7628 -15.7451 -15.6963 -15.6858 -15.6534 -15.6176
 -15.6093 -15.5805 -15.5529 -15.5255 -15.5077 -15.4900 -15.4585 -15.4335
 -15.3125 -15.2838 -15.2723 -15.2585 -15.2396 -15.2264 -15.1976 -15.1603
 -15.1437 -15.0757 -15.0292 -14.9857 -14.9653 -14.8780 -14.8169 -14.7034
 -13.9994 -13.9080 -13.8499 -13.7954 -13.7121 -13.6551 -13.5795 -13.4828
 -13.3447 -13.2756 -13.2161 -13.2000 -13.1651 -13.1095 -13.0247 -13.0038
 -12.9573 -12.8176 -12.8052 -12.6814 -12.6423 -12.6236 -12.5537 -12.5055
 -12.4347 -12.3485  -4.9112  -4.7207  -4.4663  -4.3641  -4.3139  -4.1863
  -4.1551  -4.1026  -4.0290  -3.9922  -3.9149  -3.8610  -3.7376  -3.6362
  -3.5939  -3.5351  -3.4590  -3.3893  -3.0940  -2.4168  -1.8405  -1.7941
  -1.7032  -1.6230  -1.5886  -1.5379  -1.4603  -1.4274  -1.3629  -1.3265
  -1.2025  -1.1742  -1.0603  -1.0204  -0.9135  -0.8789  -0.8076  -0.7368
  -0.7226  -0.6610  -0.6220  -0.5836  -0.5497  -0.4864  -0.4580  -0.4244
  -0.3666  -0.3362  -0.2680  -0.2449  -0.2071  -0.1331  -0.0721   0.0375
   0.1118   0.1784   0.2292   0.2786   0.3548   0.3790   0.4384   0.5384
   0.5514   0.6132   0.7164   0.7402   0.7652   0.8041   0.8708   0.9022
   0.9723   1.0102   1.0402   1.0871   1.1106   1.1354   1.1882   1.2323
   1.2403   1.2770   1.3148   1.3347   1.3920   1.4167   1.4379   1.4554
   1.4943   1.5322   1.5414   1.5724   1.6028   1.6212   1.6615   1.6939
   1.7117   1.7325   1.7600   1.7745   1.8126   1.8265   1.8868   1.9074
   1.9530   1.9802   1.9964   2.0463   2.0694   2.1068   2.1293   2.1600
   2.2426   2.2658   2.3208   2.3435   2.3564   2.3884   2.4200   2.4288
   2.4542   2.4742   2.4992   2.5348   2.5597   2.5699   2.5892   2.6213
   2.6852   2.7046   2.7697   2.8436   2.9428   3.0179   3.0360   3.0644
   3.0978   3.1927   3.2842   3.3844
     eigenvalues at k+q:
 -34.8772 -34.8656 -34.8111 -34.6867 -34.6123 -34.5317 -34.5277 -34.5271
 -34.4322 -34.3617 -34.1961 -34.0622 -33.9101 -16.8652 -16.7290 -16.6976
 -16.6557 -16.5377 -16.4698 -16.4263 -16.3196 -16.2843 -16.2439 -16.1914
 -16.1693 -16.1595 -16.1422 -16.1178 -16.0803 -16.0534 -16.0208 -15.9942
 -15.9648 -15.9444 -15.9269 -15.9095 -15.8861 -15.8767 -15.8319 -15.8224
 -15.8103 -15.7805 -15.7650 -15.7454 -15.6971 -15.6876 -15.6539 -15.6203
 -15.6093 -15.5814 -15.5533 -15.5251 -15.5082 -15.4903 -15.4599 -15.4323
 -15.3161 -15.2877 -15.2757 -15.2600 -15.2407 -15.2266 -15.2006 -15.1619
 -15.1433 -15.0770 -15.0302 -14.9862 -14.9654 -14.8786 -14.8163 -14.7061
 -13.9997 -13.9112 -13.8544 -13.8000 -13.7186 -13.6642 -13.5864 -13.4894
 -13.3436 -13.2738 -13.2158 -13.1992 -13.1615 -13.1074 -13.0198 -12.9999
 -12.9470 -12.8123 -12.7972 -12.6811 -12.6413 -12.6234 -12.5492 -12.5008
 -12.4297 -12.3493  -4.9137  -4.7204  -4.4693  -4.3646  -4.3145  -4.1868
  -4.1530  -4.1001  -4.0299  -3.9926  -3.9150  -3.8539  -3.7373  -3.6362
  -3.5927  -3.5383  -3.4630  -3.3888  -3.0954  -2.4170  -1.8554  -1.8021
  -1.7121  -1.6298  -1.5930  -1.5379  -1.4675  -1.4277  -1.3657  -1.3301
  -1.2050  -1.1785  -1.0640  -1.0283  -0.9163  -0.8737  -0.8085  -0.7318
  -0.7220  -0.6565  -0.6172  -0.5808  -0.5414  -0.4839  -0.4566  -0.4239
  -0.3696  -0.3278  -0.2679  -0.2472  -0.2043  -0.1311  -0.0705   0.0365
   0.1150   0.1813   0.2299   0.2825   0.3585   0.3821   0.4409   0.5336
   0.5521   0.6168   0.7211   0.7417   0.7658   0.8057   0.8762   0.9071
   0.9760   1.0181   1.0481   1.0896   1.1147   1.1399   1.1902   1.2347
   1.2426   1.2799   1.3199   1.3381   1.3933   1.4174   1.4376   1.4551
   1.4971   1.5326   1.5459   1.5711   1.6016   1.6279   1.6593   1.6953
   1.7107   1.7323   1.7611   1.7758   1.8106   1.8246   1.8821   1.9068
   1.9562   1.9811   1.9941   2.0471   2.0678   2.1055   2.1252   2.1620
   2.2412   2.2636   2.3163   2.3416   2.3537   2.3863   2.4172   2.4288
   2.4527   2.4715   2.4980   2.5342   2.5588   2.5691   2.5825   2.6218
   2.6835   2.7091   2.7690   2.8444   2.9400   3.0150   3.0342   3.0598
   3.0975   3.1957   3.2834   3.3879
     cgsolve_all iterations  72    anorm=    0.70E-07
     cgsolve_all iterations  70    anorm=    0.68E-07
     cgsolve_all iterations  72    anorm=    0.70E-07
     compute_u_kq: q = (    0.0000,    0.0198,    0.0000)
     Rotating WFCS
     ethr =  1.00E-14,  avg # of iterations = 23.0
     eigenvalues at k:
 -34.8772 -34.8656 -34.8111 -34.6867 -34.6123 -34.5317 -34.5277 -34.5271
 -34.4322 -34.3617 -34.1961 -34.0622 -33.9101 -16.8648 -16.7291 -16.6990
 -16.6541 -16.5384 -16.4749 -16.4316 -16.3230 -16.2891 -16.2448 -16.1940
 -16.1704 -16.1591 -16.1422 -16.1172 -16.0799 -16.0506 -16.0202 -15.9947
 -15.9639 -15.9447 -15.9303 -15.9089 -15.8889 -15.8771 -15.8332 -15.8227
 -15.8107 -15.7795 -15.7628 -15.7451 -15.6963 -15.6858 -15.6534 -15.6176
 -15.6093 -15.5805 -15.5529 -15.5255 -15.5077 -15.4900 -15.4585 -15.4335
 -15.3125 -15.2838 -15.2723 -15.2585 -15.2396 -15.2264 -15.1976 -15.1603
 -15.1437 -15.0757 -15.0292 -14.9857 -14.9653 -14.8780 -14.8169 -14.7034
 -13.9994 -13.9080 -13.8499 -13.7954 -13.7121 -13.6551 -13.5795 -13.4828
 -13.3447 -13.2756 -13.2161 -13.2000 -13.1651 -13.1095 -13.0247 -13.0038
 -12.9573 -12.8176 -12.8052 -12.6814 -12.6423 -12.6236 -12.5537 -12.5055
 -12.4347 -12.3485  -4.9112  -4.7207  -4.4663  -4.3641  -4.3139  -4.1863
  -4.1551  -4.1026  -4.0290  -3.9922  -3.9149  -3.8610  -3.7376  -3.6362
  -3.5939  -3.5351  -3.4590  -3.3893  -3.0940  -2.4168  -1.8405  -1.7941
  -1.7032  -1.6230  -1.5886  -1.5379  -1.4603  -1.4274  -1.3629  -1.3265
  -1.2025  -1.1742  -1.0603  -1.0204  -0.9135  -0.8789  -0.8076  -0.7368
  -0.7226  -0.6610  -0.6220  -0.5836  -0.5497  -0.4864  -0.4580  -0.4244
  -0.3666  -0.3362  -0.2680  -0.2449  -0.2071  -0.1331  -0.0721   0.0375
   0.1118   0.1784   0.2292   0.2786   0.3548   0.3790   0.4384   0.5384
   0.5514   0.6132   0.7164   0.7402   0.7652   0.8041   0.8708   0.9022
   0.9723   1.0102   1.0402   1.0871   1.1106   1.1354   1.1882   1.2323
   1.2403   1.2770   1.3148   1.3347   1.3920   1.4167   1.4379   1.4554
   1.4943   1.5322   1.5414   1.5724   1.6028   1.6212   1.6615   1.6939
   1.7117   1.7325   1.7600   1.7745   1.8126   1.8265   1.8868   1.9074
   1.9530   1.9802   1.9964   2.0463   2.0694   2.1068   2.1293   2.1600
   2.2426   2.2658   2.3208   2.3435   2.3564   2.3884   2.4200   2.4288
   2.4542   2.4742   2.4992   2.5348   2.5597   2.5699   2.5892   2.6213
   2.6852   2.7046   2.7697   2.8436   2.9428   3.0179   3.0360   3.0644
   3.0978   3.1927   3.2842   3.3844
     eigenvalues at k+q:
 -34.8772 -34.8656 -34.8111 -34.6867 -34.6123 -34.5317 -34.5277 -34.5271
 -34.4322 -34.3617 -34.1961 -34.0622 -33.9101 -16.8649 -16.7287 -16.6987
 -16.6547 -16.5391 -16.4726 -16.4330 -16.3225 -16.2893 -16.2432 -16.1972
 -16.1700 -16.1572 -16.1428 -16.1178 -16.0785 -16.0513 -16.0209 -15.9933
 -15.9638 -15.9449 -15.9292 -15.9083 -15.8903 -15.8779 -15.8322 -15.8224
 -15.8123 -15.7807 -15.7623 -15.7453 -15.6956 -15.6855 -15.6539 -15.6190
 -15.6102 -15.5808 -15.5513 -15.5251 -15.5071 -15.4889 -15.4588 -15.4342
 -15.3117 -15.2853 -15.2720 -15.2590 -15.2398 -15.2277 -15.1971 -15.1593
 -15.1415 -15.0760 -15.0300 -14.9850 -14.9650 -14.8776 -14.8176 -14.7041
 -13.9994 -13.9076 -13.8461 -13.7954 -13.7127 -13.6570 -13.5800 -13.4875
 -13.3460 -13.2825 -13.2120 -13.1973 -13.1654 -13.1071 -13.0237 -13.0029
 -12.9511 -12.8206 -12.8063 -12.6811 -12.6423 -12.6240 -12.5537 -12.5056
 -12.4353 -12.3488  -4.9117  -4.7205  -4.4661  -4.3640  -4.3139  -4.1867
  -4.1537  -4.1046  -4.0281  -3.9920  -3.9144  -3.8609  -3.7376  -3.6363
  -3.5938  -3.5346  -3.4595  -3.3894  -3.0947  -2.4166  -1.8401  -1.7925
  -1.7035  -1.6210  -1.5884  -1.5387  -1.4654  -1.4253  -1.3645  -1.3265
  -1.1991  -1.1783  -1.0576  -1.0205  -0.9123  -0.8777  -0.8126  -0.7365
  -0.7234  -0.6661  -0.6237  -0.5761  -0.5529  -0.4829  -0.4522  -0.4276
  -0.3643  -0.3379  -0.2704  -0.2452  -0.2067  -0.1333  -0.0712   0.0362
   0.1124   0.1784   0.2264   0.2788   0.3579   0.3776   0.4403   0.5338
   0.5506   0.6195   0.7169   0.7381   0.7661   0.8023   0.8761   0.9034
   0.9655   1.0084   1.0406   1.0877   1.1128   1.1413   1.1897   1.2335
   1.2441   1.2756   1.3139   1.3325   1.3946   1.4172   1.4388   1.4515
   1.4943   1.5300   1.5409   1.5705   1.6044   1.6172   1.6625   1.6937
   1.7148   1.7328   1.7605   1.7762   1.8117   1.8284   1.8842   1.9063
   1.9511   1.9824   1.9955   2.0497   2.0684   2.1027   2.1242   2.1588
   2.2415   2.2683   2.3214   2.3445   2.3557   2.3903   2.4217   2.4273
   2.4533   2.4727   2.5025   2.5345   2.5589   2.5686   2.5951   2.6177
   2.6854   2.7050   2.7681   2.8417   2.9424   3.0208   3.0346   3.0656
   3.0976   3.1924   3.2847   3.3845
     cgsolve_all iterations  72    anorm=    0.69E-07
     cgsolve_all iterations  70    anorm=    0.70E-07
     cgsolve_all iterations  72    anorm=    0.71E-07
     compute_u_kq: q = (    0.0000,   -0.0198,    0.0000)
     Rotating WFCS
     ethr =  1.00E-14,  avg # of iterations = 23.0
     eigenvalues at k:
 -34.8772 -34.8656 -34.8111 -34.6867 -34.6123 -34.5317 -34.5277 -34.5271
 -34.4322 -34.3617 -34.1961 -34.0622 -33.9101 -16.8648 -16.7291 -16.6990
 -16.6541 -16.5384 -16.4749 -16.4316 -16.3230 -16.2891 -16.2448 -16.1940
 -16.1704 -16.1591 -16.1422 -16.1172 -16.0799 -16.0506 -16.0202 -15.9947
 -15.9639 -15.9447 -15.9303 -15.9089 -15.8889 -15.8771 -15.8332 -15.8227
 -15.8107 -15.7795 -15.7628 -15.7451 -15.6963 -15.6858 -15.6534 -15.6176
 -15.6093 -15.5805 -15.5529 -15.5255 -15.5077 -15.4900 -15.4585 -15.4335
 -15.3125 -15.2838 -15.2723 -15.2585 -15.2396 -15.2264 -15.1976 -15.1603
 -15.1437 -15.0757 -15.0292 -14.9857 -14.9653 -14.8780 -14.8169 -14.7034
 -13.9994 -13.9080 -13.8499 -13.7954 -13.7121 -13.6551 -13.5795 -13.4828
 -13.3447 -13.2756 -13.2161 -13.2000 -13.1651 -13.1095 -13.0247 -13.0038
 -12.9573 -12.8176 -12.8052 -12.6814 -12.6423 -12.6236 -12.5537 -12.5055
 -12.4347 -12.3485  -4.9112  -4.7207  -4.4663  -4.3641  -4.3139  -4.1863
  -4.1551  -4.1026  -4.0290  -3.9922  -3.9149  -3.8610  -3.7376  -3.6362
  -3.5939  -3.5351  -3.4590  -3.3893  -3.0940  -2.4168  -1.8405  -1.7941
  -1.7032  -1.6230  -1.5886  -1.5379  -1.4603  -1.4274  -1.3629  -1.3265
  -1.2025  -1.1742  -1.0603  -1.0204  -0.9135  -0.8789  -0.8076  -0.7368
  -0.7226  -0.6610  -0.6220  -0.5836  -0.5497  -0.4864  -0.4580  -0.4244
  -0.3666  -0.3362  -0.2680  -0.2449  -0.2071  -0.1331  -0.0721   0.0375
   0.1118   0.1784   0.2292   0.2786   0.3548   0.3790   0.4384   0.5384
   0.5514   0.6132   0.7164   0.7402   0.7652   0.8041   0.8708   0.9022
   0.9723   1.0102   1.0402   1.0871   1.1106   1.1354   1.1882   1.2323
   1.2403   1.2770   1.3148   1.3347   1.3920   1.4167   1.4379   1.4554
   1.4943   1.5322   1.5414   1.5724   1.6028   1.6212   1.6615   1.6939
   1.7117   1.7325   1.7600   1.7745   1.8126   1.8265   1.8868   1.9074
   1.9530   1.9802   1.9964   2.0463   2.0694   2.1068   2.1293   2.1600
   2.2426   2.2658   2.3208   2.3435   2.3564   2.3884   2.4200   2.4288
   2.4542   2.4742   2.4992   2.5348   2.5597   2.5699   2.5892   2.6213
   2.6852   2.7046   2.7697   2.8436   2.9428   3.0179   3.0360   3.0644
   3.0978   3.1927   3.2842   3.3844
     eigenvalues at k+q:
 -34.8772 -34.8656 -34.8111 -34.6867 -34.6123 -34.5317 -34.5277 -34.5271
 -34.4322 -34.3617 -34.1961 -34.0622 -33.9101 -16.8646 -16.7293 -16.6993
 -16.6534 -16.5376 -16.4772 -16.4301 -16.3235 -16.2888 -16.2465 -16.1906
 -16.1707 -16.1610 -16.1416 -16.1167 -16.0814 -16.0503 -16.0191 -15.9961
 -15.9638 -15.9448 -15.9315 -15.9091 -15.8872 -15.8759 -15.8343 -15.8232
 -15.8091 -15.7784 -15.7631 -15.7448 -15.6970 -15.6864 -15.6531 -15.6167
 -15.6083 -15.5802 -15.5541 -15.5260 -15.5085 -15.4909 -15.4584 -15.4327
 -15.3131 -15.2829 -15.2723 -15.2580 -15.2399 -15.2252 -15.1981 -15.1616
 -15.1456 -15.0748 -15.0280 -14.9865 -14.9654 -14.8785 -14.8161 -14.7027
 -13.9993 -13.9089 -13.8536 -13.7955 -13.7117 -13.6522 -13.5784 -13.4788
 -13.3432 -13.2687 -13.2221 -13.2015 -13.1648 -13.1125 -13.0263 -13.0037
 -12.9626 -12.8155 -12.8036 -12.6814 -12.6425 -12.6233 -12.5537 -12.5055
 -12.4343 -12.3481  -4.9108  -4.7209  -4.4663  -4.3641  -4.3142  -4.1861
  -4.1561  -4.1009  -4.0296  -3.9925  -3.9158  -3.8609  -3.7375  -3.6358
  -3.5941  -3.5349  -3.4587  -3.3893  -3.0932  -2.4171  -1.8406  -1.7951
  -1.7033  -1.6249  -1.5880  -1.5375  -1.4561  -1.4289  -1.3616  -1.3273
  -1.2067  -1.1695  -1.0632  -1.0192  -0.9146  -0.8794  -0.8026  -0.7381
  -0.7215  -0.6564  -0.6205  -0.5906  -0.5464  -0.4901  -0.4637  -0.4206
  -0.3685  -0.3347  -0.2668  -0.2442  -0.2066  -0.1335  -0.0728   0.0391
   0.1108   0.1783   0.2319   0.2785   0.3515   0.3802   0.4364   0.5409
   0.5530   0.6084   0.7156   0.7418   0.7650   0.8055   0.8651   0.9029
   0.9777   1.0123   1.0409   1.0844   1.1104   1.1316   1.1865   1.2314
   1.2369   1.2783   1.3161   1.3366   1.3893   1.4163   1.4369   1.4586
   1.4947   1.5323   1.5449   1.5739   1.6011   1.6256   1.6603   1.6942
   1.7081   1.7318   1.7598   1.7732   1.8132   1.8250   1.8887   1.9084
   1.9542   1.9777   1.9968   2.0420   2.0716   2.1104   2.1346   2.1618
   2.2435   2.2636   2.3203   2.3427   2.3564   2.3863   2.4185   2.4304
   2.4549   2.4768   2.4946   2.5353   2.5595   2.5710   2.5845   2.6255
   2.6850   2.7044   2.7709   2.8453   2.9429   3.0142   3.0378   3.0627
   3.0983   3.1930   3.2838   3.3843
     cgsolve_all iterations  72    anorm=    0.70E-07
     cgsolve_all iterations  70    anorm=    0.69E-07
     cgsolve_all iterations  72    anorm=    0.71E-07
     compute_u_kq: q = (    0.0000,    0.0000,    0.0198)
     Rotating WFCS
     ethr =  1.00E-14,  avg # of iterations = 23.0
     eigenvalues at k:
 -34.8772 -34.8656 -34.8111 -34.6867 -34.6123 -34.5317 -34.5277 -34.5271
 -34.4322 -34.3617 -34.1961 -34.0622 -33.9101 -16.8648 -16.7291 -16.6990
 -16.6541 -16.5384 -16.4749 -16.4316 -16.3230 -16.2891 -16.2448 -16.1940
 -16.1704 -16.1591 -16.1422 -16.1172 -16.0799 -16.0506 -16.0202 -15.9947
 -15.9639 -15.9447 -15.9303 -15.9089 -15.8889 -15.8771 -15.8332 -15.8227
 -15.8107 -15.7795 -15.7628 -15.7451 -15.6963 -15.6858 -15.6534 -15.6176
 -15.6093 -15.5805 -15.5529 -15.5255 -15.5077 -15.4900 -15.4585 -15.4335
 -15.3125 -15.2838 -15.2723 -15.2585 -15.2396 -15.2264 -15.1976 -15.1603
 -15.1437 -15.0757 -15.0292 -14.9857 -14.9653 -14.8780 -14.8169 -14.7034
 -13.9994 -13.9080 -13.8499 -13.7954 -13.7121 -13.6551 -13.5795 -13.4828
 -13.3447 -13.2756 -13.2161 -13.2000 -13.1651 -13.1095 -13.0247 -13.0038
 -12.9573 -12.8176 -12.8052 -12.6814 -12.6423 -12.6236 -12.5537 -12.5055
 -12.4347 -12.3485  -4.9112  -4.7207  -4.4663  -4.3641  -4.3139  -4.1863
  -4.1551  -4.1026  -4.0290  -3.9922  -3.9149  -3.8610  -3.7376  -3.6362
  -3.5939  -3.5351  -3.4590  -3.3893  -3.0940  -2.4168  -1.8405  -1.7941
  -1.7032  -1.6230  -1.5886  -1.5379  -1.4603  -1.4274  -1.3629  -1.3265
  -1.2025  -1.1742  -1.0603  -1.0204  -0.9135  -0.8789  -0.8076  -0.7368
  -0.7226  -0.6610  -0.6220  -0.5836  -0.5497  -0.4864  -0.4580  -0.4244
  -0.3666  -0.3362  -0.2680  -0.2449  -0.2071  -0.1331  -0.0721   0.0375
   0.1118   0.1784   0.2292   0.2786   0.3548   0.3790   0.4384   0.5384
   0.5514   0.6132   0.7164   0.7402   0.7652   0.8041   0.8708   0.9022
   0.9723   1.0102   1.0402   1.0871   1.1106   1.1354   1.1882   1.2323
   1.2403   1.2770   1.3148   1.3347   1.3920   1.4167   1.4379   1.4554
   1.4943   1.5322   1.5414   1.5724   1.6028   1.6212   1.6615   1.6939
   1.7117   1.7325   1.7600   1.7745   1.8126   1.8265   1.8868   1.9074
   1.9530   1.9802   1.9964   2.0463   2.0694   2.1068   2.1293   2.1600
   2.2426   2.2658   2.3208   2.3435   2.3564   2.3884   2.4200   2.4288
   2.4542   2.4742   2.4992   2.5348   2.5597   2.5699   2.5892   2.6213
   2.6852   2.7046   2.7697   2.8436   2.9428   3.0179   3.0360   3.0644
   3.0978   3.1927   3.2842   3.3844
     eigenvalues at k+q:
 -34.8772 -34.8656 -34.8111 -34.6867 -34.6123 -34.5317 -34.5277 -34.5271
 -34.4322 -34.3617 -34.1961 -34.0622 -33.9101 -16.8648 -16.7291 -16.6990
 -16.6541 -16.5383 -16.4740 -16.4323 -16.3229 -16.2901 -16.2451 -16.1936
 -16.1703 -16.1595 -16.1413 -16.1168 -16.0797 -16.0507 -16.0214 -15.9955
 -15.9646 -15.9428 -15.9316 -15.9077 -15.8870 -15.8772 -15.8326 -15.8230
 -15.8120 -15.7788 -15.7626 -15.7466 -15.6966 -15.6859 -15.6533 -15.6175
 -15.6099 -15.5801 -15.5527 -15.5250 -15.5068 -15.4898 -15.4595 -15.4336
 -15.3121 -15.2844 -15.2726 -15.2581 -15.2393 -15.2262 -15.1989 -15.1602
 -15.1434 -15.0758 -15.0283 -14.9867 -14.9649 -14.8779 -14.8169 -14.7033
 -13.9994 -13.9092 -13.8481 -13.7947 -13.7130 -13.6548 -13.5800 -13.4832
 -13.3443 -13.2756 -13.2161 -13.1999 -13.1650 -13.1096 -13.0248 -13.0039
 -12.9574 -12.8176 -12.8052 -12.6813 -12.6423 -12.6237 -12.5538 -12.5055
 -12.4347 -12.3484  -4.9112  -4.7207  -4.4663  -4.3641  -4.3139  -4.1863
  -4.1550  -4.1026  -4.0290  -3.9922  -3.9149  -3.8613  -3.7373  -3.6361
  -3.5938  -3.5352  -3.4590  -3.3893  -3.0940  -2.4168  -1.8412  -1.7921
  -1.7034  -1.6229  -1.5906  -1.5368  -1.4634  -1.4246  -1.3645  -1.3250
  -1.2013  -1.1735  -1.0613  -1.0204  -0.9135  -0.8795  -0.8031  -0.7383
  -0.7224  -0.6628  -0.6232  -0.5871  -0.5475  -0.4888  -0.4598  -0.4248
  -0.3622  -0.3365  -0.2687  -0.2445  -0.2048  -0.1320  -0.0732   0.0377
   0.1108   0.1796   0.2304   0.2788   0.3525   0.3804   0.4388   0.5380
   0.5523   0.6126   0.7151   0.7413   0.7637   0.8052   0.8687   0.9046
   0.9735   1.0086   1.0409   1.0895   1.1142   1.1331   1.1868   1.2300
   1.2389   1.2750   1.3138   1.3353   1.3943   1.4169   1.4376   1.4548
   1.4947   1.5270   1.5414   1.5727   1.6010   1.6223   1.6643   1.6949
   1.7117   1.7303   1.7595   1.7729   1.8149   1.8292   1.8888   1.9069
   1.9525   1.9814   1.9947   2.0465   2.0702   2.1078   2.1280   2.1618
   2.2426   2.2662   2.3191   2.3418   2.3554   2.3893   2.4197   2.4281
   2.4554   2.4742   2.4990   2.5365   2.5591   2.5709   2.5896   2.6217
   2.6846   2.7045   2.7698   2.8435   2.9421   3.0178   3.0357   3.0650
   3.0979   3.1925   3.2841   3.3845
     cgsolve_all iterations  72    anorm=    0.69E-07
     cgsolve_all iterations  70    anorm=    0.69E-07
     cgsolve_all iterations  72    anorm=    0.71E-07
     compute_u_kq: q = (    0.0000,    0.0000,   -0.0198)
     Rotating WFCS
     ethr =  1.00E-14,  avg # of iterations = 23.0
     eigenvalues at k:
 -34.8772 -34.8656 -34.8111 -34.6867 -34.6123 -34.5317 -34.5277 -34.5271
 -34.4322 -34.3617 -34.1961 -34.0622 -33.9101 -16.8648 -16.7291 -16.6990
 -16.6541 -16.5384 -16.4749 -16.4316 -16.3230 -16.2891 -16.2448 -16.1940
 -16.1704 -16.1591 -16.1422 -16.1172 -16.0799 -16.0506 -16.0202 -15.9947
 -15.9639 -15.9447 -15.9303 -15.9089 -15.8889 -15.8771 -15.8332 -15.8227
 -15.8107 -15.7795 -15.7628 -15.7451 -15.6963 -15.6858 -15.6534 -15.6176
 -15.6093 -15.5805 -15.5529 -15.5255 -15.5077 -15.4900 -15.4585 -15.4335
 -15.3125 -15.2838 -15.2723 -15.2585 -15.2396 -15.2264 -15.1976 -15.1603
 -15.1437 -15.0757 -15.0292 -14.9857 -14.9653 -14.8780 -14.8169 -14.7034
 -13.9994 -13.9080 -13.8499 -13.7954 -13.7121 -13.6551 -13.5795 -13.4828
 -13.3447 -13.2756 -13.2161 -13.2000 -13.1651 -13.1095 -13.0247 -13.0038
 -12.9573 -12.8176 -12.8052 -12.6814 -12.6423 -12.6236 -12.5537 -12.5055
 -12.4347 -12.3485  -4.9112  -4.7207  -4.4663  -4.3641  -4.3139  -4.1863
  -4.1551  -4.1026  -4.0290  -3.9922  -3.9149  -3.8610  -3.7376  -3.6362
  -3.5939  -3.5351  -3.4590  -3.3893  -3.0940  -2.4168  -1.8405  -1.7941
  -1.7032  -1.6230  -1.5886  -1.5379  -1.4603  -1.4274  -1.3629  -1.3265
  -1.2025  -1.1742  -1.0603  -1.0204  -0.9135  -0.8789  -0.8076  -0.7368
  -0.7226  -0.6610  -0.6220  -0.5836  -0.5497  -0.4864  -0.4580  -0.4244
  -0.3666  -0.3362  -0.2680  -0.2449  -0.2071  -0.1331  -0.0721   0.0375
   0.1118   0.1784   0.2292   0.2786   0.3548   0.3790   0.4384   0.5384
   0.5514   0.6132   0.7164   0.7402   0.7652   0.8041   0.8708   0.9022
   0.9723   1.0102   1.0402   1.0871   1.1106   1.1354   1.1882   1.2323
   1.2403   1.2770   1.3148   1.3347   1.3920   1.4167   1.4379   1.4554
   1.4943   1.5322   1.5414   1.5724   1.6028   1.6212   1.6615   1.6939
   1.7117   1.7325   1.7600   1.7745   1.8126   1.8265   1.8868   1.9074
   1.9530   1.9802   1.9964   2.0463   2.0694   2.1068   2.1293   2.1600
   2.2426   2.2658   2.3208   2.3435   2.3564   2.3884   2.4200   2.4288
   2.4542   2.4742   2.4992   2.5348   2.5597   2.5699   2.5892   2.6213
   2.6852   2.7046   2.7697   2.8436   2.9428   3.0179   3.0360   3.0644
   3.0978   3.1927   3.2842   3.3844
     eigenvalues at k+q:
 -34.8772 -34.8656 -34.8111 -34.6867 -34.6123 -34.5317 -34.5277 -34.5271
 -34.4322 -34.3617 -34.1961 -34.0622 -33.9101 -16.8648 -16.7290 -16.6989
 -16.6542 -16.5384 -16.4758 -16.4308 -16.3232 -16.2880 -16.2448 -16.1947
 -16.1707 -16.1584 -16.1428 -16.1175 -16.0800 -16.0509 -16.0187 -15.9940
 -15.9635 -15.9466 -15.9290 -15.9101 -15.8906 -15.8766 -15.8337 -15.8225
 -15.8098 -15.7801 -15.7630 -15.7433 -15.6967 -15.6853 -15.6533 -15.6179
 -15.6088 -15.5807 -15.5529 -15.5261 -15.5088 -15.4901 -15.4576 -15.4334
 -15.3127 -15.2838 -15.2717 -15.2588 -15.2398 -15.2266 -15.1964 -15.1603
 -15.1441 -15.0756 -15.0300 -14.9850 -14.9655 -14.8781 -14.8169 -14.7035
 -13.9993 -13.9072 -13.8510 -13.7963 -13.7113 -13.6553 -13.5788 -13.4825
 -13.3453 -13.2756 -13.2160 -13.2003 -13.1653 -13.1094 -13.0246 -13.0038
 -12.9573 -12.8175 -12.8053 -12.6814 -12.6424 -12.6235 -12.5537 -12.5055
 -12.4346 -12.3485  -4.9112  -4.7207  -4.4663  -4.3640  -4.3140  -4.1863
  -4.1551  -4.1026  -4.0290  -3.9922  -3.9149  -3.8606  -3.7378  -3.6362
  -3.5940  -3.5350  -3.4589  -3.3894  -3.0939  -2.4168  -1.8398  -1.7955
  -1.7033  -1.6230  -1.5866  -1.5390  -1.4576  -1.4298  -1.3616  -1.3282
  -1.2035  -1.1749  -1.0595  -1.0206  -0.9140  -0.8781  -0.8115  -0.7361
  -0.7217  -0.6593  -0.6207  -0.5789  -0.5524  -0.4847  -0.4555  -0.4245
  -0.3717  -0.3350  -0.2678  -0.2460  -0.2085  -0.1341  -0.0711   0.0375
   0.1127   0.1777   0.2278   0.2782   0.3566   0.3772   0.4388   0.5390
   0.5506   0.6136   0.7172   0.7394   0.7668   0.8031   0.8730   0.8999
   0.9704   1.0111   1.0401   1.0837   1.1087   1.1379   1.1903   1.2332
   1.2435   1.2785   1.3141   1.3353   1.3901   1.4148   1.4392   1.4563
   1.4940   1.5363   1.5418   1.5723   1.6041   1.6218   1.6586   1.6924
   1.7114   1.7352   1.7594   1.7770   1.8094   1.8250   1.8848   1.9076
   1.9537   1.9787   1.9986   2.0454   2.0687   2.1061   2.1298   2.1587
   2.2428   2.2652   2.3221   2.3433   2.3588   2.3873   2.4205   2.4299
   2.4534   2.4743   2.4992   2.5328   2.5598   2.5692   2.5891   2.6209
   2.6858   2.7046   2.7695   2.8438   2.9433   3.0179   3.0363   3.0637
   3.0977   3.1930   3.2843   3.3843
     cgsolve_all iterations  72    anorm=    0.69E-07
     cgsolve_all iterations  70    anorm=    0.69E-07
     cgsolve_all iterations  72    anorm=    0.71E-07

     End of magnetic susceptibility calculation

     f-sum rule (1st term):
          -456.0867          0.0610         -0.0046
             0.0594       -456.1150          0.0153
            -0.0038          0.0151       -456.2154

     f-sum rule (2nd term):
           -11.3356         -0.0605          0.0047
            -0.0603        -11.4281         -0.0153
             0.0043         -0.0151        -11.3271

     f-sum rule (should be  -467.5418):
          -467.4223          0.0005          0.0001
            -0.0009       -467.5431         -0.0000
             0.0005         -0.0000       -467.5425

     chi_bare pGv (HH) in paratec units:
      -122.041486      0.658345     -0.186350
         0.700655   -122.744102      0.277130
        -0.262340      0.260267   -120.612949

      -122.041486      0.658345     -0.186350
         0.700655   -122.744102      0.277130
        -0.262340      0.260267   -120.612949

     chi_bare vGv (VV) in paratec units:
      -118.873891      0.916136     -0.222167
         0.916039   -120.079703      0.341085
        -0.222287      0.341382   -118.309363

      -118.873891      0.916136     -0.222167
         0.916039   -120.079703      0.341085
        -0.222287      0.341382   -118.309363

     chi_bare pGv (HH) in 10^{-6} cm^3/mol:
          -579.9526          3.1285         -0.8856
             3.3296       -583.2915          1.3169
            -1.2467          1.2368       -573.1641

     chi_bare vGv (VV) in 10^{-6} cm^3/mol:
          -564.8999          4.3536         -1.0558
             4.3531       -570.6301          1.6209
            -1.0563          1.6223       -562.2173

     Contributions to the NMR chemical shifts: -------------------------------

     Macroscopic shape contribution in ppm:                    7.38
             7.3996         -0.0000          0.0000
            -0.0000          7.4422         -0.0000
             0.0000         -0.0000          7.3130


     Core contribution in ppm:

     Atom  1  O   pos: ( -0.789822  0.836297  1.938484)  core sigma:         271.07
     Atom  2  H   pos: ( -0.741925  0.775103  2.067791)  core sigma:           0.00
     Atom  3  H   pos: ( -0.840002  0.720998  1.859083)  core sigma:           0.00
     Atom  4  O   pos: (  0.230711  0.173752  0.226214)  core sigma:         271.07
     Atom  5  H   pos: (  0.241380  0.320163  0.277054)  core sigma:           0.00
     Atom  6  H   pos: (  0.309515  0.088743  0.319744)  core sigma:           0.00
     Atom  7  O   pos: ( -0.350240  0.607801  1.979468)  core sigma:         271.07
     Atom  8  H   pos: ( -0.460590  0.604009  2.087056)  core sigma:           0.00
     Atom  9  H   pos: ( -0.345033  1.527859 -0.024525)  core sigma:           0.00
     Atom 10  O   pos: ( -0.527691  0.171222  2.024269)  core sigma:         271.07
     Atom 11  H   pos: ( -0.736457  1.209340 -0.017387)  core sigma:           0.00
     Atom 12  H   pos: ( -0.606590  1.030334  0.067207)  core sigma:           0.00
     Atom 13  O   pos: (  0.451073 -0.317554  1.935491)  core sigma:         271.07
     Atom 14  H   pos: (  0.576555 -0.371177  2.004893)  core sigma:           0.00
     Atom 15  H   pos: (  0.360758 -0.287882  2.048774)  core sigma:           0.00
     Atom 16  O   pos: ( -0.497362  0.957426  1.666430)  core sigma:         271.07
     Atom 17  H   pos: ( -0.604245  1.013195  1.570454)  core sigma:           0.00
     Atom 18  H   pos: ( -0.583470  0.891451  1.770835)  core sigma:           0.00
     Atom 19  O   pos: ( -0.232806  1.326376  0.535670)  core sigma:         271.07
     Atom 20  H   pos: ( -0.102310  1.391500  0.564520)  core sigma:           0.00
     Atom 21  H   pos: ( -0.336338  1.437142  0.550555)  core sigma:           0.00
     Atom 22  O   pos: (  0.012889  0.421262  1.777045)  core sigma:         271.07
     Atom 23  H   pos: ( -0.004879  0.556094  1.701532)  core sigma:           0.00
     Atom 24  H   pos: (  0.139329  0.354431  1.720590)  core sigma:           0.00
     Atom 25  Ca  pos: ( -0.204171  1.286199  0.971145)  core sigma:        1265.05
     Atom 26  Si  pos: ( -0.688684  1.252897  0.777701)  core sigma:         837.79
     Atom 27  O   pos: ( -0.872650  1.195841  0.930538)  core sigma:         271.07
     Atom 28  O   pos: ( -0.538173  1.404868  0.903411)  core sigma:         271.07
     Atom 29  O   pos: ( -0.588279  1.030483  0.705718)  core sigma:         271.07
     Atom 30  O   pos: ( -0.767287  1.344780  0.555298)  core sigma:         271.07
     Atom 31  Ca  pos: (  0.744886 -0.089099  0.876102)  core sigma:        1265.05
     Atom 32  Si  pos: (  0.228209 -0.058539  0.734001)  core sigma:         837.79
     Atom 33  O   pos: (  0.094709 -0.217306  0.866779)  core sigma:         271.07
     Atom 34  O   pos: (  0.409965  0.032653  0.871862)  core sigma:         271.07
     Atom 35  O   pos: (  0.308387 -0.137900  0.509733)  core sigma:         271.07
     Atom 36  Ca  pos: ( -0.387355  0.814902  1.312556)  core sigma:        1265.05
     Atom 37  Si  pos: (  0.095169  0.789045  1.411564)  core sigma:         837.79
     Atom 38  O   pos: ( -0.788893  1.014772  1.393151)  core sigma:         271.07
     Atom 39  O   pos: ( -0.036757  0.716589  1.212214)  core sigma:         271.07
     Atom 40  O   pos: ( -0.062588  0.766852  1.603452)  core sigma:         271.07
     Atom 41  Ca  pos: ( -0.723194  1.314342  1.254642)  core sigma:        1265.05
     Atom 42  Si  pos: ( -0.012604 -0.499586  1.429053)  core sigma:         837.79
     Atom 43  O   pos: ( -0.344816  1.151747  1.293086)  core sigma:         271.07
     Atom 44  O   pos: (  0.165013 -0.402391  1.282628)  core sigma:         271.07
     Atom 45  O   pos: ( -0.206584 -0.333024  1.438230)  core sigma:         271.07
     Atom 46  O   pos: (  0.064480 -0.536779  1.659315)  core sigma:         271.07
     Atom 47  Ca  pos: ( -0.167105  1.009788  1.813394)  core sigma:        1265.05
     Atom 48  Ca  pos: (  0.913937  0.035387  0.330320)  core sigma:        1265.05
     Atom 49  Si  pos: ( -0.722754  1.555786  0.420907)  core sigma:         837.79
     Atom 50  O   pos: ( -0.758867  1.525866  0.179175)  core sigma:         271.07
     Atom 51  O   pos: (  0.716870 -0.192258  0.511027)  core sigma:         271.07
     Atom 52  O   pos: ( -0.037628  0.936338  0.517975)  core sigma:         271.07
     Atom 53  H   pos: ( -0.117848  1.054332  0.562184)  core sigma:           0.00
     Atom 54  H   pos: (  0.048868  0.984070  0.407564)  core sigma:           0.00
     Atom 55  O   pos: ( -0.543609  0.914049  0.292073)  core sigma:         271.07
     Atom 56  H   pos: ( -0.559767  0.985720  0.423303)  core sigma:           0.00
     Atom 57  H   pos: ( -0.627299  0.782510  0.308270)  core sigma:           0.00
     Atom 58  O   pos: ( -0.174511  1.535451  0.167766)  core sigma:         271.07
     Atom 59  H   pos: ( -0.216425  1.434745  0.270345)  core sigma:           0.00
     Atom 60  H   pos: ( -1.022380  1.527368  0.156753)  core sigma:           0.00
     Atom 61  O   pos: (  0.601233  0.475604  0.096407)  core sigma:         271.07
     Atom 62  H   pos: (  0.480953  0.451322  0.184438)  core sigma:           0.00
     Atom 63  H   pos: (  0.666636  0.334862  0.069217)  core sigma:           0.00
     Atom 64  O   pos: (  0.279066  0.552494  0.330761)  core sigma:         271.07
     Atom 65  H   pos: (  0.241320  0.552258  0.475173)  core sigma:           0.00
     Atom 66  H   pos: (  0.106059  0.649531  0.206979)  core sigma:           0.00
     Atom 67  O   pos: (  0.054671 -0.172873  1.812537)  core sigma:         271.07
     Atom 68  H   pos: (  0.047224 -0.320597  1.760644)  core sigma:           0.00
     Atom 69  H   pos: ( -0.070327 -0.100938  1.760319)  core sigma:           0.00
     Atom 70  Ca  pos: (  0.428529  0.400237  0.888937)  core sigma:        1265.05
     Atom 71  Si  pos: ( -0.061989  0.341818  0.696811)  core sigma:         837.79
     Atom 72  O   pos: ( -0.224429  0.292359  0.880271)  core sigma:         271.07
     Atom 73  O   pos: (  0.106778  0.506746  0.768473)  core sigma:         271.07
     Atom 74  O   pos: (  0.062449  0.116411  0.665845)  core sigma:         271.07
     Atom 75  O   pos: ( -0.158663  0.359804  0.471760)  core sigma:         271.07
     Atom 76  Ca  pos: (  0.077729  0.830513  0.905956)  core sigma:        1265.05
     Atom 77  Si  pos: ( -0.446587  0.848076  0.822910)  core sigma:         837.79
     Atom 78  O   pos: ( -0.575628  0.758354  1.017844)  core sigma:         271.07
     Atom 79  O   pos: ( -0.238983  0.956277  0.890460)  core sigma:         271.07
     Atom 80  O   pos: ( -0.423109  0.659186  0.668364)  core sigma:         271.07
     Atom 81  Ca  pos: (  0.210550 -0.069508  1.182482)  core sigma:        1265.05
     Atom 82  Si  pos: ( -0.273404 -0.091000  1.411699)  core sigma:         837.79
     Atom 83  O   pos: ( -0.137744  0.009947  1.228903)  core sigma:         271.07
     Atom 84  O   pos: (  0.484110 -0.126787  1.367630)  core sigma:         271.07
     Atom 85  O   pos: ( -0.258295  0.020894  1.634334)  core sigma:         271.07
     Atom 86  Ca  pos: ( -0.096443  0.366079  1.191233)  core sigma:        1265.05
     Atom 87  Si  pos: (  0.371846  0.389058  1.404051)  core sigma:         837.79
     Atom 88  O   pos: (  0.252965  0.292069  1.209295)  core sigma:         271.07
     Atom 89  O   pos: ( -0.382826  0.436379  1.371832)  core sigma:         271.07
     Atom 90  O   pos: (  0.283359  0.621365  1.448711)  core sigma:         271.07
     Atom 91  O   pos: (  0.340998  0.262171  1.616699)  core sigma:         271.07
     Atom 92  Ca  pos: (  0.380882 -0.063037  1.709690)  core sigma:        1265.05
     Atom 93  Ca  pos: ( -0.324355  0.341034  1.738051)  core sigma:        1265.05
     Atom 94  Ca  pos: ( -0.261539  0.667608  0.374066)  core sigma:        1265.05
     Atom 95  O   pos: (  0.002908  0.747475  0.141662)  core sigma:         271.07
     Atom 96  H   pos: ( -0.036455  0.714807  0.000448)  core sigma:           0.00
     Atom 97  O   pos: (  0.757460  0.125418  0.038557)  core sigma:         271.07
     Atom 98  H   pos: (  0.758968 -0.882994  2.099159)  core sigma:           0.00

     Bare contribution in ppm:

     Atom  1  O   pos: ( -0.789822  0.836297  1.938484)  bare sigma:          73.41
            69.2431          2.2582          4.3631
             1.8889         67.9955         -0.6653
             6.2015         -1.4032         82.9881

     Atom  2  H   pos: ( -0.741925  0.775103  2.067791)  bare sigma:          16.08
            10.1623         -2.6595          7.0840
            -3.5892         10.1264         -9.5529
             7.5286         -8.4521         27.9422

     Atom  3  H   pos: ( -0.840002  0.720998  1.859083)  bare sigma:          18.58
            14.3452          6.0081          6.0723
             6.5689         20.0146          8.8764
             6.3950          7.1767         21.3867

     Atom  4  O   pos: (  0.230711  0.173752  0.226214)  bare sigma:          67.70
            66.5107          6.0584         -1.0709
             4.3041         76.1188          0.4837
            -1.5971          0.9250         60.4642

     Atom  5  H   pos: (  0.241380  0.320163  0.277054)  bare sigma:          11.23
            -0.6379          4.4709          0.0789
             2.8802         33.6913          7.9377
            -0.4368          9.0213          0.6399

     Atom  6  H   pos: (  0.309515  0.088743  0.319744)  bare sigma:          18.12
            14.1751         -6.3559          4.3753
            -5.3102         21.8876         -8.2812
             4.2783         -9.2562         18.2890

     Atom  7  O   pos: ( -0.350240  0.607801  1.979468)  bare sigma:          66.95
            66.6681         -1.0038         -1.6099
            -2.3474         64.4761          7.1289
            -3.7040          4.9147         69.7046

     Atom  8  H   pos: ( -0.460590  0.604009  2.087056)  bare sigma:          12.98
            19.4872          0.0056        -15.1952
            -0.1611          0.8433          0.3068
           -16.9076          0.1725         18.6235

     Atom  9  H   pos: ( -0.345033  1.527859 -0.024525)  bare sigma:          14.42
            24.2598         -0.3913         13.2048
            -0.1829          2.0960          0.9567
            14.0133          0.6185         16.9069

     Atom 10  O   pos: ( -0.527691  0.171222  2.024269)  bare sigma:          75.49
            68.9666         -3.0045          1.5633
            -3.4449         76.3796         -3.8685
             1.7637         -4.3437         81.1161

     Atom 11  H   pos: ( -0.736457  1.209340 -0.017387)  bare sigma:          19.22
            16.3050         -7.9230         -2.3795
            -7.7018         25.0777          3.7229
            -2.9810          4.7275         16.2735

     Atom 12  H   pos: ( -0.606590  1.030334  0.067207)  bare sigma:          13.23
             2.5392         -4.1386          6.9014
            -4.1915         10.4342        -12.4546
             7.7580        -13.8867         26.7039

     Atom 13  O   pos: (  0.451073 -0.317554  1.935491)  bare sigma:          69.75
            68.5748         -7.0563          6.8145
            -9.3825         66.0157         -9.2130
             6.2842         -8.3917         74.6681

     Atom 14  H   pos: (  0.576555 -0.371177  2.004893)  bare sigma:          12.12
            20.0479        -10.7992         12.3758
           -11.2997          3.6369         -7.3623
            13.9234         -8.0002         12.6712

     Atom 15  H   pos: (  0.360758 -0.287882  2.048774)  bare sigma:          19.62
            21.5749         -4.0567         -7.6740
            -4.6077         11.4890          1.3721
            -9.0693          2.0705         25.8000

     Atom 16  O   pos: ( -0.497362  0.957426  1.666430)  bare sigma:          65.93
            69.4777          1.6031          5.6275
             3.7809         57.7664         -3.4675
             3.6482         -4.4600         70.5344

     Atom 17  H   pos: ( -0.604245  1.013195  1.570454)  bare sigma:          12.40
            17.3486         -4.2287         14.9886
            -3.6656          2.9574         -6.0523
            13.1039         -6.1886         16.8994

     Atom 18  H   pos: ( -0.583470  0.891451  1.770835)  bare sigma:          15.23
            16.7852          7.1142        -10.6320
             6.5032          7.3782         -8.0747
           -10.2531         -8.2044         21.5370

     Atom 19  O   pos: ( -0.232806  1.326376  0.535670)  bare sigma:          70.57
            75.6295         -4.7358          0.5693
            -4.8616         70.8323          0.2605
            -0.2878          0.1030         65.2465

     Atom 20  H   pos: ( -0.102310  1.391500  0.564520)  bare sigma:          18.71
            29.0008          5.0529          2.7700
             6.2981         15.7504          1.0857
             2.8092          0.7293         11.3916

     Atom 21  H   pos: ( -0.336338  1.437142  0.550555)  bare sigma:          14.91
            20.7905        -12.0197         -0.3399
           -13.5804         18.4762         -0.6057
            -0.7322         -0.2466          5.4517

     Atom 22  O   pos: (  0.012889  0.421262  1.777045)  bare sigma:          59.59
            68.4949         -1.9971         -0.7270
             2.3507         56.0446         -0.8188
             1.5826         -2.5669         54.2214

     Atom 23  H   pos: ( -0.004879  0.556094  1.701532)  bare sigma:          11.59
             2.7039         -4.5824          1.0589
            -5.0764         25.1830        -12.7610
             2.0188        -13.6291          6.8903

     Atom 24  H   pos: (  0.139329  0.354431  1.720590)  bare sigma:          11.66
            23.5308        -13.5415        -10.4034
           -11.7195          6.9012          4.1490
           -10.2201          4.5804          4.5568

     Atom 25  Ca  pos: ( -0.204171  1.286199  0.971145)  bare sigma:         100.63
           101.9420         -1.8584          0.9975
            -2.6090        105.2166          1.6807
             1.1566          1.6871         94.7345

     Atom 26  Si  pos: ( -0.688684  1.252897  0.777701)  bare sigma:         -27.77
           -26.8114          3.3782         -0.8343
             3.2708        -28.5058         -0.0011
            -0.1659         -0.0955        -27.9936

     Atom 27  O   pos: ( -0.872650  1.195841  0.930538)  bare sigma:          32.09
            38.1557         -1.5348          0.3697
            -3.2264         31.0911          3.1581
             3.2213          2.9507         27.0142

     Atom 28  O   pos: ( -0.538173  1.404868  0.903411)  bare sigma:          35.30
            38.6207          1.8066          1.5069
             2.6548         45.2336         -3.5860
            -1.5954         -4.0538         22.0499

     Atom 29  O   pos: ( -0.588279  1.030483  0.705718)  bare sigma:          50.32
            48.6031         -9.9161          2.1028
            -8.5566         54.7778          0.4212
             0.9756          0.6598         47.5917

     Atom 30  O   pos: ( -0.767287  1.344780  0.555298)  bare sigma:          53.93
            48.2091         -2.1275          2.6666
            -1.2451         57.2922        -10.2692
             2.0784         -9.3267         56.2853

     Atom 31  Ca  pos: (  0.744886 -0.089099  0.876102)  bare sigma:         106.30
           106.8564         -2.9828          3.4768
            -3.0366        110.8705          3.1728
             3.6365          3.8757        101.1593

     Atom 32  Si  pos: (  0.228209 -0.058539  0.734001)  bare sigma:         -27.89
           -26.4871          3.5850          0.1502
             3.1935        -30.0689          0.0400
             0.4324          0.2243        -27.1272

     Atom 33  O   pos: (  0.094709 -0.217306  0.866779)  bare sigma:          32.54
            28.7687         -0.7102          3.0035
             0.0485         39.1601          1.6961
             3.4694          5.5662         29.7041

     Atom 34  O   pos: (  0.409965  0.032653  0.871862)  bare sigma:          33.54
            42.4634         -3.5470          0.7973
            -4.3306         32.9827          1.3753
            -1.7817         -0.0567         25.1774

     Atom 35  O   pos: (  0.308387 -0.137900  0.509733)  bare sigma:          49.36
            45.9671         -4.4845         -4.4627
            -6.1935         49.4121          3.3816
            -4.2726          3.2599         52.7074

     Atom 36  Ca  pos: ( -0.387355  0.814902  1.312556)  bare sigma:         106.62
           101.4731          2.4040          4.9172
             2.4499        116.3369          1.6150
             5.4382          3.5015        102.0403

     Atom 37  Si  pos: (  0.095169  0.789045  1.411564)  bare sigma:         -27.91
           -27.8465          4.5599         -0.7021
             4.4272        -27.9869          0.7271
            -1.0703         -0.4483        -27.9083

     Atom 38  O   pos: ( -0.788893  1.014772  1.393151)  bare sigma:          36.44
            25.3867          6.6532          0.7738
            11.8972         54.1795        -13.2671
            -2.4752        -17.3736         29.7540

     Atom 39  O   pos: ( -0.036757  0.716589  1.212214)  bare sigma:          27.00
            14.0219          4.3551         -5.7930
             5.3418         35.1755         -0.9719
            -5.1478         -3.1694         31.8084

     Atom 40  O   pos: ( -0.062588  0.766852  1.603452)  bare sigma:          32.74
            21.0782         -8.9064         -3.1915
            -9.7524         38.5949          8.5438
            -4.1828          8.2233         38.5592

     Atom 41  Ca  pos: ( -0.723194  1.314342  1.254642)  bare sigma:         106.71
           105.6034          1.5622         -1.0889
             0.9292        111.9235         -5.9936
            -0.4187         -5.7255        102.6174

     Atom 42  Si  pos: ( -0.012604 -0.499586  1.429053)  bare sigma:         -28.11
           -30.6762          3.5089          1.9869
             2.8411        -30.4479         -0.3605
             1.9528         -0.1125        -23.1974

     Atom 43  O   pos: ( -0.344816  1.151747  1.293086)  bare sigma:          31.72
            23.3889         -0.4177         -1.6049
             2.2908         49.4687         -2.0917
            -3.2349         -7.2245         22.2878

     Atom 44  O   pos: (  0.165013 -0.402391  1.282628)  bare sigma:          25.39
            26.6832         -0.9689         -2.0901
            -0.9097         28.9455         -1.4582
            -1.2294          0.0383         20.5517

     Atom 45  O   pos: ( -0.206584 -0.333024  1.438230)  bare sigma:          48.35
            46.7983         -5.7530          0.0380
            -5.6566         52.7318         -0.1491
             0.6144         -0.4601         45.5310

     Atom 46  O   pos: (  0.064480 -0.536779  1.659315)  bare sigma:          33.15
            12.8163          1.7366         -0.1787
            -0.1267         53.8367        -20.6156
             0.8122        -16.1471         32.7956

     Atom 47  Ca  pos: ( -0.167105  1.009788  1.813394)  bare sigma:         100.14
            86.3783         -8.2906        -13.6713
            -7.6775        107.3046         -1.8132
           -13.0248         -2.2155        106.7414

     Atom 48  Ca  pos: (  0.913937  0.035387  0.330320)  bare sigma:         100.19
            98.9703          5.6795         -0.0108
             6.5044         98.9857         -3.5459
             0.2344         -3.2670        102.6248

     Atom 49  Si  pos: ( -0.722754  1.555786  0.420907)  bare sigma:         -27.46
           -27.1939          2.8755          4.0309
             3.2230        -33.3653          0.6201
             3.2407          0.6498        -21.8249

     Atom 50  O   pos: ( -0.758867  1.525866  0.179175)  bare sigma:          50.83
            50.0402         -0.7082         -0.8077
            -1.0425         39.7485         -0.9916
            -0.2505          0.1363         62.7131

     Atom 51  O   pos: (  0.716870 -0.192258  0.511027)  bare sigma:          37.70
            40.1189          8.4171         -3.3430
             9.4887         35.8400         -4.0292
            -4.0356         -5.2632         37.1379

     Atom 52  O   pos: ( -0.037628  0.936338  0.517975)  bare sigma:          73.40
            70.1167          1.1935         -5.0852
             0.0204         75.5286          3.5454
            -7.2657          4.3265         74.5662

     Atom 53  H   pos: ( -0.117848  1.054332  0.562184)  bare sigma:          16.72
            15.1125         -8.7452         -4.9460
            -9.6914         24.5770          5.3827
            -4.3340          4.0824         10.4614

     Atom 54  H   pos: (  0.048868  0.984070  0.407564)  bare sigma:          19.13
            19.2561          1.4561         -8.5361
             3.1253         15.8231         -1.3085
            -8.9648          0.0078         22.3240

     Atom 55  O   pos: ( -0.543609  0.914049  0.292073)  bare sigma:          70.34
            64.7720          3.8365          2.7302
             3.5720         76.1851         -0.2589
             2.1591         -1.9010         70.0547

     Atom 56  H   pos: ( -0.559767  0.985720  0.423303)  bare sigma:          16.13
             7.1247         -0.6334         -1.5484
            -0.4430         13.6613         10.0101
            -0.5109         10.2304         27.5895

     Atom 57  H   pos: ( -0.627299  0.782510  0.308270)  bare sigma:          11.10
             6.9118         15.2131         -0.5276
            14.2823         26.6074         -1.0046
            -0.5662         -1.4684         -0.2322

     Atom 58  O   pos: ( -0.174511  1.535451  0.167766)  bare sigma:          69.97
            76.7993          1.9970          0.3920
             1.3344         60.9617         -3.6443
             2.9815         -3.9734         72.1521

     Atom 59  H   pos: ( -0.216425  1.434745  0.270345)  bare sigma:          16.92
            11.4766          3.5112         -4.2331
             4.1748         14.8575        -12.3601
            -4.5239        -11.2809         24.4326

     Atom 60  H   pos: ( -1.022380  1.527368  0.156753)  bare sigma:          13.39
            34.1793         -0.1423         -0.8974
            -1.4872          0.6888         -1.2090
             0.5754         -1.1235          5.2970

     Atom 61  O   pos: (  0.601233  0.475604  0.096407)  bare sigma:          62.38
            62.9143         -7.9086          0.2428
            -7.3461         62.8979          2.8961
             0.4548          3.8413         61.3242

     Atom 62  H   pos: (  0.480953  0.451322  0.184438)  bare sigma:          15.70
            23.8545         -1.2718        -12.4366
            -0.8066          8.4529          0.6703
           -12.2327          1.9234         14.7800

     Atom 63  H   pos: (  0.666636  0.334862  0.069217)  bare sigma:           9.13
             3.3002        -14.9683         -3.4790
           -15.0843         26.6765          6.6661
            -3.1328          6.4767         -2.5885

     Atom 64  O   pos: (  0.279066  0.552494  0.330761)  bare sigma:          55.30
            55.9771          1.5119          1.1197
             0.7558         61.7069          0.8032
             2.2086         -0.7512         48.2192

     Atom 65  H   pos: (  0.241320  0.552258  0.475173)  bare sigma:          18.23
            13.6734          1.2627         -5.0575
             1.2494         11.8947         -0.5253
            -4.9968         -0.5566         29.1341

     Atom 66  H   pos: (  0.106059  0.649531  0.206979)  bare sigma:          10.00
            15.4942        -13.1942         13.2385
           -13.9555          6.0043        -10.4425
            12.0245         -8.6640          8.4957

     Atom 67  O   pos: (  0.054671 -0.172873  1.812537)  bare sigma:          61.85
            64.9829          0.0857          1.9396
             2.5393         57.7496          1.0069
            -0.2493          2.4109         62.8117

     Atom 68  H   pos: (  0.047224 -0.320597  1.760644)  bare sigma:          10.29
            -1.3164          0.4537          1.8197
            -0.8677         27.8306         12.3499
             1.0288         12.2988          4.3661

     Atom 69  H   pos: ( -0.070327 -0.100938  1.760319)  bare sigma:          12.45
            21.1667        -13.0132         10.3123
           -11.5979          9.2070         -5.2263
             9.9242         -5.7540          6.9808

     Atom 70  Ca  pos: (  0.428529  0.400237  0.888937)  bare sigma:         103.97
           107.6995         -1.3856         -0.9836
            -0.9306        109.3929         -4.3862
            -0.7859         -4.5780         94.8138

     Atom 71  Si  pos: ( -0.061989  0.341818  0.696811)  bare sigma:         -27.86
           -28.2450          5.3044          2.2230
             5.4655        -31.5836          0.0546
             2.0755          0.3200        -23.7596

     Atom 72  O   pos: ( -0.224429  0.292359  0.880271)  bare sigma:          24.19
            22.5828         -3.9638          9.5672
            -3.9281         16.4365          7.1579
            10.5489          5.8311         33.5491

     Atom 73  O   pos: (  0.106778  0.506746  0.768473)  bare sigma:          34.24
            37.3226          0.8748          5.1860
            -0.3327         39.5015          6.5847
             4.7623          6.6223         25.8831

     Atom 74  O   pos: (  0.062449  0.116411  0.665845)  bare sigma:          49.00
            46.7820         -7.4795          3.0491
            -6.9446         51.8106         -2.1286
             3.3604         -2.1984         48.4144

     Atom 75  O   pos: ( -0.158663  0.359804  0.471760)  bare sigma:          28.22
            19.9308         -7.7110          1.7617
            -7.9230         48.4088         -2.3045
             0.8302         -0.3650         16.3114

     Atom 76  Ca  pos: (  0.077729  0.830513  0.905956)  bare sigma:         102.12
           102.9954         -4.3849         -0.8668
            -4.4307        107.1028          0.0279
            -1.2300          0.1442         96.2749

     Atom 77  Si  pos: ( -0.446587  0.848076  0.822910)  bare sigma:         -28.49
           -27.9029          3.6119         -0.5008
             3.5923        -28.4454          2.8190
            -0.7052          3.8397        -29.1139

     Atom 78  O   pos: ( -0.575628  0.758354  1.017844)  bare sigma:          27.05
            29.4760         -6.1881         14.0001
            -6.1601         22.1738         10.3890
            13.7284          8.0838         29.4854

     Atom 79  O   pos: ( -0.238983  0.956277  0.890460)  bare sigma:          28.39
            36.1375         -0.1423          3.6682
            -1.9693         34.3368          5.5017
             6.1643          6.3465         14.7073

     Atom 80  O   pos: ( -0.423109  0.659186  0.668364)  bare sigma:          27.15
            24.0988          2.3046        -11.0208
             4.1077         13.0676         -3.7065
            -9.8790         -0.4243         44.2724

     Atom 81  Ca  pos: (  0.210550 -0.069508  1.182482)  bare sigma:          96.68
           100.0362         -2.7731          6.7286
            -2.7017         97.0203         -2.1149
             5.6844         -1.8549         92.9786

     Atom 82  Si  pos: ( -0.273404 -0.091000  1.411699)  bare sigma:         -27.98
           -27.4662          1.5630         -2.3706
             1.9701        -30.2503          1.3744
            -2.0625          0.5558        -26.2183

     Atom 83  O   pos: ( -0.137744  0.009947  1.228903)  bare sigma:          32.83
            34.7924          1.5786         -4.1963
             1.4086         31.1868         -2.8509
            -4.2504         -3.1858         32.5100

     Atom 84  O   pos: (  0.484110 -0.126787  1.367630)  bare sigma:          27.41
            29.1908         -6.8174          5.7365
            -7.2867         12.9087          1.8651
             9.5017          3.3702         40.1404

     Atom 85  O   pos: ( -0.258295  0.020894  1.634334)  bare sigma:          32.55
            30.2297         -5.2098         -1.5208
            -5.4588         46.3515          9.6635
            -2.3304          7.7825         21.0673

     Atom 86  Ca  pos: ( -0.096443  0.366079  1.191233)  bare sigma:          96.49
           100.1223         -1.8189          0.4622
            -1.2166         97.1004          5.9479
             2.1712          6.2452         92.2508

     Atom 87  Si  pos: (  0.371846  0.389058  1.404051)  bare sigma:         -28.06
           -27.1883          1.8879          2.3620
             2.3237        -30.4377         -0.3021
             1.4404          0.0315        -26.5446

     Atom 88  O   pos: (  0.252965  0.292069  1.209295)  bare sigma:          32.84
            39.7268          0.7998          2.1606
             0.6850         27.5964          2.1785
             1.2819          2.9961         31.2040

     Atom 89  O   pos: ( -0.382826  0.436379  1.371832)  bare sigma:          33.65
            35.7425         -6.0246         -8.5171
            -7.8607         26.1109          0.4900
           -10.9228         -1.9383         39.0980

     Atom 90  O   pos: (  0.283359  0.621365  1.448711)  bare sigma:          50.89
            50.9405         -5.7397          0.7995
            -6.5394         55.9421          1.5595
            -0.3409          1.9705         45.7759

     Atom 91  O   pos: (  0.340998  0.262171  1.616699)  bare sigma:          29.58
            30.9961         -5.4241          4.7226
            -3.9973         42.0795         -7.9697
             4.2146         -5.9695         15.6722

     Atom 92  Ca  pos: (  0.380882 -0.063037  1.709690)  bare sigma:          99.96
            97.3531          2.8184         -5.9901
             2.7835        102.6348         -9.8596
            -6.5577        -11.3796         99.8911

     Atom 93  Ca  pos: ( -0.324355  0.341034  1.738051)  bare sigma:         101.01
           102.6847          3.0814          3.6096
             2.0891        102.4508         10.2641
             3.3557         11.5581         97.9048

     Atom 94  Ca  pos: ( -0.261539  0.667608  0.374066)  bare sigma:          99.58
            96.3350         -2.4173         -6.9766
            -2.2856         99.1261         -2.0365
            -6.8056         -2.9483        103.2653

     Atom 95  O   pos: (  0.002908  0.747475  0.141662)  bare sigma:          65.81
            66.6904         -3.5110         -0.6342
            -4.2694         59.2160         -4.7885
            -0.0367         -3.2053         71.5156

     Atom 96  H   pos: ( -0.036455  0.714807  0.000448)  bare sigma:          15.50
             9.5031          0.4860          5.6616
             0.8265          4.1179          1.3532
             6.8405          0.1467         32.8846

     Atom 97  O   pos: (  0.757460  0.125418  0.038557)  bare sigma:          44.92
            34.9898        -17.0281         -2.1729
           -21.8942         38.0458         -1.8597
             0.7854          0.2831         61.7198

     Atom 98  H   pos: (  0.758968 -0.882994  2.099159)  bare sigma:          20.17
            23.2005          5.5519          2.2233
             4.6763         18.9650          2.0354
             2.1508          2.4069         18.3426

     Diamagnetic contribution in ppm:

     Atom  1  O   pos: ( -0.789822  0.836297  1.938484)  dia sigma:          17.95
            17.4895          0.1713          0.4969
             0.1713         18.0194          0.1170
             0.4969          0.1170         18.3353

     Atom  2  H   pos: ( -0.741925  0.775103  2.067791)  dia sigma:           0.99
             0.9851         -0.0000         -0.0000
            -0.0000          0.9851         -0.0000
            -0.0000         -0.0000          0.9851

     Atom  3  H   pos: ( -0.840002  0.720998  1.859083)  dia sigma:           1.03
             1.0316         -0.0000         -0.0000
            -0.0000          1.0316         -0.0000
            -0.0000         -0.0000          1.0316

     Atom  4  O   pos: (  0.230711  0.173752  0.226214)  dia sigma:          18.08
            17.8001         -0.2885          0.4270
            -0.2885         18.5648         -0.1356
             0.4270         -0.1356         17.8864

     Atom  5  H   pos: (  0.241380  0.320163  0.277054)  dia sigma:           0.91
             0.9091         -0.0000         -0.0000
            -0.0000          0.9091         -0.0000
            -0.0000         -0.0000          0.9091

     Atom  6  H   pos: (  0.309515  0.088743  0.319744)  dia sigma:           1.03
             1.0278         -0.0000         -0.0000
            -0.0000          1.0278         -0.0000
            -0.0000         -0.0000          1.0278

     Atom  7  O   pos: ( -0.350240  0.607801  1.979468)  dia sigma:          18.13
            18.7181         -0.0115         -0.0313
            -0.0115         17.4934         -0.0116
            -0.0313         -0.0116         18.1919

     Atom  8  H   pos: ( -0.460590  0.604009  2.087056)  dia sigma:           0.93
             0.9258         -0.0000         -0.0000
            -0.0000          0.9258         -0.0000
            -0.0000         -0.0000          0.9258

     Atom  9  H   pos: ( -0.345033  1.527859 -0.024525)  dia sigma:           0.97
             0.9652         -0.0000         -0.0000
            -0.0000          0.9652         -0.0000
            -0.0000         -0.0000          0.9652

     Atom 10  O   pos: ( -0.527691  0.171222  2.024269)  dia sigma:          18.14
            17.9003         -0.6882          0.0087
            -0.6882         18.2740         -0.1089
             0.0087         -0.1089         18.2419

     Atom 11  H   pos: ( -0.736457  1.209340 -0.017387)  dia sigma:           1.03
             1.0271         -0.0000         -0.0000
            -0.0000          1.0271         -0.0000
            -0.0000         -0.0000          1.0271

     Atom 12  H   pos: ( -0.606590  1.030334  0.067207)  dia sigma:           0.93
             0.9335         -0.0000         -0.0000
            -0.0000          0.9335         -0.0000
            -0.0000         -0.0000          0.9335

     Atom 13  O   pos: (  0.451073 -0.317554  1.935491)  dia sigma:          18.19
            18.5905         -0.4394         -0.2729
            -0.4394         17.6420          0.0173
            -0.2729          0.0173         18.3441

     Atom 14  H   pos: (  0.576555 -0.371177  2.004893)  dia sigma:           0.93
             0.9320         -0.0000         -0.0000
            -0.0000          0.9320         -0.0000
            -0.0000         -0.0000          0.9320

     Atom 15  H   pos: (  0.360758 -0.287882  2.048774)  dia sigma:           1.05
             1.0548         -0.0000         -0.0000
            -0.0000          1.0548         -0.0000
            -0.0000         -0.0000          1.0548

     Atom 16  O   pos: ( -0.497362  0.957426  1.666430)  dia sigma:          18.18
            18.2731         -0.0146          0.0019
            -0.0146         17.8392         -0.5790
             0.0019         -0.5790         18.4296

     Atom 17  H   pos: ( -0.604245  1.013195  1.570454)  dia sigma:           0.93
             0.9264         -0.0000         -0.0000
            -0.0000          0.9264         -0.0000
            -0.0000         -0.0000          0.9264

     Atom 18  H   pos: ( -0.583470  0.891451  1.770835)  dia sigma:           0.99
             0.9904         -0.0000         -0.0000
            -0.0000          0.9904         -0.0000
            -0.0000         -0.0000          0.9904

     Atom 19  O   pos: ( -0.232806  1.326376  0.535670)  dia sigma:          17.96
            18.6212         -0.0927          0.1328
            -0.0927         17.9527          0.1411
             0.1328          0.1411         17.3159

     Atom 20  H   pos: ( -0.102310  1.391500  0.564520)  dia sigma:           1.03
             1.0320         -0.0000         -0.0000
            -0.0000          1.0320         -0.0000
            -0.0000         -0.0000          1.0320

     Atom 21  H   pos: ( -0.336338  1.437142  0.550555)  dia sigma:           0.95
             0.9547         -0.0000         -0.0000
            -0.0000          0.9547         -0.0000
            -0.0000         -0.0000          0.9547

     Atom 22  O   pos: (  0.012889  0.421262  1.777045)  dia sigma:          18.12
            18.1506         -0.3768         -0.1710
            -0.3768         18.3774         -0.2156
            -0.1710         -0.2156         17.8183

     Atom 23  H   pos: ( -0.004879  0.556094  1.701532)  dia sigma:           0.92
             0.9183         -0.0000         -0.0000
            -0.0000          0.9183         -0.0000
            -0.0000         -0.0000          0.9183

     Atom 24  H   pos: (  0.139329  0.354431  1.720590)  dia sigma:           0.93
             0.9252         -0.0000         -0.0000
            -0.0000          0.9252         -0.0000
            -0.0000         -0.0000          0.9252

     Atom 25  Ca  pos: ( -0.204171  1.286199  0.971145)  dia sigma:          -4.19
            -4.1967         -0.0068         -0.0022
            -0.0068         -4.2117         -0.0053
            -0.0022         -0.0053         -4.1731

     Atom 26  Si  pos: ( -0.688684  1.252897  0.777701)  dia sigma:           1.91
             1.9088         -0.0328          0.0135
            -0.0328          1.9212         -0.0064
             0.0135         -0.0064          1.9046

     Atom 27  O   pos: ( -0.872650  1.195841  0.930538)  dia sigma:          17.86
            17.8848          0.0394         -0.1283
             0.0394         17.7504         -0.0829
            -0.1283         -0.0829         17.9537

     Atom 28  O   pos: ( -0.538173  1.404868  0.903411)  dia sigma:          17.73
            17.6679          0.0856          0.1302
             0.0856         17.7735          0.1552
             0.1302          0.1552         17.7565

     Atom 29  O   pos: ( -0.588279  1.030483  0.705718)  dia sigma:          18.16
            18.0152         -0.2632          0.0406
            -0.2632         18.4355         -0.0117
             0.0406         -0.0117         18.0424

     Atom 30  O   pos: ( -0.767287  1.344780  0.555298)  dia sigma:          18.23
            18.0328          0.0256          0.0697
             0.0256         18.2262         -0.3265
             0.0697         -0.3265         18.4403

     Atom 31  Ca  pos: (  0.744886 -0.089099  0.876102)  dia sigma:          -4.23
            -4.2330          0.0103         -0.0072
             0.0103         -4.2502         -0.0072
            -0.0072         -0.0072         -4.2057

     Atom 32  Si  pos: (  0.228209 -0.058539  0.734001)  dia sigma:           1.97
             1.9583         -0.0351         -0.0014
            -0.0351          1.9931          0.0043
            -0.0014          0.0043          1.9649

     Atom 33  O   pos: (  0.094709 -0.217306  0.866779)  dia sigma:          17.80
            17.7966          0.0971         -0.1570
             0.0971         17.7772         -0.0643
            -0.1570         -0.0643         17.8134

     Atom 34  O   pos: (  0.409965  0.032653  0.871862)  dia sigma:          17.75
            17.8045          0.0450          0.1396
             0.0450         17.7099          0.0515
             0.1396          0.0515         17.7487

     Atom 35  O   pos: (  0.308387 -0.137900  0.509733)  dia sigma:          18.25
            18.2547         -0.2001         -0.2314
            -0.2001         18.1444          0.1306
            -0.2314          0.1306         18.3599

     Atom 36  Ca  pos: ( -0.387355  0.814902  1.312556)  dia sigma:          -4.22
            -4.2053         -0.0073         -0.0079
            -0.0073         -4.2421         -0.0033
            -0.0079         -0.0033         -4.1985

     Atom 37  Si  pos: (  0.095169  0.789045  1.411564)  dia sigma:           1.93
             1.9308         -0.0459          0.0077
            -0.0459          1.9267         -0.0079
             0.0077         -0.0079          1.9253

     Atom 38  O   pos: ( -0.788893  1.014772  1.393151)  dia sigma:          17.74
            17.7458          0.1953          0.0557
             0.1953         17.8436          0.0111
             0.0557          0.0111         17.6383

     Atom 39  O   pos: ( -0.036757  0.716589  1.212214)  dia sigma:          17.83
            17.8339          0.0828          0.1652
             0.0828         17.7805          0.1219
             0.1652          0.1219         17.8670

     Atom 40  O   pos: ( -0.062588  0.766852  1.603452)  dia sigma:          17.76
            17.7805         -0.0187         -0.1467
            -0.0187         17.6921         -0.1307
            -0.1467         -0.1307         17.7973

     Atom 41  Ca  pos: ( -0.723194  1.314342  1.254642)  dia sigma:          -4.21
            -4.2228         -0.0073         -0.0033
            -0.0073         -4.2291          0.0084
            -0.0033          0.0084         -4.1894

     Atom 42  Si  pos: ( -0.012604 -0.499586  1.429053)  dia sigma:           1.94
             1.9595         -0.0345         -0.0192
            -0.0345          1.9679         -0.0019
            -0.0192         -0.0019          1.8921

     Atom 43  O   pos: ( -0.344816  1.151747  1.293086)  dia sigma:          17.76
            17.7416          0.0967          0.1399
             0.0967         17.7548          0.0958
             0.1399          0.0958         17.7714

     Atom 44  O   pos: (  0.165013 -0.402391  1.282628)  dia sigma:          17.84
            17.8994          0.0621         -0.1622
             0.0621         17.7769         -0.0779
            -0.1622         -0.0779         17.8507

     Atom 45  O   pos: ( -0.206584 -0.333024  1.438230)  dia sigma:          18.36
            18.3725         -0.2149          0.0346
            -0.2149         18.6149         -0.0304
             0.0346         -0.0304         18.0801

     Atom 46  O   pos: (  0.064480 -0.536779  1.659315)  dia sigma:          17.76
            17.5814         -0.0202          0.1187
            -0.0202         17.7308          0.0422
             0.1187          0.0422         17.9758

     Atom 47  Ca  pos: ( -0.167105  1.009788  1.813394)  dia sigma:          -4.20
            -4.1709          0.0227          0.0324
             0.0227         -4.2200          0.0025
             0.0324          0.0025         -4.2150

     Atom 48  Ca  pos: (  0.913937  0.035387  0.330320)  dia sigma:          -4.22
            -4.2122         -0.0120         -0.0013
            -0.0120         -4.2211          0.0045
            -0.0013          0.0045         -4.2260

     Atom 49  Si  pos: ( -0.722754  1.555786  0.420907)  dia sigma:           1.89
             1.8938         -0.0274         -0.0299
            -0.0274          1.9376         -0.0078
            -0.0299         -0.0078          1.8517

     Atom 50  O   pos: ( -0.758867  1.525866  0.179175)  dia sigma:          17.55
            17.4760          0.0114          0.0820
             0.0114         17.3706         -0.0055
             0.0820         -0.0055         17.8000

     Atom 51  O   pos: (  0.716870 -0.192258  0.511027)  dia sigma:          17.71
            17.8469          0.0836          0.1512
             0.0836         17.6458          0.0687
             0.1512          0.0687         17.6254

     Atom 52  O   pos: ( -0.037628  0.936338  0.517975)  dia sigma:          18.11
            18.0784         -0.2317         -0.7071
            -0.2317         18.1625         -0.0334
            -0.7071         -0.0334         18.0785

     Atom 53  H   pos: ( -0.117848  1.054332  0.562184)  dia sigma:           1.00
             1.0005         -0.0000         -0.0000
            -0.0000          1.0005         -0.0000
            -0.0000         -0.0000          1.0005

     Atom 54  H   pos: (  0.048868  0.984070  0.407564)  dia sigma:           1.04
             1.0384         -0.0000         -0.0000
            -0.0000          1.0384         -0.0000
            -0.0000         -0.0000          1.0384

     Atom 55  O   pos: ( -0.543609  0.914049  0.292073)  dia sigma:          18.05
            17.6635          0.3144         -0.1093
             0.3144         18.2851          0.3662
            -0.1093          0.3662         18.2107

     Atom 56  H   pos: ( -0.559767  0.985720  0.423303)  dia sigma:           0.99
             0.9884         -0.0000         -0.0000
            -0.0000          0.9884         -0.0000
            -0.0000         -0.0000          0.9884

     Atom 57  H   pos: ( -0.627299  0.782510  0.308270)  dia sigma:           0.90
             0.9001         -0.0000         -0.0000
            -0.0000          0.9001         -0.0000
            -0.0000         -0.0000          0.9001

     Atom 58  O   pos: ( -0.174511  1.535451  0.167766)  dia sigma:          18.13
            18.5105          0.1070         -0.2695
             0.1070         17.9501         -0.5054
            -0.2695         -0.5054         17.9201

     Atom 59  H   pos: ( -0.216425  1.434745  0.270345)  dia sigma:           1.01
             1.0076         -0.0000         -0.0000
            -0.0000          1.0076         -0.0000
            -0.0000         -0.0000          1.0076

     Atom 60  H   pos: ( -1.022380  1.527368  0.156753)  dia sigma:           0.94
             0.9394         -0.0000         -0.0000
            -0.0000          0.9394         -0.0000
            -0.0000         -0.0000          0.9394

     Atom 61  O   pos: (  0.601233  0.475604  0.096407)  dia sigma:          18.13
            18.3052         -0.1650         -0.5029
            -0.1650         18.1405          0.0124
            -0.5029          0.0124         17.9546

     Atom 62  H   pos: (  0.480953  0.451322  0.184438)  dia sigma:           0.99
             0.9886         -0.0000         -0.0000
            -0.0000          0.9886         -0.0000
            -0.0000         -0.0000          0.9886

     Atom 63  H   pos: (  0.666636  0.334862  0.069217)  dia sigma:           0.88
             0.8753         -0.0000         -0.0000
            -0.0000          0.8753         -0.0000
            -0.0000         -0.0000          0.8753

     Atom 64  O   pos: (  0.279066  0.552494  0.330761)  dia sigma:          17.74
            17.4183         -0.0076         -0.2274
            -0.0076         17.5252         -0.0050
            -0.2274         -0.0050         18.2839

     Atom 65  H   pos: (  0.241320  0.552258  0.475173)  dia sigma:           1.02
             1.0235         -0.0000         -0.0000
            -0.0000          1.0235         -0.0000
            -0.0000         -0.0000          1.0235

     Atom 66  H   pos: (  0.106059  0.649531  0.206979)  dia sigma:           0.89
             0.8918         -0.0000         -0.0000
            -0.0000          0.8918         -0.0000
            -0.0000         -0.0000          0.8918

     Atom 67  O   pos: (  0.054671 -0.172873  1.812537)  dia sigma:          18.15
            18.1705         -0.3033          0.2288
            -0.3033         18.4937          0.0816
             0.2288          0.0816         17.7758

     Atom 68  H   pos: (  0.047224 -0.320597  1.760644)  dia sigma:           0.89
             0.8868         -0.0000         -0.0000
            -0.0000          0.8868         -0.0000
            -0.0000         -0.0000          0.8868

     Atom 69  H   pos: ( -0.070327 -0.100938  1.760319)  dia sigma:           0.93
             0.9309         -0.0000         -0.0000
            -0.0000          0.9309         -0.0000
            -0.0000         -0.0000          0.9309

     Atom 70  Ca  pos: (  0.428529  0.400237  0.888937)  dia sigma:          -4.22
            -4.2260          0.0032          0.0139
             0.0032         -4.2385          0.0154
             0.0139          0.0154         -4.1872

     Atom 71  Si  pos: ( -0.061989  0.341818  0.696811)  dia sigma:           1.93
             1.9291         -0.0550         -0.0208
            -0.0550          1.9780         -0.0017
            -0.0208         -0.0017          1.8781

     Atom 72  O   pos: ( -0.224429  0.292359  0.880271)  dia sigma:          17.81
            17.8322          0.0335         -0.1827
             0.0335         17.7205         -0.0425
            -0.1827         -0.0425         17.8878

     Atom 73  O   pos: (  0.106778  0.506746  0.768473)  dia sigma:          17.72
            17.7921          0.1345          0.0791
             0.1345         17.7191          0.0455
             0.0791          0.0455         17.6500

     Atom 74  O   pos: (  0.062449  0.116411  0.665845)  dia sigma:          18.46
            18.4938         -0.2841          0.0673
            -0.2841         18.6332          0.0198
             0.0673          0.0198         18.2388

     Atom 75  O   pos: ( -0.158663  0.359804  0.471760)  dia sigma:          17.77
            17.6581          0.0594          0.1264
             0.0594         17.6839          0.0347
             0.1264          0.0347         17.9679

     Atom 76  Ca  pos: (  0.077729  0.830513  0.905956)  dia sigma:          -4.21
            -4.2191          0.0172          0.0035
             0.0172         -4.2218          0.0049
             0.0035          0.0049         -4.1912

     Atom 77  Si  pos: ( -0.446587  0.848076  0.822910)  dia sigma:           1.98
             1.9755         -0.0433          0.0100
            -0.0433          1.9754         -0.0369
             0.0100         -0.0369          1.9812

     Atom 78  O   pos: ( -0.575628  0.758354  1.017844)  dia sigma:          17.67
            17.6583          0.0315         -0.0786
             0.0315         17.6453         -0.1367
            -0.0786         -0.1367         17.7152

     Atom 79  O   pos: ( -0.238983  0.956277  0.890460)  dia sigma:          17.94
            18.0508          0.1235          0.0624
             0.1235         17.9063          0.0273
             0.0624          0.0273         17.8638

     Atom 80  O   pos: ( -0.423109  0.659186  0.668364)  dia sigma:          17.78
            17.6856          0.0020         -0.0035
             0.0020         17.9183          0.1190
            -0.0035          0.1190         17.7469

     Atom 81  Ca  pos: (  0.210550 -0.069508  1.182482)  dia sigma:          -4.19
            -4.2041         -0.0086         -0.0210
            -0.0086         -4.1991          0.0059
            -0.0210          0.0059         -4.1711

     Atom 82  Si  pos: ( -0.273404 -0.091000  1.411699)  dia sigma:           1.93
             1.9221         -0.0182          0.0162
            -0.0182          1.9623         -0.0076
             0.0162         -0.0076          1.9153

     Atom 83  O   pos: ( -0.137744  0.009947  1.228903)  dia sigma:          17.76
            17.7619          0.1037         -0.1318
             0.1037         17.6421         -0.0815
            -0.1318         -0.0815         17.8815

     Atom 84  O   pos: (  0.484110 -0.126787  1.367630)  dia sigma:          17.82
            18.0028          0.0610         -0.0184
             0.0610         17.6881          0.0402
            -0.0184          0.0402         17.7621

     Atom 85  O   pos: ( -0.258295  0.020894  1.634334)  dia sigma:          17.74
            17.6473         -0.0279         -0.0046
            -0.0279         17.6342          0.1186
            -0.0046          0.1186         17.9342

     Atom 86  Ca  pos: ( -0.096443  0.366079  1.191233)  dia sigma:          -4.21
            -4.2187         -0.0030          0.0013
            -0.0030         -4.2215         -0.0124
             0.0013         -0.0124         -4.1869

     Atom 87  Si  pos: (  0.371846  0.389058  1.404051)  dia sigma:           1.94
             1.9257         -0.0208         -0.0172
            -0.0208          1.9639          0.0041
            -0.0172          0.0041          1.9154

     Atom 88  O   pos: (  0.252965  0.292069  1.209295)  dia sigma:          17.77
            17.7742          0.1073          0.1214
             0.1073         17.6539          0.0894
             0.1214          0.0894         17.8860

     Atom 89  O   pos: ( -0.382826  0.436379  1.371832)  dia sigma:          17.74
            17.9334          0.0747          0.0239
             0.0747         17.5909         -0.0217
             0.0239         -0.0217         17.6906

     Atom 90  O   pos: (  0.283359  0.621365  1.448711)  dia sigma:          18.39
            18.4221         -0.2736         -0.0029
            -0.2736         18.6262          0.0311
            -0.0029          0.0311         18.1124

     Atom 91  O   pos: (  0.340998  0.262171  1.616699)  dia sigma:          17.83
            17.7748          0.0120         -0.0442
             0.0120         17.7439         -0.1371
            -0.0442         -0.1371         17.9816

     Atom 92  Ca  pos: (  0.380882 -0.063037  1.709690)  dia sigma:          -4.21
            -4.2033         -0.0027          0.0142
            -0.0027         -4.2195          0.0331
             0.0142          0.0331         -4.2078

     Atom 93  Ca  pos: ( -0.324355  0.341034  1.738051)  dia sigma:          -4.21
            -4.2235         -0.0070         -0.0071
            -0.0070         -4.2124         -0.0327
            -0.0071         -0.0327         -4.2010

     Atom 94  Ca  pos: ( -0.261539  0.667608  0.374066)  dia sigma:          -4.21
            -4.1878          0.0083          0.0277
             0.0083         -4.2082          0.0062
             0.0277          0.0062         -4.2299

     Atom 95  O   pos: (  0.002908  0.747475  0.141662)  dia sigma:          18.14
            17.9641         -0.3181          0.4154
            -0.3181         17.8978          0.0403
             0.4154          0.0403         18.5525

     Atom 96  H   pos: ( -0.036455  0.714807  0.000448)  dia sigma:           0.98
             0.9836         -0.0000         -0.0000
            -0.0000          0.9836         -0.0000
            -0.0000         -0.0000          0.9836

     Atom 97  O   pos: (  0.757460  0.125418  0.038557)  dia sigma:          17.86
            18.2212          0.4592          0.1419
             0.4592         17.8888          0.1205
             0.1419          0.1205         17.4701

     Atom 98  H   pos: (  0.758968 -0.882994  2.099159)  dia sigma:           1.07
             1.0659         -0.0000         -0.0000
            -0.0000          1.0659         -0.0000
            -0.0000         -0.0000          1.0659

     Paramagnetic contribution in ppm:

     Atom  1  O   pos: ( -0.789822  0.836297  1.938484)  para sigma:         -14.08
           -27.4836          4.2497         14.4516
             4.4857        -20.3631         -1.3609
            17.8703         -2.1978          5.6173

     Atom  2  H   pos: ( -0.741925  0.775103  2.067791)  para sigma:           0.00
             0.0000          0.0000          0.0000
             0.0000          0.0000          0.0000
             0.0000          0.0000          0.0000

     Atom  3  H   pos: ( -0.840002  0.720998  1.859083)  para sigma:           0.00
             0.0000          0.0000          0.0000
             0.0000          0.0000          0.0000
             0.0000          0.0000          0.0000

     Atom  4  O   pos: (  0.230711  0.173752  0.226214)  para sigma:         -29.05
           -33.6260         11.6079          1.7059
             7.5107         -7.6683          0.0022
             0.4841          0.8991        -45.8629

     Atom  5  H   pos: (  0.241380  0.320163  0.277054)  para sigma:           0.00
             0.0000          0.0000          0.0000
             0.0000          0.0000          0.0000
             0.0000          0.0000          0.0000

     Atom  6  H   pos: (  0.309515  0.088743  0.319744)  para sigma:           0.00
             0.0000          0.0000          0.0000
             0.0000          0.0000          0.0000
             0.0000          0.0000          0.0000

     Atom  7  O   pos: ( -0.350240  0.607801  1.979468)  para sigma:         -32.83
           -29.3517         -1.8460         -2.8599
            -5.8008        -41.1104         13.4303
            -7.2422          8.9457        -28.0172

     Atom  8  H   pos: ( -0.460590  0.604009  2.087056)  para sigma:           0.00
             0.0000          0.0000          0.0000
             0.0000          0.0000          0.0000
             0.0000          0.0000          0.0000

     Atom  9  H   pos: ( -0.345033  1.527859 -0.024525)  para sigma:           0.00
             0.0000          0.0000          0.0000
             0.0000          0.0000          0.0000
             0.0000          0.0000          0.0000

     Atom 10  O   pos: ( -0.527691  0.171222  2.024269)  para sigma:         -10.04
           -21.4680        -12.1524          4.9522
           -13.2237         -9.3930         -9.6592
             5.4575        -10.8256          0.7335

     Atom 11  H   pos: ( -0.736457  1.209340 -0.017387)  para sigma:           0.00
             0.0000          0.0000          0.0000
             0.0000          0.0000          0.0000
             0.0000          0.0000          0.0000

     Atom 12  H   pos: ( -0.606590  1.030334  0.067207)  para sigma:           0.00
             0.0000          0.0000          0.0000
             0.0000          0.0000          0.0000
             0.0000          0.0000          0.0000

     Atom 13  O   pos: (  0.451073 -0.317554  1.935491)  para sigma:         -25.38
           -23.7457        -17.7829         15.1514
           -22.7589        -34.3411        -18.8666
            14.2126        -17.2585        -18.0505

     Atom 14  H   pos: (  0.576555 -0.371177  2.004893)  para sigma:           0.00
             0.0000          0.0000          0.0000
             0.0000          0.0000          0.0000
             0.0000          0.0000          0.0000

     Atom 15  H   pos: (  0.360758 -0.287882  2.048774)  para sigma:           0.00
             0.0000          0.0000          0.0000
             0.0000          0.0000          0.0000
             0.0000          0.0000          0.0000

     Atom 16  O   pos: ( -0.497362  0.957426  1.666430)  para sigma:         -33.23
           -24.9528          1.0002         11.4965
             6.0186        -49.4249        -10.2740
             8.2814        -12.4253        -25.3187

     Atom 17  H   pos: ( -0.604245  1.013195  1.570454)  para sigma:           0.00
             0.0000          0.0000          0.0000
             0.0000          0.0000          0.0000
             0.0000          0.0000          0.0000

     Atom 18  H   pos: ( -0.583470  0.891451  1.770835)  para sigma:           0.00
             0.0000          0.0000          0.0000
             0.0000          0.0000          0.0000
             0.0000          0.0000          0.0000

     Atom 19  O   pos: ( -0.232806  1.326376  0.535670)  para sigma:         -20.88
            -5.4058        -11.8127          2.6759
           -12.2624        -21.8664          3.7058
             0.3691          4.0472        -35.3747

     Atom 20  H   pos: ( -0.102310  1.391500  0.564520)  para sigma:           0.00
             0.0000          0.0000          0.0000
             0.0000          0.0000          0.0000
             0.0000          0.0000          0.0000

     Atom 21  H   pos: ( -0.336338  1.437142  0.550555)  para sigma:           0.00
             0.0000          0.0000          0.0000
             0.0000          0.0000          0.0000
             0.0000          0.0000          0.0000

     Atom 22  O   pos: (  0.012889  0.421262  1.777045)  para sigma:         -48.70
           -30.1995         -8.0298         -1.5325
             1.6681        -54.3569         -4.3303
             2.7898         -8.1970        -61.5372

     Atom 23  H   pos: ( -0.004879  0.556094  1.701532)  para sigma:           0.00
             0.0000          0.0000          0.0000
             0.0000          0.0000          0.0000
             0.0000          0.0000          0.0000

     Atom 24  H   pos: (  0.139329  0.354431  1.720590)  para sigma:           0.00
             0.0000          0.0000          0.0000
             0.0000          0.0000          0.0000
             0.0000          0.0000          0.0000

     Atom 25  Ca  pos: ( -0.204171  1.286199  0.971145)  para sigma:        -498.57
          -498.6338        -16.1279          5.3127
           -20.4421       -481.3559          5.2250
             6.9922          4.1946       -515.7061

     Atom 26  Si  pos: ( -0.688684  1.252897  0.777701)  para sigma:        -403.50
          -387.2357         20.8381         -7.4779
            19.1658       -416.4392          5.6251
            -0.4240          0.4580       -406.8121

     Atom 27  O   pos: ( -0.872650  1.195841  0.930538)  para sigma:        -104.99
           -92.0721         -2.3090         -2.0954
            -6.7675       -109.4084          6.6915
             4.1159          4.9479       -113.4930

     Atom 28  O   pos: ( -0.538173  1.404868  0.903411)  para sigma:         -95.35
           -88.9241          6.2357          6.6390
             7.5682        -72.4289         -3.0341
            -1.4127         -5.9149       -124.6928

     Atom 29  O   pos: ( -0.588279  1.030483  0.705718)  para sigma:         -65.80
           -70.8015        -24.6436          4.8652
           -20.3919        -53.8691         -0.2587
             2.1363          0.0725        -72.7213

     Atom 30  O   pos: ( -0.767287  1.344780  0.555298)  para sigma:         -58.62
           -75.2631         -5.1587          6.5850
            -2.6885        -51.8386        -24.6373
             4.7642        -21.4485        -48.7480

     Atom 31  Ca  pos: (  0.744886 -0.089099  0.876102)  para sigma:        -465.73
          -464.7244         -9.3801         12.2510
            -8.8886       -455.0592         11.7272
            11.8972         11.6455       -477.3921

     Atom 32  Si  pos: (  0.228209 -0.058539  0.734001)  para sigma:        -401.49
          -397.1126         30.8136          1.3687
            27.0192       -403.9614         -0.9251
             4.0678         -0.8255       -403.4012

     Atom 33  O   pos: (  0.094709 -0.217306  0.866779)  para sigma:        -103.15
          -112.8574         -0.4900          4.7795
             1.9024        -88.2068          0.7423
             5.3738          9.3570       -108.3984

     Atom 34  O   pos: (  0.409965  0.032653  0.871862)  para sigma:        -100.63
           -81.1156         -6.3521          5.7415
            -8.0433       -104.0856          2.8521
            -0.6157         -0.5055       -116.6902

     Atom 35  O   pos: (  0.308387 -0.137900  0.509733)  para sigma:         -69.87
           -78.1481         -9.2110        -11.5491
           -13.6270        -69.0559         10.3426
           -11.9127          8.9697        -62.3975

     Atom 36  Ca  pos: ( -0.387355  0.814902  1.312556)  para sigma:        -461.42
          -483.8110          7.7428         23.8835
             7.8210       -429.2332          8.5887
            25.4272         15.5176       -471.2158

     Atom 37  Si  pos: (  0.095169  0.789045  1.411564)  para sigma:        -405.04
          -412.8428         34.8513         -5.0969
            31.2887       -402.8779          3.5010
            -4.5068          1.3569       -399.4031

     Atom 38  O   pos: ( -0.788893  1.014772  1.393151)  para sigma:         -91.18
          -118.5594         18.4580         -0.0881
            30.2730        -47.3916        -27.6784
            -6.8614        -36.5902       -107.5843

     Atom 39  O   pos: ( -0.036757  0.716589  1.212214)  para sigma:        -114.74
          -145.3023         10.4720        -10.1024
            12.6512        -95.9452         -0.6978
            -8.0185         -4.5322       -102.9635

     Atom 40  O   pos: ( -0.062588  0.766852  1.603452)  para sigma:        -101.55
          -126.9108        -18.0470        -10.7917
           -20.9127        -89.1997         19.8905
           -14.5748         19.0639        -88.5270

     Atom 41  Ca  pos: ( -0.723194  1.314342  1.254642)  para sigma:        -456.76
          -470.7441          5.8072         -8.7212
             2.1197       -440.7584        -23.7740
            -3.3027        -24.7803       -458.7854

     Atom 42  Si  pos: ( -0.012604 -0.499586  1.429053)  para sigma:        -406.56
          -421.2986         23.8487         14.0690
            18.2714       -424.3778          1.2133
            14.4697          2.6157       -374.0116

     Atom 43  O   pos: ( -0.344816  1.151747  1.293086)  para sigma:        -102.69
          -122.1511          0.1123         -1.1912
             6.5995        -62.3978         -0.0315
            -4.6652        -12.8225       -123.5241

     Atom 44  O   pos: (  0.165013 -0.402391  1.282628)  para sigma:        -118.25
          -115.3104         -1.6010         -7.1119
            -1.1386       -111.5724         -4.6683
            -4.2667         -1.4087       -127.8692

     Atom 45  O   pos: ( -0.206584 -0.333024  1.438230)  para sigma:         -71.93
           -75.6078        -14.1037         -1.2027
           -13.2208        -61.9126         -2.5800
             0.4693         -1.9229        -78.2789

     Atom 46  O   pos: (  0.064480 -0.536779  1.659315)  para sigma:        -100.03
          -142.6436          2.6753          1.2000
            -1.3758        -59.9870        -48.8477
             4.0497        -37.7462        -97.4617

     Atom 47  Ca  pos: ( -0.167105  1.009788  1.813394)  para sigma:        -489.55
          -552.7822        -26.1126        -65.2690
           -24.0802       -459.0963         -0.6083
           -61.5829         -3.2838       -456.7593

     Atom 48  Ca  pos: (  0.913937  0.035387  0.330320)  para sigma:        -498.13
          -495.7358         28.1428         -3.5677
            32.1997       -505.9579        -27.6334
            -2.0662        -28.7167       -492.6936

     Atom 49  Si  pos: ( -0.722754  1.555786  0.420907)  para sigma:        -406.30
          -413.3891         21.2137         31.4817
            24.2796       -432.8320         18.7451
            22.4452         16.0430       -372.6905

     Atom 50  O   pos: ( -0.758867  1.525866  0.179175)  para sigma:         -56.30
           -62.6992         -0.0530         -0.2295
            -0.5865        -79.4016         -0.6558
             2.4289          1.3066        -26.7844

     Atom 51  O   pos: (  0.716870 -0.192258  0.511027)  para sigma:         -89.56
           -82.8674         20.9499         -5.8933
            23.4892        -93.4349         -6.8209
            -8.5087        -10.5321        -92.3794

     Atom 52  O   pos: ( -0.037628  0.936338  0.517975)  para sigma:         -15.28
           -23.0854          0.3659        -14.5937
            -3.3267        -10.6808          5.4512
           -20.1817          7.5087        -12.0766

     Atom 53  H   pos: ( -0.117848  1.054332  0.562184)  para sigma:           0.00
             0.0000          0.0000          0.0000
             0.0000          0.0000          0.0000
             0.0000          0.0000          0.0000

     Atom 54  H   pos: (  0.048868  0.984070  0.407564)  para sigma:           0.00
             0.0000          0.0000          0.0000
             0.0000          0.0000          0.0000
             0.0000          0.0000          0.0000

     Atom 55  O   pos: ( -0.543609  0.914049  0.292073)  para sigma:         -22.68
           -34.8640         10.9161          3.2798
            11.2619         -8.4968          2.5852
             0.6585         -1.2462        -24.6746

     Atom 56  H   pos: ( -0.559767  0.985720  0.423303)  para sigma:           0.00
             0.0000          0.0000          0.0000
             0.0000          0.0000          0.0000
             0.0000          0.0000          0.0000

     Atom 57  H   pos: ( -0.627299  0.782510  0.308270)  para sigma:           0.00
             0.0000          0.0000          0.0000
             0.0000          0.0000          0.0000
             0.0000          0.0000          0.0000

     Atom 58  O   pos: ( -0.174511  1.535451  0.167766)  para sigma:         -24.10
            -8.4677          4.1700         -3.1007
             2.2486        -39.1533        -10.4928
             1.7899        -11.7654        -24.6918

     Atom 59  H   pos: ( -0.216425  1.434745  0.270345)  para sigma:           0.00
             0.0000          0.0000          0.0000
             0.0000          0.0000          0.0000
             0.0000          0.0000          0.0000

     Atom 60  H   pos: ( -1.022380  1.527368  0.156753)  para sigma:           0.00
             0.0000          0.0000          0.0000
             0.0000          0.0000          0.0000
             0.0000          0.0000          0.0000

     Atom 61  O   pos: (  0.601233  0.475604  0.096407)  para sigma:         -42.69
           -42.0776        -17.2057         -2.8610
           -15.6363        -38.9260          6.9757
            -3.4189          8.1695        -47.0756

     Atom 62  H   pos: (  0.480953  0.451322  0.184438)  para sigma:           0.00
             0.0000          0.0000          0.0000
             0.0000          0.0000          0.0000
             0.0000          0.0000          0.0000

     Atom 63  H   pos: (  0.666636  0.334862  0.069217)  para sigma:           0.00
             0.0000          0.0000          0.0000
             0.0000          0.0000          0.0000
             0.0000          0.0000          0.0000

     Atom 64  O   pos: (  0.279066  0.552494  0.330761)  para sigma:         -48.75
           -49.9382          2.4408          2.2781
             1.2331        -37.9225          1.5825
             4.5182         -1.6289        -58.3906

     Atom 65  H   pos: (  0.241320  0.552258  0.475173)  para sigma:           0.00
             0.0000          0.0000          0.0000
             0.0000          0.0000          0.0000
             0.0000          0.0000          0.0000

     Atom 66  H   pos: (  0.106059  0.649531  0.206979)  para sigma:           0.00
             0.0000          0.0000          0.0000
             0.0000          0.0000          0.0000
             0.0000          0.0000          0.0000

     Atom 67  O   pos: (  0.054671 -0.172873  1.812537)  para sigma:         -43.24
           -36.8261         -2.6316          2.7023
             3.4785        -46.3639          3.4460
            -1.7635          6.8585        -46.5254

     Atom 68  H   pos: (  0.047224 -0.320597  1.760644)  para sigma:           0.00
             0.0000          0.0000          0.0000
             0.0000          0.0000          0.0000
             0.0000          0.0000          0.0000

     Atom 69  H   pos: ( -0.070327 -0.100938  1.760319)  para sigma:           0.00
             0.0000          0.0000          0.0000
             0.0000          0.0000          0.0000
             0.0000          0.0000          0.0000

     Atom 70  Ca  pos: (  0.428529  0.400237  0.888937)  para sigma:        -475.75
          -464.0833         -6.6768          1.3436
            -6.9614       -466.0811        -13.8075
             3.1915        -13.1942       -497.0943

     Atom 71  Si  pos: ( -0.061989  0.341818  0.696811)  para sigma:        -406.81
          -402.0665         35.5149         15.3491
            38.2540       -441.7603         -4.7611
            14.2902         -6.0643       -376.6019

     Atom 72  O   pos: ( -0.224429  0.292359  0.880271)  para sigma:        -121.34
          -125.4575         -9.3926         19.6525
            -8.8731       -141.2369         15.8433
            21.5784         12.2701        -97.3206

     Atom 73  O   pos: (  0.106778  0.506746  0.768473)  para sigma:         -97.36
           -90.3008          4.5309         13.1093
             1.8624        -84.3611         16.4925
            12.2279         15.7189       -117.4327

     Atom 74  O   pos: (  0.062449  0.116411  0.665845)  para sigma:         -71.79
           -75.4550        -19.0701          6.5502
           -17.2682        -65.0388         -3.8279
             7.9922         -5.7969        -74.8672

     Atom 75  O   pos: ( -0.158663  0.359804  0.471760)  para sigma:        -111.77
          -130.3836        -15.2526          5.0184
           -15.9624        -70.6727         -6.7024
             2.8119         -2.1621       -134.2390

     Atom 76  Ca  pos: (  0.077729  0.830513  0.905956)  para sigma:        -487.60
          -494.4620         -8.5686         -4.0062
            -9.1487       -465.9997          8.0769
            -6.1229         11.3011       -502.3235

     Atom 77  Si  pos: ( -0.446587  0.848076  0.822910)  para sigma:        -408.10
          -403.2300         21.0930         -2.2236
            21.4685       -416.0891         18.8909
            -5.0243         30.6657       -404.9950

     Atom 78  O   pos: ( -0.575628  0.758354  1.017844)  para sigma:        -113.06
          -108.2188        -12.8950         28.8655
           -13.7931       -123.8419         21.8590
            28.8931         16.3070       -107.1104

     Atom 79  O   pos: ( -0.238983  0.956277  0.890460)  para sigma:        -113.39
           -94.3788          2.6210         11.2423
            -1.4486       -101.2711         13.3863
            15.9523         15.5608       -144.5208

     Atom 80  O   pos: ( -0.423109  0.659186  0.668364)  para sigma:        -114.30
          -124.1657          4.3574        -24.5751
             9.4692       -143.1403         -5.2147
           -22.3092          3.6462        -75.5929

     Atom 81  Ca  pos: (  0.210550 -0.069508  1.182482)  para sigma:        -518.20
          -509.2744        -25.9401         20.3965
           -24.9701       -527.6971         -8.0791
            16.2545         -8.4375       -517.6225

     Atom 82  Si  pos: ( -0.273404 -0.091000  1.411699)  para sigma:        -404.93
          -402.5081         13.5540         -5.8425
            19.5327       -424.0802         -0.8817
            -5.6502         -4.3597       -388.2003

     Atom 83  O   pos: ( -0.137744  0.009947  1.228903)  para sigma:        -101.15
           -95.9872          5.0615        -10.7946
             5.1004       -107.0812         -8.8586
           -10.6876         -8.5922       -100.3692

     Atom 84  O   pos: (  0.484110 -0.126787  1.367630)  para sigma:        -113.42
          -106.0391        -14.6498         12.2881
           -16.3211       -148.5683          1.8325
            22.9057          6.1220        -85.6519

     Atom 85  O   pos: ( -0.258295  0.020894  1.634334)  para sigma:        -100.81
          -109.2364         -8.9791         -3.0991
           -10.0433        -70.0413         24.8112
            -5.3892         19.8939       -123.1523

     Atom 86  Ca  pos: ( -0.096443  0.366079  1.191233)  para sigma:        -517.98
          -503.1815        -13.8458          6.9220
            -9.1496       -532.8882         23.0625
            11.5410         27.0746       -517.8755

     Atom 87  Si  pos: (  0.371846  0.389058  1.404051)  para sigma:        -405.31
          -401.4537         16.5073          8.5858
            20.8341       -425.2914          2.1023
             6.5804          3.9171       -389.1894

     Atom 88  O   pos: (  0.252965  0.292069  1.209295)  para sigma:        -101.85
           -86.3060          2.9850          6.8116
             2.4010       -115.8991          5.7988
             5.4527          7.6543       -103.3343

     Atom 89  O   pos: ( -0.382826  0.436379  1.371832)  para sigma:         -98.74
           -90.1192        -12.6768        -19.3729
           -17.4308       -118.7964          1.7531
           -25.5673         -3.4422        -87.2916

     Atom 90  O   pos: (  0.283359  0.621365  1.448711)  para sigma:         -66.37
           -66.4009        -16.5729          2.9284
           -18.2571        -53.7411          3.4003
             0.7390          4.5996        -78.9642

     Atom 91  O   pos: (  0.340998  0.262171  1.616699)  para sigma:        -110.11
          -109.5954         -9.2109          9.7889
            -6.5476        -81.2592        -20.8170
             9.8684        -15.2900       -139.4668

     Atom 92  Ca  pos: (  0.380882 -0.063037  1.709690)  para sigma:        -501.79
          -511.0890          3.9625        -23.1426
             2.5869       -489.0813        -34.2482
           -23.1253        -38.4819       -505.1882

     Atom 93  Ca  pos: ( -0.324355  0.341034  1.738051)  para sigma:        -495.55
          -491.3601          3.0913         14.9533
            -0.7442       -488.8055         33.9177
            14.6963         34.8941       -506.4936

     Atom 94  Ca  pos: ( -0.261539  0.667608  0.374066)  para sigma:        -505.98
          -512.7409         -1.6201        -21.8318
             1.2352       -508.3834         -9.1332
           -21.4129        -12.0494       -496.8289

     Atom 95  O   pos: (  0.002908  0.747475  0.141662)  para sigma:         -33.38
           -33.5304        -10.7994          3.4861
           -12.8750        -45.1688        -12.8862
             5.1759         -8.9094        -21.4435

     Atom 96  H   pos: ( -0.036455  0.714807  0.000448)  para sigma:           0.00
             0.0000          0.0000          0.0000
             0.0000          0.0000          0.0000
             0.0000          0.0000          0.0000

     Atom 97  O   pos: (  0.757460  0.125418  0.038557)  para sigma:         -74.35
           -93.4666        -35.6488         -5.3279
           -46.9520        -89.7908         -6.3207
             1.8001         -1.1865        -39.8050

     Atom 98  H   pos: (  0.758968 -0.882994  2.099159)  para sigma:           0.00
             0.0000          0.0000          0.0000
             0.0000          0.0000          0.0000
             0.0000          0.0000          0.0000

     Paramagnetic US occ-occ contribution in ppm:

     Atom  1  O   pos: ( -0.789822  0.836297  1.938484)  para_oo sigma:          -0.78
            -0.8381          0.0505         -0.0246
             0.0659         -0.8326          0.0507
             0.0404         -0.0211         -0.6703

     Atom  2  H   pos: ( -0.741925  0.775103  2.067791)  para_oo sigma:           0.00
             0.0000          0.0000          0.0000
             0.0000          0.0000          0.0000
             0.0000          0.0000          0.0000

     Atom  3  H   pos: ( -0.840002  0.720998  1.859083)  para_oo sigma:           0.00
             0.0000          0.0000          0.0000
             0.0000          0.0000          0.0000
             0.0000          0.0000          0.0000

     Atom  4  O   pos: (  0.230711  0.173752  0.226214)  para_oo sigma:          -0.39
            -0.7586         -0.2786          0.2318
            -0.2399          0.1267         -0.0397
             0.1529         -0.0154         -0.5414

     Atom  5  H   pos: (  0.241380  0.320163  0.277054)  para_oo sigma:           0.00
             0.0000          0.0000          0.0000
             0.0000          0.0000          0.0000
             0.0000          0.0000          0.0000

     Atom  6  H   pos: (  0.309515  0.088743  0.319744)  para_oo sigma:           0.00
             0.0000          0.0000          0.0000
             0.0000          0.0000          0.0000
             0.0000          0.0000          0.0000

     Atom  7  O   pos: ( -0.350240  0.607801  1.979468)  para_oo sigma:          -0.52
            -0.0036         -0.0239          0.0002
            -0.0131         -0.8056         -0.1268
             0.0209         -0.1738         -0.7564

     Atom  8  H   pos: ( -0.460590  0.604009  2.087056)  para_oo sigma:           0.00
             0.0000          0.0000          0.0000
             0.0000          0.0000          0.0000
             0.0000          0.0000          0.0000

     Atom  9  H   pos: ( -0.345033  1.527859 -0.024525)  para_oo sigma:           0.00
             0.0000          0.0000          0.0000
             0.0000          0.0000          0.0000
             0.0000          0.0000          0.0000

     Atom 10  O   pos: ( -0.527691  0.171222  2.024269)  para_oo sigma:          -0.36
            -0.3652         -0.3092          0.1659
            -0.2637         -0.2991         -0.1868
             0.1594         -0.1914         -0.4125

     Atom 11  H   pos: ( -0.736457  1.209340 -0.017387)  para_oo sigma:           0.00
             0.0000          0.0000          0.0000
             0.0000          0.0000          0.0000
             0.0000          0.0000          0.0000

     Atom 12  H   pos: ( -0.606590  1.030334  0.067207)  para_oo sigma:           0.00
             0.0000          0.0000          0.0000
             0.0000          0.0000          0.0000
             0.0000          0.0000          0.0000

     Atom 13  O   pos: (  0.451073 -0.317554  1.935491)  para_oo sigma:          -0.25
             0.2980         -0.2407         -0.0663
            -0.1226         -0.6233          0.2084
            -0.2323          0.2721         -0.4310

     Atom 14  H   pos: (  0.576555 -0.371177  2.004893)  para_oo sigma:           0.00
             0.0000          0.0000          0.0000
             0.0000          0.0000          0.0000
             0.0000          0.0000          0.0000

     Atom 15  H   pos: (  0.360758 -0.287882  2.048774)  para_oo sigma:           0.00
             0.0000          0.0000          0.0000
             0.0000          0.0000          0.0000
             0.0000          0.0000          0.0000

     Atom 16  O   pos: ( -0.497362  0.957426  1.666430)  para_oo sigma:          -0.45
            -0.6312         -0.0195         -0.0467
            -0.0875         -0.4455         -0.4231
            -0.0580         -0.2870         -0.2702

     Atom 17  H   pos: ( -0.604245  1.013195  1.570454)  para_oo sigma:           0.00
             0.0000          0.0000          0.0000
             0.0000          0.0000          0.0000
             0.0000          0.0000          0.0000

     Atom 18  H   pos: ( -0.583470  0.891451  1.770835)  para_oo sigma:           0.00
             0.0000          0.0000          0.0000
             0.0000          0.0000          0.0000
             0.0000          0.0000          0.0000

     Atom 19  O   pos: ( -0.232806  1.326376  0.535670)  para_oo sigma:          -0.82
            -0.8861         -0.1231          0.0217
            -0.1455         -0.7558          0.0365
             0.0080         -0.0072         -0.8296

     Atom 20  H   pos: ( -0.102310  1.391500  0.564520)  para_oo sigma:           0.00
             0.0000          0.0000          0.0000
             0.0000          0.0000          0.0000
             0.0000          0.0000          0.0000

     Atom 21  H   pos: ( -0.336338  1.437142  0.550555)  para_oo sigma:           0.00
             0.0000          0.0000          0.0000
             0.0000          0.0000          0.0000
             0.0000          0.0000          0.0000

     Atom 22  O   pos: (  0.012889  0.421262  1.777045)  para_oo sigma:          -0.46
            -0.9573         -0.3440          0.0451
            -0.5624          0.1075         -0.0382
             0.0650          0.0088         -0.5440

     Atom 23  H   pos: ( -0.004879  0.556094  1.701532)  para_oo sigma:           0.00
             0.0000          0.0000          0.0000
             0.0000          0.0000          0.0000
             0.0000          0.0000          0.0000

     Atom 24  H   pos: (  0.139329  0.354431  1.720590)  para_oo sigma:           0.00
             0.0000          0.0000          0.0000
             0.0000          0.0000          0.0000
             0.0000          0.0000          0.0000

     Atom 25  Ca  pos: ( -0.204171  1.286199  0.971145)  para_oo sigma:          -3.64
            -3.6163         -0.4076          0.1084
            -0.4245         -3.1303          0.0141
             0.0356         -0.0451         -4.1836

     Atom 26  Si  pos: ( -0.688684  1.252897  0.777701)  para_oo sigma:          -6.01
            -5.6188          0.4044          0.0253
             0.4470         -6.4055          0.2530
             0.0011          0.2431         -6.0012

     Atom 27  O   pos: ( -0.872650  1.195841  0.930538)  para_oo sigma:          -1.72
            -0.9021          0.7031         -1.7311
             0.7857         -2.8864         -0.9492
            -1.8395         -0.8461         -1.3599

     Atom 28  O   pos: ( -0.538173  1.404868  0.903411)  para_oo sigma:          -1.66
            -1.4811          1.2886          1.1629
             1.2965         -1.7382          1.1693
             1.2452          1.2678         -1.7585

     Atom 29  O   pos: ( -0.588279  1.030483  0.705718)  para_oo sigma:          -3.63
            -3.7916         -1.2711          0.1937
            -1.3431         -2.6650          0.0637
             0.1228          0.0507         -4.4251

     Atom 30  O   pos: ( -0.767287  1.344780  0.555298)  para_oo sigma:          -4.00
            -4.9934         -0.1424          0.1675
            -0.1566         -3.7071         -1.4155
             0.2442         -1.5289         -3.2987

     Atom 31  Ca  pos: (  0.744886 -0.089099  0.876102)  para_oo sigma:          -2.87
            -2.9043         -0.3445          0.1725
            -0.3434         -2.5463          0.1124
             0.1776          0.0973         -3.1591

     Atom 32  Si  pos: (  0.228209 -0.058539  0.734001)  para_oo sigma:          -6.11
            -6.0474          0.7036          0.1582
             0.7278         -6.2332         -0.0212
             0.1518         -0.0010         -6.0531

     Atom 33  O   pos: (  0.094709 -0.217306  0.866779)  para_oo sigma:          -1.84
            -2.0075          1.3877         -1.2166
             1.2430         -1.5380         -1.1343
            -1.2629         -1.2636         -1.9821

     Atom 34  O   pos: (  0.409965  0.032653  0.871862)  para_oo sigma:          -1.78
            -1.1535          1.1731          1.6482
             1.2608         -2.4852          0.9302
             1.7158          1.0222         -1.6943

     Atom 35  O   pos: (  0.308387 -0.137900  0.509733)  para_oo sigma:          -3.91
            -4.0357         -0.7855         -1.0485
            -0.7713         -4.1681          0.8836
            -1.0560          0.9826         -3.5171

     Atom 36  Ca  pos: ( -0.387355  0.814902  1.312556)  para_oo sigma:          -2.72
            -3.1913          0.0400          0.3078
            -0.0184         -1.9423          0.1151
             0.2972          0.1882         -3.0277

     Atom 37  Si  pos: (  0.095169  0.789045  1.411564)  para_oo sigma:          -6.05
            -6.2023          0.6494         -0.0361
             0.6339         -5.8999         -0.0403
            -0.0039          0.0703         -6.0544

     Atom 38  O   pos: ( -0.788893  1.014772  1.393151)  para_oo sigma:          -2.37
            -2.2757          1.2266          0.1724
             1.1119         -1.5826          0.3310
             0.2159          0.4077         -3.2597

     Atom 39  O   pos: ( -0.036757  0.716589  1.212214)  para_oo sigma:          -1.15
            -1.2610          0.3140          1.9029
             0.3301         -2.1473          0.8936
             1.7992          0.8901         -0.0361

     Atom 40  O   pos: ( -0.062588  0.766852  1.603452)  para_oo sigma:          -2.23
            -2.0705          0.4237         -1.1939
             0.5277         -3.1731         -1.0350
            -1.0984         -0.9793         -1.4558

     Atom 41  Ca  pos: ( -0.723194  1.314342  1.254642)  para_oo sigma:          -2.74
            -3.1003         -0.0074         -0.1337
            -0.0359         -2.3342         -0.5021
            -0.1049         -0.4427         -2.7903

     Atom 42  Si  pos: ( -0.012604 -0.499586  1.429053)  para_oo sigma:          -6.04
            -6.2836          0.4554          0.3206
             0.4749         -6.5856         -0.0514
             0.2688         -0.1077         -5.2459

     Atom 43  O   pos: ( -0.344816  1.151747  1.293086)  para_oo sigma:          -1.63
            -1.7894          1.0118          0.8881
             0.8852         -1.4794          1.4303
             0.9922          1.6114         -1.6277

     Atom 44  O   pos: (  0.165013 -0.402391  1.282628)  para_oo sigma:          -1.14
            -0.5996          0.9228         -1.4678
             0.9399         -1.8646         -0.7273
            -1.5736         -0.8234         -0.9597

     Atom 45  O   pos: ( -0.206584 -0.333024  1.438230)  para_oo sigma:          -3.59
            -3.9416         -1.6020         -0.0882
            -1.6146         -2.1883         -0.2544
            -0.0854         -0.2475         -4.6341

     Atom 46  O   pos: (  0.064480 -0.536779  1.659315)  para_oo sigma:          -2.35
            -2.9477         -0.1375          0.8878
            -0.1255         -3.9061          0.3700
             0.9481          0.3154         -0.1821

     Atom 47  Ca  pos: ( -0.167105  1.009788  1.813394)  para_oo sigma:          -3.67
            -4.4515         -0.6506         -0.7313
            -0.7917         -3.0188          0.0126
            -0.7966          0.0243         -3.5317

     Atom 48  Ca  pos: (  0.913937  0.035387  0.330320)  para_oo sigma:          -3.34
            -3.4663          0.1842         -0.3423
             0.2053         -3.4572         -0.3368
            -0.2988         -0.2815         -3.0995

     Atom 49  Si  pos: ( -0.722754  1.555786  0.420907)  para_oo sigma:          -5.89
            -5.9457          0.6254          0.5077
             0.5679         -6.2096          0.3360
             0.5617          0.3108         -5.5249

     Atom 50  O   pos: ( -0.758867  1.525866  0.179175)  para_oo sigma:          -3.83
            -5.0445          0.0160          0.4801
             0.0072         -4.8500          0.3903
             0.3681          0.4178         -1.6088

     Atom 51  O   pos: (  0.716870 -0.192258  0.511027)  para_oo sigma:          -2.10
            -0.3926          0.6784          1.1560
             0.6309         -2.6352          0.6132
             1.2541          0.6961         -3.2576

     Atom 52  O   pos: ( -0.037628  0.936338  0.517975)  para_oo sigma:          -0.47
            -0.5245         -0.2156         -0.3170
            -0.2152         -0.5584          0.0789
            -0.3409          0.0881         -0.3386

     Atom 53  H   pos: ( -0.117848  1.054332  0.562184)  para_oo sigma:           0.00
             0.0000          0.0000          0.0000
             0.0000          0.0000          0.0000
             0.0000          0.0000          0.0000

     Atom 54  H   pos: (  0.048868  0.984070  0.407564)  para_oo sigma:           0.00
             0.0000          0.0000          0.0000
             0.0000          0.0000          0.0000
             0.0000          0.0000          0.0000

     Atom 55  O   pos: ( -0.543609  0.914049  0.292073)  para_oo sigma:          -0.67
            -0.7537          0.3427          0.0189
             0.2277         -0.5965          0.0112
             0.0389          0.0155         -0.6625

     Atom 56  H   pos: ( -0.559767  0.985720  0.423303)  para_oo sigma:           0.00
             0.0000          0.0000          0.0000
             0.0000          0.0000          0.0000
             0.0000          0.0000          0.0000

     Atom 57  H   pos: ( -0.627299  0.782510  0.308270)  para_oo sigma:           0.00
             0.0000          0.0000          0.0000
             0.0000          0.0000          0.0000
             0.0000          0.0000          0.0000

     Atom 58  O   pos: ( -0.174511  1.535451  0.167766)  para_oo sigma:          -0.75
            -0.5933          0.1046          0.0417
             0.1248         -0.8819         -0.1269
             0.1101         -0.0913         -0.7709

     Atom 59  H   pos: ( -0.216425  1.434745  0.270345)  para_oo sigma:           0.00
             0.0000          0.0000          0.0000
             0.0000          0.0000          0.0000
             0.0000          0.0000          0.0000

     Atom 60  H   pos: ( -1.022380  1.527368  0.156753)  para_oo sigma:           0.00
             0.0000          0.0000          0.0000
             0.0000          0.0000          0.0000
             0.0000          0.0000          0.0000

     Atom 61  O   pos: (  0.601233  0.475604  0.096407)  para_oo sigma:          -0.84
            -0.6446         -0.4164         -0.2820
            -0.3418         -0.8740         -0.1680
            -0.1249         -0.1660         -1.0027

     Atom 62  H   pos: (  0.480953  0.451322  0.184438)  para_oo sigma:           0.00
             0.0000          0.0000          0.0000
             0.0000          0.0000          0.0000
             0.0000          0.0000          0.0000

     Atom 63  H   pos: (  0.666636  0.334862  0.069217)  para_oo sigma:           0.00
             0.0000          0.0000          0.0000
             0.0000          0.0000          0.0000
             0.0000          0.0000          0.0000

     Atom 64  O   pos: (  0.279066  0.552494  0.330761)  para_oo sigma:          -1.50
            -1.3361          0.0039          0.0396
             0.0038         -1.1961         -0.0094
             0.0886         -0.0650         -1.9610

     Atom 65  H   pos: (  0.241320  0.552258  0.475173)  para_oo sigma:           0.00
             0.0000          0.0000          0.0000
             0.0000          0.0000          0.0000
             0.0000          0.0000          0.0000

     Atom 66  H   pos: (  0.106059  0.649531  0.206979)  para_oo sigma:           0.00
             0.0000          0.0000          0.0000
             0.0000          0.0000          0.0000
             0.0000          0.0000          0.0000

     Atom 67  O   pos: (  0.054671 -0.172873  1.812537)  para_oo sigma:          -0.60
            -0.9536         -0.2782          0.1029
            -0.3859         -0.1913          0.0286
             0.1077         -0.0070         -0.6510

     Atom 68  H   pos: (  0.047224 -0.320597  1.760644)  para_oo sigma:           0.00
             0.0000          0.0000          0.0000
             0.0000          0.0000          0.0000
             0.0000          0.0000          0.0000

     Atom 69  H   pos: ( -0.070327 -0.100938  1.760319)  para_oo sigma:           0.00
             0.0000          0.0000          0.0000
             0.0000          0.0000          0.0000
             0.0000          0.0000          0.0000

     Atom 70  Ca  pos: (  0.428529  0.400237  0.888937)  para_oo sigma:          -2.92
            -2.5547         -0.3570          0.0587
            -0.3010         -2.8968         -0.2198
             0.0624         -0.2016         -3.2978

     Atom 71  Si  pos: ( -0.061989  0.341818  0.696811)  para_oo sigma:          -6.05
            -5.9590          0.7055          0.3794
             0.7531         -6.6353          0.0124
             0.3529          0.0055         -5.5492

     Atom 72  O   pos: ( -0.224429  0.292359  0.880271)  para_oo sigma:          -1.20
            -0.7989          0.5085         -1.9598
             0.5752         -2.0832         -0.9616
            -2.0184         -0.8150         -0.7251

     Atom 73  O   pos: (  0.106778  0.506746  0.768473)  para_oo sigma:          -1.88
            -1.3348          1.8888          0.4958
             1.8073         -1.6163          0.4154
             0.5250          0.4473         -2.6982

     Atom 74  O   pos: (  0.062449  0.116411  0.665845)  para_oo sigma:          -3.34
            -3.1979         -1.6997          0.1923
            -1.7051         -2.2169         -0.3624
             0.1271         -0.3301         -4.6022

     Atom 75  O   pos: ( -0.158663  0.359804  0.471760)  para_oo sigma:          -1.84
            -2.0205          0.1934          1.4284
             0.2991         -4.1181         -0.1487
             1.4817         -0.3115          0.6076

     Atom 76  Ca  pos: (  0.077729  0.830513  0.905956)  para_oo sigma:          -3.45
            -3.6639         -0.4245         -0.0461
            -0.4164         -2.9385          0.1788
            -0.0083          0.2095         -3.7528

     Atom 77  Si  pos: ( -0.446587  0.848076  0.822910)  para_oo sigma:          -5.99
            -5.7644          0.5943          0.0855
             0.5789         -6.0974          0.5533
             0.0882          0.5473         -6.0979

     Atom 78  O   pos: ( -0.575628  0.758354  1.017844)  para_oo sigma:          -1.29
            -1.4181          0.5592         -1.9852
             0.6341         -2.0639         -1.3715
            -1.8899         -1.2187         -0.4006

     Atom 79  O   pos: ( -0.238983  0.956277  0.890460)  para_oo sigma:          -1.78
            -0.5725          1.6190          0.7434
             1.6434         -2.7184          0.2390
             0.8401          0.1693         -2.0473

     Atom 80  O   pos: ( -0.423109  0.659186  0.668364)  para_oo sigma:          -1.82
            -2.8118         -0.6887          0.6884
            -0.7841         -0.4715          2.2926
             0.6397          2.0302         -2.1764

     Atom 81  Ca  pos: (  0.210550 -0.069508  1.182482)  para_oo sigma:          -3.88
            -3.5887         -0.6448          0.4908
            -0.5553         -3.9274         -0.0006
             0.5373          0.0650         -4.1164

     Atom 82  Si  pos: ( -0.273404 -0.091000  1.411699)  para_oo sigma:          -6.01
            -6.1899          0.3891         -0.1561
             0.4090         -6.3282         -0.1587
            -0.2473         -0.1418         -5.5154

     Atom 83  O   pos: ( -0.137744  0.009947  1.228903)  para_oo sigma:          -1.40
            -1.6724          0.8076         -1.3856
             0.7382         -2.1705         -1.0834
            -1.4064         -1.1185         -0.3564

     Atom 84  O   pos: (  0.484110 -0.126787  1.367630)  para_oo sigma:          -1.37
             0.5623          0.5818          0.4745
             0.7549         -1.8594         -0.0100
             0.1710         -0.1496         -2.7989

     Atom 85  O   pos: ( -0.258295  0.020894  1.634334)  para_oo sigma:          -1.72
            -2.8785          0.0895          0.4248
             0.1371         -2.6837          0.6920
             0.6462          0.7984          0.4019

     Atom 86  Ca  pos: ( -0.096443  0.366079  1.191233)  para_oo sigma:          -3.95
            -3.6857         -0.4001          0.0083
            -0.3293         -4.0331          0.2876
            -0.0546          0.1922         -4.1454

     Atom 87  Si  pos: (  0.371846  0.389058  1.404051)  para_oo sigma:          -6.02
            -6.1426          0.3759          0.1421
             0.3643         -6.2749          0.2321
             0.2185          0.2291         -5.6356

     Atom 88  O   pos: (  0.252965  0.292069  1.209295)  para_oo sigma:          -1.48
            -2.0770          0.6942          1.4808
             0.6486         -2.2524          1.1907
             1.4467          1.2269         -0.1124

     Atom 89  O   pos: ( -0.382826  0.436379  1.371832)  para_oo sigma:          -1.39
             0.6972          0.6729         -0.1203
             0.7924         -2.2293          0.0964
             0.1383          0.1664         -2.6467

     Atom 90  O   pos: (  0.283359  0.621365  1.448711)  para_oo sigma:          -3.68
            -3.9347         -1.6217         -0.0122
            -1.6894         -2.4636          0.1492
            -0.0171          0.1583         -4.6534

     Atom 91  O   pos: (  0.340998  0.262171  1.616699)  para_oo sigma:          -1.65
            -2.6717          0.0986         -0.7322
             0.1352         -2.4807         -0.8046
            -0.9066         -0.9444          0.2030

     Atom 92  Ca  pos: (  0.380882 -0.063037  1.709690)  para_oo sigma:          -3.42
            -3.9426          0.1249         -0.0149
             0.2099         -2.8197         -0.5441
             0.0182         -0.6057         -3.4945

     Atom 93  Ca  pos: ( -0.324355  0.341034  1.738051)  para_oo sigma:          -3.29
            -3.3979          0.0378          0.1703
             0.0941         -2.9873          0.5448
             0.1435          0.6484         -3.4873

     Atom 94  Ca  pos: ( -0.261539  0.667608  0.374066)  para_oo sigma:          -3.40
            -3.5464         -0.0359         -0.4625
             0.0296         -3.2834         -0.3317
            -0.3447         -0.3950         -3.3589

     Atom 95  O   pos: (  0.002908  0.747475  0.141662)  para_oo sigma:          -0.62
            -0.6364         -0.1339          0.5763
            -0.1030         -0.6971         -0.0860
             0.4506         -0.1030         -0.5230

     Atom 96  H   pos: ( -0.036455  0.714807  0.000448)  para_oo sigma:           0.00
             0.0000          0.0000          0.0000
             0.0000          0.0000          0.0000
             0.0000          0.0000          0.0000

     Atom 97  O   pos: (  0.757460  0.125418  0.038557)  para_oo sigma:           0.63
             0.8074          0.5305          0.1832
             0.6179          1.4526          0.3738
             0.1242          0.2695         -0.3700

     Atom 98  H   pos: (  0.758968 -0.882994  2.099159)  para_oo sigma:           0.00
             0.0000          0.0000          0.0000
             0.0000          0.0000          0.0000
             0.0000          0.0000          0.0000

     Paramagnetic US L_R Q_R contribution in ppm:

     Atom  1  O   pos: ( -0.789822  0.836297  1.938484)  para_lq sigma:        -101.54
           -96.0825         -1.0145         -4.4907
            -1.0306       -104.5665          0.7131
            -4.1978          0.3349       -103.9841

     Atom  2  H   pos: ( -0.741925  0.775103  2.067791)  para_lq sigma:           0.00
             0.0000          0.0000          0.0000
             0.0000          0.0000          0.0000
             0.0000          0.0000          0.0000

     Atom  3  H   pos: ( -0.840002  0.720998  1.859083)  para_lq sigma:           0.00
             0.0000          0.0000          0.0000
             0.0000          0.0000          0.0000
             0.0000          0.0000          0.0000

     Atom  4  O   pos: (  0.230711  0.173752  0.226214)  para_lq sigma:        -101.69
           -98.1823          0.9380         -3.9034
             0.9329       -106.2556         -0.7770
            -4.2073         -0.7730       -100.6240

     Atom  5  H   pos: (  0.241380  0.320163  0.277054)  para_lq sigma:           0.00
             0.0000          0.0000          0.0000
             0.0000          0.0000          0.0000
             0.0000          0.0000          0.0000

     Atom  6  H   pos: (  0.309515  0.088743  0.319744)  para_lq sigma:           0.00
             0.0000          0.0000          0.0000
             0.0000          0.0000          0.0000
             0.0000          0.0000          0.0000

     Atom  7  O   pos: ( -0.350240  0.607801  1.979468)  para_lq sigma:        -100.38
          -104.5384          0.0515          0.1079
            -0.0970        -93.1822          0.3997
            -0.3913          0.0820       -103.4151

     Atom  8  H   pos: ( -0.460590  0.604009  2.087056)  para_lq sigma:           0.00
             0.0000          0.0000          0.0000
             0.0000          0.0000          0.0000
             0.0000          0.0000          0.0000

     Atom  9  H   pos: ( -0.345033  1.527859 -0.024525)  para_lq sigma:           0.00
             0.0000          0.0000          0.0000
             0.0000          0.0000          0.0000
             0.0000          0.0000          0.0000

     Atom 10  O   pos: ( -0.527691  0.171222  2.024269)  para_lq sigma:        -100.47
           -96.2378          5.2958         -0.2183
             5.3062        -99.7840          1.5649
            -0.1141          1.4542       -105.4018

     Atom 11  H   pos: ( -0.736457  1.209340 -0.017387)  para_lq sigma:           0.00
             0.0000          0.0000          0.0000
             0.0000          0.0000          0.0000
             0.0000          0.0000          0.0000

     Atom 12  H   pos: ( -0.606590  1.030334  0.067207)  para_lq sigma:           0.00
             0.0000          0.0000          0.0000
             0.0000          0.0000          0.0000
             0.0000          0.0000          0.0000

     Atom 13  O   pos: (  0.451073 -0.317554  1.935491)  para_lq sigma:        -100.73
          -103.6349          4.5329         -0.8423
             4.3380        -95.3465          1.2833
            -1.1004          1.6463       -103.2040

     Atom 14  H   pos: (  0.576555 -0.371177  2.004893)  para_lq sigma:           0.00
             0.0000          0.0000          0.0000
             0.0000          0.0000          0.0000
             0.0000          0.0000          0.0000

     Atom 15  H   pos: (  0.360758 -0.287882  2.048774)  para_lq sigma:           0.00
             0.0000          0.0000          0.0000
             0.0000          0.0000          0.0000
             0.0000          0.0000          0.0000

     Atom 16  O   pos: ( -0.497362  0.957426  1.666430)  para_lq sigma:        -100.62
          -103.8340         -0.1882          0.5790
             0.0068        -96.4681          5.0321
             0.2350          4.9054       -101.5583

     Atom 17  H   pos: ( -0.604245  1.013195  1.570454)  para_lq sigma:           0.00
             0.0000          0.0000          0.0000
             0.0000          0.0000          0.0000
             0.0000          0.0000          0.0000

     Atom 18  H   pos: ( -0.583470  0.891451  1.770835)  para_lq sigma:           0.00
             0.0000          0.0000          0.0000
             0.0000          0.0000          0.0000
             0.0000          0.0000          0.0000

     Atom 19  O   pos: ( -0.232806  1.326376  0.535670)  para_lq sigma:        -101.94
          -106.0723          0.5469         -0.8563
             0.5026       -104.7208         -2.0843
            -0.8585         -2.2433        -95.0156

     Atom 20  H   pos: ( -0.102310  1.391500  0.564520)  para_lq sigma:           0.00
             0.0000          0.0000          0.0000
             0.0000          0.0000          0.0000
             0.0000          0.0000          0.0000

     Atom 21  H   pos: ( -0.336338  1.437142  0.550555)  para_lq sigma:           0.00
             0.0000          0.0000          0.0000
             0.0000          0.0000          0.0000
             0.0000          0.0000          0.0000

     Atom 22  O   pos: (  0.012889  0.421262  1.777045)  para_lq sigma:        -101.93
          -103.0265          3.4700          3.4932
             3.8694       -103.7057          2.6829
             3.9461          2.6128        -99.0600

     Atom 23  H   pos: ( -0.004879  0.556094  1.701532)  para_lq sigma:           0.00
             0.0000          0.0000          0.0000
             0.0000          0.0000          0.0000
             0.0000          0.0000          0.0000

     Atom 24  H   pos: (  0.139329  0.354431  1.720590)  para_lq sigma:           0.00
             0.0000          0.0000          0.0000
             0.0000          0.0000          0.0000
             0.0000          0.0000          0.0000

     Atom 25  Ca  pos: ( -0.204171  1.286199  0.971145)  para_lq sigma:         200.97
           200.3085         -1.1288          0.3464
            -1.5159        201.6294          0.2782
             0.3045          0.0179        200.9808

     Atom 26  Si  pos: ( -0.688684  1.252897  0.777701)  para_lq sigma:          -0.65
             0.8902          2.3077         -0.6298
             2.0578         -2.2255          1.0858
             0.2994          0.9301         -0.6081

     Atom 27  O   pos: ( -0.872650  1.195841  0.930538)  para_lq sigma:        -109.39
          -110.7684         -1.5023          3.9046
            -1.5045       -106.9613          0.8969
             4.7315          1.2641       -110.4293

     Atom 28  O   pos: ( -0.538173  1.404868  0.903411)  para_lq sigma:        -111.06
          -111.4447         -3.2141         -2.4081
            -3.0163       -110.5493         -2.5051
            -2.9473         -2.7586       -111.1909

     Atom 29  O   pos: ( -0.588279  1.030483  0.705718)  para_lq sigma:        -104.13
          -103.2618          3.3168         -0.2311
             3.1128       -107.0884          0.6155
            -0.4687          0.7725       -102.0321

     Atom 30  O   pos: ( -0.767287  1.344780  0.555298)  para_lq sigma:        -103.64
          -101.2727         -0.0443         -1.1042
            -0.2265       -104.6274          4.0547
            -0.9907          3.7014       -105.0090

     Atom 31  Ca  pos: (  0.744886 -0.089099  0.876102)  para_lq sigma:         202.32
           202.1202         -0.7186          0.6169
            -0.6691        203.0068          0.4128
             0.5740          0.5873        201.8337

     Atom 32  Si  pos: (  0.228209 -0.058539  0.734001)  para_lq sigma:          -0.54
            -0.0976          3.9133          0.0950
             3.5697         -1.4519          0.0634
             0.7648         -0.1937         -0.0804

     Atom 33  O   pos: (  0.094709 -0.217306  0.866779)  para_lq sigma:        -110.20
          -109.2850         -2.9378          2.4287
            -3.0142       -110.8200          3.5619
             2.8972          4.1535       -110.5047

     Atom 34  O   pos: (  0.409965  0.032653  0.871862)  para_lq sigma:        -110.24
          -111.3690         -2.4054         -3.4374
            -2.4903       -108.5051         -1.6480
            -3.9688         -1.9685       -110.8592

     Atom 35  O   pos: (  0.308387 -0.137900  0.509733)  para_lq sigma:        -103.24
          -103.2527          2.7728          2.1624
             2.8717       -102.5341         -2.4742
             2.2420         -2.2950       -103.9304

     Atom 36  Ca  pos: ( -0.387355  0.814902  1.312556)  para_lq sigma:         202.42
           201.3494          0.1289          1.2491
            -0.0246        204.2324          0.3692
             1.6249          1.3445        201.6820

     Atom 37  Si  pos: (  0.095169  0.789045  1.411564)  para_lq sigma:          -0.77
            -1.2475          3.6883         -0.2319
             2.9180         -0.4718          0.1085
            -0.4046          0.2406         -0.5927

     Atom 38  O   pos: ( -0.788893  1.014772  1.393151)  para_lq sigma:        -111.33
          -110.6732         -2.9396          0.3039
            -2.7291       -114.3514          0.0242
             0.0432         -0.3582       -108.9596

     Atom 39  O   pos: ( -0.036757  0.716589  1.212214)  para_lq sigma:        -110.85
          -111.7279         -0.6226         -3.4869
            -0.2591       -108.0450         -1.1209
            -3.4032         -1.7654       -112.7780

     Atom 40  O   pos: ( -0.062588  0.766852  1.603452)  para_lq sigma:        -110.95
          -112.8622         -0.2631          4.7952
            -0.1952       -107.5861          0.6966
             4.3817          1.0499       -112.4084

     Atom 41  Ca  pos: ( -0.723194  1.314342  1.254642)  para_lq sigma:         202.20
           200.6908          0.0783         -0.8116
            -0.2213        203.1370         -1.5929
            -0.3435         -1.1788        202.7724

     Atom 42  Si  pos: ( -0.012604 -0.499586  1.429053)  para_lq sigma:          -0.75
            -2.0333          2.6238          1.5277
             1.7969         -3.5732         -0.1684
             1.5210         -0.0959          3.3451

     Atom 43  O   pos: ( -0.344816  1.151747  1.293086)  para_lq sigma:        -111.18
          -109.3751         -3.0067         -1.2612
            -2.8566       -112.8418         -3.2184
            -1.6470         -3.9693       -111.3164

     Atom 44  O   pos: (  0.165013 -0.402391  1.282628)  para_lq sigma:        -111.02
          -112.3182         -2.3156          3.2208
            -2.2816       -109.4469          1.6606
             3.0913          2.0501       -111.2966

     Atom 45  O   pos: ( -0.206584 -0.333024  1.438230)  para_lq sigma:        -103.21
          -103.7921          3.4870         -0.5296
             3.4964       -106.6575         -0.2155
            -0.4569         -0.4176        -99.1785

     Atom 46  O   pos: (  0.064480 -0.536779  1.659315)  para_lq sigma:        -111.11
          -110.1500          0.7766         -3.5264
             0.4798       -107.7225         -0.0627
            -2.9923          0.3017       -115.4430

     Atom 47  Ca  pos: ( -0.167105  1.009788  1.813394)  para_lq sigma:         201.03
           197.1156         -2.5588         -3.9658
            -2.3545        203.8634         -0.7119
            -3.3480         -0.6601        202.0983

     Atom 48  Ca  pos: (  0.913937  0.035387  0.330320)  para_lq sigma:         201.19
           201.0562          0.5431         -0.6556
             1.1225        200.6763         -0.7411
            -0.5839         -0.8952        201.8253

     Atom 49  Si  pos: ( -0.722754  1.555786  0.420907)  para_lq sigma:          -0.74
            -1.2322          2.4199          3.2472
             2.8733         -3.1339          1.8941
             2.2956          1.6471          2.1437

     Atom 50  O   pos: ( -0.758867  1.525866  0.179175)  para_lq sigma:        -111.90
          -109.4847         -0.2007         -0.0067
            -0.1460       -108.7953         -0.8749
            -0.7174         -0.8415       -117.4341

     Atom 51  O   pos: (  0.716870 -0.192258  0.511027)  para_lq sigma:        -111.31
          -115.0224         -2.9631         -1.8820
            -2.6940       -109.5215         -0.9531
            -1.6290         -0.9237       -109.3981

     Atom 52  O   pos: ( -0.037628  0.936338  0.517975)  para_lq sigma:        -100.25
           -98.5631          2.4608          5.5292
             2.5115       -103.7018          1.0797
             5.4431          1.1715        -98.4706

     Atom 53  H   pos: ( -0.117848  1.054332  0.562184)  para_lq sigma:           0.00
             0.0000          0.0000          0.0000
             0.0000          0.0000          0.0000
             0.0000          0.0000          0.0000

     Atom 54  H   pos: (  0.048868  0.984070  0.407564)  para_lq sigma:           0.00
             0.0000          0.0000          0.0000
             0.0000          0.0000          0.0000
             0.0000          0.0000          0.0000

     Atom 55  O   pos: ( -0.543609  0.914049  0.292073)  para_lq sigma:        -100.75
           -97.2756         -3.0530          2.3803
            -3.3053       -102.2633         -2.3069
             2.2765         -2.5515       -102.7242

     Atom 56  H   pos: ( -0.559767  0.985720  0.423303)  para_lq sigma:           0.00
             0.0000          0.0000          0.0000
             0.0000          0.0000          0.0000
             0.0000          0.0000          0.0000

     Atom 57  H   pos: ( -0.627299  0.782510  0.308270)  para_lq sigma:           0.00
             0.0000          0.0000          0.0000
             0.0000          0.0000          0.0000
             0.0000          0.0000          0.0000

     Atom 58  O   pos: ( -0.174511  1.535451  0.167766)  para_lq sigma:        -100.74
          -104.5761          0.8531          1.5368
             0.8384        -99.2976          4.9166
             1.8849          5.1207        -98.3522

     Atom 59  H   pos: ( -0.216425  1.434745  0.270345)  para_lq sigma:           0.00
             0.0000          0.0000          0.0000
             0.0000          0.0000          0.0000
             0.0000          0.0000          0.0000

     Atom 60  H   pos: ( -1.022380  1.527368  0.156753)  para_lq sigma:           0.00
             0.0000          0.0000          0.0000
             0.0000          0.0000          0.0000
             0.0000          0.0000          0.0000

     Atom 61  O   pos: (  0.601233  0.475604  0.096407)  para_lq sigma:        -100.46
          -100.8710          1.1829          4.1486
             1.1734       -102.8122         -0.3334
             3.8981         -0.1530        -97.6920

     Atom 62  H   pos: (  0.480953  0.451322  0.184438)  para_lq sigma:           0.00
             0.0000          0.0000          0.0000
             0.0000          0.0000          0.0000
             0.0000          0.0000          0.0000

     Atom 63  H   pos: (  0.666636  0.334862  0.069217)  para_lq sigma:           0.00
             0.0000          0.0000          0.0000
             0.0000          0.0000          0.0000
             0.0000          0.0000          0.0000

     Atom 64  O   pos: (  0.279066  0.552494  0.330761)  para_lq sigma:        -109.12
          -106.0118         -0.0465          1.4177
             0.1714       -106.7053          0.2568
             2.1052         -0.4524       -114.6308

     Atom 65  H   pos: (  0.241320  0.552258  0.475173)  para_lq sigma:           0.00
             0.0000          0.0000          0.0000
             0.0000          0.0000          0.0000
             0.0000          0.0000          0.0000

     Atom 66  H   pos: (  0.106059  0.649531  0.206979)  para_lq sigma:           0.00
             0.0000          0.0000          0.0000
             0.0000          0.0000          0.0000
             0.0000          0.0000          0.0000

     Atom 67  O   pos: (  0.054671 -0.172873  1.812537)  para_lq sigma:        -101.02
          -101.9449          2.4004         -3.1795
             2.3688       -104.6283         -1.6341
            -3.5156         -1.4018        -96.4753

     Atom 68  H   pos: (  0.047224 -0.320597  1.760644)  para_lq sigma:           0.00
             0.0000          0.0000          0.0000
             0.0000          0.0000          0.0000
             0.0000          0.0000          0.0000

     Atom 69  H   pos: ( -0.070327 -0.100938  1.760319)  para_lq sigma:           0.00
             0.0000          0.0000          0.0000
             0.0000          0.0000          0.0000
             0.0000          0.0000          0.0000

     Atom 70  Ca  pos: (  0.428529  0.400237  0.888937)  para_lq sigma:         201.67
           202.2628         -0.5981          0.3434
            -0.2229        201.9491         -0.6194
             0.3087         -0.5824        200.7966

     Atom 71  Si  pos: ( -0.061989  0.341818  0.696811)  para_lq sigma:          -0.83
            -0.4976          3.6544          1.7579
             3.8689         -4.2079         -0.2697
             1.7166         -0.2953          2.2299

     Atom 72  O   pos: ( -0.224429  0.292359  0.880271)  para_lq sigma:        -111.31
          -112.1874         -0.6173          4.5923
            -0.6463       -109.7727          1.3283
             4.5501          1.4038       -111.9848

     Atom 73  O   pos: (  0.106778  0.506746  0.768473)  para_lq sigma:        -111.22
          -111.5477         -3.5029         -1.9916
            -3.9821       -113.2084         -2.1867
            -2.2277         -2.0042       -108.9145

     Atom 74  O   pos: (  0.062449  0.116411  0.665845)  para_lq sigma:        -102.38
          -102.4939          4.0491         -0.7325
             4.0107       -105.1440         -0.1092
            -0.6292         -0.1425        -99.5120

     Atom 75  O   pos: ( -0.158663  0.359804  0.471760)  para_lq sigma:        -111.38
          -109.7269          0.7198         -3.4943
             0.9118       -107.8323          1.5285
            -3.4934          1.1477       -116.5943

     Atom 76  Ca  pos: (  0.077729  0.830513  0.905956)  para_lq sigma:         201.54
           200.8402         -0.4549         -0.0744
            -0.5496        202.8320          0.7036
            -0.4070          0.6212        200.9450

     Atom 77  Si  pos: ( -0.446587  0.848076  0.822910)  para_lq sigma:          -0.88
            -0.2356          2.3598          0.1423
             2.4441         -1.5462          1.7397
            -0.2178          2.8629         -0.8594

     Atom 78  O   pos: ( -0.575628  0.758354  1.017844)  para_lq sigma:        -112.12
          -111.1654         -2.5154          3.8298
            -2.4374       -110.7900          3.0465
             4.0795          3.0655       -114.4027

     Atom 79  O   pos: ( -0.238983  0.956277  0.890460)  para_lq sigma:        -109.58
          -112.7184         -3.3124         -1.9162
            -3.0961       -107.9066         -0.8863
            -1.6727         -0.9635       -108.1113

     Atom 80  O   pos: ( -0.423109  0.659186  0.668364)  para_lq sigma:        -111.48
          -107.9514          0.7574          0.9669
             0.6596       -115.3569         -4.6449
             0.8816         -4.0453       -111.1221

     Atom 81  Ca  pos: (  0.210550 -0.069508  1.182482)  para_lq sigma:         199.64
           199.6878         -2.5663          1.2219
            -2.1413        198.7658          0.0162
             0.7175          0.2064        200.4681

     Atom 82  Si  pos: ( -0.273404 -0.091000  1.411699)  para_lq sigma:          -0.83
            -1.3758          1.5305         -1.0113
             2.5051         -2.6169         -0.3066
            -1.0814         -0.3299          1.4956

     Atom 83  O   pos: ( -0.137744  0.009947  1.228903)  para_lq sigma:        -111.00
          -111.0532         -1.7498          2.9215
            -1.8784       -109.8932          2.3351
             3.0224          2.1464       -112.0493

     Atom 84  O   pos: (  0.484110 -0.126787  1.367630)  para_lq sigma:        -111.21
          -116.9605         -0.9878         -1.7220
            -0.9199       -108.9464         -0.4200
            -1.6976         -0.2272       -107.7151

     Atom 85  O   pos: ( -0.258295  0.020894  1.634334)  para_lq sigma:        -111.42
          -109.1479         -0.4817         -0.9222
            -0.2294       -109.8328         -3.4260
            -0.4902         -3.5934       -115.2922

     Atom 86  Ca  pos: ( -0.096443  0.366079  1.191233)  para_lq sigma:         199.55
           200.1932         -1.4227          0.1971
            -0.9493        198.2556          1.1256
             1.1742          1.3081        200.2010

     Atom 87  Si  pos: (  0.371846  0.389058  1.404051)  para_lq sigma:          -0.90
            -1.0810          1.6434          0.9903
             2.4277         -2.6125          0.8262
             1.0703          0.5865          1.0042

     Atom 88  O   pos: (  0.252965  0.292069  1.209295)  para_lq sigma:        -110.44
          -109.1596         -1.5299         -2.4904
            -1.6183       -109.6862         -2.4058
            -2.9093         -2.1983       -112.4815

     Atom 89  O   pos: ( -0.382826  0.436379  1.371832)  para_lq sigma:        -111.10
          -116.6675         -1.3764          0.8235
            -1.5357       -108.9278          0.7489
             1.0675          0.4746       -107.7049

     Atom 90  O   pos: (  0.283359  0.621365  1.448711)  para_lq sigma:        -102.83
          -103.2728          3.8467          0.1283
             3.6002       -105.6139          0.2504
             0.0330          0.2829        -99.6097

     Atom 91  O   pos: (  0.340998  0.262171  1.616699)  para_lq sigma:        -110.11
          -107.6268         -0.7999          1.1365
            -0.3136       -109.0171          3.8686
             0.8289          4.0767       -113.6723

     Atom 92  Ca  pos: (  0.380882 -0.063037  1.709690)  para_lq sigma:         201.13
           199.8408          1.0363         -0.9982
             0.8239        201.9804         -0.5381
            -0.9158         -1.6597        201.5735

     Atom 93  Ca  pos: ( -0.324355  0.341034  1.738051)  para_lq sigma:         201.26
           200.5310          0.6204          1.3964
            -0.0285        201.7886          1.0042
             1.0069          2.0195        201.4539

     Atom 94  Ca  pos: ( -0.261539  0.667608  0.374066)  para_lq sigma:         201.38
           201.2842          0.0471         -0.9622
             0.2595        201.7151         -0.8674
            -1.0722         -1.7159        201.1551

     Atom 95  O   pos: (  0.002908  0.747475  0.141662)  para_lq sigma:        -101.87
          -100.1575          4.0241         -3.5484
             3.9151       -100.1650         -0.5553
            -3.4960         -0.5463       -105.2726

     Atom 96  H   pos: ( -0.036455  0.714807  0.000448)  para_lq sigma:           0.00
             0.0000          0.0000          0.0000
             0.0000          0.0000          0.0000
             0.0000          0.0000          0.0000

     Atom 97  O   pos: (  0.757460  0.125418  0.038557)  para_lq sigma:        -109.98
          -112.2702         -3.0699         -1.0029
            -3.6316       -110.4232         -1.1108
            -0.6732         -0.8257       -107.2436

     Atom 98  H   pos: (  0.758968 -0.882994  2.099159)  para_lq sigma:           0.00
             0.0000          0.0000          0.0000
             0.0000          0.0000          0.0000
             0.0000          0.0000          0.0000


     Total NMR chemical shifts in ppm: ---------------------------------------
     (adopting the Simpson convention for anisotropy and asymmetry)-----------

     Atom  1  O   pos: ( -0.789822  0.836297  1.938484)  Total sigma:         253.42
           240.8029          5.7152         14.7963
             5.5812        238.7697         -1.1453
            20.4113         -3.1702        280.6742

     O    1    anisotropy:     50.88    eta:   -0.3817
     O    1    sigma_11=    242.93    axis=(  0.530313  0.823815 -0.200241)
     O    1    sigma_22=    229.98    axis=( -0.770449  0.566859  0.291685)
     O    1    sigma_33=    287.33    axis=(  0.353803 -0.000409  0.935320)

     Atom  2  H   pos: ( -0.741925  0.775103  2.067791)  Total sigma:          24.45
            18.5470         -2.6595          7.0840
            -3.5892         18.5537         -9.5529
             7.5286         -8.4521         36.2403

     H    2    anisotropy:     27.29    eta:   -0.0634
     H    2    sigma_11=     15.93    axis=( -0.948684 -0.079184  0.306151)
     H    2    sigma_22=     14.78    axis=( -0.043308 -0.926486 -0.373829)
     H    2    sigma_33=     42.64    axis=(  0.313246 -0.367905  0.875513)

     Atom  3  H   pos: ( -0.840002  0.720998  1.859083)  Total sigma:          27.00
            22.7765          6.0081          6.0723
             6.5689         28.4885          8.8764
             6.3950          7.1767         29.7313

     H    3    anisotropy:     21.56    eta:   -0.1798
     H    3    sigma_11=     21.10    axis=(  0.117815  0.683126 -0.720734)
     H    3    sigma_22=     18.52    axis=(  0.895236 -0.387150 -0.220608)
     H    3    sigma_33=     41.37    axis=(  0.429735  0.619236  0.657171)

     Atom  4  O   pos: (  0.230711  0.173752  0.226214)  Total sigma:         233.11
           230.2184         18.0373         -2.6095
            12.2194        259.4035         -0.4665
            -4.7405          0.9001        209.7102

     O    4    anisotropy:     49.12    eta:   -0.4800
     O    4    sigma_11=    224.60    axis=( -0.893841  0.387093  0.226290)
     O    4    sigma_22=    208.88    axis=(  0.216636 -0.069042  0.973808)
     O    4    sigma_33=    265.86    axis=( -0.392578 -0.919452  0.022146)

     Atom  5  H   pos: (  0.241380  0.320163  0.277054)  Total sigma:          19.53
             7.6708          4.4709          0.0789
             2.8802         42.0426          7.9377
            -0.4368          9.0213          8.8620

     H    5    anisotropy:     37.35    eta:   -0.0852
     H    5    sigma_11=      8.14    axis=(  0.783924  0.069318 -0.616975)
     H    5    sigma_22=      6.02    axis=( -0.613433  0.239692 -0.752494)
     H    5    sigma_33=     44.42    axis=(  0.095723  0.968371  0.230422)

     Atom  6  H   pos: (  0.309515  0.088743  0.319744)  Total sigma:          26.53
            22.6025         -6.3559          4.3753
            -5.3102         30.3576         -8.2812
             4.2783         -9.2562         26.6298

     H    6    anisotropy:     20.83    eta:   -0.0420
     H    6    sigma_11=     19.88    axis=( -0.716767  0.167454  0.676908)
     H    6    sigma_22=     19.30    axis=(  0.586398  0.670042  0.455172)
     H    6    sigma_33=     40.41    axis=(  0.377337 -0.723190  0.578458)

     Atom  7  O   pos: ( -0.350240  0.607801  1.979468)  Total sigma:         229.82
           229.9669         -2.8338         -4.3929
            -8.2699        225.3884         20.8206
           -11.3479         13.7570        234.0957

     O    7    anisotropy:     32.99    eta:   -0.6294
     O    7    sigma_11=    225.74    axis=(  0.914645  0.271772  0.299273)
     O    7    sigma_22=    211.90    axis=( -0.029673  0.783439 -0.620760)
     O    7    sigma_33=    251.81    axis=( -0.403167  0.558894  0.724633)

     Atom  8  H   pos: ( -0.460590  0.604009  2.087056)  Total sigma:          21.30
            27.8125          0.0056        -15.1952
            -0.1611          9.2113          0.3068
           -16.9076          0.1725         26.8623

     H    8    anisotropy:     33.15    eta:   -0.0942
     H    8    sigma_11=     11.29    axis=( -0.695731 -0.056639 -0.716066)
     H    8    sigma_22=      9.20    axis=( -0.034788  0.998373 -0.045169)
     H    8    sigma_33=     43.40    axis=( -0.717459  0.006515  0.696570)

     Atom  9  H   pos: ( -0.345033  1.527859 -0.024525)  Total sigma:          22.77
            32.6246         -0.3913         13.2048
            -0.1829         10.5034          0.9567
            14.0133          0.6185         25.1851

     H    9    anisotropy:     30.37    eta:   -0.2264
     H    9    sigma_11=     14.94    axis=(  0.598400 -0.177394 -0.781312)
     H    9    sigma_22=     10.36    axis=( -0.101661 -0.984110  0.145577)
     H    9    sigma_33=     43.01    axis=(  0.794721  0.007684  0.606926)

     Atom 10  O   pos: ( -0.527691  0.171222  2.024269)  Total sigma:         261.21
           247.2704        -10.8584          6.4718
           -12.3142        263.6947        -12.2586
             7.2753        -14.0153        272.6651

     O   10    anisotropy:     37.30    eta:   -0.6030
     O   10    sigma_11=    256.27    axis=( -0.337645  0.660319  0.670801)
     O   10    sigma_22=    241.28    axis=(  0.889068  0.457765 -0.003103)
     O   10    sigma_33=    286.08    axis=(  0.309119 -0.595340  0.741631)

     Atom 11  H   pos: ( -0.736457  1.209340 -0.017387)  Total sigma:          27.63
            24.7317         -7.9230         -2.3795
            -7.7018         33.5471          3.7229
            -2.9810          4.7275         24.6137

     H   11    anisotropy:     18.19    eta:   -0.2321
     H   11    sigma_11=     22.97    axis=( -0.104271  0.301667 -0.947694)
     H   11    sigma_22=     20.16    axis=(  0.870274  0.488914  0.059877)
     H   11    sigma_33=     39.76    axis=( -0.481404  0.818511  0.313513)

     Atom 12  H   pos: ( -0.606590  1.030334  0.067207)  Total sigma:          21.54
            10.8723         -4.1386          6.9014
            -4.1915         18.8098        -12.4546
             7.7580        -13.8867         34.9504

     H   12    anisotropy:     34.35    eta:   -0.1170
     H   12    sigma_11=     11.43    axis=( -0.018310  0.869887  0.492910)
     H   12    sigma_22=      8.75    axis=(  0.969715  0.135541 -0.203181)
     H   12    sigma_33=     44.44    axis=(  0.243554 -0.474262  0.846024)

     Atom 13  O   pos: (  0.451073 -0.317554  1.935491)  Total sigma:         240.05
           238.5572        -20.9865         20.7844
           -28.3653        231.8640        -26.5706
            18.8912        -23.7144        249.7146

     O   13    anisotropy:     70.45    eta:   -0.3342
     O   13    sigma_11=    224.41    axis=( -0.671869  0.190288  0.715809)
     O   13    sigma_22=    208.71    axis=(  0.507873  0.821817  0.258229)
     O   13    sigma_33=    287.01    axis=(  0.539126 -0.537036  0.648796)

     Atom 14  H   pos: (  0.576555 -0.371177  2.004893)  Total sigma:          20.44
            28.3795        -10.7992         12.3758
           -11.2997         12.0111         -7.3623
            13.9234         -8.0002         20.9162

     H   14    anisotropy:     35.31    eta:   -0.2008
     H   14    sigma_11=     11.03    axis=( -0.562627  0.094015  0.821348)
     H   14    sigma_22=      6.30    axis=(  0.370330  0.916917  0.148724)
     H   14    sigma_33=     43.97    axis=(  0.739126 -0.387846  0.550699)

     Atom 15  H   pos: (  0.360758 -0.287882  2.048774)  Total sigma:          28.06
            30.0293         -4.0567         -7.6740
            -4.6077         19.9860          1.3721
            -9.0693          2.0705         34.1678

     H   15    anisotropy:     20.14    eta:   -0.4666
     H   15    sigma_11=     24.48    axis=( -0.660665  0.391510 -0.640501)
     H   15    sigma_22=     18.22    axis=(  0.416384  0.901062  0.121288)
     H   15    sigma_33=     41.49    axis=( -0.624617  0.186564  0.758319)

     Atom 16  O   pos: ( -0.497362  0.957426  1.666430)  Total sigma:         228.27
           236.8073          2.3811         17.6582
             9.7041        207.7841         -9.7115
            12.1085        -12.8459        240.2048

     O   16    anisotropy:    -40.89    eta:   -0.8844
     O   16    sigma_11=    229.84    axis=(  0.715359  0.463409 -0.522986)
     O   16    sigma_22=    253.95    axis=(  0.630472 -0.105354  0.769029)
     O   16    sigma_33=    201.00    axis=( -0.301276  0.879859  0.367532)

     Atom 17  H   pos: ( -0.604245  1.013195  1.570454)  Total sigma:          20.71
            25.6746         -4.2287         14.9886
            -3.6656         11.3260         -6.0523
            13.1039         -6.1886         25.1388

     H   17    anisotropy:     30.66    eta:   -0.1744
     H   17    sigma_11=     12.28    axis=( -0.694746 -0.492258  0.524413)
     H   17    sigma_22=      8.71    axis=( -0.217853  0.838876  0.498826)
     H   17    sigma_33=     41.15    axis=(  0.685469 -0.232312  0.690046)

     Atom 18  H   pos: ( -0.583470  0.891451  1.770835)  Total sigma:          23.61
            25.1752          7.1142        -10.6320
             6.5032         15.8108         -8.0747
           -10.2531         -8.2044         29.8403

     H   18    anisotropy:     28.24    eta:   -0.2784
     H   18    sigma_11=     16.82    axis=(  0.768703  0.035675  0.638611)
     H   18    sigma_22=     11.57    axis=(  0.262200 -0.928269 -0.263757)
     H   18    sigma_33=     42.44    axis=( -0.583393 -0.370195  0.722917)

     Atom 19  O   pos: ( -0.232806  1.326376  0.535670)  Total sigma:         243.35
           260.3611        -16.2173          2.5434
           -16.8596        239.9591          2.0596
            -0.6363          2.0407        229.7304

     O   19    anisotropy:     39.36    eta:   -0.1760
     O   19    sigma_11=    232.54    axis=(  0.382509  0.679579  0.625986)
     O   19    sigma_22=    227.92    axis=( -0.302359 -0.548138  0.779823)
     O   19    sigma_33=    269.59    axis=( -0.873079  0.487561  0.004191)

     Atom 20  H   pos: ( -0.102310  1.391500  0.564520)  Total sigma:          27.13
            37.4324          5.0529          2.7700
             6.2981         24.2246          1.0857
             2.8092          0.7293         19.7366

     H   20    anisotropy:     19.24    eta:   -0.2197
     H   20    sigma_11=     22.13    axis=(  0.340771 -0.939247  0.041112)
     H   20    sigma_22=     19.31    axis=( -0.148828 -0.010715  0.988805)
     H   20    sigma_33=     39.96    axis=(  0.928292  0.343074  0.143437)

     Atom 21  H   pos: ( -0.336338  1.437142  0.550555)  Total sigma:          23.25
            29.1447        -12.0197         -0.3399
           -13.5804         26.8731         -0.6057
            -0.7322         -0.2466         13.7193

     H   21    anisotropy:     26.42    eta:   -0.1121
     H   21    sigma_11=     15.43    axis=(  0.626550  0.686919 -0.368208)
     H   21    sigma_22=     13.45    axis=(  0.251287  0.269161  0.929735)
     H   21    sigma_33=     40.86    axis=( -0.737760  0.675051  0.003972)

     Atom 22  O   pos: (  0.012889  0.421262  1.777045)  Total sigma:         205.07
           230.9367         -7.2776          1.1078
             6.9490        194.9840         -2.7201
             8.2125         -8.3580        189.2864

     O   22    anisotropy:     39.60    eta:   -0.4773
     O   22    sigma_11=    198.17    axis=(  0.075277  0.863410 -0.498855)
     O   22    sigma_22=    185.57    axis=( -0.086445  0.504042  0.859342)
     O   22    sigma_33=    231.47    axis=( -0.993409  0.021566 -0.112580)

     Atom 23  H   pos: ( -0.004879  0.556094  1.701532)  Total sigma:          19.90
            11.0219         -4.5824          1.0589
            -5.0764         33.5436        -12.7610
             2.0188        -13.6291         15.1216

     H   23    anisotropy:     32.03    eta:   -0.1218
     H   23    sigma_11=     10.52    axis=(  0.923240 -0.026040 -0.383341)
     H   23    sigma_22=      7.92    axis=(  0.347886  0.480186  0.805231)
     H   23    sigma_33=     41.25    axis=(  0.163107 -0.876780  0.452386)

     Atom 24  H   pos: (  0.139329  0.354431  1.720590)  Total sigma:          19.97
            31.8556        -13.5415        -10.4034
           -11.7195         15.2686          4.1490
           -10.2201          4.5804         12.7949

     H   24    anisotropy:     34.26    eta:   -0.0872
     H   24    sigma_11=      9.55    axis=( -0.084170 -0.715158  0.693876)
     H   24    sigma_22=      7.56    axis=( -0.551506 -0.546532 -0.630194)
     H   24    sigma_33=     42.82    axis=( -0.829914  0.435720  0.348412)

     Atom 25  Ca  pos: ( -0.204171  1.286199  0.971145)  Total sigma:        1067.64
          1068.2576        -19.5296          6.7628
           -24.9984       1090.6447          7.1927
             8.4868          5.8493       1044.0199

     Ca  25    anisotropy:     55.16    eta:   -0.6106
     Ca  25    sigma_11=   1060.48    axis=(  0.739277  0.434431  0.514528)
     Ca  25    sigma_22=   1038.03    axis=( -0.427727 -0.287213  0.857064)
     Ca  25    sigma_33=   1104.41    axis=( -0.520114  0.853685  0.026512)

     Atom 26  Si  pos: ( -0.688684  1.252897  0.777701)  Total sigma:         409.17
           428.3268         26.8955         -8.9033
            24.9085        393.5817          6.9564
            -0.2759          1.5293        405.5967

     Si  26    anisotropy:     49.64    eta:   -0.8549
     Si  26    sigma_11=    406.77    axis=( -0.050419  0.214788  0.975358)
     Si  26    sigma_22=    378.48    axis=( -0.465861  0.858789 -0.213200)
     Si  26    sigma_33=    442.26    axis=( -0.883420 -0.465131  0.056762)

     Atom 27  O   pos: ( -0.872650  1.195841  0.930538)  Total sigma:         112.32
           130.7724         -4.6035          0.3196
           -10.6733        108.1026          9.7143
            10.1009          8.2337         98.0737

     O   27    anisotropy:    -31.95    eta:   -0.9690
     O   27    sigma_11=    112.65    axis=(  0.179049  0.807877  0.561495)
     O   27    sigma_22=    133.28    axis=( -0.961351  0.264995 -0.074719)
     O   27    sigma_33=     91.02    axis=( -0.209157 -0.526415  0.824100)

     Atom 28  O   pos: ( -0.538173  1.404868  0.903411)  Total sigma:         123.42
           132.9134          6.2024          7.0309
             8.5888        156.8077         -7.8007
            -4.5799        -11.3043         80.5520

     O   28    anisotropy:    -66.20    eta:   -0.6531
     O   28    sigma_11=    131.08    axis=( -0.965345  0.251163 -0.070899)
     O   28    sigma_22=    159.91    axis=( -0.257891 -0.959713  0.111547)
     O   28    sigma_33=     79.29    axis=( -0.040026  0.125965  0.991227)

     Atom 29  O   pos: ( -0.588279  1.030483  0.705718)  Total sigma:         173.40
           167.2379        -32.7772          6.9712
           -27.4420        188.1079          0.8300
             2.8066          1.5438        164.8436

     O   29    anisotropy:     54.33    eta:   -0.5834
     O   29    sigma_11=    165.85    axis=(  0.160605  0.165388  0.973064)
     O   29    sigma_22=    144.72    axis=(  0.797260  0.559459 -0.226677)
     O   29    sigma_33=    209.62    axis=( -0.581879  0.812190 -0.042005)

     Atom 30  O   pos: ( -0.767287  1.344780  0.555298)  Total sigma:         184.37
           163.1870         -7.4473          8.3846
            -4.2913        193.8624        -32.5938
             6.1658        -28.9292        196.0579

     O   30    anisotropy:     64.09    eta:   -0.0670
     O   30    sigma_11=    164.44    axis=(  0.296612  0.717737  0.629980)
     O   30    sigma_22=    161.57    axis=(  0.944051 -0.120769 -0.306892)
     O   30    sigma_33=    227.10    axis=(  0.144186 -0.685761  0.713402)

     Atom 31  Ca  pos: (  0.744886 -0.089099  0.876102)  Total sigma:        1108.23
          1109.5690        -13.4157         16.5100
           -12.9275       1124.5182         15.4180
            16.2781         16.1986       1090.6035

     Ca  31    anisotropy:    -52.68    eta:   -0.4259
     Ca  31    sigma_11=   1118.31    axis=(  0.789893  0.198085  0.580372)
     Ca  31    sigma_22=   1133.27    axis=( -0.370466  0.908320  0.194193)
     Ca  31    sigma_33=   1073.11    axis=( -0.488697 -0.368399  0.790859)

     Atom 32  Si  pos: (  0.228209 -0.058539  0.734001)  Total sigma:         411.11
           417.4075         38.9803          1.7707
            34.4750        405.5140         -0.8387
             5.4154         -0.7916        410.4102

     Si  32    anisotropy:     56.53    eta:   -0.9688
     Si  32    sigma_11=    410.52    axis=(  0.008591 -0.098956  0.995055)
     Si  32    sigma_22=    374.02    axis=( -0.647834  0.757471  0.080921)
     Si  32    sigma_33=    448.79    axis=( -0.761733 -0.645325 -0.057600)

     Atom 33  O   pos: (  0.094709 -0.217306  0.866779)  Total sigma:         113.60
           100.8900         -2.6532          8.8380
             0.2768        134.8895          4.8017
            10.3204         17.7489        105.0201

     O   33    anisotropy:     37.76    eta:   -0.7509
     O   33    sigma_11=    110.46    axis=(  0.697257 -0.272196  0.663130)
     O   33    sigma_22=     91.56    axis=( -0.714790 -0.194428  0.671769)
     O   33    sigma_33=    138.77    axis=(  0.053922  0.942394  0.330130)

     Atom 34  O   pos: (  0.409965  0.032653  0.871862)  Total sigma:         117.10
           145.1043        -11.0863          4.8892
           -13.5584        114.1338          3.5612
            -4.5107         -1.4570         92.0702

     O   34    anisotropy:     48.46    eta:   -0.5536
     O   34    sigma_11=    109.89    axis=(  0.329441  0.942323  0.059127)
     O   34    sigma_22=     92.01    axis=( -0.016736 -0.056786  0.998246)
     O   34    sigma_33=    149.41    axis=( -0.944028  0.329853  0.002937)

     Atom 35  O   pos: (  0.308387 -0.137900  0.509733)  Total sigma:         169.06
           157.2597        -11.9083        -15.1293
           -17.9203        170.3155         12.2641
           -15.2307         11.0479        179.6101

     O   35    anisotropy:     43.85    eta:   -0.5876
     O   35    sigma_11=    163.03    axis=( -0.158142  0.733751 -0.660757)
     O   35    sigma_22=    145.86    axis=(  0.875049  0.414174  0.250499)
     O   35    sigma_33=    198.30    axis=( -0.457473  0.538580  0.707566)

     Atom 36  Ca  pos: ( -0.387355  0.814902  1.312556)  Total sigma:        1113.12
          1084.0688         10.3084         30.3497
            10.2205       1157.6483         10.6847
            32.7796         20.5484       1097.6478

     Ca  36    anisotropy:    -81.88    eta:   -0.9298
     Ca  36    sigma_11=   1115.04    axis=(  0.586050 -0.399532  0.704925)
     Ca  36    sigma_22=   1165.79    axis=(  0.239006  0.916512  0.320752)
     Ca  36    sigma_33=   1058.54    axis=( -0.774223 -0.019496  0.632612)

     Atom 37  Si  pos: (  0.095169  0.789045  1.411564)  Total sigma:         407.33
           398.9856         43.7030         -6.0593
            39.2219        409.9266          4.2884
            -5.9780          1.2116        413.0741

     Si  37    anisotropy:    -68.22    eta:   -0.7177
     Si  37    sigma_11=    413.75    axis=( -0.054232  0.124503  0.990736)
     Si  37    sigma_22=    446.39    axis=( -0.661420 -0.747788  0.057767)
     Si  37    sigma_33=    361.85    axis=( -0.748052  0.652160 -0.122903)

     Atom 38  O   pos: ( -0.788893  1.014772  1.393151)  Total sigma:         127.76
            90.0987         23.5936          1.2177
            40.7483        187.2145        -40.5791
            -9.0219        -53.9032        105.9766

     O   38    anisotropy:    133.08    eta:   -0.2170
     O   38    sigma_11=     93.03    axis=(  0.652676  0.149601  0.742720)
     O   38    sigma_22=     73.78    axis=(  0.719109 -0.430956 -0.545123)
     O   38    sigma_33=    216.48    axis=( -0.238529 -0.889886  0.388854)

     Atom 39  O   pos: ( -0.036757  0.716589  1.212214)  Total sigma:          96.55
            52.0390         14.6014        -17.3144
            18.1468        125.3356         -1.7750
           -14.6051         -8.4549        112.2857

     O   39    anisotropy:    -76.81    eta:   -0.4120
     O   39    sigma_11=    111.61    axis=( -0.109848  0.459450  0.881385)
     O   39    sigma_22=    132.70    axis=( -0.259688 -0.869217  0.420742)
     O   39    sigma_33=     45.35    axis=(  0.959425 -0.182667  0.214796)

     Atom 40  O   pos: ( -0.062588  0.766852  1.603452)  Total sigma:         114.23
            75.4896        -26.8115        -10.5287
           -30.3513        134.8453         27.9652
           -15.6210         27.2271        132.3532

     O   40    anisotropy:     84.63    eta:   -0.7837
     O   40    sigma_11=    108.13    axis=( -0.203346  0.589747 -0.781568)
     O   40    sigma_22=     63.91    axis=(  0.931278  0.362940  0.031566)
     O   40    sigma_33=    170.65    axis=( -0.302278  0.721438  0.623021)

     Atom 41  Ca  pos: ( -0.723194  1.314342  1.254642)  Total sigma:        1117.64
          1100.6811          7.4330        -10.7587
             2.7844       1140.2354        -31.8542
            -4.1731        -32.1188       1111.9920

     Ca  41    anisotropy:     66.87    eta:   -0.2434
     Ca  41    sigma_11=   1100.77    axis=(  0.932941 -0.291754 -0.210951)
     Ca  41    sigma_22=   1089.92    axis=(  0.333792  0.481351  0.810484)
     Ca  41    sigma_33=   1162.22    axis=( -0.134920 -0.826547  0.546458)

     Atom 42  Si  pos: ( -0.012604 -0.499586  1.429053)  Total sigma:         405.66
           386.8616         30.4022         17.8849
            23.3499        382.2198          0.6310
            18.1931          2.2978        447.8894

     Si  42    anisotropy:    -74.24    eta:   -0.9524
     Si  42    sigma_11=    406.83    axis=(  0.651102  0.692446 -0.310780)
     Si  42    sigma_22=    453.98    axis=(  0.306992  0.134212  0.942201)
     Si  42    sigma_33=    356.16    axis=(  0.694134 -0.708876 -0.125189)

     Atom 43  O   pos: ( -0.344816  1.151747  1.293086)  Total sigma:         112.43
            86.2895         -2.2036         -3.0292
             7.0156        169.0216         -3.8155
            -8.4150        -22.3090         81.9788

     O   43    anisotropy:     87.95    eta:   -0.2089
     O   43    sigma_11=     89.24    axis=(  0.864972 -0.106376 -0.490416)
     O   43    sigma_22=     76.99    axis=(  0.500380  0.108830  0.858939)
     O   43    sigma_33=    171.06    axis=(  0.037998  0.988352 -0.147363)

     Atom 44  O   pos: (  0.165013 -0.402391  1.282628)  Total sigma:          91.28
            94.8289         -3.9007         -7.6112
            -3.3278        102.3555         -5.2711
            -4.1406         -0.2216         76.6647

     O   44    anisotropy:    -25.26    eta:   -0.4886
     O   44    sigma_11=     95.59    axis=(  0.882914  0.340288 -0.323523)
     O   44    sigma_22=    103.82    axis=( -0.364464  0.931092 -0.015305)
     O   44    sigma_33=     74.44    axis=(  0.296021  0.131426  0.946097)

     Atom 45  O   pos: ( -0.206584 -0.333024  1.438230)  Total sigma:         166.44
           160.3038        -18.1866         -1.7479
           -17.2105        179.1054         -3.2295
             0.5760         -3.0785        159.9075

     O   45    anisotropy:     35.25    eta:   -0.4643
     O   45    sigma_11=    160.14    axis=( -0.210777 -0.034239  0.976934)
     O   45    sigma_22=    149.23    axis=(  0.833985  0.515043  0.197987)
     O   45    sigma_33=    189.94    axis=( -0.509943  0.856480 -0.080004)

     Atom 46  O   pos: (  0.064480 -0.536779  1.659315)  Total sigma:         115.89
            53.1310          5.0308         -1.4985
            -1.1685        178.4691        -69.1138
             2.9365        -53.2340        116.0726

     O   46    anisotropy:    150.09    eta:   -0.2567
     O   46    sigma_11=     78.70    axis=(  0.063265  0.520794  0.851335)
     O   46    sigma_22=     53.02    axis=(  0.997966 -0.039687 -0.049883)
     O   46    sigma_33=    215.95    axis=( -0.007808 -0.852759  0.522246)

     Atom 47  Ca  pos: ( -0.167105  1.009788  1.813394)  Total sigma:        1076.19
           994.5433        -37.5900        -83.6049
           -34.8811       1117.3296         -3.1184
           -78.7197         -6.1327       1116.7012

     Ca  47    anisotropy:   -193.74    eta:   -0.3135
     Ca  47    sigma_11=   1120.52    axis=( -0.036178  0.932232 -0.360047)
     Ca  47    sigma_22=   1161.02    axis=( -0.470071  0.302063  0.829332)
     Ca  47    sigma_33=    947.03    axis=(  0.881887  0.199251  0.427288)

     Atom 48  Ca  pos: (  0.913937  0.035387  0.330320)  Total sigma:        1068.13
          1069.0663         34.5376         -4.5777
            40.0200       1058.5224        -32.2528
            -2.7158        -33.1560       1076.7983

     Ca  48    anisotropy:    -77.02    eta:   -0.9373
     Ca  48    sigma_11=   1069.74    axis=(  0.671324  0.084124  0.736375)
     Ca  48    sigma_22=   1117.87    axis=( -0.530220 -0.639702  0.556460)
     Ca  48    sigma_33=   1016.78    axis=(  0.517872 -0.764005 -0.384843)

     Atom 49  Si  pos: ( -0.722754  1.555786  0.420907)  Total sigma:         406.67
           399.3267         27.1072         39.2376
            30.9164        371.6332         21.5875
            28.5134         18.6429        449.0622

     Si  49    anisotropy:    103.62    eta:   -0.5448
     Si  49    sigma_11=    390.95    axis=(  0.691753  0.455018 -0.560746)
     Si  49    sigma_22=    353.32    axis=(  0.541091 -0.840834 -0.014791)
     Si  49    sigma_33=    475.75    axis=(  0.478225  0.293183  0.827856)

     Atom 50  O   pos: ( -0.758867  1.525866  0.179175)  Total sigma:         174.81
           168.7624         -0.9344         -0.4818
            -1.7564        142.5893         -2.1374
             1.9109          1.0137        213.0738

     O   50    anisotropy:     57.42    eta:   -0.6871
     O   50    sigma_11=    168.82    axis=( -0.998565  0.050861  0.016770)
     O   50    sigma_22=    142.52    axis=(  0.050991  0.998671  0.007436)
     O   50    sigma_33=    213.09    axis=(  0.016369 -0.008281  0.999832)

     Atom 51  O   pos: (  0.716870 -0.192258  0.511027)  Total sigma:         130.90
           138.1578         27.1659         -9.8110
            30.9983        126.4112        -11.1213
           -12.7680        -15.9542        128.1161

     O   51    anisotropy:     57.56    eta:   -0.5015
     O   51    sigma_11=    121.33    axis=(  0.401655  0.120049  0.907889)
     O   51    sigma_22=    102.09    axis=(  0.589876 -0.792241 -0.156207)
     O   51    sigma_33=    169.27    axis=( -0.700514 -0.598283  0.389021)

     Atom 52  O   pos: ( -0.037628  0.936338  0.517975)  Total sigma:         253.97
           244.4966          3.5730        -15.1739
            -1.2417        257.2672         10.1219
           -23.0524         13.0615        260.1468

     O   52    anisotropy:    -36.65    eta:   -0.9066
     O   52    sigma_11=    255.11    axis=(  0.466921  0.859761 -0.206872)
     O   52    sigma_22=    277.26    axis=( -0.443428  0.430040  0.786408)
     O   52    sigma_33=    229.54    axis=( -0.765086  0.275458 -0.582037)

     Atom 53  H   pos: ( -0.117848  1.054332  0.562184)  Total sigma:          25.10
            23.5126         -8.7452         -4.9460
            -9.6914         33.0197          5.3827
            -4.3340          4.0824         18.7749

     H   53    anisotropy:     23.19    eta:   -0.1974
     H   53    sigma_11=     18.90    axis=(  0.604523  0.578280 -0.547854)
     H   53    sigma_22=     15.85    axis=( -0.607879 -0.109587 -0.786431)
     H   53    sigma_33=     40.56    axis=(  0.514815 -0.808445 -0.285277)

     Atom 54  H   pos: (  0.048868  0.984070  0.407564)  Total sigma:          27.56
            27.6941          1.4561         -8.5361
             3.1253         24.3038         -1.3085
            -8.9648          0.0078         30.6754

     H   54    anisotropy:     16.17    eta:   -0.4228
     H   54    sigma_11=     24.45    axis=( -0.143626 -0.943007 -0.300182)
     H   54    sigma_22=     19.89    axis=(  0.749265 -0.301776  0.589520)
     H   54    sigma_33=     38.34    axis=( -0.646509 -0.140245  0.749905)

     Atom 55  O   pos: ( -0.543609  0.914049  0.292073)  Total sigma:         242.75
           228.0167         12.3567          8.2999
            12.0707        261.6307          0.3968
             5.0235         -5.3171        238.5920

     O   55    anisotropy:     34.28    eta:   -0.8890
     O   55    sigma_11=    241.48    axis=(  0.361910 -0.106279  0.926135)
     O   55    sigma_22=    221.16    axis=( -0.880114  0.288522  0.377035)
     O   55    sigma_33=    265.60    axis=( -0.307281 -0.951557  0.010881)

     Atom 56  H   pos: ( -0.559767  0.985720  0.423303)  Total sigma:          24.50
            15.5126         -0.6334         -1.5484
            -0.4430         22.0919         10.0101
            -0.5109         10.2304         35.8909

     H   56    anisotropy:     25.19    eta:   -0.0764
     H   56    sigma_11=     16.74    axis=(  0.004143  0.884193 -0.467103)
     H   56    sigma_22=     15.46    axis=(  0.998977  0.017371  0.041742)
     H   56    sigma_33=     41.29    axis=( -0.045022  0.466798  0.883217)

     Atom 57  H   pos: ( -0.627299  0.782510  0.308270)  Total sigma:          19.38
            15.2115         15.2131         -0.5276
            14.2823         34.9497         -1.0046
            -0.5662         -1.4684          7.9809

     H   57    anisotropy:     35.25    eta:   -0.0267
     H   57    sigma_11=      7.95    axis=(  0.160735 -0.042628  0.986077)
     H   57    sigma_22=      7.32    axis=(  0.867562 -0.470292 -0.161747)
     H   57    sigma_33=     42.88    axis=( -0.470639 -0.881481  0.038610)

     Atom 58  O   pos: ( -0.174511  1.535451  0.167766)  Total sigma:         240.96
           260.1472          7.2319         -1.3997
             4.6531        218.0962         -9.8527
             6.4969        -11.2148        244.6451

     O   58    anisotropy:    -41.15    eta:   -0.4650
     O   58    sigma_11=    248.30    axis=( -0.034451 -0.335132  0.941541)
     O   58    sigma_22=    261.06    axis=( -0.989960 -0.117779 -0.078145)
     O   58    sigma_33=    213.53    axis=( -0.137082  0.934781  0.327709)

     Atom 59  H   pos: ( -0.216425  1.434745  0.270345)  Total sigma:          25.31
            19.8838          3.5112         -4.2331
             4.1748         23.3073        -12.3601
            -4.5239        -11.2809         32.7532

     H   59    anisotropy:     25.41    eta:   -0.2004
     H   59    sigma_11=     18.54    axis=(  0.945792  0.037494  0.322602)
     H   59    sigma_22=     15.15    axis=( -0.206860  0.835310  0.509379)
     H   59    sigma_33=     42.25    axis=( -0.250374 -0.548500  0.797785)

     Atom 60  H   pos: ( -1.022380  1.527368  0.156753)  Total sigma:          21.71
            42.5183         -0.1423         -0.8974
            -1.4872          9.0704         -1.2090
             0.5754         -1.1235         13.5494

     H   60    anisotropy:     31.24    eta:   -0.2435
     H   60    sigma_11=     13.83    axis=( -0.001296 -0.237547  0.971375)
     H   60    sigma_22=      8.76    axis=(  0.024572  0.971075  0.237507)
     H   60    sigma_33=     42.54    axis=( -0.999697  0.024177  0.004579)

     Atom 61  O   pos: (  0.601233  0.475604  0.096407)  Total sigma:         214.98
           216.1008        -24.5128          0.7455
           -22.3157        216.9433          9.3829
             0.3063         11.7042        211.8964

     O   61    anisotropy:     40.12    eta:   -0.8535
     O   61    sigma_11=    213.02    axis=(  0.419916  0.075542  0.904414)
     O   61    sigma_22=    190.19    axis=(  0.631699  0.691185 -0.351027)
     O   61    sigma_33=    241.73    axis=( -0.651634  0.718719  0.242519)

     Atom 62  H   pos: (  0.480953  0.451322  0.184438)  Total sigma:          24.07
            32.2427         -1.2718        -12.4366
            -0.8066         16.8837          0.6703
           -12.2327          1.9234         23.0816

     H   62    anisotropy:     25.28    eta:   -0.1460
     H   62    sigma_11=     16.87    axis=(  0.164747  0.978655  0.122851)
     H   62    sigma_22=     14.41    axis=( -0.550318  0.194568 -0.811969)
     H   62    sigma_33=     40.93    axis=( -0.818541  0.066162  0.570626)

     Atom 63  H   pos: (  0.666636  0.334862  0.069217)  Total sigma:          17.39
            11.5752        -14.9683         -3.4790
           -15.0843         34.9940          6.6661
            -3.1328          6.4767          5.5998

     H   63    anisotropy:     39.54    eta:   -0.0067
     H   63    sigma_11=      4.30    axis=(  0.674830  0.454748 -0.581213)
     H   63    sigma_22=      4.12    axis=( -0.598770 -0.122967 -0.791425)
     H   63    sigma_33=     43.75    axis=( -0.431369  0.882090  0.189308)

     Atom 64  O   pos: (  0.279066  0.552494  0.330761)  Total sigma:         192.14
           194.5838          3.9025          4.6277
             2.1564        211.9252          2.6281
             8.6932         -2.9024        169.9086

     O   64    anisotropy:    -35.90    eta:   -0.6985
     O   64    sigma_11=    195.75    axis=( -0.952942  0.176349 -0.246583)
     O   64    sigma_22=    212.46    axis=( -0.175819 -0.984121 -0.024346)
     O   64    sigma_33=    168.21    axis=( -0.246961  0.020154  0.968816)

     Atom 65  H   pos: (  0.241320  0.552258  0.475173)  Total sigma:          26.64
            22.0965          1.2627         -5.0575
             1.2494         20.3604         -0.5253
            -4.9968         -0.5566         37.4706

     H   65    anisotropy:     18.55    eta:   -0.1710
     H   65    sigma_11=     21.52    axis=(  0.711596  0.657918  0.246526)
     H   65    sigma_22=     19.40    axis=(  0.640935 -0.751613  0.155817)
     H   65    sigma_33=     39.01    axis=( -0.287808 -0.047129  0.956528)

     Atom 66  H   pos: (  0.106059  0.649531  0.206979)  Total sigma:          18.27
            23.7857        -13.1942         13.2385
           -13.9555         14.3384        -10.4425
            12.0245         -8.6640         16.7006

     H   66    anisotropy:     37.05    eta:   -0.1053
     H   66    sigma_11=      7.23    axis=( -0.506618  0.168715  0.845502)
     H   66    sigma_22=      4.62    axis=(  0.510990  0.848625  0.136843)
     H   66    sigma_33=     42.98    axis=(  0.694426 -0.501370  0.516140)

     Atom 67  O   pos: (  0.054671 -0.172873  1.812537)  Total sigma:         213.60
           221.9032         -0.7271          1.7942
             7.6975        203.5769          2.9290
            -5.1919          7.9421        215.3236

     O   67    anisotropy:    -19.29    eta:   -0.4038
     O   67    sigma_11=    217.44    axis=(  0.057399  0.377021  0.924424)
     O   67    sigma_22=    222.63    axis=( -0.982045 -0.145350  0.120257)
     O   67    sigma_33=    200.74    axis=( -0.179704  0.914729 -0.361909)

     Atom 68  H   pos: (  0.047224 -0.320597  1.760644)  Total sigma:          18.57
             6.9700          0.4537          1.8197
            -0.8677         36.1596         12.3499
             1.0288         12.2988         12.5659

     H   68    anisotropy:     34.29    eta:   -0.1226
     H   68    sigma_11=      8.54    axis=(  0.663276 -0.300762  0.685279)
     H   68    sigma_22=      5.73    axis=( -0.748298 -0.253411  0.613052)
     H   68    sigma_33=     41.43    axis=(  0.010726  0.919416  0.393141)

     Atom 69  H   pos: ( -0.070327 -0.100938  1.760319)  Total sigma:          20.77
            29.4972        -13.0132         10.3123
           -11.5979         17.5800         -5.2263
             9.9242         -5.7540         15.2247

     H   69    anisotropy:     32.03    eta:   -0.0657
     H   69    sigma_11=     10.79    axis=(  0.034289  0.665326  0.745765)
     H   69    sigma_22=      9.39    axis=(  0.620120  0.571023 -0.537944)
     H   69    sigma_33=     42.12    axis=(  0.783757 -0.480910  0.393003)

     Atom 70  Ca  pos: (  0.428529  0.400237  0.888937)  Total sigma:        1095.19
          1111.5523         -9.0143          0.7761
            -8.4128       1110.6222        -19.0174
             2.7906        -18.5408       1063.3985

     Ca  70    anisotropy:    -57.56    eta:   -0.4819
     Ca  70    sigma_11=   1105.13    axis=(  0.806888  0.550821 -0.213375)
     Ca  70    sigma_22=   1123.63    axis=( -0.590286  0.765471 -0.256156)
     Ca  70    sigma_33=   1056.81    axis=(  0.022236  0.332641  0.942791)

     Atom 71  Si  pos: ( -0.061989  0.341818  0.696811)  Total sigma:         405.56
           410.3548         45.1242         19.6887
            48.2865        363.0273         -4.9654
            18.4144         -6.0358        443.3045

     Si  71    anisotropy:   -109.79    eta:   -0.3713
     Si  71    sigma_11=    428.57    axis=( -0.617168 -0.491369  0.614541)
     Si  71    sigma_22=    455.75    axis=(  0.578870  0.245451  0.777601)
     Si  71    sigma_33=    332.37    axis=(  0.532928 -0.835650 -0.132954)

     Atom 72  O   pos: ( -0.224429  0.292359  0.880271)  Total sigma:          86.61
            80.4457        -13.4316         31.6695
           -12.8387         59.5813         23.3254
            34.4764         18.6475        119.7943

     O   72    anisotropy:     80.76    eta:   -0.8033
     O   72    sigma_11=     81.31    axis=(  0.706528 -0.663860 -0.245169)
     O   72    sigma_22=     38.06    axis=(  0.545637  0.731627 -0.408658)
     O   72    sigma_33=    140.45    axis=(  0.450664  0.154955  0.879142)

     Atom 73  O   pos: (  0.106778  0.506746  0.768473)  Total sigma:         119.94
           130.4060          3.9261         16.8785
            -0.5106        136.5518         21.3514
            15.3666         20.8297         92.8755

     O   73    anisotropy:    -59.61    eta:   -0.4558
     O   73    sigma_11=    130.76    axis=( -0.851666  0.518894 -0.073575)
     O   73    sigma_22=    148.87    axis=( -0.443937 -0.788890 -0.424938)
     O   73    sigma_33=     80.20    axis=( -0.278541 -0.329242  0.902228)

     Atom 74  O   pos: (  0.062449  0.116411  0.665845)  Total sigma:         168.41
           162.6035        -24.4843          9.1264
           -22.1913        176.5612         -6.4082
            10.9179         -8.4480        166.0597

     O   74    anisotropy:     44.97    eta:   -0.5931
     O   74    sigma_11=    162.31    axis=( -0.051830  0.393509  0.917859)
     O   74    sigma_22=    144.53    axis=(  0.813998  0.549104 -0.189449)
     O   74    sigma_33=    198.39    axis=(  0.578550 -0.737316  0.348775)

     Atom 75  O   pos: ( -0.158663  0.359804  0.471760)  Total sigma:          99.45
            73.9324        -21.9910          4.8406
           -22.6152        161.9867         -7.5924
             1.7568         -1.6563         62.4415

     O   75    anisotropy:    102.19    eta:   -0.1132
     O   75    sigma_11=     69.25    axis=( -0.927647 -0.237466 -0.288238)
     O   75    sigma_22=     61.54    axis=( -0.291809 -0.020769  0.956251)
     O   75    sigma_33=    167.58    axis=(  0.233064 -0.971174  0.050029)

     Atom 76  Ca  pos: (  0.077729  0.830513  0.905956)  Total sigma:        1080.85
          1073.9445        -13.8157         -4.9899
           -14.5282       1109.2713          8.9921
            -7.7647         12.2809       1059.3198

     Ca  76    anisotropy:     53.97    eta:   -0.3652
     Ca  76    sigma_11=   1069.42    axis=( -0.909999 -0.372336  0.182395)
     Ca  76    sigma_22=   1056.28    axis=(  0.244803 -0.127467  0.961157)
     Ca  76    sigma_33=   1116.83    axis=(  0.334624 -0.919303 -0.207144)

     Atom 77  Si  pos: ( -0.446587  0.848076  0.822910)  Total sigma:         403.70
           410.0364         27.6158         -2.4866
            28.0404        395.0338         23.9659
            -5.8491         37.8787        406.0222

     Si  77    anisotropy:    -69.28    eta:   -0.6250
     Si  77    sigma_11=    412.36    axis=( -0.731168  0.040982  0.680965)
     Si  77    sigma_22=    441.22    axis=( -0.526482 -0.668683 -0.525052)
     Si  77    sigma_33=    357.51    axis=(  0.433832 -0.742417  0.510496)

     Atom 78  O   pos: ( -0.575628  0.758354  1.017844)  Total sigma:          96.71
           104.8065        -21.0079         44.6316
           -21.7250         81.6404         33.7864
            44.7325         26.1010        103.6748

     O   78    anisotropy:    -96.26    eta:   -0.6473
     O   78    sigma_11=    108.02    axis=(  0.499324 -0.795089 -0.344252)
     O   78    sigma_22=    149.57    axis=( -0.675816 -0.108783 -0.728999)
     O   78    sigma_33=     32.53    axis=(  0.542170  0.596658 -0.591652)

     Atom 79  O   pos: ( -0.238983  0.956277  0.890460)  Total sigma:         100.05
           124.9931          0.9087         13.8000
            -4.7472        118.8642         18.2681
            21.3464         21.1404         56.2795

     O   79    anisotropy:    -80.00    eta:   -0.1372
     O   79    sigma_11=    123.05    axis=( -0.440751  0.885777  0.145389)
     O   79    sigma_22=    130.37    axis=( -0.870885 -0.382731 -0.308342)
     O   79    sigma_33=     46.71    axis=( -0.217478 -0.262519  0.940100)

     Atom 80  O   pos: ( -0.423109  0.659186  0.668364)  Total sigma:          95.79
            85.3300          6.7327        -33.9441
            13.4545         50.5344        -11.1544
           -30.6704          1.3258        151.5158

     O   80    anisotropy:    104.23    eta:   -0.3857
     O   80    sigma_11=     74.45    axis=(  0.875762  0.290371  0.385650)
     O   80    sigma_22=     47.65    axis=(  0.295726 -0.954124  0.046840)
     O   80    sigma_33=    165.28    axis=( -0.381559 -0.073026  0.921455)

     Atom 81  Ca  pos: (  0.210550 -0.069508  1.182482)  Total sigma:        1042.49
          1055.1108        -31.9328         28.8168
           -30.3769       1032.4591        -10.1724
            23.1727        -10.0151       1039.9041

     Ca  81    anisotropy:     73.28    eta:   -0.3916
     Ca  81    sigma_11=   1027.63    axis=( -0.186933  0.526897  0.829117)
     Ca  81    sigma_22=   1008.50    axis=(  0.640703  0.705179 -0.303682)
     Ca  81    sigma_33=   1091.35    axis=(  0.744685 -0.474450  0.469405)

     Atom 82  Si  pos: ( -0.273404 -0.091000  1.411699)  Total sigma:         407.36
           409.5759         17.0183         -9.3644
            24.3986        383.9231          0.0198
            -9.0252         -4.2832        428.5842

     Si  82    anisotropy:    -52.64    eta:   -0.5598
     Si  82    sigma_11=    415.09    axis=(  0.710932  0.434622  0.552883)
     Si  82    sigma_22=    434.73    axis=( -0.500825 -0.239025  0.831891)
     Si  82    sigma_33=    372.27    axis=(  0.493710 -0.868315  0.047739)

     Atom 83  O   pos: ( -0.137744  0.009947  1.228903)  Total sigma:         115.51
           122.3161          5.8016        -13.5868
             5.4724        108.2011        -10.5392
           -13.4539        -10.8316        116.0044

     O   83    anisotropy:     32.76    eta:   -0.4195
     O   83    sigma_11=    109.17    axis=(  0.683996 -0.599878  0.415085)
     O   83    sigma_22=    100.01    axis=(  0.222439  0.713424  0.664490)
     O   83    sigma_33=    137.35    axis=( -0.694745 -0.362177  0.621415)

     Atom 84  O   pos: (  0.484110 -0.126787  1.367630)  Total sigma:          97.70
           103.2308        -21.8122         16.7587
           -23.7118         49.7398          3.3076
            30.8623          9.1556        140.1244

     O   84    anisotropy:    -87.62    eta:   -0.8595
     O   84    sigma_11=    101.80    axis=(  0.805010 -0.403962 -0.434480)
     O   84    sigma_22=    152.01    axis=(  0.455932 -0.047322  0.888755)
     O   84    sigma_33=     39.29    axis=( -0.379584 -0.913551  0.146084)

     Atom 85  O   pos: ( -0.258295  0.020894  1.634334)  Total sigma:         114.79
           105.0887        -14.6091         -5.1218
           -15.6224        159.9449         31.8594
            -7.5682         25.0000         79.3468

     O   85    anisotropy:     87.15    eta:   -0.5329
     O   85    sigma_11=    101.22    axis=( -0.971113 -0.237142 -0.026519)
     O   85    sigma_22=     70.26    axis=(  0.045929 -0.294815  0.954450)
     O   85    sigma_33=    172.90    axis=(  0.234159 -0.925661 -0.297190)

     Atom 86  Ca  pos: ( -0.096443  0.366079  1.191233)  Total sigma:        1042.33
          1061.6835        -17.4905          7.5909
           -11.6479       1026.7098         30.4112
            14.8332         34.8077       1038.6114

     Ca  86    anisotropy:    -71.77    eta:   -0.0346
     Ca  86    sigma_11=   1065.43    axis=(  0.461132  0.463654  0.756560)
     Ca  86    sigma_22=   1067.08    axis=(  0.847231 -0.483484 -0.220097)
     Ca  86    sigma_33=    994.49    axis=( -0.263736 -0.742475  0.615772)

     Atom 87  Si  pos: (  0.371846  0.389058  1.404051)  Total sigma:         406.83
           411.2539         20.3936         12.0631
            25.9290        382.5839          2.8626
             9.2923          4.7682        426.6572

     Si  87    anisotropy:    -55.82    eta:   -0.6047
     Si  87    sigma_11=    414.19    axis=(  0.638305  0.387492 -0.665144)
     Si  87    sigma_22=    436.69    axis=(  0.591629  0.305858  0.745940)
     Si  87    sigma_33=    369.62    axis=(  0.492485 -0.869656 -0.034020)

     Atom 88  O   pos: (  0.252965  0.292069  1.209295)  Total sigma:         115.30
           138.4328          3.0565          8.0841
             2.2236         95.9297          6.8516
             5.3934          9.7683        111.5497

     O   88    anisotropy:     37.79    eta:   -0.8235
     O   88    sigma_11=    113.08    axis=( -0.274321  0.384787  0.881298)
     O   88    sigma_22=     92.33    axis=(  0.005750  0.917095 -0.398627)
     O   88    sigma_33=    140.50    axis=( -0.961621 -0.104284 -0.253791)

     Atom 89  O   pos: ( -0.382826  0.436379  1.371832)  Total sigma:         118.62
           126.0609        -19.3302        -27.1628
           -25.9600         92.2655          3.0669
           -35.2604         -4.7613        137.5334

     O   89    anisotropy:     71.52    eta:   -0.7693
     O   89    sigma_11=    113.12    axis=(  0.511233 -0.580876  0.633422)
     O   89    sigma_22=     76.44    axis=( -0.541410 -0.790058 -0.287548)
     O   89    sigma_33=    166.30    axis=( -0.667470  0.195936  0.718396)

     Atom 90  O   pos: (  0.283359  0.621365  1.448711)  Total sigma:         174.85
           174.2287        -20.3612          3.8410
           -23.1593        191.2667          5.3905
             0.4112          7.0424        159.0488

     O   90    anisotropy:     47.40    eta:   -0.3324
     O   90    sigma_11=    164.30    axis=(  0.638108  0.357750  0.681787)
     O   90    sigma_22=    153.80    axis=( -0.534773 -0.431129  0.726736)
     O   90    sigma_33=    206.45    axis=( -0.553928  0.828338  0.083792)

     Atom 91  O   pos: (  0.340998  0.262171  1.616699)  Total sigma:         104.01
           107.3514        -15.3243         14.8716
           -10.7113        145.5836        -25.8599
            13.9612        -18.2643         59.1055

     O   91    anisotropy:    -78.71    eta:   -0.9916
     O   91    sigma_11=    104.23    axis=( -0.926336 -0.356524 -0.121625)
     O   91    sigma_22=    156.27    axis=(  0.318066 -0.913254  0.254562)
     O   91    sigma_33=     51.54    axis=( -0.201832  0.197125  0.959378)

     Atom 92  Ca  pos: (  0.380882 -0.063037  1.709690)  Total sigma:        1064.12
          1050.4131          7.9394        -30.1316
             6.4016       1080.9912        -45.1570
           -30.5664        -52.0939       1060.9415

     Ca  92    anisotropy:     96.98    eta:   -0.6512
     Ca  92    sigma_11=   1052.84    axis=(  0.817483 -0.542469 -0.193517)
     Ca  92    sigma_22=   1010.74    axis=(  0.483685  0.464202  0.742001)
     Ca  92    sigma_33=   1128.77    axis=( -0.312681 -0.700175  0.641861)

     Atom 93  Ca  pos: ( -0.324355  0.341034  1.738051)  Total sigma:        1071.65
          1076.6883          6.8239         20.1224
             1.4035       1080.7308         45.6981
            19.1952         49.0874       1057.5443

     Ca  93    anisotropy:    -81.36    eta:   -0.9004
     Ca  93    sigma_11=   1074.36    axis=( -0.919888  0.391235  0.027229)
     Ca  93    sigma_22=   1123.19    axis=( -0.323786 -0.718456 -0.615616)
     Ca  93    sigma_33=   1017.41    axis=( -0.221288 -0.575114  0.787575)

     Atom 94  Ca  pos: ( -0.261539  0.667608  0.374066)  Total sigma:        1059.81
          1049.5981         -4.0179        -30.2054
            -0.7530       1057.4628        -12.3626
           -29.6077        -17.1025       1072.3701

     Ca  94    anisotropy:     54.46    eta:   -0.8921
     Ca  94    sigma_11=   1057.85    axis=(  0.423875 -0.904611 -0.044812)
     Ca  94    sigma_22=   1025.46    axis=(  0.749062  0.322316  0.578808)
     Ca  94    sigma_33=   1096.12    axis=( -0.509152 -0.278909  0.814232)

     Atom 95  O   pos: (  0.002908  0.747475  0.141662)  Total sigma:         226.54
           228.8047        -10.7382          0.2951
           -13.6504        209.6000        -18.2757
             2.5092        -12.7237        241.2169

     O   95    anisotropy:    -40.93    eta:   -0.6807
     O   95    sigma_11=    230.90    axis=(  0.884717 -0.200221 -0.420935)
     O   95    sigma_22=    249.47    axis=(  0.308614 -0.425169  0.850875)
     O   95    sigma_33=    199.25    axis=(  0.349332  0.882691  0.314364)

     Atom 96  H   pos: ( -0.036455  0.714807  0.000448)  Total sigma:          23.87
            17.8863          0.4860          5.6616
             0.8265         12.5437          1.3532
             6.8405          0.1467         41.1812

     H   96    anisotropy:     28.36    eta:   -0.2065
     H   96    sigma_11=     16.37    axis=(  0.962212  0.116882 -0.245940)
     H   96    sigma_22=     12.46    axis=(  0.120509 -0.992712 -0.000307)
     H   96    sigma_33=     42.78    axis=(  0.244184  0.029343  0.969285)

     Atom 97  O   pos: (  0.757460  0.125418  0.038557)  Total sigma:         157.54
           126.7562        -54.7571         -8.1785
           -71.4007        135.6904         -8.7970
             2.1784         -1.3391        210.1593

     O   97    anisotropy:   -134.66    eta:   -0.1812
     O   97    sigma_11=    194.29    axis=(  0.681428 -0.724659 -0.102595)
     O   97    sigma_22=    210.55    axis=( -0.041187  0.101988 -0.993933)
     O   97    sigma_33=     67.76    axis=( -0.730726 -0.681519 -0.039651)

     Atom 98  H   pos: (  0.758968 -0.882994  2.099159)  Total sigma:          28.62
            31.6659          5.5519          2.2233
             4.6763         27.4730          2.0354
             2.1508          2.4069         26.7215

     H   98    anisotropy:     11.21    eta:   -0.2763
     H   98    sigma_11=     25.92    axis=(  0.418280 -0.083551 -0.904467)
     H   98    sigma_22=     23.85    axis=(  0.465031 -0.835664  0.292253)
     H   98    sigma_33=     36.09    axis=(  0.780249  0.542849  0.310688)

     Initialization:
     gipaw_setup  :      0.31s CPU      0.37s WALL (       1 calls)

     Linear response
     greenf       :  15734.11s CPU  15928.32s WALL (      96 calls)
     cgsolve      :  15654.59s CPU  15847.41s WALL (      96 calls)
     ch_psi       :  15192.44s CPU  15372.94s WALL (    6676 calls)
     h_psiq       :  11103.74s CPU  11225.56s WALL (    6676 calls)

     Apply operators
     h_psi        :   8968.48s CPU   9061.03s WALL (    7303 calls)
     apply_vel    :    202.62s CPU    210.95s WALL (      84 calls)

     Induced current
     j_para       :    495.90s CPU    500.22s WALL (     108 calls)
     biot_savart  :      0.07s CPU      0.07s WALL (       1 calls)

     Other routines

     General routines
     calbec       :   4322.39s CPU   4402.85s WALL (   21467 calls)
     fft          :      0.37s CPU      0.38s WALL (      32 calls)
     fftw         :   6235.66s CPU   6288.76s WALL ( 3707890 calls)
     davcio       :      0.01s CPU      2.01s WALL (      64 calls)

     Parallel routines
     fft_scatter  :   1918.78s CPU   1938.78s WALL ( 3707922 calls)

     Plugins


     GIPAW        :      4h59m CPU      5h 3m WALL


   This run was terminated on:  13:38:58   3Nov2023            

=------------------------------------------------------------------------------=
   JOB DONE.
=------------------------------------------------------------------------------=
