# Supplementary material for: Is there a future for 43Ca nuclear magnetic resonance in cement science?
Source: Phys Chem Chem Phys. 2025 Apr 9;27(17):9159–68. doi: 10.1039/d5cp00491h (PMC11997747; doi:10.1039/d5cp00491h)
Supplement: CP-027-D5CP00491H-s001 [file CP-027-D5CP00491H-s001.zip › QE-Files/CSH-bulk-structures/CONFIG_surf25]

Surf 25
0 3
  13.323007315   0.070793329   0.287840409
  -4.114269737   6.121187652  -0.107499507
  -1.620100975   3.411857011  22.767286384
Ca 1
5.3716955268 1.2687322166 6.6034558343
Ca 2
1.9501296608 1.3648033986 4.6349024419
Ca 3
-0.1964489584 4.2077310816 4.4231656952
Ca 4
3.2353799051 4.2814499318 6.5045295713
Ca 5
3.38675228 5.8571691503 -0.1068950316
Ca 6
-1.636091191 4.9642082535 10.072459802
Ca 7
11.9645102177 1.186892002 6.4339855315
Ca 8
8.816964885 1.2996204222 4.6306378794
Ca 9
6.5859649197 4.1242230901 4.4653714833
Ca 10
10.091452265 4.3732750631 6.6159684456
Ca 11
8.5237788118 3.9644342165 15.8733310187
Ca 12
0.9616341444 0.5218075731 0.4129626465
Si 13
-1.2651545281 3.0340684013 0.9253974628
Si 14
6.6376188811 4.4678982447 7.4440925575
Si 15
9.8582264881 4.4975610879 3.1054177813
Si 16
4.2701427317 2.7224071364 1.0748856367
Si 17
-0.1748226886 4.3886210783 7.4759311469
Si 18
3.0253443639 4.6049738381 3.1930728966
Si 19
-2.0426395728 7.1224147834 7.5431044577
Si 20
5.5016661028 1.0638229282 3.5567103773
Si 21
4.9835268826 7.1972667756 7.6515606709
Si 22
12.1291124723 0.9481208831 3.4440321115
O 23
2.1670545686 5.9382779217 2.6740697482
O 24
3.0666889153 1.9615462188 6.7842143482
O 25
6.5498022434 1.7756194934 4.5846421751
O 26
-3.3284485941 6.7585652049 6.6084888997
O 27
0.1164061894 6.6541967771 4.2957459113
O 28
3.3758388678 1.5112843187 0.4796814577
O 29
-0.220679312 4.1234772488 2.1042591679
H 30
0.6829560237 3.7332958915 2.111924122
O 31
0.1123890287 3.8914464562 9.0047859718
O 32
3.3243735768 3.9819382379 1.6436186052
O 33
9.0474239247 1.5852461093 9.3186085001
O 34
11.4100765915 1.7594746624 2.1896161821
O 35
6.2339657756 6.069723131 7.7098076727
O 36
8.9169426594 5.8460413356 2.6247581731
O 37
9.7144301983 2.129585102 6.6579014568
O 38
-0.2721872374 1.8331719138 4.0990467309
O 39
3.6326764718 6.5409650932 7.0246741048
O 40
6.8266427068 6.4278289875 4.2571655432
O 41
-2.0269810396 2.8496749525 -0.7028614009
H 42
8.6944226317 6.4220737281 22.2476439027
O 43
5.1766639551 3.3066072502 -0.1414496041
O 44
6.9539269433 3.8213039548 8.9090846248
O 45
-2.6013092622 4.1668295084 1.4166178618
O 46
5.46038004 3.6679309329 6.6422582142
O 47
8.7352718144 3.3440162591 3.4346282655
O 48
7.8829314023 4.6148923071 6.3910659232
O 49
-2.5252728672 4.7913048989 4.1065838795
O 50
-1.0136878388 3.3685984738 6.5150575201
O 51
2.1594651113 3.6239531736 4.1399789322
O 52
1.059020647 5.0105813389 6.6311785548
O 53
4.4010084301 5.0803656977 3.9217418186
O 54
-2.278950424 7.5994056031 9.0851190409
O 55
5.1829573987 2.2201774485 2.3761475933
O 56
-1.301506311 5.6206519368 7.7621918172
O 57
-0.2588137787 6.9163667522 10.5809819917
H 58
0.5875857785 7.1468464423 10.1031044531
H 59
3.1545078714 1.2397484452 10.1136410762
O 60
1.2567343346 8.6882308074 20.4499369037
H 61
1.7369643219 8.2722057354 19.6979145876
H 62
4.5114595838 2.8951211139 20.1770124528
O 63
7.5223302952 5.8762266719 10.5232755459
H 64
7.09302433 5.2013179738 9.9150922922
H 65
7.080770747 6.7221251674 10.3215655138
O 66
4.9217532357 6.5581657451 1.6419666103
H 67
9.8628143671 0.9956668509 1.8238468595
H 68
4.9242127971 5.9514663345 2.4296242427
O 69
8.810437536 6.4180129903 16.2741549297
H 70
8.3696613845 7.1690602431 16.7123787419
H 71
-3.5781839366 6.6351863252 15.9131296817
O 72
6.9819883496 5.1813717542 14.3962762635
H 73
6.0328001592 5.0268434299 14.5817142478
H 74
7.0306422068 6.115777159 14.0872410652
O 75
4.2220650389 7.7234641032 16.4093012137
H 76
3.7031168904 7.4608002505 17.210468919
H 77
4.1513974528 6.9662077321 15.7832570157
O 78
6.0900765451 8.7474003163 19.8388030309
H 79
6.4712931287 8.7352727583 20.7598016171
H 80
6.0999010732 7.8115929701 19.5203156367
O 81
-1.6442164811 6.7798723254 15.2919445007
H 82
-1.983439794 5.9557566621 14.8557192451
H 83
-1.0825585751 7.2498657541 14.6184275612
O 84
-1.8473430244 6.8123865587 2.329923583
H 85
-1.4685963435 5.9334388146 2.5402964343
H 86
2.9162576533 1.0377308067 1.6915954322
O 87
-0.4953153726 3.209319262 14.0416063385
H 88
-0.0657355854 3.7553464677 13.3317382465
H 89
-0.8637171702 2.406461897 13.5635148209
O 90
0.3158440562 4.4529016115 11.7759814797
H 91
0.6386087016 3.9321395613 11.0064684589
H 92
0.6749841362 5.3601503963 11.6582732331
O 93
2.0495253989 5.660930219 20.5316160834
H 94
1.1046582796 5.6307677456 20.8264689505
H 95
2.5680410282 6.0493249693 21.2968877411
O 96
9.9180222942 4.7758716447 12.0352370418
H 97
9.7374810598 5.7555404389 11.879109122
H 98
9.1655105385 4.2360835355 11.6532764178
O 99
10.4690832754 4.5725268139 14.5971412494
H 100
-1.9987657538 3.98216741 14.2886542121
H 101
10.2041731519 4.6363010973 13.6257081095
O 102
7.7763944235 3.4286315483 1.0602163231
H 103
8.1400550025 3.2989078667 2.0240151092
H 104
6.7951364676 3.4424899778 1.099274145
O 105
9.531006604 4.6909843526 9.056382953
H 106
9.0551023765 5.5170666603 9.3103982405
H 107
8.7558341874 4.0532641431 9.0443243232
O 108
2.709564439 4.0423149343 8.9867888888
H 109
2.727807789 3.0634570476 9.1446978347
H 110
1.6909110105 4.1292665339 9.0267088065
O 111
-0.6203241956 3.0202905919 16.6839875255
H 112
0.0222506408 3.5176066241 17.2172258784
H 113
-0.3795379395 3.1360962726 15.7189648814
O 114
2.4622142233 7.1706821467 18.419590426
H 115
2.33217235 6.5365112638 19.1974130242
H 116
1.7577773904 6.9267283269 17.744288812
O 117
8.2990726731 5.6101159226 -0.2941260199
H 118
8.1361876742 4.7855222537 0.2807388905
H 119
7.4613617601 6.1246281438 -0.2228472834
O 120
5.6790285135 6.0493667195 19.1039241759
H 121
5.6473196147 5.7056933822 20.0413019155
H 122
4.7560808742 6.1202586381 18.7912661437
O 123
1.0053186564 5.6810640511 -0.1590817836
H 124
0.68568584 5.0180569632 0.5012119451
H 125
0.39578422 6.462364529 0.0246879273
O 126
-0.8259604139 5.3477175875 21.1029185362
H 127
-1.4936412751 5.915198745 21.6074182053
H 128
-1.3312657746 4.7604398089 20.5108389707
O 129
10.2124545782 4.0090312295 17.5458309963
H 130
10.1110870643 3.6754271137 18.4688043319
H 131
11.123442928 3.6981117319 17.2930976709
O 132
0.354562972 7.9375443446 13.7421987994
H 133
0.9240272071 7.3543791688 13.183345227
H 134
4.5162084566 2.6739581517 13.3631976389
O 135
4.0052337549 9.1229054976 21.7259508687
H 136
3.9978579441 8.1655906883 22.0568097838
H 137
4.4477942203 9.0894567964 20.8474851542
O 138
0.8253140628 6.5297902407 16.4113657995
H 139
-0.161610505 6.5460590468 16.2565790563
H 140
1.1696141813 7.029789186 15.6422635147
O 141
2.3576951772 6.8559677529 12.1528135429
H 142
2.9727276898 6.2885123676 11.585817334
H 143
2.4703592749 7.730287229 11.7234790944
O 144
7.984512059 3.0015646229 11.2052522598
H 145
7.3814756751 3.4842679793 10.5833309642
H 146
8.4355734758 2.3903714131 10.5124579568
O 147
3.213807328 3.5997420585 19.2597345815
H 148
2.7325179092 4.2898201794 19.7944221944
H 149
-1.5419472884 9.0034320183 18.9977156583
O 150
3.9682553865 5.4288598723 14.7058929948
H 151
3.4286989312 4.7172386266 15.0929998256
H 152
4.2316207878 5.0949244828 13.8015059031
O 153
5.0186010634 4.2213540887 12.4610251017
H 154
4.7079811723 4.7384104707 11.6361367406
H 155
5.983644007 4.3755329457 12.4989708339
O 156
-3.2967125283 7.2912804635 11.3228290152
H 157
-2.9842732812 7.4735949353 10.3202055185
H 158
-2.5508313744 7.593314362 11.8709943732
O 159
8.1863833309 2.5004934003 13.861324034
H 160
3.6233074367 7.7526875081 13.7109660624
H 161
8.0850921449 2.8205980154 12.9284585618
O 162
4.0316167185 5.6200278222 10.5633510108
H 163
3.5678507645 5.0008898056 9.9101219375
H 164
4.4806083451 6.376250504 10.0511830751
O 165
7.3951997689 7.5356857459 12.8870651293
H 166
8.0050881508 6.9914548816 12.3426518613
H 167
11.0620245373 1.95026764 12.3030473268
O 168
11.2374814283 2.5716561914 10.323921513
H 169
-1.2756662197 2.4830372904 9.4727568461
H 170
10.4126996885 2.2542467631 9.792715129
O 171
5.866020039 1.4975488526 9.0219183522
H 172
6.2905268665 2.4486067711 9.0263416319
H 173
6.6498652658 0.9127921229 8.9460697791
O 174
5.6175983928 5.335740697 21.8004560418
H 175
7.766690087 2.4561266585 -0.2983094822
H 176
4.7098005797 5.7509748968 22.0088623951
O 177
6.6362054375 4.0395454373 17.3590966178
H 178
6.3239588759 4.7441299492 17.9847744253
H 179
6.3561603593 3.1971307335 17.7616581858
O 180
-3.5435042412 8.9357108249 21.3249147316
H 181
1.4567881235 3.217344514 21.4870971311
H 182
-3.409270968 7.958883619 21.5046477805
