# Supplementary material for: Is there a future for 43Ca nuclear magnetic resonance in cement science?
Source: Phys Chem Chem Phys. 2025 Apr 9;27(17):9159–68. doi: 10.1039/d5cp00491h (PMC11997747; doi:10.1039/d5cp00491h)
Supplement: CP-027-D5CP00491H-s001 [file CP-027-D5CP00491H-s001.zip › QE-Files/CSH-bulk-structures/CONFIG_surf13]

Surf 13
0 3
  13.344206447  -0.288419730   0.100370893
  -4.144946810   6.176642824  -0.012196885
   0.162004760   0.059462027  22.459929223
Ca 1
5.9587251836 0.0962100499 7.0616678267
Ca 2
2.5105294146 0.1712397818 4.4689082526
Ca 3
0.3369464209 3.1230938171 4.7124627826
Ca 4
3.4963676156 3.1841018266 7.0597168802
Ca 5
10.6892137222 3.555466324 10.0165868646
Ca 6
0.6550877303 1.3050492431 10.6718274405
Ca 7
0.4792008646 -0.0166281492 15.2901447089
Ca 8
12.5009727649 -0.1521241655 6.2819302596
Ca 9
9.2522719339 -0.045946719 4.4439378863
Ca 10
7.1590986918 3.0283532091 4.4906216703
Ca 11
10.4920629752 2.8968111348 6.362538824
Ca 12
7.6615845938 1.0967690376 9.9853693337
Ca 13
0.6438203096 0.6625187473 20.8149736426
Si 14
-0.9352309226 2.3261154837 1.2515323318
Si 15
7.5229870205 3.4357209685 7.8754947067
Si 16
10.2779849945 3.2022501675 3.1999974424
Si 17
5.3208990356 2.0510953233 1.7989291914
Si 18
-0.0726680692 3.337666964 7.8724728549
Si 19
3.6009227521 3.3133098768 3.9590634665
Si 20
2.356177813 -0.0765866953 7.7304986723
Si 21
1.8973047035 5.9521863412 3.8295311325
Si 22
5.4395241789 6.0251065453 7.7260355018
Si 23
8.5828339325 5.8315679887 3.2180428196
O 24
2.839890424 4.6676123881 3.3511432282
O 25
3.6522994162 0.9225611662 7.5317869652
O 26
6.9113968613 0.7214756255 4.8213487469
O 27
1.3847915785 -0.1089824617 6.4235398647
O 28
0.5538120151 5.4692817511 4.5753687693
O 29
5.0655285643 1.8977465001 0.1997582116
O 30
0.2139149879 3.1404758739 2.1519512084
H 31
1.0752734016 3.2050108951 1.6531290763
O 32
-0.2690081118 2.9324392173 9.4302087321
O 33
3.9291701589 2.3880238974 2.6261762675
O 34
9.7435967 0.8190366581 9.0392067625
O 35
12.2746528297 0.4429557716 1.8110368557
O 36
6.5074667752 4.7516432004 7.8913066454
O 37
9.4173189714 4.5215009125 2.6383866909
O 38
10.135279419 0.6273837741 6.3923766174
O 39
0.3106290917 0.9015787186 4.0222746358
O 40
3.9288860871 5.4175351343 7.5565864871
O 41
7.3176325476 5.3663859695 4.0974437937
O 42
-0.3907232488 2.4846982823 22.151949327
O 43
6.4883316736 3.0890346913 2.2054683966
O 44
8.5501313267 3.6506024706 9.1484052648
O 45
10.9801664817 2.6906180991 1.7790689701
O 46
6.6912840987 2.0508901405 8.0014725434
O 47
9.2708936533 2.1439300292 3.8530561709
O 48
8.3306734111 3.5978507996 6.4471032214
O 49
-1.9401287106 3.9331683909 4.1915223557
O 50
-0.6058979974 2.3082470167 6.6920568725
O 51
2.574497475 2.5008151137 4.912431644
O 52
1.3701629603 3.9425331282 7.407016834
O 53
4.8882572956 3.7460037921 4.843679363
O 54
1.6292549573 0.0343537444 9.1653344109
O 55
5.716732995 0.4924757189 2.3401344144
O 56
-1.2975888348 4.482959063 7.6826362948
O 57
5.3072297922 0.0686597804 9.5479811962
H 58
0.845040993 5.3602137787 9.7991614792
H 59
4.5230954567 0.528258426 9.1448590123
O 60
3.4733976516 4.6350498902 18.7739990329
H 61
2.5272657774 4.8163386055 18.9031697359
H 62
3.8107821226 4.2404175401 19.6189641588
O 63
11.8873221496 -0.0944959546 10.2930852451
H 64
8.0328624728 5.2868904629 9.75733011
H 65
11.0834288866 0.2926515882 9.792345077
O 66
5.4247253849 5.4896436803 1.9484565183
H 67
10.2962374449 -0.0594482708 1.7733916983
H 68
5.8764353642 4.5678395364 2.0312672668
O 69
-1.7077503212 5.3762110984 16.6440731179
H 70
2.5423706167 -0.1652040878 17.4141573634
H 71
-1.9274624676 4.5020714782 17.0375657675
O 72
11.3650856499 1.3344397421 20.4360656077
H 73
11.2691155991 0.4256377469 20.8213943621
H 74
11.871747176 1.817328567 21.1752594614
O 75
11.2049467291 2.2900980372 17.6728047976
H 76
10.372822458 1.7785536179 17.5127361801
H 77
11.4211866158 2.1267962287 18.6144430848
O 78
8.4846307376 5.7794840598 17.5702867405
H 79
7.8497564226 5.1410899818 17.9738839116
H 80
12.2068470424 0.4803986457 17.6676636948
O 81
2.3018057582 1.2626889774 14.422609534
H 82
2.2376294808 1.821478955 13.6068206102
H 83
3.1556459481 1.4756283355 14.8599298138
O 84
-0.9711395661 5.7253691165 1.9637031954
H 85
4.0850742527 -0.0700310105 1.9576081637
H 86
-0.7674535384 4.7798448826 2.1473148336
O 87
0.6125563589 4.7798797602 15.2357480828
H 88
-0.1174789814 5.1860904126 15.7693259874
H 89
1.4870705728 5.1875498243 15.4521984649
O 90
-0.0605136451 2.1930772074 15.8177125245
H 91
-0.8668037028 2.4194036672 16.3328322874
H 92
0.3320371889 3.0540099104 15.5283352423
O 93
-0.2767160147 4.5893779055 20.3930303522
H 94
-0.4037202704 3.9814035852 21.1702485579
H 95
0.4142369333 5.2698633859 20.6338582213
O 96
0.5583495108 4.7427888001 12.5329520558
H 97
0.4959858488 4.7979318086 13.5286323975
H 98
0.9904228503 3.8521114382 12.3686006045
O 99
10.3209050637 3.8109673945 14.4448235349
H 100
-2.893983918 4.2121823657 13.3586216001
H 101
10.2786485269 2.8386852863 14.6384165079
O 102
5.8133322916 0.2180605314 20.8790169338
H 103
6.6417194527 -0.1577284603 21.2473064353
H 104
5.5749282286 0.9171053393 21.6029667061
O 105
4.672452739 1.5704613093 12.4729187524
H 106
4.6953643933 0.5916055634 12.4841491491
H 107
3.7248374577 1.8010727371 12.2263294948
O 108
13.2993852066 0.2655323943 13.0900778224
H 109
12.3326039806 0.0624300483 12.977237257
H 110
-3.638060109 5.9436648407 12.5731580286
O 111
0.6744390186 2.3471311505 19.2052833936
H 112
1.4887959405 2.2438937822 18.6417465716
H 113
0.4673097703 3.2871356754 19.4165658265
O 114
2.9130060059 1.4609084737 21.0958278256
H 115
3.5903635279 1.0296809505 21.6485049648
H 116
2.778499578 2.3032203629 21.6319544289
O 117
7.7377365682 2.8944231828 22.2785991117
H 118
7.5558853507 2.9252506727 0.8212545155
H 119
6.8231356077 2.5138926617 22.1567886478
O 120
9.1167654053 2.4926873057 20.0590805687
H 121
9.9635008729 2.0178668278 20.3133181095
H 122
8.5999273922 2.6042647359 20.9038295324
O 123
3.312929041 5.6283949214 0.4439972834
H 124
2.665229453 6.0540994027 1.0655645559
H 125
4.1595379541 5.5777186648 1.0028679
O 126
2.1970887205 3.433459713 22.649504741
H 127
2.7193606788 4.2936882291 22.738865949
H 128
1.2012360378 3.5494429553 -0.3004985024
O 129
-2.8076887713 5.068561322 19.4871569956
H 130
9.9637698905 3.9713532075 19.6769281198
H 131
-1.9052156215 4.8321665899 19.8264405834
O 132
8.7845299803 0.8892099482 17.9708609094
H 133
8.8147619125 1.4285358588 18.8172072444
H 134
4.486663858 6.1277368397 18.2299209505
O 135
7.8666111394 5.4367736408 21.8329410978
H 136
7.9440863176 5.7654383436 22.7618717595
H 137
7.7396412413 4.4373991323 21.9152267943
O 138
4.4275342143 1.9611661829 16.1451072628
H 139
4.7248143083 2.9252139857 16.1719255947
H 140
5.1893438163 1.4955424206 16.5407575518
O 141
3.2578306967 5.6671922053 15.2159355788
H 142
3.5750011824 5.1428894281 14.4275389969
H 143
3.9022221921 5.3372910942 15.9014664147
O 144
7.0395597363 3.0896115398 11.2129980782
H 145
7.563653716 3.5805578199 10.5116755875
H 146
6.2674933227 3.6293661701 11.4463546192
O 147
2.8897817889 1.3548782446 18.2224283174
H 148
3.507410747 1.724405214 17.5209747158
H 149
3.3397320989 1.4171598799 19.0878031276
O 150
5.3187963658 4.4451666128 16.4102106905
H 151
6.1339390043 4.5352119806 15.8207958766
H 152
5.653549299 4.4189365725 17.3430466467
O 153
7.3121640324 1.937862087 13.8919861259
H 154
6.4841254048 1.8871787493 13.36956077
H 155
7.3185381629 1.1193980134 14.4492200768
O 156
4.8397147654 4.0003693255 21.0125318552
H 157
4.9142422606 3.2138724123 21.6508863381
H 158
4.5736022982 4.7534262967 21.5693048844
O 159
7.4492326821 4.5184585301 14.8403356688
H 160
7.5491978795 3.563921929 14.5752129814
H 161
7.1325345691 4.964871197 13.9979969934
O 162
4.5362424685 4.3700758566 13.198841339
H 163
5.4099120097 4.9095316813 12.9881493307
H 164
4.6814808531 3.4032877354 13.1425742036
O 165
10.254534815 1.1555673168 14.9741267348
H 166
10.4093522319 0.7100433785 14.100776641
H 167
9.4152543943 0.7816563546 15.2976215283
O 168
9.4518881998 1.8647160423 11.6746557683
H 169
9.9041228891 1.0617219433 12.0846366133
H 170
8.8667235998 2.2182349804 12.3791701079
O 171
3.0178559402 5.4909051413 11.3934188276
H 172
2.101201945 5.3996172989 11.755040967
H 173
3.6058344646 5.0296770005 12.0663560273
O 174
6.1586816644 1.4394300412 18.3901941657
H 175
7.0732105841 1.1904879085 18.0874606524
H 176
6.0443211232 0.9981267244 19.271582481
O 177
6.5663698831 4.0943144184 18.8367706752
H 178
6.4948404092 3.105705088 18.69912103
H 179
6.0526084993 4.2329614175 19.6678711035
O 180
-2.8507554591 5.5494539062 0.1016224244
H 181
-2.0460693122 5.7469666623 0.6476290226
H 182
9.9242502518 4.8145114039 0.8667975744
O 183
2.1472402776 2.5141313016 11.9005566445
H 184
2.6137010127 3.2277096294 11.4253481793
O 185
-2.6715155897 5.0245779024 11.8622036072
H 186
-1.7507510412 5.2636618311 12.0851377723
O 187
6.5071746066 5.8618170899 12.7087421519
H 188
6.9082179096 5.7347276291 11.808594603
