# Supplementary material for: Is there a future for 43Ca nuclear magnetic resonance in cement science?
Source: Phys Chem Chem Phys. 2025 Apr 9;27(17):9159–68. doi: 10.1039/d5cp00491h (PMC11997747; doi:10.1039/d5cp00491h)
Supplement: CP-027-D5CP00491H-s001 [file CP-027-D5CP00491H-s001.zip › QE-Files/CSH-bulk-structures/CONFIG_surf14]

Surf 14
0 3
  13.118407792  -0.083852352  -0.008803894
  -3.984276507   6.201116051  -0.112392953
  -0.013954513  -0.417984958  22.502257379
Ca 1
5.4023983677 -0.3504701206 6.7188171765
Ca 2
-1.7521609509 5.8318684408 4.3901081687
Ca 3
0.0409372693 2.5544027675 4.2600860817
Ca 4
3.4275916752 2.594319762 6.9852589554
Ca 5
10.0411641633 2.5747418989 9.5843119167
Ca 6
0.777288457 0.9919623262 9.9954889881
Ca 7
0.8058105924 2.7477867853 13.4939213723
Ca 8
8.0600434532 5.6001825946 6.118785499
Ca 9
4.8479649857 5.6948037105 4.2606329314
Ca 10
6.7887022878 2.5626661178 4.2859560755
Ca 11
10.0299095195 2.4811721827 5.9196964997
Ca 12
6.9165178305 0.5543676127 9.6330778209
Ca 13
9.642509975 4.7331088759 16.6970123315
Si 14
11.8287056479 1.4407048947 1.1199558352
Si 15
6.8922344077 2.9473666009 7.7016663968
Si 16
9.8562661453 2.8198014435 2.9272899204
Si 17
4.9456190241 1.4610336832 1.6637915281
Si 18
-0.1929299459 2.5752520227 7.6280901254
Si 19
3.3137140449 2.8432733163 3.8828515748
Si 20
-1.6545203731 5.3255796173 7.4736426559
Si 21
1.683498641 5.449938867 3.5225867069
Si 22
5.0693219147 5.700387898 7.6210092424
Si 23
8.1932496941 5.3946850781 3.0890418416
O 24
2.6657223483 4.1787037579 3.1368614914
O 25
3.1894386032 0.3805960847 6.9766795247
O 26
6.4959393469 0.261955219 4.6058960701
O 27
-2.8885368927 4.9094369315 6.4636162615
O 28
0.3938088833 4.9431304215 4.3492616527
O 29
4.5297454588 1.0011729892 22.5886883724
O 30
-0.0209917914 2.3353911785 1.8272240044
H 31
0.7939350034 2.3779598098 1.2187091232
O 32
-1.0657659473 2.09750539 8.919055947
O 33
3.670899259 1.8186202986 2.6528924688
O 34
9.2411715505 0.4040488957 9.0949800592
O 35
11.5481825107 0.015591507 1.9069791494
O 36
6.0430355429 4.3637743164 7.7587608086
O 37
8.8743908067 4.04961667 2.4343306288
O 38
9.6424434009 0.2700668368 6.4101674717
O 39
0.0812699747 0.1856841353 4.0563640729
O 40
3.5118815702 5.1774108026 7.5041983546
O 41
7.0179828602 4.926832139 4.1065092043
O 42
12.0353271694 0.7929698004 22.0605432813
O 43
6.1462237498 2.4813597951 2.0361794971
O 44
7.7822395443 2.9046674159 9.0992064737
O 45
10.4570162344 2.3133811724 1.4522038189
O 46
5.8326616793 1.698291568 7.6831698499
O 47
8.9862444949 1.7223558838 3.7514338779
O 48
7.8363797222 3.0636197915 6.3728631044
O 49
-2.1080887795 3.3931736138 3.9694472556
O 50
-0.7234716648 1.7564106329 6.3092520478
O 51
2.2287018792 2.1313238719 4.8497474444
O 52
1.3876432095 2.5318019706 8.0683308558
O 53
4.5858154516 3.3092613596 4.7854735641
O 54
-2.0922708712 5.3351806442 9.0387337771
O 55
5.3169400177 -0.1133594713 2.1278230442
O 56
-0.4617660669 4.1575002632 7.2161184071
O 57
1.2086884861 5.0807622338 9.264617674
H 58
1.3105398332 4.1478913906 8.8955233565
H 59
0.2459947044 5.2100251784 9.4103321494
O 60
3.0828073131 4.5279468558 19.2857296586
H 61
2.7255419762 5.273020286 19.8848753981
H 62
3.5859764223 3.9170599863 19.8738776307
O 63
7.8050113468 5.5792676158 9.841562767
H 64
7.7550305458 4.6180172743 9.5680780324
H 65
10.9330344686 -0.2237100613 9.625816578
O 66
5.1685580521 4.9359818251 1.9015234677
H 67
5.9418838515 5.4885042695 1.6296943196
H 68
5.5450158936 3.9857228834 1.9609591571
O 69
2.7188379832 0.5125942259 17.8083433181
H 70
2.2623367024 1.387575816 17.8776834687
H 71
3.030208487 0.3124576418 18.7369920327
O 72
10.8173616569 1.5317806779 19.3865990265
H 73
10.8787333854 0.5853083559 19.6714949687
H 74
11.4654442184 2.0649532118 19.9237935974
O 75
10.2300314154 2.5247814315 16.9615491864
H 76
10.3772758758 2.2435492972 17.9011932664
H 77
10.0992597413 1.6747858879 16.4695162603
O 78
12.8566524862 0.5749668833 17.6102554253
H 79
11.9796148381 0.9948634178 17.6383567883
H 80
0.0940825216 0.7839096803 18.5367091775
O 81
3.0806254468 2.5180608104 14.0627284665
H 82
3.6790997753 1.8437625515 13.660586313
H 83
3.359225175 2.6280096086 15.0025698624
O 84
-1.6227106746 5.5952141101 1.9276717235
H 85
-0.7087443963 5.3906407207 1.6607975742
H 86
-2.2033341515 5.2999007969 1.1897265076
O 87
4.6575247671 0.1981396117 16.0338201236
H 88
4.1136110005 0.4791854933 16.8285954967
H 89
5.6196458152 0.404825868 16.1338097078
O 90
0.8927581935 3.7304317087 15.6321591702
H 91
0.9190971477 3.3449246258 16.5442587655
H 92
0.7290519732 4.7023180182 15.7662505171
O 93
-0.8953042769 3.4497176831 20.7865596182
H 94
-1.7515911251 3.6985595879 21.2445449434
H 95
-0.4262451308 2.8687886444 21.417387295
O 96
4.8198372507 0.4745720134 13.1445967988
H 97
5.0065763642 0.5157909683 14.1052506754
H 98
4.1797158128 -0.3967359454 13.0154593908
O 99
-1.9448858091 5.384623323 15.0582276451
H 100
-1.5930163182 4.9311967687 14.2355997582
H 101
-1.2094601848 5.9585230432 15.3368696433
O 102
6.3203003967 0.4630899883 20.5768321964
H 103
7.1438226748 1.0025127414 20.6507703937
H 104
5.7848952252 0.601239773 21.4145665878
O 105
5.0434500626 1.6533496611 10.7430177593
H 106
4.9384164223 1.4422587497 11.7074168141
H 107
4.6670287271 2.5353149435 10.5998893608
O 108
-2.8743740467 6.2753973071 12.1433381907
H 109
-3.6820021212 5.8332826648 12.4864259229
H 110
-2.0896457544 5.7366656451 12.4426931693
O 111
0.648036712 0.8733082462 20.2056485154
H 112
1.537572716 1.0864599529 20.5502425836
H 113
0.0355073939 0.8884306939 21.026195174
O 114
3.4268445128 -0.0964356536 20.3286742805
H 115
-0.5959683361 5.1241092912 20.3361653243
H 116
3.7883715139 0.2501482798 21.1859600432
O 117
7.1441973347 3.0337316227 22.3080375646
H 118
7.0056220735 3.0278795791 0.7130870799
H 119
6.2210862712 3.0625032349 21.9451553196
O 120
8.3892802859 2.2566167829 20.1634803199
H 121
9.3436206967 1.9746921846 20.1694331867
H 122
8.0835680216 2.5525134572 21.0855428787
O 123
3.1334876149 4.9654998986 0.2773775284
H 124
2.3953819719 5.4439990838 0.7289458014
H 125
3.8744124073 4.9709510034 0.9671135589
O 126
1.8967527041 2.1238181437 22.5787837437
H 127
2.3206146848 3.0234689192 22.6923019152
H 128
2.6641709004 1.9243036928 0.2331318911
O 129
10.0094169561 4.4822291107 19.0667588783
H 130
-3.1264313063 5.4312747263 19.5681231644
H 131
9.2985835621 3.9456998237 19.4803517183
O 132
8.2980687354 0.3803931085 18.0585024884
H 133
8.1955640351 1.0917799439 18.7295737777
H 134
7.9757769136 -0.4473275961 18.4951583248
O 135
7.2600475521 5.2632892526 20.3332757098
H 136
7.5547410701 5.9193921551 21.0988085094
H 137
6.7571048919 4.5687239661 20.796089601
O 138
3.9945504901 3.162832266 16.642610559
H 139
3.4177708129 3.8515750725 17.0090420278
H 140
4.4162653987 2.7072307406 17.4261397736
O 141
7.2960982191 0.7020319275 15.6783307228
H 142
7.8380661167 0.256466926 14.9960627135
H 143
7.7807132497 0.6249093847 16.5656249758
O 144
7.8417595709 2.9321661695 11.8362145027
H 145
7.5939726708 3.0072229221 10.8770704294
H 146
7.6220359064 3.8110925418 12.2343901228
O 147
1.2749096432 2.9703191923 18.21976103
H 148
1.8752468454 3.6296310953 18.6799111733
H 149
0.5664507704 2.7744275042 18.8614860946
O 150
10.3812905496 0.041839441 15.9218065237
H 151
9.9051539673 -0.3512702147 15.1467946382
H 152
10.5557353709 -0.6907167118 16.5676332373
O 153
6.1031247308 3.0130878511 14.9547357845
H 154
5.4199509677 3.2064780674 15.6428656307
H 155
6.520548541 2.1439139367 15.2025300545
O 156
4.6210807349 3.1219929053 21.1375972664
H 157
4.5018634392 2.244800152 21.6850206662
H 158
4.0799214852 3.775103679 21.6601394609
O 159
8.4368932122 4.2179941339 14.7692936546
H 160
7.5356786692 3.7995498788 14.9051212077
H 161
8.2812739653 4.8051629412 13.994600094
O 162
5.0852532237 5.3453065018 13.518527866
H 163
6.0255255873 5.4526721942 13.0436920842
H 164
5.0187441313 4.3849570971 13.7022738607
O 165
-0.7633727368 1.3045581153 14.3179083176
H 166
11.9749952338 0.570936872 13.6319417513
H 167
11.8283184539 1.043479503 15.1154983597
O 168
10.3651370858 2.0903288038 11.841473771
H 169
10.626691637 1.216667435 12.2159204907
H 170
9.4461026377 2.3208195843 12.1556423007
O 171
7.0866749088 -0.375616007 11.7990624808
H 172
6.3228723467 -0.0827507198 12.3633282024
H 173
3.8594662414 5.6664443864 12.3124338367
O 174
5.5156850524 2.2826260314 18.6601237311
H 175
5.7402198111 1.4144252748 19.0815990748
H 176
5.2175103192 2.7768314196 19.4636436708
O 177
7.2924806447 4.3067153237 17.7166353217
H 178
6.813531518 3.4616785417 17.8961943582
H 179
7.3401548993 4.7245689919 18.6155656185
O 180
10.0556902308 4.0215654961 22.246423273
H 181
9.9336504219 3.6439941038 0.3182326434
H 182
9.1754280226 4.7921600888 -0.4319007678
O 183
1.2213205981 2.760412816 11.3184432641
H 184
1.4032054409 3.6194135661 10.9052122872
O 185
-0.6364188855 4.6830065606 12.8789107416
H 186
-0.7274798022 4.2824815486 11.9941325044
O 187
7.4128643428 5.6474986099 12.5609108736
H 188
7.5161502707 5.6342804005 11.5738890844
