# Supplementary material for: Is there a future for 43Ca nuclear magnetic resonance in cement science?
Source: Phys Chem Chem Phys. 2025 Apr 9;27(17):9159–68. doi: 10.1039/d5cp00491h (PMC11997747; doi:10.1039/d5cp00491h)
Supplement: CP-027-D5CP00491H-s001 [file CP-027-D5CP00491H-s001.zip › QE-Files/CSH-bulk-structures/CONFIG_surf40]

Surf 40
0 3
  13.269931114   0.140137921  -0.129243231
  -4.199174434   6.180346769  -0.121976897
   2.962545992  -0.863762481  21.244012679
Ca 1
5.5574128571 0.687456021 6.9825835009
Ca 2
2.3843493859 0.7042926472 5.1731463152
Ca 3
0.1855647789 3.6571635193 5.2934943531
Ca 4
3.5604362278 3.7335075134 6.9270810872
Ca 5
10.3324910907 5.4119137784 16.123566088
Ca 6
1.055221063 2.0230558414 11.1667868688
Ca 7
7.226813043 0.8395026377 16.5400138143
Ca 8
12.2269200369 0.7876412387 6.9047485333
Ca 9
9.0861792908 0.867180195 4.8369151656
Ca 10
6.8103099281 3.7337928414 4.7903189721
Ca 11
10.0919388282 3.9271661124 7.0566333108
Ca 12
7.1999357121 1.4376078378 10.4926103791
Ca 13
1.3370119653 3.6788429491 20.4839876274
Si 14
-1.056020153 2.7083071055 2.1011675425
Si 15
6.6066282355 3.9882425078 7.8774761099
Si 16
10.118909397 4.1495753773 3.9177124876
Si 17
5.3388741397 2.5661972765 1.9179496083
Si 18
0.0683866985 3.9885608442 8.2491423651
Si 19
3.3696644094 4.0486805998 3.9188168994
Si 20
2.4813457093 0.5560286407 8.315410437
Si 21
5.7900625821 0.3142992773 3.9269153359
Si 22
9.1171342269 0.5454817802 8.2786299716
Si 23
12.5221983194 0.4883924785 3.8792774377
O 24
2.3696110806 5.1535344556 3.1608820817
O 25
3.2682316153 1.4955417763 7.2226574831
O 26
6.7675812369 1.2372185761 4.8262752376
O 27
1.0571997542 0.0627091507 7.7266367973
O 28
0.361065956 6.0121950344 4.754284184
O 29
8.0033762086 1.5950522494 21.5556585464
O 30
0.2925864769 3.3275324729 2.9077312845
H 31
0.8564118445 4.0626038569 2.5827522451
O 32
0.3704448112 3.5869122682 9.807656439
O 33
3.9673048852 3.2315550766 2.6056957708
O 34
9.4783240499 1.0895402923 9.8033821006
O 35
12.2119384925 1.2910763936 2.4677655101
O 36
5.3882602495 5.1229550107 8.1055991074
O 37
9.2725359455 5.411785835 3.2420754935
O 38
9.8677368467 1.3761689806 7.0955207149
O 39
0.0847601075 1.2931403559 5.0446793767
O 40
7.4870401463 0.4326560514 8.1676326637
O 41
6.995059042 6.1201574638 4.4802001977
O 42
2.1309981495 2.0105478931 21.7775830216
O 43
6.6977174305 3.2958591699 2.3974954194
O 44
7.0903459433 3.4978515294 9.3641259238
O 45
10.8726374089 3.5385952999 2.5789146991
O 46
5.8037944178 2.8947617341 6.9855243208
O 47
9.1110517611 3.1427751662 4.6741543019
O 48
7.82342907 4.6356707928 7.0158738308
O 49
-2.065278612 4.5481730896 5.1316657138
O 50
-0.9042105241 2.9375305516 7.4564847333
O 51
2.4923884727 3.0714548111 4.8692206327
O 52
1.3736509035 4.3186872546 7.316035003
O 53
4.5164399249 4.7311613978 4.833090961
O 54
2.4923838477 1.1792063057 9.8337800012
O 55
5.2510170424 0.9942526666 2.5092796043
O 56
-0.7283064475 5.4217309273 8.3159673496
O 57
2.688916001 5.073526443 10.1156192824
H 58
2.8590739567 5.3812305701 9.1784376657
H 59
1.827669981 4.5781020514 10.0587222102
O 60
9.6337243378 3.8997872565 9.497939182
H 61
9.7898979265 2.9672643625 9.7868728586
H 62
8.6056258215 3.8670230219 9.4380440567
O 63
11.8274455766 1.7499659798 10.5270208985
H 64
10.8883734754 1.4150219929 10.2136872485
H 65
12.0686131198 2.4902888896 9.9210159273
O 66
8.7081897641 1.2787281636 2.4489295306
H 67
8.0628684617 2.0333216641 2.491543611
H 68
8.3566283513 0.7041293726 1.7281439089
O 69
6.601059 3.0152111285 17.4244645047
H 70
6.0767513104 3.7152481103 17.0026792995
H 71
6.8058725467 3.2846894679 18.3665401665
O 72
0.6602335063 3.4002736203 15.0706682159
H 73
1.2207698215 3.323678618 14.2326353837
H 74
-0.2870054189 3.5493493319 14.7712987596
O 75
2.9771750856 0.5844869203 17.5382555333
H 76
3.6343597241 -0.0451844342 17.9495539957
H 77
3.42854222 1.101159539 16.8117943234
O 78
3.2226717894 2.8110195256 19.1327517954
H 79
3.1190361547 1.9332203812 18.6375652656
H 80
3.9824938189 2.6972808395 19.7530060333
O 81
5.3365389728 -0.1302749583 15.5122382171
H 82
1.0034611436 5.062073989 15.3713645065
H 83
5.1573854896 0.1385146707 14.561074032
O 84
2.1552149973 1.2101626822 2.6587500841
H 85
2.9519329886 1.7882539923 2.5396442925
H 86
1.4382194342 1.8744174647 2.8165207877
O 87
8.8348739352 -0.7797619033 15.4217766288
H 88
4.4833006229 4.8123008855 14.5184711918
H 89
9.7079867939 -0.3870044486 15.2196647071
O 90
11.4157963728 4.1154814075 14.2000004346
H 91
10.8958396993 3.3166307434 13.8001246971
H 92
11.5071239212 4.7383696155 13.4517323845
O 93
5.0778822061 2.2339301685 21.1481241546
H 94
4.4086761571 1.7768661067 21.6968281366
H 95
5.9775689058 1.9851201994 21.4690453806
O 96
-1.0461548671 5.2382111636 11.3866514948
H 97
-1.3329891388 5.9509650079 10.7473483794
H 98
-0.5284033599 4.6123319134 10.7934888073
O 99
11.2203747465 -0.2488820883 13.5452429191
H 100
10.9083514819 -0.6643345712 12.6971765915
H 101
10.9046276403 0.7003860755 13.4819019268
O 102
9.0857364148 5.2806480851 18.2404492915
H 103
8.6115375321 4.5644460712 18.7325217521
H 104
9.7145081599 5.647622682 18.9313692072
O 105
4.8758139174 1.9692729026 10.4028198645
H 106
3.9213937627 1.6284900729 10.2039798732
H 107
4.8865847032 2.9078792039 10.1411955485
O 108
13.5943358058 -0.180352008 11.4337320642
H 109
12.7401401678 0.0960172341 11.0324683589
H 110
9.7523126381 5.2789006299 10.721775088
O 111
6.0412213117 0.6390280205 18.8654711433
H 112
5.7121712553 1.3895629708 19.3978107715
H 113
5.341239964 -0.1064773888 19.0093097779
O 114
6.1065234363 5.2468131877 21.5139628169
H 115
9.6720311305 -0.2464143151 21.3523257195
H 116
2.6261449145 5.4874335414 0.8191425854
O 117
10.6933594374 2.0585045243 20.9086649117
H 118
10.8561943675 2.2733131203 21.8515672717
H 119
9.7089376672 1.9317710641 20.9227051453
O 120
14.8209702428 -0.0783875086 20.3546109913
H 121
1.8730976848 0.6025365878 20.9747954972
H 122
10.2638652314 5.5036812196 20.9577553908
O 123
7.5060138607 3.5760285148 19.8414206079
H 124
7.0547843845 4.2783120222 20.3803874381
H 125
7.7287308995 2.8645369727 20.5314335365
O 126
7.0923593891 -0.9073088356 21.3871577841
H 127
4.3790184977 -0.1403241341 1.0866403818
H 128
7.3399739954 0.0634756009 21.2514663877
O 129
13.0997747957 2.1015995794 19.6370383066
H 130
12.1549656988 2.0942054817 19.956088523
H 131
13.4891378845 1.2571821736 19.9709620453
O 132
1.3649633661 0.3571416701 14.1815768514
H 133
1.6512371705 1.282440648 14.0854017685
H 134
0.8622084691 0.0805006742 13.3817657859
O 135
9.340346556 4.7750881364 22.1662003895
H 136
6.6107850407 4.8263448188 1.4483343563
H 137
10.5842893657 0.1839928986 1.6985471388
O 138
9.4238406193 1.9579310533 15.9824385631
H 139
9.7061148542 2.0329417014 15.0489627772
H 140
10.1656823024 1.5088497383 16.4776066486
O 141
3.701432602 2.4854086301 15.8411563083
H 142
4.1751462852 2.6855081078 15.0172369073
H 143
3.3209835374 3.3387979305 16.1636405618
O 144
7.9523360053 3.0709348124 12.0915776144
H 145
8.0278964777 4.0163317146 11.8767933557
H 146
8.8457342109 2.8122409735 12.5213044441
O 147
2.6940909317 4.6159717526 17.2674619107
H 148
3.0767455162 4.0677523827 18.0117866833
H 149
1.7283172888 4.5057406992 17.3525197306
O 150
6.8382787308 2.2791968972 14.6321196887
H 151
7.3054811398 1.9703109499 13.829675214
H 152
6.0245666725 2.6961200168 14.2600616486
O 153
4.9836908553 0.3371407072 12.901301484
H 154
4.8432343116 1.2717960426 12.6531298103
H 155
0.0750461736 6.0096381765 12.26571195
O 156
8.6080135151 0.874238757 18.6677963147
H 157
8.8173524275 1.7850053044 18.9377366409
H 158
7.7265684022 0.6865994703 19.1008833446
O 159
11.7091147994 3.812569443 17.2376211771
H 160
12.3595313697 4.207970043 17.8996262122
H 161
11.5203484767 2.8966816726 17.5265966947
O 162
4.6135855947 3.3971162456 13.2982867026
H 163
3.5983582489 3.284648643 13.0499737044
H 164
5.0673481855 3.7671305941 12.5086077538
O 165
8.3578982134 4.6850479829 15.2376038388
H 166
7.9572939764 3.793316866 15.2491041731
H 167
7.8865069825 5.1870996928 14.5054305145
O 168
5.9608083655 4.9729100896 11.138719295
H 169
6.4167461419 4.3671349349 10.4383616743
H 170
5.6612133689 5.7639573992 10.6037399725
O 171
8.1236071946 0.3684768674 12.5010775856
H 172
8.9810257341 0.8288313729 12.7170568581
H 173
8.3656502565 -0.517732311 12.1731447387
O 174
11.0705341783 0.8213495501 17.7344127347
H 175
11.8599667178 0.2418678683 17.8693399513
H 176
10.3507728549 0.5016241163 18.3190924153
O 177
13.6162823179 1.4244186957 16.6049407305
H 178
0.4836071308 2.0778894005 16.1465436659
H 179
13.4667064764 1.7560642945 17.5101399474
O 180
-3.0087831426 5.656845429 0.7344586608
H 181
1.6624293018 0.1574951513 1.4101665136
H 182
9.6598981395 5.4002336709 1.2696017448
O 183
2.0991063451 3.2442853636 12.8024150121
H 184
1.9964487676 4.1954813925 12.598085551
O 185
10.1575013374 2.1501231865 13.0990048351
H 186
10.690809096 2.1897515028 12.2779530439
O 187
0.0832832686 4.9792533695 18.977056721
H 188
-0.6070723756 5.2432755151 19.6279410578
