# Supplementary material for: Is there a future for 43Ca nuclear magnetic resonance in cement science?
Source: Phys Chem Chem Phys. 2025 Apr 9;27(17):9159–68. doi: 10.1039/d5cp00491h (PMC11997747; doi:10.1039/d5cp00491h)
Supplement: CP-027-D5CP00491H-s001 [file CP-027-D5CP00491H-s001.zip › QE-Files/CSH-bulk-structures/CONFIG_surf47]

Surf 47
0 3
  13.282063919   0.030978940  -0.080200869
  -4.184937170   6.175394983   0.003469450
  -1.874944306   0.714918802  22.732472084
Ca 1
-3.1643183579 5.8821978132 6.2758079989
Ca 2
6.9124619261 5.9393133016 4.5753929887
Ca 3
8.9586970715 2.756294483 4.4646370061
Ca 4
-0.9796095333 2.8300099178 6.4670765343
Ca 5
6.5624931303 2.2213595841 15.1570560832
Ca 6
9.0869627305 0.5287868022 10.3756540106
Ca 7
2.9607568324 4.1876747874 0.3790397097
Ca 8
3.5084010892 5.8653761654 6.2087906296
Ca 9
0.3215113025 5.9554882107 4.4252985042
Ca 10
2.3242182399 2.6811370398 4.1643451964
Ca 11
5.7093231043 2.8064276561 6.3149169344
Ca 12
2.943948785 0.8923640026 10.2924305464
Ca 13
7.3045018844 3.5588775675 20.8038011302
Si 14
7.5852723793 1.7849129917 1.1461646982
Si 15
2.242637504 2.9744612166 7.2612873433
Si 16
5.5353208186 3.0775375334 3.1589164271
Si 17
0.6511190931 1.532090446 1.2635021745
Si 18
8.8489003424 2.9715429365 7.5022753817
Si 19
-1.1591472611 2.9359178883 3.3904830966
Si 20
6.9737208794 5.6142753248 7.608819973
Si 21
-2.8851315561 5.4910191632 3.2236181993
Si 22
0.4681047878 5.7074133008 7.5188931439
Si 23
3.7559999405 5.6663741096 3.1686441072
O 24
-2.0934256544 4.1243932523 2.7211699283
O 25
12.0853644927 0.4625942689 6.7137523505
O 26
2.2599142535 0.2917463491 4.0827627444
O 27
5.6994018994 5.1860892369 6.6641362901
O 28
9.1052048143 5.1448091328 4.0638809121
O 29
-1.6157658691 2.2120776059 22.4246704198
O 30
8.843376334 2.6077622394 1.8685467586
H 31
9.7037108507 2.4349658335 1.4201093263
O 32
9.2924614147 2.4517276099 8.9988654014
O 33
-0.7120138623 1.9930824124 2.1028551387
O 34
0.5089404901 6.3517591309 9.0129623106
O 35
7.5556110573 0.2217719681 1.7054990879
O 36
1.2644781149 4.2753311043 7.5354090815
O 37
4.5233105968 4.2895586121 2.59590841
O 38
5.4362991055 0.4657803986 6.4115690369
O 39
8.8781444513 0.4029869903 4.1009719413
O 40
-1.006104889 5.2977602674 6.9450772433
O 41
2.4390122298 5.1764727129 3.9545164181
O 42
5.7451552027 2.567708683 22.2745316087
O 43
1.9494666078 2.410122004 1.7099580488
O 44
2.7709734906 2.6305595647 8.7794675663
O 45
6.2213299607 2.5008028625 1.7448959635
O 46
1.2868280172 1.9214694137 6.4870730963
O 47
4.5916825018 1.944528506 3.7944631778
O 48
3.4417572309 3.4338931759 6.2457823682
O 49
6.6585135163 3.597412328 4.1968924884
O 50
7.9863986606 1.9392888784 6.5640551675
O 51
11.2316091526 2.0864997868 4.3331246469
O 52
10.069294584 3.5340240732 6.5790026966
O 53
0.1108153801 3.594060087 4.1483589373
O 54
6.5861619651 6.1225806993 9.0943834036
O 55
0.8514589365 -0.0581902535 1.7460239414
O 56
7.8507230834 4.2377322293 7.8220127157
O 57
-1.3346538578 2.4272684538 8.8407096126
H 58
-1.1840356198 1.4697026321 8.6724190641
H 59
10.9389603709 2.4497794224 8.8821064994
O 60
5.3899716479 2.6365208914 8.7339473812
H 61
4.3957079468 2.8086106547 8.8226560531
H 62
5.3068378436 1.6184130524 8.801363344
O 63
3.7952035906 5.2991817891 8.7580677181
H 64
4.615371861 4.9653593093 8.3199921362
H 65
3.2591174942 4.4838021599 8.9469952794
O 66
4.0043497541 1.0713369851 0.8709208913
H 67
3.1818560517 1.470274389 1.3286552095
H 68
4.7540762493 1.5026278957 1.3453976252
O 69
-2.7090537508 3.3696897698 16.9946503785
H 70
-2.3799877876 4.2866060712 16.7134923095
H 71
-2.833985401 3.4141387358 17.9645773653
O 72
-4.2373898552 5.4662951931 13.3489754632
H 73
-4.4800850235 5.5517016364 12.3683490452
H 74
-4.9880246429 5.911587258 13.819808726
O 75
10.7346583005 0.4167350538 13.9544007513
H 76
10.8871368027 1.3400708575 13.6742533134
H 77
6.1164290557 6.1188502607 13.1694436571
O 78
8.8033778002 2.4194497579 22.4836684293
H 79
-3.4843076323 2.4165005107 22.5276937988
H 80
10.4468539861 0.7629403194 -0.4034072565
O 81
-4.7246498393 5.4544913349 10.76903553
H 82
8.1159355683 4.6093158509 10.5764742496
H 83
7.8862144114 6.0172329721 10.1617539454
O 84
6.9886084573 5.7464602941 2.0524473099
H 85
7.7472190202 5.1286360095 2.0395551008
H 86
11.589027665 0.4544230857 1.8879981687
O 87
1.8356490462 3.7113738832 14.088688758
H 88
1.0119476961 3.2249152973 14.2817430154
H 89
1.5163737856 4.5891903797 13.7883459137
O 90
8.0716071643 0.3458712761 14.6974157637
H 91
4.875210149 6.6224677444 14.6679475585
H 92
3.6782404003 6.1834376395 13.813701967
O 93
-2.1605999636 2.2017309414 19.8601894741
H 94
-1.9308800296 2.1448173875 20.838921012
H 95
-1.3157637469 2.201566318 19.3807821592
O 96
10.3566570319 2.3958690247 11.6039459843
H 97
-2.5673653516 2.9569215124 12.3755138985
H 98
10.2789848737 2.9292189666 10.7905665376
O 99
6.5546255697 0.3615386172 10.9180570139
H 100
6.4333842105 1.3273608007 11.0394001862
H 101
5.992878152 0.1926914376 10.0904517376
O 102
4.7690270603 3.4547418075 14.0996700586
H 103
4.9890567352 4.148781287 13.3907825855
H 104
3.8825963148 3.672654854 14.4482528554
O 105
-2.5794154305 5.6619330874 8.9675159002
H 106
-1.9527459164 5.1926979323 8.3236949422
H 107
-3.2631666483 5.0828932891 9.35560094
O 108
7.3111537791 3.0749879507 10.5156847431
H 109
6.5346807744 3.0945285366 9.8722012305
H 110
8.1109054286 2.879994385 9.88523954
O 111
0.8111788156 6.3481398059 21.3455162837
H 112
5.2757515642 1.1036177526 21.5654499471
H 113
0.3948026848 6.3224592586 20.4298471302
O 114
-3.2466977012 6.6637911877 21.0644724213
H 115
-3.2448736001 6.58236145 22.0342492624
H 116
0.8663957886 1.447943938 20.8930099592
O 117
3.3294151992 3.3501279694 21.5895558653
H 118
4.2793152425 3.0591475595 21.8132842021
H 119
2.7426667065 2.7031706348 22.0531415727
O 120
5.332336225 5.1596079572 -0.1211731315
H 121
5.8612977313 5.1992121174 0.7175785919
H 122
3.6258666659 4.9853170413 22.2098835035
O 123
3.0882509785 6.7949679989 17.5391135867
H 124
3.5238349278 5.93997095 17.7136765222
H 125
2.1616053715 6.5219203528 17.2565732835
O 126
7.2168794475 5.5499505718 22.1485196546
H 127
9.4200810993 4.9056941728 0.3398290298
H 128
-5.9944417991 6.4694130178 21.9706152284
O 129
7.556972735 1.4346076527 20.0051991499
H 130
7.3668720417 1.1460854802 19.0612109429
H 131
3.1062675061 6.8728058039 20.5829051629
O 132
7.6864138272 3.1011467511 13.2739384147
H 133
7.534363319 2.9982375054 12.3043094071
H 134
8.2585137176 3.9118833609 13.3579914876
O 135
0.7807573361 4.7910812837 1.0122213826
H 136
0.5540213364 4.3438217648 1.8468746049
H 137
0.3242744871 5.6789594868 1.0056816794
O 138
-0.3069115424 6.0660517425 18.9698742981
H 139
0.2336975774 5.9871463827 18.1382165899
H 140
3.1761020346 0.5505953793 18.7535506126
O 141
3.3766088648 4.1565380701 19.039116181
H 142
3.2192978294 3.8725972092 19.9814455564
H 143
4.380279432 4.146221399 19.0073354714
O 144
4.0859208548 2.6056325771 11.5622435245
H 145
4.4358211993 3.528192305 11.4509705053
H 146
4.0423486866 2.5476811913 12.5394249449
O 147
-1.698174126 5.5957092617 16.063512764
H 148
-0.6979040826 5.5989379257 16.2509456993
H 149
-2.0342818252 6.397288693 16.5071884463
O 150
-3.9139844794 4.2518740556 19.9434441989
H 151
-3.1768797325 3.5884600895 19.9931722835
H 152
-3.5694104068 5.1366678794 20.2288150547
O 153
2.0867811786 0.8852115576 12.6422956511
H 154
1.7013147225 1.7846107177 12.6864552733
H 155
-2.8020378801 6.4541416564 13.013499409
O 156
0.3879688987 3.4214927248 21.2971568549
H 157
0.1395953289 3.9875017423 20.5459786917
H 158
-0.4703582789 3.0093968803 21.6909801257
O 159
5.2076112654 2.673206375 16.9719106527
H 160
5.5486543416 3.2630403831 17.7314344402
H 161
4.2563558985 2.5118958481 17.1099158353
O 162
2.2952696878 1.9807449474 17.8511037563
H 163
1.4002452324 2.2036427237 17.4878346149
H 164
2.6308419544 2.8049401757 18.3155243346
O 165
5.2694379077 0.4566061588 14.0892842768
H 166
0.1911244406 6.8611217785 13.7875090946
H 167
0.9503357861 6.1857542588 15.026541369
O 168
0.7075277604 2.8270640462 10.5088510229
H 169
-0.1363954356 2.6404845715 10.0065187518
H 170
1.3985610402 2.9532992829 9.7940005965
O 171
-7.72531e-05 5.1129795376 11.6481496842
H 172
0.3266807232 4.3013698895 11.1293911784
H 173
0.8238680025 5.6150116001 11.8064873002
O 174
7.9385705878 3.7135882799 16.3413310423
H 175
8.9127117704 3.5745965472 16.5005034924
H 176
7.5465008991 3.951486491 17.2133868841
O 177
-1.3294229065 3.6814444101 13.5058911734
H 178
-1.6926324969 4.3237947759 14.1400801041
H 179
-0.8099437157 4.2305418725 12.8503797106
O 180
-0.0595519174 2.61486428 16.5233757513
H 181
0.1281530588 3.4865822099 16.1350636256
H 182
-1.017049198 2.7002794715 16.7379042897
O 183
5.3242354458 5.1322609819 12.0603230733
H 184
6.1399436146 4.7005635257 11.7456810301
O 185
0.9059638007 5.7118351174 16.4400060296
H 186
1.4402932649 4.8972373803 16.4468680279
O 187
6.1324302263 4.15702033 18.9333269331
H 188
6.1575050662 5.101711203 18.7116687983
