# Supplementary material for: Is there a future for 43Ca nuclear magnetic resonance in cement science?
Source: Phys Chem Chem Phys. 2025 Apr 9;27(17):9159–68. doi: 10.1039/d5cp00491h (PMC11997747; doi:10.1039/d5cp00491h)
Supplement: CP-027-D5CP00491H-s001 [file CP-027-D5CP00491H-s001.zip › QE-Files/CSH-bulk-structures/CONFIG_2-16]

2-16 -56616.16046 eV
0 3
   6.717188474  -0.139255226   0.056671750
  -8.391816780  12.341574549  -0.112417052
   0.951443323  -6.143647461  13.146390230
O 1
-0.5197613542 8.9058117037 0.3012910578
H 2
-6.4202209772 9.6491269015 0.5043357489
H 3
-1.2086397987 9.1623203021 0.9534431727
O 4
3.3780863026 2.540093612 3.5179807801
H 5
2.7719974111 1.9782147851 3.0064075323
H 6
3.3288585948 3.485394318 3.1849937901
O 7
-1.8528944795 9.4790551372 2.8351373263
H 8
-7.7550459837 10.1663217697 2.852924383
H 9
-2.595648518 10.1641335598 2.9134894674
O 10
3.0922306724 -3.7909085748 10.2823636073
H 11
2.8736017703 -4.7906615802 10.4244802238
H 12
2.1893888144 -3.3810389815 10.3990100532
O 13
2.908908533 3.7817924997 0.532852871
H 14
2.9769545912 2.7759917948 0.5191948534
H 15
1.9304519696 4.0002165289 0.6432843821
O 16
-2.8700950243 6.6817419469 10.2552114949
H 17
-3.531984096 6.8585501348 9.5274728914
H 18
-2.0662553769 7.2441048071 10.0816475023
O 19
0.2842258937 6.09316058 2.8178462329
H 20
-5.5110859023 6.491230526 3.039659922
H 21
-0.3289812688 6.5426196609 3.4357795777
O 22
-1.7993825844 5.0951419522 12.9993377564
H 23
-1.0374744914 5.7324081911 12.9929548869
H 24
-3.0180414137 11.1452697237 0.7902979766
Ca 25
-1.3330897726 8.8054530726 5.7187056825
Si 26
-4.695210609 8.4479657237 4.5339849254
O 27
-5.9108134764 7.952376831 5.4907720551
O 28
-3.6339078035 9.305840753 5.3941346214
O 29
-4.0299720281 7.0571445302 3.8858740018
O 30
-5.31809468 9.25303837 3.2353153611
Ca 31
4.8887904738 -0.697096726 5.5539291317
Si 32
1.462671606 -0.1318622549 4.5456693188
O 33
0.4875647131 -1.1109618776 5.3966019248
O 34
2.7795694801 0.1922270471 5.4395461793
O 35
1.9066208453 -0.7549069682 3.0538037247
Ca 36
-2.5963041272 5.8057438509 7.5183716529
Si 37
-5.8210323673 5.6028849809 8.9742931142
O 38
-4.6966751854 6.4772536653 8.150286047
O 39
-0.4515537916 5.37464364 8.0944220146
O 40
-5.8526439495 6.1022530217 10.5253177889
Ca 41
3.6725141252 -3.5216280637 7.7226846672
Si 42
0.2781178397 -2.8324912716 8.7542721871
O 43
-2.4444650982 8.3684477659 7.9312620607
O 44
1.6198101915 -2.7167090225 7.8486844518
O 45
-0.1809373467 -1.2022828936 8.6330331158
O 46
0.3892004822 -3.2102005437 10.3418600428
Ca 47
-0.1766660782 6.4947713754 0.3719029266
Ca 48
-4.0102950365 5.3019967232 11.9460933822
Si 49
-5.1305082428 10.7154504725 2.4608368658
O 50
-5.2389744056 10.4003269401 0.8630685231
O 51
4.6607777201 -0.9348904259 3.0236802532
O 52
-1.2233257606 -0.3774069631 12.4540013916
H 53
-1.5047554407 -0.7623356356 11.4852514471
H 54
-1.8179137587 -0.8815661701 13.0676850572
O 55
-2.2615121243 7.104982347 1.6039202046
H 56
-2.1685693555 7.8751575813 2.2205581142
H 57
-2.4458023952 6.2680619292 2.1880859447
O 58
1.5678124821 0.0480916462 11.3018486609
H 59
1.6841185745 0.635656152 10.4259325156
H 60
1.3487506265 -0.8536364186 10.9935028953
O 61
-1.2163309495 1.4426412267 1.8141952538
H 62
-0.4706301107 1.1903440207 1.233238822
H 63
5.216857632 0.4777806555 2.3990742706
O 64
-4.5372525502 7.7262991085 0.36316056
H 65
-4.691201896 8.6879078379 0.5852279191
H 66
-3.7244790293 7.4584233837 0.9033564558
O 67
-0.8583104634 2.9404645394 11.1411734639
H 68
-1.5469151139 3.63744637 11.2056020172
H 69
-0.2849401645 3.0270182079 11.952520475
O 70
1.737485145 -5.1325234155 12.9459885451
H 71
2.6981485599 -5.0608390842 13.2393687045
H 72
-6.5550397333 6.920412214 11.8798805303
Ca 73
3.2425359186 2.5208110961 5.9666968681
Si 74
0.0190817155 2.2304027803 5.4568810784
O 75
-1.4107126719 1.6908941806 6.0225560414
O 76
1.057086734 2.1809918838 6.710854624
O 77
0.6132064361 1.2626862773 4.1996565262
O 78
-0.1340425457 3.7205642806 4.8060375655
Ca 79
0.5903232559 5.549949422 5.9271599487
Si 80
-2.9859869746 5.8629770052 4.4871734945
O 81
-3.8523135581 4.9750739888 5.5516974646
O 82
-1.7307719539 6.5270780111 5.3073690089
O 83
-2.5342400496 5.0907536536 3.1229735475
Ca 84
1.8700066652 -0.2872910719 7.6061600539
Si 85
-1.6941676187 -0.5722494872 8.965880283
O 86
-1.5217642586 0.9947321374 9.2641086239
O 87
4.058185445 -1.121523541 7.7742886359
O 88
4.5118336942 -1.375052555 10.4412081596
Ca 89
-0.6745780862 2.7640896815 8.3898053558
Si 90
-4.0252955917 3.0756696432 9.2370914079
O 91
2.232016495 1.3555534223 9.2740603011
O 92
-2.9365995084 3.5003953334 8.0771176536
O 93
1.3238987996 3.8524746773 9.0581093681
O 94
-3.4739144709 3.418126175 10.7463564691
Ca 95
5.0181407403 -3.3319676795 11.462053066
Ca 96
-2.6968981791 1.2841806954 11.2091810836
Ca 97
-0.8357368704 3.6414124415 2.687374235
O 98
0.2255244173 4.2031556877 0.7166803088
H 99
0.1297035566 3.5670713506 -0.0145719823
O 100
4.38467987 -4.8776264878 13.1154381311
H 101
4.0949989934 1.1537577527 0.6900734529
