# Supplementary material for: Is there a future for 43Ca nuclear magnetic resonance in cement science?
Source: Phys Chem Chem Phys. 2025 Apr 9;27(17):9159–68. doi: 10.1039/d5cp00491h (PMC11997747; doi:10.1039/d5cp00491h)
Supplement: CP-027-D5CP00491H-s001 [file CP-027-D5CP00491H-s001.zip › QE-Files/CSH-bulk-structures/pair16.vc-relax.nmr.out]

     Program GIPAW v.7.2 starts on  3Nov2023 at 19:12:22 

     This program is part of the open-source Quantum ESPRESSO suite
     for quantum simulation of materials; please cite
         "P. Giannozzi et al., J. Phys.:Condens. Matter 21 395502 (2009);
         "P. Giannozzi et al., J. Phys.:Condens. Matter 29 465901 (2017);
         "P. Giannozzi et al., J. Chem. Phys. 152 154105 (2020);
          URL http://www.quantum-espresso.org", 
     in publications or presentations arising from this work. More details at
     http://www.quantum-espresso.org/quote

     Parallel version (MPI), running on   112 processors

     MPI processes distributed on     1 nodes
     R & G space division:  proc/nbgrp/npool/nimage =     112
     237074 MiB available memory on the printing compute node when the environment starts


     ***** This is GIPAW git revision                                          *****
     ***** you can cite: N. Varini et al., Comp. Phys. Comm. 184, 1827 (2013)  *****
     ***** in publications or presentations arising from this work.            *****

     Parallelizing q-star over 1 images
     Reading input from pair16.vc-relax.nmr.in

     ------------------- Input file: --------------------
&inputgipaw
	job = 'nmr'
	prefix = 'pair16.vc-relax_nmr'
	tmp_dir = './tmpPair16/',
	verbosity = 'high'
	diagonalization = 'david'
/


     Reading xml data from directory:

     ./tmpPair16/pair16.vc-relax_nmr.save/
     file Ca.pbe-spn-kjpaw_psl.1.0.0.UPF: wavefunction(s)  3S renormalized
     file O.pbe-n-kjpaw_psl.1.0.0.UPF: wavefunction(s)  2S 2P renormalized
     file Si.pbe-nl-kjpaw_psl.1.0.0.UPF: wavefunction(s)  3S 3P renormalized
     file H.pbe-kjpaw_psl.1.0.0.UPF: wavefunction(s)  1S renormalized

     IMPORTANT: XC functional enforced from input :
     Exchange-correlation= PBE
                           (   1   4   3   4   0   0   0)
     Any further DFT definition will be discarded
     Please, verify this is what you really want


     Parallelization info
     --------------------
     sticks:   dense  smooth     PW     G-vecs:    dense   smooth      PW
     Min         123     123     42                16398    16398    3309
     Max         124     124     43                16410    16410    3319
     Sum       13859   13859   4755              1837247  1837247  371107

     Using Slab Decomposition

     Reading collected, re-writing distributed wavefunctions
     Subspace diagonalization in iterative solution of the eigenvalue problem:
     a serial algorithm will be used

     GIPAW projectors -----------------------------------------------
     atom=  Ca   l=0  rc=    1.3000  rs=    0.8667
     atom=  Ca   l=0  rc=    1.3000  rs=    0.8667
     atom=  Ca   l=1  rc=    1.6000  rs=    1.0667
     atom=  Ca   l=1  rc=    1.6000  rs=    1.0667
     atom=  Ca   l=2  rc=    1.7000  rs=    1.1333
     atom=  Ca   l=2  rc=    1.7000  rs=    1.1333
     projs nearly linearly dependent: l=0  n1,n2= 1, 2  s=  0.99170013
     projs nearly linearly dependent: l=2  n1,n2= 1, 2  s=  0.99334936

     atom=  O    l=0  rc=    1.3000  rs=    0.8667
     atom=  O    l=0  rc=    1.3000  rs=    0.8667
     atom=  O    l=1  rc=    1.3500  rs=    0.9000
     atom=  O    l=1  rc=    1.3500  rs=    0.9000
     projs nearly linearly dependent: l=1  n1,n2= 1, 2  s=  0.99790099

     atom=  Si   l=0  rc=    1.8000  rs=    1.2000
     atom=  Si   l=0  rc=    1.8000  rs=    1.2000
     atom=  Si   l=1  rc=    1.8000  rs=    1.2000
     atom=  Si   l=1  rc=    1.8000  rs=    1.2000
     atom=  Si   l=2  rc=    1.8000  rs=    1.2000
     atom=  Si   l=2  rc=    1.8000  rs=    1.2000
     projs nearly linearly dependent: l=2  n1,n2= 1, 2  s=  0.99992180

     atom=  H    l=0  rc=    1.0000  rs=    0.6667
     atom=  H    l=0  rc=    1.0000  rs=    0.6667
     projs nearly linearly dependent: l=0  n1,n2= 1, 2  s=  0.99968852
     -----------------------------------------------------------------

     GIPAW integrals: -------------------------------------------
     Atom  i/j   nmr_para   nmr_dia   epr_rmc  epr_para   epr_dia
       Ca  1 1   0.25E+04 -0.66E+00  0.13E+02  0.81E+09  0.75E+03
       Ca  2 1   0.26E+04 -0.73E+00  0.13E+02  0.86E+09  0.79E+03
       Ca  2 2   0.28E+04 -0.80E+00  0.13E+02  0.92E+09  0.84E+03
       Ca  3 3   0.30E+02  0.22E+00  0.11E+02  0.47E+05  0.19E+03
       Ca  4 3   0.33E+02  0.20E+00  0.12E+02  0.54E+05  0.22E+03
       Ca  4 4   0.37E+02  0.17E+00  0.13E+02  0.60E+05  0.24E+03
       Ca  5 5   0.29E+01  0.74E+00  0.81E+01  0.47E+03  0.66E+02
       Ca  6 5   0.36E+01  0.91E+00  0.10E+02  0.59E+03  0.81E+02
       Ca  6 6   0.45E+01  0.11E+01  0.13E+02  0.74E+03  0.10E+03
       O   1 1   0.81E+03 -0.32E+00  0.65E+01  0.43E+08  0.24E+03
       O   2 1   0.91E+03 -0.39E+00  0.71E+01  0.48E+08  0.27E+03
       O   2 2   0.10E+04 -0.48E+00  0.78E+01  0.55E+08  0.31E+03
       O   3 3   0.99E+01  0.87E+00  0.58E+01  0.24E+04  0.75E+02
       O   4 3   0.11E+02  0.97E+00  0.67E+01  0.27E+04  0.83E+02
       O   4 4   0.12E+02  0.11E+01  0.76E+01  0.31E+04  0.93E+02
       Si  1 1   0.12E+04 -0.54E-01  0.93E+01  0.18E+09  0.37E+03
       Si  2 1   0.17E+04  0.68E-01  0.12E+02  0.26E+09  0.52E+03
       Si  2 2   0.24E+04  0.31E+00  0.19E+02  0.37E+09  0.74E+03
       Si  3 3   0.18E+02  0.34E+00  0.10E+02  0.13E+05  0.11E+03
       Si  4 3   0.21E+02  0.27E+00  0.11E+02  0.15E+05  0.13E+03
       Si  4 4   0.23E+02  0.18E+00  0.12E+02  0.18E+05  0.14E+03
       Si  5 5   0.26E+00  0.79E-01  0.58E+00  0.29E+02  0.79E+01
       Si  6 5   0.27E+00  0.84E-01  0.62E+00  0.30E+02  0.81E+01
       Si  6 6   0.29E+00  0.89E-01  0.66E+00  0.31E+02  0.84E+01
       H   1 1   0.39E+02  0.19E+00  0.29E+00  0.78E+05  0.13E+02
       H   2 1   0.41E+02  0.21E+00  0.32E+00  0.82E+05  0.14E+02
       H   2 2   0.43E+02  0.22E+00  0.36E+00  0.86E+05  0.15E+02
     ------------------------------------------------------------

     alpha_pv=     76.7351 eV

     Number of occupied bands for each k-point:
     k-point:     1    nbnd_occ= 236
     k-point:     2    nbnd_occ= 236
     k-point:     3    nbnd_occ= 236
     k-point:     4    nbnd_occ= 236


     q-space interpolation up to   240.00 Rydberg

     GIPAW job: nmr                                                                             
     NMR macroscopic correction: yes
             0.6667          0.0000          0.0000
             0.0000          0.6667          0.0000
             0.0000          0.0000          0.6667


     Largest allocated arrays     est. size (Mb)     dimensions
        KS wavefunctions at k          11.37 Mb     (    3158,  236)
        KS wavefunctions at k+q        11.37 Mb     (    3158,  236)
        First-order wavefunctions     113.72 Mb     (    3158,  236, 10)
        First-order wavefunct (US)     68.23 Mb     (    3158,  236,  6)
        Charge/spin density             0.51 Mb     (   67500,    1)
        Induced current                 4.63 Mb     (   67500,    3,3,1)
        Induced magnetic field          4.63 Mb     (   67500,    3,3,1)
        NL pseudopotentials            39.71 Mb     (    3158,  824)
        GIPAW NL terms                 39.71 Mb     (    3158,  824)

     Computing the magnetic susceptibility     isolve=0    ethr=  0.1000E-13
     k-point #    1 of     4      pool #  1    cpu time:       9.0
     compute_u_kq: q = (    0.0000,    0.0000,    0.0000)
     Rotating WFCS
     ethr =  1.00E-14,  avg # of iterations =  5.0
     eigenvalues at k:
 -35.1200 -34.7955 -34.7766 -34.7641 -34.6122 -34.5639 -34.5435 -34.4192
 -34.3825 -34.3557 -34.3485 -34.3403 -34.1848 -17.2072 -16.9027 -16.7693
 -16.6871 -16.6703 -16.5585 -16.5126 -16.4449 -16.4182 -16.3545 -16.3116
 -16.2526 -16.1916 -16.1301 -16.1086 -16.0611 -16.0402 -16.0199 -16.0125
 -15.9742 -15.9556 -15.9433 -15.9187 -15.9109 -15.8845 -15.8557 -15.8459
 -15.8268 -15.7852 -15.7634 -15.7465 -15.7212 -15.7034 -15.6978 -15.6632
 -15.6293 -15.6126 -15.5949 -15.5876 -15.5602 -15.5511 -15.5393 -15.5027
 -15.4867 -15.4838 -15.4520 -15.4383 -15.4159 -15.4091 -15.3954 -15.3744
 -15.3673 -15.3495 -15.2351 -15.0521 -14.9773 -14.8238 -14.7730 -14.6933
 -14.1303 -13.8831 -13.7959 -13.7164 -13.6509 -13.5896 -13.5448 -13.4689
 -13.3882 -13.3312 -13.2562 -13.1482 -13.0940 -13.0137 -12.9353 -12.8997
 -12.8521 -12.8053 -12.7961 -12.7382 -12.6969 -12.6584 -12.6492 -12.5986
 -12.5828 -12.5316  -5.4404  -4.8700  -4.6654  -4.4858  -4.3149  -4.2033
  -4.1668  -4.1068  -4.0641  -4.0496  -3.9410  -3.8836  -3.8373  -3.7744
  -3.7011  -3.5632  -3.4144  -3.2784  -2.8861  -2.3896  -2.0583  -1.9802
  -1.9301  -1.8813  -1.7790  -1.6072  -1.5798  -1.5116  -1.4197  -1.3133
  -1.2400  -1.1842  -1.1566  -1.1313  -0.9981  -0.9321  -0.8656  -0.8380
  -0.7781  -0.7617  -0.7287  -0.6925  -0.5844  -0.5545  -0.5401  -0.4939
  -0.4577  -0.4051  -0.2918  -0.2619  -0.1461  -0.0617   0.0176   0.0682
   0.1178   0.1886   0.2080   0.2388   0.3073   0.3382   0.3880   0.4347
   0.5138   0.6194   0.6867   0.7140   0.7958   0.8224   0.8877   0.9260
   0.9440   0.9880   0.9972   1.0232   1.0621   1.1061   1.1309   1.1499
   1.2135   1.2513   1.2743   1.3112   1.3623   1.4049   1.4228   1.4487
   1.4613   1.5075   1.5436   1.6024   1.6147   1.6361   1.6561   1.6825
   1.7006   1.7259   1.7507   1.7719   1.8105   1.8283   1.8509   1.9038
   1.9382   1.9581   1.9878   2.0038   2.0247   2.0880   2.1128   2.1571
   2.1858   2.2192   2.2495   2.2751   2.3260   2.3535   2.3827   2.3986
   2.4391   2.4760   2.5176   2.5615   2.6074   2.6403   2.6660   2.6975
   2.7278   2.7511   2.7844   2.8552   2.8776   2.9278   2.9423   2.9933
   3.0046   3.0951   3.1434   3.2476
     eigenvalues at k+q:
 -35.1200 -34.7955 -34.7766 -34.7641 -34.6122 -34.5639 -34.5435 -34.4192
 -34.3825 -34.3557 -34.3485 -34.3402 -34.1848 -17.2073 -16.9027 -16.7693
 -16.6871 -16.6703 -16.5585 -16.5126 -16.4449 -16.4182 -16.3545 -16.3116
 -16.2526 -16.1916 -16.1301 -16.1086 -16.0611 -16.0402 -16.0199 -16.0125
 -15.9742 -15.9556 -15.9432 -15.9187 -15.9109 -15.8845 -15.8557 -15.8459
 -15.8268 -15.7852 -15.7634 -15.7465 -15.7212 -15.7034 -15.6978 -15.6632
 -15.6293 -15.6126 -15.5949 -15.5876 -15.5602 -15.5511 -15.5393 -15.5027
 -15.4867 -15.4838 -15.4520 -15.4383 -15.4159 -15.4091 -15.3954 -15.3744
 -15.3673 -15.3495 -15.2352 -15.0520 -14.9773 -14.8238 -14.7730 -14.6933
 -14.1303 -13.8831 -13.7959 -13.7165 -13.6509 -13.5897 -13.5448 -13.4689
 -13.3882 -13.3313 -13.2562 -13.1482 -13.0940 -13.0137 -12.9353 -12.8997
 -12.8521 -12.8053 -12.7961 -12.7382 -12.6969 -12.6584 -12.6492 -12.5986
 -12.5828 -12.5316  -5.4404  -4.8700  -4.6654  -4.4858  -4.3149  -4.2033
  -4.1668  -4.1068  -4.0641  -4.0496  -3.9410  -3.8836  -3.8373  -3.7744
  -3.7011  -3.5632  -3.4144  -3.2784  -2.8861  -2.3896  -2.0583  -1.9802
  -1.9301  -1.8813  -1.7790  -1.6072  -1.5798  -1.5116  -1.4197  -1.3133
  -1.2400  -1.1842  -1.1566  -1.1313  -0.9981  -0.9321  -0.8656  -0.8380
  -0.7781  -0.7617  -0.7287  -0.6925  -0.5844  -0.5545  -0.5401  -0.4939
  -0.4577  -0.4051  -0.2918  -0.2619  -0.1461  -0.0617   0.0176   0.0682
   0.1178   0.1886   0.2080   0.2387   0.3073   0.3382   0.3880   0.4347
   0.5138   0.6194   0.6867   0.7140   0.7958   0.8224   0.8877   0.9260
   0.9440   0.9880   0.9972   1.0232   1.0621   1.1061   1.1309   1.1499
   1.2135   1.2513   1.2743   1.3112   1.3623   1.4049   1.4228   1.4487
   1.4613   1.5075   1.5436   1.6024   1.6146   1.6361   1.6561   1.6825
   1.7006   1.7259   1.7507   1.7719   1.8105   1.8283   1.8509   1.9038
   1.9382   1.9581   1.9878   2.0038   2.0247   2.0880   2.1128   2.1571
   2.1858   2.2192   2.2495   2.2750   2.3260   2.3535   2.3827   2.3986
   2.4391   2.4760   2.5176   2.5615   2.6074   2.6403   2.6659   2.6975
   2.7278   2.7511   2.7844   2.8552   2.8776   2.9278   2.9423   2.9933
   3.0045   3.0951   3.1434   3.2476
     cgsolve_all iterations  63    anorm=    0.74E-07
PARA_AUG  1     -24.2442067        -0.5912036        -0.9934535
     cgsolve_all iterations  65    anorm=    0.74E-07
PARA_AUG  2      -0.5260461       -25.4487292         0.3806629
     cgsolve_all iterations  65    anorm=    0.75E-07
PARA_AUG  3      -0.9787785         0.3102425       -25.9563847
     cgsolve_all iterations  72    anorm=    0.73E-07
     cgsolve_all iterations  72    anorm=    0.72E-07
     cgsolve_all iterations  72    anorm=    0.72E-07
     compute_u_kq: q = (    0.0201,    0.0000,    0.0000)
     Rotating WFCS
     ethr =  1.00E-14,  avg # of iterations = 24.0
     eigenvalues at k:
 -35.1200 -34.7955 -34.7766 -34.7641 -34.6122 -34.5639 -34.5435 -34.4192
 -34.3825 -34.3557 -34.3485 -34.3403 -34.1848 -17.2072 -16.9027 -16.7693
 -16.6871 -16.6703 -16.5585 -16.5126 -16.4449 -16.4182 -16.3545 -16.3116
 -16.2526 -16.1916 -16.1301 -16.1086 -16.0611 -16.0402 -16.0199 -16.0125
 -15.9742 -15.9556 -15.9433 -15.9187 -15.9109 -15.8845 -15.8557 -15.8459
 -15.8268 -15.7852 -15.7634 -15.7465 -15.7212 -15.7034 -15.6978 -15.6632
 -15.6293 -15.6126 -15.5949 -15.5876 -15.5602 -15.5511 -15.5393 -15.5027
 -15.4867 -15.4838 -15.4520 -15.4383 -15.4159 -15.4091 -15.3954 -15.3744
 -15.3673 -15.3495 -15.2351 -15.0521 -14.9773 -14.8238 -14.7730 -14.6933
 -14.1303 -13.8831 -13.7959 -13.7164 -13.6509 -13.5896 -13.5448 -13.4689
 -13.3882 -13.3312 -13.2562 -13.1482 -13.0940 -13.0137 -12.9353 -12.8997
 -12.8521 -12.8053 -12.7961 -12.7382 -12.6969 -12.6584 -12.6492 -12.5986
 -12.5828 -12.5316  -5.4404  -4.8700  -4.6654  -4.4858  -4.3149  -4.2033
  -4.1668  -4.1068  -4.0641  -4.0496  -3.9410  -3.8836  -3.8373  -3.7744
  -3.7011  -3.5632  -3.4144  -3.2784  -2.8861  -2.3896  -2.0583  -1.9802
  -1.9301  -1.8813  -1.7790  -1.6072  -1.5798  -1.5116  -1.4197  -1.3133
  -1.2400  -1.1842  -1.1566  -1.1313  -0.9981  -0.9321  -0.8656  -0.8380
  -0.7781  -0.7617  -0.7287  -0.6925  -0.5844  -0.5545  -0.5401  -0.4939
  -0.4577  -0.4051  -0.2918  -0.2619  -0.1461  -0.0617   0.0176   0.0682
   0.1178   0.1886   0.2080   0.2388   0.3073   0.3382   0.3880   0.4347
   0.5138   0.6194   0.6867   0.7140   0.7958   0.8224   0.8877   0.9260
   0.9440   0.9880   0.9972   1.0232   1.0621   1.1061   1.1309   1.1499
   1.2135   1.2513   1.2743   1.3112   1.3623   1.4049   1.4228   1.4487
   1.4613   1.5075   1.5436   1.6024   1.6147   1.6361   1.6561   1.6825
   1.7006   1.7259   1.7507   1.7719   1.8105   1.8283   1.8509   1.9038
   1.9382   1.9581   1.9878   2.0038   2.0247   2.0880   2.1128   2.1571
   2.1858   2.2192   2.2495   2.2751   2.3260   2.3535   2.3827   2.3986
   2.4391   2.4760   2.5176   2.5615   2.6074   2.6403   2.6660   2.6975
   2.7278   2.7511   2.7844   2.8552   2.8776   2.9278   2.9423   2.9933
   3.0046   3.0951   3.1434   3.2476
     eigenvalues at k+q:
 -35.1200 -34.7955 -34.7766 -34.7641 -34.6122 -34.5639 -34.5435 -34.4192
 -34.3825 -34.3557 -34.3485 -34.3402 -34.1849 -17.2077 -16.9018 -16.7688
 -16.6874 -16.6711 -16.5578 -16.5143 -16.4432 -16.4193 -16.3536 -16.3118
 -16.2573 -16.1965 -16.1301 -16.1090 -16.0650 -16.0417 -16.0195 -16.0110
 -15.9744 -15.9590 -15.9421 -15.9207 -15.9129 -15.8846 -15.8560 -15.8482
 -15.8240 -15.7849 -15.7643 -15.7503 -15.7227 -15.7038 -15.6967 -15.6594
 -15.6280 -15.6117 -15.5947 -15.5861 -15.5587 -15.5518 -15.5378 -15.5009
 -15.4871 -15.4832 -15.4516 -15.4377 -15.4164 -15.4093 -15.3936 -15.3745
 -15.3664 -15.3499 -15.2348 -15.0494 -14.9744 -14.8211 -14.7688 -14.6910
 -14.1301 -13.8822 -13.7892 -13.7107 -13.6476 -13.5817 -13.5381 -13.4604
 -13.3831 -13.3249 -13.2541 -13.1491 -13.1020 -13.0180 -12.9402 -12.9114
 -12.8588 -12.8094 -12.7985 -12.7403 -12.7012 -12.6584 -12.6488 -12.6029
 -12.5867 -12.5395  -5.4401  -4.8666  -4.6663  -4.4857  -4.3162  -4.2040
  -4.1663  -4.1089  -4.0643  -4.0476  -3.9411  -3.8846  -3.8409  -3.7754
  -3.7008  -3.5644  -3.4137  -3.2765  -2.8865  -2.3858  -2.0551  -1.9775
  -1.9311  -1.8755  -1.7704  -1.5955  -1.5646  -1.5011  -1.4210  -1.3105
  -1.2338  -1.1807  -1.1512  -1.1271  -1.0050  -0.9332  -0.8689  -0.8389
  -0.7785  -0.7638  -0.7324  -0.6957  -0.5830  -0.5540  -0.5402  -0.4930
  -0.4539  -0.4039  -0.2960  -0.2650  -0.1524  -0.0610   0.0160   0.0644
   0.1141   0.1872   0.2036   0.2356   0.3021   0.3347   0.3848   0.4340
   0.5168   0.6147   0.6891   0.7144   0.7875   0.8205   0.8860   0.9255
   0.9420   0.9836   0.9993   1.0208   1.0621   1.1093   1.1290   1.1522
   1.2101   1.2521   1.2770   1.3023   1.3622   1.4006   1.4186   1.4546
   1.4601   1.5070   1.5426   1.5988   1.6099   1.6369   1.6525   1.6800
   1.6980   1.7215   1.7516   1.7694   1.8060   1.8260   1.8548   1.9013
   1.9359   1.9568   1.9847   2.0044   2.0216   2.0886   2.1129   2.1562
   2.1848   2.2197   2.2568   2.2734   2.3276   2.3566   2.3853   2.3992
   2.4403   2.4782   2.5198   2.5665   2.6109   2.6432   2.6677   2.7004
   2.7275   2.7516   2.7844   2.8558   2.8781   2.9289   2.9397   2.9932
   3.0062   3.0954   3.1410   3.2431
     cgsolve_all iterations  72    anorm=    0.74E-07
     cgsolve_all iterations  70    anorm=    0.72E-07
     cgsolve_all iterations  72    anorm=    0.72E-07
     compute_u_kq: q = (   -0.0201,    0.0000,    0.0000)
     Rotating WFCS
     ethr =  1.00E-14,  avg # of iterations = 23.0
     eigenvalues at k:
 -35.1200 -34.7955 -34.7766 -34.7641 -34.6122 -34.5639 -34.5435 -34.4192
 -34.3825 -34.3557 -34.3485 -34.3403 -34.1848 -17.2072 -16.9027 -16.7693
 -16.6871 -16.6703 -16.5585 -16.5126 -16.4449 -16.4182 -16.3545 -16.3116
 -16.2526 -16.1916 -16.1301 -16.1086 -16.0611 -16.0402 -16.0199 -16.0125
 -15.9742 -15.9556 -15.9433 -15.9187 -15.9109 -15.8845 -15.8557 -15.8459
 -15.8268 -15.7852 -15.7634 -15.7465 -15.7212 -15.7034 -15.6978 -15.6632
 -15.6293 -15.6126 -15.5949 -15.5876 -15.5602 -15.5511 -15.5393 -15.5027
 -15.4867 -15.4838 -15.4520 -15.4383 -15.4159 -15.4091 -15.3954 -15.3744
 -15.3673 -15.3495 -15.2351 -15.0521 -14.9773 -14.8238 -14.7730 -14.6933
 -14.1303 -13.8831 -13.7959 -13.7164 -13.6509 -13.5896 -13.5448 -13.4689
 -13.3882 -13.3312 -13.2562 -13.1482 -13.0940 -13.0137 -12.9353 -12.8997
 -12.8521 -12.8053 -12.7961 -12.7382 -12.6969 -12.6584 -12.6492 -12.5986
 -12.5828 -12.5316  -5.4404  -4.8700  -4.6654  -4.4858  -4.3149  -4.2033
  -4.1668  -4.1068  -4.0641  -4.0496  -3.9410  -3.8836  -3.8373  -3.7744
  -3.7011  -3.5632  -3.4144  -3.2784  -2.8861  -2.3896  -2.0583  -1.9802
  -1.9301  -1.8813  -1.7790  -1.6072  -1.5798  -1.5116  -1.4197  -1.3133
  -1.2400  -1.1842  -1.1566  -1.1313  -0.9981  -0.9321  -0.8656  -0.8380
  -0.7781  -0.7617  -0.7287  -0.6925  -0.5844  -0.5545  -0.5401  -0.4939
  -0.4577  -0.4051  -0.2918  -0.2619  -0.1461  -0.0617   0.0176   0.0682
   0.1178   0.1886   0.2080   0.2388   0.3073   0.3382   0.3880   0.4347
   0.5138   0.6194   0.6867   0.7140   0.7958   0.8224   0.8877   0.9260
   0.9440   0.9880   0.9972   1.0232   1.0621   1.1061   1.1309   1.1499
   1.2135   1.2513   1.2743   1.3112   1.3623   1.4049   1.4228   1.4487
   1.4613   1.5075   1.5436   1.6024   1.6147   1.6361   1.6561   1.6825
   1.7006   1.7259   1.7507   1.7719   1.8105   1.8283   1.8509   1.9038
   1.9382   1.9581   1.9878   2.0038   2.0247   2.0880   2.1128   2.1571
   2.1858   2.2192   2.2495   2.2751   2.3260   2.3535   2.3827   2.3986
   2.4391   2.4760   2.5176   2.5615   2.6074   2.6403   2.6660   2.6975
   2.7278   2.7511   2.7844   2.8552   2.8776   2.9278   2.9423   2.9933
   3.0046   3.0951   3.1434   3.2476
     eigenvalues at k+q:
 -35.1200 -34.7955 -34.7766 -34.7641 -34.6122 -34.5640 -34.5435 -34.4192
 -34.3825 -34.3557 -34.3485 -34.3403 -34.1848 -17.2068 -16.9036 -16.7699
 -16.6867 -16.6695 -16.5592 -16.5109 -16.4466 -16.4169 -16.3554 -16.3114
 -16.2477 -16.1871 -16.1300 -16.1083 -16.0573 -16.0389 -16.0207 -16.0132
 -15.9742 -15.9529 -15.9436 -15.9165 -15.9088 -15.8845 -15.8556 -15.8434
 -15.8298 -15.7851 -15.7629 -15.7426 -15.7197 -15.7050 -15.6973 -15.6663
 -15.6306 -15.6137 -15.5956 -15.5893 -15.5619 -15.5503 -15.5409 -15.5046
 -15.4867 -15.4837 -15.4525 -15.4390 -15.4154 -15.4091 -15.3970 -15.3744
 -15.3681 -15.3490 -15.2355 -15.0547 -14.9802 -14.8271 -14.7767 -14.6956
 -14.1305 -13.8840 -13.8025 -13.7228 -13.6543 -13.5971 -13.5511 -13.4769
 -13.3929 -13.3373 -13.2585 -13.1477 -13.0859 -13.0096 -12.9311 -12.8879
 -12.8458 -12.8018 -12.7932 -12.7360 -12.6928 -12.6585 -12.6496 -12.5941
 -12.5785 -12.5239  -5.4407  -4.8734  -4.6645  -4.4858  -4.3138  -4.2025
  -4.1674  -4.1048  -4.0640  -4.0514  -3.9408  -3.8827  -3.8335  -3.7734
  -3.7012  -3.5619  -3.4150  -3.2804  -2.8856  -2.3934  -2.0617  -1.9830
  -1.9294  -1.8874  -1.7880  -1.6205  -1.5914  -1.5224  -1.4181  -1.3165
  -1.2455  -1.1884  -1.1608  -1.1353  -0.9913  -0.9316  -0.8637  -0.8365
  -0.7774  -0.7595  -0.7245  -0.6894  -0.5858  -0.5550  -0.5398  -0.4948
  -0.4612  -0.4069  -0.2876  -0.2581  -0.1401  -0.0633   0.0192   0.0708
   0.1211   0.1890   0.2139   0.2424   0.3130   0.3415   0.3916   0.4360
   0.5104   0.6235   0.6824   0.7171   0.8041   0.8236   0.8890   0.9262
   0.9462   0.9901   0.9985   1.0247   1.0626   1.1031   1.1328   1.1480
   1.2153   1.2513   1.2712   1.3202   1.3607   1.4092   1.4268   1.4438
   1.4627   1.5083   1.5441   1.6053   1.6187   1.6365   1.6598   1.6841
   1.7039   1.7289   1.7505   1.7746   1.8158   1.8290   1.8494   1.9048
   1.9416   1.9590   1.9912   2.0036   2.0282   2.0867   2.1129   2.1582
   2.1855   2.2186   2.2429   2.2769   2.3245   2.3504   2.3802   2.3982
   2.4387   2.4736   2.5156   2.5557   2.6036   2.6372   2.6645   2.6948
   2.7284   2.7509   2.7846   2.8548   2.8773   2.9255   2.9459   2.9924
   3.0031   3.0950   3.1458   3.2517
     cgsolve_all iterations  72    anorm=    0.74E-07
     cgsolve_all iterations  72    anorm=    0.71E-07
     cgsolve_all iterations  72    anorm=    0.71E-07
     compute_u_kq: q = (    0.0000,    0.0201,    0.0000)
     Rotating WFCS
     ethr =  1.00E-14,  avg # of iterations = 23.0
     eigenvalues at k:
 -35.1200 -34.7955 -34.7766 -34.7641 -34.6122 -34.5639 -34.5435 -34.4192
 -34.3825 -34.3557 -34.3485 -34.3403 -34.1848 -17.2072 -16.9027 -16.7693
 -16.6871 -16.6703 -16.5585 -16.5126 -16.4449 -16.4182 -16.3545 -16.3116
 -16.2526 -16.1916 -16.1301 -16.1086 -16.0611 -16.0402 -16.0199 -16.0125
 -15.9742 -15.9556 -15.9433 -15.9187 -15.9109 -15.8845 -15.8557 -15.8459
 -15.8268 -15.7852 -15.7634 -15.7465 -15.7212 -15.7034 -15.6978 -15.6632
 -15.6293 -15.6126 -15.5949 -15.5876 -15.5602 -15.5511 -15.5393 -15.5027
 -15.4867 -15.4838 -15.4520 -15.4383 -15.4159 -15.4091 -15.3954 -15.3744
 -15.3673 -15.3495 -15.2351 -15.0521 -14.9773 -14.8238 -14.7730 -14.6933
 -14.1303 -13.8831 -13.7959 -13.7164 -13.6509 -13.5896 -13.5448 -13.4689
 -13.3882 -13.3312 -13.2562 -13.1482 -13.0940 -13.0137 -12.9353 -12.8997
 -12.8521 -12.8053 -12.7961 -12.7382 -12.6969 -12.6584 -12.6492 -12.5986
 -12.5828 -12.5316  -5.4404  -4.8700  -4.6654  -4.4858  -4.3149  -4.2033
  -4.1668  -4.1068  -4.0641  -4.0496  -3.9410  -3.8836  -3.8373  -3.7744
  -3.7011  -3.5632  -3.4144  -3.2784  -2.8861  -2.3896  -2.0583  -1.9802
  -1.9301  -1.8813  -1.7790  -1.6072  -1.5798  -1.5116  -1.4197  -1.3133
  -1.2400  -1.1842  -1.1566  -1.1313  -0.9981  -0.9321  -0.8656  -0.8380
  -0.7781  -0.7617  -0.7287  -0.6925  -0.5844  -0.5545  -0.5401  -0.4939
  -0.4577  -0.4051  -0.2918  -0.2619  -0.1461  -0.0617   0.0176   0.0682
   0.1178   0.1886   0.2080   0.2388   0.3073   0.3382   0.3880   0.4347
   0.5138   0.6194   0.6867   0.7140   0.7958   0.8224   0.8877   0.9260
   0.9440   0.9880   0.9972   1.0232   1.0621   1.1061   1.1309   1.1499
   1.2135   1.2513   1.2743   1.3112   1.3623   1.4049   1.4228   1.4487
   1.4613   1.5075   1.5436   1.6024   1.6147   1.6361   1.6561   1.6825
   1.7006   1.7259   1.7507   1.7719   1.8105   1.8283   1.8509   1.9038
   1.9382   1.9581   1.9878   2.0038   2.0247   2.0880   2.1128   2.1571
   2.1858   2.2192   2.2495   2.2751   2.3260   2.3535   2.3827   2.3986
   2.4391   2.4760   2.5176   2.5615   2.6074   2.6403   2.6660   2.6975
   2.7278   2.7511   2.7844   2.8552   2.8776   2.9278   2.9423   2.9933
   3.0046   3.0951   3.1434   3.2476
     eigenvalues at k+q:
 -35.1200 -34.7955 -34.7766 -34.7641 -34.6122 -34.5639 -34.5435 -34.4192
 -34.3825 -34.3557 -34.3485 -34.3402 -34.1848 -17.2072 -16.9027 -16.7689
 -16.6873 -16.6708 -16.5592 -16.5121 -16.4436 -16.4197 -16.3513 -16.3131
 -16.2525 -16.1941 -16.1285 -16.1104 -16.0610 -16.0410 -16.0173 -16.0112
 -15.9735 -15.9587 -15.9438 -15.9177 -15.9082 -15.8829 -15.8575 -15.8467
 -15.8286 -15.7857 -15.7630 -15.7446 -15.7218 -15.7050 -15.6975 -15.6626
 -15.6291 -15.6128 -15.5938 -15.5884 -15.5596 -15.5486 -15.5396 -15.5030
 -15.4869 -15.4833 -15.4525 -15.4383 -15.4163 -15.4103 -15.3952 -15.3739
 -15.3688 -15.3498 -15.2348 -15.0519 -14.9774 -14.8244 -14.7727 -14.6935
 -14.1302 -13.8856 -13.7973 -13.7187 -13.6459 -13.5892 -13.5455 -13.4651
 -13.3893 -13.3286 -13.2539 -13.1482 -13.0982 -13.0150 -12.9402 -12.9066
 -12.8468 -12.8013 -12.7977 -12.7369 -12.6963 -12.6589 -12.6482 -12.5990
 -12.5818 -12.5307  -5.4404  -4.8699  -4.6646  -4.4870  -4.3146  -4.2041
  -4.1659  -4.1059  -4.0667  -4.0487  -3.9406  -3.8844  -3.8349  -3.7747
  -3.7026  -3.5632  -3.4143  -3.2781  -2.8847  -2.3909  -2.0585  -1.9788
  -1.9303  -1.8839  -1.7798  -1.6081  -1.5805  -1.5107  -1.4188  -1.3121
  -1.2430  -1.1809  -1.1563  -1.1311  -0.9955  -0.9314  -0.8682  -0.8381
  -0.7753  -0.7620  -0.7288  -0.6935  -0.5856  -0.5533  -0.5396  -0.4960
  -0.4567  -0.4058  -0.2963  -0.2606  -0.1420  -0.0630   0.0139   0.0697
   0.1192   0.1912   0.2082   0.2401   0.3105   0.3374   0.3900   0.4308
   0.5045   0.6266   0.6873   0.7133   0.7971   0.8198   0.8893   0.9256
   0.9462   0.9836   0.9963   1.0218   1.0637   1.1077   1.1333   1.1477
   1.2113   1.2494   1.2710   1.3119   1.3577   1.4041   1.4214   1.4429
   1.4661   1.5084   1.5443   1.6062   1.6169   1.6364   1.6575   1.6857
   1.7012   1.7274   1.7513   1.7692   1.8131   1.8262   1.8562   1.9056
   1.9381   1.9610   1.9881   2.0005   2.0222   2.0890   2.1114   2.1557
   2.1870   2.2211   2.2506   2.2729   2.3242   2.3531   2.3804   2.4008
   2.4397   2.4772   2.5135   2.5635   2.6082   2.6375   2.6683   2.6950
   2.7294   2.7521   2.7851   2.8565   2.8773   2.9263   2.9417   2.9937
   3.0060   3.0922   3.1445   3.2475
     cgsolve_all iterations  72    anorm=    0.73E-07
     cgsolve_all iterations  72    anorm=    0.73E-07
     cgsolve_all iterations  72    anorm=    0.72E-07
     compute_u_kq: q = (    0.0000,   -0.0201,    0.0000)
     Rotating WFCS
     ethr =  1.00E-14,  avg # of iterations = 23.0
     eigenvalues at k:
 -35.1200 -34.7955 -34.7766 -34.7641 -34.6122 -34.5639 -34.5435 -34.4192
 -34.3825 -34.3557 -34.3485 -34.3403 -34.1848 -17.2072 -16.9027 -16.7693
 -16.6871 -16.6703 -16.5585 -16.5126 -16.4449 -16.4182 -16.3545 -16.3116
 -16.2526 -16.1916 -16.1301 -16.1086 -16.0611 -16.0402 -16.0199 -16.0125
 -15.9742 -15.9556 -15.9433 -15.9187 -15.9109 -15.8845 -15.8557 -15.8459
 -15.8268 -15.7852 -15.7634 -15.7465 -15.7212 -15.7034 -15.6978 -15.6632
 -15.6293 -15.6126 -15.5949 -15.5876 -15.5602 -15.5511 -15.5393 -15.5027
 -15.4867 -15.4838 -15.4520 -15.4383 -15.4159 -15.4091 -15.3954 -15.3744
 -15.3673 -15.3495 -15.2351 -15.0521 -14.9773 -14.8238 -14.7730 -14.6933
 -14.1303 -13.8831 -13.7959 -13.7164 -13.6509 -13.5896 -13.5448 -13.4689
 -13.3882 -13.3312 -13.2562 -13.1482 -13.0940 -13.0137 -12.9353 -12.8997
 -12.8521 -12.8053 -12.7961 -12.7382 -12.6969 -12.6584 -12.6492 -12.5986
 -12.5828 -12.5316  -5.4404  -4.8700  -4.6654  -4.4858  -4.3149  -4.2033
  -4.1668  -4.1068  -4.0641  -4.0496  -3.9410  -3.8836  -3.8373  -3.7744
  -3.7011  -3.5632  -3.4144  -3.2784  -2.8861  -2.3896  -2.0583  -1.9802
  -1.9301  -1.8813  -1.7790  -1.6072  -1.5798  -1.5116  -1.4197  -1.3133
  -1.2400  -1.1842  -1.1566  -1.1313  -0.9981  -0.9321  -0.8656  -0.8380
  -0.7781  -0.7617  -0.7287  -0.6925  -0.5844  -0.5545  -0.5401  -0.4939
  -0.4577  -0.4051  -0.2918  -0.2619  -0.1461  -0.0617   0.0176   0.0682
   0.1178   0.1886   0.2080   0.2388   0.3073   0.3382   0.3880   0.4347
   0.5138   0.6194   0.6867   0.7140   0.7958   0.8224   0.8877   0.9260
   0.9440   0.9880   0.9972   1.0232   1.0621   1.1061   1.1309   1.1499
   1.2135   1.2513   1.2743   1.3112   1.3623   1.4049   1.4228   1.4487
   1.4613   1.5075   1.5436   1.6024   1.6147   1.6361   1.6561   1.6825
   1.7006   1.7259   1.7507   1.7719   1.8105   1.8283   1.8509   1.9038
   1.9382   1.9581   1.9878   2.0038   2.0247   2.0880   2.1128   2.1571
   2.1858   2.2192   2.2495   2.2751   2.3260   2.3535   2.3827   2.3986
   2.4391   2.4760   2.5176   2.5615   2.6074   2.6403   2.6660   2.6975
   2.7278   2.7511   2.7844   2.8552   2.8776   2.9278   2.9423   2.9933
   3.0046   3.0951   3.1434   3.2476
     eigenvalues at k+q:
 -35.1200 -34.7955 -34.7766 -34.7641 -34.6122 -34.5639 -34.5435 -34.4192
 -34.3825 -34.3557 -34.3485 -34.3402 -34.1848 -17.2073 -16.9026 -16.7696
 -16.6870 -16.6700 -16.5580 -16.5129 -16.4461 -16.4163 -16.3577 -16.3103
 -16.2525 -16.1890 -16.1318 -16.1067 -16.0610 -16.0393 -16.0230 -16.0133
 -15.9757 -15.9534 -15.9431 -15.9205 -15.9121 -15.8861 -15.8543 -15.8457
 -15.8235 -15.7846 -15.7636 -15.7489 -15.7204 -15.7017 -15.6972 -15.6640
 -15.6296 -15.6123 -15.5963 -15.5866 -15.5609 -15.5542 -15.5383 -15.5028
 -15.4871 -15.4836 -15.4514 -15.4388 -15.4154 -15.4082 -15.3954 -15.3748
 -15.3658 -15.3490 -15.2355 -15.0524 -14.9773 -14.8232 -14.7732 -14.6932
 -14.1305 -13.8798 -13.7941 -13.7143 -13.6564 -13.5905 -13.5452 -13.4726
 -13.3873 -13.3324 -13.2581 -13.1482 -13.0904 -13.0123 -12.9308 -12.8921
 -12.8577 -12.8108 -12.7932 -12.7392 -12.6974 -12.6582 -12.6507 -12.5979
 -12.5836 -12.5324  -5.4404  -4.8701  -4.6660  -4.4847  -4.3148  -4.2022
  -4.1679  -4.1086  -4.0639  -4.0477  -3.9411  -3.8828  -3.8394  -3.7741
  -3.6998  -3.5632  -3.4144  -3.2788  -2.8878  -2.3876  -2.0583  -1.9814
  -1.9299  -1.8785  -1.7784  -1.6063  -1.5791  -1.5134  -1.4200  -1.3145
  -1.2372  -1.1872  -1.1571  -1.1311  -1.0011  -0.9324  -0.8633  -0.8379
  -0.7804  -0.7617  -0.7277  -0.6915  -0.5833  -0.5561  -0.5399  -0.4923
  -0.4579  -0.4045  -0.2874  -0.2629  -0.1508  -0.0594   0.0213   0.0664
   0.1163   0.1853   0.2076   0.2381   0.3038   0.3388   0.3858   0.4385
   0.5243   0.6120   0.6861   0.7149   0.7939   0.8255   0.8849   0.9257
   0.9431   0.9915   0.9961   1.0257   1.0611   1.1039   1.1300   1.1522
   1.2149   1.2530   1.2762   1.3103   1.3660   1.4059   1.4221   1.4541
   1.4602   1.5070   1.5428   1.5979   1.6123   1.6349   1.6550   1.6807
   1.7002   1.7225   1.7506   1.7754   1.8072   1.8301   1.8468   1.9017
   1.9377   1.9564   1.9881   2.0079   2.0268   2.0873   2.1140   2.1593
   2.1848   2.2171   2.2485   2.2776   2.3271   2.3541   2.3844   2.3975
   2.4379   2.4745   2.5212   2.5593   2.6068   2.6423   2.6636   2.7002
   2.7267   2.7501   2.7833   2.8542   2.8780   2.9287   2.9433   2.9929
   3.0036   3.0978   3.1422   3.2474
     cgsolve_all iterations  72    anorm=    0.72E-07
     cgsolve_all iterations  72    anorm=    0.73E-07
     cgsolve_all iterations  72    anorm=    0.72E-07
     compute_u_kq: q = (    0.0000,    0.0000,    0.0201)
     Rotating WFCS
     ethr =  1.00E-14,  avg # of iterations = 23.0
     eigenvalues at k:
 -35.1200 -34.7955 -34.7766 -34.7641 -34.6122 -34.5639 -34.5435 -34.4192
 -34.3825 -34.3557 -34.3485 -34.3403 -34.1848 -17.2072 -16.9027 -16.7693
 -16.6871 -16.6703 -16.5585 -16.5126 -16.4449 -16.4182 -16.3545 -16.3116
 -16.2526 -16.1916 -16.1301 -16.1086 -16.0611 -16.0402 -16.0199 -16.0125
 -15.9742 -15.9556 -15.9433 -15.9187 -15.9109 -15.8845 -15.8557 -15.8459
 -15.8268 -15.7852 -15.7634 -15.7465 -15.7212 -15.7034 -15.6978 -15.6632
 -15.6293 -15.6126 -15.5949 -15.5876 -15.5602 -15.5511 -15.5393 -15.5027
 -15.4867 -15.4838 -15.4520 -15.4383 -15.4159 -15.4091 -15.3954 -15.3744
 -15.3673 -15.3495 -15.2351 -15.0521 -14.9773 -14.8238 -14.7730 -14.6933
 -14.1303 -13.8831 -13.7959 -13.7164 -13.6509 -13.5896 -13.5448 -13.4689
 -13.3882 -13.3312 -13.2562 -13.1482 -13.0940 -13.0137 -12.9353 -12.8997
 -12.8521 -12.8053 -12.7961 -12.7382 -12.6969 -12.6584 -12.6492 -12.5986
 -12.5828 -12.5316  -5.4404  -4.8700  -4.6654  -4.4858  -4.3149  -4.2033
  -4.1668  -4.1068  -4.0641  -4.0496  -3.9410  -3.8836  -3.8373  -3.7744
  -3.7011  -3.5632  -3.4144  -3.2784  -2.8861  -2.3896  -2.0583  -1.9802
  -1.9301  -1.8813  -1.7790  -1.6072  -1.5798  -1.5116  -1.4197  -1.3133
  -1.2400  -1.1842  -1.1566  -1.1313  -0.9981  -0.9321  -0.8656  -0.8380
  -0.7781  -0.7617  -0.7287  -0.6925  -0.5844  -0.5545  -0.5401  -0.4939
  -0.4577  -0.4051  -0.2918  -0.2619  -0.1461  -0.0617   0.0176   0.0682
   0.1178   0.1886   0.2080   0.2388   0.3073   0.3382   0.3880   0.4347
   0.5138   0.6194   0.6867   0.7140   0.7958   0.8224   0.8877   0.9260
   0.9440   0.9880   0.9972   1.0232   1.0621   1.1061   1.1309   1.1499
   1.2135   1.2513   1.2743   1.3112   1.3623   1.4049   1.4228   1.4487
   1.4613   1.5075   1.5436   1.6024   1.6147   1.6361   1.6561   1.6825
   1.7006   1.7259   1.7507   1.7719   1.8105   1.8283   1.8509   1.9038
   1.9382   1.9581   1.9878   2.0038   2.0247   2.0880   2.1128   2.1571
   2.1858   2.2192   2.2495   2.2751   2.3260   2.3535   2.3827   2.3986
   2.4391   2.4760   2.5176   2.5615   2.6074   2.6403   2.6660   2.6975
   2.7278   2.7511   2.7844   2.8552   2.8776   2.9278   2.9423   2.9933
   3.0046   3.0951   3.1434   3.2476
     eigenvalues at k+q:
 -35.1200 -34.7955 -34.7766 -34.7641 -34.6122 -34.5639 -34.5435 -34.4192
 -34.3825 -34.3557 -34.3485 -34.3402 -34.1848 -17.2073 -16.9027 -16.7692
 -16.6871 -16.6704 -16.5587 -16.5126 -16.4432 -16.4193 -16.3552 -16.3115
 -16.2518 -16.1931 -16.1300 -16.1080 -16.0615 -16.0409 -16.0190 -16.0101
 -15.9765 -15.9571 -15.9434 -15.9179 -15.9097 -15.8844 -15.8558 -15.8472
 -15.8257 -15.7848 -15.7630 -15.7478 -15.7213 -15.7032 -15.6981 -15.6629
 -15.6289 -15.6123 -15.5954 -15.5877 -15.5601 -15.5512 -15.5390 -15.5028
 -15.4869 -15.4837 -15.4524 -15.4382 -15.4158 -15.4098 -15.3949 -15.3743
 -15.3678 -15.3493 -15.2343 -15.0523 -14.9772 -14.8237 -14.7730 -14.6933
 -14.1303 -13.8833 -13.7951 -13.7166 -13.6511 -13.5894 -13.5445 -13.4691
 -13.3880 -13.3310 -13.2565 -13.1480 -13.0944 -13.0135 -12.9355 -12.9000
 -12.8521 -12.8053 -12.7963 -12.7382 -12.6969 -12.6584 -12.6491 -12.5988
 -12.5829 -12.5318  -5.4404  -4.8699  -4.6654  -4.4858  -4.3149  -4.2033
  -4.1666  -4.1071  -4.0642  -4.0496  -3.9412  -3.8836  -3.8374  -3.7741
  -3.7011  -3.5632  -3.4144  -3.2783  -2.8861  -2.3896  -2.0585  -1.9800
  -1.9290  -1.8825  -1.7783  -1.6079  -1.5777  -1.5118  -1.4210  -1.3098
  -1.2402  -1.1854  -1.1566  -1.1318  -0.9992  -0.9318  -0.8623  -0.8417
  -0.7786  -0.7632  -0.7293  -0.6902  -0.5839  -0.5532  -0.5417  -0.4900
  -0.4590  -0.4045  -0.2910  -0.2656  -0.1461  -0.0597   0.0182   0.0639
   0.1167   0.1876   0.2119   0.2360   0.3097   0.3361   0.3888   0.4366
   0.5127   0.6181   0.6872   0.7148   0.7948   0.8239   0.8896   0.9271
   0.9435   0.9847   0.9966   1.0245   1.0598   1.1045   1.1297   1.1526
   1.2126   1.2528   1.2776   1.3112   1.3609   1.4033   1.4216   1.4477
   1.4628   1.5066   1.5478   1.6035   1.6155   1.6347   1.6586   1.6855
   1.6973   1.7218   1.7488   1.7718   1.8083   1.8309   1.8532   1.9033
   1.9396   1.9574   1.9878   2.0043   2.0236   2.0852   2.1139   2.1610
   2.1857   2.2195   2.2473   2.2730   2.3304   2.3515   2.3812   2.3992
   2.4390   2.4753   2.5192   2.5581   2.6090   2.6400   2.6662   2.6979
   2.7281   2.7510   2.7831   2.8554   2.8774   2.9288   2.9428   2.9931
   3.0047   3.0951   3.1433   3.2475
     cgsolve_all iterations  72    anorm=    0.73E-07
     cgsolve_all iterations  72    anorm=    0.72E-07
     cgsolve_all iterations  72    anorm=    0.73E-07
     compute_u_kq: q = (    0.0000,    0.0000,   -0.0201)
     Rotating WFCS
     ethr =  1.00E-14,  avg # of iterations = 23.0
     eigenvalues at k:
 -35.1200 -34.7955 -34.7766 -34.7641 -34.6122 -34.5639 -34.5435 -34.4192
 -34.3825 -34.3557 -34.3485 -34.3403 -34.1848 -17.2072 -16.9027 -16.7693
 -16.6871 -16.6703 -16.5585 -16.5126 -16.4449 -16.4182 -16.3545 -16.3116
 -16.2526 -16.1916 -16.1301 -16.1086 -16.0611 -16.0402 -16.0199 -16.0125
 -15.9742 -15.9556 -15.9433 -15.9187 -15.9109 -15.8845 -15.8557 -15.8459
 -15.8268 -15.7852 -15.7634 -15.7465 -15.7212 -15.7034 -15.6978 -15.6632
 -15.6293 -15.6126 -15.5949 -15.5876 -15.5602 -15.5511 -15.5393 -15.5027
 -15.4867 -15.4838 -15.4520 -15.4383 -15.4159 -15.4091 -15.3954 -15.3744
 -15.3673 -15.3495 -15.2351 -15.0521 -14.9773 -14.8238 -14.7730 -14.6933
 -14.1303 -13.8831 -13.7959 -13.7164 -13.6509 -13.5896 -13.5448 -13.4689
 -13.3882 -13.3312 -13.2562 -13.1482 -13.0940 -13.0137 -12.9353 -12.8997
 -12.8521 -12.8053 -12.7961 -12.7382 -12.6969 -12.6584 -12.6492 -12.5986
 -12.5828 -12.5316  -5.4404  -4.8700  -4.6654  -4.4858  -4.3149  -4.2033
  -4.1668  -4.1068  -4.0641  -4.0496  -3.9410  -3.8836  -3.8373  -3.7744
  -3.7011  -3.5632  -3.4144  -3.2784  -2.8861  -2.3896  -2.0583  -1.9802
  -1.9301  -1.8813  -1.7790  -1.6072  -1.5798  -1.5116  -1.4197  -1.3133
  -1.2400  -1.1842  -1.1566  -1.1313  -0.9981  -0.9321  -0.8656  -0.8380
  -0.7781  -0.7617  -0.7287  -0.6925  -0.5844  -0.5545  -0.5401  -0.4939
  -0.4577  -0.4051  -0.2918  -0.2619  -0.1461  -0.0617   0.0176   0.0682
   0.1178   0.1886   0.2080   0.2388   0.3073   0.3382   0.3880   0.4347
   0.5138   0.6194   0.6867   0.7140   0.7958   0.8224   0.8877   0.9260
   0.9440   0.9880   0.9972   1.0232   1.0621   1.1061   1.1309   1.1499
   1.2135   1.2513   1.2743   1.3112   1.3623   1.4049   1.4228   1.4487
   1.4613   1.5075   1.5436   1.6024   1.6147   1.6361   1.6561   1.6825
   1.7006   1.7259   1.7507   1.7719   1.8105   1.8283   1.8509   1.9038
   1.9382   1.9581   1.9878   2.0038   2.0247   2.0880   2.1128   2.1571
   2.1858   2.2192   2.2495   2.2751   2.3260   2.3535   2.3827   2.3986
   2.4391   2.4760   2.5176   2.5615   2.6074   2.6403   2.6660   2.6975
   2.7278   2.7511   2.7844   2.8552   2.8776   2.9278   2.9423   2.9933
   3.0046   3.0951   3.1434   3.2476
     eigenvalues at k+q:
 -35.1200 -34.7955 -34.7766 -34.7641 -34.6122 -34.5639 -34.5435 -34.4192
 -34.3825 -34.3557 -34.3485 -34.3402 -34.1848 -17.2072 -16.9027 -16.7695
 -16.6870 -16.6702 -16.5583 -16.5127 -16.4466 -16.4170 -16.3537 -16.3117
 -16.2533 -16.1904 -16.1305 -16.1092 -16.0608 -16.0396 -16.0207 -16.0144
 -15.9725 -15.9534 -15.9432 -15.9195 -15.9121 -15.8843 -15.8557 -15.8445
 -15.8280 -15.7859 -15.7639 -15.7452 -15.7212 -15.7037 -15.6973 -15.6633
 -15.6298 -15.6130 -15.5946 -15.5874 -15.5604 -15.5510 -15.5396 -15.5027
 -15.4866 -15.4839 -15.4516 -15.4384 -15.4159 -15.4085 -15.3958 -15.3746
 -15.3668 -15.3496 -15.2360 -15.0518 -14.9773 -14.8238 -14.7732 -14.6933
 -14.1304 -13.8828 -13.7968 -13.7163 -13.6507 -13.5899 -13.5451 -13.4688
 -13.3884 -13.3317 -13.2560 -13.1484 -13.0937 -13.0139 -12.9352 -12.8993
 -12.8521 -12.8054 -12.7958 -12.7381 -12.6968 -12.6585 -12.6492 -12.5984
 -12.5826 -12.5315  -5.4404  -4.8701  -4.6653  -4.4857  -4.3149  -4.2033
  -4.1671  -4.1066  -4.0641  -4.0496  -3.9408  -3.8835  -3.8372  -3.7747
  -3.7010  -3.5632  -3.4144  -3.2785  -2.8861  -2.3896  -2.0582  -1.9802
  -1.9311  -1.8804  -1.7796  -1.6063  -1.5820  -1.5115  -1.4179  -1.3167
  -1.2399  -1.1845  -1.1556  -1.1307  -0.9967  -0.9330  -0.8685  -0.8338
  -0.7778  -0.7603  -0.7281  -0.6948  -0.5850  -0.5556  -0.5385  -0.4978
  -0.4562  -0.4063  -0.2925  -0.2581  -0.1461  -0.0632   0.0170   0.0725
   0.1186   0.1896   0.2038   0.2418   0.3046   0.3403   0.3875   0.4329
   0.5147   0.6198   0.6866   0.7131   0.7971   0.8206   0.8862   0.9245
   0.9444   0.9917   0.9984   1.0219   1.0642   1.1073   1.1329   1.1471
   1.2139   1.2497   1.2714   1.3120   1.3627   1.4071   1.4233   1.4487
   1.4609   1.5085   1.5397   1.6008   1.6135   1.6367   1.6545   1.6798
   1.7029   1.7303   1.7526   1.7725   1.8125   1.8258   1.8484   1.9043
   1.9370   1.9590   1.9880   2.0034   2.0260   2.0899   2.1119   2.1536
   2.1858   2.2190   2.2515   2.2772   2.3216   2.3553   2.3839   2.3983
   2.4391   2.4768   2.5161   2.5654   2.6059   2.6403   2.6656   2.6970
   2.7273   2.7513   2.7855   2.8549   2.8776   2.9270   2.9420   2.9934
   3.0044   3.0951   3.1435   3.2475
     cgsolve_all iterations  72    anorm=    0.73E-07
     cgsolve_all iterations  72    anorm=    0.71E-07
     cgsolve_all iterations  72    anorm=    0.73E-07

     k-point #    2 of     4      pool #  1    cpu time:    4631.9
     compute_u_kq: q = (    0.0000,    0.0000,    0.0000)
     Rotating WFCS
     ethr =  1.00E-14,  avg # of iterations =  5.0
     eigenvalues at k:
 -35.1200 -34.7955 -34.7766 -34.7641 -34.6122 -34.5639 -34.5435 -34.4192
 -34.3825 -34.3557 -34.3485 -34.3403 -34.1848 -17.2072 -16.9028 -16.7692
 -16.6876 -16.6701 -16.5571 -16.5129 -16.4510 -16.4145 -16.3516 -16.3106
 -16.2468 -16.1991 -16.1346 -16.1087 -16.0667 -16.0439 -16.0206 -16.0052
 -15.9692 -15.9607 -15.9401 -15.9147 -15.9057 -15.8737 -15.8599 -15.8466
 -15.8314 -15.7911 -15.7676 -15.7440 -15.7212 -15.7058 -15.6938 -15.6573
 -15.6325 -15.6209 -15.5984 -15.5838 -15.5596 -15.5489 -15.5385 -15.5039
 -15.4866 -15.4841 -15.4510 -15.4366 -15.4149 -15.4133 -15.3892 -15.3794
 -15.3676 -15.3500 -15.2346 -15.0513 -14.9755 -14.8186 -14.7810 -14.6919
 -14.1314 -13.8791 -13.8000 -13.7176 -13.6501 -13.5883 -13.5414 -13.4711
 -13.3858 -13.3369 -13.2546 -13.1480 -13.0935 -13.0142 -12.9354 -12.8997
 -12.8493 -12.8090 -12.7951 -12.7373 -12.6974 -12.6578 -12.6494 -12.5995
 -12.5820 -12.5317  -5.4404  -4.8700  -4.6653  -4.4858  -4.3149  -4.2032
  -4.1675  -4.1058  -4.0641  -4.0500  -3.9417  -3.8834  -3.8365  -3.7749
  -3.7009  -3.5636  -3.4144  -3.2781  -2.8856  -2.3896  -2.0614  -1.9763
  -1.9302  -1.8844  -1.7755  -1.6042  -1.5826  -1.5148  -1.4067  -1.3095
  -1.2444  -1.2150  -1.1544  -1.1187  -0.9922  -0.9444  -0.8750  -0.8012
  -0.7800  -0.7704  -0.7273  -0.6928  -0.5881  -0.5636  -0.5369  -0.4856
  -0.4531  -0.4212  -0.2936  -0.2572  -0.1427  -0.0519   0.0143   0.0669
   0.1200   0.1739   0.1905   0.2603   0.3017   0.3366   0.3961   0.4427
   0.5133   0.5972   0.6906   0.7181   0.7963   0.8258   0.8905   0.9130
   0.9453   0.9998   1.0112   1.0411   1.0585   1.0782   1.1448   1.1735
   1.1933   1.2347   1.3029   1.3102   1.3620   1.3876   1.4154   1.4353
   1.4757   1.5124   1.5609   1.5842   1.6078   1.6266   1.6447   1.6813
   1.7000   1.7359   1.7498   1.7790   1.8141   1.8234   1.8574   1.8996
   1.9523   1.9638   1.9841   2.0072   2.0293   2.0745   2.1050   2.1699
   2.1796   2.2145   2.2470   2.2816   2.3118   2.3596   2.3756   2.4057
   2.4366   2.4784   2.5193   2.5717   2.6158   2.6317   2.6650   2.6935
   2.7276   2.7493   2.7814   2.8565   2.8758   2.9308   2.9439   2.9943
   3.0030   3.0946   3.1453   3.2464
     eigenvalues at k+q:
 -35.1200 -34.7955 -34.7766 -34.7641 -34.6122 -34.5639 -34.5435 -34.4192
 -34.3825 -34.3557 -34.3485 -34.3402 -34.1848 -17.2072 -16.9028 -16.7692
 -16.6876 -16.6701 -16.5571 -16.5129 -16.4510 -16.4145 -16.3516 -16.3106
 -16.2468 -16.1991 -16.1346 -16.1087 -16.0667 -16.0439 -16.0206 -16.0052
 -15.9692 -15.9607 -15.9401 -15.9147 -15.9057 -15.8737 -15.8599 -15.8466
 -15.8314 -15.7911 -15.7676 -15.7440 -15.7212 -15.7058 -15.6938 -15.6573
 -15.6325 -15.6209 -15.5984 -15.5838 -15.5596 -15.5489 -15.5385 -15.5039
 -15.4866 -15.4841 -15.4510 -15.4366 -15.4149 -15.4133 -15.3892 -15.3794
 -15.3676 -15.3500 -15.2346 -15.0513 -14.9755 -14.8186 -14.7810 -14.6919
 -14.1314 -13.8792 -13.8000 -13.7176 -13.6501 -13.5883 -13.5414 -13.4711
 -13.3858 -13.3369 -13.2546 -13.1480 -13.0935 -13.0142 -12.9354 -12.8997
 -12.8493 -12.8090 -12.7951 -12.7373 -12.6974 -12.6578 -12.6494 -12.5995
 -12.5820 -12.5317  -5.4404  -4.8700  -4.6653  -4.4858  -4.3149  -4.2032
  -4.1675  -4.1058  -4.0641  -4.0500  -3.9417  -3.8833  -3.8365  -3.7749
  -3.7009  -3.5636  -3.4144  -3.2781  -2.8856  -2.3896  -2.0614  -1.9763
  -1.9302  -1.8844  -1.7755  -1.6042  -1.5826  -1.5148  -1.4067  -1.3095
  -1.2444  -1.2150  -1.1544  -1.1187  -0.9922  -0.9444  -0.8750  -0.8012
  -0.7800  -0.7704  -0.7273  -0.6928  -0.5881  -0.5636  -0.5369  -0.4856
  -0.4531  -0.4212  -0.2936  -0.2572  -0.1427  -0.0519   0.0143   0.0669
   0.1200   0.1739   0.1905   0.2603   0.3017   0.3366   0.3960   0.4427
   0.5133   0.5972   0.6906   0.7181   0.7963   0.8258   0.8905   0.9130
   0.9453   0.9998   1.0112   1.0411   1.0585   1.0782   1.1448   1.1735
   1.1933   1.2347   1.3029   1.3102   1.3620   1.3875   1.4154   1.4353
   1.4757   1.5124   1.5609   1.5842   1.6078   1.6266   1.6447   1.6813
   1.7000   1.7359   1.7498   1.7790   1.8141   1.8234   1.8574   1.8996
   1.9523   1.9638   1.9841   2.0072   2.0293   2.0745   2.1050   2.1699
   2.1796   2.2145   2.2470   2.2816   2.3118   2.3596   2.3756   2.4057
   2.4366   2.4784   2.5193   2.5717   2.6158   2.6317   2.6650   2.6935
   2.7276   2.7493   2.7814   2.8565   2.8758   2.9308   2.9439   2.9943
   3.0030   3.0946   3.1453   3.2464
     cgsolve_all iterations  63    anorm=    0.74E-07
PARA_AUG  1     -24.2448011        -0.5902217        -0.9929481
     cgsolve_all iterations  65    anorm=    0.74E-07
PARA_AUG  2      -0.5254658       -25.4494335         0.3800978
     cgsolve_all iterations  65    anorm=    0.74E-07
PARA_AUG  3      -0.9787720         0.3090647       -25.9574213
     cgsolve_all iterations  72    anorm=    0.73E-07
     cgsolve_all iterations  70    anorm=    0.74E-07
     cgsolve_all iterations  71    anorm=    0.74E-07
     compute_u_kq: q = (    0.0201,    0.0000,    0.0000)
     Rotating WFCS
     ethr =  1.00E-14,  avg # of iterations = 24.0
     eigenvalues at k:
 -35.1200 -34.7955 -34.7766 -34.7641 -34.6122 -34.5639 -34.5435 -34.4192
 -34.3825 -34.3557 -34.3485 -34.3403 -34.1848 -17.2072 -16.9028 -16.7692
 -16.6876 -16.6701 -16.5571 -16.5129 -16.4510 -16.4145 -16.3516 -16.3106
 -16.2468 -16.1991 -16.1346 -16.1087 -16.0667 -16.0439 -16.0206 -16.0052
 -15.9692 -15.9607 -15.9401 -15.9147 -15.9057 -15.8737 -15.8599 -15.8466
 -15.8314 -15.7911 -15.7676 -15.7440 -15.7212 -15.7058 -15.6938 -15.6573
 -15.6325 -15.6209 -15.5984 -15.5838 -15.5596 -15.5489 -15.5385 -15.5039
 -15.4866 -15.4841 -15.4510 -15.4366 -15.4149 -15.4133 -15.3892 -15.3794
 -15.3676 -15.3500 -15.2346 -15.0513 -14.9755 -14.8186 -14.7810 -14.6919
 -14.1314 -13.8791 -13.8000 -13.7176 -13.6501 -13.5883 -13.5414 -13.4711
 -13.3858 -13.3369 -13.2546 -13.1480 -13.0935 -13.0142 -12.9354 -12.8997
 -12.8493 -12.8090 -12.7951 -12.7373 -12.6974 -12.6578 -12.6494 -12.5995
 -12.5820 -12.5317  -5.4404  -4.8700  -4.6653  -4.4858  -4.3149  -4.2032
  -4.1675  -4.1058  -4.0641  -4.0500  -3.9417  -3.8834  -3.8365  -3.7749
  -3.7009  -3.5636  -3.4144  -3.2781  -2.8856  -2.3896  -2.0614  -1.9763
  -1.9302  -1.8844  -1.7755  -1.6042  -1.5826  -1.5148  -1.4067  -1.3095
  -1.2444  -1.2150  -1.1544  -1.1187  -0.9922  -0.9444  -0.8750  -0.8012
  -0.7800  -0.7704  -0.7273  -0.6928  -0.5881  -0.5636  -0.5369  -0.4856
  -0.4531  -0.4212  -0.2936  -0.2572  -0.1427  -0.0519   0.0143   0.0669
   0.1200   0.1739   0.1905   0.2603   0.3017   0.3366   0.3961   0.4427
   0.5133   0.5972   0.6906   0.7181   0.7963   0.8258   0.8905   0.9130
   0.9453   0.9998   1.0112   1.0411   1.0585   1.0782   1.1448   1.1735
   1.1933   1.2347   1.3029   1.3102   1.3620   1.3876   1.4154   1.4353
   1.4757   1.5124   1.5609   1.5842   1.6078   1.6266   1.6447   1.6813
   1.7000   1.7359   1.7498   1.7790   1.8141   1.8234   1.8574   1.8996
   1.9523   1.9638   1.9841   2.0072   2.0293   2.0745   2.1050   2.1699
   2.1796   2.2145   2.2470   2.2816   2.3118   2.3596   2.3756   2.4057
   2.4366   2.4784   2.5193   2.5717   2.6158   2.6317   2.6650   2.6935
   2.7276   2.7493   2.7814   2.8565   2.8758   2.9308   2.9439   2.9943
   3.0030   3.0946   3.1453   3.2464
     eigenvalues at k+q:
 -35.1200 -34.7955 -34.7766 -34.7641 -34.6122 -34.5639 -34.5435 -34.4192
 -34.3825 -34.3557 -34.3485 -34.3402 -34.1849 -17.2077 -16.9018 -16.7686
 -16.6879 -16.6709 -16.5564 -16.5145 -16.4501 -16.4150 -16.3502 -16.3106
 -16.2524 -16.2039 -16.1341 -16.1097 -16.0679 -16.0468 -16.0202 -16.0049
 -15.9690 -15.9632 -15.9402 -15.9168 -15.9055 -15.8746 -15.8619 -15.8466
 -15.8325 -15.7890 -15.7682 -15.7463 -15.7230 -15.7075 -15.6917 -15.6536
 -15.6307 -15.6201 -15.5978 -15.5828 -15.5582 -15.5498 -15.5372 -15.5021
 -15.4865 -15.4840 -15.4506 -15.4361 -15.4154 -15.4131 -15.3880 -15.3789
 -15.3666 -15.3505 -15.2342 -15.0486 -14.9728 -14.8165 -14.7761 -14.6897
 -14.1312 -13.8784 -13.7934 -13.7116 -13.6466 -13.5804 -13.5349 -13.4624
 -13.3807 -13.3309 -13.2523 -13.1486 -13.1018 -13.0185 -12.9405 -12.9112
 -12.8562 -12.8127 -12.7976 -12.7394 -12.7018 -12.6578 -12.6491 -12.6038
 -12.5859 -12.5396  -5.4401  -4.8666  -4.6662  -4.4858  -4.3162  -4.2039
  -4.1670  -4.1079  -4.0642  -4.0480  -3.9419  -3.8843  -3.8403  -3.7759
  -3.7006  -3.5649  -3.4137  -3.2761  -2.8861  -2.3858  -2.0581  -1.9734
  -1.9322  -1.8775  -1.7669  -1.5926  -1.5678  -1.5043  -1.4086  -1.3054
  -1.2374  -1.2122  -1.1524  -1.1124  -0.9992  -0.9439  -0.8775  -0.8052
  -0.7810  -0.7712  -0.7288  -0.6971  -0.5885  -0.5621  -0.5359  -0.4849
  -0.4516  -0.4166  -0.2995  -0.2603  -0.1482  -0.0502   0.0127   0.0632
   0.1141   0.1672   0.1896   0.2601   0.2968   0.3330   0.3887   0.4467
   0.5167   0.5932   0.6886   0.7202   0.7920   0.8217   0.8858   0.9111
   0.9489   0.9994   1.0091   1.0406   1.0573   1.0771   1.1398   1.1751
   1.1946   1.2363   1.3007   1.3072   1.3579   1.3855   1.4133   1.4374
   1.4737   1.5092   1.5589   1.5840   1.6067   1.6212   1.6453   1.6765
   1.7034   1.7367   1.7457   1.7735   1.8123   1.8210   1.8578   1.8990
   1.9516   1.9610   1.9822   2.0053   2.0278   2.0720   2.1073   2.1685
   2.1803   2.2154   2.2457   2.2859   2.3160   2.3608   2.3758   2.4090
   2.4373   2.4798   2.5232   2.5771   2.6201   2.6319   2.6674   2.6977
   2.7274   2.7494   2.7808   2.8573   2.8759   2.9315   2.9417   2.9941
   3.0047   3.0948   3.1431   3.2419
     cgsolve_all iterations  72    anorm=    0.74E-07
     cgsolve_all iterations  70    anorm=    0.73E-07
     cgsolve_all iterations  69    anorm=    0.73E-07
     compute_u_kq: q = (   -0.0201,    0.0000,    0.0000)
     Rotating WFCS
     ethr =  1.00E-14,  avg # of iterations = 24.0
     eigenvalues at k:
 -35.1200 -34.7955 -34.7766 -34.7641 -34.6122 -34.5639 -34.5435 -34.4192
 -34.3825 -34.3557 -34.3485 -34.3403 -34.1848 -17.2072 -16.9028 -16.7692
 -16.6876 -16.6701 -16.5571 -16.5129 -16.4510 -16.4145 -16.3516 -16.3106
 -16.2468 -16.1991 -16.1346 -16.1087 -16.0667 -16.0439 -16.0206 -16.0052
 -15.9692 -15.9607 -15.9401 -15.9147 -15.9057 -15.8737 -15.8599 -15.8466
 -15.8314 -15.7911 -15.7676 -15.7440 -15.7212 -15.7058 -15.6938 -15.6573
 -15.6325 -15.6209 -15.5984 -15.5838 -15.5596 -15.5489 -15.5385 -15.5039
 -15.4866 -15.4841 -15.4510 -15.4366 -15.4149 -15.4133 -15.3892 -15.3794
 -15.3676 -15.3500 -15.2346 -15.0513 -14.9755 -14.8186 -14.7810 -14.6919
 -14.1314 -13.8791 -13.8000 -13.7176 -13.6501 -13.5883 -13.5414 -13.4711
 -13.3858 -13.3369 -13.2546 -13.1480 -13.0935 -13.0142 -12.9354 -12.8997
 -12.8493 -12.8090 -12.7951 -12.7373 -12.6974 -12.6578 -12.6494 -12.5995
 -12.5820 -12.5317  -5.4404  -4.8700  -4.6653  -4.4858  -4.3149  -4.2032
  -4.1675  -4.1058  -4.0641  -4.0500  -3.9417  -3.8834  -3.8365  -3.7749
  -3.7009  -3.5636  -3.4144  -3.2781  -2.8856  -2.3896  -2.0614  -1.9763
  -1.9302  -1.8844  -1.7755  -1.6042  -1.5826  -1.5148  -1.4067  -1.3095
  -1.2444  -1.2150  -1.1544  -1.1187  -0.9922  -0.9444  -0.8750  -0.8012
  -0.7800  -0.7704  -0.7273  -0.6928  -0.5881  -0.5636  -0.5369  -0.4856
  -0.4531  -0.4212  -0.2936  -0.2572  -0.1427  -0.0519   0.0143   0.0669
   0.1200   0.1739   0.1905   0.2603   0.3017   0.3366   0.3961   0.4427
   0.5133   0.5972   0.6906   0.7181   0.7963   0.8258   0.8905   0.9130
   0.9453   0.9998   1.0112   1.0411   1.0585   1.0782   1.1448   1.1735
   1.1933   1.2347   1.3029   1.3102   1.3620   1.3876   1.4154   1.4353
   1.4757   1.5124   1.5609   1.5842   1.6078   1.6266   1.6447   1.6813
   1.7000   1.7359   1.7498   1.7790   1.8141   1.8234   1.8574   1.8996
   1.9523   1.9638   1.9841   2.0072   2.0293   2.0745   2.1050   2.1699
   2.1796   2.2145   2.2470   2.2816   2.3118   2.3596   2.3756   2.4057
   2.4366   2.4784   2.5193   2.5717   2.6158   2.6317   2.6650   2.6935
   2.7276   2.7493   2.7814   2.8565   2.8758   2.9308   2.9439   2.9943
   3.0030   3.0946   3.1453   3.2464
     eigenvalues at k+q:
 -35.1200 -34.7955 -34.7766 -34.7641 -34.6122 -34.5640 -34.5435 -34.4192
 -34.3825 -34.3557 -34.3485 -34.3403 -34.1848 -17.2068 -16.9037 -16.7697
 -16.6872 -16.6693 -16.5579 -16.5112 -16.4518 -16.4137 -16.3531 -16.3106
 -16.2411 -16.1945 -16.1349 -16.1077 -16.0656 -16.0408 -16.0215 -16.0050
 -15.9696 -15.9583 -15.9394 -15.9126 -15.9059 -15.8730 -15.8578 -15.8470
 -15.8297 -15.7931 -15.7671 -15.7416 -15.7193 -15.7044 -15.6956 -15.6607
 -15.6343 -15.6219 -15.5993 -15.5851 -15.5610 -15.5480 -15.5398 -15.5057
 -15.4873 -15.4835 -15.4514 -15.4371 -15.4146 -15.4134 -15.3904 -15.3799
 -15.3683 -15.3494 -15.2349 -15.0541 -14.9783 -14.8215 -14.7852 -14.6941
 -14.1315 -13.8800 -13.8065 -13.7241 -13.6537 -13.5956 -13.5475 -13.4792
 -13.3904 -13.3426 -13.2571 -13.1479 -13.0852 -13.0103 -12.9311 -12.8881
 -12.8426 -12.8058 -12.7924 -12.7351 -12.6934 -12.6579 -12.6498 -12.5950
 -12.5777 -12.5239  -5.4407  -4.8734  -4.6644  -4.4858  -4.3138  -4.2024
  -4.1679  -4.1039  -4.0641  -4.0517  -3.9415  -3.8826  -3.8326  -3.7739
  -3.7011  -3.5623  -3.4151  -3.2802  -2.8850  -2.3934  -2.0647  -1.9794
  -1.9284  -1.8916  -1.7845  -1.6177  -1.5937  -1.5254  -1.4044  -1.3142
  -1.2512  -1.2168  -1.1562  -1.1250  -0.9854  -0.9452  -0.8732  -0.7974
  -0.7789  -0.7695  -0.7250  -0.6886  -0.5881  -0.5651  -0.5373  -0.4872
  -0.4539  -0.4251  -0.2877  -0.2540  -0.1375  -0.0545   0.0159   0.0693
   0.1255   0.1772   0.1962   0.2605   0.3065   0.3410   0.4037   0.4380
   0.5101   0.6010   0.6908   0.7178   0.8010   0.8306   0.8944   0.9147
   0.9418   0.9994   1.0130   1.0416   1.0600   1.0799   1.1494   1.1716
   1.1912   1.2339   1.3027   1.3137   1.3664   1.3861   1.4190   1.4361
   1.4778   1.5151   1.5633   1.5838   1.6091   1.6321   1.6441   1.6857
   1.6976   1.7313   1.7582   1.7843   1.8129   1.8277   1.8576   1.8998
   1.9504   1.9663   1.9889   2.0098   2.0310   2.0769   2.1029   2.1692
   2.1804   2.2133   2.2471   2.2784   2.3080   2.3581   2.3761   2.4022
   2.4369   2.4768   2.5154   2.5656   2.6109   2.6308   2.6632   2.6898
   2.7282   2.7494   2.7822   2.8558   2.8759   2.9289   2.9468   2.9935
   3.0015   3.0946   3.1475   3.2506
     cgsolve_all iterations  73    anorm=    0.74E-07
     cgsolve_all iterations  72    anorm=    0.73E-07
     cgsolve_all iterations  71    anorm=    0.73E-07
     compute_u_kq: q = (    0.0000,    0.0201,    0.0000)
     Rotating WFCS
     ethr =  1.00E-14,  avg # of iterations = 23.0
     eigenvalues at k:
 -35.1200 -34.7955 -34.7766 -34.7641 -34.6122 -34.5639 -34.5435 -34.4192
 -34.3825 -34.3557 -34.3485 -34.3403 -34.1848 -17.2072 -16.9028 -16.7692
 -16.6876 -16.6701 -16.5571 -16.5129 -16.4510 -16.4145 -16.3516 -16.3106
 -16.2468 -16.1991 -16.1346 -16.1087 -16.0667 -16.0439 -16.0206 -16.0052
 -15.9692 -15.9607 -15.9401 -15.9147 -15.9057 -15.8737 -15.8599 -15.8466
 -15.8314 -15.7911 -15.7676 -15.7440 -15.7212 -15.7058 -15.6938 -15.6573
 -15.6325 -15.6209 -15.5984 -15.5838 -15.5596 -15.5489 -15.5385 -15.5039
 -15.4866 -15.4841 -15.4510 -15.4366 -15.4149 -15.4133 -15.3892 -15.3794
 -15.3676 -15.3500 -15.2346 -15.0513 -14.9755 -14.8186 -14.7810 -14.6919
 -14.1314 -13.8791 -13.8000 -13.7176 -13.6501 -13.5883 -13.5414 -13.4711
 -13.3858 -13.3369 -13.2546 -13.1480 -13.0935 -13.0142 -12.9354 -12.8997
 -12.8493 -12.8090 -12.7951 -12.7373 -12.6974 -12.6578 -12.6494 -12.5995
 -12.5820 -12.5317  -5.4404  -4.8700  -4.6653  -4.4858  -4.3149  -4.2032
  -4.1675  -4.1058  -4.0641  -4.0500  -3.9417  -3.8834  -3.8365  -3.7749
  -3.7009  -3.5636  -3.4144  -3.2781  -2.8856  -2.3896  -2.0614  -1.9763
  -1.9302  -1.8844  -1.7755  -1.6042  -1.5826  -1.5148  -1.4067  -1.3095
  -1.2444  -1.2150  -1.1544  -1.1187  -0.9922  -0.9444  -0.8750  -0.8012
  -0.7800  -0.7704  -0.7273  -0.6928  -0.5881  -0.5636  -0.5369  -0.4856
  -0.4531  -0.4212  -0.2936  -0.2572  -0.1427  -0.0519   0.0143   0.0669
   0.1200   0.1739   0.1905   0.2603   0.3017   0.3366   0.3961   0.4427
   0.5133   0.5972   0.6906   0.7181   0.7963   0.8258   0.8905   0.9130
   0.9453   0.9998   1.0112   1.0411   1.0585   1.0782   1.1448   1.1735
   1.1933   1.2347   1.3029   1.3102   1.3620   1.3876   1.4154   1.4353
   1.4757   1.5124   1.5609   1.5842   1.6078   1.6266   1.6447   1.6813
   1.7000   1.7359   1.7498   1.7790   1.8141   1.8234   1.8574   1.8996
   1.9523   1.9638   1.9841   2.0072   2.0293   2.0745   2.1050   2.1699
   2.1796   2.2145   2.2470   2.2816   2.3118   2.3596   2.3756   2.4057
   2.4366   2.4784   2.5193   2.5717   2.6158   2.6317   2.6650   2.6935
   2.7276   2.7493   2.7814   2.8565   2.8758   2.9308   2.9439   2.9943
   3.0030   3.0946   3.1453   3.2464
     eigenvalues at k+q:
 -35.1200 -34.7955 -34.7766 -34.7641 -34.6122 -34.5639 -34.5435 -34.4192
 -34.3825 -34.3557 -34.3485 -34.3402 -34.1848 -17.2072 -16.9028 -16.7688
 -16.6878 -16.6706 -16.5577 -16.5123 -16.4511 -16.4149 -16.3487 -16.3117
 -16.2473 -16.2003 -16.1326 -16.1102 -16.0675 -16.0445 -16.0189 -16.0048
 -15.9701 -15.9580 -15.9427 -15.9130 -15.9057 -15.8752 -15.8594 -15.8460
 -15.8329 -15.7918 -15.7666 -15.7416 -15.7214 -15.7083 -15.6932 -15.6571
 -15.6326 -15.6210 -15.5973 -15.5850 -15.5588 -15.5454 -15.5396 -15.5038
 -15.4872 -15.4834 -15.4514 -15.4366 -15.4153 -15.4142 -15.3892 -15.3793
 -15.3691 -15.3500 -15.2348 -15.0511 -14.9755 -14.8185 -14.7815 -14.6921
 -14.1312 -13.8816 -13.8014 -13.7200 -13.6448 -13.5884 -13.5419 -13.4671
 -13.3864 -13.3346 -13.2521 -13.1482 -13.0979 -13.0155 -12.9404 -12.9066
 -12.8443 -12.8051 -12.7966 -12.7360 -12.6970 -12.6583 -12.6485 -12.5999
 -12.5810 -12.5307  -5.4404  -4.8699  -4.6645  -4.4871  -4.3146  -4.2040
  -4.1664  -4.1052  -4.0667  -4.0491  -3.9414  -3.8842  -3.8342  -3.7749
  -3.7025  -3.5636  -3.4144  -3.2778  -2.8842  -2.3908  -2.0619  -1.9750
  -1.9304  -1.8863  -1.7764  -1.6060  -1.5827  -1.5138  -1.4061  -1.3070
  -1.2480  -1.2118  -1.1528  -1.1202  -0.9913  -0.9436  -0.8754  -0.8006
  -0.7804  -0.7681  -0.7299  -0.6927  -0.5880  -0.5636  -0.5363  -0.4864
  -0.4540  -0.4188  -0.2984  -0.2571  -0.1381  -0.0540   0.0123   0.0642
   0.1240   0.1743   0.1926   0.2602   0.3040   0.3383   0.3944   0.4418
   0.5024   0.6034   0.6921   0.7184   0.7946   0.8232   0.8884   0.9164
   0.9453   0.9997   1.0106   1.0465   1.0567   1.0755   1.1455   1.1739
   1.1910   1.2365   1.2992   1.3153   1.3622   1.3807   1.4171   1.4306
   1.4725   1.5127   1.5610   1.5847   1.6116   1.6277   1.6491   1.6836
   1.7020   1.7387   1.7515   1.7780   1.8132   1.8265   1.8566   1.9000
   1.9545   1.9623   1.9839   2.0044   2.0283   2.0759   2.1037   2.1695
   2.1773   2.2177   2.2474   2.2812   2.3104   2.3577   2.3793   2.4022
   2.4385   2.4784   2.5166   2.5724   2.6139   2.6316   2.6682   2.6900
   2.7291   2.7494   2.7828   2.8569   2.8762   2.9291   2.9435   2.9953
   3.0047   3.0918   3.1463   3.2463
     cgsolve_all iterations  73    anorm=    0.73E-07
     cgsolve_all iterations  70    anorm=    0.74E-07
     cgsolve_all iterations  71    anorm=    0.73E-07
     compute_u_kq: q = (    0.0000,   -0.0201,    0.0000)
     Rotating WFCS
     ethr =  1.00E-14,  avg # of iterations = 23.0
     eigenvalues at k:
 -35.1200 -34.7955 -34.7766 -34.7641 -34.6122 -34.5639 -34.5435 -34.4192
 -34.3825 -34.3557 -34.3485 -34.3403 -34.1848 -17.2072 -16.9028 -16.7692
 -16.6876 -16.6701 -16.5571 -16.5129 -16.4510 -16.4145 -16.3516 -16.3106
 -16.2468 -16.1991 -16.1346 -16.1087 -16.0667 -16.0439 -16.0206 -16.0052
 -15.9692 -15.9607 -15.9401 -15.9147 -15.9057 -15.8737 -15.8599 -15.8466
 -15.8314 -15.7911 -15.7676 -15.7440 -15.7212 -15.7058 -15.6938 -15.6573
 -15.6325 -15.6209 -15.5984 -15.5838 -15.5596 -15.5489 -15.5385 -15.5039
 -15.4866 -15.4841 -15.4510 -15.4366 -15.4149 -15.4133 -15.3892 -15.3794
 -15.3676 -15.3500 -15.2346 -15.0513 -14.9755 -14.8186 -14.7810 -14.6919
 -14.1314 -13.8791 -13.8000 -13.7176 -13.6501 -13.5883 -13.5414 -13.4711
 -13.3858 -13.3369 -13.2546 -13.1480 -13.0935 -13.0142 -12.9354 -12.8997
 -12.8493 -12.8090 -12.7951 -12.7373 -12.6974 -12.6578 -12.6494 -12.5995
 -12.5820 -12.5317  -5.4404  -4.8700  -4.6653  -4.4858  -4.3149  -4.2032
  -4.1675  -4.1058  -4.0641  -4.0500  -3.9417  -3.8834  -3.8365  -3.7749
  -3.7009  -3.5636  -3.4144  -3.2781  -2.8856  -2.3896  -2.0614  -1.9763
  -1.9302  -1.8844  -1.7755  -1.6042  -1.5826  -1.5148  -1.4067  -1.3095
  -1.2444  -1.2150  -1.1544  -1.1187  -0.9922  -0.9444  -0.8750  -0.8012
  -0.7800  -0.7704  -0.7273  -0.6928  -0.5881  -0.5636  -0.5369  -0.4856
  -0.4531  -0.4212  -0.2936  -0.2572  -0.1427  -0.0519   0.0143   0.0669
   0.1200   0.1739   0.1905   0.2603   0.3017   0.3366   0.3961   0.4427
   0.5133   0.5972   0.6906   0.7181   0.7963   0.8258   0.8905   0.9130
   0.9453   0.9998   1.0112   1.0411   1.0585   1.0782   1.1448   1.1735
   1.1933   1.2347   1.3029   1.3102   1.3620   1.3876   1.4154   1.4353
   1.4757   1.5124   1.5609   1.5842   1.6078   1.6266   1.6447   1.6813
   1.7000   1.7359   1.7498   1.7790   1.8141   1.8234   1.8574   1.8996
   1.9523   1.9638   1.9841   2.0072   2.0293   2.0745   2.1050   2.1699
   2.1796   2.2145   2.2470   2.2816   2.3118   2.3596   2.3756   2.4057
   2.4366   2.4784   2.5193   2.5717   2.6158   2.6317   2.6650   2.6935
   2.7276   2.7493   2.7814   2.8565   2.8758   2.9308   2.9439   2.9943
   3.0030   3.0946   3.1453   3.2464
     eigenvalues at k+q:
 -35.1200 -34.7955 -34.7766 -34.7641 -34.6122 -34.5639 -34.5435 -34.4192
 -34.3825 -34.3557 -34.3485 -34.3402 -34.1848 -17.2073 -16.9028 -16.7693
 -16.6876 -16.6698 -16.5568 -16.5132 -16.4508 -16.4136 -16.3547 -16.3097
 -16.2461 -16.1977 -16.1365 -16.1071 -16.0661 -16.0432 -16.0221 -16.0057
 -15.9690 -15.9641 -15.9377 -15.9169 -15.9045 -15.8733 -15.8604 -15.8467
 -15.8297 -15.7901 -15.7680 -15.7465 -15.7207 -15.7029 -15.6942 -15.6577
 -15.6323 -15.6206 -15.5995 -15.5826 -15.5604 -15.5527 -15.5369 -15.5042
 -15.4873 -15.4837 -15.4506 -15.4370 -15.4146 -15.4125 -15.3895 -15.3794
 -15.3657 -15.3499 -15.2343 -15.0519 -14.9757 -14.8188 -14.7804 -14.6918
 -14.1315 -13.8759 -13.7983 -13.7154 -13.6557 -13.5886 -13.5420 -13.4751
 -13.3853 -13.3376 -13.2566 -13.1479 -13.0897 -13.0129 -12.9309 -12.8923
 -12.8546 -12.8141 -12.7928 -12.7385 -12.6980 -12.6575 -12.6509 -12.5988
 -12.5828 -12.5325  -5.4404  -4.8701  -4.6660  -4.4848  -4.3148  -4.2021
  -4.1687  -4.1074  -4.0639  -4.0482  -3.9419  -3.8826  -3.8386  -3.7748
  -3.6997  -3.5636  -3.4143  -3.2785  -2.8873  -2.3877  -2.0611  -1.9776
  -1.9303  -1.8819  -1.7749  -1.6026  -1.5825  -1.5164  -1.4070  -1.3119
  -1.2414  -1.2175  -1.1561  -1.1170  -0.9938  -0.9450  -0.8734  -0.8034
  -0.7793  -0.7723  -0.7241  -0.6927  -0.5892  -0.5621  -0.5374  -0.4844
  -0.4521  -0.4238  -0.2885  -0.2574  -0.1479  -0.0489   0.0165   0.0690
   0.1158   0.1725   0.1893   0.2604   0.2992   0.3349   0.3972   0.4435
   0.5251   0.5913   0.6899   0.7176   0.7971   0.8286   0.8924   0.9083
   0.9454   0.9991   1.0110   1.0369   1.0612   1.0804   1.1441   1.1728
   1.1941   1.2337   1.3006   1.3098   1.3617   1.3943   1.4127   1.4400
   1.4807   1.5123   1.5609   1.5843   1.6038   1.6269   1.6393   1.6777
   1.6990   1.7319   1.7482   1.7804   1.8154   1.8207   1.8585   1.8990
   1.9489   1.9652   1.9857   2.0103   2.0305   2.0733   2.1069   2.1710
   2.1823   2.2112   2.2464   2.2818   2.3128   2.3624   2.3720   2.4091
   2.4347   2.4776   2.5214   2.5709   2.6167   2.6318   2.6622   2.6971
   2.7267   2.7493   2.7794   2.8564   2.8757   2.9320   2.9443   2.9931
   3.0021   3.0972   3.1443   3.2463
     cgsolve_all iterations  72    anorm=    0.73E-07
     cgsolve_all iterations  70    anorm=    0.75E-07
     cgsolve_all iterations  71    anorm=    0.73E-07
     compute_u_kq: q = (    0.0000,    0.0000,    0.0201)
     Rotating WFCS
     ethr =  1.00E-14,  avg # of iterations = 23.0
     eigenvalues at k:
 -35.1200 -34.7955 -34.7766 -34.7641 -34.6122 -34.5639 -34.5435 -34.4192
 -34.3825 -34.3557 -34.3485 -34.3403 -34.1848 -17.2072 -16.9028 -16.7692
 -16.6876 -16.6701 -16.5571 -16.5129 -16.4510 -16.4145 -16.3516 -16.3106
 -16.2468 -16.1991 -16.1346 -16.1087 -16.0667 -16.0439 -16.0206 -16.0052
 -15.9692 -15.9607 -15.9401 -15.9147 -15.9057 -15.8737 -15.8599 -15.8466
 -15.8314 -15.7911 -15.7676 -15.7440 -15.7212 -15.7058 -15.6938 -15.6573
 -15.6325 -15.6209 -15.5984 -15.5838 -15.5596 -15.5489 -15.5385 -15.5039
 -15.4866 -15.4841 -15.4510 -15.4366 -15.4149 -15.4133 -15.3892 -15.3794
 -15.3676 -15.3500 -15.2346 -15.0513 -14.9755 -14.8186 -14.7810 -14.6919
 -14.1314 -13.8791 -13.8000 -13.7176 -13.6501 -13.5883 -13.5414 -13.4711
 -13.3858 -13.3369 -13.2546 -13.1480 -13.0935 -13.0142 -12.9354 -12.8997
 -12.8493 -12.8090 -12.7951 -12.7373 -12.6974 -12.6578 -12.6494 -12.5995
 -12.5820 -12.5317  -5.4404  -4.8700  -4.6653  -4.4858  -4.3149  -4.2032
  -4.1675  -4.1058  -4.0641  -4.0500  -3.9417  -3.8834  -3.8365  -3.7749
  -3.7009  -3.5636  -3.4144  -3.2781  -2.8856  -2.3896  -2.0614  -1.9763
  -1.9302  -1.8844  -1.7755  -1.6042  -1.5826  -1.5148  -1.4067  -1.3095
  -1.2444  -1.2150  -1.1544  -1.1187  -0.9922  -0.9444  -0.8750  -0.8012
  -0.7800  -0.7704  -0.7273  -0.6928  -0.5881  -0.5636  -0.5369  -0.4856
  -0.4531  -0.4212  -0.2936  -0.2572  -0.1427  -0.0519   0.0143   0.0669
   0.1200   0.1739   0.1905   0.2603   0.3017   0.3366   0.3961   0.4427
   0.5133   0.5972   0.6906   0.7181   0.7963   0.8258   0.8905   0.9130
   0.9453   0.9998   1.0112   1.0411   1.0585   1.0782   1.1448   1.1735
   1.1933   1.2347   1.3029   1.3102   1.3620   1.3876   1.4154   1.4353
   1.4757   1.5124   1.5609   1.5842   1.6078   1.6266   1.6447   1.6813
   1.7000   1.7359   1.7498   1.7790   1.8141   1.8234   1.8574   1.8996
   1.9523   1.9638   1.9841   2.0072   2.0293   2.0745   2.1050   2.1699
   2.1796   2.2145   2.2470   2.2816   2.3118   2.3596   2.3756   2.4057
   2.4366   2.4784   2.5193   2.5717   2.6158   2.6317   2.6650   2.6935
   2.7276   2.7493   2.7814   2.8565   2.8758   2.9308   2.9439   2.9943
   3.0030   3.0946   3.1453   3.2464
     eigenvalues at k+q:
 -35.1200 -34.7955 -34.7766 -34.7641 -34.6122 -34.5639 -34.5435 -34.4192
 -34.3825 -34.3557 -34.3485 -34.3402 -34.1848 -17.2073 -16.9027 -16.7693
 -16.6875 -16.6701 -16.5569 -16.5130 -16.4521 -16.4139 -16.3508 -16.3107
 -16.2481 -16.1977 -16.1347 -16.1094 -16.0661 -16.0438 -16.0212 -16.0070
 -15.9680 -15.9595 -15.9394 -15.9149 -15.9068 -15.8740 -15.8600 -15.8455
 -15.8322 -15.7912 -15.7683 -15.7430 -15.7212 -15.7058 -15.6936 -15.6572
 -15.6330 -15.6210 -15.5979 -15.5838 -15.5597 -15.5489 -15.5387 -15.5038
 -15.4866 -15.4842 -15.4506 -15.4367 -15.4149 -15.4128 -15.3897 -15.3793
 -15.3671 -15.3502 -15.2354 -15.0509 -14.9755 -14.8187 -14.7808 -14.6918
 -14.1314 -13.8790 -13.8006 -13.7173 -13.6497 -13.5882 -13.5415 -13.4705
 -13.3858 -13.3368 -13.2542 -13.1483 -13.0936 -13.0146 -12.9355 -12.9000
 -12.8495 -12.8090 -12.7951 -12.7374 -12.6976 -12.6579 -12.6494 -12.5994
 -12.5820 -12.5318  -5.4404  -4.8700  -4.6653  -4.4858  -4.3150  -4.2032
  -4.1677  -4.1057  -4.0641  -4.0499  -3.9415  -3.8833  -3.8366  -3.7752
  -3.7009  -3.5637  -3.4144  -3.2781  -2.8856  -2.3894  -2.0610  -1.9763
  -1.9313  -1.8830  -1.7758  -1.6025  -1.5846  -1.5142  -1.4049  -1.3140
  -1.2436  -1.2136  -1.1534  -1.1184  -0.9913  -0.9449  -0.8766  -0.7965
  -0.7802  -0.7712  -0.7270  -0.6949  -0.5892  -0.5635  -0.5368  -0.4886
  -0.4511  -0.4221  -0.2945  -0.2540  -0.1429  -0.0543   0.0138   0.0722
   0.1205   0.1724   0.1908   0.2607   0.2996   0.3375   0.3954   0.4408
   0.5146   0.5975   0.6913   0.7166   0.7968   0.8248   0.8877   0.9130
   0.9454   1.0007   1.0118   1.0392   1.0614   1.0824   1.1430   1.1721
   1.1948   1.2332   1.2990   1.3115   1.3589   1.3915   1.4170   1.4362
   1.4756   1.5121   1.5592   1.5789   1.6078   1.6269   1.6461   1.6808
   1.6997   1.7382   1.7524   1.7800   1.8095   1.8260   1.8572   1.8998
   1.9503   1.9626   1.9851   2.0064   2.0301   2.0782   2.1028   2.1662
   2.1794   2.2154   2.2500   2.2835   2.3090   2.3603   2.3758   2.4058
   2.4366   2.4791   2.5186   2.5748   2.6156   2.6308   2.6650   2.6932
   2.7271   2.7494   2.7829   2.8562   2.8759   2.9300   2.9433   2.9945
   3.0030   3.0945   3.1453   3.2462
     cgsolve_all iterations  72    anorm=    0.73E-07
     cgsolve_all iterations  70    anorm=    0.74E-07
     cgsolve_all iterations  69    anorm=    0.74E-07
     compute_u_kq: q = (    0.0000,    0.0000,   -0.0201)
     Rotating WFCS
     ethr =  1.00E-14,  avg # of iterations = 23.0
     eigenvalues at k:
 -35.1200 -34.7955 -34.7766 -34.7641 -34.6122 -34.5639 -34.5435 -34.4192
 -34.3825 -34.3557 -34.3485 -34.3403 -34.1848 -17.2072 -16.9028 -16.7692
 -16.6876 -16.6701 -16.5571 -16.5129 -16.4510 -16.4145 -16.3516 -16.3106
 -16.2468 -16.1991 -16.1346 -16.1087 -16.0667 -16.0439 -16.0206 -16.0052
 -15.9692 -15.9607 -15.9401 -15.9147 -15.9057 -15.8737 -15.8599 -15.8466
 -15.8314 -15.7911 -15.7676 -15.7440 -15.7212 -15.7058 -15.6938 -15.6573
 -15.6325 -15.6209 -15.5984 -15.5838 -15.5596 -15.5489 -15.5385 -15.5039
 -15.4866 -15.4841 -15.4510 -15.4366 -15.4149 -15.4133 -15.3892 -15.3794
 -15.3676 -15.3500 -15.2346 -15.0513 -14.9755 -14.8186 -14.7810 -14.6919
 -14.1314 -13.8791 -13.8000 -13.7176 -13.6501 -13.5883 -13.5414 -13.4711
 -13.3858 -13.3369 -13.2546 -13.1480 -13.0935 -13.0142 -12.9354 -12.8997
 -12.8493 -12.8090 -12.7951 -12.7373 -12.6974 -12.6578 -12.6494 -12.5995
 -12.5820 -12.5317  -5.4404  -4.8700  -4.6653  -4.4858  -4.3149  -4.2032
  -4.1675  -4.1058  -4.0641  -4.0500  -3.9417  -3.8834  -3.8365  -3.7749
  -3.7009  -3.5636  -3.4144  -3.2781  -2.8856  -2.3896  -2.0614  -1.9763
  -1.9302  -1.8844  -1.7755  -1.6042  -1.5826  -1.5148  -1.4067  -1.3095
  -1.2444  -1.2150  -1.1544  -1.1187  -0.9922  -0.9444  -0.8750  -0.8012
  -0.7800  -0.7704  -0.7273  -0.6928  -0.5881  -0.5636  -0.5369  -0.4856
  -0.4531  -0.4212  -0.2936  -0.2572  -0.1427  -0.0519   0.0143   0.0669
   0.1200   0.1739   0.1905   0.2603   0.3017   0.3366   0.3961   0.4427
   0.5133   0.5972   0.6906   0.7181   0.7963   0.8258   0.8905   0.9130
   0.9453   0.9998   1.0112   1.0411   1.0585   1.0782   1.1448   1.1735
   1.1933   1.2347   1.3029   1.3102   1.3620   1.3876   1.4154   1.4353
   1.4757   1.5124   1.5609   1.5842   1.6078   1.6266   1.6447   1.6813
   1.7000   1.7359   1.7498   1.7790   1.8141   1.8234   1.8574   1.8996
   1.9523   1.9638   1.9841   2.0072   2.0293   2.0745   2.1050   2.1699
   2.1796   2.2145   2.2470   2.2816   2.3118   2.3596   2.3756   2.4057
   2.4366   2.4784   2.5193   2.5717   2.6158   2.6317   2.6650   2.6935
   2.7276   2.7493   2.7814   2.8565   2.8758   2.9308   2.9439   2.9943
   3.0030   3.0946   3.1453   3.2464
     eigenvalues at k+q:
 -35.1200 -34.7955 -34.7766 -34.7641 -34.6122 -34.5639 -34.5435 -34.4192
 -34.3825 -34.3557 -34.3485 -34.3402 -34.1848 -17.2072 -16.9028 -16.7691
 -16.6876 -16.6702 -16.5574 -16.5128 -16.4496 -16.4152 -16.3525 -16.3105
 -16.2457 -16.2003 -16.1343 -16.1080 -16.0672 -16.0439 -16.0199 -16.0033
 -15.9716 -15.9608 -15.9409 -15.9144 -15.9051 -15.8739 -15.8594 -15.8476
 -15.8305 -15.7910 -15.7667 -15.7450 -15.7212 -15.7057 -15.6941 -15.6576
 -15.6318 -15.6205 -15.5988 -15.5840 -15.5596 -15.5491 -15.5382 -15.5040
 -15.4867 -15.4841 -15.4514 -15.4365 -15.4149 -15.4136 -15.3890 -15.3793
 -15.3680 -15.3498 -15.2338 -15.0517 -14.9756 -14.8188 -14.7809 -14.6920
 -14.1313 -13.8795 -13.7994 -13.7180 -13.6505 -13.5884 -13.5414 -13.4717
 -13.3858 -13.3368 -13.2550 -13.1478 -13.0935 -13.0138 -12.9353 -12.8994
 -12.8492 -12.8089 -12.7951 -12.7373 -12.6973 -12.6577 -12.6494 -12.5995
 -12.5820 -12.5315  -5.4404  -4.8701  -4.6653  -4.4858  -4.3149  -4.2031
  -4.1672  -4.1061  -4.0641  -4.0501  -3.9419  -3.8834  -3.8366  -3.7745
  -3.7009  -3.5635  -3.4144  -3.2781  -2.8856  -2.3897  -2.0617  -1.9765
  -1.9290  -1.8857  -1.7753  -1.6057  -1.5808  -1.5153  -1.4088  -1.3051
  -1.2453  -1.2156  -1.1552  -1.1195  -0.9932  -0.9435  -0.8729  -0.8066
  -0.7800  -0.7697  -0.7274  -0.6908  -0.5870  -0.5631  -0.5371  -0.4831
  -0.4546  -0.4201  -0.2925  -0.2607  -0.1425  -0.0498   0.0150   0.0617
   0.1190   0.1759   0.1908   0.2593   0.3038   0.3358   0.3965   0.4443
   0.5119   0.5975   0.6900   0.7190   0.7959   0.8266   0.8936   0.9131
   0.9451   0.9986   1.0100   1.0420   1.0552   1.0758   1.1458   1.1738
   1.1928   1.2370   1.3048   1.3103   1.3652   1.3836   1.4145   1.4346
   1.4755   1.5123   1.5623   1.5904   1.6073   1.6273   1.6433   1.6817
   1.7002   1.7334   1.7475   1.7782   1.8184   1.8207   1.8569   1.8999
   1.9536   1.9646   1.9838   2.0081   2.0283   2.0711   2.1074   2.1729
   2.1808   2.2137   2.2438   2.2794   2.3150   2.3587   2.3756   2.4054
   2.4368   2.4776   2.5199   2.5684   2.6155   2.6329   2.6651   2.6941
   2.7280   2.7493   2.7800   2.8567   2.8757   2.9315   2.9445   2.9941
   3.0031   3.0946   3.1453   3.2466
     cgsolve_all iterations  72    anorm=    0.72E-07
     cgsolve_all iterations  72    anorm=    0.73E-07
     cgsolve_all iterations  71    anorm=    0.74E-07

     k-point #    3 of     4      pool #  1    cpu time:    9214.3
     compute_u_kq: q = (    0.0000,    0.0000,    0.0000)
     Rotating WFCS
     ethr =  1.00E-14,  avg # of iterations =  5.0
     eigenvalues at k:
 -35.1200 -34.7955 -34.7766 -34.7641 -34.6122 -34.5639 -34.5435 -34.4192
 -34.3825 -34.3558 -34.3485 -34.3402 -34.1848 -17.2073 -16.9026 -16.7601
 -16.6972 -16.6756 -16.5622 -16.5034 -16.4518 -16.3979 -16.3633 -16.3125
 -16.2398 -16.1939 -16.1334 -16.1007 -16.0770 -16.0440 -16.0153 -16.0137
 -15.9930 -15.9789 -15.9456 -15.9120 -15.8967 -15.8875 -15.8633 -15.8440
 -15.8157 -15.7920 -15.7608 -15.7308 -15.7180 -15.6955 -15.6874 -15.6445
 -15.6318 -15.6148 -15.6083 -15.5794 -15.5674 -15.5537 -15.5330 -15.5136
 -15.4886 -15.4768 -15.4568 -15.4426 -15.4238 -15.4055 -15.3931 -15.3736
 -15.3627 -15.3461 -15.2345 -15.0635 -14.9813 -14.8205 -14.7750 -14.6989
 -14.1298 -13.8474 -13.7892 -13.7355 -13.6485 -13.6121 -13.5712 -13.4630
 -13.3877 -13.2878 -13.2367 -13.1511 -13.1109 -13.0123 -12.9613 -12.9258
 -12.8432 -12.7972 -12.7762 -12.7354 -12.6979 -12.6757 -12.6575 -12.5933
 -12.5749 -12.5258  -5.4404  -4.8679  -4.6611  -4.4932  -4.2983  -4.1969
  -4.1720  -4.1458  -4.0804  -4.0172  -3.9336  -3.8884  -3.8248  -3.7728
  -3.7138  -3.5658  -3.4100  -3.2817  -2.8963  -2.3627  -2.0688  -1.9751
  -1.9365  -1.8672  -1.7909  -1.6115  -1.5736  -1.5400  -1.4099  -1.3089
  -1.2589  -1.1744  -1.1551  -1.1182  -1.0140  -0.9307  -0.8663  -0.8328
  -0.7783  -0.7437  -0.7167  -0.6766  -0.5999  -0.5562  -0.5333  -0.4925
  -0.4576  -0.3975  -0.2925  -0.2553  -0.1625  -0.0171   0.0185   0.0326
   0.1281   0.1792   0.1908   0.2515   0.2901   0.3254   0.3704   0.4533
   0.5242   0.6551   0.6872   0.7300   0.7782   0.8089   0.8872   0.9036
   0.9533   0.9745   0.9838   1.0377   1.0555   1.0834   1.1365   1.1582
   1.1730   1.2392   1.2636   1.3150   1.3536   1.3908   1.4157   1.4491
   1.5077   1.5291   1.5425   1.5738   1.6024   1.6242   1.6527   1.6906
   1.7103   1.7353   1.7557   1.7782   1.8229   1.8304   1.8610   1.8904
   1.9344   1.9527   1.9864   2.0250   2.0509   2.0773   2.1305   2.1637
   2.1924   2.2452   2.2534   2.2795   2.3202   2.3386   2.3795   2.4088
   2.4238   2.4681   2.5151   2.5591   2.5854   2.6416   2.6494   2.7105
   2.7369   2.7540   2.7769   2.8698   2.8878   2.9084   2.9510   2.9986
   3.0203   3.0831   3.1490   3.2387
     eigenvalues at k+q:
 -35.1200 -34.7955 -34.7766 -34.7641 -34.6122 -34.5639 -34.5435 -34.4192
 -34.3825 -34.3558 -34.3485 -34.3402 -34.1848 -17.2073 -16.9026 -16.7601
 -16.6972 -16.6756 -16.5622 -16.5034 -16.4518 -16.3979 -16.3633 -16.3125
 -16.2398 -16.1939 -16.1334 -16.1007 -16.0770 -16.0440 -16.0153 -16.0137
 -15.9930 -15.9789 -15.9456 -15.9120 -15.8967 -15.8875 -15.8633 -15.8440
 -15.8157 -15.7920 -15.7608 -15.7308 -15.7180 -15.6955 -15.6874 -15.6445
 -15.6318 -15.6148 -15.6083 -15.5794 -15.5674 -15.5537 -15.5330 -15.5136
 -15.4886 -15.4768 -15.4568 -15.4426 -15.4238 -15.4055 -15.3931 -15.3736
 -15.3627 -15.3461 -15.2345 -15.0635 -14.9813 -14.8205 -14.7750 -14.6989
 -14.1298 -13.8474 -13.7892 -13.7355 -13.6485 -13.6121 -13.5712 -13.4630
 -13.3877 -13.2878 -13.2367 -13.1511 -13.1109 -13.0123 -12.9614 -12.9258
 -12.8432 -12.7972 -12.7762 -12.7354 -12.6979 -12.6757 -12.6575 -12.5933
 -12.5750 -12.5258  -5.4404  -4.8679  -4.6611  -4.4932  -4.2983  -4.1969
  -4.1720  -4.1458  -4.0804  -4.0172  -3.9336  -3.8884  -3.8248  -3.7728
  -3.7138  -3.5658  -3.4100  -3.2817  -2.8962  -2.3627  -2.0688  -1.9751
  -1.9365  -1.8672  -1.7909  -1.6115  -1.5736  -1.5400  -1.4099  -1.3089
  -1.2589  -1.1744  -1.1551  -1.1182  -1.0140  -0.9307  -0.8663  -0.8328
  -0.7783  -0.7437  -0.7168  -0.6766  -0.5999  -0.5562  -0.5333  -0.4925
  -0.4576  -0.3975  -0.2926  -0.2553  -0.1625  -0.0171   0.0185   0.0326
   0.1281   0.1792   0.1908   0.2515   0.2901   0.3254   0.3703   0.4533
   0.5242   0.6551   0.6872   0.7300   0.7782   0.8089   0.8872   0.9036
   0.9533   0.9745   0.9838   1.0377   1.0555   1.0834   1.1365   1.1582
   1.1730   1.2392   1.2636   1.3150   1.3536   1.3908   1.4157   1.4491
   1.5077   1.5291   1.5425   1.5738   1.6024   1.6242   1.6527   1.6906
   1.7103   1.7353   1.7557   1.7782   1.8229   1.8304   1.8610   1.8904
   1.9344   1.9527   1.9864   2.0250   2.0509   2.0773   2.1305   2.1637
   2.1924   2.2452   2.2534   2.2795   2.3202   2.3386   2.3795   2.4088
   2.4238   2.4681   2.5151   2.5591   2.5854   2.6416   2.6494   2.7105
   2.7369   2.7540   2.7769   2.8698   2.8878   2.9084   2.9510   2.9986
   3.0203   3.0831   3.1490   3.2387
     cgsolve_all iterations  66    anorm=    0.74E-07
PARA_AUG  1     -24.2396521        -0.5886503        -0.9937560
     cgsolve_all iterations  67    anorm=    0.75E-07
PARA_AUG  2      -0.5235624       -25.4503050         0.3807109
     cgsolve_all iterations  65    anorm=    0.75E-07
PARA_AUG  3      -0.9779014         0.3099231       -25.9518488
     cgsolve_all iterations  72    anorm=    0.73E-07
     cgsolve_all iterations  72    anorm=    0.74E-07
     cgsolve_all iterations  72    anorm=    0.71E-07
     compute_u_kq: q = (    0.0201,    0.0000,    0.0000)
     Rotating WFCS
     ethr =  1.00E-14,  avg # of iterations = 23.0
     eigenvalues at k:
 -35.1200 -34.7955 -34.7766 -34.7641 -34.6122 -34.5639 -34.5435 -34.4192
 -34.3825 -34.3558 -34.3485 -34.3402 -34.1848 -17.2073 -16.9026 -16.7601
 -16.6972 -16.6756 -16.5622 -16.5034 -16.4518 -16.3979 -16.3633 -16.3125
 -16.2398 -16.1939 -16.1334 -16.1007 -16.0770 -16.0440 -16.0153 -16.0137
 -15.9930 -15.9789 -15.9456 -15.9120 -15.8967 -15.8875 -15.8633 -15.8440
 -15.8157 -15.7920 -15.7608 -15.7308 -15.7180 -15.6955 -15.6874 -15.6445
 -15.6318 -15.6148 -15.6083 -15.5794 -15.5674 -15.5537 -15.5330 -15.5136
 -15.4886 -15.4768 -15.4568 -15.4426 -15.4238 -15.4055 -15.3931 -15.3736
 -15.3627 -15.3461 -15.2345 -15.0635 -14.9813 -14.8205 -14.7750 -14.6989
 -14.1298 -13.8474 -13.7892 -13.7355 -13.6485 -13.6121 -13.5712 -13.4630
 -13.3877 -13.2878 -13.2367 -13.1511 -13.1109 -13.0123 -12.9613 -12.9258
 -12.8432 -12.7972 -12.7762 -12.7354 -12.6979 -12.6757 -12.6575 -12.5933
 -12.5749 -12.5258  -5.4404  -4.8679  -4.6611  -4.4932  -4.2983  -4.1969
  -4.1720  -4.1458  -4.0804  -4.0172  -3.9336  -3.8884  -3.8248  -3.7728
  -3.7138  -3.5658  -3.4100  -3.2817  -2.8963  -2.3627  -2.0688  -1.9751
  -1.9365  -1.8672  -1.7909  -1.6115  -1.5736  -1.5400  -1.4099  -1.3089
  -1.2589  -1.1744  -1.1551  -1.1182  -1.0140  -0.9307  -0.8663  -0.8328
  -0.7783  -0.7437  -0.7167  -0.6766  -0.5999  -0.5562  -0.5333  -0.4925
  -0.4576  -0.3975  -0.2925  -0.2553  -0.1625  -0.0171   0.0185   0.0326
   0.1281   0.1792   0.1908   0.2515   0.2901   0.3254   0.3704   0.4533
   0.5242   0.6551   0.6872   0.7300   0.7782   0.8089   0.8872   0.9036
   0.9533   0.9745   0.9838   1.0377   1.0555   1.0834   1.1365   1.1582
   1.1730   1.2392   1.2636   1.3150   1.3536   1.3908   1.4157   1.4491
   1.5077   1.5291   1.5425   1.5738   1.6024   1.6242   1.6527   1.6906
   1.7103   1.7353   1.7557   1.7782   1.8229   1.8304   1.8610   1.8904
   1.9344   1.9527   1.9864   2.0250   2.0509   2.0773   2.1305   2.1637
   2.1924   2.2452   2.2534   2.2795   2.3202   2.3386   2.3795   2.4088
   2.4238   2.4681   2.5151   2.5591   2.5854   2.6416   2.6494   2.7105
   2.7369   2.7540   2.7769   2.8698   2.8878   2.9084   2.9510   2.9986
   3.0203   3.0831   3.1490   3.2387
     eigenvalues at k+q:
 -35.1200 -34.7955 -34.7766 -34.7641 -34.6122 -34.5639 -34.5435 -34.4192
 -34.3825 -34.3558 -34.3485 -34.3402 -34.1849 -17.2079 -16.9017 -16.7599
 -16.6969 -16.6768 -16.5605 -16.5066 -16.4502 -16.3980 -16.3636 -16.3120
 -16.2454 -16.1964 -16.1348 -16.1002 -16.0788 -16.0471 -16.0186 -16.0148
 -15.9895 -15.9796 -15.9468 -15.9147 -15.8981 -15.8867 -15.8639 -15.8459
 -15.8175 -15.7918 -15.7617 -15.7293 -15.7185 -15.6938 -15.6875 -15.6458
 -15.6299 -15.6142 -15.6077 -15.5771 -15.5658 -15.5514 -15.5307 -15.5118
 -15.4891 -15.4774 -15.4566 -15.4427 -15.4243 -15.4051 -15.3913 -15.3746
 -15.3628 -15.3466 -15.2339 -15.0599 -14.9782 -14.8185 -14.7707 -14.6966
 -14.1295 -13.8458 -13.7826 -13.7304 -13.6441 -13.6059 -13.5636 -13.4561
 -13.3814 -13.2852 -13.2350 -13.1531 -13.1155 -13.0160 -12.9655 -12.9309
 -12.8507 -12.8058 -12.7786 -12.7378 -12.7017 -12.6755 -12.6576 -12.5965
 -12.5803 -12.5342  -5.4401  -4.8641  -4.6610  -4.4953  -4.2986  -4.1969
  -4.1721  -4.1457  -4.0820  -4.0176  -3.9337  -3.8894  -3.8270  -3.7734
  -3.7150  -3.5672  -3.4091  -3.2793  -2.8951  -2.3608  -2.0642  -1.9722
  -1.9353  -1.8643  -1.7809  -1.5960  -1.5616  -1.5321  -1.4111  -1.3040
  -1.2544  -1.1706  -1.1525  -1.1153  -1.0181  -0.9338  -0.8673  -0.8342
  -0.7775  -0.7459  -0.7212  -0.6805  -0.5978  -0.5556  -0.5345  -0.4903
  -0.4569  -0.3980  -0.2983  -0.2550  -0.1610  -0.0162   0.0140   0.0248
   0.1271   0.1754   0.1868   0.2490   0.2843   0.3223   0.3706   0.4555
   0.5244   0.6572   0.6855   0.7279   0.7755   0.8050   0.8817   0.9025
   0.9501   0.9710   0.9864   1.0365   1.0530   1.0780   1.1358   1.1587
   1.1758   1.2360   1.2622   1.3115   1.3508   1.3912   1.4133   1.4463
   1.5073   1.5309   1.5409   1.5757   1.6016   1.6210   1.6506   1.6898
   1.7066   1.7350   1.7574   1.7794   1.8210   1.8271   1.8578   1.8872
   1.9362   1.9522   1.9834   2.0205   2.0489   2.0784   2.1294   2.1631
   2.1923   2.2477   2.2597   2.2789   2.3255   2.3398   2.3803   2.4113
   2.4252   2.4670   2.5178   2.5634   2.5847   2.6434   2.6505   2.7099
   2.7388   2.7528   2.7780   2.8699   2.8892   2.9079   2.9506   2.9986
   3.0203   3.0841   3.1479   3.2354
     cgsolve_all iterations  72    anorm=    0.73E-07
     cgsolve_all iterations  72    anorm=    0.73E-07
     cgsolve_all iterations  72    anorm=    0.71E-07
     compute_u_kq: q = (   -0.0201,    0.0000,    0.0000)
     Rotating WFCS
     ethr =  1.00E-14,  avg # of iterations = 26.0
     eigenvalues at k:
 -35.1200 -34.7955 -34.7766 -34.7641 -34.6122 -34.5639 -34.5435 -34.4192
 -34.3825 -34.3558 -34.3485 -34.3402 -34.1848 -17.2073 -16.9026 -16.7601
 -16.6972 -16.6756 -16.5622 -16.5034 -16.4518 -16.3979 -16.3633 -16.3125
 -16.2398 -16.1939 -16.1334 -16.1007 -16.0770 -16.0440 -16.0153 -16.0137
 -15.9930 -15.9789 -15.9456 -15.9120 -15.8967 -15.8875 -15.8633 -15.8440
 -15.8157 -15.7920 -15.7608 -15.7308 -15.7180 -15.6955 -15.6874 -15.6445
 -15.6318 -15.6148 -15.6083 -15.5794 -15.5674 -15.5537 -15.5330 -15.5136
 -15.4886 -15.4768 -15.4568 -15.4426 -15.4238 -15.4055 -15.3931 -15.3736
 -15.3627 -15.3461 -15.2345 -15.0635 -14.9813 -14.8205 -14.7750 -14.6989
 -14.1298 -13.8474 -13.7892 -13.7355 -13.6485 -13.6121 -13.5712 -13.4630
 -13.3877 -13.2878 -13.2367 -13.1511 -13.1109 -13.0123 -12.9613 -12.9258
 -12.8432 -12.7972 -12.7762 -12.7354 -12.6979 -12.6757 -12.6575 -12.5933
 -12.5749 -12.5258  -5.4404  -4.8679  -4.6611  -4.4932  -4.2983  -4.1969
  -4.1720  -4.1458  -4.0804  -4.0172  -3.9336  -3.8884  -3.8248  -3.7728
  -3.7138  -3.5658  -3.4100  -3.2817  -2.8963  -2.3627  -2.0688  -1.9751
  -1.9365  -1.8672  -1.7909  -1.6115  -1.5736  -1.5400  -1.4099  -1.3089
  -1.2589  -1.1744  -1.1551  -1.1182  -1.0140  -0.9307  -0.8663  -0.8328
  -0.7783  -0.7437  -0.7167  -0.6766  -0.5999  -0.5562  -0.5333  -0.4925
  -0.4576  -0.3975  -0.2925  -0.2553  -0.1625  -0.0171   0.0185   0.0326
   0.1281   0.1792   0.1908   0.2515   0.2901   0.3254   0.3704   0.4533
   0.5242   0.6551   0.6872   0.7300   0.7782   0.8089   0.8872   0.9036
   0.9533   0.9745   0.9838   1.0377   1.0555   1.0834   1.1365   1.1582
   1.1730   1.2392   1.2636   1.3150   1.3536   1.3908   1.4157   1.4491
   1.5077   1.5291   1.5425   1.5738   1.6024   1.6242   1.6527   1.6906
   1.7103   1.7353   1.7557   1.7782   1.8229   1.8304   1.8610   1.8904
   1.9344   1.9527   1.9864   2.0250   2.0509   2.0773   2.1305   2.1637
   2.1924   2.2452   2.2534   2.2795   2.3202   2.3386   2.3795   2.4088
   2.4238   2.4681   2.5151   2.5591   2.5854   2.6416   2.6494   2.7105
   2.7369   2.7540   2.7769   2.8698   2.8878   2.9084   2.9510   2.9986
   3.0203   3.0831   3.1490   3.2387
     eigenvalues at k+q:
 -35.1200 -34.7955 -34.7766 -34.7641 -34.6122 -34.5640 -34.5435 -34.4192
 -34.3824 -34.3558 -34.3485 -34.3402 -34.1848 -17.2068 -16.9035 -16.7603
 -16.6976 -16.6744 -16.5640 -16.5000 -16.4533 -16.3980 -16.3632 -16.3129
 -16.2342 -16.1914 -16.1321 -16.1015 -16.0751 -16.0416 -16.0136 -16.0113
 -15.9954 -15.9775 -15.9445 -15.9095 -15.8957 -15.8880 -15.8627 -15.8425
 -15.8135 -15.7921 -15.7596 -15.7325 -15.7182 -15.6978 -15.6864 -15.6430
 -15.6337 -15.6154 -15.6089 -15.5820 -15.5687 -15.5558 -15.5351 -15.5155
 -15.4880 -15.4763 -15.4574 -15.4424 -15.4234 -15.4061 -15.3949 -15.3724
 -15.3626 -15.3454 -15.2352 -15.0673 -14.9844 -14.8230 -14.7789 -14.7013
 -14.1302 -13.8492 -13.7958 -13.7406 -13.6536 -13.6178 -13.5777 -13.4698
 -13.3936 -13.2903 -13.2392 -13.1497 -13.1053 -13.0089 -12.9576 -12.9201
 -12.8362 -12.7899 -12.7734 -12.7328 -12.6943 -12.6758 -12.6574 -12.5899
 -12.5693 -12.5175  -5.4407  -4.8716  -4.6613  -4.4910  -4.2981  -4.1969
  -4.1719  -4.1457  -4.0789  -4.0167  -3.9336  -3.8874  -3.8224  -3.7722
  -3.7126  -3.5643  -3.4109  -3.2841  -2.8974  -2.3646  -2.0737  -1.9787
  -1.9378  -1.8699  -1.8013  -1.6272  -1.5837  -1.5478  -1.4086  -1.3147
  -1.2619  -1.1785  -1.1579  -1.1201  -1.0101  -0.9283  -0.8660  -0.8312
  -0.7795  -0.7418  -0.7117  -0.6726  -0.6018  -0.5563  -0.5319  -0.4949
  -0.4582  -0.3977  -0.2862  -0.2555  -0.1642  -0.0198   0.0237   0.0394
   0.1288   0.1825   0.1957   0.2532   0.2967   0.3288   0.3704   0.4519
   0.5247   0.6531   0.6892   0.7309   0.7814   0.8137   0.8899   0.9057
   0.9559   0.9708   0.9889   1.0394   1.0590   1.0886   1.1369   1.1578
   1.1696   1.2406   1.2662   1.3189   1.3562   1.3899   1.4186   1.4534
   1.5060   1.5260   1.5451   1.5721   1.6018   1.6284   1.6557   1.6919
   1.7136   1.7340   1.7555   1.7762   1.8254   1.8339   1.8640   1.8939
   1.9324   1.9534   1.9891   2.0289   2.0532   2.0767   2.1306   2.1640
   2.1923   2.2410   2.2492   2.2802   2.3149   2.3382   2.3780   2.4055
   2.4239   2.4687   2.5123   2.5544   2.5862   2.6392   2.6497   2.7104
   2.7354   2.7558   2.7762   2.8699   2.8863   2.9095   2.9510   2.9982
   3.0197   3.0825   3.1500   3.2418
     cgsolve_all iterations  73    anorm=    0.73E-07
     cgsolve_all iterations  72    anorm=    0.73E-07
     cgsolve_all iterations  72    anorm=    0.72E-07
     compute_u_kq: q = (    0.0000,    0.0201,    0.0000)
     Rotating WFCS
     ethr =  1.00E-14,  avg # of iterations = 23.0
     eigenvalues at k:
 -35.1200 -34.7955 -34.7766 -34.7641 -34.6122 -34.5639 -34.5435 -34.4192
 -34.3825 -34.3558 -34.3485 -34.3402 -34.1848 -17.2073 -16.9026 -16.7601
 -16.6972 -16.6756 -16.5622 -16.5034 -16.4518 -16.3979 -16.3633 -16.3125
 -16.2398 -16.1939 -16.1334 -16.1007 -16.0770 -16.0440 -16.0153 -16.0137
 -15.9930 -15.9789 -15.9456 -15.9120 -15.8967 -15.8875 -15.8633 -15.8440
 -15.8157 -15.7920 -15.7608 -15.7308 -15.7180 -15.6955 -15.6874 -15.6445
 -15.6318 -15.6148 -15.6083 -15.5794 -15.5674 -15.5537 -15.5330 -15.5136
 -15.4886 -15.4768 -15.4568 -15.4426 -15.4238 -15.4055 -15.3931 -15.3736
 -15.3627 -15.3461 -15.2345 -15.0635 -14.9813 -14.8205 -14.7750 -14.6989
 -14.1298 -13.8474 -13.7892 -13.7355 -13.6485 -13.6121 -13.5712 -13.4630
 -13.3877 -13.2878 -13.2367 -13.1511 -13.1109 -13.0123 -12.9613 -12.9258
 -12.8432 -12.7972 -12.7762 -12.7354 -12.6979 -12.6757 -12.6575 -12.5933
 -12.5749 -12.5258  -5.4404  -4.8679  -4.6611  -4.4932  -4.2983  -4.1969
  -4.1720  -4.1458  -4.0804  -4.0172  -3.9336  -3.8884  -3.8248  -3.7728
  -3.7138  -3.5658  -3.4100  -3.2817  -2.8963  -2.3627  -2.0688  -1.9751
  -1.9365  -1.8672  -1.7909  -1.6115  -1.5736  -1.5400  -1.4099  -1.3089
  -1.2589  -1.1744  -1.1551  -1.1182  -1.0140  -0.9307  -0.8663  -0.8328
  -0.7783  -0.7437  -0.7167  -0.6766  -0.5999  -0.5562  -0.5333  -0.4925
  -0.4576  -0.3975  -0.2925  -0.2553  -0.1625  -0.0171   0.0185   0.0326
   0.1281   0.1792   0.1908   0.2515   0.2901   0.3254   0.3704   0.4533
   0.5242   0.6551   0.6872   0.7300   0.7782   0.8089   0.8872   0.9036
   0.9533   0.9745   0.9838   1.0377   1.0555   1.0834   1.1365   1.1582
   1.1730   1.2392   1.2636   1.3150   1.3536   1.3908   1.4157   1.4491
   1.5077   1.5291   1.5425   1.5738   1.6024   1.6242   1.6527   1.6906
   1.7103   1.7353   1.7557   1.7782   1.8229   1.8304   1.8610   1.8904
   1.9344   1.9527   1.9864   2.0250   2.0509   2.0773   2.1305   2.1637
   2.1924   2.2452   2.2534   2.2795   2.3202   2.3386   2.3795   2.4088
   2.4238   2.4681   2.5151   2.5591   2.5854   2.6416   2.6494   2.7105
   2.7369   2.7540   2.7769   2.8698   2.8878   2.9084   2.9510   2.9986
   3.0203   3.0831   3.1490   3.2387
     eigenvalues at k+q:
 -35.1200 -34.7955 -34.7766 -34.7641 -34.6122 -34.5639 -34.5435 -34.4192
 -34.3825 -34.3558 -34.3485 -34.3402 -34.1848 -17.2074 -16.9026 -16.7607
 -16.6967 -16.6752 -16.5617 -16.5038 -16.4524 -16.3960 -16.3669 -16.3114
 -16.2400 -16.1909 -16.1353 -16.0991 -16.0771 -16.0432 -16.0164 -16.0148
 -15.9946 -15.9782 -15.9458 -15.9108 -15.8972 -15.8876 -15.8620 -15.8439
 -15.8140 -15.7927 -15.7619 -15.7336 -15.7173 -15.6952 -15.6870 -15.6407
 -15.6331 -15.6150 -15.6082 -15.5807 -15.5686 -15.5550 -15.5343 -15.5133
 -15.4884 -15.4785 -15.4556 -15.4409 -15.4231 -15.4055 -15.3936 -15.3735
 -15.3614 -15.3458 -15.2351 -15.0635 -14.9817 -14.8204 -14.7751 -14.6987
 -14.1300 -13.8433 -13.7895 -13.7342 -13.6532 -13.6125 -13.5727 -13.4661
 -13.3875 -13.2900 -13.2407 -13.1506 -13.1056 -13.0108 -12.9563 -12.9209
 -12.8454 -12.8007 -12.7744 -12.7362 -12.6981 -12.6764 -12.6579 -12.5928
 -12.5755 -12.5263  -5.4404  -4.8682  -4.6620  -4.4919  -4.2984  -4.1955
  -4.1737  -4.1462  -4.0793  -4.0167  -3.9339  -3.8876  -3.8272  -3.7728
  -3.7119  -3.5657  -3.4101  -3.2821  -2.8976  -2.3616  -2.0685  -1.9766
  -1.9366  -1.8643  -1.7914  -1.6106  -1.5725  -1.5435  -1.4094  -1.3123
  -1.2567  -1.1773  -1.1565  -1.1162  -1.0154  -0.9302  -0.8661  -0.8333
  -0.7793  -0.7422  -0.7157  -0.6779  -0.5986  -0.5581  -0.5324  -0.4913
  -0.4590  -0.3979  -0.2886  -0.2546  -0.1658  -0.0161   0.0206   0.0351
   0.1259   0.1763   0.1877   0.2528   0.2883   0.3268   0.3714   0.4579
   0.5271   0.6493   0.6884   0.7293   0.7777   0.8108   0.8872   0.9028
   0.9532   0.9757   0.9855   1.0334   1.0604   1.0843   1.1354   1.1599
   1.1727   1.2396   1.2637   1.3142   1.3602   1.3916   1.4192   1.4463
   1.5094   1.5285   1.5452   1.5712   1.5985   1.6226   1.6480   1.6858
   1.7104   1.7345   1.7590   1.7806   1.8160   1.8288   1.8646   1.8872
   1.9327   1.9539   1.9882   2.0281   2.0529   2.0758   2.1288   2.1653
   2.1934   2.2438   2.2482   2.2836   2.3212   2.3393   2.3782   2.4100
   2.4251   2.4663   2.5177   2.5560   2.5887   2.6392   2.6505   2.7143
   2.7355   2.7528   2.7742   2.8684   2.8893   2.9079   2.9531   2.9964
   3.0194   3.0858   3.1482   3.2390
     cgsolve_all iterations  72    anorm=    0.73E-07
     cgsolve_all iterations  72    anorm=    0.75E-07
     cgsolve_all iterations  72    anorm=    0.71E-07
     compute_u_kq: q = (    0.0000,   -0.0201,    0.0000)
     Rotating WFCS
     ethr =  1.00E-14,  avg # of iterations = 23.0
     eigenvalues at k:
 -35.1200 -34.7955 -34.7766 -34.7641 -34.6122 -34.5639 -34.5435 -34.4192
 -34.3825 -34.3558 -34.3485 -34.3402 -34.1848 -17.2073 -16.9026 -16.7601
 -16.6972 -16.6756 -16.5622 -16.5034 -16.4518 -16.3979 -16.3633 -16.3125
 -16.2398 -16.1939 -16.1334 -16.1007 -16.0770 -16.0440 -16.0153 -16.0137
 -15.9930 -15.9789 -15.9456 -15.9120 -15.8967 -15.8875 -15.8633 -15.8440
 -15.8157 -15.7920 -15.7608 -15.7308 -15.7180 -15.6955 -15.6874 -15.6445
 -15.6318 -15.6148 -15.6083 -15.5794 -15.5674 -15.5537 -15.5330 -15.5136
 -15.4886 -15.4768 -15.4568 -15.4426 -15.4238 -15.4055 -15.3931 -15.3736
 -15.3627 -15.3461 -15.2345 -15.0635 -14.9813 -14.8205 -14.7750 -14.6989
 -14.1298 -13.8474 -13.7892 -13.7355 -13.6485 -13.6121 -13.5712 -13.4630
 -13.3877 -13.2878 -13.2367 -13.1511 -13.1109 -13.0123 -12.9613 -12.9258
 -12.8432 -12.7972 -12.7762 -12.7354 -12.6979 -12.6757 -12.6575 -12.5933
 -12.5749 -12.5258  -5.4404  -4.8679  -4.6611  -4.4932  -4.2983  -4.1969
  -4.1720  -4.1458  -4.0804  -4.0172  -3.9336  -3.8884  -3.8248  -3.7728
  -3.7138  -3.5658  -3.4100  -3.2817  -2.8963  -2.3627  -2.0688  -1.9751
  -1.9365  -1.8672  -1.7909  -1.6115  -1.5736  -1.5400  -1.4099  -1.3089
  -1.2589  -1.1744  -1.1551  -1.1182  -1.0140  -0.9307  -0.8663  -0.8328
  -0.7783  -0.7437  -0.7167  -0.6766  -0.5999  -0.5562  -0.5333  -0.4925
  -0.4576  -0.3975  -0.2925  -0.2553  -0.1625  -0.0171   0.0185   0.0326
   0.1281   0.1792   0.1908   0.2515   0.2901   0.3254   0.3704   0.4533
   0.5242   0.6551   0.6872   0.7300   0.7782   0.8089   0.8872   0.9036
   0.9533   0.9745   0.9838   1.0377   1.0555   1.0834   1.1365   1.1582
   1.1730   1.2392   1.2636   1.3150   1.3536   1.3908   1.4157   1.4491
   1.5077   1.5291   1.5425   1.5738   1.6024   1.6242   1.6527   1.6906
   1.7103   1.7353   1.7557   1.7782   1.8229   1.8304   1.8610   1.8904
   1.9344   1.9527   1.9864   2.0250   2.0509   2.0773   2.1305   2.1637
   2.1924   2.2452   2.2534   2.2795   2.3202   2.3386   2.3795   2.4088
   2.4238   2.4681   2.5151   2.5591   2.5854   2.6416   2.6494   2.7105
   2.7369   2.7540   2.7769   2.8698   2.8878   2.9084   2.9510   2.9986
   3.0203   3.0831   3.1490   3.2387
     eigenvalues at k+q:
 -35.1200 -34.7955 -34.7766 -34.7641 -34.6122 -34.5639 -34.5435 -34.4192
 -34.3825 -34.3558 -34.3485 -34.3402 -34.1848 -17.2073 -16.9026 -16.7598
 -16.6974 -16.6760 -16.5626 -16.5032 -16.4512 -16.4001 -16.3595 -16.3137
 -16.2399 -16.1969 -16.1315 -16.1027 -16.0764 -16.0450 -16.0152 -16.0111
 -15.9913 -15.9794 -15.9453 -15.9131 -15.8959 -15.8873 -15.8647 -15.8446
 -15.8172 -15.7913 -15.7596 -15.7290 -15.7184 -15.6961 -15.6879 -15.6483
 -15.6310 -15.6144 -15.6084 -15.5786 -15.5658 -15.5527 -15.5307 -15.5141
 -15.4887 -15.4748 -15.4583 -15.4446 -15.4243 -15.4057 -15.3928 -15.3739
 -15.3637 -15.3466 -15.2340 -15.0633 -14.9809 -14.8206 -14.7750 -14.6989
 -14.1297 -13.8525 -13.7889 -13.7365 -13.6440 -13.6111 -13.5692 -13.4601
 -13.3878 -13.2867 -13.2330 -13.1517 -13.1158 -13.0138 -12.9658 -12.9298
 -12.8411 -12.7946 -12.7782 -12.7345 -12.6976 -12.6746 -12.6569 -12.5939
 -12.5746 -12.5254  -5.4404  -4.8676  -4.6604  -4.4943  -4.2986  -4.1984
  -4.1704  -4.1444  -4.0813  -4.0181  -3.9336  -3.8890  -3.8228  -3.7729
  -3.7154  -3.5658  -3.4101  -3.2811  -2.8946  -2.3645  -2.0688  -1.9736
  -1.9362  -1.8706  -1.7899  -1.6125  -1.5746  -1.5361  -1.4105  -1.3055
  -1.2606  -1.1722  -1.1537  -1.1202  -1.0121  -0.9314  -0.8660  -0.8324
  -0.7773  -0.7458  -0.7179  -0.6765  -0.6003  -0.5544  -0.5339  -0.4939
  -0.4561  -0.3979  -0.2962  -0.2563  -0.1587  -0.0197   0.0161   0.0318
   0.1300   0.1804   0.1964   0.2500   0.2924   0.3245   0.3697   0.4481
   0.5211   0.6601   0.6862   0.7291   0.7793   0.8079   0.8857   0.9062
   0.9538   0.9725   0.9819   1.0384   1.0558   1.0829   1.1375   1.1573
   1.1734   1.2386   1.2644   1.3155   1.3473   1.3898   1.4121   1.4511
   1.5062   1.5295   1.5401   1.5775   1.6063   1.6259   1.6569   1.6935
   1.7118   1.7356   1.7527   1.7753   1.8267   1.8348   1.8570   1.8942
   1.9353   1.9524   1.9845   2.0213   2.0485   2.0787   2.1318   2.1618
   2.1920   2.2460   2.2575   2.2755   2.3182   2.3393   2.3811   2.4082
   2.4225   2.4696   2.5126   2.5630   2.5821   2.6430   2.6494   2.7068
   2.7384   2.7549   2.7791   2.8711   2.8855   2.9098   2.9486   3.0005
   3.0210   3.0808   3.1495   3.2386
     cgsolve_all iterations  72    anorm=    0.72E-07
     cgsolve_all iterations  72    anorm=    0.75E-07
     cgsolve_all iterations  72    anorm=    0.72E-07
     compute_u_kq: q = (    0.0000,    0.0000,    0.0201)
     Rotating WFCS
     ethr =  1.00E-14,  avg # of iterations = 23.0
     eigenvalues at k:
 -35.1200 -34.7955 -34.7766 -34.7641 -34.6122 -34.5639 -34.5435 -34.4192
 -34.3825 -34.3558 -34.3485 -34.3402 -34.1848 -17.2073 -16.9026 -16.7601
 -16.6972 -16.6756 -16.5622 -16.5034 -16.4518 -16.3979 -16.3633 -16.3125
 -16.2398 -16.1939 -16.1334 -16.1007 -16.0770 -16.0440 -16.0153 -16.0137
 -15.9930 -15.9789 -15.9456 -15.9120 -15.8967 -15.8875 -15.8633 -15.8440
 -15.8157 -15.7920 -15.7608 -15.7308 -15.7180 -15.6955 -15.6874 -15.6445
 -15.6318 -15.6148 -15.6083 -15.5794 -15.5674 -15.5537 -15.5330 -15.5136
 -15.4886 -15.4768 -15.4568 -15.4426 -15.4238 -15.4055 -15.3931 -15.3736
 -15.3627 -15.3461 -15.2345 -15.0635 -14.9813 -14.8205 -14.7750 -14.6989
 -14.1298 -13.8474 -13.7892 -13.7355 -13.6485 -13.6121 -13.5712 -13.4630
 -13.3877 -13.2878 -13.2367 -13.1511 -13.1109 -13.0123 -12.9613 -12.9258
 -12.8432 -12.7972 -12.7762 -12.7354 -12.6979 -12.6757 -12.6575 -12.5933
 -12.5749 -12.5258  -5.4404  -4.8679  -4.6611  -4.4932  -4.2983  -4.1969
  -4.1720  -4.1458  -4.0804  -4.0172  -3.9336  -3.8884  -3.8248  -3.7728
  -3.7138  -3.5658  -3.4100  -3.2817  -2.8963  -2.3627  -2.0688  -1.9751
  -1.9365  -1.8672  -1.7909  -1.6115  -1.5736  -1.5400  -1.4099  -1.3089
  -1.2589  -1.1744  -1.1551  -1.1182  -1.0140  -0.9307  -0.8663  -0.8328
  -0.7783  -0.7437  -0.7167  -0.6766  -0.5999  -0.5562  -0.5333  -0.4925
  -0.4576  -0.3975  -0.2925  -0.2553  -0.1625  -0.0171   0.0185   0.0326
   0.1281   0.1792   0.1908   0.2515   0.2901   0.3254   0.3704   0.4533
   0.5242   0.6551   0.6872   0.7300   0.7782   0.8089   0.8872   0.9036
   0.9533   0.9745   0.9838   1.0377   1.0555   1.0834   1.1365   1.1582
   1.1730   1.2392   1.2636   1.3150   1.3536   1.3908   1.4157   1.4491
   1.5077   1.5291   1.5425   1.5738   1.6024   1.6242   1.6527   1.6906
   1.7103   1.7353   1.7557   1.7782   1.8229   1.8304   1.8610   1.8904
   1.9344   1.9527   1.9864   2.0250   2.0509   2.0773   2.1305   2.1637
   2.1924   2.2452   2.2534   2.2795   2.3202   2.3386   2.3795   2.4088
   2.4238   2.4681   2.5151   2.5591   2.5854   2.6416   2.6494   2.7105
   2.7369   2.7540   2.7769   2.8698   2.8878   2.9084   2.9510   2.9986
   3.0203   3.0831   3.1490   3.2387
     eigenvalues at k+q:
 -35.1200 -34.7955 -34.7766 -34.7641 -34.6122 -34.5639 -34.5435 -34.4192
 -34.3825 -34.3558 -34.3485 -34.3402 -34.1848 -17.2074 -16.9026 -16.7602
 -16.6971 -16.6757 -16.5621 -16.5033 -16.4527 -16.3973 -16.3637 -16.3121
 -16.2409 -16.1924 -16.1325 -16.1001 -16.0786 -16.0448 -16.0154 -16.0142
 -15.9927 -15.9783 -15.9450 -15.9127 -15.8997 -15.8876 -15.8632 -15.8427
 -15.8144 -15.7915 -15.7601 -15.7316 -15.7173 -15.6962 -15.6878 -15.6438
 -15.6322 -15.6146 -15.6084 -15.5793 -15.5673 -15.5537 -15.5335 -15.5134
 -15.4882 -15.4769 -15.4567 -15.4431 -15.4238 -15.4053 -15.3926 -15.3740
 -15.3620 -15.3464 -15.2354 -15.0626 -14.9817 -14.8196 -14.7756 -14.6989
 -14.1299 -13.8474 -13.7885 -13.7360 -13.6482 -13.6124 -13.5710 -13.4627
 -13.3871 -13.2882 -13.2366 -13.1511 -13.1114 -13.0121 -12.9615 -12.9260
 -12.8435 -12.7974 -12.7759 -12.7355 -12.6981 -12.6757 -12.6576 -12.5933
 -12.5750 -12.5259  -5.4404  -4.8678  -4.6611  -4.4932  -4.2983  -4.1969
  -4.1719  -4.1459  -4.0805  -4.0172  -3.9337  -3.8884  -3.8251  -3.7725
  -3.7139  -3.5658  -3.4100  -3.2816  -2.8963  -2.3626  -2.0691  -1.9752
  -1.9356  -1.8675  -1.7903  -1.6109  -1.5737  -1.5399  -1.4103  -1.3072
  -1.2592  -1.1730  -1.1550  -1.1208  -1.0146  -0.9318  -0.8633  -0.8325
  -0.7782  -0.7457  -0.7177  -0.6764  -0.5998  -0.5549  -0.5328  -0.4926
  -0.4575  -0.3969  -0.2914  -0.2566  -0.1635  -0.0158   0.0198   0.0282
   0.1296   0.1801   0.1910   0.2507   0.2897   0.3255   0.3663   0.4546
   0.5251   0.6550   0.6880   0.7282   0.7795   0.8046   0.8878   0.9039
   0.9537   0.9747   0.9866   1.0377   1.0594   1.0802   1.1343   1.1597
   1.1739   1.2388   1.2687   1.3177   1.3501   1.3906   1.4159   1.4471
   1.5049   1.5268   1.5421   1.5777   1.6033   1.6225   1.6507   1.6906
   1.7107   1.7396   1.7581   1.7777   1.8235   1.8311   1.8605   1.8900
   1.9344   1.9489   1.9856   2.0238   2.0509   2.0754   2.1332   2.1613
   2.1922   2.2453   2.2538   2.2815   2.3181   2.3394   2.3809   2.4091
   2.4237   2.4680   2.5150   2.5576   2.5845   2.6432   2.6496   2.7110
   2.7364   2.7529   2.7771   2.8699   2.8873   2.9082   2.9516   2.9994
   3.0204   3.0832   3.1489   3.2385
     cgsolve_all iterations  72    anorm=    0.73E-07
     cgsolve_all iterations  72    anorm=    0.73E-07
     cgsolve_all iterations  72    anorm=    0.72E-07
     compute_u_kq: q = (    0.0000,    0.0000,   -0.0201)
     Rotating WFCS
     ethr =  1.00E-14,  avg # of iterations = 23.0
     eigenvalues at k:
 -35.1200 -34.7955 -34.7766 -34.7641 -34.6122 -34.5639 -34.5435 -34.4192
 -34.3825 -34.3558 -34.3485 -34.3402 -34.1848 -17.2073 -16.9026 -16.7601
 -16.6972 -16.6756 -16.5622 -16.5034 -16.4518 -16.3979 -16.3633 -16.3125
 -16.2398 -16.1939 -16.1334 -16.1007 -16.0770 -16.0440 -16.0153 -16.0137
 -15.9930 -15.9789 -15.9456 -15.9120 -15.8967 -15.8875 -15.8633 -15.8440
 -15.8157 -15.7920 -15.7608 -15.7308 -15.7180 -15.6955 -15.6874 -15.6445
 -15.6318 -15.6148 -15.6083 -15.5794 -15.5674 -15.5537 -15.5330 -15.5136
 -15.4886 -15.4768 -15.4568 -15.4426 -15.4238 -15.4055 -15.3931 -15.3736
 -15.3627 -15.3461 -15.2345 -15.0635 -14.9813 -14.8205 -14.7750 -14.6989
 -14.1298 -13.8474 -13.7892 -13.7355 -13.6485 -13.6121 -13.5712 -13.4630
 -13.3877 -13.2878 -13.2367 -13.1511 -13.1109 -13.0123 -12.9613 -12.9258
 -12.8432 -12.7972 -12.7762 -12.7354 -12.6979 -12.6757 -12.6575 -12.5933
 -12.5749 -12.5258  -5.4404  -4.8679  -4.6611  -4.4932  -4.2983  -4.1969
  -4.1720  -4.1458  -4.0804  -4.0172  -3.9336  -3.8884  -3.8248  -3.7728
  -3.7138  -3.5658  -3.4100  -3.2817  -2.8963  -2.3627  -2.0688  -1.9751
  -1.9365  -1.8672  -1.7909  -1.6115  -1.5736  -1.5400  -1.4099  -1.3089
  -1.2589  -1.1744  -1.1551  -1.1182  -1.0140  -0.9307  -0.8663  -0.8328
  -0.7783  -0.7437  -0.7167  -0.6766  -0.5999  -0.5562  -0.5333  -0.4925
  -0.4576  -0.3975  -0.2925  -0.2553  -0.1625  -0.0171   0.0185   0.0326
   0.1281   0.1792   0.1908   0.2515   0.2901   0.3254   0.3704   0.4533
   0.5242   0.6551   0.6872   0.7300   0.7782   0.8089   0.8872   0.9036
   0.9533   0.9745   0.9838   1.0377   1.0555   1.0834   1.1365   1.1582
   1.1730   1.2392   1.2636   1.3150   1.3536   1.3908   1.4157   1.4491
   1.5077   1.5291   1.5425   1.5738   1.6024   1.6242   1.6527   1.6906
   1.7103   1.7353   1.7557   1.7782   1.8229   1.8304   1.8610   1.8904
   1.9344   1.9527   1.9864   2.0250   2.0509   2.0773   2.1305   2.1637
   2.1924   2.2452   2.2534   2.2795   2.3202   2.3386   2.3795   2.4088
   2.4238   2.4681   2.5151   2.5591   2.5854   2.6416   2.6494   2.7105
   2.7369   2.7540   2.7769   2.8698   2.8878   2.9084   2.9510   2.9986
   3.0203   3.0831   3.1490   3.2387
     eigenvalues at k+q:
 -35.1200 -34.7955 -34.7766 -34.7641 -34.6122 -34.5639 -34.5435 -34.4192
 -34.3825 -34.3558 -34.3485 -34.3402 -34.1848 -17.2073 -16.9027 -16.7600
 -16.6973 -16.6756 -16.5624 -16.5034 -16.4506 -16.3987 -16.3632 -16.3129
 -16.2387 -16.1953 -16.1344 -16.1012 -16.0752 -16.0434 -16.0163 -16.0121
 -15.9933 -15.9796 -15.9462 -15.9117 -15.8939 -15.8869 -15.8638 -15.8452
 -15.8169 -15.7921 -15.7613 -15.7302 -15.7185 -15.6951 -15.6869 -15.6451
 -15.6314 -15.6150 -15.6083 -15.5794 -15.5674 -15.5537 -15.5325 -15.5138
 -15.4889 -15.4768 -15.4570 -15.4421 -15.4238 -15.4058 -15.3937 -15.3732
 -15.3631 -15.3459 -15.2336 -15.0644 -14.9810 -14.8213 -14.7743 -14.6989
 -14.1298 -13.8473 -13.7900 -13.7351 -13.6488 -13.6118 -13.5715 -13.4633
 -13.3884 -13.2874 -13.2369 -13.1512 -13.1104 -13.0125 -12.9612 -12.9257
 -12.8428 -12.7970 -12.7765 -12.7354 -12.6976 -12.6758 -12.6574 -12.5933
 -12.5749 -12.5256  -5.4404  -4.8679  -4.6611  -4.4931  -4.2983  -4.1970
  -4.1721  -4.1458  -4.0802  -4.0172  -3.9336  -3.8884  -3.8246  -3.7731
  -3.7138  -3.5657  -3.4100  -3.2817  -2.8963  -2.3628  -2.0685  -1.9750
  -1.9374  -1.8668  -1.7914  -1.6121  -1.5737  -1.5401  -1.4090  -1.3105
  -1.2590  -1.1761  -1.1548  -1.1157  -1.0134  -0.9299  -0.8688  -0.8329
  -0.7790  -0.7418  -0.7155  -0.6769  -0.6002  -0.5570  -0.5332  -0.4926
  -0.4577  -0.3985  -0.2936  -0.2540  -0.1618  -0.0180   0.0173   0.0373
   0.1263   0.1780   0.1905   0.2523   0.2905   0.3254   0.3749   0.4517
   0.5233   0.6552   0.6865   0.7319   0.7767   0.8136   0.8860   0.9034
   0.9533   0.9741   0.9815   1.0377   1.0515   1.0869   1.1378   1.1570
   1.1727   1.2389   1.2576   1.3126   1.3567   1.3918   1.4154   1.4505
   1.5093   1.5322   1.5423   1.5706   1.6018   1.6271   1.6547   1.6897
   1.7101   1.7303   1.7537   1.7790   1.8219   1.8308   1.8614   1.8903
   1.9344   1.9563   1.9878   2.0258   2.0508   2.0795   2.1277   2.1657
   2.1927   2.2449   2.2529   2.2779   2.3218   2.3380   2.3782   2.4084
   2.4239   2.4678   2.5151   2.5606   2.5875   2.6396   2.6492   2.7097
   2.7376   2.7550   2.7767   2.8697   2.8884   2.9087   2.9502   2.9978
   3.0202   3.0829   3.1491   3.2388
     cgsolve_all iterations  72    anorm=    0.73E-07
     cgsolve_all iterations  72    anorm=    0.74E-07
     cgsolve_all iterations  72    anorm=    0.72E-07

     k-point #    4 of     4      pool #  1    cpu time:   13843.4
     compute_u_kq: q = (    0.0000,    0.0000,    0.0000)
     Rotating WFCS
     ethr =  1.00E-14,  avg # of iterations =  5.0
     eigenvalues at k:
 -35.1200 -34.7955 -34.7766 -34.7641 -34.6122 -34.5639 -34.5435 -34.4192
 -34.3825 -34.3558 -34.3485 -34.3402 -34.1848 -17.2074 -16.9026 -16.7602
 -16.6970 -16.6756 -16.5637 -16.5042 -16.4418 -16.4029 -16.3694 -16.3132
 -16.2392 -16.1903 -16.1373 -16.0951 -16.0631 -16.0478 -16.0273 -16.0058
 -15.9955 -15.9803 -15.9452 -15.9235 -15.9073 -15.8781 -15.8709 -15.8391
 -15.8085 -15.7808 -15.7635 -15.7325 -15.7149 -15.7027 -15.6868 -15.6428
 -15.6301 -15.6180 -15.6101 -15.5782 -15.5651 -15.5535 -15.5335 -15.5134
 -15.4871 -15.4790 -15.4581 -15.4416 -15.4220 -15.4040 -15.3965 -15.3765
 -15.3596 -15.3465 -15.2353 -15.0620 -14.9825 -14.8217 -14.7727 -14.6995
 -14.1305 -13.8434 -13.7933 -13.7348 -13.6485 -13.6087 -13.5774 -13.4595
 -13.3908 -13.2837 -13.2374 -13.1514 -13.1106 -13.0131 -12.9602 -12.9274
 -12.8435 -12.7979 -12.7759 -12.7359 -12.6966 -12.6752 -12.6575 -12.5933
 -12.5754 -12.5257  -5.4404  -4.8678  -4.6612  -4.4931  -4.2983  -4.1973
  -4.1722  -4.1455  -4.0802  -4.0168  -3.9341  -3.8886  -3.8256  -3.7725
  -3.7138  -3.5644  -3.4104  -3.2817  -2.8967  -2.3622  -2.0670  -1.9782
  -1.9381  -1.8654  -1.7909  -1.6070  -1.5819  -1.5389  -1.3944  -1.3013
  -1.2788  -1.1808  -1.1544  -1.1117  -1.0181  -0.9394  -0.8556  -0.8258
  -0.7884  -0.7508  -0.7091  -0.6788  -0.6045  -0.5462  -0.5192  -0.4864
  -0.4488  -0.4251  -0.2906  -0.2544  -0.1719  -0.0117   0.0207   0.0440
   0.1236   0.1655   0.1914   0.2496   0.2931   0.3214   0.3877   0.4399
   0.5238   0.6541   0.6922   0.7279   0.7660   0.8359   0.8730   0.9017
   0.9538   0.9813   1.0054   1.0313   1.0528   1.0988   1.1165   1.1597
   1.1833   1.2174   1.2455   1.3157   1.3642   1.3905   1.4190   1.4410
   1.4747   1.5259   1.5542   1.5911   1.6187   1.6366   1.6536   1.6723
   1.7033   1.7366   1.7515   1.7815   1.8265   1.8509   1.8590   1.8908
   1.9327   1.9546   1.9945   2.0213   2.0493   2.0787   2.1209   2.1641
   2.2045   2.2313   2.2529   2.2812   2.3128   2.3391   2.3849   2.4041
   2.4209   2.4603   2.5125   2.5636   2.6051   2.6377   2.6501   2.7025
   2.7407   2.7529   2.7805   2.8675   2.8900   2.9069   2.9487   2.9989
   3.0205   3.0819   3.1501   3.2377
     eigenvalues at k+q:
 -35.1200 -34.7955 -34.7766 -34.7641 -34.6122 -34.5639 -34.5435 -34.4192
 -34.3825 -34.3558 -34.3485 -34.3402 -34.1848 -17.2074 -16.9026 -16.7602
 -16.6970 -16.6756 -16.5637 -16.5042 -16.4418 -16.4029 -16.3694 -16.3132
 -16.2392 -16.1903 -16.1373 -16.0951 -16.0631 -16.0478 -16.0273 -16.0058
 -15.9955 -15.9803 -15.9452 -15.9235 -15.9073 -15.8781 -15.8709 -15.8391
 -15.8085 -15.7808 -15.7635 -15.7325 -15.7148 -15.7027 -15.6868 -15.6428
 -15.6301 -15.6180 -15.6101 -15.5782 -15.5651 -15.5535 -15.5335 -15.5134
 -15.4871 -15.4790 -15.4581 -15.4416 -15.4220 -15.4040 -15.3965 -15.3765
 -15.3596 -15.3465 -15.2353 -15.0620 -14.9825 -14.8217 -14.7727 -14.6995
 -14.1305 -13.8434 -13.7933 -13.7348 -13.6485 -13.6087 -13.5774 -13.4595
 -13.3908 -13.2837 -13.2374 -13.1514 -13.1106 -13.0131 -12.9602 -12.9274
 -12.8435 -12.7979 -12.7759 -12.7359 -12.6966 -12.6752 -12.6575 -12.5933
 -12.5754 -12.5257  -5.4404  -4.8678  -4.6612  -4.4931  -4.2983  -4.1973
  -4.1722  -4.1455  -4.0802  -4.0168  -3.9341  -3.8886  -3.8256  -3.7725
  -3.7138  -3.5644  -3.4104  -3.2817  -2.8967  -2.3622  -2.0670  -1.9782
  -1.9381  -1.8654  -1.7909  -1.6070  -1.5819  -1.5389  -1.3944  -1.3013
  -1.2788  -1.1808  -1.1544  -1.1117  -1.0181  -0.9394  -0.8556  -0.8258
  -0.7884  -0.7507  -0.7091  -0.6788  -0.6045  -0.5462  -0.5192  -0.4864
  -0.4488  -0.4251  -0.2906  -0.2544  -0.1719  -0.0117   0.0207   0.0440
   0.1236   0.1655   0.1914   0.2496   0.2931   0.3214   0.3877   0.4399
   0.5238   0.6541   0.6922   0.7279   0.7660   0.8359   0.8730   0.9017
   0.9538   0.9813   1.0054   1.0313   1.0528   1.0988   1.1165   1.1598
   1.1833   1.2174   1.2455   1.3157   1.3642   1.3905   1.4190   1.4410
   1.4747   1.5259   1.5542   1.5911   1.6187   1.6366   1.6536   1.6723
   1.7033   1.7366   1.7515   1.7815   1.8265   1.8509   1.8590   1.8908
   1.9327   1.9546   1.9945   2.0213   2.0493   2.0787   2.1209   2.1641
   2.2045   2.2313   2.2529   2.2812   2.3128   2.3391   2.3849   2.4041
   2.4209   2.4603   2.5125   2.5636   2.6051   2.6377   2.6501   2.7025
   2.7407   2.7529   2.7805   2.8675   2.8900   2.9069   2.9487   2.9988
   3.0205   3.0819   3.1501   3.2377
     cgsolve_all iterations  65    anorm=    0.74E-07
PARA_AUG  1     -24.2390438        -0.5889925        -0.9949404
     cgsolve_all iterations  67    anorm=    0.74E-07
PARA_AUG  2      -0.5237026       -25.4510101         0.3797920
     cgsolve_all iterations  66    anorm=    0.75E-07
PARA_AUG  3      -0.9798234         0.3089194       -25.9521236
     cgsolve_all iterations  72    anorm=    0.73E-07
     cgsolve_all iterations  72    anorm=    0.73E-07
     cgsolve_all iterations  72    anorm=    0.71E-07
     compute_u_kq: q = (    0.0201,    0.0000,    0.0000)
     Rotating WFCS
     ethr =  1.00E-14,  avg # of iterations = 23.0
     eigenvalues at k:
 -35.1200 -34.7955 -34.7766 -34.7641 -34.6122 -34.5639 -34.5435 -34.4192
 -34.3825 -34.3558 -34.3485 -34.3402 -34.1848 -17.2074 -16.9026 -16.7602
 -16.6970 -16.6756 -16.5637 -16.5042 -16.4418 -16.4029 -16.3694 -16.3132
 -16.2392 -16.1903 -16.1373 -16.0951 -16.0631 -16.0478 -16.0273 -16.0058
 -15.9955 -15.9803 -15.9452 -15.9235 -15.9073 -15.8781 -15.8709 -15.8391
 -15.8085 -15.7808 -15.7635 -15.7325 -15.7149 -15.7027 -15.6868 -15.6428
 -15.6301 -15.6180 -15.6101 -15.5782 -15.5651 -15.5535 -15.5335 -15.5134
 -15.4871 -15.4790 -15.4581 -15.4416 -15.4220 -15.4040 -15.3965 -15.3765
 -15.3596 -15.3465 -15.2353 -15.0620 -14.9825 -14.8217 -14.7727 -14.6995
 -14.1305 -13.8434 -13.7933 -13.7348 -13.6485 -13.6087 -13.5774 -13.4595
 -13.3908 -13.2837 -13.2374 -13.1514 -13.1106 -13.0131 -12.9602 -12.9274
 -12.8435 -12.7979 -12.7759 -12.7359 -12.6966 -12.6752 -12.6575 -12.5933
 -12.5754 -12.5257  -5.4404  -4.8678  -4.6612  -4.4931  -4.2983  -4.1973
  -4.1722  -4.1455  -4.0802  -4.0168  -3.9341  -3.8886  -3.8256  -3.7725
  -3.7138  -3.5644  -3.4104  -3.2817  -2.8967  -2.3622  -2.0670  -1.9782
  -1.9381  -1.8654  -1.7909  -1.6070  -1.5819  -1.5389  -1.3944  -1.3013
  -1.2788  -1.1808  -1.1544  -1.1117  -1.0181  -0.9394  -0.8556  -0.8258
  -0.7884  -0.7508  -0.7091  -0.6788  -0.6045  -0.5462  -0.5192  -0.4864
  -0.4488  -0.4251  -0.2906  -0.2544  -0.1719  -0.0117   0.0207   0.0440
   0.1236   0.1655   0.1914   0.2496   0.2931   0.3214   0.3877   0.4399
   0.5238   0.6541   0.6922   0.7279   0.7660   0.8359   0.8730   0.9017
   0.9538   0.9813   1.0054   1.0313   1.0528   1.0988   1.1165   1.1597
   1.1833   1.2174   1.2455   1.3157   1.3642   1.3905   1.4190   1.4410
   1.4747   1.5259   1.5542   1.5911   1.6187   1.6366   1.6536   1.6723
   1.7033   1.7366   1.7515   1.7815   1.8265   1.8509   1.8590   1.8908
   1.9327   1.9546   1.9945   2.0213   2.0493   2.0787   2.1209   2.1641
   2.2045   2.2313   2.2529   2.2812   2.3128   2.3391   2.3849   2.4041
   2.4209   2.4603   2.5125   2.5636   2.6051   2.6377   2.6501   2.7025
   2.7407   2.7529   2.7805   2.8675   2.8900   2.9069   2.9487   2.9989
   3.0205   3.0819   3.1501   3.2377
     eigenvalues at k+q:
 -35.1200 -34.7955 -34.7766 -34.7641 -34.6122 -34.5639 -34.5435 -34.4192
 -34.3825 -34.3558 -34.3485 -34.3402 -34.1849 -17.2079 -16.9017 -16.7600
 -16.6966 -16.6767 -16.5620 -16.5074 -16.4392 -16.4040 -16.3698 -16.3132
 -16.2435 -16.1933 -16.1388 -16.0953 -16.0649 -16.0479 -16.0310 -16.0080
 -15.9932 -15.9806 -15.9469 -15.9263 -15.9073 -15.8783 -15.8715 -15.8403
 -15.8099 -15.7817 -15.7639 -15.7310 -15.7149 -15.7009 -15.6869 -15.6439
 -15.6287 -15.6175 -15.6093 -15.5766 -15.5633 -15.5515 -15.5309 -15.5118
 -15.4874 -15.4791 -15.4580 -15.4419 -15.4225 -15.4040 -15.3951 -15.3766
 -15.3602 -15.3465 -15.2347 -15.0582 -14.9795 -14.8196 -14.7685 -14.6971
 -14.1302 -13.8418 -13.7868 -13.7296 -13.6438 -13.6036 -13.5689 -13.4527
 -13.3846 -13.2807 -13.2356 -13.1538 -13.1150 -13.0168 -12.9643 -12.9324
 -12.8512 -12.8059 -12.7791 -12.7382 -12.7003 -12.6751 -12.6575 -12.5965
 -12.5808 -12.5341  -5.4400  -4.8640  -4.6610  -4.4953  -4.2986  -4.1973
  -4.1724  -4.1454  -4.0818  -4.0172  -3.9342  -3.8896  -3.8278  -3.7732
  -3.7150  -3.5658  -3.4094  -3.2794  -2.8954  -2.3603  -2.0622  -1.9755
  -1.9368  -1.8624  -1.7813  -1.5882  -1.5735  -1.5311  -1.3964  -1.2941
  -1.2742  -1.1794  -1.1520  -1.1079  -1.0222  -0.9421  -0.8567  -0.8278
  -0.7877  -0.7507  -0.7140  -0.6841  -0.6022  -0.5444  -0.5193  -0.4871
  -0.4507  -0.4213  -0.2968  -0.2560  -0.1701  -0.0127   0.0165   0.0402
   0.1204   0.1612   0.1886   0.2461   0.2900   0.3183   0.3831   0.4461
   0.5236   0.6538   0.6926   0.7275   0.7628   0.8316   0.8682   0.9006
   0.9514   0.9775   1.0039   1.0308   1.0513   1.0949   1.1141   1.1611
   1.1840   1.2151   1.2411   1.3160   1.3624   1.3892   1.4156   1.4432
   1.4734   1.5242   1.5552   1.5910   1.6190   1.6376   1.6510   1.6717
   1.6981   1.7335   1.7484   1.7811   1.8291   1.8479   1.8559   1.8898
   1.9338   1.9547   1.9890   2.0188   2.0464   2.0774   2.1219   2.1632
   2.2061   2.2356   2.2523   2.2858   2.3130   2.3444   2.3873   2.4042
   2.4232   2.4606   2.5147   2.5661   2.6066   2.6396   2.6512   2.7012
   2.7411   2.7519   2.7821   2.8676   2.8917   2.9061   2.9485   2.9987
   3.0208   3.0828   3.1490   3.2342
     cgsolve_all iterations  72    anorm=    0.73E-07
     cgsolve_all iterations  72    anorm=    0.73E-07
     cgsolve_all iterations  72    anorm=    0.71E-07
     compute_u_kq: q = (   -0.0201,    0.0000,    0.0000)
     Rotating WFCS
     ethr =  1.00E-14,  avg # of iterations = 23.0
     eigenvalues at k:
 -35.1200 -34.7955 -34.7766 -34.7641 -34.6122 -34.5639 -34.5435 -34.4192
 -34.3825 -34.3558 -34.3485 -34.3402 -34.1848 -17.2074 -16.9026 -16.7602
 -16.6970 -16.6756 -16.5637 -16.5042 -16.4418 -16.4029 -16.3694 -16.3132
 -16.2392 -16.1903 -16.1373 -16.0951 -16.0631 -16.0478 -16.0273 -16.0058
 -15.9955 -15.9803 -15.9452 -15.9235 -15.9073 -15.8781 -15.8709 -15.8391
 -15.8085 -15.7808 -15.7635 -15.7325 -15.7149 -15.7027 -15.6868 -15.6428
 -15.6301 -15.6180 -15.6101 -15.5782 -15.5651 -15.5535 -15.5335 -15.5134
 -15.4871 -15.4790 -15.4581 -15.4416 -15.4220 -15.4040 -15.3965 -15.3765
 -15.3596 -15.3465 -15.2353 -15.0620 -14.9825 -14.8217 -14.7727 -14.6995
 -14.1305 -13.8434 -13.7933 -13.7348 -13.6485 -13.6087 -13.5774 -13.4595
 -13.3908 -13.2837 -13.2374 -13.1514 -13.1106 -13.0131 -12.9602 -12.9274
 -12.8435 -12.7979 -12.7759 -12.7359 -12.6966 -12.6752 -12.6575 -12.5933
 -12.5754 -12.5257  -5.4404  -4.8678  -4.6612  -4.4931  -4.2983  -4.1973
  -4.1722  -4.1455  -4.0802  -4.0168  -3.9341  -3.8886  -3.8256  -3.7725
  -3.7138  -3.5644  -3.4104  -3.2817  -2.8967  -2.3622  -2.0670  -1.9782
  -1.9381  -1.8654  -1.7909  -1.6070  -1.5819  -1.5389  -1.3944  -1.3013
  -1.2788  -1.1808  -1.1544  -1.1117  -1.0181  -0.9394  -0.8556  -0.8258
  -0.7884  -0.7508  -0.7091  -0.6788  -0.6045  -0.5462  -0.5192  -0.4864
  -0.4488  -0.4251  -0.2906  -0.2544  -0.1719  -0.0117   0.0207   0.0440
   0.1236   0.1655   0.1914   0.2496   0.2931   0.3214   0.3877   0.4399
   0.5238   0.6541   0.6922   0.7279   0.7660   0.8359   0.8730   0.9017
   0.9538   0.9813   1.0054   1.0313   1.0528   1.0988   1.1165   1.1597
   1.1833   1.2174   1.2455   1.3157   1.3642   1.3905   1.4190   1.4410
   1.4747   1.5259   1.5542   1.5911   1.6187   1.6366   1.6536   1.6723
   1.7033   1.7366   1.7515   1.7815   1.8265   1.8509   1.8590   1.8908
   1.9327   1.9546   1.9945   2.0213   2.0493   2.0787   2.1209   2.1641
   2.2045   2.2313   2.2529   2.2812   2.3128   2.3391   2.3849   2.4041
   2.4209   2.4603   2.5125   2.5636   2.6051   2.6377   2.6501   2.7025
   2.7407   2.7529   2.7805   2.8675   2.8900   2.9069   2.9487   2.9989
   3.0205   3.0819   3.1501   3.2377
     eigenvalues at k+q:
 -35.1200 -34.7955 -34.7766 -34.7641 -34.6122 -34.5640 -34.5435 -34.4192
 -34.3824 -34.3558 -34.3485 -34.3402 -34.1848 -17.2069 -16.9035 -16.7604
 -16.6975 -16.6744 -16.5654 -16.5009 -16.4443 -16.4021 -16.3691 -16.3132
 -16.2348 -16.1873 -16.1359 -16.0952 -16.0615 -16.0485 -16.0234 -16.0038
 -15.9964 -15.9795 -15.9435 -15.9205 -15.9073 -15.8783 -15.8701 -15.8382
 -15.8070 -15.7799 -15.7627 -15.7343 -15.7159 -15.7041 -15.6864 -15.6418
 -15.6314 -15.6186 -15.6109 -15.5800 -15.5669 -15.5553 -15.5359 -15.5150
 -15.4870 -15.4787 -15.4584 -15.4414 -15.4215 -15.4041 -15.3980 -15.3763
 -15.3589 -15.3462 -15.2359 -15.0660 -14.9855 -14.8243 -14.7765 -14.7018
 -14.1309 -13.8452 -13.7997 -13.7400 -13.6538 -13.6133 -13.5850 -13.4662
 -13.3965 -13.2865 -13.2398 -13.1498 -13.1052 -13.0096 -12.9566 -12.9216
 -12.8362 -12.7917 -12.7720 -12.7335 -12.6932 -12.6752 -12.6575 -12.5900
 -12.5697 -12.5174  -5.4407  -4.8715  -4.6613  -4.4910  -4.2982  -4.1974
  -4.1720  -4.1453  -4.0788  -4.0163  -3.9341  -3.8876  -3.8232  -3.7718
  -3.7126  -3.5630  -3.4113  -3.2841  -2.8979  -2.3641  -2.0721  -1.9816
  -1.9394  -1.8682  -1.8009  -1.6249  -1.5894  -1.5468  -1.3923  -1.3117
  -1.2794  -1.1826  -1.1570  -1.1152  -1.0143  -0.9372  -0.8561  -0.8230
  -0.7889  -0.7512  -0.7035  -0.6733  -0.6071  -0.5479  -0.5191  -0.4856
  -0.4478  -0.4276  -0.2844  -0.2526  -0.1739  -0.0140   0.0264   0.0475
   0.1258   0.1699   0.1952   0.2532   0.2958   0.3248   0.3933   0.4341
   0.5247   0.6539   0.6922   0.7283   0.7693   0.8401   0.8765   0.9029
   0.9553   0.9831   1.0094   1.0328   1.0536   1.1038   1.1188   1.1570
   1.1833   1.2195   1.2498   1.3153   1.3662   1.3920   1.4215   1.4402
   1.4764   1.5266   1.5526   1.5902   1.6181   1.6358   1.6556   1.6740
   1.7083   1.7399   1.7553   1.7819   1.8243   1.8534   1.8623   1.8918
   1.9311   1.9551   2.0000   2.0232   2.0523   2.0804   2.1195   2.1650
   2.2021   2.2276   2.2521   2.2775   2.3139   2.3342   2.3821   2.4037
   2.4188   2.4599   2.5104   2.5605   2.6028   2.6367   2.6495   2.7035
   2.7405   2.7544   2.7792   2.8679   2.8880   2.9081   2.9487   2.9986
   3.0194   3.0814   3.1511   3.2409
     cgsolve_all iterations  72    anorm=    0.74E-07
     cgsolve_all iterations  72    anorm=    0.72E-07
     cgsolve_all iterations  72    anorm=    0.71E-07
     compute_u_kq: q = (    0.0000,    0.0201,    0.0000)
     Rotating WFCS
     ethr =  1.00E-14,  avg # of iterations = 23.0
     eigenvalues at k:
 -35.1200 -34.7955 -34.7766 -34.7641 -34.6122 -34.5639 -34.5435 -34.4192
 -34.3825 -34.3558 -34.3485 -34.3402 -34.1848 -17.2074 -16.9026 -16.7602
 -16.6970 -16.6756 -16.5637 -16.5042 -16.4418 -16.4029 -16.3694 -16.3132
 -16.2392 -16.1903 -16.1373 -16.0951 -16.0631 -16.0478 -16.0273 -16.0058
 -15.9955 -15.9803 -15.9452 -15.9235 -15.9073 -15.8781 -15.8709 -15.8391
 -15.8085 -15.7808 -15.7635 -15.7325 -15.7149 -15.7027 -15.6868 -15.6428
 -15.6301 -15.6180 -15.6101 -15.5782 -15.5651 -15.5535 -15.5335 -15.5134
 -15.4871 -15.4790 -15.4581 -15.4416 -15.4220 -15.4040 -15.3965 -15.3765
 -15.3596 -15.3465 -15.2353 -15.0620 -14.9825 -14.8217 -14.7727 -14.6995
 -14.1305 -13.8434 -13.7933 -13.7348 -13.6485 -13.6087 -13.5774 -13.4595
 -13.3908 -13.2837 -13.2374 -13.1514 -13.1106 -13.0131 -12.9602 -12.9274
 -12.8435 -12.7979 -12.7759 -12.7359 -12.6966 -12.6752 -12.6575 -12.5933
 -12.5754 -12.5257  -5.4404  -4.8678  -4.6612  -4.4931  -4.2983  -4.1973
  -4.1722  -4.1455  -4.0802  -4.0168  -3.9341  -3.8886  -3.8256  -3.7725
  -3.7138  -3.5644  -3.4104  -3.2817  -2.8967  -2.3622  -2.0670  -1.9782
  -1.9381  -1.8654  -1.7909  -1.6070  -1.5819  -1.5389  -1.3944  -1.3013
  -1.2788  -1.1808  -1.1544  -1.1117  -1.0181  -0.9394  -0.8556  -0.8258
  -0.7884  -0.7508  -0.7091  -0.6788  -0.6045  -0.5462  -0.5192  -0.4864
  -0.4488  -0.4251  -0.2906  -0.2544  -0.1719  -0.0117   0.0207   0.0440
   0.1236   0.1655   0.1914   0.2496   0.2931   0.3214   0.3877   0.4399
   0.5238   0.6541   0.6922   0.7279   0.7660   0.8359   0.8730   0.9017
   0.9538   0.9813   1.0054   1.0313   1.0528   1.0988   1.1165   1.1597
   1.1833   1.2174   1.2455   1.3157   1.3642   1.3905   1.4190   1.4410
   1.4747   1.5259   1.5542   1.5911   1.6187   1.6366   1.6536   1.6723
   1.7033   1.7366   1.7515   1.7815   1.8265   1.8509   1.8590   1.8908
   1.9327   1.9546   1.9945   2.0213   2.0493   2.0787   2.1209   2.1641
   2.2045   2.2313   2.2529   2.2812   2.3128   2.3391   2.3849   2.4041
   2.4209   2.4603   2.5125   2.5636   2.6051   2.6377   2.6501   2.7025
   2.7407   2.7529   2.7805   2.8675   2.8900   2.9069   2.9487   2.9989
   3.0205   3.0819   3.1501   3.2377
     eigenvalues at k+q:
 -35.1200 -34.7955 -34.7766 -34.7641 -34.6122 -34.5639 -34.5435 -34.4192
 -34.3825 -34.3558 -34.3485 -34.3402 -34.1848 -17.2074 -16.9026 -16.7607
 -16.6966 -16.6751 -16.5634 -16.5046 -16.4415 -16.4012 -16.3737 -16.3122
 -16.2386 -16.1887 -16.1381 -16.0937 -16.0622 -16.0477 -16.0289 -16.0070
 -15.9956 -15.9806 -15.9448 -15.9233 -15.9079 -15.8789 -15.8695 -15.8385
 -15.8066 -15.7808 -15.7645 -15.7346 -15.7154 -15.7017 -15.6870 -15.6401
 -15.6307 -15.6164 -15.6112 -15.5793 -15.5667 -15.5546 -15.5350 -15.5131
 -15.4874 -15.4801 -15.4566 -15.4411 -15.4219 -15.4037 -15.3963 -15.3765
 -15.3576 -15.3468 -15.2348 -15.0628 -14.9824 -14.8216 -14.7729 -14.6994
 -14.1306 -13.8396 -13.7924 -13.7342 -13.6535 -13.6093 -13.5786 -13.4628
 -13.3905 -13.2858 -13.2416 -13.1505 -13.1058 -13.0113 -12.9552 -12.9225
 -12.8455 -12.8010 -12.7748 -12.7367 -12.6966 -12.6759 -12.6579 -12.5930
 -12.5759 -12.5262  -5.4404  -4.8681  -4.6620  -4.4918  -4.2984  -4.1958
  -4.1738  -4.1458  -4.0793  -4.0164  -3.9345  -3.8879  -3.8280  -3.7722
  -3.7119  -3.5643  -3.4104  -3.2821  -2.8980  -2.3612  -2.0670  -1.9797
  -1.9371  -1.8638  -1.7908  -1.6075  -1.5792  -1.5419  -1.3958  -1.3005
  -1.2790  -1.1814  -1.1570  -1.1120  -1.0191  -0.9390  -0.8543  -0.8278
  -0.7886  -0.7533  -0.7070  -0.6777  -0.6042  -0.5453  -0.5190  -0.4866
  -0.4487  -0.4251  -0.2847  -0.2562  -0.1758  -0.0060   0.0199   0.0428
   0.1206   0.1660   0.1876   0.2505   0.2918   0.3213   0.3857   0.4463
   0.5282   0.6520   0.6923   0.7252   0.7648   0.8412   0.8739   0.8999
   0.9535   0.9823   1.0036   1.0371   1.0485   1.0971   1.1181   1.1592
   1.1825   1.2196   1.2455   1.3193   1.3665   1.3911   1.4198   1.4408
   1.4772   1.5287   1.5525   1.5882   1.6166   1.6341   1.6550   1.6686
   1.7041   1.7321   1.7523   1.7801   1.8236   1.8514   1.8589   1.8895
   1.9330   1.9550   1.9974   2.0224   2.0527   2.0746   2.1222   2.1652
   2.2040   2.2309   2.2512   2.2789   2.3156   2.3385   2.3858   2.4033
   2.4233   2.4592   2.5151   2.5597   2.6044   2.6400   2.6493   2.7066
   2.7386   2.7516   2.7783   2.8656   2.8915   2.9068   2.9520   2.9962
   3.0196   3.0845   3.1494   3.2381
     cgsolve_all iterations  72    anorm=    0.73E-07
     cgsolve_all iterations  72    anorm=    0.75E-07
     cgsolve_all iterations  72    anorm=    0.71E-07
     compute_u_kq: q = (    0.0000,   -0.0201,    0.0000)
     Rotating WFCS
     ethr =  1.00E-14,  avg # of iterations = 23.0
     eigenvalues at k:
 -35.1200 -34.7955 -34.7766 -34.7641 -34.6122 -34.5639 -34.5435 -34.4192
 -34.3825 -34.3558 -34.3485 -34.3402 -34.1848 -17.2074 -16.9026 -16.7602
 -16.6970 -16.6756 -16.5637 -16.5042 -16.4418 -16.4029 -16.3694 -16.3132
 -16.2392 -16.1903 -16.1373 -16.0951 -16.0631 -16.0478 -16.0273 -16.0058
 -15.9955 -15.9803 -15.9452 -15.9235 -15.9073 -15.8781 -15.8709 -15.8391
 -15.8085 -15.7808 -15.7635 -15.7325 -15.7149 -15.7027 -15.6868 -15.6428
 -15.6301 -15.6180 -15.6101 -15.5782 -15.5651 -15.5535 -15.5335 -15.5134
 -15.4871 -15.4790 -15.4581 -15.4416 -15.4220 -15.4040 -15.3965 -15.3765
 -15.3596 -15.3465 -15.2353 -15.0620 -14.9825 -14.8217 -14.7727 -14.6995
 -14.1305 -13.8434 -13.7933 -13.7348 -13.6485 -13.6087 -13.5774 -13.4595
 -13.3908 -13.2837 -13.2374 -13.1514 -13.1106 -13.0131 -12.9602 -12.9274
 -12.8435 -12.7979 -12.7759 -12.7359 -12.6966 -12.6752 -12.6575 -12.5933
 -12.5754 -12.5257  -5.4404  -4.8678  -4.6612  -4.4931  -4.2983  -4.1973
  -4.1722  -4.1455  -4.0802  -4.0168  -3.9341  -3.8886  -3.8256  -3.7725
  -3.7138  -3.5644  -3.4104  -3.2817  -2.8967  -2.3622  -2.0670  -1.9782
  -1.9381  -1.8654  -1.7909  -1.6070  -1.5819  -1.5389  -1.3944  -1.3013
  -1.2788  -1.1808  -1.1544  -1.1117  -1.0181  -0.9394  -0.8556  -0.8258
  -0.7884  -0.7508  -0.7091  -0.6788  -0.6045  -0.5462  -0.5192  -0.4864
  -0.4488  -0.4251  -0.2906  -0.2544  -0.1719  -0.0117   0.0207   0.0440
   0.1236   0.1655   0.1914   0.2496   0.2931   0.3214   0.3877   0.4399
   0.5238   0.6541   0.6922   0.7279   0.7660   0.8359   0.8730   0.9017
   0.9538   0.9813   1.0054   1.0313   1.0528   1.0988   1.1165   1.1597
   1.1833   1.2174   1.2455   1.3157   1.3642   1.3905   1.4190   1.4410
   1.4747   1.5259   1.5542   1.5911   1.6187   1.6366   1.6536   1.6723
   1.7033   1.7366   1.7515   1.7815   1.8265   1.8509   1.8590   1.8908
   1.9327   1.9546   1.9945   2.0213   2.0493   2.0787   2.1209   2.1641
   2.2045   2.2313   2.2529   2.2812   2.3128   2.3391   2.3849   2.4041
   2.4209   2.4603   2.5125   2.5636   2.6051   2.6377   2.6501   2.7025
   2.7407   2.7529   2.7805   2.8675   2.8900   2.9069   2.9487   2.9989
   3.0205   3.0819   3.1501   3.2377
     eigenvalues at k+q:
 -35.1200 -34.7955 -34.7766 -34.7641 -34.6122 -34.5639 -34.5435 -34.4192
 -34.3825 -34.3558 -34.3485 -34.3402 -34.1848 -17.2074 -16.9025 -16.7600
 -16.6971 -16.6759 -16.5639 -16.5041 -16.4422 -16.4046 -16.3650 -16.3144
 -16.2402 -16.1918 -16.1365 -16.0970 -16.0641 -16.0473 -16.0255 -16.0051
 -15.9949 -15.9795 -15.9456 -15.9233 -15.9065 -15.8781 -15.8716 -15.8400
 -15.8103 -15.7810 -15.7623 -15.7315 -15.7140 -15.7036 -15.6870 -15.6457
 -15.6300 -15.6195 -15.6087 -15.5775 -15.5637 -15.5527 -15.5310 -15.5138
 -15.4871 -15.4772 -15.4599 -15.4424 -15.4219 -15.4047 -15.3964 -15.3765
 -15.3616 -15.3463 -15.2357 -15.0608 -14.9825 -14.8218 -14.7727 -14.6994
 -14.1304 -13.8484 -13.7940 -13.7351 -13.6436 -13.6076 -13.5756 -13.4563
 -13.3910 -13.2826 -13.2334 -13.1526 -13.1151 -13.0149 -12.9646 -12.9313
 -12.8415 -12.7960 -12.7771 -12.7351 -12.6965 -12.6741 -12.6570 -12.5938
 -12.5751 -12.5253  -5.4404  -4.8676  -4.6605  -4.4942  -4.2987  -4.1988
  -4.1707  -4.1440  -4.0810  -4.0177  -3.9338  -3.8891  -3.8235  -3.7729
  -3.7154  -3.5645  -3.4104  -3.2812  -2.8951  -2.3639  -2.0667  -1.9768
  -1.9389  -1.8673  -1.7906  -1.6064  -1.5843  -1.5357  -1.3932  -1.3028
  -1.2774  -1.1806  -1.1522  -1.1118  -1.0164  -0.9397  -0.8568  -0.8239
  -0.7882  -0.7487  -0.7115  -0.6804  -0.6043  -0.5474  -0.5202  -0.4862
  -0.4487  -0.4247  -0.2967  -0.2526  -0.1674  -0.0178   0.0201   0.0465
   0.1258   0.1644   0.1973   0.2483   0.2950   0.3218   0.3901   0.4332
   0.5186   0.6552   0.6925   0.7300   0.7683   0.8296   0.8734   0.9033
   0.9540   0.9799   1.0065   1.0260   1.0591   1.1005   1.1157   1.1606
   1.1841   1.2155   1.2458   1.3123   1.3609   1.3904   1.4169   1.4418
   1.4727   1.5231   1.5568   1.5932   1.6202   1.6392   1.6519   1.6760
   1.7033   1.7404   1.7503   1.7826   1.8280   1.8489   1.8616   1.8923
   1.9322   1.9546   1.9914   2.0204   2.0455   2.0826   2.1194   2.1627
   2.2051   2.2303   2.2547   2.2831   2.3097   2.3407   2.3843   2.4055
   2.4189   2.4612   2.5100   2.5678   2.6058   2.6353   2.6513   2.6986
   2.7425   2.7542   2.7824   2.8693   2.8879   2.9076   2.9453   3.0012
   3.0210   3.0797   3.1506   3.2375
     cgsolve_all iterations  72    anorm=    0.73E-07
     cgsolve_all iterations  72    anorm=    0.73E-07
     cgsolve_all iterations  72    anorm=    0.71E-07
     compute_u_kq: q = (    0.0000,    0.0000,    0.0201)
     Rotating WFCS
     ethr =  1.00E-14,  avg # of iterations = 23.0
     eigenvalues at k:
 -35.1200 -34.7955 -34.7766 -34.7641 -34.6122 -34.5639 -34.5435 -34.4192
 -34.3825 -34.3558 -34.3485 -34.3402 -34.1848 -17.2074 -16.9026 -16.7602
 -16.6970 -16.6756 -16.5637 -16.5042 -16.4418 -16.4029 -16.3694 -16.3132
 -16.2392 -16.1903 -16.1373 -16.0951 -16.0631 -16.0478 -16.0273 -16.0058
 -15.9955 -15.9803 -15.9452 -15.9235 -15.9073 -15.8781 -15.8709 -15.8391
 -15.8085 -15.7808 -15.7635 -15.7325 -15.7149 -15.7027 -15.6868 -15.6428
 -15.6301 -15.6180 -15.6101 -15.5782 -15.5651 -15.5535 -15.5335 -15.5134
 -15.4871 -15.4790 -15.4581 -15.4416 -15.4220 -15.4040 -15.3965 -15.3765
 -15.3596 -15.3465 -15.2353 -15.0620 -14.9825 -14.8217 -14.7727 -14.6995
 -14.1305 -13.8434 -13.7933 -13.7348 -13.6485 -13.6087 -13.5774 -13.4595
 -13.3908 -13.2837 -13.2374 -13.1514 -13.1106 -13.0131 -12.9602 -12.9274
 -12.8435 -12.7979 -12.7759 -12.7359 -12.6966 -12.6752 -12.6575 -12.5933
 -12.5754 -12.5257  -5.4404  -4.8678  -4.6612  -4.4931  -4.2983  -4.1973
  -4.1722  -4.1455  -4.0802  -4.0168  -3.9341  -3.8886  -3.8256  -3.7725
  -3.7138  -3.5644  -3.4104  -3.2817  -2.8967  -2.3622  -2.0670  -1.9782
  -1.9381  -1.8654  -1.7909  -1.6070  -1.5819  -1.5389  -1.3944  -1.3013
  -1.2788  -1.1808  -1.1544  -1.1117  -1.0181  -0.9394  -0.8556  -0.8258
  -0.7884  -0.7508  -0.7091  -0.6788  -0.6045  -0.5462  -0.5192  -0.4864
  -0.4488  -0.4251  -0.2906  -0.2544  -0.1719  -0.0117   0.0207   0.0440
   0.1236   0.1655   0.1914   0.2496   0.2931   0.3214   0.3877   0.4399
   0.5238   0.6541   0.6922   0.7279   0.7660   0.8359   0.8730   0.9017
   0.9538   0.9813   1.0054   1.0313   1.0528   1.0988   1.1165   1.1597
   1.1833   1.2174   1.2455   1.3157   1.3642   1.3905   1.4190   1.4410
   1.4747   1.5259   1.5542   1.5911   1.6187   1.6366   1.6536   1.6723
   1.7033   1.7366   1.7515   1.7815   1.8265   1.8509   1.8590   1.8908
   1.9327   1.9546   1.9945   2.0213   2.0493   2.0787   2.1209   2.1641
   2.2045   2.2313   2.2529   2.2812   2.3128   2.3391   2.3849   2.4041
   2.4209   2.4603   2.5125   2.5636   2.6051   2.6377   2.6501   2.7025
   2.7407   2.7529   2.7805   2.8675   2.8900   2.9069   2.9487   2.9989
   3.0205   3.0819   3.1501   3.2377
     eigenvalues at k+q:
 -35.1200 -34.7955 -34.7766 -34.7641 -34.6122 -34.5639 -34.5435 -34.4192
 -34.3825 -34.3558 -34.3485 -34.3402 -34.1848 -17.2074 -16.9026 -16.7601
 -16.6971 -16.6756 -16.5638 -16.5044 -16.4405 -16.4039 -16.3691 -16.3135
 -16.2385 -16.1917 -16.1382 -16.0958 -16.0617 -16.0481 -16.0262 -16.0055
 -15.9955 -15.9809 -15.9462 -15.9226 -15.9056 -15.8778 -15.8710 -15.8395
 -15.8101 -15.7814 -15.7640 -15.7320 -15.7155 -15.7017 -15.6864 -15.6435
 -15.6297 -15.6178 -15.6103 -15.5783 -15.5652 -15.5534 -15.5330 -15.5136
 -15.4875 -15.4789 -15.4583 -15.4411 -15.4221 -15.4042 -15.3970 -15.3762
 -15.3600 -15.3462 -15.2343 -15.0628 -14.9820 -14.8224 -14.7720 -14.6993
 -14.1305 -13.8433 -13.7937 -13.7342 -13.6486 -13.6083 -13.5774 -13.4596
 -13.3911 -13.2833 -13.2375 -13.1515 -13.1103 -13.0133 -12.9601 -12.9273
 -12.8435 -12.7981 -12.7763 -12.7360 -12.6965 -12.6753 -12.6574 -12.5935
 -12.5755 -12.5259  -5.4404  -4.8677  -4.6612  -4.4931  -4.2983  -4.1973
  -4.1723  -4.1454  -4.0801  -4.0168  -3.9340  -3.8886  -3.8255  -3.7728
  -3.7138  -3.5645  -3.4103  -3.2816  -2.8967  -2.3622  -2.0665  -1.9780
  -1.9388  -1.8649  -1.7911  -1.6071  -1.5812  -1.5388  -1.3938  -1.3050
  -1.2763  -1.1816  -1.1543  -1.1096  -1.0177  -0.9390  -0.8577  -0.8264
  -0.7895  -0.7470  -0.7089  -0.6798  -0.6047  -0.5471  -0.5181  -0.4879
  -0.4496  -0.4249  -0.2916  -0.2533  -0.1710  -0.0131   0.0200   0.0488
   0.1202   0.1648   0.1910   0.2508   0.2925   0.3221   0.3925   0.4375
   0.5229   0.6544   0.6913   0.7294   0.7659   0.8401   0.8709   0.9022
   0.9521   0.9805   1.0033   1.0303   1.0509   1.1004   1.1170   1.1597
   1.1846   1.2150   1.2415   1.3132   1.3651   1.3941   1.4182   1.4426
   1.4766   1.5260   1.5548   1.5892   1.6217   1.6363   1.6533   1.6713
   1.7043   1.7312   1.7509   1.7804   1.8265   1.8503   1.8583   1.8918
   1.9327   1.9567   1.9972   2.0222   2.0485   2.0800   2.1213   2.1648
   2.2049   2.2308   2.2513   2.2810   2.3145   2.3379   2.3847   2.4039
   2.4204   2.4608   2.5127   2.5647   2.6076   2.6351   2.6499   2.7022
   2.7406   2.7541   2.7803   2.8674   2.8909   2.9070   2.9480   2.9981
   3.0204   3.0818   3.1502   3.2377
     cgsolve_all iterations  72    anorm=    0.73E-07
     cgsolve_all iterations  72    anorm=    0.73E-07
     cgsolve_all iterations  72    anorm=    0.72E-07
     compute_u_kq: q = (    0.0000,    0.0000,   -0.0201)
     Rotating WFCS
     ethr =  1.00E-14,  avg # of iterations = 23.0
     eigenvalues at k:
 -35.1200 -34.7955 -34.7766 -34.7641 -34.6122 -34.5639 -34.5435 -34.4192
 -34.3825 -34.3558 -34.3485 -34.3402 -34.1848 -17.2074 -16.9026 -16.7602
 -16.6970 -16.6756 -16.5637 -16.5042 -16.4418 -16.4029 -16.3694 -16.3132
 -16.2392 -16.1903 -16.1373 -16.0951 -16.0631 -16.0478 -16.0273 -16.0058
 -15.9955 -15.9803 -15.9452 -15.9235 -15.9073 -15.8781 -15.8709 -15.8391
 -15.8085 -15.7808 -15.7635 -15.7325 -15.7149 -15.7027 -15.6868 -15.6428
 -15.6301 -15.6180 -15.6101 -15.5782 -15.5651 -15.5535 -15.5335 -15.5134
 -15.4871 -15.4790 -15.4581 -15.4416 -15.4220 -15.4040 -15.3965 -15.3765
 -15.3596 -15.3465 -15.2353 -15.0620 -14.9825 -14.8217 -14.7727 -14.6995
 -14.1305 -13.8434 -13.7933 -13.7348 -13.6485 -13.6087 -13.5774 -13.4595
 -13.3908 -13.2837 -13.2374 -13.1514 -13.1106 -13.0131 -12.9602 -12.9274
 -12.8435 -12.7979 -12.7759 -12.7359 -12.6966 -12.6752 -12.6575 -12.5933
 -12.5754 -12.5257  -5.4404  -4.8678  -4.6612  -4.4931  -4.2983  -4.1973
  -4.1722  -4.1455  -4.0802  -4.0168  -3.9341  -3.8886  -3.8256  -3.7725
  -3.7138  -3.5644  -3.4104  -3.2817  -2.8967  -2.3622  -2.0670  -1.9782
  -1.9381  -1.8654  -1.7909  -1.6070  -1.5819  -1.5389  -1.3944  -1.3013
  -1.2788  -1.1808  -1.1544  -1.1117  -1.0181  -0.9394  -0.8556  -0.8258
  -0.7884  -0.7508  -0.7091  -0.6788  -0.6045  -0.5462  -0.5192  -0.4864
  -0.4488  -0.4251  -0.2906  -0.2544  -0.1719  -0.0117   0.0207   0.0440
   0.1236   0.1655   0.1914   0.2496   0.2931   0.3214   0.3877   0.4399
   0.5238   0.6541   0.6922   0.7279   0.7660   0.8359   0.8730   0.9017
   0.9538   0.9813   1.0054   1.0313   1.0528   1.0988   1.1165   1.1597
   1.1833   1.2174   1.2455   1.3157   1.3642   1.3905   1.4190   1.4410
   1.4747   1.5259   1.5542   1.5911   1.6187   1.6366   1.6536   1.6723
   1.7033   1.7366   1.7515   1.7815   1.8265   1.8509   1.8590   1.8908
   1.9327   1.9546   1.9945   2.0213   2.0493   2.0787   2.1209   2.1641
   2.2045   2.2313   2.2529   2.2812   2.3128   2.3391   2.3849   2.4041
   2.4209   2.4603   2.5125   2.5636   2.6051   2.6377   2.6501   2.7025
   2.7407   2.7529   2.7805   2.8675   2.8900   2.9069   2.9487   2.9989
   3.0205   3.0819   3.1501   3.2377
     eigenvalues at k+q:
 -35.1200 -34.7955 -34.7766 -34.7641 -34.6122 -34.5639 -34.5435 -34.4192
 -34.3825 -34.3558 -34.3485 -34.3402 -34.1848 -17.2074 -16.9025 -16.7603
 -16.6970 -16.6755 -16.5636 -16.5041 -16.4434 -16.4017 -16.3696 -16.3129
 -16.2400 -16.1890 -16.1363 -16.0947 -16.0651 -16.0474 -16.0280 -16.0061
 -15.9953 -15.9799 -15.9439 -15.9242 -15.9086 -15.8788 -15.8706 -15.8387
 -15.8072 -15.7807 -15.7626 -15.7330 -15.7142 -15.7036 -15.6871 -15.6422
 -15.6306 -15.6182 -15.6098 -15.5781 -15.5651 -15.5537 -15.5341 -15.5133
 -15.4869 -15.4790 -15.4580 -15.4422 -15.4220 -15.4039 -15.3958 -15.3767
 -15.3592 -15.3467 -15.2362 -15.0612 -14.9830 -14.8210 -14.7735 -14.6995
 -14.1305 -13.8437 -13.7928 -13.7355 -13.6483 -13.6094 -13.5772 -13.4595
 -13.3904 -13.2842 -13.2372 -13.1513 -13.1110 -13.0127 -12.9603 -12.9274
 -12.8434 -12.7977 -12.7755 -12.7359 -12.6967 -12.6752 -12.6576 -12.5932
 -12.5752 -12.5255  -5.4404  -4.8679  -4.6612  -4.4931  -4.2983  -4.1973
  -4.1720  -4.1455  -4.0803  -4.0168  -3.9341  -3.8886  -3.8257  -3.7722
  -3.7138  -3.5644  -3.4104  -3.2818  -2.8967  -2.3622  -2.0676  -1.9783
  -1.9373  -1.8659  -1.7907  -1.6072  -1.5823  -1.5391  -1.3955  -1.2975
  -1.2810  -1.1800  -1.1542  -1.1142  -1.0184  -0.9397  -0.8536  -0.8254
  -0.7871  -0.7543  -0.7096  -0.6779  -0.6042  -0.5453  -0.5207  -0.4856
  -0.4490  -0.4235  -0.2896  -0.2555  -0.1725  -0.0102   0.0207   0.0394
   0.1266   0.1665   0.1918   0.2486   0.2936   0.3209   0.3826   0.4424
   0.5246   0.6540   0.6929   0.7266   0.7664   0.8309   0.8751   0.9015
   0.9556   0.9818   1.0066   1.0326   1.0543   1.0970   1.1164   1.1602
   1.1822   1.2200   1.2497   1.3184   1.3628   1.3874   1.4196   1.4392
   1.4737   1.5259   1.5531   1.5928   1.6150   1.6368   1.6543   1.6734
   1.7025   1.7418   1.7521   1.7831   1.8258   1.8514   1.8599   1.8893
   1.9325   1.9525   1.9922   2.0200   2.0502   2.0774   2.1212   2.1634
   2.2032   2.2326   2.2544   2.2815   2.3113   2.3403   2.3848   2.4046
   2.4217   2.4599   2.5123   2.5622   2.6026   2.6399   2.6503   2.7031
   2.7408   2.7516   2.7806   2.8677   2.8891   2.9068   2.9494   2.9996
   3.0206   3.0820   3.1500   3.2377
     cgsolve_all iterations  72    anorm=    0.72E-07
     cgsolve_all iterations  72    anorm=    0.73E-07
     cgsolve_all iterations  72    anorm=    0.71E-07

     End of magnetic susceptibility calculation

     f-sum rule (1st term):
          -456.0388         -0.0243          0.0072
            -0.0258       -456.1376          0.0116
             0.0066          0.0112       -456.2009

     f-sum rule (2nd term):
           -11.3651          0.0227         -0.0050
             0.0227        -11.3936         -0.0117
            -0.0040         -0.0113        -11.3298

     f-sum rule (should be  -467.5300):
          -467.4038         -0.0016          0.0022
            -0.0031       -467.5312         -0.0001
             0.0027         -0.0000       -467.5307

     chi_bare pGv (HH) in paratec units:
      -122.399553      0.729544     -0.580349
         0.746071   -122.256304     -0.099235
        -0.671626     -0.162926   -120.318624

      -122.399553      0.729544     -0.580349
         0.746071   -122.256304     -0.099235
        -0.671626     -0.162926   -120.318624

     chi_bare vGv (VV) in paratec units:
      -119.327014      0.770787     -0.614593
         0.770567   -119.448351     -0.183197
        -0.614379     -0.183102   -117.923131

      -119.327014      0.770787     -0.614593
         0.770567   -119.448351     -0.183197
        -0.614379     -0.183102   -117.923131

     chi_bare pGv (HH) in 10^{-6} cm^3/mol:
          -581.6542          3.4669         -2.7579
             3.5454       -580.9735         -0.4716
            -3.1916         -0.7742       -571.7654

     chi_bare vGv (VV) in 10^{-6} cm^3/mol:
          -567.0532          3.6629         -2.9206
             3.6618       -567.6298         -0.8706
            -2.9196         -0.8701       -560.3818

     Contributions to the NMR chemical shifts: -------------------------------

     Macroscopic shape contribution in ppm:                    7.33
             7.3762         -0.0000          0.0000
            -0.0000          7.3675          0.0000
             0.0000          0.0000          7.2508


     Core contribution in ppm:

     Atom  1  O   pos: ( -0.701633  0.850284  1.861874)  core sigma:         271.07
     Atom  2  H   pos: ( -0.669201  0.777765  1.990652)  core sigma:           0.00
     Atom  3  H   pos: ( -0.779664  0.757485  1.774831)  core sigma:           0.00
     Atom  4  O   pos: (  0.619786 -0.507954  1.773254)  core sigma:         271.07
     Atom  5  H   pos: (  0.515704 -0.401855  1.772323)  core sigma:           0.00
     Atom  6  H   pos: (  0.642139 -0.556803  1.637470)  core sigma:           0.00
     Atom  7  O   pos: ( -0.241311  0.634036  2.005980)  core sigma:         271.07
     Atom  8  H   pos: ( -0.545345  1.535084  0.065743)  core sigma:           0.00
     Atom  9  H   pos: ( -0.312919  1.599599  0.077309)  core sigma:           0.00
     Atom 10  O   pos: ( -0.554068  0.277133  2.005986)  core sigma:         271.07
     Atom 11  H   pos: ( -0.752202  1.305983  0.054603)  core sigma:           0.00
     Atom 12  H   pos: ( -0.651042  1.095526  0.092962)  core sigma:           0.00
     Atom 13  O   pos: (  0.403904 -0.216753  1.942011)  core sigma:         271.07
     Atom 14  H   pos: (  0.257140 -0.174620  1.984845)  core sigma:           0.00
     Atom 15  H   pos: (  0.299854  0.620767  0.043251)  core sigma:           0.00
     Atom 16  O   pos: ( -0.361493  0.898645  1.651503)  core sigma:         271.07
     Atom 17  H   pos: ( -0.387562  0.988154  1.531379)  core sigma:           0.00
     Atom 18  H   pos: ( -0.489006  0.893431  1.731759)  core sigma:           0.00
     Atom 19  O   pos: ( -0.238004  1.363866  0.506399)  core sigma:         271.07
     Atom 20  H   pos: ( -0.125836  1.454675  0.476829)  core sigma:           0.00
     Atom 21  H   pos: ( -0.355323  1.456755  0.500407)  core sigma:           0.00
     Atom 22  O   pos: (  0.003231  0.296036  1.760202)  core sigma:         271.07
     Atom 23  H   pos: (  0.118031  0.382584  1.730934)  core sigma:           0.00
     Atom 24  H   pos: (  0.032645  0.169123  1.685386)  core sigma:           0.00
     Atom 25  Ca  pos: ( -0.182437  1.293741  0.872867)  core sigma:        1265.05
     Atom 26  Si  pos: ( -0.667769  1.248511  0.730780)  core sigma:         837.79
     Atom 27  O   pos: ( -0.854304  1.174676  0.867051)  core sigma:         271.07
     Atom 28  O   pos: ( -0.525623  1.387700  0.869079)  core sigma:         271.07
     Atom 29  O   pos: ( -0.539358  1.054519  0.638298)  core sigma:         271.07
     Atom 30  O   pos: ( -0.754425  1.339718  0.517757)  core sigma:         271.07
     Atom 31  Ca  pos: (  0.749308 -0.098391  0.860167)  core sigma:        1265.05
     Atom 32  Si  pos: (  0.244744 -0.039189  0.699051)  core sigma:         837.79
     Atom 33  O   pos: (  0.097152 -0.179131  0.832419)  core sigma:         271.07
     Atom 34  O   pos: (  0.423762  0.039300  0.842293)  core sigma:         271.07
     Atom 35  O   pos: (  0.324875 -0.164750  0.497918)  core sigma:         271.07
     Atom 36  Ca  pos: ( -0.354462  0.811230  1.185410)  core sigma:        1265.05
     Atom 37  Si  pos: (  0.129028  0.774764  1.395134)  core sigma:         837.79
     Atom 38  O   pos: ( -0.833874  1.041108  1.394904)  core sigma:         271.07
     Atom 39  O   pos: ( -0.017414  0.708485  1.208090)  core sigma:         271.07
     Atom 40  O   pos: (  0.030787  0.701510  1.609080)  core sigma:         271.07
     Atom 41  Ca  pos: ( -0.738779  1.300314  1.189847)  core sigma:        1265.05
     Atom 42  Si  pos: (  1.017021 -0.539340  1.378481)  core sigma:         837.79
     Atom 43  O   pos: ( -0.371479  1.111276  1.317115)  core sigma:         271.07
     Atom 44  O   pos: (  0.175710 -0.447355  1.184168)  core sigma:         271.07
     Atom 45  O   pos: (  0.837935 -0.362646  1.390655)  core sigma:         271.07
     Atom 46  O   pos: (  0.109970 -0.511788  1.583680)  core sigma:         271.07
     Atom 47  Ca  pos: ( -1.017739  1.060633  1.713758)  core sigma:        1265.05
     Atom 48  Ca  pos: ( -0.049729 -0.235654  1.712131)  core sigma:        1265.05
     Atom 49  Si  pos: ( -0.729902  1.560941  0.404364)  core sigma:         837.79
     Atom 50  O   pos: ( -0.755392  1.532148  0.166345)  core sigma:         271.07
     Atom 51  O   pos: (  0.727374 -0.180514  0.499616)  core sigma:         271.07
     Atom 52  O   pos: ( -0.049772  1.007945  0.429895)  core sigma:         271.07
     Atom 53  H   pos: ( -0.144815  1.120269  0.450256)  core sigma:           0.00
     Atom 54  H   pos: (  0.077625  1.079586  0.417429)  core sigma:           0.00
     Atom 55  O   pos: ( -0.524631  0.940788  0.263006)  core sigma:         271.07
     Atom 56  H   pos: ( -0.532309  1.005721  0.399340)  core sigma:           0.00
     Atom 57  H   pos: ( -0.601956  0.818230  0.280693)  core sigma:           0.00
     Atom 58  O   pos: ( -0.210532  1.750284  0.228120)  core sigma:         271.07
     Atom 59  H   pos: (  0.941563 -0.108299  0.344041)  core sigma:           0.00
     Atom 60  H   pos: ( -1.083987  1.749166  0.277917)  core sigma:           0.00
     Atom 61  O   pos: (  0.504020  0.471105  0.158831)  core sigma:         271.07
     Atom 62  H   pos: (  0.532804  0.349159  0.244622)  core sigma:           0.00
     Atom 63  H   pos: ( -0.490537  0.439934  0.001975)  core sigma:           0.00
     Atom 64  O   pos: ( -0.043892  0.283715  0.008016)  core sigma:         271.07
     Atom 65  H   pos: ( -0.156729  0.223019  0.084591)  core sigma:           0.00
     Atom 66  H   pos: (  0.057189  0.284588  0.113945)  core sigma:           0.00
     Atom 67  O   pos: (  0.684955  0.183308  0.324123)  core sigma:         271.07
     Atom 68  H   pos: (  0.687596  0.054355  0.399748)  core sigma:           0.00
     Atom 69  H   pos: ( -0.208565  0.299189  0.368173)  core sigma:           0.00
     Atom 70  Ca  pos: (  0.477771  0.388942  0.851874)  core sigma:        1265.05
     Atom 71  Si  pos: ( -0.003759  0.350004  0.657163)  core sigma:         837.79
     Atom 72  O   pos: ( -0.198409  0.277892  0.790376)  core sigma:         271.07
     Atom 73  O   pos: (  0.134084  0.476007  0.815958)  core sigma:         271.07
     Atom 74  O   pos: (  0.122914  0.144720  0.594626)  core sigma:         271.07
     Atom 75  O   pos: ( -0.049619  0.458312  0.445380)  core sigma:         271.07
     Atom 76  Ca  pos: (  0.086395  0.804781  0.891319)  core sigma:        1265.05
     Atom 77  Si  pos: ( -0.432576  0.858670  0.755168)  core sigma:         837.79
     Atom 78  O   pos: ( -0.581901  0.786908  0.933393)  core sigma:         271.07
     Atom 79  O   pos: ( -0.229780  0.937795  0.866107)  core sigma:         271.07
     Atom 80  O   pos: ( -0.407715  0.679008  0.596785)  core sigma:         271.07
     Atom 81  Ca  pos: (  0.226427 -0.088225  1.157765)  core sigma:        1265.05
     Atom 82  Si  pos: (  0.735800 -0.134767  1.346455)  core sigma:         837.79
     Atom 83  O   pos: ( -0.117256  0.018701  1.177270)  core sigma:         271.07
     Atom 84  O   pos: (  0.533164 -0.195265  1.227295)  core sigma:         271.07
     Atom 85  O   pos: ( -0.288757 -0.028670  1.554894)  core sigma:         271.07
     Atom 86  Ca  pos: ( -0.065097  0.356143  1.118087)  core sigma:        1265.05
     Atom 87  Si  pos: ( -0.584966  0.438296  1.327960)  core sigma:         837.79
     Atom 88  O   pos: (  0.238021  0.271079  1.258601)  core sigma:         271.07
     Atom 89  O   pos: ( -0.390484  0.451374  1.177398)  core sigma:         271.07
     Atom 90  O   pos: ( -0.653109  0.682299  1.342622)  core sigma:         271.07
     Atom 91  O   pos: ( -0.520192  0.384894  1.556722)  core sigma:         271.07
     Atom 92  Ca  pos: (  0.444033  0.065070  1.726944)  core sigma:        1265.05
     Atom 93  Ca  pos: ( -0.250690  0.540242  1.692002)  core sigma:        1265.05
     Atom 94  Ca  pos: ( -0.220196  0.706363  0.315625)  core sigma:        1265.05
     Atom 95  O   pos: ( -0.116056  0.796829 -0.006427)  core sigma:         271.07
     Atom 96  H   pos: ( -0.106051  0.942475 -0.006315)  core sigma:           0.00
     Atom 97  O   pos: (  0.160503 -0.014709  1.558525)  core sigma:         271.07
     Atom 98  H   pos: (  0.152906  0.096294  1.461117)  core sigma:           0.00

     Bare contribution in ppm:

     Atom  1  O   pos: ( -0.701633  0.850284  1.861874)  bare sigma:          71.87
            72.3629          1.0146          6.0587
             1.2614         63.8691         -3.8135
             5.6874         -4.2972         79.3827

     Atom  2  H   pos: ( -0.669201  0.777765  1.990652)  bare sigma:          12.88
             4.6759         -4.4657          7.5056
            -5.0312          7.1191        -13.8005
             8.1175        -12.8118         26.8508

     Atom  3  H   pos: ( -0.779664  0.757485  1.774831)  bare sigma:          15.32
            15.6185          6.1245         12.1610
             7.0227         11.2706          7.9413
            12.0851          6.6502         19.0852

     Atom  4  O   pos: (  0.619786 -0.507954  1.773254)  bare sigma:          77.56
            73.4076         -5.1120         -4.8983
            -5.1377         76.0441          6.7454
            -2.0652          5.6281         83.2224

     Atom  5  H   pos: (  0.515704 -0.401855  1.772323)  bare sigma:          15.54
            17.0622        -12.7763         -4.6475
           -12.4112         19.2901          5.7969
            -2.7866          4.0799         10.2684

     Atom  6  H   pos: (  0.642139 -0.556803  1.637470)  bare sigma:          18.80
            13.5051         -0.8626         -3.8851
            -1.1224         15.1921          6.1217
            -5.4296          7.4992         27.6960

     Atom  7  O   pos: ( -0.241311  0.634036  2.005980)  bare sigma:          59.33
            49.4056          1.8237         -0.7029
            -0.0708         51.5417          8.1779
            -0.8375          9.6658         77.0318

     Atom  8  H   pos: ( -0.545345  1.535084  0.065743)  bare sigma:          10.72
            25.5124          1.2644        -14.0870
             0.3332         -2.6840          1.3222
           -15.9071          1.0106          9.3269

     Atom  9  H   pos: ( -0.312919  1.599599  0.077309)  bare sigma:          11.66
            11.9663         10.8917         11.5264
            11.3138          7.4737         11.1970
            12.7129         11.9442         15.5482

     Atom 10  O   pos: ( -0.554068  0.277133  2.005986)  bare sigma:          71.66
            63.7927         -1.6358          3.0107
            -1.5182         76.1527          6.2795
             2.0876          7.8609         75.0404

     Atom 11  H   pos: ( -0.752202  1.305983  0.054603)  bare sigma:          13.04
             1.0333         -3.2108         -1.1687
            -3.5622         28.8909         11.6216
            -1.6576         13.9430          9.1830

     Atom 12  H   pos: ( -0.651042  1.095526  0.092962)  bare sigma:          15.32
            10.3768         -8.9520          9.8617
            -7.9934         15.7305         -9.8182
            10.0238        -10.5430         19.8415

     Atom 13  O   pos: (  0.403904 -0.216753  1.942011)  bare sigma:          66.10
            72.3818         -8.6466         -1.5790
           -11.4328         64.4727         -2.7632
            -0.6797         -0.3602         61.4568

     Atom 14  H   pos: (  0.257140 -0.174620  1.984845)  bare sigma:           7.84
            29.8747        -12.9186         -6.7079
           -12.0762         -2.0750          1.3403
            -7.6763          1.9572         -4.2895

     Atom 15  H   pos: (  0.299854  0.620767  0.043251)  bare sigma:          17.11
            17.2185         -7.6466          9.0398
            -8.3643         13.8120         -6.1898
            10.7296         -6.5487         20.2858

     Atom 16  O   pos: ( -0.361493  0.898645  1.651503)  bare sigma:          66.48
            66.8038          1.0220         -2.6275
             2.1891         62.7047         -7.2822
            -3.4943         -6.5862         69.9425

     Atom 17  H   pos: ( -0.387562  0.988154  1.531379)  bare sigma:          12.16
             2.0873         -0.7680          1.8572
            -0.0074         11.4759        -15.5009
             0.4958        -15.3130         22.9286

     Atom 18  H   pos: ( -0.489006  0.893431  1.731759)  bare sigma:          12.65
            24.0201          3.1084        -14.8864
             2.5187          2.0021         -3.0368
           -14.2847         -3.4681         11.9420

     Atom 19  O   pos: ( -0.238004  1.363866  0.506399)  bare sigma:          70.08
            75.1233         -2.8035         -0.8305
            -3.2511         71.6234         -0.2219
            -2.0554         -0.8127         63.4915

     Atom 20  H   pos: ( -0.125836  1.454675  0.476829)  bare sigma:          16.76
            24.3736         10.2368         -2.3020
            10.9936         18.4336         -2.3707
            -2.7818         -2.9980          7.4585

     Atom 21  H   pos: ( -0.355323  1.456755  0.500407)  bare sigma:          14.65
            23.0521        -12.1232          0.2921
           -13.2448         16.6159         -1.9550
             0.6338         -2.3863          4.2927

     Atom 22  O   pos: (  0.003231  0.296036  1.760202)  bare sigma:          68.42
            64.7065         -7.2189         -1.7485
            -5.8285         79.3479          5.2618
            -1.1737          2.5907         61.1992

     Atom 23  H   pos: (  0.118031  0.382584  1.730934)  bare sigma:          19.10
            22.0457          7.1410         -2.3539
             5.8852         22.7531         -1.8102
            -2.8069         -2.4083         12.5139

     Atom 24  H   pos: (  0.032645  0.169123  1.685386)  bare sigma:          13.99
             5.9980         -7.0014         -4.9187
            -4.9523         25.9008         11.9109
            -4.2117         12.2926         10.0565

     Atom 25  Ca  pos: ( -0.182437  1.293741  0.872867)  bare sigma:         104.46
           103.8334         -3.1137          4.8169
            -3.2034        108.0676          0.5795
             5.0671          0.1653        101.4821

     Atom 26  Si  pos: ( -0.667769  1.248511  0.730780)  bare sigma:         -28.01
           -26.6041          3.9613          0.3449
             3.8232        -30.1059          0.2756
             0.5955          0.3424        -27.3205

     Atom 27  O   pos: ( -0.854304  1.174676  0.867051)  bare sigma:          31.33
            28.6340          1.5996          1.8214
             2.0954         38.7640          1.1775
             3.5652          2.8038         26.6034

     Atom 28  O   pos: ( -0.525623  1.387700  0.869079)  bare sigma:          37.47
            45.8330         -0.0593          0.1274
            -0.4278         40.5555         -1.9384
            -2.4747         -3.5982         26.0145

     Atom 29  O   pos: ( -0.539358  1.054519  0.638298)  bare sigma:          49.30
            43.8739         -8.5665          1.3778
            -8.0310         55.4528          0.2040
             0.5087          1.3205         48.5865

     Atom 30  O   pos: ( -0.754425  1.339718  0.517757)  bare sigma:          52.32
            45.8293         -2.1994          3.1643
            -0.6301         57.1474         -8.8999
             2.4677         -8.2703         53.9816

     Atom 31  Ca  pos: (  0.749308 -0.098391  0.860167)  bare sigma:         107.09
           106.8571         -3.3872          4.3369
            -3.7388        111.2727          1.7911
             4.1477          2.1991        103.1551

     Atom 32  Si  pos: (  0.244744 -0.039189  0.699051)  bare sigma:         -27.76
           -26.1570          2.0897          1.5649
             2.4173        -28.9272         -0.9240
             1.5811         -0.3945        -28.2020

     Atom 33  O   pos: (  0.097152 -0.179131  0.832419)  bare sigma:          30.76
            30.8634          0.0613          0.4737
             1.4034         39.0285          0.6098
             2.2705          2.4537         22.3955

     Atom 34  O   pos: (  0.423762  0.039300  0.842293)  bare sigma:          34.37
            39.6198          0.9362          1.7011
            -0.3508         41.0867          1.5042
            -1.5833         -0.0625         22.4060

     Atom 35  O   pos: (  0.324875 -0.164750  0.497918)  bare sigma:          50.57
            53.2020         -5.9294         -4.3175
            -6.1034         46.8185          5.1335
            -2.5637          4.2972         51.6841

     Atom 36  Ca  pos: ( -0.354462  0.811230  1.185410)  bare sigma:          96.13
            91.9040         -0.2589          4.8017
            -0.9913        103.8232          7.1735
             5.2413          6.4124         92.6751

     Atom 37  Si  pos: (  0.129028  0.774764  1.395134)  bare sigma:         -28.00
           -30.1769          1.5186         -0.1636
             0.5940        -25.6805          1.4386
             0.7910          0.8056        -28.1533

     Atom 38  O   pos: ( -0.833874  1.041108  1.394904)  bare sigma:          32.42
            30.0716         14.7744         -5.6380
            10.1526         31.1871         -7.5436
            -6.6575        -11.6651         36.0116

     Atom 39  O   pos: ( -0.017414  0.708485  1.208090)  bare sigma:          26.24
            23.5129          1.7155          1.1501
             1.9729         19.9038         -1.3706
             0.7258         -0.5589         35.3066

     Atom 40  O   pos: (  0.030787  0.701510  1.609080)  bare sigma:          26.94
            31.8985         11.0255         -5.2178
            12.5478         28.9053         -2.4251
            -0.6815          2.3355         20.0073

     Atom 41  Ca  pos: ( -0.738779  1.300314  1.189847)  bare sigma:         105.12
            97.0938          3.2499         -2.4325
             3.2089        113.2680         -6.0726
            -2.3660         -5.5811        105.0049

     Atom 42  Si  pos: (  1.017021 -0.539340  1.378481)  bare sigma:         -28.17
           -29.4914          4.7327         -0.6563
             4.7055        -29.7556         -0.5931
            -0.7409          0.0293        -25.2717

     Atom 43  O   pos: ( -0.371479  1.111276  1.317115)  bare sigma:          34.35
            20.9285         -0.5794          0.3196
             1.5600         52.8849         10.9019
             0.9223         10.5475         29.2375

     Atom 44  O   pos: (  0.175710 -0.447355  1.184168)  bare sigma:          30.40
            30.2955          0.3935         -1.2982
             1.3724         23.8882          1.0439
            -0.3133          1.2647         37.0030

     Atom 45  O   pos: (  0.837935 -0.362646  1.390655)  bare sigma:          47.35
            47.4792         -1.2162         -3.5331
            -1.1136         50.4065         -1.8168
            -3.4243         -0.6252         44.1651

     Atom 46  O   pos: (  0.109970 -0.511788  1.583680)  bare sigma:          24.92
            20.4285        -11.4921         -0.7700
           -13.7516         42.7656         -9.2657
            -1.0785         -5.1349         11.5735

     Atom 47  Ca  pos: ( -1.017739  1.060633  1.713758)  bare sigma:         104.86
            97.4348        -10.1692         -1.1263
            -9.5533        111.7345          1.1435
            -1.3776          0.6293        105.4159

     Atom 48  Ca  pos: ( -0.049729 -0.235654  1.712131)  bare sigma:         100.05
            95.3395         -1.6153          2.3059
            -0.5316        103.5969          7.2454
             1.7306          6.1993        101.2013

     Atom 49  Si  pos: ( -0.729902  1.560941  0.404364)  bare sigma:         -27.67
           -27.6513          3.1847          3.0647
             3.1680        -32.8356          1.9795
             2.4542          1.9555        -22.5302

     Atom 50  O   pos: ( -0.755392  1.532148  0.166345)  bare sigma:          51.93
            46.3191         -2.0282         -1.0735
            -2.1358         44.7327          2.6111
            -1.2366          3.5012         64.7418

     Atom 51  O   pos: (  0.727374 -0.180514  0.499616)  bare sigma:          43.40
            43.7802          2.5898          1.4139
             3.0198         41.6993         -0.8869
             2.8502          0.5188         44.7146

     Atom 52  O   pos: ( -0.049772  1.007945  0.429895)  bare sigma:          76.70
            79.4011          1.6318         -1.5275
             4.3568         80.6447          4.7571
            -1.3739          5.5638         70.0466

     Atom 53  H   pos: ( -0.144815  1.120269  0.450256)  bare sigma:          15.76
            17.2113        -11.1265         -3.2251
           -11.8057         24.5361          4.7887
            -3.1705          4.4885          5.5199

     Atom 54  H   pos: (  0.077625  1.079586  0.417429)  bare sigma:          18.21
            27.4889          8.1615         -1.0100
            10.2871         16.6328          1.6132
            -1.0063          1.4155         10.5035

     Atom 55  O   pos: ( -0.524631  0.940788  0.263006)  bare sigma:          72.07
            66.4226          1.0584          5.5033
             2.1231         73.4228          2.8867
             4.4168          2.1128         76.3576

     Atom 56  H   pos: ( -0.532309  1.005721  0.399340)  bare sigma:          12.79
             1.0138         -1.1185         -0.5218
            -0.5698          7.5238         11.4706
             0.7320         12.2109         29.8292

     Atom 57  H   pos: ( -0.601956  0.818230  0.280693)  bare sigma:          20.50
            17.2192          5.9043          0.6115
             4.9250         27.3675          2.0797
             0.7337          0.5184         16.9080

     Atom 58  O   pos: ( -0.210532  1.750284  0.228120)  bare sigma:          70.46
            75.2671          1.0811          0.2985
             2.8082         62.3501          1.2564
             1.5148          1.2218         73.7505

     Atom 59  H   pos: (  0.941563 -0.108299  0.344041)  bare sigma:          16.32
            22.8221          1.2561        -10.8867
             1.6366          7.3368         -2.4477
           -11.9921         -2.0706         18.7978

     Atom 60  H   pos: ( -1.083987  1.749166  0.277917)  bare sigma:          15.89
            25.7065         -4.7509         10.1703
            -4.8349          5.5311         -2.9748
            11.8262         -3.1041         16.4349

     Atom 61  O   pos: (  0.504020  0.471105  0.158831)  bare sigma:          73.25
            69.1996         -7.3229          8.0603
            -7.8429         72.6258         -4.5949
             6.6659         -6.1975         77.9167

     Atom 62  H   pos: (  0.532804  0.349159  0.244622)  bare sigma:          11.87
             4.8130         -9.2266          7.0041
           -10.6178         20.0154        -14.9750
             7.0835        -13.2287         10.7941

     Atom 63  H   pos: ( -0.490537  0.439934  0.001975)  bare sigma:          17.48
             8.8560         -1.1858          2.3650
            -1.2531         10.4285          6.4373
             3.1702          5.3580         33.1670

     Atom 64  O   pos: ( -0.043892  0.283715  0.008016)  bare sigma:          71.71
            70.8184          2.0846         -2.9920
             3.6022         68.4031          0.0426
            -2.4568          0.1005         75.9053

     Atom 65  H   pos: ( -0.156729  0.223019  0.084591)  bare sigma:          15.16
            19.8983          5.2700        -10.6543
             5.9685          8.0881         -5.1394
           -12.3972         -4.6503         17.5002

     Atom 66  H   pos: (  0.057189  0.284588  0.113945)  bare sigma:          19.49
            21.3343          1.7061          5.5378
             1.1534         13.7642         -0.7138
             6.8903         -0.1101         23.3865

     Atom 67  O   pos: (  0.684955  0.183308  0.324123)  bare sigma:          64.82
            61.0935          2.7693          4.1708
             3.5489         73.0505         -5.2477
             2.3055         -4.8366         60.3288

     Atom 68  H   pos: (  0.687596  0.054355  0.399748)  bare sigma:          13.45
             3.0524         -0.1160          0.5150
             0.3647         28.9366        -12.1115
             0.0259        -12.9309          8.3662

     Atom 69  H   pos: ( -0.208565  0.299189  0.368173)  bare sigma:          11.06
            13.2722         14.8403          9.9498
            14.1626         14.0623          7.0330
            10.0855          7.7789          5.8508

     Atom 70  Ca  pos: (  0.477771  0.388942  0.851874)  bare sigma:         105.22
           109.0954         -1.7389          0.7645
            -1.6343        109.5015         -1.8280
             1.4820         -2.0651         97.0565

     Atom 71  Si  pos: ( -0.003759  0.350004  0.657163)  bare sigma:         -27.93
           -29.7851          0.7385          2.5251
             1.0263        -29.9559         -2.3926
             2.0864         -2.0941        -24.0389

     Atom 72  O   pos: ( -0.198409  0.277892  0.790376)  bare sigma:          25.62
            27.4761         -4.1878          4.3151
            -3.5666         29.7357          3.5588
             7.2613          3.8953         19.6511

     Atom 73  O   pos: (  0.134084  0.476007  0.815958)  bare sigma:          27.07
            26.3238         -2.8200         -1.6820
            -1.4102         40.1418          4.8466
            -4.4545          1.1568         14.7318

     Atom 74  O   pos: (  0.122914  0.144720  0.594626)  bare sigma:          54.25
            50.7260        -10.3513          1.9506
           -10.5367         61.7615         -1.7253
             2.1411         -0.9525         50.2582

     Atom 75  O   pos: ( -0.049619  0.458312  0.445380)  bare sigma:          35.23
            30.1548        -12.8238         20.5937
           -10.2460         46.4844        -15.7031
            15.1472         -9.5408         29.0493

     Atom 76  Ca  pos: (  0.086395  0.804781  0.891319)  bare sigma:          98.07
           101.1267         -4.7971         -1.6409
            -4.9498        105.6360         -0.8876
            -1.9917         -0.7902         87.4582

     Atom 77  Si  pos: ( -0.432576  0.858670  0.755168)  bare sigma:         -28.64
           -30.1835          1.4222         -0.9252
             1.3700        -28.5498          3.4554
            -0.9991          4.3692        -27.1963

     Atom 78  O   pos: ( -0.581901  0.786908  0.933393)  bare sigma:          24.08
            37.3421         -6.2013         10.4529
            -8.6055         14.9944          5.1003
            12.0375          4.0777         19.8949

     Atom 79  O   pos: ( -0.229780  0.937795  0.866107)  bare sigma:          27.94
            28.4470         -1.7129         -2.5396
            -1.0357         35.6445         -0.3497
            -3.9870         -2.8118         19.7390

     Atom 80  O   pos: ( -0.407715  0.679008  0.596785)  bare sigma:          33.08
            26.0442          4.2991         -8.9180
             6.4532         24.4536         -1.5652
            -9.4788          1.3113         48.7463

     Atom 81  Ca  pos: (  0.226427 -0.088225  1.157765)  bare sigma:         103.28
           109.8402         -6.7023          4.3077
            -6.6481        101.9553          2.0695
             4.0062          2.3263         98.0563

     Atom 82  Si  pos: (  0.735800 -0.134767  1.346455)  bare sigma:         -27.61
           -27.1706          4.3646         -0.5418
             4.5562        -32.4516          0.4651
            -0.1695          0.5153        -23.2045

     Atom 83  O   pos: ( -0.117256  0.018701  1.177270)  bare sigma:          33.59
            31.6361          4.0967         -3.8117
             4.4130         42.4747         -4.8956
            -1.7138         -3.1811         26.6518

     Atom 84  O   pos: (  0.533164 -0.195265  1.227295)  bare sigma:          28.51
            38.0012         -4.8835          7.8608
            -5.8131         28.6523          1.2813
             4.0547          1.6378         18.8629

     Atom 85  O   pos: ( -0.288757 -0.028670  1.554894)  bare sigma:          27.66
            42.0429        -16.4636        -14.3502
           -15.4290         20.8189          5.5440
            -9.1420          3.4996         20.1282

     Atom 86  Ca  pos: ( -0.065097  0.356143  1.118087)  bare sigma:          98.91
           102.4873         -4.3678          3.8722
            -3.8964        100.6883          0.0700
             3.5055         -0.3474         93.5474

     Atom 87  Si  pos: ( -0.584966  0.438296  1.327960)  bare sigma:         -27.79
           -26.3599          3.6132          1.4966
             4.2050        -31.1458         -0.0709
             0.9651          0.4005        -25.8575

     Atom 88  O   pos: (  0.238021  0.271079  1.258601)  bare sigma:          37.49
            44.6939          2.2370          8.0644
             0.1342         34.1806         -1.4433
             8.7946          1.8015         33.6013

     Atom 89  O   pos: ( -0.390484  0.451374  1.177398)  bare sigma:          29.04
            31.7873         -0.4101         -3.8900
            -2.5534         23.5911          1.6383
            -2.8910          0.1394         31.7530

     Atom 90  O   pos: ( -0.653109  0.682299  1.342622)  bare sigma:          47.99
            52.5515         -6.5769         -2.2041
            -4.2673         47.6557         -1.0404
            -1.5823         -0.5983         43.7553

     Atom 91  O   pos: ( -0.520192  0.384894  1.556722)  bare sigma:          23.99
            23.3421         11.2669         13.8663
            12.5760         32.6943         -9.4509
            10.4777         -7.8942         15.9418

     Atom 92  Ca  pos: (  0.444033  0.065070  1.726944)  bare sigma:          94.79
            99.6894         -1.1387         -0.7826
            -0.0141         92.2457          1.2311
            -1.9910         -1.0318         92.4383

     Atom 93  Ca  pos: ( -0.250690  0.540242  1.692002)  bare sigma:          98.48
           106.2105         12.3844          6.0449
            11.5089         91.1507          7.8649
             5.4308          7.0442         98.0809

     Atom 94  Ca  pos: ( -0.220196  0.706363  0.315625)  bare sigma:         101.47
            95.3002         -4.7171         -4.6372
            -6.0086         99.8810         -9.6931
            -3.9921        -11.7050        109.2324

     Atom 95  O   pos: ( -0.116056  0.796829 -0.006427)  bare sigma:          49.90
            56.2024         -0.6124         -1.8376
            -2.9729         25.5617          1.0140
            -1.9332          3.8796         67.9292

     Atom 96  H   pos: ( -0.106051  0.942475 -0.006315)  bare sigma:          19.11
            13.7463          0.9989         -0.3052
             0.6627         26.2620         -1.1584
            -0.5392         -0.6187         17.3092

     Atom 97  O   pos: (  0.160503 -0.014709  1.558525)  bare sigma:          36.45
            48.9845         13.2776         -2.6709
            10.3755         27.0357          9.3123
             0.1972          8.6652         33.3253

     Atom 98  H   pos: (  0.152906  0.096294  1.461117)  bare sigma:          16.86
             9.8985          2.5865         -1.7068
             2.6115         19.6808         -9.2493
            -1.4090         -9.1116         20.9955

     Diamagnetic contribution in ppm:

     Atom  1  O   pos: ( -0.701633  0.850284  1.861874)  dia sigma:          18.05
            17.7512          0.2423          0.4388
             0.2423         17.9981         -0.0165
             0.4388         -0.0165         18.3998

     Atom  2  H   pos: ( -0.669201  0.777765  1.990652)  dia sigma:           0.92
             0.9207         -0.0000         -0.0000
            -0.0000          0.9207         -0.0000
            -0.0000         -0.0000          0.9207

     Atom  3  H   pos: ( -0.779664  0.757485  1.774831)  dia sigma:           0.97
             0.9743         -0.0000         -0.0000
            -0.0000          0.9743         -0.0000
            -0.0000         -0.0000          0.9743

     Atom  4  O   pos: (  0.619786 -0.507954  1.773254)  dia sigma:          18.06
            17.8980         -0.5682         -0.0975
            -0.5682         17.9419          0.3741
            -0.0975          0.3741         18.3477

     Atom  5  H   pos: (  0.515704 -0.401855  1.772323)  dia sigma:           0.97
             0.9714         -0.0000         -0.0000
            -0.0000          0.9714         -0.0000
            -0.0000         -0.0000          0.9714

     Atom  6  H   pos: (  0.642139 -0.556803  1.637470)  dia sigma:           1.03
             1.0267         -0.0000         -0.0000
            -0.0000          1.0267         -0.0000
            -0.0000         -0.0000          1.0267

     Atom  7  O   pos: ( -0.241311  0.634036  2.005980)  dia sigma:          18.35
            18.8351          0.2561         -0.0249
             0.2561         17.9243          0.2423
            -0.0249          0.2423         18.2855

     Atom  8  H   pos: ( -0.545345  1.535084  0.065743)  dia sigma:           0.91
             0.9114         -0.0000         -0.0000
            -0.0000          0.9114         -0.0000
            -0.0000         -0.0000          0.9114

     Atom  9  H   pos: ( -0.312919  1.599599  0.077309)  dia sigma:           0.94
             0.9367         -0.0000         -0.0000
            -0.0000          0.9367         -0.0000
            -0.0000         -0.0000          0.9367

     Atom 10  O   pos: ( -0.554068  0.277133  2.005986)  dia sigma:          18.21
            17.8188         -0.4526          0.2705
            -0.4526         18.5784         -0.0097
             0.2705         -0.0097         18.2223

     Atom 11  H   pos: ( -0.752202  1.305983  0.054603)  dia sigma:           0.93
             0.9255         -0.0000         -0.0000
            -0.0000          0.9255         -0.0000
            -0.0000         -0.0000          0.9255

     Atom 12  H   pos: ( -0.651042  1.095526  0.092962)  dia sigma:           0.99
             0.9868         -0.0000         -0.0000
            -0.0000          0.9868         -0.0000
            -0.0000         -0.0000          0.9868

     Atom 13  O   pos: (  0.403904 -0.216753  1.942011)  dia sigma:          18.18
            18.4108         -0.3785          0.1918
            -0.3785         17.7512         -0.2614
             0.1918         -0.2614         18.3655

     Atom 14  H   pos: (  0.257140 -0.174620  1.984845)  dia sigma:           0.85
             0.8457         -0.0000         -0.0000
            -0.0000          0.8457         -0.0000
            -0.0000         -0.0000          0.8457

     Atom 15  H   pos: (  0.299854  0.620767  0.043251)  dia sigma:           1.01
             1.0135         -0.0000         -0.0000
            -0.0000          1.0135         -0.0000
            -0.0000         -0.0000          1.0135

     Atom 16  O   pos: ( -0.361493  0.898645  1.651503)  dia sigma:          18.17
            18.2416         -0.0777         -0.2936
            -0.0777         17.8815         -0.4266
            -0.2936         -0.4266         18.3784

     Atom 17  H   pos: ( -0.387562  0.988154  1.531379)  dia sigma:           0.92
             0.9221         -0.0000         -0.0000
            -0.0000          0.9221         -0.0000
            -0.0000         -0.0000          0.9221

     Atom 18  H   pos: ( -0.489006  0.893431  1.731759)  dia sigma:           0.93
             0.9342         -0.0000         -0.0000
            -0.0000          0.9342         -0.0000
            -0.0000         -0.0000          0.9342

     Atom 19  O   pos: ( -0.238004  1.363866  0.506399)  dia sigma:          18.13
            18.7531         -0.0075         -0.1498
            -0.0075         18.2014         -0.1934
            -0.1498         -0.1934         17.4385

     Atom 20  H   pos: ( -0.125836  1.454675  0.476829)  dia sigma:           1.01
             1.0114         -0.0000         -0.0000
            -0.0000          1.0114         -0.0000
            -0.0000         -0.0000          1.0114

     Atom 21  H   pos: ( -0.355323  1.456755  0.500407)  dia sigma:           0.96
             0.9557         -0.0000         -0.0000
            -0.0000          0.9557         -0.0000
            -0.0000         -0.0000          0.9557

     Atom 22  O   pos: (  0.003231  0.296036  1.760202)  dia sigma:          18.03
            18.1126          0.3982         -0.2309
             0.3982         18.4422          0.2729
            -0.2309          0.2729         17.5297

     Atom 23  H   pos: (  0.118031  0.382584  1.730934)  dia sigma:           1.03
             1.0274         -0.0000         -0.0000
            -0.0000          1.0274         -0.0000
            -0.0000         -0.0000          1.0274

     Atom 24  H   pos: (  0.032645  0.169123  1.685386)  dia sigma:           0.95
             0.9529         -0.0000         -0.0000
            -0.0000          0.9529         -0.0000
            -0.0000         -0.0000          0.9529

     Atom 25  Ca  pos: ( -0.182437  1.293741  0.872867)  dia sigma:          -4.23
            -4.2231          0.0110         -0.0190
             0.0110         -4.2436         -0.0025
            -0.0190         -0.0025         -4.2170

     Atom 26  Si  pos: ( -0.667769  1.248511  0.730780)  dia sigma:           1.94
             1.9318         -0.0346          0.0002
            -0.0346          1.9687         -0.0099
             0.0002         -0.0099          1.9315

     Atom 27  O   pos: ( -0.854304  1.174676  0.867051)  dia sigma:          17.82
            17.8759          0.0262         -0.1473
             0.0262         17.7556         -0.0636
            -0.1473         -0.0636         17.8434

     Atom 28  O   pos: ( -0.525623  1.387700  0.869079)  dia sigma:          17.70
            17.6583          0.0594          0.1617
             0.0594         17.6917          0.0927
             0.1617          0.0927         17.7442

     Atom 29  O   pos: ( -0.539358  1.054519  0.638298)  dia sigma:          18.26
            18.1609         -0.2932         -0.0187
            -0.2932         18.4311          0.0217
            -0.0187          0.0217         18.2025

     Atom 30  O   pos: ( -0.754425  1.339718  0.517757)  dia sigma:          18.28
            18.0489          0.0359          0.1407
             0.0359         18.3519         -0.2612
             0.1407         -0.2612         18.4480

     Atom 31  Ca  pos: (  0.749308 -0.098391  0.860167)  dia sigma:          -4.24
            -4.2388          0.0105         -0.0100
             0.0105         -4.2477         -0.0034
            -0.0100         -0.0034         -4.2233

     Atom 32  Si  pos: (  0.244744 -0.039189  0.699051)  dia sigma:           1.95
             1.9393         -0.0248         -0.0152
            -0.0248          1.9593          0.0170
            -0.0152          0.0170          1.9560

     Atom 33  O   pos: (  0.097152 -0.179131  0.832419)  dia sigma:          17.82
            17.8209          0.0677         -0.1328
             0.0677         17.8276         -0.1106
            -0.1328         -0.1106         17.7972

     Atom 34  O   pos: (  0.423762  0.039300  0.842293)  dia sigma:          17.75
            17.7742          0.0388          0.1290
             0.0388         17.6874          0.0947
             0.1290          0.0947         17.7811

     Atom 35  O   pos: (  0.324875 -0.164750  0.497918)  dia sigma:          18.36
            18.4120         -0.1770         -0.1821
            -0.1770         18.2392          0.2498
            -0.1821          0.2498         18.4361

     Atom 36  Ca  pos: ( -0.354462  0.811230  1.185410)  dia sigma:          -4.17
            -4.1754         -0.0066         -0.0127
            -0.0066         -4.1876         -0.0117
            -0.0127         -0.0117         -4.1529

     Atom 37  Si  pos: (  0.129028  0.774764  1.395134)  dia sigma:           1.92
             1.9449         -0.0133         -0.0041
            -0.0133          1.9013         -0.0087
            -0.0041         -0.0087          1.9117

     Atom 38  O   pos: ( -0.833874  1.041108  1.394904)  dia sigma:          17.65
            17.5092          0.0634         -0.0123
             0.0634         17.8592          0.0913
            -0.0123          0.0913         17.5796

     Atom 39  O   pos: ( -0.017414  0.708485  1.208090)  dia sigma:          17.82
            17.8087          0.0947          0.1664
             0.0947         17.7421          0.0812
             0.1664          0.0812         17.9150

     Atom 40  O   pos: (  0.030787  0.701510  1.609080)  dia sigma:          17.79
            17.7178          0.0154         -0.0751
             0.0154         17.6789         -0.0744
            -0.0751         -0.0744         17.9658

     Atom 41  Ca  pos: ( -0.738779  1.300314  1.189847)  dia sigma:          -4.21
            -4.2073         -0.0115          0.0024
            -0.0115         -4.2375          0.0131
             0.0024          0.0131         -4.1988

     Atom 42  Si  pos: (  1.017021 -0.539340  1.378481)  dia sigma:           1.94
             1.9529         -0.0497          0.0002
            -0.0497          1.9623          0.0003
             0.0002          0.0003          1.9102

     Atom 43  O   pos: ( -0.371479  1.111276  1.317115)  dia sigma:          17.75
            17.7576          0.1701          0.0587
             0.1701         17.7824         -0.0401
             0.0587         -0.0401         17.7112

     Atom 44  O   pos: (  0.175710 -0.447355  1.184168)  dia sigma:          17.84
            17.8745          0.0716         -0.1614
             0.0716         17.7618         -0.0846
            -0.1614         -0.0846         17.8834

     Atom 45  O   pos: (  0.837935 -0.362646  1.390655)  dia sigma:          18.36
            18.3802         -0.2500          0.0214
            -0.2500         18.5709         -0.0479
             0.0214         -0.0479         18.1339

     Atom 46  O   pos: (  0.109970 -0.511788  1.583680)  dia sigma:          17.76
            17.6727         -0.0025          0.1130
            -0.0025         17.6622          0.0360
             0.1130          0.0360         17.9457

     Atom 47  Ca  pos: ( -1.017739  1.060633  1.713758)  dia sigma:          -4.21
            -4.1833          0.0323          0.0099
             0.0323         -4.2375          0.0005
             0.0099          0.0005         -4.2066

     Atom 48  Ca  pos: ( -0.049729 -0.235654  1.712131)  dia sigma:          -4.19
            -4.1700          0.0117         -0.0114
             0.0117         -4.2003         -0.0170
            -0.0114         -0.0170         -4.1896

     Atom 49  Si  pos: ( -0.729902  1.560941  0.404364)  dia sigma:           1.93
             1.9287         -0.0284         -0.0274
            -0.0284          1.9647         -0.0179
            -0.0274         -0.0179          1.8836

     Atom 50  O   pos: ( -0.755392  1.532148  0.166345)  dia sigma:          17.70
            17.5662         -0.0101          0.0486
            -0.0101         17.5815          0.0563
             0.0486          0.0563         17.9548

     Atom 51  O   pos: (  0.727374 -0.180514  0.499616)  dia sigma:          17.61
            17.7172          0.0852          0.1201
             0.0852         17.6004          0.0421
             0.1201          0.0421         17.4991

     Atom 52  O   pos: ( -0.049772  1.007945  0.429895)  dia sigma:          18.16
            18.8287         -0.0435         -0.1987
            -0.0435         18.2749          0.0699
            -0.1987          0.0699         17.3901

     Atom 53  H   pos: ( -0.144815  1.120269  0.450256)  dia sigma:           0.98
             0.9790         -0.0000         -0.0000
            -0.0000          0.9790         -0.0000
            -0.0000         -0.0000          0.9790

     Atom 54  H   pos: (  0.077625  1.079586  0.417429)  dia sigma:           1.01
             1.0149         -0.0000         -0.0000
            -0.0000          1.0149         -0.0000
            -0.0000         -0.0000          1.0149

     Atom 55  O   pos: ( -0.524631  0.940788  0.263006)  dia sigma:          17.97
            17.6203          0.5168         -0.0771
             0.5168         18.3250          0.2770
            -0.0771          0.2770         17.9698

     Atom 56  H   pos: ( -0.532309  1.005721  0.399340)  dia sigma:           0.94
             0.9355         -0.0000         -0.0000
            -0.0000          0.9355         -0.0000
            -0.0000         -0.0000          0.9355

     Atom 57  H   pos: ( -0.601956  0.818230  0.280693)  dia sigma:           1.05
             1.0506         -0.0000         -0.0000
            -0.0000          1.0506         -0.0000
            -0.0000         -0.0000          1.0506

     Atom 58  O   pos: ( -0.210532  1.750284  0.228120)  dia sigma:          18.12
            18.7566         -0.1021         -0.1098
            -0.1021         17.4205         -0.0742
            -0.1098         -0.0742         18.1856

     Atom 59  H   pos: (  0.941563 -0.108299  0.344041)  dia sigma:           0.99
             0.9859         -0.0000         -0.0000
            -0.0000          0.9859         -0.0000
            -0.0000         -0.0000          0.9859

     Atom 60  H   pos: ( -1.083987  1.749166  0.277917)  dia sigma:           1.01
             1.0078         -0.0000         -0.0000
            -0.0000          1.0078         -0.0000
            -0.0000         -0.0000          1.0078

     Atom 61  O   pos: (  0.504020  0.471105  0.158831)  dia sigma:          18.08
            17.4317         -0.1189          0.0586
            -0.1189         18.1237         -0.0357
             0.0586         -0.0357         18.6922

     Atom 62  H   pos: (  0.532804  0.349159  0.244622)  dia sigma:           0.92
             0.9176         -0.0000         -0.0000
            -0.0000          0.9176         -0.0000
            -0.0000         -0.0000          0.9176

     Atom 63  H   pos: ( -0.490537  0.439934  0.001975)  dia sigma:           1.01
             1.0125         -0.0000         -0.0000
            -0.0000          1.0125         -0.0000
            -0.0000         -0.0000          1.0125

     Atom 64  O   pos: ( -0.043892  0.283715  0.008016)  dia sigma:          18.05
            18.5908          0.3688          0.2098
             0.3688         17.4252         -0.1328
             0.2098         -0.1328         18.1327

     Atom 65  H   pos: ( -0.156729  0.223019  0.084591)  dia sigma:           0.97
             0.9698         -0.0000         -0.0000
            -0.0000          0.9698         -0.0000
            -0.0000         -0.0000          0.9698

     Atom 66  H   pos: (  0.057189  0.284588  0.113945)  dia sigma:           1.03
             1.0315         -0.0000         -0.0000
            -0.0000          1.0315         -0.0000
            -0.0000         -0.0000          1.0315

     Atom 67  O   pos: (  0.684955  0.183308  0.324123)  dia sigma:          18.12
            17.9454          0.3149          0.2514
             0.3149         18.5144         -0.2101
             0.2514         -0.2101         17.9132

     Atom 68  H   pos: (  0.687596  0.054355  0.399748)  dia sigma:           0.96
             0.9567         -0.0000         -0.0000
            -0.0000          0.9567         -0.0000
            -0.0000         -0.0000          0.9567

     Atom 69  H   pos: ( -0.208565  0.299189  0.368173)  dia sigma:           0.91
             0.9130         -0.0000         -0.0000
            -0.0000          0.9130         -0.0000
            -0.0000         -0.0000          0.9130

     Atom 70  Ca  pos: (  0.477771  0.388942  0.851874)  dia sigma:          -4.22
            -4.2403          0.0117         -0.0000
             0.0117         -4.2401          0.0045
            -0.0000          0.0045         -4.1933

     Atom 71  Si  pos: ( -0.003759  0.350004  0.657163)  dia sigma:           1.94
             1.9515         -0.0167         -0.0113
            -0.0167          1.9664          0.0185
            -0.0113          0.0185          1.8985

     Atom 72  O   pos: ( -0.198409  0.277892  0.790376)  dia sigma:          17.78
            17.8178          0.0413         -0.1617
             0.0413         17.7028         -0.0729
            -0.1617         -0.0729         17.8120

     Atom 73  O   pos: (  0.134084  0.476007  0.815958)  dia sigma:          17.79
            17.7616          0.0283          0.1139
             0.0283         17.7275          0.0763
             0.1139          0.0763         17.8665

     Atom 74  O   pos: (  0.122914  0.144720  0.594626)  dia sigma:          18.36
            18.3302         -0.2871          0.0398
            -0.2871         18.5880         -0.0517
             0.0398         -0.0517         18.1719

     Atom 75  O   pos: ( -0.049619  0.458312  0.445380)  dia sigma:          17.76
            17.6302          0.1015          0.1085
             0.1015         17.7187         -0.1146
             0.1085         -0.1146         17.9316

     Atom 76  Ca  pos: (  0.086395  0.804781  0.891319)  dia sigma:          -4.20
            -4.2226          0.0190          0.0003
             0.0190         -4.2281          0.0024
             0.0003          0.0024         -4.1585

     Atom 77  Si  pos: ( -0.432576  0.858670  0.755168)  dia sigma:           2.00
             2.0025         -0.0203          0.0091
            -0.0203          2.0088         -0.0382
             0.0091         -0.0382          1.9833

     Atom 78  O   pos: ( -0.581901  0.786908  0.933393)  dia sigma:          17.81
            17.8054         -0.0151         -0.1336
            -0.0151         17.7788         -0.0639
            -0.1336         -0.0639         17.8386

     Atom 79  O   pos: ( -0.229780  0.937795  0.866107)  dia sigma:          17.81
            17.8472          0.0645          0.1483
             0.0645         17.7888          0.0448
             0.1483          0.0448         17.8072

     Atom 80  O   pos: ( -0.407715  0.679008  0.596785)  dia sigma:          17.69
            17.5388          0.0430          0.0136
             0.0430         17.8113          0.1224
             0.0136          0.1224         17.7094

     Atom 81  Ca  pos: (  0.226427 -0.088225  1.157765)  dia sigma:          -4.21
            -4.2373          0.0126         -0.0161
             0.0126         -4.2005         -0.0049
            -0.0161         -0.0049         -4.1933

     Atom 82  Si  pos: (  0.735800 -0.134767  1.346455)  dia sigma:           1.93
             1.9222         -0.0424         -0.0003
            -0.0424          1.9735         -0.0081
            -0.0003         -0.0081          1.8810

     Atom 83  O   pos: ( -0.117256  0.018701  1.177270)  dia sigma:          17.81
            17.8026          0.0865         -0.1605
             0.0865         17.7855         -0.1203
            -0.1605         -0.1203         17.8515

     Atom 84  O   pos: (  0.533164 -0.195265  1.227295)  dia sigma:          17.83
            17.8777          0.1012          0.1170
             0.1012         17.7711          0.0917
             0.1170          0.0917         17.8327

     Atom 85  O   pos: ( -0.288757 -0.028670  1.554894)  dia sigma:          17.78
            17.6502         -0.0154         -0.0008
            -0.0154         17.6357          0.0518
            -0.0008          0.0518         18.0582

     Atom 86  Ca  pos: ( -0.065097  0.356143  1.118087)  dia sigma:          -4.20
            -4.2201         -0.0028         -0.0122
            -0.0028         -4.2002          0.0009
            -0.0122          0.0009         -4.1795

     Atom 87  Si  pos: ( -0.584966  0.438296  1.327960)  dia sigma:           1.92
             1.9116         -0.0332         -0.0103
            -0.0332          1.9577         -0.0016
            -0.0103         -0.0016          1.8928

     Atom 88  O   pos: (  0.238021  0.271079  1.258601)  dia sigma:          17.71
            17.7467          0.1590          0.0748
             0.1590         17.7388          0.0768
             0.0748          0.0768         17.6546

     Atom 89  O   pos: ( -0.390484  0.451374  1.177398)  dia sigma:          17.78
            17.8724          0.0563         -0.1499
             0.0563         17.6262         -0.0080
            -0.1499         -0.0080         17.8479

     Atom 90  O   pos: ( -0.653109  0.682299  1.342622)  dia sigma:          18.32
            18.4346         -0.2290         -0.0685
            -0.2290         18.5709          0.0572
            -0.0685          0.0572         17.9586

     Atom 91  O   pos: ( -0.520192  0.384894  1.556722)  dia sigma:          17.85
            17.8046          0.0057          0.0867
             0.0057         17.6972         -0.0458
             0.0867         -0.0458         18.0629

     Atom 92  Ca  pos: (  0.444033  0.065070  1.726944)  dia sigma:          -4.20
            -4.2052          0.0033          0.0100
             0.0033         -4.2092          0.0043
             0.0100          0.0043         -4.1969

     Atom 93  Ca  pos: ( -0.250690  0.540242  1.692002)  dia sigma:          -4.21
            -4.2295         -0.0262         -0.0136
            -0.0262         -4.1997         -0.0168
            -0.0136         -0.0168         -4.2031

     Atom 94  Ca  pos: ( -0.220196  0.706363  0.315625)  dia sigma:          -4.21
            -4.1941          0.0192          0.0155
             0.0192         -4.1967          0.0363
             0.0155          0.0363         -4.2369

     Atom 95  O   pos: ( -0.116056  0.796829 -0.006427)  dia sigma:          17.88
            17.6258          0.0058         -0.0144
             0.0058         18.5552          0.0113
            -0.0144          0.0113         17.4464

     Atom 96  H   pos: ( -0.106051  0.942475 -0.006315)  dia sigma:           1.04
             1.0436         -0.0000         -0.0000
            -0.0000          1.0436         -0.0000
            -0.0000         -0.0000          1.0436

     Atom 97  O   pos: (  0.160503 -0.014709  1.558525)  dia sigma:          17.79
            17.4231         -0.0875         -0.0181
            -0.0875         18.0026         -0.4140
            -0.0181         -0.4140         17.9439

     Atom 98  H   pos: (  0.152906  0.096294  1.461117)  dia sigma:           1.01
             1.0097         -0.0000         -0.0000
            -0.0000          1.0097         -0.0000
            -0.0000         -0.0000          1.0097

     Paramagnetic contribution in ppm:

     Atom  1  O   pos: ( -0.701633  0.850284  1.861874)  para sigma:         -18.93
           -21.7205          4.1444         17.5184
             4.5048        -34.1081         -7.0162
            16.1608         -8.0246         -0.9490

     Atom  2  H   pos: ( -0.669201  0.777765  1.990652)  para sigma:           0.00
             0.0000          0.0000          0.0000
             0.0000          0.0000          0.0000
             0.0000          0.0000          0.0000

     Atom  3  H   pos: ( -0.779664  0.757485  1.774831)  para sigma:           0.00
             0.0000          0.0000          0.0000
             0.0000          0.0000          0.0000
             0.0000          0.0000          0.0000

     Atom  4  O   pos: (  0.619786 -0.507954  1.773254)  para sigma:          -4.08
           -13.1215        -16.4837        -10.8907
           -16.5829         -6.1494         16.2278
            -3.9803         13.0824          7.0435

     Atom  5  H   pos: (  0.515704 -0.401855  1.772323)  para sigma:           0.00
             0.0000          0.0000          0.0000
             0.0000          0.0000          0.0000
             0.0000          0.0000          0.0000

     Atom  6  H   pos: (  0.642139 -0.556803  1.637470)  para sigma:           0.00
             0.0000          0.0000          0.0000
             0.0000          0.0000          0.0000
             0.0000          0.0000          0.0000

     Atom  7  O   pos: ( -0.241311  0.634036  2.005980)  para sigma:         -50.89
           -68.4990          4.1846         -0.6501
             0.1757        -67.6359         18.3006
             0.1131         21.8689        -16.5280

     Atom  8  H   pos: ( -0.545345  1.535084  0.065743)  para sigma:           0.00
             0.0000          0.0000          0.0000
             0.0000          0.0000          0.0000
             0.0000          0.0000          0.0000

     Atom  9  H   pos: ( -0.312919  1.599599  0.077309)  para sigma:           0.00
             0.0000          0.0000          0.0000
             0.0000          0.0000          0.0000
             0.0000          0.0000          0.0000

     Atom 10  O   pos: ( -0.554068  0.277133  2.005986)  para sigma:         -20.96
           -37.2684         -8.0194          7.9869
            -8.0167         -9.4026         13.6455
             5.3940         16.0787        -16.2007

     Atom 11  H   pos: ( -0.752202  1.305983  0.054603)  para sigma:           0.00
             0.0000          0.0000          0.0000
             0.0000          0.0000          0.0000
             0.0000          0.0000          0.0000

     Atom 12  H   pos: ( -0.651042  1.095526  0.092962)  para sigma:           0.00
             0.0000          0.0000          0.0000
             0.0000          0.0000          0.0000
             0.0000          0.0000          0.0000

     Atom 13  O   pos: (  0.403904 -0.216753  1.942011)  para sigma:         -33.11
           -17.0511        -18.6823         -2.4067
           -25.0810        -39.2471         -8.3455
            -0.8503         -2.8125        -43.0286

     Atom 14  H   pos: (  0.257140 -0.174620  1.984845)  para sigma:           0.00
             0.0000          0.0000          0.0000
             0.0000          0.0000          0.0000
             0.0000          0.0000          0.0000

     Atom 15  H   pos: (  0.299854  0.620767  0.043251)  para sigma:           0.00
             0.0000          0.0000          0.0000
             0.0000          0.0000          0.0000
             0.0000          0.0000          0.0000

     Atom 16  O   pos: ( -0.361493  0.898645  1.651503)  para sigma:         -32.02
           -32.3725          1.7265         -8.3234
             3.9599        -41.4558        -17.4307
            -9.8004        -15.9853        -22.2193

     Atom 17  H   pos: ( -0.387562  0.988154  1.531379)  para sigma:           0.00
             0.0000          0.0000          0.0000
             0.0000          0.0000          0.0000
             0.0000          0.0000          0.0000

     Atom 18  H   pos: ( -0.489006  0.893431  1.731759)  para sigma:           0.00
             0.0000          0.0000          0.0000
             0.0000          0.0000          0.0000
             0.0000          0.0000          0.0000

     Atom 19  O   pos: ( -0.238004  1.363866  0.506399)  para sigma:         -23.49
            -9.1891         -5.9947         -1.7507
            -6.6943        -21.5867         -1.4982
            -4.6200         -1.9644        -39.6998

     Atom 20  H   pos: ( -0.125836  1.454675  0.476829)  para sigma:           0.00
             0.0000          0.0000          0.0000
             0.0000          0.0000          0.0000
             0.0000          0.0000          0.0000

     Atom 21  H   pos: ( -0.355323  1.456755  0.500407)  para sigma:           0.00
             0.0000          0.0000          0.0000
             0.0000          0.0000          0.0000
             0.0000          0.0000          0.0000

     Atom 22  O   pos: (  0.003231  0.296036  1.760202)  para sigma:         -26.80
           -35.5417        -12.9578         -4.8698
            -9.8741         -0.9699         15.3865
            -3.3512          9.1928        -43.8942

     Atom 23  H   pos: (  0.118031  0.382584  1.730934)  para sigma:           0.00
             0.0000          0.0000          0.0000
             0.0000          0.0000          0.0000
             0.0000          0.0000          0.0000

     Atom 24  H   pos: (  0.032645  0.169123  1.685386)  para sigma:           0.00
             0.0000          0.0000          0.0000
             0.0000          0.0000          0.0000
             0.0000          0.0000          0.0000

     Atom 25  Ca  pos: ( -0.182437  1.293741  0.872867)  para sigma:        -479.44
          -482.3624         -9.2003         13.4805
            -9.3613       -471.1091          0.1929
            12.7043         -2.0042       -484.8515

     Atom 26  Si  pos: ( -0.667769  1.248511  0.730780)  para sigma:        -406.89
          -394.2116         30.1430          2.5117
            26.7218       -415.5160          2.7231
             5.7420          0.2635       -410.9355

     Atom 27  O   pos: ( -0.854304  1.174676  0.867051)  para sigma:        -106.67
          -113.4684          5.0057          1.6358
             5.0015        -91.1250          1.6351
             5.3322          5.3348       -115.4197

     Atom 28  O   pos: ( -0.525623  1.387700  0.869079)  para sigma:         -90.41
           -72.7606          1.7679          4.4670
             0.6432        -82.9883         -0.9001
            -2.5594         -5.1920       -115.4957

     Atom 29  O   pos: ( -0.539358  1.054519  0.638298)  para sigma:         -70.38
           -81.3273        -19.8125          3.1070
           -18.6483        -55.2068         -1.0149
             0.9154          1.2108        -74.5964

     Atom 30  O   pos: ( -0.754425  1.339718  0.517757)  para sigma:         -63.65
           -81.2349         -5.8640          8.0609
            -2.9906        -52.3560        -22.5414
             5.9838        -20.2293        -57.3539

     Atom 31  Ca  pos: (  0.749308 -0.098391  0.860167)  para sigma:        -463.97
          -466.8461        -12.7479         14.7973
           -13.0193       -449.9957          6.4184
            13.3457          8.4253       -475.0800

     Atom 32  Si  pos: (  0.244744 -0.039189  0.699051)  para sigma:        -400.27
          -387.8534         19.7400          9.8125
            21.5151       -404.1698        -12.1391
             7.2767         -4.6091       -408.7812

     Atom 33  O   pos: (  0.097152 -0.179131  0.832419)  para sigma:        -107.29
          -107.4516          0.9536         -1.4683
             4.3884        -88.8675         -1.8842
             2.3865          2.9847       -125.5556

     Atom 34  O   pos: (  0.423762  0.039300  0.842293)  para sigma:         -97.87
           -86.8590          3.4063          7.8596
             0.6984        -84.7841          4.4783
             0.4838          0.8421       -121.9788

     Atom 35  O   pos: (  0.324875 -0.164750  0.497918)  para sigma:         -67.31
           -65.0123        -14.1623        -11.5518
           -14.7365        -73.2726         12.8416
            -8.2572         10.8695        -63.6442

     Atom 36  Ca  pos: ( -0.354462  0.811230  1.185410)  para sigma:        -516.28
          -539.5326        -11.5449         19.5992
           -16.3042       -482.6283         36.6647
            18.8173         30.5667       -526.6709

     Atom 37  Si  pos: (  0.129028  0.774764  1.395134)  para sigma:        -405.33
          -420.4209         17.6431          8.4327
             7.0450       -388.0558          3.3404
            11.6896         -1.1906       -407.5067

     Atom 38  O   pos: ( -0.833874  1.041108  1.394904)  para sigma:         -98.71
          -107.1574         33.9744        -11.3773
            23.2739        -95.9736        -15.4377
           -13.8869        -24.9871        -92.9869

     Atom 39  O   pos: ( -0.017414  0.708485  1.208090)  para sigma:        -116.38
          -123.3005          4.7370          5.8732
             4.9492       -131.4957         -3.2678
             3.9310         -0.0372        -94.3553

     Atom 40  O   pos: (  0.030787  0.701510  1.609080)  para sigma:        -114.48
          -105.0793         25.2292        -14.4450
            28.3766       -111.8632         -6.6555
            -4.8953          4.6063       -126.4951

     Atom 41  Ca  pos: ( -0.738779  1.300314  1.189847)  para sigma:        -464.74
          -512.7578         10.6805        -13.5699
             8.4472       -431.8104        -24.7116
           -11.1152        -24.6856       -449.6609

     Atom 42  Si  pos: (  1.017021 -0.539340  1.378481)  para sigma:        -406.00
          -411.3735         35.6093          0.2926
            35.9655       -421.7025         -3.1956
            -0.5893         -0.2932       -384.9285

     Atom 43  O   pos: ( -0.371479  1.111276  1.317115)  para sigma:         -97.35
          -126.8125          0.3229          2.2696
             6.2511        -53.6196         26.8268
             3.7969         26.5149       -111.6169

     Atom 44  O   pos: (  0.175710 -0.447355  1.184168)  para sigma:        -106.68
          -107.0593          1.1546         -5.0157
             3.6240       -122.5359          2.0262
            -2.4004          1.6601        -90.4323

     Atom 45  O   pos: (  0.837935 -0.362646  1.390655)  para sigma:         -73.80
           -72.9767         -5.6096         -7.9306
            -5.0030        -65.8943         -4.5124
            -6.9239         -1.8780        -82.5335

     Atom 46  O   pos: (  0.109970 -0.511788  1.583680)  para sigma:        -118.11
          -127.9492        -23.9126         -0.3166
           -28.3535        -81.9616        -21.4557
            -0.9193        -11.9699       -144.4160

     Atom 47  Ca  pos: ( -1.017739  1.060633  1.713758)  para sigma:        -462.98
          -492.6613        -28.1005         -0.6020
           -24.8095       -443.8570         13.0906
            -1.3012         11.1606       -452.4293

     Atom 48  Ca  pos: ( -0.049729 -0.235654  1.712131)  para sigma:        -487.35
          -510.4365        -12.9658         11.5797
            -8.4186       -476.6219         36.0353
            14.0402         33.1210       -474.9960

     Atom 49  Si  pos: ( -0.729902  1.560941  0.404364)  para sigma:        -406.73
          -410.7178         22.7970         27.8657
            22.6435       -435.6274         19.8063
            20.6620         16.2168       -373.8473

     Atom 50  O   pos: ( -0.755392  1.532148  0.166345)  para sigma:         -56.87
           -70.9756         -2.9459         -1.2382
            -2.9092        -73.3567          7.0409
            -0.0495          8.5833        -26.2803

     Atom 51  O   pos: (  0.727374 -0.180514  0.499616)  para sigma:         -75.46
           -72.1172          8.9003          6.4468
             9.9958        -81.1872          1.4678
             9.4020          4.2859        -73.0655

     Atom 52  O   pos: ( -0.049772  1.007945  0.429895)  para sigma:          -7.91
             1.8571          1.0133         -3.6876
             6.3624          2.2433          8.0319
            -3.4122         10.7648        -27.8331

     Atom 53  H   pos: ( -0.144815  1.120269  0.450256)  para sigma:           0.00
             0.0000          0.0000          0.0000
             0.0000          0.0000          0.0000
             0.0000          0.0000          0.0000

     Atom 54  H   pos: (  0.077625  1.079586  0.417429)  para sigma:           0.00
             0.0000          0.0000          0.0000
             0.0000          0.0000          0.0000
             0.0000          0.0000          0.0000

     Atom 55  O   pos: ( -0.524631  0.940788  0.263006)  para sigma:         -17.77
           -31.5006          7.4923          9.3689
            10.7004        -13.4739          8.4433
             5.7740          7.9979         -8.3214

     Atom 56  H   pos: ( -0.532309  1.005721  0.399340)  para sigma:           0.00
             0.0000          0.0000          0.0000
             0.0000          0.0000          0.0000
             0.0000          0.0000          0.0000

     Atom 57  H   pos: ( -0.601956  0.818230  0.280693)  para sigma:           0.00
             0.0000          0.0000          0.0000
             0.0000          0.0000          0.0000
             0.0000          0.0000          0.0000

     Atom 58  O   pos: ( -0.210532  1.750284  0.228120)  para sigma:         -22.84
            -6.6743          2.2705         -1.3683
             6.1555        -43.9452          3.1472
             0.3877          2.5219        -17.8991

     Atom 59  H   pos: (  0.941563 -0.108299  0.344041)  para sigma:           0.00
             0.0000          0.0000          0.0000
             0.0000          0.0000          0.0000
             0.0000          0.0000          0.0000

     Atom 60  H   pos: ( -1.083987  1.749166  0.277917)  para sigma:           0.00
             0.0000          0.0000          0.0000
             0.0000          0.0000          0.0000
             0.0000          0.0000          0.0000

     Atom 61  O   pos: (  0.504020  0.471105  0.158831)  para sigma:         -15.57
           -28.7439        -14.8561         15.5692
           -14.6880        -14.9949        -11.3372
            11.4991        -16.0469         -2.9801

     Atom 62  H   pos: (  0.532804  0.349159  0.244622)  para sigma:           0.00
             0.0000          0.0000          0.0000
             0.0000          0.0000          0.0000
             0.0000          0.0000          0.0000

     Atom 63  H   pos: ( -0.490537  0.439934  0.001975)  para sigma:           0.00
             0.0000          0.0000          0.0000
             0.0000          0.0000          0.0000
             0.0000          0.0000          0.0000

     Atom 64  O   pos: ( -0.043892  0.283715  0.008016)  para sigma:         -19.26
           -15.2395          7.3710         -4.6316
            11.3601        -29.9155         -0.3459
            -2.9425         -1.4488        -12.6171

     Atom 65  H   pos: ( -0.156729  0.223019  0.084591)  para sigma:           0.00
             0.0000          0.0000          0.0000
             0.0000          0.0000          0.0000
             0.0000          0.0000          0.0000

     Atom 66  H   pos: (  0.057189  0.284588  0.113945)  para sigma:           0.00
             0.0000          0.0000          0.0000
             0.0000          0.0000          0.0000
             0.0000          0.0000          0.0000

     Atom 67  O   pos: (  0.684955  0.183308  0.324123)  para sigma:         -35.26
           -43.1784          9.4257         10.2984
            11.6698        -16.4937         -9.0899
             7.2513         -8.8207        -46.1209

     Atom 68  H   pos: (  0.687596  0.054355  0.399748)  para sigma:           0.00
             0.0000          0.0000          0.0000
             0.0000          0.0000          0.0000
             0.0000          0.0000          0.0000

     Atom 69  H   pos: ( -0.208565  0.299189  0.368173)  para sigma:           0.00
             0.0000          0.0000          0.0000
             0.0000          0.0000          0.0000
             0.0000          0.0000          0.0000

     Atom 70  Ca  pos: (  0.477771  0.388942  0.851874)  para sigma:        -469.83
          -462.3658         -0.9494          4.9044
            -1.3972       -462.8415         -5.9476
             7.1966         -9.4933       -484.2854

     Atom 71  Si  pos: ( -0.003759  0.350004  0.657163)  para sigma:        -406.67
          -412.5963         11.6481          9.7899
            15.5116       -424.0918        -16.7306
            10.6390        -21.5828       -383.3107

     Atom 72  O   pos: ( -0.198409  0.277892  0.790376)  para sigma:        -117.20
          -111.4164         -8.6028          6.6410
            -7.2406       -110.2973          7.2039
            14.4407          6.9572       -129.8824

     Atom 73  O   pos: (  0.134084  0.476007  0.815958)  para sigma:        -115.03
          -118.7928         -6.1678         -3.1548
            -2.2545        -86.9237         12.3907
            -9.1342          2.6653       -139.3838

     Atom 74  O   pos: (  0.122914  0.144720  0.594626)  para sigma:         -59.77
           -67.4359        -24.6410          3.1757
           -25.2735        -40.5270         -5.8400
             3.2508         -4.3617        -71.3354

     Atom 75  O   pos: ( -0.049619  0.458312  0.445380)  para sigma:         -95.09
          -106.2376        -29.3593         46.5495
           -23.2983        -72.4468        -40.1574
            33.1250        -25.0979       -106.5767

     Atom 76  Ca  pos: (  0.086395  0.804781  0.891319)  para sigma:        -509.19
          -508.4674        -16.4424         -7.4123
           -18.1899       -482.2027          3.0009
            -6.8169          5.0634       -536.8992

     Atom 77  Si  pos: ( -0.432576  0.858670  0.755168)  para sigma:        -410.53
          -413.6239          8.7583         -5.8690
            10.3658       -412.6053         28.6926
            -8.6679         39.7519       -405.3601

     Atom 78  O   pos: ( -0.581901  0.786908  0.933393)  para sigma:        -122.01
           -92.9507        -12.5970         20.1861
           -18.8708       -143.3948         11.2080
            25.0773          9.2464       -129.6879

     Atom 79  O   pos: ( -0.229780  0.937795  0.866107)  para sigma:        -113.56
          -110.6844         -3.5202         -2.3499
            -1.9907        -98.7876          0.9270
            -7.7843         -4.1120       -131.1986

     Atom 80  O   pos: ( -0.407715  0.679008  0.596785)  para sigma:         -99.45
          -114.8162          9.4623        -19.1516
            14.8499       -118.5638          1.6523
           -20.2247          8.1262        -64.9725

     Atom 81  Ca  pos: (  0.226427 -0.088225  1.157765)  para sigma:        -482.59
          -463.0511        -30.5206         13.3144
           -29.3150       -485.0698          7.1768
            11.5736          7.5334       -499.6587

     Atom 82  Si  pos: (  0.735800 -0.134767  1.346455)  para sigma:        -402.71
          -398.4809         30.3835         -7.6589
            31.5450       -434.2641          7.9158
            -4.8436         10.0053       -375.3831

     Atom 83  O   pos: ( -0.117256  0.018701  1.177270)  para sigma:         -99.82
          -105.1916          9.2961        -11.3963
            10.6719        -79.0534        -13.1901
            -6.7727         -8.6185       -115.2149

     Atom 84  O   pos: (  0.533164 -0.195265  1.227295)  para sigma:        -111.63
           -89.7063        -10.0081         20.4273
           -12.2243       -113.6123          3.5288
            11.8286          5.2582       -131.5721

     Atom 85  O   pos: ( -0.288757 -0.028670  1.554894)  para sigma:        -112.12
           -83.7112        -35.7395        -33.1827
           -33.0532       -128.4098         15.0447
           -20.4877          9.8044       -124.2418

     Atom 86  Ca  pos: ( -0.065097  0.356143  1.118087)  para sigma:        -504.42
          -499.4797        -32.4089          8.3738
           -25.9851       -500.9201         -0.8930
             6.8535         -3.8911       -512.8566

     Atom 87  Si  pos: ( -0.584966  0.438296  1.327960)  para sigma:        -405.22
          -394.5338         15.4121         10.5843
            20.6014       -434.7218          1.3047
             6.9109          5.2796       -386.3993

     Atom 88  O   pos: (  0.238021  0.271079  1.258601)  para sigma:         -89.27
           -70.6652          6.4831         19.9276
             1.1361        -97.5966         -0.6096
            21.5745          7.8573        -99.5554

     Atom 89  O   pos: ( -0.390484  0.451374  1.177398)  para sigma:        -109.60
          -102.4309         -0.1567        -11.5277
            -6.0136       -124.2267          3.2646
            -9.3070         -0.6666       -102.1406

     Atom 90  O   pos: ( -0.653109  0.682299  1.342622)  para sigma:         -72.57
           -62.0402        -16.6865         -5.1650
           -11.1746        -71.9618         -2.5084
            -3.6890         -1.3334        -83.7162

     Atom 91  O   pos: ( -0.520192  0.384894  1.556722)  para sigma:        -122.94
          -125.4505         23.2800         31.8922
            25.9514       -105.3395        -22.4791
            24.3163        -18.5857       -138.0379

     Atom 92  Ca  pos: (  0.444033  0.065070  1.726944)  para sigma:        -527.35
          -503.7210         -4.7604          6.4155
            -0.0640       -548.4163         13.6378
             3.7205          1.3844       -529.9041

     Atom 93  Ca  pos: ( -0.250690  0.540242  1.692002)  para sigma:        -513.17
          -476.2683         63.1627         30.8261
            60.1812       -560.8485         35.2596
            29.1460         30.1385       -502.3871

     Atom 94  Ca  pos: ( -0.220196  0.706363  0.315625)  para sigma:        -495.26
          -517.2869        -14.7691        -15.3987
           -17.4213       -497.5344        -34.7487
           -13.8669        -41.1199       -470.9715

     Atom 95  O   pos: ( -0.116056  0.796829 -0.006427)  para sigma:         -63.86
           -50.7193         -2.0040         -1.7287
            -7.2764       -113.6383          2.2643
            -2.2486          8.3977        -27.2340

     Atom 96  H   pos: ( -0.106051  0.942475 -0.006315)  para sigma:           0.00
             0.0000          0.0000          0.0000
             0.0000          0.0000          0.0000
             0.0000          0.0000          0.0000

     Atom 97  O   pos: (  0.160503 -0.014709  1.558525)  para sigma:         -92.71
           -66.2897         28.1968         -6.6055
            20.7175       -112.2824         16.9692
             0.9031         15.5338        -99.5596

     Atom 98  H   pos: (  0.152906  0.096294  1.461117)  para sigma:           0.00
             0.0000          0.0000          0.0000
             0.0000          0.0000          0.0000
             0.0000          0.0000          0.0000

     Paramagnetic US occ-occ contribution in ppm:

     Atom  1  O   pos: ( -0.701633  0.850284  1.861874)  para_oo sigma:          -0.87
            -0.8808          0.0542          0.0898
             0.1625         -0.9698          0.1362
             0.1412          0.0048         -0.7536

     Atom  2  H   pos: ( -0.669201  0.777765  1.990652)  para_oo sigma:           0.00
             0.0000          0.0000          0.0000
             0.0000          0.0000          0.0000
             0.0000          0.0000          0.0000

     Atom  3  H   pos: ( -0.779664  0.757485  1.774831)  para_oo sigma:           0.00
             0.0000          0.0000          0.0000
             0.0000          0.0000          0.0000
             0.0000          0.0000          0.0000

     Atom  4  O   pos: (  0.619786 -0.507954  1.773254)  para_oo sigma:          -0.66
            -0.7108         -0.1359         -0.1047
            -0.1211         -0.6537          0.1982
            -0.0940          0.1549         -0.6230

     Atom  5  H   pos: (  0.515704 -0.401855  1.772323)  para_oo sigma:           0.00
             0.0000          0.0000          0.0000
             0.0000          0.0000          0.0000
             0.0000          0.0000          0.0000

     Atom  6  H   pos: (  0.642139 -0.556803  1.637470)  para_oo sigma:           0.00
             0.0000          0.0000          0.0000
             0.0000          0.0000          0.0000
             0.0000          0.0000          0.0000

     Atom  7  O   pos: ( -0.241311  0.634036  2.005980)  para_oo sigma:          -0.21
             0.7177          0.3554          0.0374
             0.2944         -0.3173         -0.1338
            -0.0861         -0.2122         -1.0230

     Atom  8  H   pos: ( -0.545345  1.535084  0.065743)  para_oo sigma:           0.00
             0.0000          0.0000          0.0000
             0.0000          0.0000          0.0000
             0.0000          0.0000          0.0000

     Atom  9  H   pos: ( -0.312919  1.599599  0.077309)  para_oo sigma:           0.00
             0.0000          0.0000          0.0000
             0.0000          0.0000          0.0000
             0.0000          0.0000          0.0000

     Atom 10  O   pos: ( -0.554068  0.277133  2.005986)  para_oo sigma:          -0.40
            -0.3867         -0.3162          0.0862
            -0.2788         -0.1380         -0.2839
             0.1476         -0.3718         -0.6873

     Atom 11  H   pos: ( -0.752202  1.305983  0.054603)  para_oo sigma:           0.00
             0.0000          0.0000          0.0000
             0.0000          0.0000          0.0000
             0.0000          0.0000          0.0000

     Atom 12  H   pos: ( -0.651042  1.095526  0.092962)  para_oo sigma:           0.00
             0.0000          0.0000          0.0000
             0.0000          0.0000          0.0000
             0.0000          0.0000          0.0000

     Atom 13  O   pos: (  0.403904 -0.216753  1.942011)  para_oo sigma:          -0.81
            -0.1902         -0.4915          0.1315
            -0.3673         -1.1529          0.2580
            -0.0528          0.2633         -1.0802

     Atom 14  H   pos: (  0.257140 -0.174620  1.984845)  para_oo sigma:           0.00
             0.0000          0.0000          0.0000
             0.0000          0.0000          0.0000
             0.0000          0.0000          0.0000

     Atom 15  H   pos: (  0.299854  0.620767  0.043251)  para_oo sigma:           0.00
             0.0000          0.0000          0.0000
             0.0000          0.0000          0.0000
             0.0000          0.0000          0.0000

     Atom 16  O   pos: ( -0.361493  0.898645  1.651503)  para_oo sigma:          -0.46
            -0.5947         -0.0104         -0.2922
            -0.0142         -0.6477         -0.2531
            -0.3881         -0.2722         -0.1405

     Atom 17  H   pos: ( -0.387562  0.988154  1.531379)  para_oo sigma:           0.00
             0.0000          0.0000          0.0000
             0.0000          0.0000          0.0000
             0.0000          0.0000          0.0000

     Atom 18  H   pos: ( -0.489006  0.893431  1.731759)  para_oo sigma:           0.00
             0.0000          0.0000          0.0000
             0.0000          0.0000          0.0000
             0.0000          0.0000          0.0000

     Atom 19  O   pos: ( -0.238004  1.363866  0.506399)  para_oo sigma:          -0.61
            -0.4691         -0.0881         -0.0365
            -0.1466         -0.5275          0.0729
            -0.0555          0.0448         -0.8410

     Atom 20  H   pos: ( -0.125836  1.454675  0.476829)  para_oo sigma:           0.00
             0.0000          0.0000          0.0000
             0.0000          0.0000          0.0000
             0.0000          0.0000          0.0000

     Atom 21  H   pos: ( -0.355323  1.456755  0.500407)  para_oo sigma:           0.00
             0.0000          0.0000          0.0000
             0.0000          0.0000          0.0000
             0.0000          0.0000          0.0000

     Atom 22  O   pos: (  0.003231  0.296036  1.760202)  para_oo sigma:          -0.47
            -0.6332          0.3212         -0.0335
             0.1747         -0.1679          0.1724
            -0.0420          0.1465         -0.5978

     Atom 23  H   pos: (  0.118031  0.382584  1.730934)  para_oo sigma:           0.00
             0.0000          0.0000          0.0000
             0.0000          0.0000          0.0000
             0.0000          0.0000          0.0000

     Atom 24  H   pos: (  0.032645  0.169123  1.685386)  para_oo sigma:           0.00
             0.0000          0.0000          0.0000
             0.0000          0.0000          0.0000
             0.0000          0.0000          0.0000

     Atom 25  Ca  pos: ( -0.182437  1.293741  0.872867)  para_oo sigma:          -3.19
            -3.3138         -0.2769          0.2736
            -0.2920         -2.7503          0.0735
             0.1755          0.0325         -3.4918

     Atom 26  Si  pos: ( -0.667769  1.248511  0.730780)  para_oo sigma:          -5.94
            -5.5396          0.6055          0.0745
             0.6727         -6.3339          0.2835
             0.0535          0.2424         -5.9460

     Atom 27  O   pos: ( -0.854304  1.174676  0.867051)  para_oo sigma:          -1.64
            -0.5355          0.9091         -1.7773
             0.9346         -2.6341         -0.8530
            -1.8545         -0.8326         -1.7415

     Atom 28  O   pos: ( -0.525623  1.387700  0.869079)  para_oo sigma:          -1.97
            -2.1090          1.3887          1.4307
             1.3832         -1.9531          1.2461
             1.5187          1.3070         -1.8456

     Atom 29  O   pos: ( -0.539358  1.054519  0.638298)  para_oo sigma:          -3.69
            -3.8158         -1.0935          0.0351
            -1.0782         -2.8352         -0.0204
            -0.0090          0.0277         -4.4337

     Atom 30  O   pos: ( -0.754425  1.339718  0.517757)  para_oo sigma:          -3.99
            -4.8950         -0.2962          0.3226
            -0.2725         -3.6009         -1.3724
             0.3637         -1.5007         -3.4637

     Atom 31  Ca  pos: (  0.749308 -0.098391  0.860167)  para_oo sigma:          -2.88
            -2.8718         -0.3778          0.1765
            -0.3887         -2.4920          0.0568
             0.2112          0.0653         -3.2617

     Atom 32  Si  pos: (  0.244744 -0.039189  0.699051)  para_oo sigma:          -6.12
            -6.0161          0.5336          0.2698
             0.4860         -6.2340         -0.2526
             0.3132         -0.2989         -6.1043

     Atom 33  O   pos: (  0.097152 -0.179131  0.832419)  para_oo sigma:          -1.60
            -1.4083          1.3685         -1.4418
             1.3146         -1.7547         -1.0608
            -1.5143         -1.1894         -1.6379

     Atom 34  O   pos: (  0.423762  0.039300  0.842293)  para_oo sigma:          -1.79
            -1.0013          0.9779          1.6303
             0.9900         -2.9065          0.8221
             1.6830          0.8571         -1.4571

     Atom 35  O   pos: (  0.324875 -0.164750  0.497918)  para_oo sigma:          -3.82
            -3.7299         -0.9173         -1.0289
            -0.9077         -3.9339          0.8519
            -1.0422          0.8866         -3.7853

     Atom 36  Ca  pos: ( -0.354462  0.811230  1.185410)  para_oo sigma:          -3.81
            -4.1714         -0.4179          0.4183
            -0.4356         -3.1359          0.6077
             0.4870          0.6440         -4.1251

     Atom 37  Si  pos: (  0.129028  0.774764  1.395134)  para_oo sigma:          -5.95
            -6.1742          0.2273          0.2071
             0.2180         -5.7448          0.0662
             0.1769          0.0857         -5.9434

     Atom 38  O   pos: ( -0.833874  1.041108  1.394904)  para_oo sigma:          -1.93
            -2.5784          0.1980          0.4685
             0.3334          0.4094          0.6585
             0.5243          0.8781         -3.6085

     Atom 39  O   pos: ( -0.017414  0.708485  1.208090)  para_oo sigma:          -1.16
            -1.1280          0.5884          1.5849
             0.6942         -2.0170          0.7578
             1.6091          0.7614         -0.3277

     Atom 40  O   pos: (  0.030787  0.701510  1.609080)  para_oo sigma:          -1.64
            -2.3561         -0.0135         -0.4455
            -0.0747         -2.7544         -0.8986
            -0.5140         -1.0544          0.2035

     Atom 41  Ca  pos: ( -0.738779  1.300314  1.189847)  para_oo sigma:          -2.79
            -3.4731          0.0406         -0.1742
             0.0629         -2.2272         -0.4090
            -0.2015         -0.4304         -2.6549

     Atom 42  Si  pos: (  1.017021 -0.539340  1.378481)  para_oo sigma:          -6.05
            -6.0363          0.6174         -0.0630
             0.5594         -6.4687          0.0530
            -0.1107          0.0358         -5.6509

     Atom 43  O   pos: ( -0.371479  1.111276  1.317115)  para_oo sigma:          -2.23
            -1.9483          1.5287          0.2384
             1.3912         -1.7634         -0.0130
             0.2387         -0.0453         -2.9896

     Atom 44  O   pos: (  0.175710 -0.447355  1.184168)  para_oo sigma:          -1.42
            -1.1175          0.6854         -1.9201
             0.7209         -2.2802         -0.9020
            -1.9580         -0.8724         -0.8682

     Atom 45  O   pos: (  0.837935 -0.362646  1.390655)  para_oo sigma:          -3.18
            -3.0869         -1.5654         -0.0882
            -1.6438         -1.9696         -0.2888
            -0.1070         -0.2720         -4.4970

     Atom 46  O   pos: (  0.109970 -0.511788  1.583680)  para_oo sigma:          -1.39
            -1.7938          0.5784          1.2020
             0.6686         -3.3314          0.3463
             1.3500          0.1655          0.9615

     Atom 47  Ca  pos: ( -1.017739  1.060633  1.713758)  para_oo sigma:          -2.60
            -2.7613         -0.5404         -0.0261
            -0.4628         -2.2381         -0.0710
             0.0990         -0.0948         -2.7915

     Atom 48  Ca  pos: ( -0.049729 -0.235654  1.712131)  para_oo sigma:          -3.35
            -3.2418          0.2192         -0.2780
             0.1592         -3.3292          0.2947
            -0.2128          0.3368         -3.4671

     Atom 49  Si  pos: ( -0.729902  1.560941  0.404364)  para_oo sigma:          -5.90
            -5.8800          0.4248          0.3220
             0.4053         -6.4026          0.3116
             0.2783          0.3133         -5.4257

     Atom 50  O   pos: ( -0.755392  1.532148  0.166345)  para_oo sigma:          -3.94
            -5.1143         -0.0701          0.1757
            -0.0970         -5.0519          0.3780
             0.1174          0.3614         -1.6638

     Atom 51  O   pos: (  0.727374 -0.180514  0.499616)  para_oo sigma:          -3.07
            -1.7281          1.0790          0.7813
             1.0627         -3.2151          0.2770
             0.8237          0.3406         -4.2553

     Atom 52  O   pos: ( -0.049772  1.007945  0.429895)  para_oo sigma:          -0.44
            -0.2392         -0.3085         -0.1087
            -0.3362         -0.5246          0.0335
            -0.1373          0.0370         -0.5532

     Atom 53  H   pos: ( -0.144815  1.120269  0.450256)  para_oo sigma:           0.00
             0.0000          0.0000          0.0000
             0.0000          0.0000          0.0000
             0.0000          0.0000          0.0000

     Atom 54  H   pos: (  0.077625  1.079586  0.417429)  para_oo sigma:           0.00
             0.0000          0.0000          0.0000
             0.0000          0.0000          0.0000
             0.0000          0.0000          0.0000

     Atom 55  O   pos: ( -0.524631  0.940788  0.263006)  para_oo sigma:          -0.68
            -0.7404          0.1934          0.0104
             0.0961         -0.7988          0.0458
             0.0281          0.0313         -0.5095

     Atom 56  H   pos: ( -0.532309  1.005721  0.399340)  para_oo sigma:           0.00
             0.0000          0.0000          0.0000
             0.0000          0.0000          0.0000
             0.0000          0.0000          0.0000

     Atom 57  H   pos: ( -0.601956  0.818230  0.280693)  para_oo sigma:           0.00
             0.0000          0.0000          0.0000
             0.0000          0.0000          0.0000
             0.0000          0.0000          0.0000

     Atom 58  O   pos: ( -0.210532  1.750284  0.228120)  para_oo sigma:          -1.02
            -1.1065          0.1069          0.1260
             0.1639         -0.9950         -0.0039
             0.2139         -0.0094         -0.9715

     Atom 59  H   pos: (  0.941563 -0.108299  0.344041)  para_oo sigma:           0.00
             0.0000          0.0000          0.0000
             0.0000          0.0000          0.0000
             0.0000          0.0000          0.0000

     Atom 60  H   pos: ( -1.083987  1.749166  0.277917)  para_oo sigma:           0.00
             0.0000          0.0000          0.0000
             0.0000          0.0000          0.0000
             0.0000          0.0000          0.0000

     Atom 61  O   pos: (  0.504020  0.471105  0.158831)  para_oo sigma:          -0.96
            -1.1174         -0.2598          0.0462
            -0.2768         -0.9650         -0.3095
             0.1146         -0.2834         -0.7888

     Atom 62  H   pos: (  0.532804  0.349159  0.244622)  para_oo sigma:           0.00
             0.0000          0.0000          0.0000
             0.0000          0.0000          0.0000
             0.0000          0.0000          0.0000

     Atom 63  H   pos: ( -0.490537  0.439934  0.001975)  para_oo sigma:           0.00
             0.0000          0.0000          0.0000
             0.0000          0.0000          0.0000
             0.0000          0.0000          0.0000

     Atom 64  O   pos: ( -0.043892  0.283715  0.008016)  para_oo sigma:          -0.41
            -0.1991          0.1299          0.0759
             0.1836         -0.5049         -0.1560
             0.0924         -0.1442         -0.5302

     Atom 65  H   pos: ( -0.156729  0.223019  0.084591)  para_oo sigma:           0.00
             0.0000          0.0000          0.0000
             0.0000          0.0000          0.0000
             0.0000          0.0000          0.0000

     Atom 66  H   pos: (  0.057189  0.284588  0.113945)  para_oo sigma:           0.00
             0.0000          0.0000          0.0000
             0.0000          0.0000          0.0000
             0.0000          0.0000          0.0000

     Atom 67  O   pos: (  0.684955  0.183308  0.324123)  para_oo sigma:          -1.21
            -1.2282         -0.0638          0.0353
            -0.0043         -1.0288         -0.0920
            -0.0520         -0.0704         -1.3649

     Atom 68  H   pos: (  0.687596  0.054355  0.399748)  para_oo sigma:           0.00
             0.0000          0.0000          0.0000
             0.0000          0.0000          0.0000
             0.0000          0.0000          0.0000

     Atom 69  H   pos: ( -0.208565  0.299189  0.368173)  para_oo sigma:           0.00
             0.0000          0.0000          0.0000
             0.0000          0.0000          0.0000
             0.0000          0.0000          0.0000

     Atom 70  Ca  pos: (  0.477771  0.388942  0.851874)  para_oo sigma:          -2.90
            -2.5529         -0.2540          0.1383
            -0.1965         -2.8585         -0.1316
             0.1233         -0.2019         -3.2864

     Atom 71  Si  pos: ( -0.003759  0.350004  0.657163)  para_oo sigma:          -5.99
            -6.1482          0.1195          0.0215
             0.1036         -6.3520         -0.2978
             0.0951         -0.3444         -5.4737

     Atom 72  O   pos: ( -0.198409  0.277892  0.790376)  para_oo sigma:          -1.17
            -0.1881          0.9125         -1.4702
             0.9219         -1.9938         -0.6776
            -1.6231         -0.6369         -1.3330

     Atom 73  O   pos: (  0.134084  0.476007  0.815958)  para_oo sigma:          -1.23
            -1.2378          1.2388          1.4657
             1.1616         -1.7312          0.9750
             1.5284          1.1120         -0.7269

     Atom 74  O   pos: (  0.122914  0.144720  0.594626)  para_oo sigma:          -4.21
            -4.4641         -1.5712          0.2323
            -1.5979         -2.9896         -0.4243
             0.3018         -0.4445         -5.1905

     Atom 75  O   pos: ( -0.049619  0.458312  0.445380)  para_oo sigma:          -2.39
            -3.2217          0.2275          0.2959
             0.2588         -3.2895         -0.6200
             0.2976         -0.7560         -0.6673

     Atom 76  Ca  pos: (  0.086395  0.804781  0.891319)  para_oo sigma:          -3.91
            -3.8818         -0.4903         -0.1885
            -0.5086         -3.3646         -0.0238
            -0.1344          0.0014         -4.4886

     Atom 77  Si  pos: ( -0.432576  0.858670  0.755168)  para_oo sigma:          -5.86
            -5.8515          0.3382          0.0165
             0.3563         -5.9658          0.6162
            -0.0180          0.6081         -5.7481

     Atom 78  O   pos: ( -0.581901  0.786908  0.933393)  para_oo sigma:          -1.40
            -1.7528          0.6325         -2.1230
             0.7168         -1.8257         -1.0084
            -2.2369         -0.9195         -0.6106

     Atom 79  O   pos: ( -0.229780  0.937795  0.866107)  para_oo sigma:          -1.27
            -0.1747          1.1301          1.3108
             1.1448         -2.0655          0.7009
             1.5962          0.6337         -1.5564

     Atom 80  O   pos: ( -0.407715  0.679008  0.596785)  para_oo sigma:          -2.12
            -3.2301         -0.6452          0.5116
            -0.6624         -0.9052          2.2619
             0.4482          2.0919         -2.2216

     Atom 81  Ca  pos: (  0.226427 -0.088225  1.157765)  para_oo sigma:          -3.10
            -2.6113         -0.7006          0.3761
            -0.6866         -3.1326          0.1474
             0.3524          0.1550         -3.5569

     Atom 82  Si  pos: (  0.735800 -0.134767  1.346455)  para_oo sigma:          -6.16
            -6.0686          0.5952         -0.1052
             0.5659         -6.7674          0.2604
            -0.1252          0.1915         -5.6392

     Atom 83  O   pos: ( -0.117256  0.018701  1.177270)  para_oo sigma:          -1.50
            -1.3309          1.1051         -1.5157
             1.0124         -1.9442         -0.9742
            -1.5665         -1.0940         -1.2230

     Atom 84  O   pos: (  0.533164 -0.195265  1.227295)  para_oo sigma:          -1.59
            -0.5817          0.9573          1.2450
             1.1250         -2.6778          0.5666
             1.3313          0.5368         -1.5165

     Atom 85  O   pos: ( -0.288757 -0.028670  1.554894)  para_oo sigma:          -1.54
            -3.1805          0.5493          0.0240
             0.4781         -2.1202          1.1006
            -0.1758          1.2915          0.6860

     Atom 86  Ca  pos: ( -0.065097  0.356143  1.118087)  para_oo sigma:          -3.69
            -3.3974         -0.6288          0.1886
            -0.6158         -3.6098         -0.0379
             0.1439         -0.0555         -4.0495

     Atom 87  Si  pos: ( -0.584966  0.438296  1.327960)  para_oo sigma:          -6.04
            -5.9879          0.4989          0.3222
             0.5338         -6.5104          0.0716
             0.2984          0.0501         -5.6160

     Atom 88  O   pos: (  0.238021  0.271079  1.258601)  para_oo sigma:          -2.13
            -1.6035          1.6088          0.5871
             1.5563         -2.0959          0.6218
             0.6375          0.5348         -2.6819

     Atom 89  O   pos: ( -0.390484  0.451374  1.177398)  para_oo sigma:          -1.32
            -0.5405          0.1889         -1.5887
             0.4032         -2.3958         -0.3298
            -1.6306         -0.2013         -1.0229

     Atom 90  O   pos: ( -0.653109  0.682299  1.342622)  para_oo sigma:          -3.44
            -3.3063         -1.4890         -0.0041
            -1.7033         -2.6386          0.2677
            -0.0284          0.2166         -4.3848

     Atom 91  O   pos: ( -0.520192  0.384894  1.556722)  para_oo sigma:          -1.24
            -2.2082         -0.6956          0.5560
            -0.7110         -2.6588         -0.3173
             0.5430         -0.4636          1.1355

     Atom 92  Ca  pos: (  0.444033  0.065070  1.726944)  para_oo sigma:          -4.44
            -3.8732          0.1413         -0.4855
             0.1706         -4.6571          0.5902
            -0.3973          0.5001         -4.7928

     Atom 93  Ca  pos: ( -0.250690  0.540242  1.692002)  para_oo sigma:          -3.95
            -3.8259          0.6157          0.4793
             0.5178         -4.2056          0.5896
             0.4629          0.6073         -3.8118

     Atom 94  Ca  pos: ( -0.220196  0.706363  0.315625)  para_oo sigma:          -3.60
            -3.7169         -0.1524         -0.0529
            -0.2119         -3.8972         -0.6371
            -0.0874         -0.6970         -3.1925

     Atom 95  O   pos: ( -0.116056  0.796829 -0.006427)  para_oo sigma:           0.38
             0.5136         -0.4603         -0.0807
            -0.3924          1.2299         -0.0717
            -0.0751         -0.1299         -0.5891

     Atom 96  H   pos: ( -0.106051  0.942475 -0.006315)  para_oo sigma:           0.00
             0.0000          0.0000          0.0000
             0.0000          0.0000          0.0000
             0.0000          0.0000          0.0000

     Atom 97  O   pos: (  0.160503 -0.014709  1.558525)  para_oo sigma:           0.61
             0.0117         -0.7665         -0.0748
            -0.5711          1.1064         -0.4019
            -0.1738         -0.2895          0.7149

     Atom 98  H   pos: (  0.152906  0.096294  1.461117)  para_oo sigma:           0.00
             0.0000          0.0000          0.0000
             0.0000          0.0000          0.0000
             0.0000          0.0000          0.0000

     Paramagnetic US L_R Q_R contribution in ppm:

     Atom  1  O   pos: ( -0.701633  0.850284  1.861874)  para_lq sigma:        -100.86
           -96.9677         -2.3591         -3.9751
            -2.0988       -101.7995          1.5213
            -3.9153          1.2381       -103.8178

     Atom  2  H   pos: ( -0.669201  0.777765  1.990652)  para_lq sigma:           0.00
             0.0000          0.0000          0.0000
             0.0000          0.0000          0.0000
             0.0000          0.0000          0.0000

     Atom  3  H   pos: ( -0.779664  0.757485  1.774831)  para_lq sigma:           0.00
             0.0000          0.0000          0.0000
             0.0000          0.0000          0.0000
             0.0000          0.0000          0.0000

     Atom  4  O   pos: (  0.619786 -0.507954  1.773254)  para_lq sigma:        -101.26
          -100.5060          6.2130         -1.1212
             6.4347       -100.0303         -1.4300
            -0.8967         -1.5181       -103.2540

     Atom  5  H   pos: (  0.515704 -0.401855  1.772323)  para_lq sigma:           0.00
             0.0000          0.0000          0.0000
             0.0000          0.0000          0.0000
             0.0000          0.0000          0.0000

     Atom  6  H   pos: (  0.642139 -0.556803  1.637470)  para_lq sigma:           0.00
             0.0000          0.0000          0.0000
             0.0000          0.0000          0.0000
             0.0000          0.0000          0.0000

     Atom  7  O   pos: ( -0.241311  0.634036  2.005980)  para_lq sigma:        -100.71
          -105.7509         -2.4729          0.5243
            -2.8987        -96.0800         -3.4463
             0.0300         -3.2270       -100.2865

     Atom  8  H   pos: ( -0.545345  1.535084  0.065743)  para_lq sigma:           0.00
             0.0000          0.0000          0.0000
             0.0000          0.0000          0.0000
             0.0000          0.0000          0.0000

     Atom  9  H   pos: ( -0.312919  1.599599  0.077309)  para_lq sigma:           0.00
             0.0000          0.0000          0.0000
             0.0000          0.0000          0.0000
             0.0000          0.0000          0.0000

     Atom 10  O   pos: ( -0.554068  0.277133  2.005986)  para_lq sigma:        -100.29
           -95.4165          3.8830         -3.4576
             3.9261       -103.2975         -1.2272
            -3.3430         -0.8329       -102.1582

     Atom 11  H   pos: ( -0.752202  1.305983  0.054603)  para_lq sigma:           0.00
             0.0000          0.0000          0.0000
             0.0000          0.0000          0.0000
             0.0000          0.0000          0.0000

     Atom 12  H   pos: ( -0.651042  1.095526  0.092962)  para_lq sigma:           0.00
             0.0000          0.0000          0.0000
             0.0000          0.0000          0.0000
             0.0000          0.0000          0.0000

     Atom 13  O   pos: (  0.403904 -0.216753  1.942011)  para_lq sigma:        -101.45
          -103.8705          3.0060          0.3023
             2.4067        -97.4144          2.2666
             0.2969          2.6595       -103.0683

     Atom 14  H   pos: (  0.257140 -0.174620  1.984845)  para_lq sigma:           0.00
             0.0000          0.0000          0.0000
             0.0000          0.0000          0.0000
             0.0000          0.0000          0.0000

     Atom 15  H   pos: (  0.299854  0.620767  0.043251)  para_lq sigma:           0.00
             0.0000          0.0000          0.0000
             0.0000          0.0000          0.0000
             0.0000          0.0000          0.0000

     Atom 16  O   pos: ( -0.361493  0.898645  1.651503)  para_lq sigma:        -100.42
          -102.2592          1.5068          2.1323
             1.7257        -97.6202          4.0233
             2.0086          4.2143       -101.3751

     Atom 17  H   pos: ( -0.387562  0.988154  1.531379)  para_lq sigma:           0.00
             0.0000          0.0000          0.0000
             0.0000          0.0000          0.0000
             0.0000          0.0000          0.0000

     Atom 18  H   pos: ( -0.489006  0.893431  1.731759)  para_lq sigma:           0.00
             0.0000          0.0000          0.0000
             0.0000          0.0000          0.0000
             0.0000          0.0000          0.0000

     Atom 19  O   pos: ( -0.238004  1.363866  0.506399)  para_lq sigma:        -100.66
          -104.7026          0.0461          1.1818
            -0.1456       -103.5504          2.8697
             1.0470          2.5925        -93.7370

     Atom 20  H   pos: ( -0.125836  1.454675  0.476829)  para_lq sigma:           0.00
             0.0000          0.0000          0.0000
             0.0000          0.0000          0.0000
             0.0000          0.0000          0.0000

     Atom 21  H   pos: ( -0.355323  1.456755  0.500407)  para_lq sigma:           0.00
             0.0000          0.0000          0.0000
             0.0000          0.0000          0.0000
             0.0000          0.0000          0.0000

     Atom 22  O   pos: (  0.003231  0.296036  1.760202)  para_lq sigma:        -102.10
          -103.3044         -1.2564          3.6272
            -1.4109       -105.1153         -3.5312
             3.6356         -3.9219        -97.8685

     Atom 23  H   pos: (  0.118031  0.382584  1.730934)  para_lq sigma:           0.00
             0.0000          0.0000          0.0000
             0.0000          0.0000          0.0000
             0.0000          0.0000          0.0000

     Atom 24  H   pos: (  0.032645  0.169123  1.685386)  para_lq sigma:           0.00
             0.0000          0.0000          0.0000
             0.0000          0.0000          0.0000
             0.0000          0.0000          0.0000

     Atom 25  Ca  pos: ( -0.182437  1.293741  0.872867)  para_lq sigma:         202.15
           201.7267         -0.3285          0.4541
            -0.4484        203.0208          0.1334
             0.4840          0.1909        201.7132

     Atom 26  Si  pos: ( -0.667769  1.248511  0.730780)  para_lq sigma:          -0.69
             0.9021          3.3220          0.1101
             2.8793         -2.2593          1.0403
             0.6570          1.0686         -0.7010

     Atom 27  O   pos: ( -0.854304  1.174676  0.867051)  para_lq sigma:        -109.67
          -111.7358         -1.6881          3.8809
            -1.3153       -106.9263          1.0055
             4.3735          1.7787       -110.3416

     Atom 28  O   pos: ( -0.525623  1.387700  0.869079)  para_lq sigma:        -110.81
          -109.8324         -3.0751         -2.3286
            -3.2728       -110.9580         -3.1509
            -2.8308         -3.5826       -111.6275

     Atom 29  O   pos: ( -0.539358  1.054519  0.638298)  para_lq sigma:        -102.76
          -101.6365          3.4865          0.2820
             3.3290       -105.2382          0.9599
             0.0098          1.1732       -101.4072

     Atom 30  O   pos: ( -0.754425  1.339718  0.517757)  para_lq sigma:        -102.84
          -100.2760          0.6038         -1.8595
             0.4649       -104.5205          3.9922
            -1.5949          3.7568       -103.7161

     Atom 31  Ca  pos: (  0.749308 -0.098391  0.860167)  para_lq sigma:         202.63
           202.2797         -0.6345          0.8555
            -0.7482        203.4066          0.3112
             0.7785          0.3597        202.1935

     Atom 32  Si  pos: (  0.244744 -0.039189  0.699051)  para_lq sigma:          -0.46
             0.2558          2.4550          1.0737
             2.7185         -1.1613         -1.4680
             1.0951         -0.7013         -0.4830

     Atom 33  O   pos: (  0.097152 -0.179131  0.832419)  para_lq sigma:        -110.09
          -109.9826         -2.8094          2.6639
            -2.5416       -108.9395          2.6041
             3.3542          3.2726       -111.3618

     Atom 34  O   pos: (  0.423762  0.039300  0.842293)  para_lq sigma:        -110.69
          -112.1385         -1.8233         -3.6215
            -2.0591       -108.0551         -1.4631
            -4.5828         -1.7932       -111.8704

     Atom 35  O   pos: (  0.324875 -0.164750  0.497918)  para_lq sigma:        -102.59
          -103.1537          2.6969          2.1154
             2.8364       -102.2221         -2.9138
             2.1619         -2.9041       -102.4083

     Atom 36  Ca  pos: ( -0.354462  0.811230  1.185410)  para_lq sigma:         199.44
           197.3871         -1.1997          1.5419
            -1.6793        201.2819          2.1449
             1.7834          1.7195        199.6445

     Atom 37  Si  pos: (  0.129028  0.774764  1.395134)  para_lq sigma:          -0.86
            -2.1880          1.6190          0.8014
             0.3839          0.6324          0.5523
             1.0490          0.0295         -1.0327

     Atom 38  O   pos: ( -0.833874  1.041108  1.394904)  para_lq sigma:        -113.22
          -109.4785          0.5969          0.5739
            -0.4464       -119.9396         -0.4368
             0.5202         -0.7705       -110.2302

     Atom 39  O   pos: ( -0.017414  0.708485  1.208090)  para_lq sigma:        -111.21
          -112.0552         -1.0864         -3.8707
            -0.7466       -109.6253         -1.2017
            -3.4438         -1.4489       -111.9346

     Atom 40  O   pos: (  0.030787  0.701510  1.609080)  para_lq sigma:        -111.63
          -110.0130         -0.2863          3.3228
            -0.1054       -109.6261          1.0065
             4.0369          1.9193       -115.2578

     Atom 41  Ca  pos: ( -0.738779  1.300314  1.189847)  para_lq sigma:         201.69
           198.3358          0.3904         -0.9060
             0.3858        203.6070         -1.3971
            -0.7606         -0.9800        203.1226

     Atom 42  Si  pos: (  1.017021 -0.539340  1.378481)  para_lq sigma:          -0.80
            -1.0720          3.4896         -0.2506
             3.2117         -2.8204         -0.0790
            -0.3465          0.0601          1.4981

     Atom 43  O   pos: ( -0.371479  1.111276  1.317115)  para_lq sigma:        -110.96
          -110.4514         -3.5389         -1.4365
            -3.5515       -113.9930         -0.7006
            -1.1651         -0.9642       -108.4313

     Atom 44  O   pos: (  0.175710 -0.447355  1.184168)  para_lq sigma:        -110.39
          -111.1238         -0.9246          3.5203
            -0.6691       -108.7587          1.2676
             3.4783          1.5239       -111.2976

     Atom 45  O   pos: (  0.837935 -0.362646  1.390655)  para_lq sigma:        -103.51
          -103.2928          4.9600         -1.2812
             4.7164       -106.5163          0.0594
            -1.3799          0.1481       -100.7117

     Atom 46  O   pos: (  0.109970 -0.511788  1.583680)  para_lq sigma:        -112.28
          -110.2194          0.1346         -3.6899
            -0.0445       -108.5599         -0.3980
            -3.4650         -0.0478       -118.0755

     Atom 47  Ca  pos: ( -1.017739  1.060633  1.713758)  para_lq sigma:         202.37
           200.9173         -1.7963          0.1624
            -1.4403        203.8608          0.2297
             0.4060         -0.0883        202.3211

     Atom 48  Ca  pos: ( -0.049729 -0.235654  1.712131)  para_lq sigma:         200.81
           200.8403         -0.8595          0.3824
            -0.1161        200.6595          2.6481
             0.0522          1.6172        200.9227

     Atom 49  Si  pos: ( -0.729902  1.560941  0.404364)  para_lq sigma:          -0.69
            -0.7097          2.4301          2.6733
             2.4793         -3.8063          1.9519
             1.6005          1.5919          2.4331

     Atom 50  O   pos: ( -0.755392  1.532148  0.166345)  para_lq sigma:        -109.14
          -106.7455         -0.2589          0.1633
            -0.1784       -106.7424         -0.4798
            -0.4643         -0.8117       -113.9418

     Atom 51  O   pos: (  0.727374 -0.180514  0.499616)  para_lq sigma:        -111.12
          -114.2520         -3.2749         -2.6022
            -3.1325       -109.4943         -1.4511
            -2.0966         -1.1087       -109.6037

     Atom 52  O   pos: ( -0.049772  1.007945  0.429895)  para_lq sigma:        -100.68
          -104.4819          0.1254          1.5875
             0.6277       -105.3697         -1.0373
             1.7030         -1.0229        -92.2028

     Atom 53  H   pos: ( -0.144815  1.120269  0.450256)  para_lq sigma:           0.00
             0.0000          0.0000          0.0000
             0.0000          0.0000          0.0000
             0.0000          0.0000          0.0000

     Atom 54  H   pos: (  0.077625  1.079586  0.417429)  para_lq sigma:           0.00
             0.0000          0.0000          0.0000
             0.0000          0.0000          0.0000
             0.0000          0.0000          0.0000

     Atom 55  O   pos: ( -0.524631  0.940788  0.263006)  para_lq sigma:        -101.47
           -96.9947         -2.4894          2.5866
            -2.7203       -102.0261         -2.7884
             2.5215         -2.9932       -105.3962

     Atom 56  H   pos: ( -0.532309  1.005721  0.399340)  para_lq sigma:           0.00
             0.0000          0.0000          0.0000
             0.0000          0.0000          0.0000
             0.0000          0.0000          0.0000

     Atom 57  H   pos: ( -0.601956  0.818230  0.280693)  para_lq sigma:           0.00
             0.0000          0.0000          0.0000
             0.0000          0.0000          0.0000
             0.0000          0.0000          0.0000

     Atom 58  O   pos: ( -0.210532  1.750284  0.228120)  para_lq sigma:        -100.72
          -105.1445          1.3657         -0.1369
             1.5959        -93.3190          1.1391
             0.2576          1.2280       -103.7042

     Atom 59  H   pos: (  0.941563 -0.108299  0.344041)  para_lq sigma:           0.00
             0.0000          0.0000          0.0000
             0.0000          0.0000          0.0000
             0.0000          0.0000          0.0000

     Atom 60  H   pos: ( -1.083987  1.749166  0.277917)  para_lq sigma:           0.00
             0.0000          0.0000          0.0000
             0.0000          0.0000          0.0000
             0.0000          0.0000          0.0000

     Atom 61  O   pos: (  0.504020  0.471105  0.158831)  para_lq sigma:        -100.58
           -93.6599          1.0369         -0.4775
             0.8260       -104.0849          0.5763
            -0.3835          0.5121       -103.9846

     Atom 62  H   pos: (  0.532804  0.349159  0.244622)  para_lq sigma:           0.00
             0.0000          0.0000          0.0000
             0.0000          0.0000          0.0000
             0.0000          0.0000          0.0000

     Atom 63  H   pos: ( -0.490537  0.439934  0.001975)  para_lq sigma:           0.00
             0.0000          0.0000          0.0000
             0.0000          0.0000          0.0000
             0.0000          0.0000          0.0000

     Atom 64  O   pos: ( -0.043892  0.283715  0.008016)  para_lq sigma:        -101.14
          -103.6355         -3.4150          0.3948
            -3.1930        -94.9734          2.9627
             0.3642          3.0392       -104.8004

     Atom 65  H   pos: ( -0.156729  0.223019  0.084591)  para_lq sigma:           0.00
             0.0000          0.0000          0.0000
             0.0000          0.0000          0.0000
             0.0000          0.0000          0.0000

     Atom 66  H   pos: (  0.057189  0.284588  0.113945)  para_lq sigma:           0.00
             0.0000          0.0000          0.0000
             0.0000          0.0000          0.0000
             0.0000          0.0000          0.0000

     Atom 67  O   pos: (  0.684955  0.183308  0.324123)  para_lq sigma:        -101.50
          -100.0805         -2.8328         -3.5996
            -2.7037       -104.1750          1.9341
            -3.8525          1.8912       -100.2406

     Atom 68  H   pos: (  0.687596  0.054355  0.399748)  para_lq sigma:           0.00
             0.0000          0.0000          0.0000
             0.0000          0.0000          0.0000
             0.0000          0.0000          0.0000

     Atom 69  H   pos: ( -0.208565  0.299189  0.368173)  para_lq sigma:           0.00
             0.0000          0.0000          0.0000
             0.0000          0.0000          0.0000
             0.0000          0.0000          0.0000

     Atom 70  Ca  pos: (  0.477771  0.388942  0.851874)  para_lq sigma:         201.73
           201.8896          0.0939          0.3610
             0.2853        201.9491         -0.5384
             0.6783         -0.4439        201.3395

     Atom 71  Si  pos: ( -0.003759  0.350004  0.657163)  para_lq sigma:          -0.77
            -1.5962          0.7855          0.5881
             1.0856         -2.7606         -1.5897
             0.8234         -2.1756          2.0498

     Atom 72  O   pos: ( -0.198409  0.277892  0.790376)  para_lq sigma:        -111.76
          -114.1347         -1.9613          4.1388
            -1.9214       -109.2258          1.4101
             4.3993          1.5958       -111.9231

     Atom 73  O   pos: (  0.134084  0.476007  0.815958)  para_lq sigma:        -111.10
          -110.7314         -2.4556         -2.8987
            -2.5220       -109.7731         -3.0043
            -3.4527         -3.3606       -112.7957

     Atom 74  O   pos: (  0.122914  0.144720  0.594626)  para_lq sigma:        -102.34
          -101.9917          3.6534         -0.5059
             3.8746       -105.6572          0.3066
            -0.3496          0.2552        -99.3860

     Atom 75  O   pos: ( -0.049619  0.458312  0.445380)  para_lq sigma:        -111.19
          -108.8516         -0.2499         -0.9569
             0.2257       -109.7707          3.1889
            -1.5681          3.3815       -114.9454

     Atom 76  Ca  pos: (  0.086395  0.804781  0.891319)  para_lq sigma:         200.44
           199.7933         -0.6210         -0.7692
            -0.8593        201.8140          0.1550
            -1.0361          0.2750        199.7197

     Atom 77  Si  pos: ( -0.432576  0.858670  0.755168)  para_lq sigma:          -0.98
            -1.3101          0.9756         -0.1595
             1.2924         -1.3398          2.5528
            -0.5798          3.8925         -0.2987

     Atom 78  O   pos: ( -0.581901  0.786908  0.933393)  para_lq sigma:        -111.12
          -110.2925         -2.3500          4.1468
            -2.8514       -109.4933          2.9213
             4.2830          2.8466       -113.5738

     Atom 79  O   pos: ( -0.229780  0.937795  0.866107)  para_lq sigma:        -110.58
          -114.2015         -2.2374         -3.6530
            -1.7861       -107.3256         -0.5463
            -3.3933         -1.0511       -110.2037

     Atom 80  O   pos: ( -0.407715  0.679008  0.596785)  para_lq sigma:        -112.03
          -108.7550          1.2628          1.8137
             1.4277       -115.0455         -4.8456
             1.3965         -3.7101       -112.2824

     Atom 81  Ca  pos: (  0.226427 -0.088225  1.157765)  para_lq sigma:         201.54
           201.9603         -2.1144          0.7729
            -2.0017        201.1827          0.5553
             0.5672          0.7111        201.4832

     Atom 82  Si  pos: (  0.735800 -0.134767  1.346455)  para_lq sigma:          -0.67
            -0.6235          2.9844         -0.8577
             3.2264         -3.7747          0.7781
            -0.6957          0.8960          2.3807

     Atom 83  O   pos: ( -0.117256  0.018701  1.177270)  para_lq sigma:        -110.40
          -110.6425         -1.8219          2.0034
            -1.9688       -109.6148          2.4723
             2.6190          2.6510       -110.9375

     Atom 84  O   pos: (  0.533164 -0.195265  1.227295)  para_lq sigma:        -110.99
          -114.2848         -1.1934         -3.5397
            -0.9603       -108.4152         -0.5875
            -3.9739         -0.8401       -110.2750

     Atom 85  O   pos: ( -0.288757 -0.028670  1.554894)  para_lq sigma:        -112.24
          -109.0776          0.1738         -0.0522
             0.2240       -110.7297         -2.9813
             0.1963         -2.7426       -116.9249

     Atom 86  Ca  pos: ( -0.065097  0.356143  1.118087)  para_lq sigma:         200.04
           199.7332         -2.5678          0.3312
            -2.1654        199.7842          0.0285
             0.1113         -0.1949        200.6106

     Atom 87  Si  pos: ( -0.584966  0.438296  1.327960)  para_lq sigma:          -0.83
            -0.2864          1.8922          1.3866
             2.7770         -3.3445          0.0788
             1.0635          0.6153          1.1536

     Atom 88  O   pos: (  0.238021  0.271079  1.258601)  para_lq sigma:        -111.38
          -112.6149         -3.4018         -2.2657
            -3.8015       -112.2578         -2.2881
            -2.1803         -2.2010       -109.2530

     Atom 89  O   pos: ( -0.390484  0.451374  1.177398)  para_lq sigma:        -111.28
          -113.9013         -0.1917          3.9089
             0.1529       -109.0990         -0.0987
             4.0185          0.1086       -110.8516

     Atom 90  O   pos: ( -0.653109  0.682299  1.342622)  para_lq sigma:        -103.30
          -104.5788          2.3921          1.2767
             2.2403       -105.6163         -0.3351
             1.4001         -0.4028        -99.6976

     Atom 91  O   pos: ( -0.520192  0.384894  1.556722)  para_lq sigma:        -111.35
          -109.1066          0.8515         -1.5123
             1.0956       -108.6964          2.0498
            -1.9917          1.9333       -116.2496

     Atom 92  Ca  pos: (  0.444033  0.065070  1.726944)  para_lq sigma:         199.58
           202.4955         -0.1366         -0.7982
             0.0274        197.3759          2.8002
            -1.2185          1.6397        198.8595

     Atom 93  Ca  pos: ( -0.250690  0.540242  1.692002)  para_lq sigma:         200.69
           202.2893          3.5847          1.4863
             2.8647        198.3770          2.1964
             1.2512          1.9427        201.4076

     Atom 94  Ca  pos: ( -0.220196  0.706363  0.315625)  para_lq sigma:         201.63
           201.2127         -1.1865         -0.6417
            -1.6802        200.7783         -2.3217
            -0.4580         -2.8346        202.8925

     Atom 95  O   pos: ( -0.116056  0.796829 -0.006427)  para_lq sigma:        -108.42
          -106.2749         -0.1719          0.0093
            -0.6880       -113.7118         -0.0187
             0.3202          0.4273       -105.2821

     Atom 96  H   pos: ( -0.106051  0.942475 -0.006315)  para_lq sigma:           0.00
             0.0000          0.0000          0.0000
             0.0000          0.0000          0.0000
             0.0000          0.0000          0.0000

     Atom 97  O   pos: (  0.160503 -0.014709  1.558525)  para_lq sigma:        -111.65
          -107.8240          1.0780         -0.9633
             0.5967       -114.0061          5.0095
            -0.2717          5.0418       -113.1261

     Atom 98  H   pos: (  0.152906  0.096294  1.461117)  para_lq sigma:           0.00
             0.0000          0.0000          0.0000
             0.0000          0.0000          0.0000
             0.0000          0.0000          0.0000


     Total NMR chemical shifts in ppm: ---------------------------------------
     (adopting the Simpson convention for anisotropy and asymmetry)-----------

     Atom  1  O   pos: ( -0.701633  0.850284  1.861874)  Total sigma:         247.67
           248.9961          3.0964         20.1306
             4.0722        223.4322         -9.1888
            18.5130        -11.0953        270.5878

     O    1    anisotropy:     52.63    eta:   -0.6324
     O    1    sigma_11=    241.22    axis=( -0.823736 -0.396808  0.404971)
     O    1    sigma_22=    219.04    axis=( -0.295885  0.910152  0.289957)
     O    1    sigma_33=    282.76    axis=(  0.483643 -0.119023  0.867135)

     Atom  2  H   pos: ( -0.669201  0.777765  1.990652)  Total sigma:          21.13
            12.9727         -4.4657          7.5056
            -5.0312         15.4073        -13.8005
             8.1175        -12.8118         35.0222

     H    2    anisotropy:     34.88    eta:   -0.0922
     H    2    sigma_11=     10.58    axis=( -0.902259  0.185441  0.389282)
     H    2    sigma_22=      8.43    axis=(  0.329012  0.879617  0.343547)
     H    2    sigma_33=     44.39    axis=(  0.278711 -0.438047  0.854655)

     Atom  3  H   pos: ( -0.779664  0.757485  1.774831)  Total sigma:          23.63
            23.9689          6.1245         12.1610
             7.0227         19.6124          7.9413
            12.0851          6.6502         27.3102

     H    3    anisotropy:     27.79    eta:   -0.1056
     H    3    sigma_11=     15.35    axis=(  0.204500 -0.914077  0.350203)
     H    3    sigma_22=     13.39    axis=(  0.770232 -0.070524 -0.633852)
     H    3    sigma_33=     42.15    axis=(  0.604088  0.399361  0.689629)

     Atom  4  O   pos: (  0.619786 -0.507954  1.773254)  Total sigma:         268.03
           255.4184        -16.0869        -17.1124
           -15.9752        265.5950         22.1154
            -7.1337         17.7215        283.0623

     O    4    anisotropy:     53.42    eta:   -0.3760
     O    4    sigma_11=    256.91    axis=( -0.520811  0.545286 -0.656825)
     O    4    sigma_22=    243.52    axis=(  0.768953  0.633826 -0.083527)
     O    4    sigma_33=    303.64    axis=( -0.370766  0.548570  0.749402)

     Atom  5  H   pos: (  0.515704 -0.401855  1.772323)  Total sigma:          23.84
            25.4097        -12.7763         -4.6475
           -12.4112         27.6290          5.7969
            -2.7866          4.0799         18.4905

     H    5    anisotropy:     25.52    eta:   -0.1845
     H    5    sigma_11=     16.91    axis=( -0.313759  0.067676 -0.947088)
     H    5    sigma_22=     13.77    axis=(  0.695104  0.695866 -0.180556)
     H    5    sigma_33=     40.86    axis=( -0.646827  0.714976  0.265377)

     Atom  6  H   pos: (  0.642139 -0.556803  1.637470)  Total sigma:          27.16
            21.9079         -0.8626         -3.8851
            -1.1224         23.5863          6.1217
            -5.4296          7.4992         35.9734

     H    6    anisotropy:     19.53    eta:   -0.1457
     H    6    sigma_11=     21.59    axis=(  0.709089  0.697868 -0.100858)
     H    6    sigma_22=     19.70    axis=( -0.660144  0.606768 -0.442767)
     H    6    sigma_33=     40.18    axis=( -0.247795  0.380542  0.890946)

     Atom  7  O   pos: ( -0.241311  0.634036  2.005980)  Total sigma:         204.28
           173.1597          4.1469         -0.8161
            -2.2433        183.8752         23.1407
            -0.8055         28.3378        255.8056

     O    7    anisotropy:     89.68    eta:   -0.0564
     O    7    sigma_11=    176.07    axis=(  0.368245  0.885860 -0.282220)
     O    7    sigma_22=    172.70    axis=(  0.929714 -0.349135  0.117204)
     O    7    sigma_33=    264.07    axis=( -0.005293  0.305544  0.952163)

     Atom  8  H   pos: ( -0.545345  1.535084  0.065743)  Total sigma:          18.96
            33.8000          1.2644        -14.0870
             0.3332          5.5949          1.3222
           -15.9071          1.0106         17.4891

     H    8    anisotropy:     35.63    eta:   -0.1727
     H    8    sigma_11=      9.14    axis=( -0.473859 -0.370140 -0.799033)
     H    8    sigma_22=      5.03    axis=( -0.191067  0.928973 -0.317023)
     H    8    sigma_33=     42.72    axis=( -0.859623 -0.002445  0.510923)

     Atom  9  H   pos: ( -0.312919  1.599599  0.077309)  Total sigma:          19.93
            20.2791         10.8917         11.5264
            11.3138         15.7779         11.1970
            12.7129         11.9442         23.7357

     H    9    anisotropy:     35.36    eta:   -0.1494
     H    9    sigma_11=      9.90    axis=(  0.666896  0.169008 -0.725731)
     H    9    sigma_22=      6.38    axis=(  0.472341 -0.849151  0.236298)
     H    9    sigma_33=     43.51    axis=(  0.576319  0.500378  0.646125)

     Atom 10  O   pos: ( -0.554068  0.277133  2.005986)  Total sigma:         246.62
           226.9910         -6.5410          7.8968
            -6.3401        260.3354         18.4043
             4.5569         22.7251        252.5422

     O   10    anisotropy:     46.15    eta:   -0.6418
     O   10    sigma_11=    241.11    axis=(  0.532586 -0.528649  0.660971)
     O   10    sigma_22=    221.37    axis=( -0.846131 -0.351347  0.400772)
     O   10    sigma_33=    277.39    axis=( -0.020362  0.772713  0.634429)

     Atom 11  H   pos: ( -0.752202  1.305983  0.054603)  Total sigma:          21.29
             9.3350         -3.2108         -1.1687
            -3.5622         37.1840         11.6216
            -1.6576         13.9430         17.3593

     H   11    anisotropy:     33.81    eta:   -0.0974
     H   11    sigma_11=     11.12    axis=( -0.100028  0.427585 -0.898424)
     H   11    sigma_22=      8.92    axis=(  0.989367  0.138557 -0.044210)
     H   11    sigma_33=     43.84    axis=( -0.105580  0.893293  0.436898)

     Atom 12  H   pos: ( -0.651042  1.095526  0.092962)  Total sigma:          23.63
            18.7397         -8.9520          9.8617
            -7.9934         24.0848         -9.8182
            10.0238        -10.5430         28.0790

     H   12    anisotropy:     29.62    eta:   -0.1981
     H   12    sigma_11=     15.72    axis=( -0.043115  0.753916  0.655555)
     H   12    sigma_22=     11.81    axis=(  0.882484  0.336348 -0.328774)
     H   12    sigma_33=     43.38    axis=(  0.468363 -0.564341  0.679820)

     Atom 13  O   pos: (  0.403904 -0.216753  1.942011)  Total sigma:         227.32
           248.1319        -25.1928         -3.3601
           -34.8529        222.8519         -8.8455
            -1.0941         -0.5114        210.9710

     O   13    anisotropy:     61.14    eta:   -0.3198
     O   13    sigma_11=    213.46    axis=( -0.252080 -0.357834  0.899116)
     O   13    sigma_22=    200.42    axis=(  0.493453  0.751719  0.437519)
     O   13    sigma_33=    268.08    axis=( -0.832442  0.553962 -0.012919)

     Atom 14  H   pos: (  0.257140 -0.174620  1.984845)  Total sigma:          16.01
            38.0966        -12.9186         -6.7079
           -12.0762          6.1383          1.3403
            -7.6763          1.9572          3.8069

     H   14    anisotropy:     41.61    eta:   -0.0601
     H   14    sigma_11=      2.98    axis=( -0.038300 -0.577095  0.815778)
     H   14    sigma_22=      1.31    axis=( -0.363093 -0.752540 -0.549406)
     H   14    sigma_33=     43.75    axis=( -0.930966  0.317245  0.180717)

     Atom 15  H   pos: (  0.299854  0.620767  0.043251)  Total sigma:          25.45
            25.6082         -7.6466          9.0398
            -8.3643         22.1930         -6.1898
            10.7296         -6.5487         28.5501

     H   15    anisotropy:     25.08    eta:   -0.2033
     H   15    sigma_11=     18.79    axis=( -0.304616  0.626483  0.717446)
     H   15    sigma_22=     15.39    axis=(  0.733108  0.635100 -0.243312)
     H   15    sigma_33=     42.17    axis=(  0.608081 -0.451848  0.652741)

     Atom 16  O   pos: ( -0.361493  0.898645  1.651503)  Total sigma:         230.16
           228.2701          4.1672         -9.4044
             7.7828        219.3049        -21.3694
           -11.9678        -19.0560        242.9117

     O   16    anisotropy:     43.77    eta:   -0.5397
     O   16    sigma_11=    223.45    axis=(  0.930342 -0.189603  0.313871)
     O   16    sigma_22=    207.70    axis=(  0.007963  0.866192  0.499647)
     O   16    sigma_33=    259.34    axis=( -0.366607 -0.462343  0.807365)

     Atom 17  H   pos: ( -0.387562  0.988154  1.531379)  Total sigma:          20.42
            10.3855         -0.7680          1.8572
            -0.0074         19.7655        -15.5009
             0.4958        -15.3130         31.1015

     H   17    anisotropy:     32.22    eta:   -0.0699
     H   17    sigma_11=     10.43    axis=(  0.969180  0.220746  0.109366)
     H   17    sigma_22=      8.93    axis=( -0.243460  0.790410  0.562120)
     H   17    sigma_33=     41.89    axis=(  0.037641 -0.571422  0.819792)

     Atom 18  H   pos: ( -0.489006  0.893431  1.731759)  Total sigma:          20.92
            32.3305          3.1084        -14.8864
             2.5187         10.3038         -3.0368
           -14.2847         -3.4681         20.1269

     H   18    anisotropy:     32.48    eta:   -0.1094
     H   18    sigma_11=     11.28    axis=(  0.509058 -0.597596  0.619467)
     H   18    sigma_22=      8.91    axis=( -0.251680 -0.791588 -0.556817)
     H   18    sigma_33=     42.57    axis=( -0.823114 -0.127545  0.553367)

     Atom 19  O   pos: ( -0.238004  1.363866  0.506399)  Total sigma:         241.85
           257.9668         -8.8477         -1.5857
           -10.2452        242.6027          1.0291
            -5.8337         -0.3332        224.9779

     O   19    anisotropy:     31.52    eta:   -0.6482
     O   19    sigma_11=    238.15    axis=( -0.417829 -0.903672  0.093785)
     O   19    sigma_22=    224.53    axis=(  0.123118  0.045956  0.991327)
     O   19    sigma_33=    262.86    axis=(  0.900145 -0.425752 -0.092057)

     Atom 20  H   pos: ( -0.125836  1.454675  0.476829)  Total sigma:          25.10
            32.7611         10.2368         -2.3020
            10.9936         26.8125         -2.3707
            -2.7818         -2.9980         15.7207

     H   20    anisotropy:     24.35    eta:   -0.2314
     H   20    sigma_11=     18.86    axis=( -0.617380  0.770449 -0.158901)
     H   20    sigma_22=     15.10    axis=(  0.013168  0.212085  0.977162)
     H   20    sigma_33=     41.33    axis=( -0.786555 -0.601188  0.141082)

     Atom 21  H   pos: ( -0.355323  1.456755  0.500407)  Total sigma:          22.94
            31.3839        -12.1232          0.2921
           -13.2448         24.9391         -1.9550
             0.6338         -2.3863         12.4991

     H   21    anisotropy:     27.61    eta:   -0.2125
     H   21    sigma_11=     15.69    axis=(  0.584116  0.708136 -0.396676)
     H   21    sigma_22=     11.78    axis=(  0.202382  0.346214  0.916066)
     H   21    sigma_33=     41.35    axis=( -0.786034  0.615369 -0.058915)

     Atom 22  O   pos: (  0.003231  0.296036  1.760202)  Total sigma:         235.49
           221.7909        -20.7137         -3.2555
           -16.5406        269.9795         17.5624
            -1.1622          8.2810        214.6941

     O   22    anisotropy:     65.19    eta:   -0.1215
     O   22    sigma_11=    216.40    axis=(  0.884253  0.206369  0.418936)
     O   22    sigma_22=    211.12    axis=( -0.348719 -0.304906  0.886243)
     O   22    sigma_33=    278.95    axis=( -0.310630  0.929755  0.197650)

     Atom 23  H   pos: (  0.118031  0.382584  1.730934)  Total sigma:          27.46
            30.4493          7.1410         -2.3539
             5.8852         31.1480         -1.8102
            -2.8069         -2.4083         20.7921

     H   23    anisotropy:     15.74    eta:   -0.4005
     H   23    sigma_11=     24.32    axis=(  0.705399 -0.702257 -0.096165)
     H   23    sigma_22=     20.11    axis=(  0.201048  0.068131  0.977209)
     H   23    sigma_33=     37.96    axis=(  0.679700  0.708656 -0.189247)

     Atom 24  H   pos: (  0.032645  0.169123  1.685386)  Total sigma:          22.27
            14.3271         -7.0014         -4.9187
            -4.9523         34.2212         11.9109
            -4.2117         12.2926         18.2601

     H   24    anisotropy:     30.62    eta:   -0.1167
     H   24    sigma_11=     13.25    axis=(  0.768930  0.469583 -0.433864)
     H   24    sigma_22=     10.87    axis=( -0.586833  0.249084 -0.770444)
     H   24    sigma_33=     42.69    axis=( -0.253718  0.847024  0.467095)

     Atom 25  Ca  pos: ( -0.182437  1.293741  0.872867)  Total sigma:        1092.15
          1088.0913        -12.9083         19.0062
           -13.2941       1105.4072          0.9767
            18.4119         -1.6180       1082.9402

     Ca  25    anisotropy:    -41.03    eta:   -0.7275
     Ca  25    sigma_11=   1095.87    axis=(  0.446636  0.634928  0.630383)
     Ca  25    sigma_22=   1115.78    axis=(  0.579139 -0.742209  0.337230)
     Ca  25    sigma_33=   1064.79    axis=(  0.681993  0.214460 -0.699209)

     Atom 26  Si  pos: ( -0.667769  1.248511  0.730780)  Total sigma:         405.55
           421.6489         37.9971          3.0414
            34.0624        392.9154          4.3127
             7.0483          1.9070        402.0734

     Si  26    anisotropy:     61.96    eta:   -0.7941
     Si  26    sigma_11=    401.29    axis=(  0.104156  0.079959 -0.991342)
     Si  26    sigma_22=    368.49    axis=(  0.561548 -0.827408 -0.007737)
     Si  26    sigma_33=    446.85    axis=(  0.820863  0.555880  0.131080)

     Atom 27  O   pos: ( -0.854304  1.174676  0.867051)  Total sigma:         109.59
            99.2212          5.8525          5.4135
             6.7425        134.2767          2.9016
            11.2691          9.0213         95.2696

     O   27    anisotropy:     40.67    eta:   -0.5438
     O   27    sigma_11=    103.40    axis=(  0.764089 -0.269079  0.586315)
     O   27    sigma_22=     88.66    axis=( -0.612786 -0.018648  0.790029)
     O   27    sigma_33=    136.70    axis=(  0.201647  0.962938  0.179136)

     Atom 28  O   pos: ( -0.525623  1.387700  0.869079)  Total sigma:         130.38
           157.2404          0.0816          3.8582
            -1.6147        140.7902         -4.6506
            -6.1845        -10.9730         93.1156

     O   28    anisotropy:    -57.81    eta:   -0.3962
     O   28    sigma_11=    142.02    axis=(  0.037569  0.986643 -0.158508)
     O   28    sigma_22=    157.29    axis=( -0.999106  0.040167  0.013220)
     O   28    sigma_33=     91.84    axis=(  0.019410  0.157870  0.987269)

     Atom 29  O   pos: ( -0.539358  1.054519  0.638298)  Total sigma:         169.14
           153.7063        -26.2791          4.7832
           -24.7217        189.0462          0.1503
             1.4062          3.7539        164.6774

     O   29    anisotropy:     49.89    eta:   -0.7635
     O   29    sigma_11=    165.21    axis=(  0.132218  0.060423  0.989377)
     O   29    sigma_22=    139.82    axis=(  0.876177  0.459611 -0.145159)
     O   29    sigma_33=    202.40    axis=( -0.463499  0.886063  0.007828)

     Atom 30  O   pos: ( -0.754425  1.339718  0.517757)  Total sigma:         178.54
           155.9233         -7.7199          9.8290
            -3.3925        193.4644        -29.0827
             7.3610        -26.5048        186.2216

     O   30    anisotropy:     61.30    eta:   -0.2262
     O   30    sigma_11=    162.73    axis=(  0.309628  0.667899  0.676788)
     O   30    sigma_22=    153.48    axis=(  0.938371 -0.099659 -0.330951)
     O   30    sigma_33=    219.40    axis=(  0.153594 -0.737549  0.657594)

     Atom 31  Ca  pos: (  0.749308 -0.098391  0.860167)  Total sigma:        1111.02
          1107.6106        -17.1369         20.1562
           -17.8846       1130.3657          8.5740
            18.4731         11.0459       1095.0887

     Ca  31    anisotropy:    -54.20    eta:   -0.5973
     Ca  31    sigma_11=   1118.30    axis=(  0.633756  0.365306  0.681839)
     Ca  31    sigma_22=   1139.88    axis=( -0.484997  0.874338 -0.017644)
     Ca  31    sigma_33=   1074.89    axis=( -0.602603 -0.319508  0.731289)

     Atom 32  Si  pos: (  0.244744 -0.039189  0.699051)  Total sigma:         412.47
           427.3389         24.7935         12.7058
            27.1121        406.6288        -14.7666
            10.2510         -5.9869        403.4304

     Si  32    anisotropy:    -49.43    eta:   -0.9919
     Si  32    sigma_11=    412.60    axis=(  0.221239 -0.496804  0.839190)
     Si  32    sigma_22=    445.28    axis=( -0.838169 -0.536754 -0.096791)
     Si  32    sigma_33=    379.51    axis=( -0.498525  0.681969  0.535156)

     Atom 33  O   pos: (  0.097152 -0.179131  0.832419)  Total sigma:         108.00
           108.2929         -0.3582          0.0947
             4.6326        135.7369          0.1582
             6.3642          7.4110         79.9631

     O   33    anisotropy:    -42.93    eta:   -0.9703
     O   33    sigma_11=    108.42    axis=(  0.990752 -0.091414  0.100270)
     O   33    sigma_22=    136.19    axis=(  0.084438  0.993843  0.071743)
     O   33    sigma_33=     79.38    axis=( -0.106211 -0.062613  0.992370)

     Atom 34  O   pos: (  0.423762  0.039300  0.842293)  Total sigma:         120.17
           135.8463          3.5359          7.6985
            -0.6827        141.4707          5.4362
            -3.8703         -0.0618         83.2065

     O   34    anisotropy:    -55.73    eta:   -0.1733
     O   34    sigma_11=    135.53    axis=( -0.969658  0.243385 -0.022971)
     O   34    sigma_22=    141.97    axis=( -0.241955 -0.968883 -0.052186)
     O   34    sigma_33=     83.02    axis=( -0.034957 -0.045045  0.998373)

     Atom 35  O   pos: (  0.324875 -0.164750  0.497918)  Total sigma:         173.62
           178.1691        -18.4891        -14.9649
           -19.0881        164.0715         16.1631
            -9.8834         13.3991        178.6080

     O   35    anisotropy:     46.66    eta:   -0.5316
     O   35    sigma_11=    166.33    axis=( -0.622705  0.118998 -0.773355)
     O   35    sigma_22=    149.79    axis=(  0.460878  0.854504 -0.239614)
     O   35    sigma_33=    204.73    axis=( -0.632321  0.505631  0.586947)

     Atom 36  Ca  pos: ( -0.354462  0.811230  1.185410)  Total sigma:        1043.70
          1013.8422        -13.4280         26.3483
           -19.4170       1087.5754         46.5791
            26.3164         39.3310       1029.6758

     Ca  36    anisotropy:    100.17    eta:   -0.9329
     Ca  36    sigma_11=   1041.46    axis=(  0.745305 -0.292592  0.599091)
     Ca  36    sigma_22=    979.16    axis=( -0.666277 -0.359729  0.653199)
     Ca  36    sigma_33=   1110.48    axis=( -0.024390  0.885994  0.463056)

     Atom 37  Si  pos: (  0.129028  0.774764  1.395134)  Total sigma:         406.90
           388.1553         20.9947          9.2735
             8.2276        428.2143          5.3888
            13.7025         -0.2785        404.3205

     Si  37    anisotropy:    -41.55    eta:   -0.9758
     Si  37    sigma_11=    407.23    axis=(  0.298704 -0.317594  0.899950)
     Si  37    sigma_22=    434.26    axis=(  0.342449  0.915870  0.209549)
     Si  37    sigma_33=    379.20    axis=(  0.890789 -0.245594 -0.382333)

     Atom 38  O   pos: ( -0.833874  1.041108  1.394904)  Total sigma:         114.63
           106.8176         49.6071        -15.9851
            33.3769        111.9848        -22.6683
           -19.5122        -36.4533        125.0913

     O   38    anisotropy:     89.49    eta:   -0.6088
     O   38    sigma_11=    102.96    axis=(  0.510130  0.297763  0.806911)
     O   38    sigma_22=     66.64    axis=(  0.674058 -0.721135 -0.160030)
     O   38    sigma_33=    174.29    axis=( -0.534241 -0.625541  0.568582)

     Atom 39  O   pos: ( -0.017414  0.708485  1.208090)  Total sigma:          93.72
            83.2890          6.0492          4.9038
             6.9644         72.9504         -5.0011
             2.9885         -1.2024        124.9295

     O   39    anisotropy:     47.55    eta:   -0.5321
     O   39    sigma_11=     86.31    axis=(  0.892525  0.447601 -0.055247)
     O   39    sigma_22=     69.44    axis=( -0.442767  0.892934  0.081403)
     O   39    sigma_33=    125.42    axis=(  0.085767 -0.048192  0.995149)

     Atom 40  O   pos: (  0.030787  0.701510  1.609080)  Total sigma:          95.38
           110.6189         35.9703        -16.8605
            40.7597        100.7830         -9.0471
            -2.1289          7.7322         74.7492

     O   40    anisotropy:     74.72    eta:   -0.2693
     O   40    sigma_11=     77.18    axis=(  0.251916 -0.433652 -0.865150)
     O   40    sigma_22=     63.77    axis=( -0.609625  0.623194 -0.489885)
     O   40    sigma_33=    145.20    axis=(  0.751596  0.650827 -0.107372)

     Atom 41  Ca  pos: ( -0.738779  1.300314  1.189847)  Total sigma:        1107.45
          1047.4220         14.3498        -17.0801
            12.0933       1151.0218        -32.5771
           -14.4409        -31.6640       1123.9181

     Ca  41    anisotropy:    101.90    eta:   -0.8736
     Ca  41    sigma_11=   1103.16    axis=( -0.094439  0.572619  0.814364)
     Ca  41    sigma_22=   1043.82    axis=(  0.983716 -0.071977  0.164689)
     Ca  41    sigma_33=   1175.39    axis=( -0.152920 -0.816656  0.556497)

     Atom 42  Si  pos: (  1.017021 -0.539340  1.378481)  Total sigma:         406.04
           399.1502         44.3993         -0.6771
            44.3924        386.3768         -3.8143
            -1.7872         -0.1677        432.6022

     Si  42    anisotropy:    -87.21    eta:   -0.1155
     Si  42    sigma_11=    431.76    axis=( -0.274384 -0.227446 -0.934335)
     Si  42    sigma_22=    438.47    axis=(  0.704373  0.613928 -0.356301)
     Si  42    sigma_33=    347.90    axis=(  0.654654 -0.755884 -0.008245)

     Atom 43  O   pos: ( -0.371479  1.111276  1.317115)  Total sigma:         119.97
            77.9249         -2.0966          1.4498
             5.8209        179.7336         36.9750
             3.8516         36.0127        102.2367

     O   43    anisotropy:    111.47    eta:   -0.1415
     O   43    sigma_11=     88.07    axis=( -0.171466  0.367405 -0.914119)
     O   43    sigma_22=     77.55    axis=(  0.984915  0.042003 -0.167864)
     O   43    sigma_33=    194.28    axis=(  0.023278  0.929112  0.369064)

     Atom 44  O   pos: (  0.175710 -0.447355  1.184168)  Total sigma:         108.15
           107.3205          1.3805         -4.8752
             5.1198         86.5176          3.3512
            -1.3547          3.4918        130.6140

     O   44    anisotropy:     34.61    eta:   -0.9471
     O   44    sigma_11=    107.54    axis=(  0.979779  0.168929  0.107220)
     O   44    sigma_22=     85.69    axis=( -0.160132  0.983343 -0.085994)
     O   44    sigma_33=    131.22    axis=( -0.119961  0.067086  0.990509)

     Atom 45  O   pos: (  0.837935 -0.362646  1.390655)  Total sigma:         163.63
           164.9540         -3.6812        -12.8117
            -3.2940        173.0397         -6.6064
           -11.8136         -2.6751        152.8825

     O   45    anisotropy:    -29.36    eta:   -0.0945
     O   45    sigma_11=    172.49    axis=(  0.784468  0.272392 -0.557147)
     O   45    sigma_22=    174.34    axis=( -0.335213  0.942073 -0.011399)
     O   45    sigma_33=    144.05    axis=(  0.521768  0.195705  0.830336)

     Atom 46  O   pos: (  0.109970 -0.511788  1.583680)  Total sigma:          89.31
            76.5900        -34.6942         -3.4614
           -41.4836        145.0173        -30.7370
            -3.9998        -16.9510         46.3150

     O   46    anisotropy:    114.28    eta:   -0.4040
     O   46    sigma_11=     66.60    axis=(  0.842315  0.266727 -0.468361)
     O   46    sigma_22=     35.83    axis=(  0.380176  0.321956  0.867070)
     O   46    sigma_33=    165.49    axis=( -0.382063  0.908406 -0.169785)

     Atom 47  Ca  pos: ( -1.017739  1.060633  1.713758)  Total sigma:        1109.83
          1071.1768        -40.5741         -1.5821
           -36.2337       1137.6846         14.3934
            -2.1639         11.6073       1120.6148

     Ca  47    anisotropy:    -84.61    eta:   -0.7559
     Ca  47    sigma_11=   1116.71    axis=( -0.179633  0.259255 -0.948957)
     Ca  47    sigma_22=   1159.35    axis=( -0.385150  0.869105  0.310347)
     Ca  47    sigma_33=   1053.42    axis=(  0.905202  0.421239 -0.056268)

     Atom 48  Ca  pos: ( -0.049729 -0.235654  1.712131)  Total sigma:        1078.36
          1050.7621        -15.2097         13.9786
            -8.8954       1092.5268         46.2065
            15.5989         41.2573       1091.7765

     Ca  48    anisotropy:     86.36    eta:   -0.6607
     Ca  48    sigma_11=   1068.59    axis=(  0.727957 -0.496754  0.472561)
     Ca  48    sigma_22=   1030.55    axis=(  0.685241  0.504151 -0.525619)
     Ca  48    sigma_33=   1135.93    axis=(  0.022862  0.706447  0.707397)

     Atom 49  Si  pos: ( -0.729902  1.560941  0.404364)  Total sigma:         406.05
           402.1402         28.8082         33.8982
            28.6676        368.4546         24.0315
            24.9676         20.0597        447.5584

     Si  49    anisotropy:     99.62    eta:   -0.6362
     Si  49    sigma_11=    393.97    axis=(  0.747585  0.359460 -0.558484)
     Si  49    sigma_22=    351.72    axis=(  0.468079 -0.881711  0.059068)
     Si  49    sigma_33=    472.46    axis=(  0.471189  0.305573  0.827409)

     Atom 50  O   pos: ( -0.755392  1.532148  0.166345)  Total sigma:         178.08
           159.5009         -5.3131         -1.9241
            -5.3306        155.6055          9.6066
            -1.5844         11.6905        219.1365

     O   50    anisotropy:     64.35    eta:   -0.2649
     O   50    sigma_11=    162.31    axis=(  0.861172 -0.494144  0.119185)
     O   50    sigma_22=    150.95    axis=(  0.506550  0.853778 -0.120297)
     O   50    sigma_33=    220.98    axis=( -0.042314  0.163969  0.985558)

     Atom 51  O   pos: (  0.727374 -0.180514  0.499616)  Total sigma:         149.77
           151.8513          9.3795          6.1599
            11.0311        143.8455         -0.5510
            11.0994          4.0788        153.6149

     O   51    anisotropy:     22.68    eta:   -0.8095
     O   51    sigma_11=    148.33    axis=(  0.363769  0.525104 -0.769375)
     O   51    sigma_22=    136.09    axis=(  0.613719 -0.756454 -0.226112)
     O   51    sigma_33=    164.89    axis=(  0.700729  0.389928  0.597440)

     Atom 52  O   pos: ( -0.049772  1.007945  0.429895)  Total sigma:         264.23
           273.8169          2.4185         -3.9351
            10.9672        273.7110         11.8551
            -3.4192         15.4127        245.1734

     O   52    anisotropy:    -38.30    eta:   -0.4115
     O   52    sigma_11=    271.75    axis=( -0.827917  0.444167  0.342445)
     O   52    sigma_22=    282.26    axis=( -0.534956 -0.808786 -0.244312)
     O   52    sigma_33=    238.70    axis=(  0.168450 -0.385463  0.907217)

     Atom 53  H   pos: ( -0.144815  1.120269  0.450256)  Total sigma:          24.07
            25.5665        -11.1265         -3.2251
           -11.8057         32.8827          4.7887
            -3.1705          4.4885         13.7496

     H   53    anisotropy:     27.45    eta:   -0.2490
     H   53    sigma_11=     17.19    axis=(  0.811475  0.583488  0.032408)
     H   53    sigma_22=     12.64    axis=(  0.086970 -0.175419  0.980645)
     H   53    sigma_33=     42.37    axis=( -0.577880  0.792950  0.193094)

     Atom 54  H   pos: (  0.077625  1.079586  0.417429)  Total sigma:          26.55
            35.8799          8.1615         -1.0100
            10.2871         25.0152          1.6132
            -1.0063          1.4155         18.7691

     H   54    anisotropy:     21.90    eta:   -0.2575
     H   54    sigma_11=     21.13    axis=( -0.390497  0.690733  0.608605)
     H   54    sigma_22=     17.38    axis=(  0.305617 -0.526336  0.793454)
     H   54    sigma_33=     41.15    axis=( -0.868395 -0.495841  0.005567)

     Atom 55  O   pos: ( -0.524631  0.940788  0.263006)  Total sigma:         248.53
           233.2583          6.7714         17.3921
            10.7161        253.8914          8.8644
            12.6634          7.4259        258.4260

     O   55    anisotropy:     35.63    eta:   -0.9426
     O   55    sigma_11=    247.84    axis=(  0.065502 -0.833541  0.548561)
     O   55    sigma_22=    225.45    axis=( -0.911621  0.173566  0.372589)
     O   55    sigma_33=    272.28    axis=(  0.405780  0.524485  0.748504)

     Atom 56  H   pos: ( -0.532309  1.005721  0.399340)  Total sigma:          21.06
             9.3255         -1.1185         -0.5218
            -0.5698         15.8269         11.4706
             0.7320         12.2109         38.0155

     H   56    anisotropy:     33.14    eta:   -0.0965
     H   56    sigma_11=     11.08    axis=( -0.422393  0.830405 -0.363333)
     H   56    sigma_22=      8.94    axis=(  0.906385  0.390091 -0.162156)
     H   56    sigma_33=     43.15    axis=( -0.007078  0.397814  0.917439)

     Atom 57  H   pos: ( -0.601956  0.818230  0.280693)  Total sigma:          28.88
            25.6460          5.9043          0.6115
             4.9250         35.7856          2.0797
             0.7337          0.5184         25.2094

     H   57    anisotropy:     14.12    eta:   -0.1869
     H   57    sigma_11=     25.05    axis=( -0.008026  0.124138 -0.992232)
     H   57    sigma_22=     23.29    axis=(  0.918195 -0.392081 -0.056480)
     H   57    sigma_33=     38.30    axis=(  0.396047  0.911516  0.110837)

     Atom 58  O   pos: ( -0.210532  1.750284  0.228120)  Total sigma:         242.40
           259.5493          4.7221         -1.1905
            10.6213        219.9538          5.4646
             2.2642          4.8880        247.6869

     O   58    anisotropy:    -37.06    eta:   -0.5183
     O   58    sigma_11=    248.35    axis=( -0.142858  0.140017  0.979789)
     O   58    sigma_22=    261.15    axis=( -0.974010 -0.195696 -0.114050)
     O   58    sigma_33=    217.69    axis=( -0.175772  0.970617 -0.164334)

     Atom 59  H   pos: (  0.941563 -0.108299  0.344041)  Total sigma:          24.64
            31.1841          1.2561        -10.8867
             1.6366         15.6902         -2.4477
           -11.9921         -2.0706         27.0344

     H   59    anisotropy:     24.54    eta:   -0.1593
     H   59    sigma_11=     17.76    axis=(  0.633579 -0.324073  0.702534)
     H   59    sigma_22=     15.15    axis=( -0.136766 -0.940658 -0.310576)
     H   59    sigma_33=     40.99    axis=( -0.761493 -0.100692  0.640304)

     Atom 60  H   pos: ( -1.083987  1.749166  0.277917)  Total sigma:          24.23
            34.0904         -4.7509         10.1703
            -4.8349         13.9064         -2.9748
            11.8262         -3.1041         24.6935

     H   60    anisotropy:     27.37    eta:   -0.2552
     H   60    sigma_11=     17.43    axis=( -0.546607  0.021388  0.837116)
     H   60    sigma_22=     12.78    axis=(  0.174612  0.980610  0.088961)
     H   60    sigma_33=     42.48    axis=(  0.818982 -0.194798  0.539743)

     Atom 61  O   pos: (  0.504020  0.471105  0.158831)  Total sigma:         252.63
           241.5612        -21.5209         23.2568
           -22.1006        249.1471        -15.7008
            17.9545        -22.0513        267.1812

     O   61    anisotropy:     63.76    eta:   -0.4065
     O   61    sigma_11=    240.02    axis=( -0.337146  0.633804  0.696150)
     O   61    sigma_22=    222.74    axis=(  0.808363  0.573917 -0.131028)
     O   61    sigma_33=    295.14    axis=(  0.482578 -0.518566  0.705838)

     Atom 62  H   pos: (  0.532804  0.349159  0.244622)  Total sigma:          20.12
            13.1067         -9.2266          7.0041
           -10.6178         28.3006        -14.9750
             7.0835        -13.2287         18.9625

     H   62    anisotropy:     34.88    eta:   -0.0254
     H   62    sigma_11=      8.79    axis=( -0.146671  0.529404  0.835595)
     H   62    sigma_22=      8.20    axis=(  0.916179  0.391205 -0.087038)
     H   62    sigma_33=     43.38    axis=(  0.372967 -0.752788  0.542407)

     Atom 63  H   pos: ( -0.490537  0.439934  0.001975)  Total sigma:          25.83
            17.2446         -1.1858          2.3650
            -1.2531         18.8085          6.4373
             3.1702          5.3580         41.4302

     H   63    anisotropy:     25.91    eta:   -0.2134
     H   63    sigma_11=     19.04    axis=(  0.670351 -0.733786  0.110396)
     H   63    sigma_22=     15.35    axis=(  0.736216  0.639077 -0.222636)
     H   63    sigma_33=     43.10    axis=(  0.092816  0.230520  0.968631)

     Atom 64  O   pos: ( -0.043892  0.283715  0.008016)  Total sigma:         247.36
           248.7861          6.5393         -6.9431
            12.3217        238.8768          2.3706
            -4.7329          1.4140        254.4160

     O   64    anisotropy:    -22.77    eta:   -0.5210
     O   64    sigma_11=    251.00    axis=( -0.550066 -0.528948 -0.646252)
     O   64    sigma_22=    258.90    axis=( -0.639035 -0.231598  0.733483)
     O   64    sigma_33=    232.18    axis=(  0.537645 -0.816441  0.210621)

     Atom 65  H   pos: ( -0.156729  0.223019  0.084591)  Total sigma:          23.46
            28.2442          5.2700        -10.6543
             5.9685         16.4253         -5.1394
           -12.3972         -4.6503         25.7207

     H   65    anisotropy:     26.08    eta:   -0.0720
     H   65    sigma_11=     15.40    axis=(  0.646734  0.077583  0.758760)
     H   65    sigma_22=     14.14    axis=(  0.270872 -0.953327 -0.133402)
     H   65    sigma_33=     40.85    axis=( -0.712996 -0.291803  0.637564)

     Atom 66  H   pos: (  0.057189  0.284588  0.113945)  Total sigma:          27.86
            29.7419          1.7061          5.5378
             1.1534         22.1632         -0.7138
             6.8903         -0.1101         31.6688

     H   66    anisotropy:     13.74    eta:   -0.3861
     H   66    sigma_11=     25.05    axis=( -0.674356 -0.421151  0.606527)
     H   66    sigma_22=     21.51    axis=( -0.343717  0.906020  0.246953)
     H   66    sigma_33=     37.02    axis=(  0.653531  0.041939  0.755737)

     Atom 67  O   pos: (  0.684955  0.183308  0.324123)  Total sigma:         223.38
           213.0028          9.6133         11.1563
            12.8257        248.3098        -12.7056
             5.9038        -12.0466        208.8413

     O   67    anisotropy:     45.52    eta:   -0.7553
     O   67    sigma_11=    219.67    axis=(  0.770362 -0.026494  0.637056)
     O   67    sigma_22=    196.75    axis=(  0.600030 -0.307808 -0.738389)
     O   67    sigma_33=    253.73    axis=( -0.215654 -0.951080  0.221226)

     Atom 68  H   pos: (  0.687596  0.054355  0.399748)  Total sigma:          21.74
            11.3853         -0.1160          0.5150
             0.3647         37.2608        -12.1115
             0.0259        -12.9309         16.5736

     H   68    anisotropy:     32.13    eta:   -0.0432
     H   68    sigma_11=     11.49    axis=(  0.939650  0.145858  0.309488)
     H   68    sigma_22=     10.57    axis=( -0.342136  0.400357  0.850093)
     H   68    sigma_33=     43.16    axis=(  0.000087 -0.904677  0.426099)

     Atom 69  H   pos: ( -0.208565  0.299189  0.368173)  Total sigma:          19.31
            21.5614         14.8403          9.9498
            14.1626         22.3428          7.0330
            10.0855          7.7789         14.0146

     H   69    anisotropy:     33.89    eta:   -0.1709
     H   69    sigma_11=      9.94    axis=(  0.186609 -0.655237  0.732013)
     H   69    sigma_22=      6.08    axis=( -0.732611  0.403629  0.548056)
     H   69    sigma_33=     41.90    axis=(  0.654567  0.638552  0.404713)

     Atom 70  Ca  pos: (  0.477771  0.388942  0.851874)  Total sigma:        1102.38
          1114.2567         -2.8368          6.1681
            -2.9309       1113.9324         -8.4411
             9.4802        -12.1999       1078.9360

     Ca  70    anisotropy:    -41.17    eta:   -0.3510
     Ca  70    sigma_11=   1111.28    axis=( -0.741006 -0.670600  0.034726)
     Ca  70    sigma_22=   1120.91    axis=(  0.648973 -0.701910  0.293524)
     Ca  70    sigma_33=   1074.93    axis=( -0.172463  0.240039  0.955321)

     Atom 71  Si  pos: ( -0.003759  0.350004  0.657163)  Total sigma:         405.71
           396.9961         13.2748         12.9133
            17.7103        383.9677        -20.9922
            13.6326        -26.1784        436.1700

     Si  71    anisotropy:    -63.13    eta:   -0.9288
     Si  71    sigma_11=    407.21    axis=(  0.849397  0.526288  0.039318)
     Si  71    sigma_22=    446.30    axis=(  0.152653 -0.316321  0.936290)
     Si  71    sigma_33=    363.62    axis=( -0.505195  0.789279  0.349021)

     Atom 72  O   pos: ( -0.198409  0.277892  0.790376)  Total sigma:          91.67
            98.0059        -13.7980         13.4630
           -11.7653        104.3640         11.4223
            24.3165         11.7384         72.6502

     O   72    anisotropy:    -52.10    eta:   -0.3215
     O   72    sigma_11=    103.46    axis=(  0.558656  0.603157  0.569302)
     O   72    sigma_22=    114.62    axis=( -0.678416  0.727180 -0.104693)
     O   72    sigma_33=     56.94    axis=( -0.477132 -0.327736  0.815435)

     Atom 73  O   pos: (  0.134084  0.476007  0.815958)  Total sigma:          95.89
            91.7745        -10.1763         -6.1560
            -4.9967        137.8837         15.2842
           -15.3991          1.6498         58.0176

     O   73    anisotropy:     66.70    eta:   -0.8651
     O   73    sigma_11=     92.89    axis=( -0.947978 -0.205588  0.243045)
     O   73    sigma_22=     54.43    axis=(  0.262648 -0.073730  0.962071)
     O   73    sigma_33=    140.36    axis=(  0.179871 -0.975857 -0.123892)

     Atom 74  O   pos: (  0.122914  0.144720  0.594626)  Total sigma:         184.69
           173.6155        -33.1973          4.8925
           -33.8206        209.6182         -7.7348
             5.3839         -5.5551        170.8438

     O   74    anisotropy:     69.18    eta:   -0.3518
     O   74    sigma_11=    169.74    axis=( -0.018155  0.149493  0.988596)
     O   74    sigma_22=    153.52    axis=(  0.860078  0.506526 -0.060801)
     O   74    sigma_33=    230.82    axis=(  0.509839 -0.849166  0.137771)

     Atom 75  O   pos: ( -0.049619  0.458312  0.445380)  Total sigma:         122.73
           107.9251        -42.1041         66.5908
           -32.9583        157.1386        -53.4062
            47.1103        -32.1278        103.1172

     O   75    anisotropy:    140.81    eta:   -0.5852
     O   75    sigma_11=    103.26    axis=(  0.543119  0.720532  0.431109)
     O   75    sigma_22=     48.32    axis=(  0.668676 -0.060629 -0.741078)
     O   75    sigma_33=    216.60    axis=(  0.507832 -0.690766  0.514731)

     Atom 76  Ca  pos: (  0.086395  0.804781  0.891319)  Total sigma:        1053.60
          1056.7788        -22.3318        -10.0105
           -24.4886       1090.0765          2.2469
            -9.9788          4.5521       1013.9367

     Ca  76    anisotropy:     73.82    eta:   -0.7037
     Ca  76    sigma_11=   1046.31    axis=( -0.854348 -0.473571  0.214058)
     Ca  76    sigma_22=   1011.67    axis=(  0.229236  0.026258  0.973017)
     Ca  76    sigma_33=   1102.81    axis=(  0.466413 -0.880364 -0.086126)

     Atom 77  Si  pos: ( -0.432576  0.858670  0.755168)  Total sigma:         401.11
           396.2040         11.4739         -6.9280
            13.3642        398.7098         35.2788
           -10.2556         48.5835        408.4250

     Si  77    anisotropy:    -67.98    eta:   -0.9743
     Si  77    sigma_11=    401.70    axis=(  0.936667  0.233777 -0.260774)
     Si  77    sigma_22=    445.85    axis=(  0.039244  0.669847  0.741461)
     Si  77    sigma_33=    355.79    axis=( -0.348015  0.704736 -0.618250)

     Atom 78  O   pos: ( -0.581901  0.786908  0.933393)  Total sigma:          85.76
           128.6026        -20.5309         32.5291
           -29.6259         56.5019         18.1572
            39.0273         15.1872         72.1869

     O   78    anisotropy:     94.41    eta:   -0.8124
     O   78    sigma_11=     79.86    axis=(  0.167433 -0.685480 -0.708578)
     O   78    sigma_22=     28.73    axis=(  0.389176  0.706311 -0.591327)
     O   78    sigma_33=    148.70    axis=( -0.905819  0.176754 -0.385032)

     Atom 79  O   pos: ( -0.229780  0.937795  0.866107)  Total sigma:          98.76
            99.6847         -6.2759         -7.0834
            -3.6033        123.6970          0.7768
           -13.4201         -7.2964         72.9132

     O   79    anisotropy:    -44.59    eta:   -0.7451
     O   79    sigma_11=    102.55    axis=(  0.926513  0.164272 -0.338510)
     O   79    sigma_22=    124.70    axis=( -0.183554  0.982678 -0.025518)
     O   79    sigma_33=     69.04    axis=(  0.328454  0.085778  0.940617)

     Atom 80  O   pos: ( -0.407715  0.679008  0.596785)  Total sigma:         115.58
            95.2327         14.4219        -25.7307
            22.1114         86.1928         -2.3743
           -27.8451          7.9417        165.3048

     O   80    anisotropy:     88.38    eta:   -0.6172
     O   80    sigma_11=    104.30    axis=(  0.660138  0.705564  0.257678)
     O   80    sigma_22=     67.94    axis=(  0.675843 -0.707624  0.206166)
     O   80    sigma_33=    174.49    axis=( -0.327802 -0.038052  0.943980)

     Atom 81  Ca  pos: (  0.226427 -0.088225  1.157765)  Total sigma:        1087.31
          1114.3313        -40.0253         18.7549
           -38.6389       1083.1570          9.9441
            16.4833         10.7209       1064.4357

     Ca  81    anisotropy:     82.18    eta:   -0.6813
     Ca  81    sigma_11=   1078.58    axis=( -0.268984 -0.586687 -0.763837)
     Ca  81    sigma_22=   1041.25    axis=(  0.479319  0.606342 -0.634510)
     Ca  81    sigma_33=   1142.10    axis=( -0.835405  0.536794 -0.118113)

     Atom 82  Si  pos: (  0.735800 -0.134767  1.346455)  Total sigma:         409.90
           414.7489         38.2853         -9.1639
            39.8511        369.8774          9.4113
            -5.8343         11.6001        445.0798

     Si  82    anisotropy:    -96.45    eta:   -0.1506
     Si  82    sigma_11=    437.21    axis=(  0.849504  0.512467  0.125381)
     Si  82    sigma_22=    446.89    axis=(  0.173167 -0.046356 -0.983801)
     Si  82    sigma_33=    345.60    axis=(  0.498354 -0.857455  0.128122)

     Atom 83  O   pos: ( -0.117256  0.018701  1.177270)  Total sigma:         118.09
           110.7247         12.7624        -14.8808
            14.2150        148.0903        -16.7080
            -7.5946        -10.3629         95.4536

     O   83    anisotropy:     58.15    eta:   -0.5096
     O   83    sigma_11=    108.58    axis=(  0.857919 -0.402373 -0.319485)
     O   83    sigma_22=     88.83    axis=(  0.394765  0.118251  0.911141)
     O   83    sigma_33=    156.86    axis=(  0.328839  0.907806 -0.260293)

     Atom 84  O   pos: (  0.533164 -0.195265  1.227295)  Total sigma:         100.53
           129.7571        -15.0264         26.1103
           -17.7715        100.1605          4.8808
            13.3576          6.6844         71.6576

     O   84    anisotropy:     60.42    eta:   -0.8867
     O   84    sigma_11=     98.24    axis=(  0.235646  0.898506  0.370348)
     O   84    sigma_22=     62.53    axis=( -0.333086 -0.283328  0.899321)
     O   84    sigma_33=    140.81    axis=( -0.912976  0.335279 -0.232515)

     Atom 85  O   pos: ( -0.288757 -0.028670  1.554894)  Total sigma:          97.95
           142.1748        -51.4955        -47.5620
           -47.7955         75.6374         18.7599
           -29.6101         11.9048         76.0314

     O   85    anisotropy:    129.68    eta:   -0.1638
     O   85    sigma_11=     61.80    axis=( -0.148337  0.445912 -0.882700)
     O   85    sigma_22=     47.64    axis=(  0.537619  0.785519  0.306473)
     O   85    sigma_33=    184.40    axis=( -0.830037  0.429095  0.356253)

     Atom 86  Ca  pos: ( -0.065097  0.356143  1.118087)  Total sigma:        1059.03
          1067.5539        -39.9762         12.7537
           -32.6655       1064.1644         -0.8315
            10.6020         -4.4881       1045.3776

     Ca  86    anisotropy:     67.51    eta:   -0.4125
     Ca  86    sigma_11=   1045.81    axis=(  0.118011  0.367272  0.922597)
     Ca  86    sigma_22=   1027.25    axis=( -0.681572 -0.645726  0.344235)
     Ca  86    sigma_33=   1104.04    axis=(  0.722173 -0.669439  0.174120)

     Atom 87  Si  pos: ( -0.584966  0.438296  1.327960)  Total sigma:         407.18
           419.9141         21.3831         13.7794
            28.0840        371.3969          1.3827
             9.2276          6.3439        430.2186

     Si  87    anisotropy:    -69.27    eta:   -0.5241
     Si  87    sigma_11=    418.16    axis=(  0.646738  0.283549 -0.708046)
     Si  87    sigma_22=    442.37    axis=(  0.655900  0.267022  0.706041)
     Si  87    sigma_33=    361.00    axis=(  0.389262 -0.921031 -0.013287)

     Atom 88  O   pos: (  0.238021  0.271079  1.258601)  Total sigma:         130.84
           156.0081          7.0861         26.3882
            -0.8158        118.4116         -3.6424
            28.9012          8.0694        118.0913

     O   88    anisotropy:     60.01    eta:   -0.3659
     O   88    sigma_11=    118.15    axis=( -0.079823  0.996802 -0.003739)
     O   88    sigma_22=    103.51    axis=( -0.464096 -0.033844  0.885138)
     O   88    sigma_33=    170.85    axis=( -0.882181 -0.072390 -0.465314)

     Atom 89  O   pos: ( -0.390484  0.451374  1.177398)  Total sigma:         103.03
           111.2382         -0.5133        -13.2475
            -7.9545         83.9383          4.4664
            -9.9600         -0.6278        113.9114

     O   89    anisotropy:     32.51    eta:   -0.8212
     O   89    sigma_11=    101.09    axis=( -0.729501  0.104425 -0.675962)
     O   89    sigma_22=     83.30    axis=(  0.147304  0.989072 -0.006175)
     O   89    sigma_33=    124.70    axis=( -0.667930  0.104076  0.736911)

     Atom 90  O   pos: ( -0.653109  0.682299  1.342622)  Total sigma:         165.40
           179.5118        -22.5893         -6.1650
           -15.1339        164.4523         -3.5590
            -3.9682         -2.0607        152.2410

     O   90    anisotropy:     40.59    eta:   -0.3814
     O   90    sigma_11=    157.03    axis=( -0.344654 -0.603849  0.718736)
     O   90    sigma_22=    146.71    axis=( -0.437146 -0.574321 -0.692141)
     O   90    sigma_33=    192.46    axis=( -0.830733  0.552741  0.066028)

     Atom 91  O   pos: ( -0.520192  0.384894  1.556722)  Total sigma:          84.72
            82.8324         34.7086         44.8889
            38.9178        112.1392        -30.2433
            33.4320        -25.0560         59.1784

     O   91    anisotropy:   -111.20    eta:   -0.4139
     O   91    sigma_11=    106.44    axis=(  0.592861 -0.376852  0.711687)
     O   91    sigma_22=    137.12    axis=( -0.551991 -0.833647  0.018395)
     O   91    sigma_33=     10.58    axis=( -0.586364  0.403750  0.702256)

     Atom 92  Ca  pos: (  0.444033  0.065070  1.726944)  Total sigma:        1030.76
          1062.8160         -5.8911          4.3592
             0.1232       1004.7609         18.2636
             0.1237          2.4967       1024.7091

     Ca  92    anisotropy:     48.42    eta:   -0.8973
     Ca  92    sigma_11=   1029.11    axis=( -0.027286  0.394812  0.918357)
     Ca  92    sigma_22=   1000.14    axis=(  0.056286  0.917848 -0.392921)
     Ca  92    sigma_33=   1063.04    axis=( -0.998042  0.040970 -0.047267)

     Atom 93  Ca  pos: ( -0.250690  0.540242  1.692002)  Total sigma:        1050.23
          1096.6068         79.7212         38.8229
            75.0463        992.6958         45.8938
            36.2773         39.7159       1061.3916

     Ca  93    anisotropy:    173.05    eta:   -0.7833
     Ca  93    sigma_11=   1037.73    axis=(  0.500784  0.038605 -0.864711)
     Ca  93    sigma_22=    947.36    axis=(  0.411330 -0.889610  0.198498)
     Ca  93    sigma_33=   1165.60    axis=(  0.761592  0.455086  0.461382)

     Atom 94  Ca  pos: ( -0.220196  0.706363  0.315625)  Total sigma:        1072.41
          1043.7456        -20.8058        -20.7151
           -25.3028       1067.4529        -47.3643
           -18.3888        -56.3202       1106.0292

     Ca  94    anisotropy:    104.61    eta:   -0.8802
     Ca  94    sigma_11=   1068.23    axis=(  0.773839 -0.536873 -0.336066)
     Ca  94    sigma_22=   1006.85    axis=(  0.632567  0.628176  0.453050)
     Ca  94    sigma_33=   1142.15    axis=( -0.032121 -0.563172  0.825715)

     Atom 95  O   pos: ( -0.116056  0.796829 -0.006427)  Total sigma:         174.28
           195.7987         -3.2427         -3.6522
           -11.3238         96.4391          3.1992
            -3.9511         12.5860        230.5961

     O   95    anisotropy:   -118.20    eta:   -0.4540
     O   95    sigma_11=    195.79    axis=(  0.990481 -0.062882  0.122447)
     O   95    sigma_22=    231.56    axis=(  0.118417 -0.064260 -0.990882)
     O   95    sigma_33=     95.48    axis=( -0.070178 -0.995950  0.056202)

     Atom 96  H   pos: ( -0.106051  0.942475 -0.006315)  Total sigma:          27.48
            22.1661          0.9989         -0.3052
             0.6627         34.6731         -1.1584
            -0.5392         -0.6187         25.6036

     H   96    anisotropy:     11.01    eta:   -0.4739
     H   96    sigma_11=     25.55    axis=( -0.097602  0.105278  0.989642)
     H   96    sigma_22=     22.07    axis=(  0.992867 -0.058122  0.104104)
     H   96    sigma_33=     34.82    axis=( -0.068480 -0.992743  0.098854)

     Atom 97  O   pos: (  0.160503 -0.014709  1.558525)  Total sigma:         128.89
           170.7567         41.6983        -10.3325
            31.0311         98.2987         30.4751
             0.6367         28.5373        117.6239

     O   97    anisotropy:    -93.60    eta:   -0.8506
     O   97    sigma_11=    133.56    axis=( -0.294619  0.416085  0.860275)
     O   97    sigma_22=    186.63    axis=( -0.905222 -0.409991 -0.111714)
     O   97    sigma_33=     66.50    axis=( -0.306222  0.811653 -0.497440)

     Atom 98  H   pos: (  0.152906  0.096294  1.461117)  Total sigma:          25.20
            18.2844          2.5865         -1.7068
             2.6115         28.0581         -9.2493
            -1.4090         -9.1116         29.2560

     H   98    anisotropy:     19.62    eta:   -0.1753
     H   98    sigma_11=     19.80    axis=(  0.384748  0.629599  0.674962)
     H   98    sigma_22=     17.51    axis=(  0.911650 -0.373639 -0.171140)
     H   98    sigma_33=     38.28    axis=( -0.144442 -0.681175  0.717731)

     Initialization:
     gipaw_setup  :      0.34s CPU      0.39s WALL (       1 calls)

     Linear response
     greenf       :  16010.53s CPU  16204.19s WALL (      96 calls)
     cgsolve      :  15932.84s CPU  16125.22s WALL (      96 calls)
     ch_psi       :  15474.49s CPU  15654.82s WALL (    6810 calls)
     h_psiq       :  11351.39s CPU  11473.29s WALL (    6810 calls)

     Apply operators
     h_psi        :   9209.60s CPU   9302.38s WALL (    7440 calls)
     apply_vel    :    199.74s CPU    207.94s WALL (      84 calls)

     Induced current
     j_para       :    513.32s CPU    517.70s WALL (     108 calls)
     biot_savart  :      0.06s CPU      0.07s WALL (       1 calls)

     Other routines

     General routines
     calbec       :   4326.51s CPU   4407.08s WALL (   21872 calls)
     fft          :      0.27s CPU      0.28s WALL (      32 calls)
     fftw         :   6470.75s CPU   6524.21s WALL ( 3771232 calls)
     davcio       :      0.01s CPU      2.00s WALL (      64 calls)

     Parallel routines
     fft_scatter  :   1967.47s CPU   1987.65s WALL ( 3771264 calls)

     Plugins


     GIPAW        :      5h 3m CPU      5h 7m WALL


   This run was terminated on:   0:20:14   4Nov2023            

=------------------------------------------------------------------------------=
   JOB DONE.
=------------------------------------------------------------------------------=
