# Supplementary material for: Is there a future for 43Ca nuclear magnetic resonance in cement science?
Source: Phys Chem Chem Phys. 2025 Apr 9;27(17):9159–68. doi: 10.1039/d5cp00491h (PMC11997747; doi:10.1039/d5cp00491h)
Supplement: CP-027-D5CP00491H-s001 [file CP-027-D5CP00491H-s001.zip › QE-Files/CSH-bulk-structures/CONFIG_surf49]

Surf 49
0 3
  13.311716585   0.250572354  -0.220388956
  -4.244195448   6.103864794   0.007266391
   0.345197508   0.817127707  22.323075278
Ca 1
-2.8049894217 5.5209509596 6.560564748
Ca 2
7.2536409694 5.8436992159 4.4425659754
Ca 3
9.2801430247 2.6666560965 4.3810041497
Ca 4
-0.6220978266 2.5140724086 6.359059301
Ca 5
8.3982449758 2.4403279343 14.6843957104
Ca 6
5.063047458 6.484420709 10.225267107
Ca 7
3.5914190131 3.7819535285 0.2475504096
Ca 8
3.8371631505 5.7732113985 6.2069574777
Ca 9
0.559812605 5.6971510605 4.5555368543
Ca 10
2.6292918164 2.5306275696 4.1793083047
Ca 11
5.9234288175 2.6193259073 6.2200168481
Ca 12
3.0129499034 0.8140230206 10.2791430953
Ca 13
9.7814806826 3.510504086 20.395834168
Si 14
7.907466303 1.604575594 1.1759446888
Si 15
2.5976726156 2.7541098124 7.2444779495
Si 16
5.8644611881 2.871461126 3.1823204321
Si 17
0.9224339321 1.4901859399 1.3055494718
Si 18
9.1230916196 2.843785317 7.3698584509
Si 19
-0.9666447885 2.8744513597 3.2088206029
Si 20
7.3713395291 5.5577264389 7.5559021902
Si 21
-2.7176362111 5.3741293581 3.4094476386
Si 22
0.7330308512 5.3360207284 7.6387085251
Si 23
4.0537773784 5.4130088279 3.1336270569
O 24
-1.9962582839 4.0759749542 2.6354939154
O 25
8.111794147 6.6009429722 6.5325645249
O 26
2.6294055033 0.1877166571 4.1171350546
O 27
6.0363606235 4.9833510832 6.7975518648
O 28
9.4967161056 5.060434728 4.2405445005
O 29
1.2544911712 1.9038381576 22.0702879436
O 30
9.2118127144 2.3676898704 1.8919186629
H 31
9.45659422 3.2183662358 1.4805330142
O 32
9.3385625466 2.036733041 8.7329289462
O 33
-0.5072868502 2.2850559481 1.7002264945
O 34
0.5704765589 5.8862337632 9.1638736909
O 35
3.8073706746 6.130438427 1.6313204836
O 36
1.5456010895 3.8897604503 7.8520529016
O 37
4.7562876069 3.9877287107 2.5997795568
O 38
1.6166926826 6.3062649658 6.6387894209
O 39
4.9764711964 6.3202440676 4.0982364816
O 40
-0.6149634136 4.925088941 6.8051790388
O 41
2.6871403382 5.0258348256 3.8841196197
O 42
8.237438064 2.6302694963 21.9086007115
O 43
2.1786734596 2.3982974695 1.8061729256
O 44
3.4215427021 2.2204331182 8.5426209817
O 45
6.5324587631 2.2145605281 1.8150986771
O 46
1.6370464146 1.7099911191 6.4396300261
O 47
5.0114664825 1.8089748417 4.0468785681
O 48
3.6435145937 3.4209877242 6.1727022968
O 49
7.0030635945 3.5476306571 4.1009040517
O 50
8.171492456 2.0072856173 6.3208943467
O 51
11.5355433647 2.0669180841 3.905642851
O 52
10.4911430495 3.2713397541 6.5623028994
O 53
0.2791776366 3.4224725701 4.0860378127
O 54
7.1162333921 6.1097635096 9.081432591
O 55
-3.5127100166 6.1763935252 2.1867957124
O 56
8.4586121466 4.3194387763 7.7596848871
O 57
12.2065717427 2.4534742376 8.8720981403
H 58
11.80006714 1.5189993449 9.0250582857
H 59
11.4790759986 2.878438352 8.3631045799
O 60
5.9031586138 2.486409399 8.7018779462
H 61
4.856012979 2.307440298 8.6381032102
H 62
6.2750533111 1.5937740547 8.8432979559
O 63
4.2954846893 4.9149990184 8.7251577037
H 64
5.0656287469 4.7140219755 8.0996302073
H 65
3.8436476408 4.0511742071 8.8907587237
O 66
4.0925260519 1.2751452915 0.5391601508
H 67
3.4044690284 1.4714533948 1.2467130094
H 68
4.78648513 0.7340843946 0.9726612731
O 69
0.3207141947 3.0382495601 17.5614677073
H 70
0.4213508107 3.9169023629 18.0347125948
H 71
0.3971329419 2.3585399084 18.2955507852
O 72
-3.9115945737 6.5787821907 14.3206647
H 73
-0.1711286438 0.9900715953 13.6258472113
H 74
-3.6284021546 7.2204146556 14.9966622389
O 75
-0.3063113882 3.7924256583 14.3041420544
H 76
-1.0522231431 3.6199608409 14.9585110382
H 77
-0.4561375779 3.2186705787 13.5079108554
O 78
11.6174090034 2.7807371065 21.6659820812
H 79
11.7397501039 2.2992994616 0.1496407946
H 80
12.3253787772 2.2624724934 21.2358716154
O 81
-0.4940840451 1.9778629946 12.2553329886
H 82
0.2398386003 2.2972876595 11.6530146273
H 83
11.98435496 2.3884551901 11.5600556913
O 84
7.0638394357 5.9622426501 1.8937202945
H 85
8.0302477883 6.1216574579 1.7411684991
H 86
10.8975768265 0.7461955852 1.8794317709
O 87
3.348805502 3.963678375 12.6834706589
H 88
4.2730802085 4.5095496017 12.5644637318
H 89
3.2625019292 3.5978487677 13.5838680434
O 90
10.1935016432 1.022329478 14.0831599428
H 91
6.4544853496 6.779984873 14.8508530074
H 92
5.8633567077 6.3835401915 13.4068287867
O 93
0.2857025021 1.3837174128 19.6203242281
H 94
0.7227900265 1.5720921859 20.4934053231
H 95
9.2882131055 6.6817807765 19.3079520361
O 96
9.6602208062 2.8269900465 11.1078404726
H 97
9.6896355595 2.7564239971 10.0797561051
H 98
8.7655042448 3.2673265765 11.1730037894
O 99
2.703536273 6.4355560309 10.5587748576
H 100
6.5548634525 0.8137880713 11.3067487544
H 101
1.9012681204 6.1170360205 10.0041952912
O 102
6.3939162094 3.686087615 14.4300314502
H 103
6.0924657184 4.2594536145 13.677152021
H 104
5.6692717878 3.7255288575 15.1067602878
O 105
-3.2060040204 6.3049353103 9.0593885005
H 106
9.4761721252 5.8620586738 9.1353626926
H 107
0.45976948 0.9611057506 8.8095103398
O 108
7.2345000199 3.9961081127 10.6448167003
H 109
7.3548921973 4.8390090611 10.0895441974
H 110
6.8764755883 3.3707907285 9.960879338
O 111
3.6228157385 6.2798876313 20.9874430757
H 112
3.843928234 7.2188448651 21.2640383115
H 113
3.9635105792 6.1642057519 20.0852019569
O 114
3.7437610486 1.0417342666 20.3645506338
H 115
-0.6691581274 7.3107158509 21.3290582786
H 116
3.1017284558 1.6156410727 19.9076946186
O 117
5.9563506411 2.7584448183 20.4192239741
H 118
6.6310789326 2.6251804126 21.1362698178
H 119
5.2371593426 2.0819637659 20.5022912537
O 120
5.8753624357 4.3722813429 -0.0521303056
H 121
6.2288431235 5.0376124239 0.5943611008
H 122
6.3796987374 3.5635465652 0.1627125093
O 123
6.2675042808 6.4821249226 17.0084818571
H 124
6.2223779947 5.8799460802 17.8188598526
H 125
5.3178510572 6.733549463 16.813827637
O 126
10.3576877947 5.3837513866 22.0122418057
H 127
-2.6313329832 4.2743401629 0.6250046737
H 128
-3.0764101902 6.1119092646 22.0984303342
O 129
11.0797877122 2.3696124713 18.8483272377
H 130
10.8406032469 1.729093264 18.1249597424
H 131
12.0063851122 2.1052110776 19.1228069621
O 132
9.4781556713 4.161099354 13.5371072241
H 133
9.948829204 3.9891504952 12.6949807329
H 134
9.5291112318 5.1210148949 13.7607463103
O 135
0.9762938104 5.0418178919 1.4871554966
H 136
1.398886918 4.3904620359 2.0913554341
H 137
0.1687311956 4.5805158352 1.1964653583
O 138
8.0338963456 2.3579530787 18.716520733
H 139
7.9603642275 1.6361720252 18.0217159807
H 140
7.149738772 2.4260617156 19.1720309862
O 141
6.4397287229 5.1175626365 19.1744767755
H 142
6.1419938118 4.3098988817 19.6553103373
H 143
7.4447716521 5.1735036525 19.2823908008
O 144
4.766568577 2.0367831144 11.3631308156
H 145
5.2012306367 2.5551521508 10.6557629883
H 146
4.2649129533 2.6907232586 11.9216413911
O 147
5.2592953174 1.0866259572 16.8315941396
H 148
6.257916046 1.1485000613 16.6854648352
H 149
4.9225315102 2.0169636309 16.8488244682
O 150
0.8348670163 5.3177671175 18.8432706033
H 151
0.2288214276 5.7771589085 19.4764043835
H 152
0.9429044692 5.9992623886 18.1242437154
O 153
-1.6646631139 6.9501851016 12.6736424127
H 154
-2.437213393 6.7023992134 13.2314127497
H 155
-0.8780278005 6.8336980051 13.2712621905
O 156
2.5901619814 3.7231109804 20.8007071661
H 157
2.0588541434 4.3032507475 20.215617255
H 158
1.9765542155 3.0338568309 21.2431344869
O 159
8.4267807478 4.0202536437 16.6053200097
H 160
8.2015274796 3.5201265339 17.4482769498
H 161
7.7273944355 4.6971833055 16.4956110991
O 162
4.4546180023 3.7176545053 16.3521574122
H 163
3.4832975807 3.6702792653 16.0589750478
H 164
4.5885024477 4.4614022038 16.9667067825
O 165
7.1412118554 0.8634372242 13.4146814742
H 166
7.4675330596 -0.0117334394 13.1287759172
H 167
6.1835474439 0.6836872836 13.6660706862
O 168
1.6271164396 2.8707249059 10.8022996381
H 169
2.1856393595 3.4067003786 11.4277657291
H 170
1.4788511319 3.3986330925 9.987207625
O 171
-1.0416999091 4.533779305 10.6731155686
H 172
-1.3363205886 3.673940392 10.3093019451
H 173
-0.2539403169 4.7611791584 10.0849423787
O 174
11.2363984559 3.4090263993 15.9773252308
H 175
10.5235012679 3.9646667203 16.3466344252
H 176
11.9244168696 3.2986168432 16.6871662082
O 177
0.4407757807 6.3429903062 14.2572964666
H 178
0.4941698749 6.6089125981 15.2135533654
H 179
0.1799555203 5.3716446152 14.2363470643
O 180
2.0071223653 3.1964486901 15.5719698943
H 181
1.2987337965 3.5315929471 14.9576150172
H 182
1.4598377474 3.0659227716 16.4144482093
O 183
5.4502897284 5.2556794045 12.2954066974
H 184
6.1130378284 4.6867769436 11.8192128146
O 185
7.9101083507 0.9844860645 16.4519968199
H 186
3.5218479777 6.2224205245 16.0387750679
O 187
9.1141094218 5.2633350072 19.1843207967
H 188
9.2213984948 5.0904530241 18.2303772865
