# Supplementary material for: Is there a future for 43Ca nuclear magnetic resonance in cement science?
Source: Phys Chem Chem Phys. 2025 Apr 9;27(17):9159–68. doi: 10.1039/d5cp00491h (PMC11997747; doi:10.1039/d5cp00491h)
Supplement: CP-027-D5CP00491H-s001 [file CP-027-D5CP00491H-s001.zip › QE-Files/CSH-bulk-structures/CONFIG_2-11]

2-11 -56615.876427 eV
0 3
   6.686542530  -0.115242460  -0.014543161
  -8.302724737  12.228912031   0.129576180
   0.775502791  -5.930329812  13.462499517
O 1
-1.0862805151 10.0823905308 1.1701965586
H 2
-6.8128274033 10.4975150955 1.2812250552
H 3
-1.3988787291 9.8528172599 2.0974370542
O 4
1.8539171799 3.7252565901 2.287456461
H 5
1.7515551709 3.060584595 2.9998962691
H 6
2.6176621813 4.3321913483 2.5921851777
O 7
-2.0373439017 9.4319991537 3.4860392695
H 8
-2.6716813339 10.243115187 3.5637680602
H 9
-2.6178195775 8.6716645554 3.2668244016
O 10
3.6388259554 -3.6821176445 10.4671875578
H 11
3.284018625 -4.628222302 10.5731935681
H 12
2.865227106 -3.2312023119 9.9946261739
O 13
4.2321849786 -3.3740857274 13.7554329745
H 14
3.6256260086 -4.1694392399 13.4924937339
H 15
2.9123654158 3.0052870889 0.9853212847
O 16
-2.6368533621 5.842928742 10.6635520704
H 17
-3.2669624262 6.2486342348 10.0252286213
H 18
-2.7464374301 4.8082712267 10.6514287066
O 19
-0.0288400524 6.4927455423 2.839716721
H 20
0.8457353849 6.9247251657 2.8450723273
H 21
-0.4798801394 6.6827566396 3.7128329963
O 22
-2.9715033017 11.5046680261 0.0713123039
H 23
-2.2352226141 10.9513076296 0.5029875058
H 24
4.5858554132 -0.7918031758 0.6120183103
Ca 25
-1.2929369497 8.9066300783 5.8161659306
Si 26
-4.6698462604 8.5572711576 4.9172219334
O 27
-5.8219719694 8.0447721499 5.9477740734
O 28
-3.5985401907 9.4019223425 5.7958678937
O 29
-3.9756068207 7.2426080821 4.1617858715
O 30
-5.3115473873 9.3800466466 3.6472094728
Ca 31
4.8590304415 -0.3982825646 5.810160489
Si 32
1.4555666202 0.1069855733 4.9339842064
O 33
0.4750364216 -0.8568068793 5.8150154614
O 34
2.6881657724 0.4982926841 5.9146643556
O 35
1.9108443178 -0.4933941201 3.4816570169
Ca 36
-2.4235469028 5.9496275981 7.5977961795
Si 37
-5.6810930315 5.6412580502 9.1375955046
O 38
-4.4788867637 6.4360506707 8.3775131535
O 39
-0.2947457257 5.4541166165 8.1275949245
O 40
-5.8524589667 6.2005362619 10.6629415155
Ca 41
3.885550424 -3.4334896485 7.8032758253
Si 42
0.3273965431 -3.0365668924 9.1171412744
O 43
-2.0739901012 8.2244884967 8.0673236768
O 44
1.9006697491 -2.7714431337 8.7437061715
O 45
-0.2364331096 -1.4658035016 9.0740091183
O 46
0.1076349936 -3.499955094 10.6677948717
Ca 47
0.7300624707 -5.3016041071 11.809944239
Ca 48
-4.5376236083 4.946979619 12.3688803192
Si 49
3.2177816141 -1.321250621 2.8783878147
O 50
-5.2059248274 10.8825453207 1.3946961198
O 51
4.6265380455 -0.7300043018 3.4468630246
O 52
-0.4885482002 -0.6055804128 13.2554370136
H 53
-0.0525710695 -0.0318966703 12.4919727505
H 54
-1.7688081098 6.037525963 0.2813813772
O 55
-2.3691166893 7.2462143081 1.3435646535
H 56
-1.5208465164 7.6624887999 1.595920767
H 57
-2.5390281016 6.518955864 2.0417755982
O 58
2.2053333475 -1.5192905573 12.0840092198
H 59
1.5120819574 -1.6730218095 12.7552193734
H 60
1.9066997401 -2.040415614 11.3119055722
O 61
-1.114411301 1.6245812295 2.4604196824
H 62
-0.2883199346 1.4931459711 2.9928266435
H 63
5.0632998565 0.6692832948 2.7298398101
O 64
-4.8027058586 7.3766734441 0.2826450368
H 65
-5.4098991337 8.1596413973 0.1266406127
H 66
-3.9881344166 7.6658128804 0.7572303169
O 67
0.5543322305 0.9003082042 11.4596962269
H 68
0.6064122289 1.9257976118 11.9594484306
H 69
0.0594692942 0.9740876261 10.5964694194
O 70
-0.2075277098 2.4855862479 0.219045761
H 71
-0.7217071751 1.9872921399 0.9393266882
H 72
0.6887087319 2.0422631055 0.2481140192
Ca 73
3.1367828655 2.7431265739 6.2420322039
Si 74
-0.0953615723 2.6949385031 5.3439752443
O 75
-1.4481685588 2.0647783343 5.9875125232
O 76
0.8921602917 3.1429026057 6.5683251826
O 77
0.7031224319 1.5211939029 4.4273347271
O 78
-0.2629376024 4.0099035307 4.4214835705
Ca 79
0.7172291439 5.5740281788 5.9407179739
Si 80
-2.8969792682 5.9784591351 4.4840945767
O 81
-3.6441251619 5.0745752164 5.6207632
O 82
-1.5484848222 6.6407256109 5.1566447644
O 83
-2.6837112025 5.2570568026 3.0258368521
Ca 84
1.84497872 -0.3759526093 8.0532688986
Si 85
-1.5444062098 -0.4078667666 9.1606521956
O 86
-0.7593000858 0.989435945 8.9836413043
O 87
4.1251936153 -0.9975296639 7.9497270408
O 88
-2.2572017765 -0.5633813404 10.6214419597
Ca 89
-0.6131291881 3.0019008101 8.312082106
Si 90
-3.8677793519 3.133284508 9.4269034796
O 91
2.4823119633 1.4475357414 9.1891410626
O 92
-2.8536353581 3.7178078191 8.2649469736
O 93
1.3813845587 3.8944118869 9.3471935282
O 94
-3.2551103547 3.3715554363 10.9303097369
Ca 95
5.133752945 -2.4164833136 11.8365985427
Ca 96
2.9198372493 0.7873794556 11.4141689904
Ca 97
-0.7036463329 4.2779522544 2.2774066622
O 98
2.584743313 -5.2901271495 13.2429274634
H 99
1.9020890706 0.2179190745 0.6560550063
O 100
0.8977266723 2.9990904576 12.6142136381
H 101
-0.5565566457 9.1061714016 -0.1590723519
