# Supplementary material for: Is there a future for 43Ca nuclear magnetic resonance in cement science?
Source: Phys Chem Chem Phys. 2025 Apr 9;27(17):9159–68. doi: 10.1039/d5cp00491h (PMC11997747; doi:10.1039/d5cp00491h)
Supplement: CP-027-D5CP00491H-s001 [file CP-027-D5CP00491H-s001.zip › QE-Files/CSH-bulk-structures/CONFIG_surf15]

Surf 15
0 3
  13.169453827  -0.143853553  -0.030874132
  -4.027786433   6.239459059   0.073706821
  -0.053035071   0.233739560  22.299965349
Ca 1
5.8078404418 0.0333622329 6.71624433
Ca 2
2.5699850836 0.0091774169 4.6629456992
Ca 3
0.4607622483 2.961928168 4.4383539541
Ca 4
3.7726319837 2.9228153381 7.0143272675
Ca 5
10.318724584 2.4540700242 9.7905117638
Ca 6
1.3184059075 1.5595812184 10.1795965643
Ca 7
-0.483206764 3.1273280146 12.8456740132
Ca 8
8.317918833 5.9911777182 6.2073352568
Ca 9
9.205961828 -0.0743369882 4.2708490787
Ca 10
7.207519378 3.0172453076 4.1946857502
Ca 11
10.3697033681 2.8916131411 6.0627851259
Ca 12
7.2406364584 1.0142555015 9.8492191234
Ca 13
-2.9161537999 5.5163600351 18.9865336214
Si 14
-0.8599954818 2.1272525447 1.169061124
Si 15
7.2931075532 3.2646949427 7.6503623645
Si 16
10.3228087011 3.2719793398 3.0921520104
Si 17
5.3783443977 1.7915628719 1.6271862243
Si 18
0.0330054018 2.8583996136 7.8213133118
Si 19
3.7370012092 3.2504624169 3.8840289182
Si 20
-1.4797240968 5.7614266099 7.7486132656
Si 21
1.9875123824 5.8699146235 3.7934222121
Si 22
5.3240934174 5.9268281775 7.6589457481
Si 23
8.6256911886 5.8571988465 3.1429420946
O 24
2.8750810759 4.5608048384 3.3458837886
O 25
3.5484396884 0.6654070703 7.0523265623
O 26
6.9008935419 0.6975211105 4.5494267732
O 27
-2.7110858104 5.4628407653 6.7017027533
O 28
0.7584235701 5.3646537075 4.7188898618
O 29
4.9074745188 1.596347662 0.0790930902
O 30
0.3871296685 2.8949043694 1.9641588633
H 31
1.0013610767 3.5122095835 1.4882376514
O 32
-0.7161512433 2.1314680848 9.0802873234
O 33
4.1480166466 2.4763301151 2.483916139
O 34
9.3776505339 0.4177272809 9.061133642
O 35
12.2875849339 0.4229190417 1.6556964919
O 36
6.4358174854 4.6851902976 7.7723694534
O 37
9.3166401015 4.4722629305 2.5824306984
O 38
9.9901754182 0.6353644739 6.4012998073
O 39
0.4249593841 0.6448418882 4.0648984975
O 40
3.8524191636 5.3048944256 7.3096270075
O 41
7.32474851 5.42273002 4.0100333442
O 42
-0.8687181231 2.4194122928 21.8628710927
O 43
6.7612514033 2.5995321008 1.8275100988
O 44
8.2612187525 3.1729996718 8.9863307085
O 45
10.9183101016 2.6927194348 1.6528134488
O 46
6.2191097492 2.0294458214 7.6582841305
O 47
9.4186524548 2.166753305 3.8626503964
O 48
8.1606154415 3.4515538653 6.2754355714
O 49
-1.713626828 3.8774397234 4.1899643954
O 50
-0.3642630531 2.133172072 6.4097631659
O 51
2.7298128112 2.3839675155 4.8190529947
O 52
1.6435183189 3.0402501503 8.1832020244
O 53
5.0157291179 3.717241668 4.7568309006
O 54
-1.8685771163 5.9629946184 9.3073262929
O 55
5.5098040499 0.2192931161 2.2333994857
O 56
-0.5427306172 4.3869394199 7.6135852225
O 57
1.54520927 5.5170071202 9.2106184282
H 58
1.6466029997 4.5516259206 8.8662566966
H 59
0.5798396413 5.6611835051 9.3111265178
O 60
3.1188668505 5.4279855155 19.4588519034
H 61
2.9245263119 6.2584436174 19.9742701325
H 62
3.6211850187 4.864714541 20.1058757077
O 63
7.1942290835 5.2204163972 10.4516621298
H 64
7.6878871084 4.5494619563 9.876627388
H 65
6.5164626906 5.6929656664 9.8616802739
O 66
5.0340618948 5.6709140637 1.905277588
H 67
4.928333517 6.4831719667 1.3312878666
H 68
5.8006991518 5.2044973301 1.519512339
O 69
-0.8199807136 5.5062879139 17.8196213191
H 70
-0.1785117324 5.9316418835 18.426377735
H 71
-0.412208609 4.6183006449 17.5409923813
O 72
-3.1648459657 5.7608935339 15.6346794922
H 73
-3.8177443726 5.9976765108 16.3362859513
H 74
9.5785163536 5.0654507241 14.9103319856
O 75
10.1772622514 3.116276946 18.1951385759
H 76
10.6248695314 2.6890617228 17.4450970639
H 77
10.1871735337 2.469379208 18.9519077266
O 78
10.9246255104 0.219699995 16.0536317414
H 79
10.1841473889 0.0935978598 16.7122268864
H 80
11.7427176267 0.3911590325 16.6628052307
O 81
1.0952308419 1.7198492383 14.1314973649
H 82
1.8984615552 2.1211511465 14.5195790318
H 83
0.9559566568 0.9104793239 14.7312445912
O 84
2.7355208173 -0.2164751402 2.2504654279
H 85
-0.320794393 5.9881276658 2.198205665
H 86
2.4370793053 0.481867567 1.6142530023
O 87
3.4992369708 0.8905376088 15.4450132598
H 88
3.1970961502 0.3897466413 16.2439417961
H 89
4.3096106573 1.3769038858 15.7554172934
O 90
0.0433442302 4.6535931102 14.496938841
H 91
-0.0213907174 4.1289575383 15.3379983828
H 92
-0.1267970492 5.6014319262 14.748461349
O 93
0.8266103602 3.9733298429 20.4785249656
H 94
0.2087508222 3.3781867427 20.9956067964
H 95
1.4929405836 4.2736994554 21.1378103491
O 96
2.4881792543 0.5702835388 12.1238073257
H 97
1.9523545967 0.8296614217 12.9236415404
H 98
-1.5719491753 5.8244770323 12.1131241413
O 99
9.3166716658 4.8144042863 13.0046687178
H 100
10.0089778829 4.4532824006 12.3142902386
H 101
8.4934922895 4.315540901 12.8690003946
O 102
6.8554985294 1.4841171071 20.7175964435
H 103
7.6228407827 1.7243533928 21.2946847992
H 104
6.0693013557 1.5605295967 21.3485269377
O 105
3.8758882583 2.8357978241 12.6272286439
H 106
3.7069302049 1.8690990675 12.6938511299
H 107
3.0329104975 3.1568115995 12.1962398811
O 108
-0.5048141801 0.9365466107 11.7001545354
H 109
12.0889426004 0.2417264955 11.0558415336
H 110
12.963994132 0.0629256309 12.2967840365
O 111
0.2177546041 3.2819171649 16.8920961335
H 112
1.1974399148 3.3927047629 16.834108131
H 113
0.0491875586 2.3303000466 17.2342029194
O 114
3.825082968 0.2431079206 20.2091239252
H 115
0.0927538365 5.5292537571 20.371190856
H 116
4.2104227388 0.7006566743 20.9893382595
O 117
8.7052232716 1.6621368534 0.3963217187
H 118
9.5029532598 2.1816664594 0.6613246814
H 119
7.9479204364 2.0322259208 0.996393756
O 120
10.2997663883 1.2861868115 20.2674190724
H 121
11.1111720063 1.5262353969 20.7979623216
H 122
9.577945628 1.4650584692 20.9031638118
O 123
2.1990936853 4.4461340088 0.5751547649
H 124
1.9093199415 5.2837448816 1.0262911289
H 125
3.096978539 4.3191694533 0.9513613357
O 126
2.3117665605 1.722389862 22.4578590432
H 127
2.0493595735 2.3959742631 0.3067140663
H 128
3.3311024602 1.8018843882 22.3929107305
O 129
-2.4884352928 4.3386501914 20.997047273
H 130
-2.7053394451 4.940565238 21.729063132
H 131
11.3043409162 3.5039263921 21.3272963887
O 132
5.1514687152 6.2713267916 18.1130432542
H 133
9.6994551014 0.4063771384 18.7847789654
H 134
4.3329083611 5.8635573997 18.5754805543
O 135
7.1456222125 4.8690344211 22.371316286
H 136
7.7009966652 5.3509124789 0.5266285749
H 137
7.1549300982 3.8677776816 0.7163480795
O 138
2.9532533998 3.9676210142 16.5739271844
H 139
3.0622891815 3.5740104211 17.4882878782
H 140
3.4668220558 3.3693456904 16.0002005774
O 141
5.6330975441 2.3354685521 16.2875690852
H 142
6.3117172939 1.6049176789 16.1746842624
H 143
5.7250569444 2.6276605004 17.2475811306
O 144
5.8050550294 2.6230332752 10.811178967
H 145
6.1203597477 3.5228277654 10.5947910109
H 146
5.090223482 2.7407205468 11.5139131386
O 147
2.683878672 2.5411024373 18.8341858342
H 148
3.1109787279 1.8169963069 19.3353194432
H 149
2.0169846222 2.9673625836 19.4271817101
O 150
7.4887601099 0.4244989229 15.943219077
H 151
3.1883725276 5.7120566372 16.1159706815
H 152
8.1351767898 0.544341781 16.68468571
O 153
6.6100214835 4.2680688465 14.7234677168
H 154
6.8249125293 5.075874107 15.2940656404
H 155
6.1103767368 3.6304146837 15.3181164926
O 156
4.8363334793 4.1159412716 21.0198348507
H 157
4.800088532 3.2582926357 21.5433529547
H 158
5.5823244296 4.6214274982 21.4218210187
O 159
8.2809346753 2.2880259076 14.0693872866
H 160
7.9884227461 1.4898118966 14.5796996899
H 161
7.7069463547 3.0513796232 14.3678970572
O 162
5.5833643883 5.4581730807 12.5907069816
H 163
6.2103237924 5.1589508823 11.8876255993
H 164
5.8561269192 4.9915601397 13.4381977332
O 165
11.0013772613 2.2404769488 14.2830940128
H 166
10.0339728755 2.4275051387 14.1842103153
H 167
11.0131364126 1.4785323377 14.9283714854
O 168
9.0373686707 1.6473609028 11.6217607066
H 169
9.3704971851 0.7726988752 11.9864345176
H 170
8.6359467708 2.0399520405 12.451407189
O 171
3.0167123049 5.8113777888 11.8127907452
H 172
2.402736053 5.0458656405 11.9085390177
H 173
3.8838237642 5.5251679083 12.2021188539
O 174
6.115813204 3.1255469782 18.7765009996
H 175
6.4787780893 2.4220739224 19.3933959157
H 176
5.4488388368 3.5595345104 19.3687884697
O 177
8.0193838248 4.8774551774 19.6452165999
H 178
7.3701053681 4.2832842313 19.1858328839
H 179
7.8130442081 4.8084346432 20.6070069071
O 180
0.7543735343 0.6979805444 20.6743121161
H 181
0.0014335848 1.2390094262 21.0262063417
H 182
1.5065609159 1.0307151601 21.2470443264
O 183
1.4090164474 3.4801415191 11.5341218386
H 184
1.2495457863 4.1368482599 10.8311256299
O 185
-1.9955829426 4.1808314697 11.4111657562
H 186
-1.8669518421 4.8064287776 10.6370514882
O 187
-0.2635067246 0.7950054433 17.657402655
H 188
12.3187574733 0.6375057564 18.4081745261
