# Supplementary material for: Is there a future for 43Ca nuclear magnetic resonance in cement science?
Source: Phys Chem Chem Phys. 2025 Apr 9;27(17):9159–68. doi: 10.1039/d5cp00491h (PMC11997747; doi:10.1039/d5cp00491h)
Supplement: CP-027-D5CP00491H-s001 [file CP-027-D5CP00491H-s001.zip › QE-Files/CSH-bulk-structures/CONFIG_surf12]

Surf 12
0 3
  13.180574492  -0.074417042   0.124355381
  -3.997938839   6.176616784  -0.220196528
   0.206528582  -0.659866746  22.353408094
Ca 1
1.5515184841 6.1377555218 6.692488597
Ca 2
-1.7090719623 6.2054758281 4.3299144218
Ca 3
0.2218620042 2.9170478357 4.6294846688
Ca 4
3.34252199 2.899856785 6.8859538063
Ca 5
-2.5971215445 3.7002087638 9.7847514931
Ca 6
0.4012677904 1.1591904589 10.4452834857
Ca 7
0.3983080191 0.5294186302 15.0679498457
Ca 8
7.9059735827 5.8122020659 6.4074116461
Ca 9
4.9321937896 5.9586778346 4.3648144624
Ca 10
6.9491482993 2.9028743992 4.2944283825
Ca 11
10.0791777139 2.7160436482 6.164879213
Ca 12
6.8903013249 0.7188419117 10.1247044568
Ca 13
3.5545730058 -0.6788303225 21.4566816198
Si 14
11.6777985153 1.5133683864 1.0324715394
Si 15
7.1234029546 3.1665182231 7.7954239327
Si 16
10.0418396092 3.0596819245 3.0972637044
Si 17
5.1335958782 1.7436858771 1.6383941449
Si 18
-0.3304573035 2.9874118231 7.619953804
Si 19
3.4444355794 3.1277527955 3.7482540366
Si 20
-1.9992301659 5.7813289309 7.3410118894
Si 21
1.7560985823 5.7975926851 3.6341285436
Si 22
4.9942202618 5.7588418932 7.6646671329
Si 23
8.3509585376 5.7820311733 3.0670221827
O 24
2.634514248 4.4651178873 3.2256278878
O 25
3.2192621757 0.6236591659 7.1813199562
O 26
6.642139103 0.6160963725 4.7822501762
O 27
-3.0553859106 5.6559392422 6.087806213
O 28
0.4661959903 5.300941517 4.4894052639
O 29
5.0858842016 0.7941947068 22.4205032148
O 30
-0.0498233061 2.2805070011 1.3644870169
H 31
0.2749886517 1.7613223223 2.1827798635
O 32
-0.6122247033 2.6537923549 9.1753543136
O 33
3.7419412401 2.2820827868 2.3747046996
O 34
8.9938488935 0.3196070285 9.327506939
O 35
11.5874745931 0.0835377511 1.8613318467
O 36
6.055013191 4.4497224139 7.7362006573
O 37
9.1210979577 4.3690437701 2.6939591322
O 38
9.6604871785 0.5038816109 6.6786846505
O 39
0.251121295 0.8366954316 3.5244754277
O 40
3.5494856023 5.1488268132 7.216103129
O 41
7.2497920784 5.4462143606 4.2034754433
O 42
11.751577393 0.6917641829 21.7996985054
O 43
6.3196322488 2.8015866376 1.9956854546
O 44
8.2646505537 3.5189042785 8.9490795378
O 45
10.4412964256 2.4654699997 1.5880853974
O 46
6.2731251071 1.8132494949 8.0624541023
O 47
9.1851067322 2.0273302139 3.9947745919
O 48
7.8957941664 3.2997813165 6.3523091537
O 49
-1.8307322519 3.6131776256 3.8108465719
O 50
-0.8376168569 1.9361332603 6.4653999139
O 51
2.4560573279 2.2980452938 4.7433447908
O 52
1.1631377054 3.5300237135 7.2596729709
O 53
4.7431471375 3.5575873072 4.6264397441
O 54
-2.6369162088 5.9058714552 8.8245855713
O 55
5.3887445392 0.2898595743 2.4013637833
O 56
-1.4586835363 4.1867252268 7.3208170848
O 57
1.1394175542 5.4804812666 9.076763351
H 58
1.210303251 4.5684198614 8.6713326028
H 59
0.2077663525 5.611503956 9.3278726686
O 60
3.6254750724 4.7595491349 18.9543908204
H 61
3.6174957481 5.5431726523 19.5668691944
H 62
4.0601550931 4.0495865074 19.4702714555
O 63
7.5318932636 6.0259698909 9.7326619143
H 64
7.7409055446 5.1106335761 9.3908147292
H 65
6.5539080812 6.2305807375 9.5050472538
O 66
5.1414727175 5.1909585909 1.9941652943
H 67
5.8902297717 5.7478866184 1.6756844015
H 68
5.5745159444 4.2698799939 2.0047990778
O 69
2.5115821578 0.6278634375 16.6099366296
H 70
3.1045995445 1.3852734471 16.3685421252
H 71
2.4446470371 0.6841829946 17.5847646568
O 72
-0.9113482273 3.2488211222 20.2547691649
H 73
-1.7523105039 3.3689383144 19.7218236074
H 74
-1.0345209868 2.435830007 20.7946546603
O 75
10.4620063817 3.1163259791 16.6010731888
H 76
10.2870893045 3.5180843099 17.4900642586
H 77
9.8594700153 2.3443726825 16.5886980382
O 78
12.7246931564 -0.1360288425 17.3389649948
H 79
8.1715965248 5.2623074328 17.3623477623
H 80
-0.1523473403 0.2888198252 18.0797293831
O 81
2.0703805111 1.8123443293 13.8801239509
H 82
2.1571017665 1.9339231806 12.8674285816
H 83
2.954056598 1.9808361007 14.2472466793
O 84
-1.2292588459 5.5303957202 2.0564724837
H 85
3.7082008919 -0.5015034468 2.0052245788
H 86
-1.2400713169 4.6245281983 2.4703115404
O 87
0.7727239981 5.0779283545 15.3817641487
H 88
4.2254050282 -0.4686035678 16.1192617077
H 89
1.7426852822 5.2700779793 15.459796051
O 90
-0.0574959074 2.5996583425 16.0801148329
H 91
-1.0081691586 2.7498023773 16.3132493593
H 92
0.2947660156 3.4851286169 15.804501815
O 93
0.9714032519 4.81308909 19.3318104602
H 94
0.5720320055 3.9168562041 19.3366337106
H 95
1.9399223962 4.699747789 19.104251004
O 96
0.6127770739 5.3147042189 12.7255352123
H 97
0.5889839976 5.2509950973 13.7241109575
H 98
-0.2343765441 4.9248320265 12.3878881404
O 99
-2.2360475484 4.8041159018 14.3761307748
H 100
-2.1105674091 4.4996160439 13.4501936777
H 101
-2.4489449458 4.0724082368 15.0095374252
O 102
7.2875971319 0.5923583898 20.9675707597
H 103
7.6837785238 1.3392905644 21.5035742831
H 104
6.4624130423 0.3976347292 21.4992884412
O 105
4.8558340769 1.4589966755 11.4948496145
H 106
4.7812435148 0.711208186 12.1479661753
H 107
3.8694210044 1.6812219542 11.2889554773
O 108
0.0727208977 0.1416046369 12.5956732595
H 109
12.345077582 -0.393995802 12.6927003142
H 110
-3.2025951652 5.6239433596 12.1893437382
O 111
0.3798497836 0.1799336404 19.8803747553
H 112
1.2204420591 0.6224174179 20.0988581065
H 113
-0.2619759858 0.4132264295 20.6232587111
O 114
0.5737964131 4.6420438399 0.1230332493
H 115
0.3566426642 3.8075937521 0.5919805221
H 116
1.5676944329 4.7411759004 0.1843169105
O 117
8.0784590367 3.176924579 0.1777928188
H 118
8.9459323722 2.883375644 0.535139283
H 119
7.393689026 3.0672476172 0.9538325841
O 120
9.7629465283 1.1738723783 20.1166009953
H 121
10.5325519857 1.0165529944 20.7408733389
H 122
9.0154335139 0.6761512028 20.5072569966
O 123
3.1738059541 4.5623548549 0.1871505358
H 124
3.7768785766 4.8656971758 0.9153181804
H 125
3.9391523555 3.8022241616 21.7413364014
O 126
2.328206377 1.3510278785 21.9764492142
H 127
2.827045407 2.1225869641 22.3401477945
H 128
1.313197776 1.9516127156 0.1808648904
O 129
9.9934691321 3.7580288242 19.2075783151
H 130
9.7319106503 4.674604122 19.5299339727
H 131
9.5134902878 3.0595200134 19.7057559755
O 132
8.5013244423 1.3036521815 17.6770868471
H 133
9.0413763074 1.2556945962 18.505435671
H 134
8.8290031929 0.508984716 17.1740176148
O 135
7.2456917889 4.2780358357 20.867805954
H 136
7.3371355879 5.2246262031 21.1708554709
H 137
7.7507205331 3.7160381279 21.5248269312
O 138
4.5702223147 2.3144746642 16.0385994194
H 139
4.5770936137 3.2931947421 16.0376722458
H 140
5.0391465805 2.0418862497 16.8892407177
O 141
3.4117462667 5.3811184989 14.8663896595
H 142
3.7140968032 4.8042127734 14.1188739729
H 143
4.1607524116 5.3093906253 15.5145502943
O 144
7.8778510825 2.6406549388 11.2269350299
H 145
7.9812485888 3.0699342667 10.2452398242
H 146
7.4309814022 3.3047230636 11.7952725778
O 147
3.2513565059 0.7237034319 19.3818272977
H 148
4.0898704176 0.4131895754 18.9577410654
H 149
3.4348617462 1.6397729495 19.6661342576
O 150
5.5721763898 5.1994841284 16.3817908595
H 151
6.3553504539 5.1131670311 15.7562293939
H 152
5.8939104626 4.7619257879 17.2074003996
O 153
7.0175776932 1.9488850756 14.6856255916
H 154
6.0926550913 2.0026748003 15.0212436479
H 155
7.271051977 0.9984024744 14.7626716268
O 156
5.0307799583 2.7854962669 20.5805527438
H 157
5.0683426507 2.0687896303 21.3013371197
H 158
5.8280961541 3.3775683849 20.7235242599
O 159
7.678536825 4.5359891428 14.7993870436
H 160
7.6416719118 3.5417438007 14.8732946461
H 161
7.3881227385 4.6817731111 13.8619177743
O 162
4.7323635954 3.9314759018 12.9034320505
H 163
5.5795270945 4.4690308381 12.6743638784
H 164
4.8607540334 3.028170255 12.5145129449
O 165
11.0935712305 1.0832671432 14.5374732432
H 166
10.8143324027 0.4526900304 13.8261500402
H 167
11.0061553927 1.9467420369 14.0954775394
O 168
10.3960958227 1.9938255905 11.7587249524
H 169
10.5499740586 1.0266441709 11.8168702391
H 170
9.4012582062 2.0953518987 11.7525985251
O 171
2.8941713804 5.0686349079 11.3811979377
H 172
2.063094385 5.0582816847 11.9367959563
H 173
3.6247819243 4.6527253346 11.9341582965
O 174
5.7345953593 1.3291911011 18.2116978276
H 175
6.7004667091 1.1603054191 18.0566012195
H 176
5.6894696015 1.8783570906 19.0301028731
O 177
7.1779700974 3.9600597857 18.1520787045
H 178
7.6253926814 3.1313743767 17.8813878853
H 179
7.3180447933 4.0630807104 19.129220687
O 180
-2.6267876925 4.9716201297 22.3074923767
H 181
-2.3922255494 5.5526214766 0.8440080175
H 182
9.8398833842 4.2348145041 22.4473561993
O 183
2.3137043742 2.0706586878 11.2657481307
H 184
2.4059486101 3.0381880553 11.1497784203
O 185
-1.8907878923 4.8886163969 11.5751737642
H 186
2.4721244986 -0.415827179 11.5532364115
O 187
6.8552415847 5.2714110509 12.3456398361
H 188
6.9191226314 5.3345548916 11.3652953244
