# Supplementary material for: Is there a future for 43Ca nuclear magnetic resonance in cement science?
Source: Phys Chem Chem Phys. 2025 Apr 9;27(17):9159–68. doi: 10.1039/d5cp00491h (PMC11997747; doi:10.1039/d5cp00491h)
Supplement: CP-027-D5CP00491H-s001 [file CP-027-D5CP00491H-s001.zip › QE-Files/CSH-bulk-structures/CONFIG_surf24]

Surf 24
0 3
  13.248147021  -0.034024820  -0.231344637
  -4.152745649   6.179465700   0.079197351
  -1.970791926   3.151815709  22.957478817
Ca 1
1.2763249256 7.1416705353 7.0624908304
Ca 2
1.933009 0.995227475 4.9594469434
Ca 3
-0.1266588404 3.9236286387 4.9786943933
Ca 4
3.2442349216 4.0067166825 6.9064934939
Ca 5
3.273175247 6.1265504753 0.6476836598
Ca 6
-1.6439619549 5.1327395476 10.5965939932
Ca 7
7.7543074663 6.9565191652 6.567931236
Ca 8
8.7098845808 0.9740404985 4.7200881682
Ca 9
6.5228444925 3.8011912686 4.7903791287
Ca 10
10.0328885492 4.0022718452 6.7253911887
Ca 11
7.9164486791 4.1214589183 16.0842655141
Ca 12
1.4290040008 0.8570183251 0.4365072089
Si 13
-1.6930144798 2.7006084537 1.5198747991
Si 14
6.5501344294 4.1827889232 7.759209457
Si 15
9.7464583881 4.1635340037 3.4399447941
Si 16
4.4197590005 2.6522678748 1.2792071675
Si 17
-0.1190601588 4.1393844442 7.9889389878
Si 18
2.9980459079 4.2373861245 3.5771946306
Si 19
-2.009986266 6.8204091282 7.9789642438
Si 20
5.4629145832 0.7033119051 3.7142214306
Si 21
4.8815426652 6.9613286154 7.9972031643
Si 22
12.1571770693 0.5613755495 3.4287151454
O 23
2.1592304867 5.6191593681 3.1050148059
O 24
3.1125750219 1.6060855723 7.0191054857
O 25
6.3988243716 1.3973721889 4.846839443
O 26
-3.3245504206 6.5223823018 7.0699727024
O 27
-0.0755493922 6.298828036 4.4243095179
O 28
3.6358606751 1.6865755505 0.2369165497
O 29
-0.086828287 3.1260214433 1.6915292567
H 30
0.2195240823 3.9296277931 1.1871513087
O 31
0.3245032019 3.9708008737 9.5483135231
O 32
3.3194620653 3.6505174122 2.0452768401
O 33
5.075449378 7.5613259711 9.5217431041
O 34
11.5125348375 1.1741898365 2.0036767321
O 35
6.0478138289 5.7626212595 7.9268153405
O 36
9.0799863363 5.6125605256 2.9519895238
O 37
9.5859788498 1.767996835 6.7180233814
O 38
-0.2726630048 1.6750246564 4.5385274914
O 39
3.4443829224 6.3278970858 7.5684564966
O 40
6.8078477307 6.1333424426 4.4174307151
O 41
11.1594010168 2.5836056407 -0.3196137368
H 42
8.4270097941 5.1604267436 22.3859790052
O 43
5.5766204684 3.5568985064 0.5789233142
O 44
6.8087615194 3.596976175 9.2530484137
O 45
-2.8031300661 3.6262245871 2.2719167457
O 46
5.4401576073 3.3272005204 6.9190407688
O 47
8.581371349 3.1348712134 3.9037310179
O 48
7.8024878041 4.3975801077 6.7279582342
O 49
-2.3977397055 4.5364953648 4.8232121561
O 50
-0.9033544642 2.9600971305 7.1939054582
O 51
2.1283056073 3.281436243 4.5407524228
O 52
1.0209705538 4.7531358329 6.9916667698
O 53
4.3615230863 4.6973833242 4.343114929
O 54
-2.1615878429 7.149754688 9.560208023
O 55
5.173672809 1.7629820621 2.4815215917
O 56
-1.3214338127 5.2969669078 8.1024224452
O 57
3.5545109237 1.7004707859 11.9477901936
H 58
4.056971969 1.67005621 11.1014646437
H 59
2.6274318561 2.0090888347 11.746737169
O 60
1.1327412643 9.2319680065 21.303473596
H 61
1.6165425035 8.6454224246 20.6324750794
H 62
4.3534246791 3.0378201337 20.8753029139
O 63
7.4645452413 5.9444663439 10.4331794905
H 64
7.1239836525 5.056301182 10.1095923031
H 65
6.7314711493 6.545205877 10.1698906926
O 66
4.8635875739 6.3905650841 2.3680210528
H 67
9.9133925652 0.5169579468 2.0032500341
H 68
4.9907836612 5.5831088126 2.9384717058
O 69
8.8768866862 6.2184954122 16.6099529658
H 70
8.3640638045 7.0591476136 16.6635250902
H 71
-3.4451601217 6.5668837396 16.7174971556
O 72
6.4502206068 5.8693693848 14.9584456524
H 73
6.647969044 6.5998372685 14.3373782666
H 74
5.4744235118 5.8914115293 15.0596019886
O 75
2.8800714603 7.9400696739 16.6427270416
H 76
3.0818886082 7.6308665377 17.5553105869
H 77
3.206564394 7.2197345059 16.0541283475
O 78
6.7616475314 8.7245007497 20.0887052282
H 79
7.6723698157 8.4293265553 20.3242342288
H 80
6.1800509079 8.2013691429 20.6847204748
O 81
-2.0813430404 7.7500178067 16.0876823527
H 82
-1.4235447363 7.344077895 15.4595913265
H 83
1.582538171 2.2570086675 15.498503343
O 84
-1.4055219984 6.0432830265 2.2053370267
H 85
-0.9619046462 6.024269796 3.114820942
H 86
-0.6175759609 6.0614988098 1.6221525074
O 87
0.2508644184 3.1129385408 14.3588863584
H 88
0.174556957 3.9502514637 13.8381082673
H 89
0.1831126307 2.4079862804 13.684730728
O 90
0.1218733743 4.9253083447 12.2405967261
H 91
0.5943969057 4.2209694478 11.7532748393
H 92
0.7992114845 5.6602531366 12.2908727752
O 93
1.3975208027 5.2596347952 20.5655338021
H 94
0.408874292 5.1980651374 20.5855200477
H 95
1.6323372528 5.2234348452 21.5428974798
O 96
9.7014364432 5.2201933465 11.9213842926
H 97
8.9572022828 5.7623888348 11.5566653584
H 98
9.3110142961 4.3189209256 11.9482101594
O 99
9.9672712459 4.1587673591 14.7983509826
H 100
-2.9536103442 5.0345917819 14.6652328559
H 101
10.2228052129 3.4507810145 14.1552255103
O 102
7.7239098801 2.2408168758 0.8761591798
H 103
8.0823713211 2.4198270187 1.7709807047
H 104
6.8547641513 2.811804549 0.7909140108
O 105
9.5153254845 4.4715811209 9.1294859251
H 106
8.943335957 5.2631172483 9.2624541826
H 107
8.8916177792 3.7272773939 9.303306458
O 108
2.9103335065 3.6055441553 9.3194785386
H 109
2.8661743281 2.6200957438 9.4382412738
H 110
1.9284168111 3.8648968646 9.4384083907
O 111
-1.0368276169 2.7621287655 16.7888883827
H 112
-0.3753421246 3.0833862621 17.4318883574
H 113
-0.6958009624 3.003636829 15.8872877057
O 114
2.017560523 7.6100523481 19.4316764229
H 115
1.843099153 6.7029194819 19.8193515595
H 116
1.2565767421 7.7829967462 18.8214004097
O 117
8.6290228062 5.5136492016 0.0575458459
H 118
8.6854388713 4.6403583425 0.4958766997
H 119
7.6829469846 5.7867856757 0.083299897
O 120
4.9016263024 6.5871948266 18.3735553793
H 121
4.7527559248 6.5800118037 19.3518039405
H 122
5.2988367985 7.4666423854 18.1770698716
O 123
0.97705153 5.6443590381 0.2925912526
H 124
0.8361216173 5.0923585961 -0.5281238507
H 125
4.5849697358 0.3072675406 0.0520393453
O 126
-1.261978847 4.9394615757 21.3300206742
H 127
-1.7225867336 5.8273167147 21.3034669326
H 128
-1.8438876224 4.2761114877 20.8665304498
O 129
9.685189959 3.1314844509 17.5081349658
H 130
10.5642839058 3.0994943615 17.0404219406
H 131
9.9427120426 3.2687904591 18.4448959303
O 132
-0.1616129938 6.6724973034 14.5166123046
H 133
0.7817636003 6.5678420929 14.741004514
H 134
-0.2001521047 7.0688649707 13.6160061773
O 135
3.7549209056 9.1208397217 22.6788018262
H 136
5.6787026561 5.0001257232 0.0737875147
H 137
3.7501374245 9.0471794264 21.7046037174
O 138
0.2958081964 8.4159923268 17.4336289993
H 139
0.972888948 8.0915518415 16.7943551569
H 140
-0.6021693869 8.2473108817 17.0551873214
O 141
2.2698178631 6.5362953257 12.3345549595
H 142
2.9416831613 6.0395284071 11.7514140128
H 143
2.4902358895 7.4804349113 12.1579172804
O 144
7.9649474797 2.6626089633 11.3739678947
H 145
7.3928984181 3.1711386963 10.7206951581
H 146
8.457303614 2.0813139034 10.7024514943
O 147
2.6408944656 2.8671298836 20.3131473312
H 148
2.2067876823 3.7306162733 20.061122565
H 149
-1.642957992 8.3899116466 19.6690734723
O 150
3.4105564408 5.9049136913 14.7686023058
H 151
3.0385652175 6.2541994607 13.9174406362
H 152
3.6621313631 4.9860680025 14.522289498
O 153
4.6922877443 3.8832776903 13.2600083845
H 154
4.7464764831 4.4724955392 12.4653736125
H 155
4.2583053909 3.0681799685 12.9015527091
O 156
0.8316106333 2.1234654255 11.343796419
H 157
0.6381450327 2.8715959821 10.6938938564
H 158
-2.9361816671 7.6982825101 10.6730854134
O 159
7.1537448209 3.0030024366 14.0168406007
H 160
6.2493121553 3.3660978484 13.7909732715
H 161
7.6150688228 3.0079021807 13.1498701171
O 162
4.1263594167 5.3573743361 10.9416628487
H 163
3.7834424121 4.6625643632 10.3062432899
H 164
4.5521158959 6.0789387307 10.3949892233
O 165
10.3671697003 2.0101562685 13.1450540654
H 166
9.4354580845 1.7780785709 12.9703501795
H 167
10.7271064004 2.2269837561 12.238907362
O 168
11.1752616017 2.7154298378 10.6179879816
H 169
-1.2290669473 2.262127907 10.6977245069
H 170
10.4513407404 2.2664438912 10.0467492036
O 171
5.4383899023 1.3731719198 9.4615503339
H 172
5.9641851509 2.2575030815 9.4184422527
H 173
1.95250061 6.881995553 9.7821438658
O 174
4.8956335799 6.6063406988 21.1234340305
H 175
5.546887886 5.903367763 21.319980824
H 176
4.2418884741 6.5496883027 21.8729522875
O 177
6.1551127387 4.3884021556 17.5792554811
H 178
5.7628634719 5.2581302569 17.8894490645
H 179
5.4178660939 3.7325629814 17.6067425848
O 180
-3.9662735523 8.5067600944 21.8896074847
H 181
-3.1122681736 8.5874109019 21.3817355435
H 182
-3.9999066281 7.5454416737 22.1280173176
