# Supplementary material for: Is there a future for 43Ca nuclear magnetic resonance in cement science?
Source: Phys Chem Chem Phys. 2025 Apr 9;27(17):9159–68. doi: 10.1039/d5cp00491h (PMC11997747; doi:10.1039/d5cp00491h)
Supplement: CP-027-D5CP00491H-s001 [file CP-027-D5CP00491H-s001.zip › QE-Files/CSH-bulk-structures/pair3-15.vc-relax.nmr.out]

     Program GIPAW v.7.2 starts on  4Nov2023 at 22:26:26 

     This program is part of the open-source Quantum ESPRESSO suite
     for quantum simulation of materials; please cite
         "P. Giannozzi et al., J. Phys.:Condens. Matter 21 395502 (2009);
         "P. Giannozzi et al., J. Phys.:Condens. Matter 29 465901 (2017);
         "P. Giannozzi et al., J. Chem. Phys. 152 154105 (2020);
          URL http://www.quantum-espresso.org", 
     in publications or presentations arising from this work. More details at
     http://www.quantum-espresso.org/quote

     Parallel version (MPI), running on   112 processors

     MPI processes distributed on     1 nodes
     R & G space division:  proc/nbgrp/npool/nimage =     112
     233673 MiB available memory on the printing compute node when the environment starts


     ***** This is GIPAW git revision                                          *****
     ***** you can cite: N. Varini et al., Comp. Phys. Comm. 184, 1827 (2013)  *****
     ***** in publications or presentations arising from this work.            *****

     Parallelizing q-star over 1 images
     Reading input from pair3-15.vc-relax.nmr.in

     ------------------- Input file: --------------------
&inputgipaw
	job = 'nmr'
	prefix = 'pair3-15.vc-relax_nmr'
	tmp_dir = './tmpPair3-15/',
	verbosity = 'high'
	diagonalization = 'david'
/


     Reading xml data from directory:

     ./tmpPair3-15/pair3-15.vc-relax_nmr.save/
     file Ca.pbe-spn-kjpaw_psl.1.0.0.UPF: wavefunction(s)  3S renormalized
     file O.pbe-n-kjpaw_psl.1.0.0.UPF: wavefunction(s)  2S 2P renormalized
     file Si.pbe-nl-kjpaw_psl.1.0.0.UPF: wavefunction(s)  3S 3P renormalized
     file H.pbe-kjpaw_psl.1.0.0.UPF: wavefunction(s)  1S renormalized

     IMPORTANT: XC functional enforced from input :
     Exchange-correlation= PBE
                           (   1   4   3   4   0   0   0)
     Any further DFT definition will be discarded
     Please, verify this is what you really want


     Parallelization info
     --------------------
     sticks:   dense  smooth     PW     G-vecs:    dense   smooth      PW
     Min         126     126     43                17300    17300    3495
     Max         127     127     44                17310    17310    3505
     Sum       14115   14115   4863              1938393  1938393  391887

     Using Slab Decomposition

     Reading collected, re-writing distributed wavefunctions
     Subspace diagonalization in iterative solution of the eigenvalue problem:
     a serial algorithm will be used

     GIPAW projectors -----------------------------------------------
     atom=  Ca   l=0  rc=    1.3000  rs=    0.8667
     atom=  Ca   l=0  rc=    1.3000  rs=    0.8667
     atom=  Ca   l=1  rc=    1.6000  rs=    1.0667
     atom=  Ca   l=1  rc=    1.6000  rs=    1.0667
     atom=  Ca   l=2  rc=    1.7000  rs=    1.1333
     atom=  Ca   l=2  rc=    1.7000  rs=    1.1333
     projs nearly linearly dependent: l=0  n1,n2= 1, 2  s=  0.99170013
     projs nearly linearly dependent: l=2  n1,n2= 1, 2  s=  0.99334936

     atom=  O    l=0  rc=    1.3000  rs=    0.8667
     atom=  O    l=0  rc=    1.3000  rs=    0.8667
     atom=  O    l=1  rc=    1.3500  rs=    0.9000
     atom=  O    l=1  rc=    1.3500  rs=    0.9000
     projs nearly linearly dependent: l=1  n1,n2= 1, 2  s=  0.99790099

     atom=  Si   l=0  rc=    1.8000  rs=    1.2000
     atom=  Si   l=0  rc=    1.8000  rs=    1.2000
     atom=  Si   l=1  rc=    1.8000  rs=    1.2000
     atom=  Si   l=1  rc=    1.8000  rs=    1.2000
     atom=  Si   l=2  rc=    1.8000  rs=    1.2000
     atom=  Si   l=2  rc=    1.8000  rs=    1.2000
     projs nearly linearly dependent: l=2  n1,n2= 1, 2  s=  0.99992180

     atom=  H    l=0  rc=    1.0000  rs=    0.6667
     atom=  H    l=0  rc=    1.0000  rs=    0.6667
     projs nearly linearly dependent: l=0  n1,n2= 1, 2  s=  0.99968852
     -----------------------------------------------------------------

     GIPAW integrals: -------------------------------------------
     Atom  i/j   nmr_para   nmr_dia   epr_rmc  epr_para   epr_dia
       Ca  1 1   0.25E+04 -0.66E+00  0.13E+02  0.81E+09  0.75E+03
       Ca  2 1   0.26E+04 -0.73E+00  0.13E+02  0.86E+09  0.79E+03
       Ca  2 2   0.28E+04 -0.80E+00  0.13E+02  0.92E+09  0.84E+03
       Ca  3 3   0.30E+02  0.22E+00  0.11E+02  0.47E+05  0.19E+03
       Ca  4 3   0.33E+02  0.20E+00  0.12E+02  0.54E+05  0.22E+03
       Ca  4 4   0.37E+02  0.17E+00  0.13E+02  0.60E+05  0.24E+03
       Ca  5 5   0.29E+01  0.74E+00  0.81E+01  0.47E+03  0.66E+02
       Ca  6 5   0.36E+01  0.91E+00  0.10E+02  0.59E+03  0.81E+02
       Ca  6 6   0.45E+01  0.11E+01  0.13E+02  0.74E+03  0.10E+03
       O   1 1   0.81E+03 -0.32E+00  0.65E+01  0.43E+08  0.24E+03
       O   2 1   0.91E+03 -0.39E+00  0.71E+01  0.48E+08  0.27E+03
       O   2 2   0.10E+04 -0.48E+00  0.78E+01  0.55E+08  0.31E+03
       O   3 3   0.99E+01  0.87E+00  0.58E+01  0.24E+04  0.75E+02
       O   4 3   0.11E+02  0.97E+00  0.67E+01  0.27E+04  0.83E+02
       O   4 4   0.12E+02  0.11E+01  0.76E+01  0.31E+04  0.93E+02
       Si  1 1   0.12E+04 -0.54E-01  0.93E+01  0.18E+09  0.37E+03
       Si  2 1   0.17E+04  0.68E-01  0.12E+02  0.26E+09  0.52E+03
       Si  2 2   0.24E+04  0.31E+00  0.19E+02  0.37E+09  0.74E+03
       Si  3 3   0.18E+02  0.34E+00  0.10E+02  0.13E+05  0.11E+03
       Si  4 3   0.21E+02  0.27E+00  0.11E+02  0.15E+05  0.13E+03
       Si  4 4   0.23E+02  0.18E+00  0.12E+02  0.18E+05  0.14E+03
       Si  5 5   0.26E+00  0.79E-01  0.58E+00  0.29E+02  0.79E+01
       Si  6 5   0.27E+00  0.84E-01  0.62E+00  0.30E+02  0.81E+01
       Si  6 6   0.29E+00  0.89E-01  0.66E+00  0.31E+02  0.84E+01
       H   1 1   0.39E+02  0.19E+00  0.29E+00  0.78E+05  0.13E+02
       H   2 1   0.41E+02  0.21E+00  0.32E+00  0.82E+05  0.14E+02
       H   2 2   0.43E+02  0.22E+00  0.36E+00  0.86E+05  0.15E+02
     ------------------------------------------------------------

     alpha_pv=     76.6240 eV

     Number of occupied bands for each k-point:
     k-point:     1    nbnd_occ= 260
     k-point:     2    nbnd_occ= 260
     k-point:     3    nbnd_occ= 260
     k-point:     4    nbnd_occ= 260


     q-space interpolation up to   240.00 Rydberg

     GIPAW job: nmr                                                                             
     NMR macroscopic correction: yes
             0.6667          0.0000          0.0000
             0.0000          0.6667          0.0000
             0.0000          0.0000          0.6667


     Largest allocated arrays     est. size (Mb)     dimensions
        KS wavefunctions at k          13.21 Mb     (    3330,  260)
        KS wavefunctions at k+q        13.21 Mb     (    3330,  260)
        First-order wavefunctions     132.11 Mb     (    3330,  260, 10)
        First-order wavefunct (US)     79.27 Mb     (    3330,  260,  6)
        Charge/spin density             0.56 Mb     (   72900,    1)
        Induced current                 5.01 Mb     (   72900,    3,3,1)
        Induced magnetic field          5.01 Mb     (   72900,    3,3,1)
        NL pseudopotentials            45.53 Mb     (    3330,  896)
        GIPAW NL terms                 45.53 Mb     (    3330,  896)

     Computing the magnetic susceptibility     isolve=0    ethr=  0.1000E-13
     k-point #    1 of     4      pool #  1    cpu time:      10.4
     compute_u_kq: q = (    0.0000,    0.0000,    0.0000)
     Rotating WFCS
     ethr =  1.00E-14,  avg # of iterations =  6.0
     eigenvalues at k:
 -34.8681 -34.7911 -34.7106 -34.5381 -34.4945 -34.2851 -34.2406 -34.2047
 -34.1441 -34.0917 -34.0778 -34.0510 -33.9885 -17.0156 -16.9124 -16.7242
 -16.6254 -16.5884 -16.4699 -16.4533 -16.4140 -16.3875 -16.3552 -16.2546
 -16.1981 -16.1655 -16.1326 -16.0552 -16.0309 -15.9720 -15.9411 -15.9179
 -15.8980 -15.8695 -15.8284 -15.8023 -15.7782 -15.7630 -15.7382 -15.7021
 -15.6911 -15.6558 -15.6447 -15.6147 -15.5872 -15.5674 -15.5536 -15.5286
 -15.5144 -15.4919 -15.4628 -15.4142 -15.4046 -15.3749 -15.3599 -15.3456
 -15.3380 -15.3054 -15.2810 -15.2546 -15.2357 -15.2211 -15.2123 -15.1916
 -15.1753 -15.1669 -15.1477 -15.1348 -15.1096 -15.0896 -15.0682 -15.0343
 -15.0094 -14.9760 -14.7902 -14.7753 -14.7027 -14.6089 -13.7517 -13.6967
 -13.6512 -13.5530 -13.4904 -13.3761 -13.3400 -13.3071 -13.2845 -13.1998
 -13.1050 -13.0438 -12.9273 -12.8179 -12.8052 -12.7851 -12.7454 -12.6726
 -12.6289 -12.6055 -12.5730 -12.5603 -12.5142 -12.4453 -12.4020 -12.3157
  -4.6985  -4.6664  -4.4820  -4.3800  -4.3652  -4.2620  -4.2253  -4.1065
  -4.0887  -4.0706  -4.0125  -4.0004  -3.9009  -3.8332  -3.8187  -3.7405
  -3.7057  -3.5508  -3.5433  -3.4174  -3.3459  -3.2453  -3.0491  -3.0307
  -2.8468  -2.3706  -2.0779  -2.0074  -1.9153  -1.6632  -1.6390  -1.5740
  -1.5307  -1.4804  -1.4065  -1.3826  -1.3090  -1.2551  -1.1872  -1.1482
  -1.0976  -1.0764  -0.9677  -0.8506  -0.8351  -0.7691  -0.7387  -0.6139
  -0.5959  -0.5543  -0.5185  -0.4906  -0.4401  -0.3993  -0.3541  -0.3065
  -0.2723  -0.1967  -0.1799  -0.1317  -0.0975  -0.0460  -0.0081   0.0498
   0.1703   0.3352   0.3695   0.3835   0.4160   0.4526   0.4942   0.5983
   0.6416   0.6796   0.7381   0.7731   0.8107   0.8430   0.9045   0.9810
   1.0129   1.0306   1.0917   1.1201   1.1633   1.2016   1.2084   1.2462
   1.2856   1.3093   1.3336   1.3621   1.3928   1.4064   1.4463   1.5177
   1.5324   1.5599   1.5774   1.6158   1.6510   1.6796   1.7026   1.7166
   1.7452   1.7774   1.7922   1.8035   1.8393   1.8723   1.8809   1.9195
   1.9491   1.9696   2.0112   2.0403   2.0597   2.0853   2.1195   2.1317
   2.1541   2.1820   2.2054   2.2308   2.2441   2.2829   2.3083   2.3428
   2.3852   2.3896   2.4070   2.4643   2.5100   2.5419   2.5605   2.6171
   2.6771   2.7125   2.7463   2.7785   2.8092   2.8610   2.8867   2.9195
   2.9572   2.9759   3.0002   3.0248   3.0497   3.0966   3.1070   3.1727
   3.2107   3.2858   3.3487   3.4435
     eigenvalues at k+q:
 -34.8681 -34.7911 -34.7106 -34.5381 -34.4945 -34.2850 -34.2406 -34.2047
 -34.1441 -34.0917 -34.0778 -34.0510 -33.9885 -17.0156 -16.9124 -16.7242
 -16.6254 -16.5884 -16.4699 -16.4533 -16.4140 -16.3875 -16.3552 -16.2546
 -16.1981 -16.1655 -16.1326 -16.0552 -16.0309 -15.9720 -15.9411 -15.9179
 -15.8980 -15.8695 -15.8284 -15.8023 -15.7782 -15.7630 -15.7382 -15.7021
 -15.6911 -15.6558 -15.6447 -15.6147 -15.5872 -15.5674 -15.5536 -15.5286
 -15.5144 -15.4919 -15.4628 -15.4142 -15.4045 -15.3749 -15.3599 -15.3456
 -15.3380 -15.3054 -15.2810 -15.2546 -15.2357 -15.2211 -15.2123 -15.1916
 -15.1753 -15.1669 -15.1477 -15.1348 -15.1096 -15.0896 -15.0682 -15.0343
 -15.0094 -14.9760 -14.7902 -14.7753 -14.7027 -14.6089 -13.7517 -13.6967
 -13.6512 -13.5530 -13.4904 -13.3761 -13.3400 -13.3071 -13.2845 -13.1998
 -13.1050 -13.0438 -12.9273 -12.8179 -12.8052 -12.7851 -12.7454 -12.6726
 -12.6289 -12.6055 -12.5730 -12.5603 -12.5142 -12.4453 -12.4020 -12.3157
  -4.6985  -4.6664  -4.4820  -4.3800  -4.3652  -4.2620  -4.2253  -4.1065
  -4.0887  -4.0706  -4.0125  -4.0004  -3.9009  -3.8332  -3.8187  -3.7405
  -3.7057  -3.5508  -3.5433  -3.4174  -3.3459  -3.2453  -3.0491  -3.0307
  -2.8468  -2.3706  -2.0779  -2.0074  -1.9153  -1.6632  -1.6390  -1.5740
  -1.5307  -1.4804  -1.4065  -1.3826  -1.3090  -1.2551  -1.1872  -1.1482
  -1.0976  -1.0764  -0.9677  -0.8506  -0.8351  -0.7691  -0.7387  -0.6139
  -0.5959  -0.5543  -0.5185  -0.4906  -0.4401  -0.3993  -0.3541  -0.3065
  -0.2723  -0.1967  -0.1799  -0.1317  -0.0975  -0.0460  -0.0081   0.0498
   0.1703   0.3352   0.3695   0.3835   0.4160   0.4526   0.4941   0.5983
   0.6416   0.6797   0.7381   0.7731   0.8107   0.8430   0.9045   0.9810
   1.0129   1.0306   1.0917   1.1201   1.1633   1.2016   1.2084   1.2462
   1.2856   1.3093   1.3336   1.3621   1.3928   1.4064   1.4463   1.5177
   1.5324   1.5599   1.5774   1.6158   1.6510   1.6796   1.7026   1.7166
   1.7452   1.7774   1.7922   1.8035   1.8393   1.8723   1.8810   1.9195
   1.9491   1.9696   2.0112   2.0403   2.0597   2.0853   2.1195   2.1317
   2.1541   2.1820   2.2054   2.2308   2.2441   2.2829   2.3083   2.3428
   2.3852   2.3896   2.4070   2.4643   2.5100   2.5419   2.5605   2.6171
   2.6771   2.7125   2.7463   2.7785   2.8092   2.8610   2.8867   2.9195
   2.9572   2.9759   3.0002   3.0248   3.0497   3.0966   3.1070   3.1727
   3.2107   3.2858   3.3487   3.4435
     cgsolve_all iterations  63    anorm=    0.73E-07
PARA_AUG  1     -25.8916471        -1.0453209        -0.1700513
     cgsolve_all iterations  65    anorm=    0.71E-07
PARA_AUG  2      -1.0306544       -24.2259785         0.3136390
     cgsolve_all iterations  63    anorm=    0.72E-07
PARA_AUG  3      -0.0261801         0.4150161       -26.3113118
     cgsolve_all iterations  69    anorm=    0.72E-07
     cgsolve_all iterations  69    anorm=    0.72E-07
     cgsolve_all iterations  69    anorm=    0.72E-07
     compute_u_kq: q = (    0.0205,    0.0000,    0.0000)
     Rotating WFCS
     ethr =  1.00E-14,  avg # of iterations = 23.0
     eigenvalues at k:
 -34.8681 -34.7911 -34.7106 -34.5381 -34.4945 -34.2851 -34.2406 -34.2047
 -34.1441 -34.0917 -34.0778 -34.0510 -33.9885 -17.0156 -16.9124 -16.7242
 -16.6254 -16.5884 -16.4699 -16.4533 -16.4140 -16.3875 -16.3552 -16.2546
 -16.1981 -16.1655 -16.1326 -16.0552 -16.0309 -15.9720 -15.9411 -15.9179
 -15.8980 -15.8695 -15.8284 -15.8023 -15.7782 -15.7630 -15.7382 -15.7021
 -15.6911 -15.6558 -15.6447 -15.6147 -15.5872 -15.5674 -15.5536 -15.5286
 -15.5144 -15.4919 -15.4628 -15.4142 -15.4046 -15.3749 -15.3599 -15.3456
 -15.3380 -15.3054 -15.2810 -15.2546 -15.2357 -15.2211 -15.2123 -15.1916
 -15.1753 -15.1669 -15.1477 -15.1348 -15.1096 -15.0896 -15.0682 -15.0343
 -15.0094 -14.9760 -14.7902 -14.7753 -14.7027 -14.6089 -13.7517 -13.6967
 -13.6512 -13.5530 -13.4904 -13.3761 -13.3400 -13.3071 -13.2845 -13.1998
 -13.1050 -13.0438 -12.9273 -12.8179 -12.8052 -12.7851 -12.7454 -12.6726
 -12.6289 -12.6055 -12.5730 -12.5603 -12.5142 -12.4453 -12.4020 -12.3157
  -4.6985  -4.6664  -4.4820  -4.3800  -4.3652  -4.2620  -4.2253  -4.1065
  -4.0887  -4.0706  -4.0125  -4.0004  -3.9009  -3.8332  -3.8187  -3.7405
  -3.7057  -3.5508  -3.5433  -3.4174  -3.3459  -3.2453  -3.0491  -3.0307
  -2.8468  -2.3706  -2.0779  -2.0074  -1.9153  -1.6632  -1.6390  -1.5740
  -1.5307  -1.4804  -1.4065  -1.3826  -1.3090  -1.2551  -1.1872  -1.1482
  -1.0976  -1.0764  -0.9677  -0.8506  -0.8351  -0.7691  -0.7387  -0.6139
  -0.5959  -0.5543  -0.5185  -0.4906  -0.4401  -0.3993  -0.3541  -0.3065
  -0.2723  -0.1967  -0.1799  -0.1317  -0.0975  -0.0460  -0.0081   0.0498
   0.1703   0.3352   0.3695   0.3835   0.4160   0.4526   0.4942   0.5983
   0.6416   0.6796   0.7381   0.7731   0.8107   0.8430   0.9045   0.9810
   1.0129   1.0306   1.0917   1.1201   1.1633   1.2016   1.2084   1.2462
   1.2856   1.3093   1.3336   1.3621   1.3928   1.4064   1.4463   1.5177
   1.5324   1.5599   1.5774   1.6158   1.6510   1.6796   1.7026   1.7166
   1.7452   1.7774   1.7922   1.8035   1.8393   1.8723   1.8809   1.9195
   1.9491   1.9696   2.0112   2.0403   2.0597   2.0853   2.1195   2.1317
   2.1541   2.1820   2.2054   2.2308   2.2441   2.2829   2.3083   2.3428
   2.3852   2.3896   2.4070   2.4643   2.5100   2.5419   2.5605   2.6171
   2.6771   2.7125   2.7463   2.7785   2.8092   2.8610   2.8867   2.9195
   2.9572   2.9759   3.0002   3.0248   3.0497   3.0966   3.1070   3.1727
   3.2107   3.2858   3.3487   3.4435
     eigenvalues at k+q:
 -34.8681 -34.7910 -34.7106 -34.5381 -34.4945 -34.2850 -34.2406 -34.2047
 -34.1441 -34.0917 -34.0778 -34.0510 -33.9885 -17.0166 -16.9114 -16.7257
 -16.6251 -16.5895 -16.4685 -16.4502 -16.4143 -16.3887 -16.3567 -16.2537
 -16.1964 -16.1648 -16.1332 -16.0594 -16.0334 -15.9739 -15.9418 -15.9188
 -15.8982 -15.8726 -15.8292 -15.8030 -15.7783 -15.7658 -15.7392 -15.7024
 -15.6932 -15.6552 -15.6472 -15.6154 -15.5879 -15.5662 -15.5535 -15.5308
 -15.5123 -15.4903 -15.4605 -15.4167 -15.4043 -15.3737 -15.3612 -15.3457
 -15.3381 -15.3046 -15.2791 -15.2530 -15.2342 -15.2200 -15.2112 -15.1937
 -15.1744 -15.1662 -15.1471 -15.1355 -15.1077 -15.0884 -15.0678 -15.0345
 -15.0087 -14.9750 -14.7868 -14.7718 -14.7000 -14.6082 -13.7467 -13.6945
 -13.6487 -13.5456 -13.4830 -13.3728 -13.3346 -13.3027 -13.2812 -13.1910
 -13.1038 -13.0449 -12.9281 -12.8279 -12.8044 -12.7857 -12.7471 -12.6790
 -12.6303 -12.6109 -12.5753 -12.5638 -12.5212 -12.4569 -12.4069 -12.3206
  -4.6955  -4.6654  -4.4812  -4.3827  -4.3649  -4.2577  -4.2224  -4.1048
  -4.0905  -4.0702  -4.0141  -4.0016  -3.9053  -3.8344  -3.8210  -3.7396
  -3.7070  -3.5476  -3.5389  -3.4167  -3.3459  -3.2455  -3.0489  -3.0311
  -2.8543  -2.3675  -2.0748  -2.0076  -1.9107  -1.6597  -1.6370  -1.5695
  -1.5255  -1.4755  -1.4013  -1.3742  -1.3055  -1.2533  -1.1796  -1.1417
  -1.0902  -1.0687  -0.9600  -0.8494  -0.8347  -0.7677  -0.7396  -0.6194
  -0.5955  -0.5521  -0.5223  -0.4964  -0.4440  -0.4068  -0.3565  -0.3073
  -0.2730  -0.1961  -0.1839  -0.1344  -0.1080  -0.0505  -0.0101   0.0468
   0.1674   0.3388   0.3704   0.3831   0.4187   0.4548   0.4969   0.6044
   0.6427   0.6783   0.7376   0.7754   0.8093   0.8443   0.8987   0.9798
   1.0096   1.0313   1.0889   1.1177   1.1608   1.1982   1.2065   1.2443
   1.2844   1.3060   1.3311   1.3572   1.3837   1.3992   1.4428   1.5152
   1.5313   1.5585   1.5732   1.6128   1.6494   1.6765   1.7019   1.7144
   1.7455   1.7754   1.7893   1.8006   1.8361   1.8662   1.8816   1.9179
   1.9457   1.9677   2.0056   2.0323   2.0578   2.0799   2.1163   2.1308
   2.1538   2.1801   2.2047   2.2320   2.2454   2.2808   2.3089   2.3407
   2.3838   2.3921   2.4072   2.4651   2.5164   2.5455   2.5646   2.6211
   2.6810   2.7126   2.7500   2.7784   2.8092   2.8630   2.8911   2.9257
   2.9593   2.9794   2.9988   3.0296   3.0510   3.0965   3.1092   3.1753
   3.2121   3.2880   3.3522   3.4340
     cgsolve_all iterations  69    anorm=    0.73E-07
     cgsolve_all iterations  69    anorm=    0.72E-07
     cgsolve_all iterations  69    anorm=    0.72E-07
     compute_u_kq: q = (   -0.0205,    0.0000,    0.0000)
     Rotating WFCS
     ethr =  1.00E-14,  avg # of iterations = 23.0
     eigenvalues at k:
 -34.8681 -34.7911 -34.7106 -34.5381 -34.4945 -34.2851 -34.2406 -34.2047
 -34.1441 -34.0917 -34.0778 -34.0510 -33.9885 -17.0156 -16.9124 -16.7242
 -16.6254 -16.5884 -16.4699 -16.4533 -16.4140 -16.3875 -16.3552 -16.2546
 -16.1981 -16.1655 -16.1326 -16.0552 -16.0309 -15.9720 -15.9411 -15.9179
 -15.8980 -15.8695 -15.8284 -15.8023 -15.7782 -15.7630 -15.7382 -15.7021
 -15.6911 -15.6558 -15.6447 -15.6147 -15.5872 -15.5674 -15.5536 -15.5286
 -15.5144 -15.4919 -15.4628 -15.4142 -15.4046 -15.3749 -15.3599 -15.3456
 -15.3380 -15.3054 -15.2810 -15.2546 -15.2357 -15.2211 -15.2123 -15.1916
 -15.1753 -15.1669 -15.1477 -15.1348 -15.1096 -15.0896 -15.0682 -15.0343
 -15.0094 -14.9760 -14.7902 -14.7753 -14.7027 -14.6089 -13.7517 -13.6967
 -13.6512 -13.5530 -13.4904 -13.3761 -13.3400 -13.3071 -13.2845 -13.1998
 -13.1050 -13.0438 -12.9273 -12.8179 -12.8052 -12.7851 -12.7454 -12.6726
 -12.6289 -12.6055 -12.5730 -12.5603 -12.5142 -12.4453 -12.4020 -12.3157
  -4.6985  -4.6664  -4.4820  -4.3800  -4.3652  -4.2620  -4.2253  -4.1065
  -4.0887  -4.0706  -4.0125  -4.0004  -3.9009  -3.8332  -3.8187  -3.7405
  -3.7057  -3.5508  -3.5433  -3.4174  -3.3459  -3.2453  -3.0491  -3.0307
  -2.8468  -2.3706  -2.0779  -2.0074  -1.9153  -1.6632  -1.6390  -1.5740
  -1.5307  -1.4804  -1.4065  -1.3826  -1.3090  -1.2551  -1.1872  -1.1482
  -1.0976  -1.0764  -0.9677  -0.8506  -0.8351  -0.7691  -0.7387  -0.6139
  -0.5959  -0.5543  -0.5185  -0.4906  -0.4401  -0.3993  -0.3541  -0.3065
  -0.2723  -0.1967  -0.1799  -0.1317  -0.0975  -0.0460  -0.0081   0.0498
   0.1703   0.3352   0.3695   0.3835   0.4160   0.4526   0.4942   0.5983
   0.6416   0.6796   0.7381   0.7731   0.8107   0.8430   0.9045   0.9810
   1.0129   1.0306   1.0917   1.1201   1.1633   1.2016   1.2084   1.2462
   1.2856   1.3093   1.3336   1.3621   1.3928   1.4064   1.4463   1.5177
   1.5324   1.5599   1.5774   1.6158   1.6510   1.6796   1.7026   1.7166
   1.7452   1.7774   1.7922   1.8035   1.8393   1.8723   1.8809   1.9195
   1.9491   1.9696   2.0112   2.0403   2.0597   2.0853   2.1195   2.1317
   2.1541   2.1820   2.2054   2.2308   2.2441   2.2829   2.3083   2.3428
   2.3852   2.3896   2.4070   2.4643   2.5100   2.5419   2.5605   2.6171
   2.6771   2.7125   2.7463   2.7785   2.8092   2.8610   2.8867   2.9195
   2.9572   2.9759   3.0002   3.0248   3.0497   3.0966   3.1070   3.1727
   3.2107   3.2858   3.3487   3.4435
     eigenvalues at k+q:
 -34.8681 -34.7911 -34.7106 -34.5381 -34.4945 -34.2851 -34.2406 -34.2047
 -34.1441 -34.0917 -34.0778 -34.0510 -33.9885 -17.0147 -16.9135 -16.7227
 -16.6256 -16.5873 -16.4715 -16.4565 -16.4137 -16.3862 -16.3540 -16.2555
 -16.1996 -16.1661 -16.1319 -16.0514 -16.0289 -15.9701 -15.9400 -15.9169
 -15.8977 -15.8668 -15.8272 -15.8015 -15.7781 -15.7604 -15.7367 -15.7016
 -15.6889 -15.6567 -15.6427 -15.6135 -15.5865 -15.5685 -15.5539 -15.5263
 -15.5163 -15.4937 -15.4650 -15.4120 -15.4046 -15.3767 -15.3588 -15.3466
 -15.3364 -15.3061 -15.2827 -15.2565 -15.2372 -15.2219 -15.2132 -15.1900
 -15.1760 -15.1674 -15.1484 -15.1340 -15.1116 -15.0907 -15.0686 -15.0342
 -15.0102 -14.9771 -14.7938 -14.7785 -14.7055 -14.6095 -13.7568 -13.6990
 -13.6537 -13.5597 -13.4978 -13.3793 -13.3454 -13.3121 -13.2869 -13.2079
 -13.1059 -13.0428 -12.9265 -12.8146 -12.8004 -12.7837 -12.7437 -12.6673
 -12.6277 -12.6001 -12.5709 -12.5565 -12.5071 -12.4342 -12.3971 -12.3108
  -4.7016  -4.6670  -4.4828  -4.3781  -4.3644  -4.2665  -4.2282  -4.1084
  -4.0871  -4.0707  -4.0107  -3.9989  -3.8965  -3.8322  -3.8164  -3.7416
  -3.7045  -3.5553  -3.5470  -3.4179  -3.3459  -3.2445  -3.0494  -3.0300
  -2.8398  -2.3737  -2.0816  -2.0069  -1.9196  -1.6670  -1.6405  -1.5793
  -1.5359  -1.4850  -1.4117  -1.3910  -1.3125  -1.2564  -1.1944  -1.1547
  -1.1086  -1.0804  -0.9766  -0.8539  -0.8329  -0.7699  -0.7368  -0.6093
  -0.5960  -0.5570  -0.5159  -0.4845  -0.4355  -0.3918  -0.3522  -0.3076
  -0.2698  -0.1966  -0.1756  -0.1299  -0.0858  -0.0414  -0.0059   0.0527
   0.1733   0.3309   0.3674   0.3844   0.4132   0.4501   0.4915   0.5923
   0.6403   0.6823   0.7385   0.7712   0.8123   0.8411   0.9100   0.9829
   1.0160   1.0303   1.0942   1.1226   1.1659   1.2031   1.2112   1.2476
   1.2869   1.3120   1.3371   1.3665   1.4014   1.4140   1.4501   1.5185
   1.5341   1.5613   1.5822   1.6188   1.6527   1.6825   1.7023   1.7197
   1.7444   1.7798   1.7944   1.8079   1.8426   1.8736   1.8831   1.9223
   1.9510   1.9720   2.0160   2.0485   2.0611   2.0905   2.1216   2.1348
   2.1557   2.1839   2.2061   2.2293   2.2426   2.2849   2.3079   2.3451
   2.3832   2.3910   2.4069   2.4636   2.5032   2.5372   2.5576   2.6135
   2.6723   2.7127   2.7428   2.7785   2.8091   2.8592   2.8820   2.9132
   2.9545   2.9722   3.0015   3.0218   3.0486   3.0959   3.1051   3.1705
   3.2092   3.2842   3.3445   3.4525
     cgsolve_all iterations  72    anorm=    0.73E-07
     cgsolve_all iterations  69    anorm=    0.72E-07
     cgsolve_all iterations  69    anorm=    0.71E-07
     compute_u_kq: q = (    0.0000,    0.0205,    0.0000)
     Rotating WFCS
     ethr =  1.00E-14,  avg # of iterations = 23.0
     eigenvalues at k:
 -34.8681 -34.7911 -34.7106 -34.5381 -34.4945 -34.2851 -34.2406 -34.2047
 -34.1441 -34.0917 -34.0778 -34.0510 -33.9885 -17.0156 -16.9124 -16.7242
 -16.6254 -16.5884 -16.4699 -16.4533 -16.4140 -16.3875 -16.3552 -16.2546
 -16.1981 -16.1655 -16.1326 -16.0552 -16.0309 -15.9720 -15.9411 -15.9179
 -15.8980 -15.8695 -15.8284 -15.8023 -15.7782 -15.7630 -15.7382 -15.7021
 -15.6911 -15.6558 -15.6447 -15.6147 -15.5872 -15.5674 -15.5536 -15.5286
 -15.5144 -15.4919 -15.4628 -15.4142 -15.4046 -15.3749 -15.3599 -15.3456
 -15.3380 -15.3054 -15.2810 -15.2546 -15.2357 -15.2211 -15.2123 -15.1916
 -15.1753 -15.1669 -15.1477 -15.1348 -15.1096 -15.0896 -15.0682 -15.0343
 -15.0094 -14.9760 -14.7902 -14.7753 -14.7027 -14.6089 -13.7517 -13.6967
 -13.6512 -13.5530 -13.4904 -13.3761 -13.3400 -13.3071 -13.2845 -13.1998
 -13.1050 -13.0438 -12.9273 -12.8179 -12.8052 -12.7851 -12.7454 -12.6726
 -12.6289 -12.6055 -12.5730 -12.5603 -12.5142 -12.4453 -12.4020 -12.3157
  -4.6985  -4.6664  -4.4820  -4.3800  -4.3652  -4.2620  -4.2253  -4.1065
  -4.0887  -4.0706  -4.0125  -4.0004  -3.9009  -3.8332  -3.8187  -3.7405
  -3.7057  -3.5508  -3.5433  -3.4174  -3.3459  -3.2453  -3.0491  -3.0307
  -2.8468  -2.3706  -2.0779  -2.0074  -1.9153  -1.6632  -1.6390  -1.5740
  -1.5307  -1.4804  -1.4065  -1.3826  -1.3090  -1.2551  -1.1872  -1.1482
  -1.0976  -1.0764  -0.9677  -0.8506  -0.8351  -0.7691  -0.7387  -0.6139
  -0.5959  -0.5543  -0.5185  -0.4906  -0.4401  -0.3993  -0.3541  -0.3065
  -0.2723  -0.1967  -0.1799  -0.1317  -0.0975  -0.0460  -0.0081   0.0498
   0.1703   0.3352   0.3695   0.3835   0.4160   0.4526   0.4942   0.5983
   0.6416   0.6796   0.7381   0.7731   0.8107   0.8430   0.9045   0.9810
   1.0129   1.0306   1.0917   1.1201   1.1633   1.2016   1.2084   1.2462
   1.2856   1.3093   1.3336   1.3621   1.3928   1.4064   1.4463   1.5177
   1.5324   1.5599   1.5774   1.6158   1.6510   1.6796   1.7026   1.7166
   1.7452   1.7774   1.7922   1.8035   1.8393   1.8723   1.8809   1.9195
   1.9491   1.9696   2.0112   2.0403   2.0597   2.0853   2.1195   2.1317
   2.1541   2.1820   2.2054   2.2308   2.2441   2.2829   2.3083   2.3428
   2.3852   2.3896   2.4070   2.4643   2.5100   2.5419   2.5605   2.6171
   2.6771   2.7125   2.7463   2.7785   2.8092   2.8610   2.8867   2.9195
   2.9572   2.9759   3.0002   3.0248   3.0497   3.0966   3.1070   3.1727
   3.2107   3.2858   3.3487   3.4435
     eigenvalues at k+q:
 -34.8681 -34.7911 -34.7106 -34.5381 -34.4945 -34.2850 -34.2406 -34.2047
 -34.1441 -34.0917 -34.0778 -34.0510 -33.9885 -17.0157 -16.9123 -16.7243
 -16.6259 -16.5879 -16.4684 -16.4529 -16.4149 -16.3872 -16.3584 -16.2535
 -16.1962 -16.1673 -16.1314 -16.0549 -16.0297 -15.9750 -15.9422 -15.9157
 -15.8985 -15.8707 -15.8288 -15.8017 -15.7772 -15.7623 -15.7395 -15.7025
 -15.6907 -15.6549 -15.6422 -15.6150 -15.5878 -15.5666 -15.5515 -15.5288
 -15.5184 -15.4923 -15.4664 -15.4163 -15.4002 -15.3732 -15.3596 -15.3445
 -15.3371 -15.3049 -15.2830 -15.2541 -15.2333 -15.2225 -15.2108 -15.1918
 -15.1764 -15.1661 -15.1474 -15.1351 -15.1117 -15.0909 -15.0690 -15.0348
 -15.0087 -14.9762 -14.7899 -14.7771 -14.7013 -14.6083 -13.7540 -13.6994
 -13.6529 -13.5488 -13.4864 -13.3762 -13.3427 -13.3063 -13.2861 -13.1977
 -13.1031 -13.0400 -12.9266 -12.8240 -12.8069 -12.7852 -12.7444 -12.6747
 -12.6284 -12.6084 -12.5729 -12.5595 -12.5125 -12.4490 -12.3988 -12.3128
  -4.6987  -4.6650  -4.4827  -4.3803  -4.3643  -4.2685  -4.2254  -4.1063
  -4.0822  -4.0716  -4.0110  -4.0001  -3.9008  -3.8347  -3.8208  -3.7396
  -3.7021  -3.5528  -3.5443  -3.4165  -3.3450  -3.2473  -3.0496  -3.0381
  -2.8358  -2.3745  -2.0781  -2.0067  -1.9177  -1.6643  -1.6372  -1.5743
  -1.5301  -1.4794  -1.4066  -1.3816  -1.3093  -1.2602  -1.1891  -1.1482
  -1.0995  -1.0698  -0.9605  -0.8524  -0.8312  -0.7721  -0.7416  -0.6189
  -0.5954  -0.5548  -0.5175  -0.4873  -0.4424  -0.3982  -0.3555  -0.3048
  -0.2717  -0.1941  -0.1805  -0.1322  -0.1023  -0.0428  -0.0072   0.0482
   0.1728   0.3334   0.3674   0.3857   0.4152   0.4525   0.4897   0.6011
   0.6429   0.6804   0.7363   0.7749   0.8121   0.8478   0.9021   0.9819
   1.0137   1.0308   1.0924   1.1156   1.1632   1.2009   1.2095   1.2468
   1.2850   1.3069   1.3337   1.3608   1.3913   1.4047   1.4458   1.5164
   1.5335   1.5613   1.5706   1.6158   1.6538   1.6802   1.6999   1.7162
   1.7450   1.7772   1.7906   1.8037   1.8406   1.8741   1.8815   1.9220
   1.9499   1.9712   2.0094   2.0423   2.0612   2.0859   2.1198   2.1350
   2.1548   2.1822   2.2062   2.2324   2.2393   2.2842   2.3083   2.3428
   2.3845   2.3919   2.4081   2.4636   2.5110   2.5410   2.5574   2.6137
   2.6813   2.7153   2.7447   2.7800   2.8058   2.8612   2.8888   2.9168
   2.9562   2.9778   3.0004   3.0228   3.0487   3.1025   3.1040   3.1730
   3.2086   3.2890   3.3486   3.4418
     cgsolve_all iterations  72    anorm=    0.72E-07
     cgsolve_all iterations  69    anorm=    0.73E-07
     cgsolve_all iterations  69    anorm=    0.72E-07
     compute_u_kq: q = (    0.0000,   -0.0205,    0.0000)
     Rotating WFCS
     ethr =  1.00E-14,  avg # of iterations = 23.0
     eigenvalues at k:
 -34.8681 -34.7911 -34.7106 -34.5381 -34.4945 -34.2851 -34.2406 -34.2047
 -34.1441 -34.0917 -34.0778 -34.0510 -33.9885 -17.0156 -16.9124 -16.7242
 -16.6254 -16.5884 -16.4699 -16.4533 -16.4140 -16.3875 -16.3552 -16.2546
 -16.1981 -16.1655 -16.1326 -16.0552 -16.0309 -15.9720 -15.9411 -15.9179
 -15.8980 -15.8695 -15.8284 -15.8023 -15.7782 -15.7630 -15.7382 -15.7021
 -15.6911 -15.6558 -15.6447 -15.6147 -15.5872 -15.5674 -15.5536 -15.5286
 -15.5144 -15.4919 -15.4628 -15.4142 -15.4046 -15.3749 -15.3599 -15.3456
 -15.3380 -15.3054 -15.2810 -15.2546 -15.2357 -15.2211 -15.2123 -15.1916
 -15.1753 -15.1669 -15.1477 -15.1348 -15.1096 -15.0896 -15.0682 -15.0343
 -15.0094 -14.9760 -14.7902 -14.7753 -14.7027 -14.6089 -13.7517 -13.6967
 -13.6512 -13.5530 -13.4904 -13.3761 -13.3400 -13.3071 -13.2845 -13.1998
 -13.1050 -13.0438 -12.9273 -12.8179 -12.8052 -12.7851 -12.7454 -12.6726
 -12.6289 -12.6055 -12.5730 -12.5603 -12.5142 -12.4453 -12.4020 -12.3157
  -4.6985  -4.6664  -4.4820  -4.3800  -4.3652  -4.2620  -4.2253  -4.1065
  -4.0887  -4.0706  -4.0125  -4.0004  -3.9009  -3.8332  -3.8187  -3.7405
  -3.7057  -3.5508  -3.5433  -3.4174  -3.3459  -3.2453  -3.0491  -3.0307
  -2.8468  -2.3706  -2.0779  -2.0074  -1.9153  -1.6632  -1.6390  -1.5740
  -1.5307  -1.4804  -1.4065  -1.3826  -1.3090  -1.2551  -1.1872  -1.1482
  -1.0976  -1.0764  -0.9677  -0.8506  -0.8351  -0.7691  -0.7387  -0.6139
  -0.5959  -0.5543  -0.5185  -0.4906  -0.4401  -0.3993  -0.3541  -0.3065
  -0.2723  -0.1967  -0.1799  -0.1317  -0.0975  -0.0460  -0.0081   0.0498
   0.1703   0.3352   0.3695   0.3835   0.4160   0.4526   0.4942   0.5983
   0.6416   0.6796   0.7381   0.7731   0.8107   0.8430   0.9045   0.9810
   1.0129   1.0306   1.0917   1.1201   1.1633   1.2016   1.2084   1.2462
   1.2856   1.3093   1.3336   1.3621   1.3928   1.4064   1.4463   1.5177
   1.5324   1.5599   1.5774   1.6158   1.6510   1.6796   1.7026   1.7166
   1.7452   1.7774   1.7922   1.8035   1.8393   1.8723   1.8809   1.9195
   1.9491   1.9696   2.0112   2.0403   2.0597   2.0853   2.1195   2.1317
   2.1541   2.1820   2.2054   2.2308   2.2441   2.2829   2.3083   2.3428
   2.3852   2.3896   2.4070   2.4643   2.5100   2.5419   2.5605   2.6171
   2.6771   2.7125   2.7463   2.7785   2.8092   2.8610   2.8867   2.9195
   2.9572   2.9759   3.0002   3.0248   3.0497   3.0966   3.1070   3.1727
   3.2107   3.2858   3.3487   3.4435
     eigenvalues at k+q:
 -34.8681 -34.7911 -34.7106 -34.5381 -34.4945 -34.2850 -34.2406 -34.2047
 -34.1441 -34.0917 -34.0778 -34.0510 -33.9885 -17.0155 -16.9126 -16.7240
 -16.6253 -16.5884 -16.4717 -16.4535 -16.4130 -16.3880 -16.3521 -16.2559
 -16.1998 -16.1633 -16.1341 -16.0558 -16.0317 -15.9692 -15.9399 -15.9203
 -15.8974 -15.8684 -15.8277 -15.8028 -15.7796 -15.7639 -15.7370 -15.7017
 -15.6911 -15.6581 -15.6465 -15.6143 -15.5863 -15.5685 -15.5557 -15.5277
 -15.5119 -15.4904 -15.4596 -15.4129 -15.4071 -15.3765 -15.3605 -15.3463
 -15.3384 -15.3061 -15.2792 -15.2550 -15.2377 -15.2202 -15.2133 -15.1916
 -15.1750 -15.1671 -15.1479 -15.1346 -15.1077 -15.0887 -15.0672 -15.0337
 -15.0100 -14.9759 -14.7916 -14.7731 -14.7041 -14.6094 -13.7494 -13.6938
 -13.6491 -13.5572 -13.4950 -13.3762 -13.3368 -13.3083 -13.2827 -13.2011
 -13.1070 -13.0472 -12.9277 -12.8138 -12.8025 -12.7846 -12.7459 -12.6707
 -12.6292 -12.6037 -12.5727 -12.5621 -12.5151 -12.4424 -12.4050 -12.3183
  -4.6981  -4.6673  -4.4813  -4.3796  -4.3660  -4.2562  -4.2253  -4.1074
  -4.0970  -4.0692  -4.0142  -4.0005  -3.8986  -3.8316  -3.8158  -3.7416
  -3.7098  -3.5502  -3.5407  -3.4183  -3.3470  -3.2433  -3.0492  -3.0231
  -2.8586  -2.3669  -2.0781  -2.0078  -1.9115  -1.6622  -1.6408  -1.5740
  -1.5312  -1.4822  -1.4062  -1.3834  -1.3083  -1.2505  -1.1853  -1.1483
  -1.0965  -1.0823  -0.9740  -0.8515  -0.8360  -0.7662  -0.7365  -0.6103
  -0.5965  -0.5540  -0.5200  -0.4925  -0.4365  -0.3997  -0.3534  -0.3085
  -0.2723  -0.1996  -0.1791  -0.1313  -0.0923  -0.0486  -0.0089   0.0511
   0.1669   0.3355   0.3711   0.3814   0.4172   0.4536   0.4990   0.5955
   0.6401   0.6796   0.7393   0.7700   0.8096   0.8378   0.9075   0.9802
   1.0124   1.0307   1.0901   1.1250   1.1633   1.2012   1.2072   1.2452
   1.2863   1.3122   1.3337   1.3623   1.3925   1.4110   1.4462   1.5178
   1.5315   1.5584   1.5849   1.6161   1.6474   1.6791   1.7050   1.7161
   1.7452   1.7770   1.7946   1.8048   1.8376   1.8699   1.8816   1.9172
   1.9481   1.9684   2.0126   2.0387   2.0576   2.0846   2.1184   2.1295
   2.1536   2.1816   2.2045   2.2290   2.2490   2.2822   2.3092   2.3429
   2.3848   2.3883   2.4061   2.4652   2.5094   2.5427   2.5639   2.6209
   2.6729   2.7101   2.7478   2.7773   2.8114   2.8611   2.8843   2.9225
   2.9579   2.9740   2.9999   3.0263   3.0503   3.0899   3.1114   3.1722
   3.2129   3.2828   3.3489   3.4452
     cgsolve_all iterations  69    anorm=    0.72E-07
     cgsolve_all iterations  69    anorm=    0.74E-07
     cgsolve_all iterations  69    anorm=    0.72E-07
     compute_u_kq: q = (    0.0000,    0.0000,    0.0205)
     Rotating WFCS
     ethr =  1.00E-14,  avg # of iterations = 23.0
     eigenvalues at k:
 -34.8681 -34.7911 -34.7106 -34.5381 -34.4945 -34.2851 -34.2406 -34.2047
 -34.1441 -34.0917 -34.0778 -34.0510 -33.9885 -17.0156 -16.9124 -16.7242
 -16.6254 -16.5884 -16.4699 -16.4533 -16.4140 -16.3875 -16.3552 -16.2546
 -16.1981 -16.1655 -16.1326 -16.0552 -16.0309 -15.9720 -15.9411 -15.9179
 -15.8980 -15.8695 -15.8284 -15.8023 -15.7782 -15.7630 -15.7382 -15.7021
 -15.6911 -15.6558 -15.6447 -15.6147 -15.5872 -15.5674 -15.5536 -15.5286
 -15.5144 -15.4919 -15.4628 -15.4142 -15.4046 -15.3749 -15.3599 -15.3456
 -15.3380 -15.3054 -15.2810 -15.2546 -15.2357 -15.2211 -15.2123 -15.1916
 -15.1753 -15.1669 -15.1477 -15.1348 -15.1096 -15.0896 -15.0682 -15.0343
 -15.0094 -14.9760 -14.7902 -14.7753 -14.7027 -14.6089 -13.7517 -13.6967
 -13.6512 -13.5530 -13.4904 -13.3761 -13.3400 -13.3071 -13.2845 -13.1998
 -13.1050 -13.0438 -12.9273 -12.8179 -12.8052 -12.7851 -12.7454 -12.6726
 -12.6289 -12.6055 -12.5730 -12.5603 -12.5142 -12.4453 -12.4020 -12.3157
  -4.6985  -4.6664  -4.4820  -4.3800  -4.3652  -4.2620  -4.2253  -4.1065
  -4.0887  -4.0706  -4.0125  -4.0004  -3.9009  -3.8332  -3.8187  -3.7405
  -3.7057  -3.5508  -3.5433  -3.4174  -3.3459  -3.2453  -3.0491  -3.0307
  -2.8468  -2.3706  -2.0779  -2.0074  -1.9153  -1.6632  -1.6390  -1.5740
  -1.5307  -1.4804  -1.4065  -1.3826  -1.3090  -1.2551  -1.1872  -1.1482
  -1.0976  -1.0764  -0.9677  -0.8506  -0.8351  -0.7691  -0.7387  -0.6139
  -0.5959  -0.5543  -0.5185  -0.4906  -0.4401  -0.3993  -0.3541  -0.3065
  -0.2723  -0.1967  -0.1799  -0.1317  -0.0975  -0.0460  -0.0081   0.0498
   0.1703   0.3352   0.3695   0.3835   0.4160   0.4526   0.4942   0.5983
   0.6416   0.6796   0.7381   0.7731   0.8107   0.8430   0.9045   0.9810
   1.0129   1.0306   1.0917   1.1201   1.1633   1.2016   1.2084   1.2462
   1.2856   1.3093   1.3336   1.3621   1.3928   1.4064   1.4463   1.5177
   1.5324   1.5599   1.5774   1.6158   1.6510   1.6796   1.7026   1.7166
   1.7452   1.7774   1.7922   1.8035   1.8393   1.8723   1.8809   1.9195
   1.9491   1.9696   2.0112   2.0403   2.0597   2.0853   2.1195   2.1317
   2.1541   2.1820   2.2054   2.2308   2.2441   2.2829   2.3083   2.3428
   2.3852   2.3896   2.4070   2.4643   2.5100   2.5419   2.5605   2.6171
   2.6771   2.7125   2.7463   2.7785   2.8092   2.8610   2.8867   2.9195
   2.9572   2.9759   3.0002   3.0248   3.0497   3.0966   3.1070   3.1727
   3.2107   3.2858   3.3487   3.4435
     eigenvalues at k+q:
 -34.8681 -34.7911 -34.7106 -34.5381 -34.4945 -34.2850 -34.2406 -34.2047
 -34.1441 -34.0917 -34.0778 -34.0510 -33.9885 -17.0156 -16.9124 -16.7242
 -16.6254 -16.5883 -16.4703 -16.4530 -16.4142 -16.3868 -16.3554 -16.2550
 -16.1987 -16.1654 -16.1324 -16.0554 -16.0311 -15.9716 -15.9414 -15.9181
 -15.8989 -15.8692 -15.8271 -15.8018 -15.7764 -15.7618 -15.7365 -15.7027
 -15.6916 -15.6608 -15.6457 -15.6140 -15.5880 -15.5675 -15.5519 -15.5265
 -15.5138 -15.4924 -15.4639 -15.4130 -15.4052 -15.3765 -15.3583 -15.3475
 -15.3392 -15.3059 -15.2813 -15.2544 -15.2355 -15.2192 -15.2115 -15.1918
 -15.1749 -15.1672 -15.1481 -15.1345 -15.1096 -15.0897 -15.0682 -15.0341
 -15.0090 -14.9765 -14.7898 -14.7758 -14.7033 -14.6085 -13.7525 -13.6947
 -13.6514 -13.5543 -13.4906 -13.3757 -13.3404 -13.3083 -13.2826 -13.2000
 -13.1054 -13.0438 -12.9274 -12.8177 -12.8050 -12.7853 -12.7448 -12.6728
 -12.6290 -12.6057 -12.5733 -12.5600 -12.5142 -12.4452 -12.4020 -12.3156
  -4.6985  -4.6664  -4.4820  -4.3799  -4.3652  -4.2620  -4.2253  -4.1066
  -4.0886  -4.0705  -4.0125  -4.0004  -3.9009  -3.8332  -3.8187  -3.7407
  -3.7057  -3.5512  -3.5429  -3.4174  -3.3459  -3.2453  -3.0491  -3.0306
  -2.8469  -2.3705  -2.0781  -2.0074  -1.9148  -1.6632  -1.6382  -1.5747
  -1.5314  -1.4818  -1.4065  -1.3823  -1.3091  -1.2545  -1.1868  -1.1487
  -1.0948  -1.0780  -0.9687  -0.8491  -0.8364  -0.7693  -0.7404  -0.6132
  -0.5922  -0.5539  -0.5220  -0.4906  -0.4436  -0.3966  -0.3532  -0.3036
  -0.2720  -0.1973  -0.1811  -0.1308  -0.0985  -0.0450  -0.0080   0.0499
   0.1697   0.3337   0.3698   0.3810   0.4168   0.4532   0.4929   0.5968
   0.6425   0.6790   0.7395   0.7753   0.8112   0.8416   0.9073   0.9801
   1.0145   1.0277   1.0891   1.1223   1.1639   1.1987   1.2093   1.2461
   1.2858   1.3109   1.3346   1.3600   1.3935   1.4090   1.4452   1.5170
   1.5310   1.5610   1.5786   1.6165   1.6512   1.6779   1.7038   1.7175
   1.7444   1.7768   1.7926   1.8023   1.8380   1.8719   1.8824   1.9231
   1.9500   1.9688   2.0115   2.0376   2.0618   2.0852   2.1200   2.1281
   2.1537   2.1822   2.2077   2.2278   2.2434   2.2818   2.3102   2.3426
   2.3862   2.3897   2.4080   2.4622   2.5086   2.5427   2.5611   2.6166
   2.6745   2.7152   2.7485   2.7797   2.8081   2.8602   2.8871   2.9197
   2.9578   2.9748   3.0014   3.0253   3.0474   3.0968   3.1071   3.1728
   3.2108   3.2858   3.3486   3.4436
     cgsolve_all iterations  72    anorm=    0.72E-07
     cgsolve_all iterations  69    anorm=    0.72E-07
     cgsolve_all iterations  69    anorm=    0.73E-07
     compute_u_kq: q = (    0.0000,    0.0000,   -0.0205)
     Rotating WFCS
     ethr =  1.00E-14,  avg # of iterations = 23.0
     eigenvalues at k:
 -34.8681 -34.7911 -34.7106 -34.5381 -34.4945 -34.2851 -34.2406 -34.2047
 -34.1441 -34.0917 -34.0778 -34.0510 -33.9885 -17.0156 -16.9124 -16.7242
 -16.6254 -16.5884 -16.4699 -16.4533 -16.4140 -16.3875 -16.3552 -16.2546
 -16.1981 -16.1655 -16.1326 -16.0552 -16.0309 -15.9720 -15.9411 -15.9179
 -15.8980 -15.8695 -15.8284 -15.8023 -15.7782 -15.7630 -15.7382 -15.7021
 -15.6911 -15.6558 -15.6447 -15.6147 -15.5872 -15.5674 -15.5536 -15.5286
 -15.5144 -15.4919 -15.4628 -15.4142 -15.4046 -15.3749 -15.3599 -15.3456
 -15.3380 -15.3054 -15.2810 -15.2546 -15.2357 -15.2211 -15.2123 -15.1916
 -15.1753 -15.1669 -15.1477 -15.1348 -15.1096 -15.0896 -15.0682 -15.0343
 -15.0094 -14.9760 -14.7902 -14.7753 -14.7027 -14.6089 -13.7517 -13.6967
 -13.6512 -13.5530 -13.4904 -13.3761 -13.3400 -13.3071 -13.2845 -13.1998
 -13.1050 -13.0438 -12.9273 -12.8179 -12.8052 -12.7851 -12.7454 -12.6726
 -12.6289 -12.6055 -12.5730 -12.5603 -12.5142 -12.4453 -12.4020 -12.3157
  -4.6985  -4.6664  -4.4820  -4.3800  -4.3652  -4.2620  -4.2253  -4.1065
  -4.0887  -4.0706  -4.0125  -4.0004  -3.9009  -3.8332  -3.8187  -3.7405
  -3.7057  -3.5508  -3.5433  -3.4174  -3.3459  -3.2453  -3.0491  -3.0307
  -2.8468  -2.3706  -2.0779  -2.0074  -1.9153  -1.6632  -1.6390  -1.5740
  -1.5307  -1.4804  -1.4065  -1.3826  -1.3090  -1.2551  -1.1872  -1.1482
  -1.0976  -1.0764  -0.9677  -0.8506  -0.8351  -0.7691  -0.7387  -0.6139
  -0.5959  -0.5543  -0.5185  -0.4906  -0.4401  -0.3993  -0.3541  -0.3065
  -0.2723  -0.1967  -0.1799  -0.1317  -0.0975  -0.0460  -0.0081   0.0498
   0.1703   0.3352   0.3695   0.3835   0.4160   0.4526   0.4942   0.5983
   0.6416   0.6796   0.7381   0.7731   0.8107   0.8430   0.9045   0.9810
   1.0129   1.0306   1.0917   1.1201   1.1633   1.2016   1.2084   1.2462
   1.2856   1.3093   1.3336   1.3621   1.3928   1.4064   1.4463   1.5177
   1.5324   1.5599   1.5774   1.6158   1.6510   1.6796   1.7026   1.7166
   1.7452   1.7774   1.7922   1.8035   1.8393   1.8723   1.8809   1.9195
   1.9491   1.9696   2.0112   2.0403   2.0597   2.0853   2.1195   2.1317
   2.1541   2.1820   2.2054   2.2308   2.2441   2.2829   2.3083   2.3428
   2.3852   2.3896   2.4070   2.4643   2.5100   2.5419   2.5605   2.6171
   2.6771   2.7125   2.7463   2.7785   2.8092   2.8610   2.8867   2.9195
   2.9572   2.9759   3.0002   3.0248   3.0497   3.0966   3.1070   3.1727
   3.2107   3.2858   3.3487   3.4435
     eigenvalues at k+q:
 -34.8681 -34.7911 -34.7106 -34.5381 -34.4945 -34.2850 -34.2406 -34.2047
 -34.1441 -34.0917 -34.0778 -34.0510 -33.9885 -17.0156 -16.9124 -16.7242
 -16.6254 -16.5885 -16.4696 -16.4537 -16.4138 -16.3882 -16.3551 -16.2542
 -16.1972 -16.1656 -16.1329 -16.0549 -16.0311 -15.9726 -15.9407 -15.9179
 -15.8968 -15.8698 -15.8295 -15.8027 -15.7805 -15.7635 -15.7391 -15.7019
 -15.6907 -15.6512 -15.6438 -15.6154 -15.5861 -15.5680 -15.5552 -15.5304
 -15.5148 -15.4915 -15.4618 -15.4157 -15.4035 -15.3735 -15.3615 -15.3440
 -15.3368 -15.3050 -15.2804 -15.2547 -15.2359 -15.2232 -15.2129 -15.1912
 -15.1757 -15.1667 -15.1475 -15.1347 -15.1095 -15.0895 -15.0684 -15.0345
 -15.0099 -14.9756 -14.7906 -14.7747 -14.7022 -14.6092 -13.7511 -13.6985
 -13.6512 -13.5515 -13.4900 -13.3769 -13.3392 -13.3059 -13.2865 -13.1996
 -13.1046 -13.0438 -12.9272 -12.8181 -12.8054 -12.7848 -12.7459 -12.6727
 -12.6289 -12.6053 -12.5728 -12.5606 -12.5142 -12.4454 -12.4021 -12.3157
  -4.6985  -4.6663  -4.4820  -4.3800  -4.3651  -4.2620  -4.2253  -4.1063
  -4.0888  -4.0706  -4.0125  -4.0004  -3.9010  -3.8333  -3.8188  -3.7403
  -3.7058  -3.5505  -3.5437  -3.4173  -3.3459  -3.2453  -3.0492  -3.0308
  -2.8467  -2.3706  -2.0778  -2.0073  -1.9156  -1.6636  -1.6401  -1.5732
  -1.5298  -1.4787  -1.4066  -1.3829  -1.3090  -1.2563  -1.1868  -1.1480
  -1.1003  -1.0749  -0.9670  -0.8524  -0.8333  -0.7685  -0.7368  -0.6151
  -0.5990  -0.5547  -0.5168  -0.4893  -0.4377  -0.4017  -0.3549  -0.3091
  -0.2726  -0.1964  -0.1777  -0.1325  -0.0961  -0.0475  -0.0080   0.0491
   0.1707   0.3369   0.3680   0.3862   0.4157   0.4519   0.4954   0.5999
   0.6412   0.6805   0.7367   0.7709   0.8098   0.8441   0.9018   0.9820
   1.0106   1.0339   1.0952   1.1173   1.1628   1.2011   1.2102   1.2470
   1.2842   1.3086   1.3325   1.3649   1.3922   1.4034   1.4474   1.5174
   1.5336   1.5586   1.5767   1.6163   1.6514   1.6811   1.7013   1.7152
   1.7461   1.7780   1.7917   1.8051   1.8401   1.8716   1.8807   1.9151
   1.9483   1.9713   2.0107   2.0419   2.0579   2.0852   2.1190   2.1343
   2.1554   2.1823   2.2026   2.2337   2.2446   2.2841   2.3066   2.3428
   2.3836   2.3900   2.4064   2.4662   2.5121   2.5412   2.5601   2.6175
   2.6790   2.7097   2.7444   2.7771   2.8106   2.8615   2.8868   2.9193
   2.9568   2.9768   2.9989   3.0245   3.0517   3.0961   3.1073   3.1726
   3.2106   3.2857   3.3488   3.4435
     cgsolve_all iterations  69    anorm=    0.72E-07
     cgsolve_all iterations  69    anorm=    0.72E-07
     cgsolve_all iterations  69    anorm=    0.73E-07

     k-point #    2 of     4      pool #  1    cpu time:    5591.0
     compute_u_kq: q = (    0.0000,    0.0000,    0.0000)
     Rotating WFCS
     ethr =  1.00E-14,  avg # of iterations =  6.0
     eigenvalues at k:
 -34.8681 -34.7911 -34.7106 -34.5381 -34.4945 -34.2851 -34.2406 -34.2047
 -34.1441 -34.0917 -34.0778 -34.0510 -33.9885 -17.0156 -16.9125 -16.7243
 -16.6255 -16.5871 -16.4724 -16.4547 -16.4143 -16.3845 -16.3563 -16.2541
 -16.1907 -16.1687 -16.1318 -16.0504 -16.0425 -15.9762 -15.9433 -15.9218
 -15.8975 -15.8607 -15.8293 -15.7980 -15.7745 -15.7544 -15.7290 -15.7140
 -15.6933 -15.6644 -15.6496 -15.6145 -15.5852 -15.5759 -15.5471 -15.5237
 -15.5080 -15.4917 -15.4632 -15.4265 -15.3922 -15.3793 -15.3617 -15.3512
 -15.3354 -15.3065 -15.2762 -15.2518 -15.2376 -15.2239 -15.2141 -15.1885
 -15.1762 -15.1694 -15.1498 -15.1259 -15.1094 -15.0891 -15.0700 -15.0329
 -15.0122 -14.9768 -14.7919 -14.7731 -14.7034 -14.6083 -13.7549 -13.6902
 -13.6570 -13.5503 -13.4867 -13.3858 -13.3305 -13.3121 -13.2814 -13.2010
 -13.1063 -13.0444 -12.9274 -12.8187 -12.8033 -12.7826 -12.7444 -12.6769
 -12.6292 -12.6052 -12.5737 -12.5598 -12.5124 -12.4454 -12.4027 -12.3156
  -4.6985  -4.6663  -4.4820  -4.3799  -4.3652  -4.2619  -4.2259  -4.1055
  -4.0898  -4.0705  -4.0127  -3.9995  -3.9008  -3.8332  -3.8198  -3.7386
  -3.7067  -3.5529  -3.5419  -3.4171  -3.3460  -3.2453  -3.0493  -3.0300
  -2.8470  -2.3705  -2.0776  -2.0075  -1.9122  -1.6742  -1.6480  -1.5696
  -1.5242  -1.4698  -1.4077  -1.3815  -1.3109  -1.2663  -1.1666  -1.1586
  -1.1085  -1.0604  -0.9787  -0.8580  -0.8227  -0.7589  -0.7304  -0.6295
  -0.5887  -0.5511  -0.5392  -0.4943  -0.4514  -0.3966  -0.3535  -0.2944
  -0.2782  -0.2005  -0.1530  -0.1199  -0.0887  -0.0620   0.0086   0.0225
   0.1662   0.3352   0.3503   0.3816   0.4256   0.4458   0.4953   0.6015
   0.6552   0.6883   0.7396   0.7774   0.7990   0.8304   0.9152   0.9609
   1.0090   1.0443   1.0903   1.1350   1.1534   1.1849   1.2234   1.2575
   1.2793   1.3132   1.3342   1.3595   1.3946   1.4208   1.4404   1.4985
   1.5197   1.5631   1.5894   1.6408   1.6628   1.6865   1.7006   1.7147
   1.7428   1.7656   1.7875   1.8235   1.8263   1.8630   1.8818   1.9091
   1.9603   1.9860   2.0031   2.0183   2.0465   2.0801   2.1110   2.1302
   2.1677   2.1901   2.1999   2.2223   2.2481   2.2848   2.3166   2.3352
   2.3757   2.3921   2.4144   2.4646   2.5285   2.5385   2.5696   2.6177
   2.6618   2.7097   2.7522   2.7736   2.8164   2.8591   2.8945   2.9245
   2.9577   2.9750   2.9934   3.0252   3.0463   3.0888   3.1138   3.1714
   3.2098   3.2857   3.3483   3.4439
     eigenvalues at k+q:
 -34.8681 -34.7911 -34.7106 -34.5381 -34.4945 -34.2850 -34.2406 -34.2047
 -34.1441 -34.0917 -34.0778 -34.0510 -33.9885 -17.0156 -16.9125 -16.7243
 -16.6255 -16.5871 -16.4724 -16.4547 -16.4143 -16.3845 -16.3563 -16.2541
 -16.1907 -16.1687 -16.1318 -16.0504 -16.0425 -15.9762 -15.9433 -15.9218
 -15.8975 -15.8607 -15.8293 -15.7980 -15.7745 -15.7544 -15.7290 -15.7140
 -15.6933 -15.6644 -15.6496 -15.6145 -15.5852 -15.5759 -15.5471 -15.5237
 -15.5080 -15.4917 -15.4632 -15.4265 -15.3922 -15.3793 -15.3617 -15.3512
 -15.3354 -15.3065 -15.2762 -15.2518 -15.2376 -15.2239 -15.2141 -15.1885
 -15.1762 -15.1694 -15.1498 -15.1259 -15.1094 -15.0891 -15.0700 -15.0328
 -15.0122 -14.9768 -14.7919 -14.7731 -14.7034 -14.6083 -13.7549 -13.6902
 -13.6570 -13.5503 -13.4867 -13.3858 -13.3305 -13.3121 -13.2814 -13.2010
 -13.1062 -13.0443 -12.9274 -12.8187 -12.8033 -12.7826 -12.7444 -12.6769
 -12.6292 -12.6052 -12.5737 -12.5598 -12.5124 -12.4454 -12.4027 -12.3156
  -4.6985  -4.6663  -4.4820  -4.3799  -4.3652  -4.2619  -4.2259  -4.1055
  -4.0898  -4.0705  -4.0127  -3.9995  -3.9008  -3.8332  -3.8198  -3.7386
  -3.7067  -3.5529  -3.5419  -3.4171  -3.3460  -3.2453  -3.0493  -3.0300
  -2.8470  -2.3704  -2.0776  -2.0075  -1.9122  -1.6742  -1.6480  -1.5696
  -1.5242  -1.4698  -1.4077  -1.3815  -1.3109  -1.2663  -1.1666  -1.1586
  -1.1085  -1.0604  -0.9787  -0.8580  -0.8226  -0.7589  -0.7304  -0.6295
  -0.5887  -0.5511  -0.5392  -0.4943  -0.4514  -0.3966  -0.3535  -0.2944
  -0.2782  -0.2005  -0.1530  -0.1199  -0.0887  -0.0620   0.0086   0.0225
   0.1662   0.3352   0.3503   0.3816   0.4256   0.4458   0.4952   0.6015
   0.6552   0.6883   0.7396   0.7775   0.7990   0.8304   0.9152   0.9610
   1.0090   1.0443   1.0903   1.1350   1.1534   1.1849   1.2234   1.2575
   1.2793   1.3132   1.3342   1.3595   1.3946   1.4208   1.4404   1.4985
   1.5197   1.5631   1.5894   1.6408   1.6628   1.6865   1.7007   1.7147
   1.7428   1.7656   1.7875   1.8235   1.8263   1.8630   1.8818   1.9091
   1.9603   1.9860   2.0031   2.0183   2.0465   2.0801   2.1110   2.1302
   2.1677   2.1901   2.1999   2.2223   2.2481   2.2848   2.3166   2.3352
   2.3757   2.3921   2.4144   2.4646   2.5285   2.5385   2.5696   2.6178
   2.6618   2.7097   2.7522   2.7736   2.8164   2.8591   2.8945   2.9245
   2.9577   2.9750   2.9934   3.0252   3.0463   3.0888   3.1138   3.1714
   3.2098   3.2857   3.3483   3.4439
     cgsolve_all iterations  63    anorm=    0.74E-07
PARA_AUG  1     -25.8924096        -1.0449648        -0.1696793
     cgsolve_all iterations  65    anorm=    0.72E-07
PARA_AUG  2      -1.0299583       -24.2261992         0.3140686
     cgsolve_all iterations  63    anorm=    0.72E-07
PARA_AUG  3      -0.0259306         0.4150189       -26.3115558
     cgsolve_all iterations  72    anorm=    0.72E-07
     cgsolve_all iterations  69    anorm=    0.72E-07
     cgsolve_all iterations  69    anorm=    0.73E-07
     compute_u_kq: q = (    0.0205,    0.0000,    0.0000)
     Rotating WFCS
     ethr =  1.00E-14,  avg # of iterations = 23.0
     eigenvalues at k:
 -34.8681 -34.7911 -34.7106 -34.5381 -34.4945 -34.2851 -34.2406 -34.2047
 -34.1441 -34.0917 -34.0778 -34.0510 -33.9885 -17.0156 -16.9125 -16.7243
 -16.6255 -16.5871 -16.4724 -16.4547 -16.4143 -16.3845 -16.3563 -16.2541
 -16.1907 -16.1687 -16.1318 -16.0504 -16.0425 -15.9762 -15.9433 -15.9218
 -15.8975 -15.8607 -15.8293 -15.7980 -15.7745 -15.7544 -15.7290 -15.7140
 -15.6933 -15.6644 -15.6496 -15.6145 -15.5852 -15.5759 -15.5471 -15.5237
 -15.5080 -15.4917 -15.4632 -15.4265 -15.3922 -15.3793 -15.3617 -15.3512
 -15.3354 -15.3065 -15.2762 -15.2518 -15.2376 -15.2239 -15.2141 -15.1885
 -15.1762 -15.1694 -15.1498 -15.1259 -15.1094 -15.0891 -15.0700 -15.0329
 -15.0122 -14.9768 -14.7919 -14.7731 -14.7034 -14.6083 -13.7549 -13.6902
 -13.6570 -13.5503 -13.4867 -13.3858 -13.3305 -13.3121 -13.2814 -13.2010
 -13.1063 -13.0444 -12.9274 -12.8187 -12.8033 -12.7826 -12.7444 -12.6769
 -12.6292 -12.6052 -12.5737 -12.5598 -12.5124 -12.4454 -12.4027 -12.3156
  -4.6985  -4.6663  -4.4820  -4.3799  -4.3652  -4.2619  -4.2259  -4.1055
  -4.0898  -4.0705  -4.0127  -3.9995  -3.9008  -3.8332  -3.8198  -3.7386
  -3.7067  -3.5529  -3.5419  -3.4171  -3.3460  -3.2453  -3.0493  -3.0300
  -2.8470  -2.3705  -2.0776  -2.0075  -1.9122  -1.6742  -1.6480  -1.5696
  -1.5242  -1.4698  -1.4077  -1.3815  -1.3109  -1.2663  -1.1666  -1.1586
  -1.1085  -1.0604  -0.9787  -0.8580  -0.8227  -0.7589  -0.7304  -0.6295
  -0.5887  -0.5511  -0.5392  -0.4943  -0.4514  -0.3966  -0.3535  -0.2944
  -0.2782  -0.2005  -0.1530  -0.1199  -0.0887  -0.0620   0.0086   0.0225
   0.1662   0.3352   0.3503   0.3816   0.4256   0.4458   0.4953   0.6015
   0.6552   0.6883   0.7396   0.7774   0.7990   0.8304   0.9152   0.9609
   1.0090   1.0443   1.0903   1.1350   1.1534   1.1849   1.2234   1.2575
   1.2793   1.3132   1.3342   1.3595   1.3946   1.4208   1.4404   1.4985
   1.5197   1.5631   1.5894   1.6408   1.6628   1.6865   1.7006   1.7147
   1.7428   1.7656   1.7875   1.8235   1.8263   1.8630   1.8818   1.9091
   1.9603   1.9860   2.0031   2.0183   2.0465   2.0801   2.1110   2.1302
   2.1677   2.1901   2.1999   2.2223   2.2481   2.2848   2.3166   2.3352
   2.3757   2.3921   2.4144   2.4646   2.5285   2.5385   2.5696   2.6177
   2.6618   2.7097   2.7522   2.7736   2.8164   2.8591   2.8945   2.9245
   2.9577   2.9750   2.9934   3.0252   3.0463   3.0888   3.1138   3.1714
   3.2098   3.2857   3.3483   3.4439
     eigenvalues at k+q:
 -34.8681 -34.7910 -34.7106 -34.5381 -34.4945 -34.2850 -34.2406 -34.2047
 -34.1441 -34.0917 -34.0778 -34.0510 -33.9885 -17.0165 -16.9115 -16.7258
 -16.6252 -16.5881 -16.4709 -16.4518 -16.4144 -16.3855 -16.3577 -16.2532
 -16.1890 -16.1681 -16.1323 -16.0534 -16.0463 -15.9783 -15.9441 -15.9233
 -15.8993 -15.8611 -15.8285 -15.7988 -15.7759 -15.7577 -15.7292 -15.7150
 -15.6935 -15.6668 -15.6533 -15.6157 -15.5849 -15.5751 -15.5444 -15.5225
 -15.5068 -15.4918 -15.4608 -15.4290 -15.3928 -15.3802 -15.3615 -15.3516
 -15.3340 -15.3061 -15.2734 -15.2509 -15.2362 -15.2238 -15.2133 -15.1900
 -15.1759 -15.1686 -15.1490 -15.1261 -15.1076 -15.0880 -15.0695 -15.0333
 -15.0112 -14.9758 -14.7878 -14.7702 -14.7007 -14.6076 -13.7499 -13.6883
 -13.6542 -13.5433 -13.4787 -13.3825 -13.3256 -13.3081 -13.2776 -13.1922
 -13.1050 -13.0455 -12.9283 -12.8289 -12.8015 -12.7835 -12.7465 -12.6828
 -12.6306 -12.6113 -12.5763 -12.5629 -12.5191 -12.4570 -12.4075 -12.3205
  -4.6956  -4.6654  -4.4812  -4.3826  -4.3650  -4.2576  -4.2231  -4.1034
  -4.0919  -4.0700  -4.0141  -4.0009  -3.9051  -3.8343  -3.8220  -3.7381
  -3.7076  -3.5494  -3.5378  -3.4164  -3.3460  -3.2455  -3.0490  -3.0305
  -2.8546  -2.3673  -2.0746  -2.0077  -1.9077  -1.6692  -1.6464  -1.5660
  -1.5209  -1.4634  -1.4022  -1.3724  -1.3068  -1.2648  -1.1600  -1.1542
  -1.0973  -1.0549  -0.9705  -0.8555  -0.8235  -0.7589  -0.7297  -0.6326
  -0.5905  -0.5534  -0.5390  -0.4997  -0.4577  -0.4009  -0.3545  -0.2985
  -0.2755  -0.2037  -0.1547  -0.1243  -0.0962  -0.0703   0.0057   0.0213
   0.1633   0.3346   0.3547   0.3829   0.4279   0.4471   0.4985   0.6091
   0.6563   0.6862   0.7407   0.7749   0.7993   0.8330   0.9061   0.9625
   1.0086   1.0418   1.0899   1.1309   1.1502   1.1848   1.2203   1.2584
   1.2755   1.3105   1.3279   1.3540   1.3849   1.4176   1.4387   1.4955
   1.5189   1.5603   1.5836   1.6391   1.6619   1.6828   1.6988   1.7099
   1.7399   1.7652   1.7860   1.8209   1.8235   1.8660   1.8731   1.9057
   1.9579   1.9824   1.9994   2.0145   2.0446   2.0753   2.1077   2.1261
   2.1685   2.1892   2.2000   2.2220   2.2498   2.2834   2.3173   2.3324
   2.3743   2.3930   2.4160   2.4663   2.5322   2.5437   2.5732   2.6224
   2.6648   2.7111   2.7529   2.7769   2.8157   2.8639   2.8964   2.9296
   2.9630   2.9773   2.9917   3.0282   3.0479   3.0891   3.1155   3.1746
   3.2112   3.2879   3.3517   3.4344
     cgsolve_all iterations  69    anorm=    0.73E-07
     cgsolve_all iterations  69    anorm=    0.72E-07
     cgsolve_all iterations  69    anorm=    0.72E-07
     compute_u_kq: q = (   -0.0205,    0.0000,    0.0000)
     Rotating WFCS
     ethr =  1.00E-14,  avg # of iterations = 23.0
     eigenvalues at k:
 -34.8681 -34.7911 -34.7106 -34.5381 -34.4945 -34.2851 -34.2406 -34.2047
 -34.1441 -34.0917 -34.0778 -34.0510 -33.9885 -17.0156 -16.9125 -16.7243
 -16.6255 -16.5871 -16.4724 -16.4547 -16.4143 -16.3845 -16.3563 -16.2541
 -16.1907 -16.1687 -16.1318 -16.0504 -16.0425 -15.9762 -15.9433 -15.9218
 -15.8975 -15.8607 -15.8293 -15.7980 -15.7745 -15.7544 -15.7290 -15.7140
 -15.6933 -15.6644 -15.6496 -15.6145 -15.5852 -15.5759 -15.5471 -15.5237
 -15.5080 -15.4917 -15.4632 -15.4265 -15.3922 -15.3793 -15.3617 -15.3512
 -15.3354 -15.3065 -15.2762 -15.2518 -15.2376 -15.2239 -15.2141 -15.1885
 -15.1762 -15.1694 -15.1498 -15.1259 -15.1094 -15.0891 -15.0700 -15.0329
 -15.0122 -14.9768 -14.7919 -14.7731 -14.7034 -14.6083 -13.7549 -13.6902
 -13.6570 -13.5503 -13.4867 -13.3858 -13.3305 -13.3121 -13.2814 -13.2010
 -13.1063 -13.0444 -12.9274 -12.8187 -12.8033 -12.7826 -12.7444 -12.6769
 -12.6292 -12.6052 -12.5737 -12.5598 -12.5124 -12.4454 -12.4027 -12.3156
  -4.6985  -4.6663  -4.4820  -4.3799  -4.3652  -4.2619  -4.2259  -4.1055
  -4.0898  -4.0705  -4.0127  -3.9995  -3.9008  -3.8332  -3.8198  -3.7386
  -3.7067  -3.5529  -3.5419  -3.4171  -3.3460  -3.2453  -3.0493  -3.0300
  -2.8470  -2.3705  -2.0776  -2.0075  -1.9122  -1.6742  -1.6480  -1.5696
  -1.5242  -1.4698  -1.4077  -1.3815  -1.3109  -1.2663  -1.1666  -1.1586
  -1.1085  -1.0604  -0.9787  -0.8580  -0.8227  -0.7589  -0.7304  -0.6295
  -0.5887  -0.5511  -0.5392  -0.4943  -0.4514  -0.3966  -0.3535  -0.2944
  -0.2782  -0.2005  -0.1530  -0.1199  -0.0887  -0.0620   0.0086   0.0225
   0.1662   0.3352   0.3503   0.3816   0.4256   0.4458   0.4953   0.6015
   0.6552   0.6883   0.7396   0.7774   0.7990   0.8304   0.9152   0.9609
   1.0090   1.0443   1.0903   1.1350   1.1534   1.1849   1.2234   1.2575
   1.2793   1.3132   1.3342   1.3595   1.3946   1.4208   1.4404   1.4985
   1.5197   1.5631   1.5894   1.6408   1.6628   1.6865   1.7006   1.7147
   1.7428   1.7656   1.7875   1.8235   1.8263   1.8630   1.8818   1.9091
   1.9603   1.9860   2.0031   2.0183   2.0465   2.0801   2.1110   2.1302
   2.1677   2.1901   2.1999   2.2223   2.2481   2.2848   2.3166   2.3352
   2.3757   2.3921   2.4144   2.4646   2.5285   2.5385   2.5696   2.6177
   2.6618   2.7097   2.7522   2.7736   2.8164   2.8591   2.8945   2.9245
   2.9577   2.9750   2.9934   3.0252   3.0463   3.0888   3.1138   3.1714
   3.2098   3.2857   3.3483   3.4439
     eigenvalues at k+q:
 -34.8681 -34.7911 -34.7106 -34.5381 -34.4945 -34.2851 -34.2406 -34.2047
 -34.1441 -34.0917 -34.0778 -34.0510 -33.9885 -17.0146 -16.9136 -16.7228
 -16.6257 -16.5859 -16.4740 -16.4576 -16.4142 -16.3833 -16.3550 -16.2549
 -16.1923 -16.1691 -16.1313 -16.0479 -16.0389 -15.9740 -15.9423 -15.9204
 -15.8955 -15.8605 -15.8299 -15.7973 -15.7729 -15.7512 -15.7287 -15.7127
 -15.6933 -15.6617 -15.6456 -15.6134 -15.5860 -15.5765 -15.5496 -15.5250
 -15.5094 -15.4909 -15.4655 -15.4243 -15.3923 -15.3787 -15.3613 -15.3507
 -15.3365 -15.3064 -15.2792 -15.2528 -15.2393 -15.2241 -15.2145 -15.1876
 -15.1761 -15.1701 -15.1506 -15.1258 -15.1111 -15.0902 -15.0704 -15.0325
 -15.0132 -14.9778 -14.7961 -14.7758 -14.7061 -14.6089 -13.7599 -13.6925
 -13.6597 -13.5569 -13.4947 -13.3890 -13.3358 -13.3162 -13.2845 -13.2090
 -13.1073 -13.0432 -12.9265 -12.8135 -12.8017 -12.7803 -12.7426 -12.6718
 -12.6278 -12.5993 -12.5712 -12.5563 -12.5056 -12.4343 -12.3977 -12.3108
  -4.7016  -4.6669  -4.4828  -4.3780  -4.3645  -4.2663  -4.2288  -4.1076
  -4.0880  -4.0708  -4.0111  -3.9978  -3.8963  -3.8323  -3.8174  -3.7394
  -3.7057  -3.5574  -3.5456  -3.4177  -3.3460  -3.2445  -3.0496  -3.0292
  -2.8400  -2.3736  -2.0812  -2.0071  -1.9165  -1.6793  -1.6492  -1.5736
  -1.5275  -1.4764  -1.4133  -1.3902  -1.3147  -1.2674  -1.1739  -1.1628
  -1.1198  -1.0654  -0.9878  -0.8603  -0.8219  -0.7585  -0.7295  -0.6269
  -0.5875  -0.5501  -0.5395  -0.4880  -0.4441  -0.3928  -0.3524  -0.2937
  -0.2782  -0.1976  -0.1506  -0.1166  -0.0802  -0.0531   0.0111   0.0243
   0.1693   0.3356   0.3454   0.3796   0.4232   0.4442   0.4922   0.5942
   0.6537   0.6906   0.7389   0.7800   0.7988   0.8281   0.9235   0.9607
   1.0089   1.0472   1.0914   1.1385   1.1561   1.1846   1.2260   1.2564
   1.2831   1.3158   1.3396   1.3658   1.4040   1.4235   1.4421   1.5013
   1.5208   1.5668   1.5946   1.6422   1.6634   1.6904   1.7020   1.7193
   1.7462   1.7661   1.7891   1.8248   1.8305   1.8598   1.8909   1.9125
   1.9614   1.9889   2.0058   2.0231   2.0493   2.0844   2.1142   2.1356
   2.1670   2.1907   2.2000   2.2230   2.2465   2.2865   2.3155   2.3382
   2.3761   2.3922   2.4130   2.4630   2.5220   2.5355   2.5663   2.6137
   2.6584   2.7081   2.7521   2.7704   2.8170   2.8541   2.8919   2.9194
   2.9516   2.9732   2.9953   3.0229   3.0455   3.0884   3.1115   3.1687
   3.2083   3.2841   3.3442   3.4529
     cgsolve_all iterations  72    anorm=    0.73E-07
     cgsolve_all iterations  69    anorm=    0.73E-07
     cgsolve_all iterations  69    anorm=    0.73E-07
     compute_u_kq: q = (    0.0000,    0.0205,    0.0000)
     Rotating WFCS
     ethr =  1.00E-14,  avg # of iterations = 23.0
     eigenvalues at k:
 -34.8681 -34.7911 -34.7106 -34.5381 -34.4945 -34.2851 -34.2406 -34.2047
 -34.1441 -34.0917 -34.0778 -34.0510 -33.9885 -17.0156 -16.9125 -16.7243
 -16.6255 -16.5871 -16.4724 -16.4547 -16.4143 -16.3845 -16.3563 -16.2541
 -16.1907 -16.1687 -16.1318 -16.0504 -16.0425 -15.9762 -15.9433 -15.9218
 -15.8975 -15.8607 -15.8293 -15.7980 -15.7745 -15.7544 -15.7290 -15.7140
 -15.6933 -15.6644 -15.6496 -15.6145 -15.5852 -15.5759 -15.5471 -15.5237
 -15.5080 -15.4917 -15.4632 -15.4265 -15.3922 -15.3793 -15.3617 -15.3512
 -15.3354 -15.3065 -15.2762 -15.2518 -15.2376 -15.2239 -15.2141 -15.1885
 -15.1762 -15.1694 -15.1498 -15.1259 -15.1094 -15.0891 -15.0700 -15.0329
 -15.0122 -14.9768 -14.7919 -14.7731 -14.7034 -14.6083 -13.7549 -13.6902
 -13.6570 -13.5503 -13.4867 -13.3858 -13.3305 -13.3121 -13.2814 -13.2010
 -13.1063 -13.0444 -12.9274 -12.8187 -12.8033 -12.7826 -12.7444 -12.6769
 -12.6292 -12.6052 -12.5737 -12.5598 -12.5124 -12.4454 -12.4027 -12.3156
  -4.6985  -4.6663  -4.4820  -4.3799  -4.3652  -4.2619  -4.2259  -4.1055
  -4.0898  -4.0705  -4.0127  -3.9995  -3.9008  -3.8332  -3.8198  -3.7386
  -3.7067  -3.5529  -3.5419  -3.4171  -3.3460  -3.2453  -3.0493  -3.0300
  -2.8470  -2.3705  -2.0776  -2.0075  -1.9122  -1.6742  -1.6480  -1.5696
  -1.5242  -1.4698  -1.4077  -1.3815  -1.3109  -1.2663  -1.1666  -1.1586
  -1.1085  -1.0604  -0.9787  -0.8580  -0.8227  -0.7589  -0.7304  -0.6295
  -0.5887  -0.5511  -0.5392  -0.4943  -0.4514  -0.3966  -0.3535  -0.2944
  -0.2782  -0.2005  -0.1530  -0.1199  -0.0887  -0.0620   0.0086   0.0225
   0.1662   0.3352   0.3503   0.3816   0.4256   0.4458   0.4953   0.6015
   0.6552   0.6883   0.7396   0.7774   0.7990   0.8304   0.9152   0.9609
   1.0090   1.0443   1.0903   1.1350   1.1534   1.1849   1.2234   1.2575
   1.2793   1.3132   1.3342   1.3595   1.3946   1.4208   1.4404   1.4985
   1.5197   1.5631   1.5894   1.6408   1.6628   1.6865   1.7006   1.7147
   1.7428   1.7656   1.7875   1.8235   1.8263   1.8630   1.8818   1.9091
   1.9603   1.9860   2.0031   2.0183   2.0465   2.0801   2.1110   2.1302
   2.1677   2.1901   2.1999   2.2223   2.2481   2.2848   2.3166   2.3352
   2.3757   2.3921   2.4144   2.4646   2.5285   2.5385   2.5696   2.6177
   2.6618   2.7097   2.7522   2.7736   2.8164   2.8591   2.8945   2.9245
   2.9577   2.9750   2.9934   3.0252   3.0463   3.0888   3.1138   3.1714
   3.2098   3.2857   3.3483   3.4439
     eigenvalues at k+q:
 -34.8681 -34.7911 -34.7106 -34.5381 -34.4945 -34.2850 -34.2406 -34.2047
 -34.1441 -34.0917 -34.0778 -34.0510 -33.9885 -17.0156 -16.9124 -16.7244
 -16.6259 -16.5865 -16.4716 -16.4537 -16.4151 -16.3842 -16.3597 -16.2530
 -16.1881 -16.1710 -16.1308 -16.0504 -16.0403 -15.9786 -15.9444 -15.9189
 -15.8985 -15.8630 -15.8293 -15.7986 -15.7721 -15.7556 -15.7280 -15.7143
 -15.6936 -15.6643 -15.6470 -15.6129 -15.5882 -15.5759 -15.5454 -15.5240
 -15.5092 -15.4933 -15.4671 -15.4242 -15.3899 -15.3788 -15.3619 -15.3508
 -15.3353 -15.3054 -15.2780 -15.2514 -15.2350 -15.2237 -15.2129 -15.1891
 -15.1765 -15.1693 -15.1495 -15.1267 -15.1112 -15.0905 -15.0707 -15.0333
 -15.0115 -14.9766 -14.7926 -14.7741 -14.7022 -14.6077 -13.7579 -13.6908
 -13.6595 -13.5466 -13.4837 -13.3864 -13.3315 -13.3136 -13.2805 -13.1992
 -13.1046 -13.0405 -12.9267 -12.8251 -12.8041 -12.7830 -12.7440 -12.6787
 -12.6288 -12.6083 -12.5734 -12.5586 -12.5109 -12.4491 -12.3994 -12.3127
  -4.6987  -4.6650  -4.4827  -4.3802  -4.3644  -4.2683  -4.2260  -4.1054
  -4.0834  -4.0712  -4.0114  -3.9991  -3.9008  -3.8347  -3.8217  -3.7376
  -3.7032  -3.5546  -3.5430  -3.4163  -3.3451  -3.2472  -3.0503  -3.0368
  -2.8360  -2.3745  -2.0777  -2.0068  -1.9147  -1.6727  -1.6489  -1.5690
  -1.5249  -1.4693  -1.4072  -1.3805  -1.3114  -1.2727  -1.1682  -1.1569
  -1.1066  -1.0582  -0.9706  -0.8604  -0.8188  -0.7621  -0.7324  -0.6338
  -0.5909  -0.5493  -0.5353  -0.4971  -0.4481  -0.3984  -0.3550  -0.2912
  -0.2780  -0.1982  -0.1528  -0.1213  -0.0913  -0.0626   0.0097   0.0218
   0.1688   0.3377   0.3491   0.3795   0.4238   0.4459   0.4909   0.6043
   0.6572   0.6881   0.7386   0.7778   0.8010   0.8303   0.9156   0.9622
   1.0054   1.0459   1.0874   1.1353   1.1526   1.1852   1.2232   1.2575
   1.2796   1.3119   1.3354   1.3597   1.3924   1.4227   1.4413   1.4975
   1.5189   1.5585   1.5873   1.6388   1.6647   1.6848   1.7033   1.7188
   1.7445   1.7662   1.7851   1.8208   1.8277   1.8637   1.8830   1.9116
   1.9613   1.9860   2.0055   2.0144   2.0479   2.0805   2.1172   2.1284
   2.1688   2.1888   2.1998   2.2193   2.2477   2.2892   2.3181   2.3340
   2.3763   2.3940   2.4142   2.4630   2.5272   2.5379   2.5664   2.6136
   2.6664   2.7122   2.7531   2.7732   2.8140   2.8569   2.8970   2.9231
   2.9590   2.9741   2.9939   3.0265   3.0421   3.0949   3.1113   3.1710
   3.2079   3.2889   3.3482   3.4424
     cgsolve_all iterations  72    anorm=    0.73E-07
     cgsolve_all iterations  69    anorm=    0.73E-07
     cgsolve_all iterations  69    anorm=    0.72E-07
     compute_u_kq: q = (    0.0000,   -0.0205,    0.0000)
     Rotating WFCS
     ethr =  1.00E-14,  avg # of iterations = 23.0
     eigenvalues at k:
 -34.8681 -34.7911 -34.7106 -34.5381 -34.4945 -34.2851 -34.2406 -34.2047
 -34.1441 -34.0917 -34.0778 -34.0510 -33.9885 -17.0156 -16.9125 -16.7243
 -16.6255 -16.5871 -16.4724 -16.4547 -16.4143 -16.3845 -16.3563 -16.2541
 -16.1907 -16.1687 -16.1318 -16.0504 -16.0425 -15.9762 -15.9433 -15.9218
 -15.8975 -15.8607 -15.8293 -15.7980 -15.7745 -15.7544 -15.7290 -15.7140
 -15.6933 -15.6644 -15.6496 -15.6145 -15.5852 -15.5759 -15.5471 -15.5237
 -15.5080 -15.4917 -15.4632 -15.4265 -15.3922 -15.3793 -15.3617 -15.3512
 -15.3354 -15.3065 -15.2762 -15.2518 -15.2376 -15.2239 -15.2141 -15.1885
 -15.1762 -15.1694 -15.1498 -15.1259 -15.1094 -15.0891 -15.0700 -15.0329
 -15.0122 -14.9768 -14.7919 -14.7731 -14.7034 -14.6083 -13.7549 -13.6902
 -13.6570 -13.5503 -13.4867 -13.3858 -13.3305 -13.3121 -13.2814 -13.2010
 -13.1063 -13.0444 -12.9274 -12.8187 -12.8033 -12.7826 -12.7444 -12.6769
 -12.6292 -12.6052 -12.5737 -12.5598 -12.5124 -12.4454 -12.4027 -12.3156
  -4.6985  -4.6663  -4.4820  -4.3799  -4.3652  -4.2619  -4.2259  -4.1055
  -4.0898  -4.0705  -4.0127  -3.9995  -3.9008  -3.8332  -3.8198  -3.7386
  -3.7067  -3.5529  -3.5419  -3.4171  -3.3460  -3.2453  -3.0493  -3.0300
  -2.8470  -2.3705  -2.0776  -2.0075  -1.9122  -1.6742  -1.6480  -1.5696
  -1.5242  -1.4698  -1.4077  -1.3815  -1.3109  -1.2663  -1.1666  -1.1586
  -1.1085  -1.0604  -0.9787  -0.8580  -0.8227  -0.7589  -0.7304  -0.6295
  -0.5887  -0.5511  -0.5392  -0.4943  -0.4514  -0.3966  -0.3535  -0.2944
  -0.2782  -0.2005  -0.1530  -0.1199  -0.0887  -0.0620   0.0086   0.0225
   0.1662   0.3352   0.3503   0.3816   0.4256   0.4458   0.4953   0.6015
   0.6552   0.6883   0.7396   0.7774   0.7990   0.8304   0.9152   0.9609
   1.0090   1.0443   1.0903   1.1350   1.1534   1.1849   1.2234   1.2575
   1.2793   1.3132   1.3342   1.3595   1.3946   1.4208   1.4404   1.4985
   1.5197   1.5631   1.5894   1.6408   1.6628   1.6865   1.7006   1.7147
   1.7428   1.7656   1.7875   1.8235   1.8263   1.8630   1.8818   1.9091
   1.9603   1.9860   2.0031   2.0183   2.0465   2.0801   2.1110   2.1302
   2.1677   2.1901   2.1999   2.2223   2.2481   2.2848   2.3166   2.3352
   2.3757   2.3921   2.4144   2.4646   2.5285   2.5385   2.5696   2.6177
   2.6618   2.7097   2.7522   2.7736   2.8164   2.8591   2.8945   2.9245
   2.9577   2.9750   2.9934   3.0252   3.0463   3.0888   3.1138   3.1714
   3.2098   3.2857   3.3483   3.4439
     eigenvalues at k+q:
 -34.8681 -34.7911 -34.7106 -34.5381 -34.4945 -34.2850 -34.2406 -34.2047
 -34.1441 -34.0917 -34.0778 -34.0510 -33.9885 -17.0155 -16.9128 -16.7241
 -16.6254 -16.5871 -16.4733 -16.4554 -16.4134 -16.3849 -16.3529 -16.2554
 -16.1931 -16.1661 -16.1330 -16.0518 -16.0429 -15.9739 -15.9423 -15.9246
 -15.8965 -15.8584 -15.8295 -15.7972 -15.7769 -15.7534 -15.7305 -15.7140
 -15.6929 -15.6644 -15.6517 -15.6159 -15.5827 -15.5758 -15.5488 -15.5243
 -15.5075 -15.4887 -15.4596 -15.4287 -15.3935 -15.3804 -15.3606 -15.3507
 -15.3358 -15.3076 -15.2748 -15.2520 -15.2400 -15.2248 -15.2145 -15.1883
 -15.1765 -15.1691 -15.1499 -15.1253 -15.1076 -15.0882 -15.0691 -15.0323
 -15.0129 -14.9770 -14.7924 -14.7717 -14.7045 -14.6088 -13.7518 -13.6894
 -13.6543 -13.5544 -13.4901 -13.3853 -13.3293 -13.3107 -13.2826 -13.2019
 -13.1081 -13.0478 -12.9277 -12.8143 -12.8015 -12.7820 -12.7442 -12.6752
 -12.6294 -12.6032 -12.5734 -12.5619 -12.5131 -12.4424 -12.4057 -12.3183
  -4.6982  -4.6672  -4.4813  -4.3796  -4.3661  -4.2561  -4.2259  -4.1062
  -4.0981  -4.0692  -4.0142  -3.9998  -3.8983  -3.8315  -3.8169  -3.7399
  -3.7105  -3.5521  -3.5396  -3.4180  -3.3471  -3.2433  -3.0491  -3.0227
  -2.8588  -2.3668  -2.0779  -2.0080  -1.9084  -1.6758  -1.6470  -1.5707
  -1.5232  -1.4709  -1.4084  -1.3822  -1.3098  -1.2603  -1.1666  -1.1585
  -1.1124  -1.0613  -0.9856  -0.8570  -0.8249  -0.7559  -0.7289  -0.6259
  -0.5866  -0.5536  -0.5425  -0.4914  -0.4536  -0.3939  -0.3522  -0.2970
  -0.2788  -0.2032  -0.1534  -0.1185  -0.0865  -0.0601   0.0070   0.0237
   0.1628   0.3311   0.3521   0.3834   0.4276   0.4464   0.5001   0.5986
   0.6527   0.6894   0.7403   0.7763   0.7958   0.8306   0.9155   0.9602
   1.0128   1.0431   1.0929   1.1344   1.1534   1.1850   1.2227   1.2584
   1.2785   1.3142   1.3328   1.3592   1.3965   1.4191   1.4387   1.5001
   1.5198   1.5682   1.5915   1.6426   1.6603   1.6867   1.6988   1.7113
   1.7404   1.7641   1.7909   1.8233   1.8283   1.8631   1.8811   1.9068
   1.9599   1.9850   2.0013   2.0227   2.0446   2.0800   2.1053   2.1314
   2.1664   2.1902   2.2004   2.2258   2.2486   2.2812   2.3153   2.3366
   2.3753   2.3905   2.4147   2.4658   2.5297   2.5392   2.5730   2.6226
   2.6570   2.7079   2.7511   2.7739   2.8179   2.8616   2.8914   2.9265
   2.9558   2.9758   2.9930   3.0240   3.0496   3.0824   3.1169   3.1717
   3.2118   3.2827   3.3485   3.4454
     cgsolve_all iterations  69    anorm=    0.72E-07
     cgsolve_all iterations  69    anorm=    0.73E-07
     cgsolve_all iterations  69    anorm=    0.73E-07
     compute_u_kq: q = (    0.0000,    0.0000,    0.0205)
     Rotating WFCS
     ethr =  1.00E-14,  avg # of iterations = 23.0
     eigenvalues at k:
 -34.8681 -34.7911 -34.7106 -34.5381 -34.4945 -34.2851 -34.2406 -34.2047
 -34.1441 -34.0917 -34.0778 -34.0510 -33.9885 -17.0156 -16.9125 -16.7243
 -16.6255 -16.5871 -16.4724 -16.4547 -16.4143 -16.3845 -16.3563 -16.2541
 -16.1907 -16.1687 -16.1318 -16.0504 -16.0425 -15.9762 -15.9433 -15.9218
 -15.8975 -15.8607 -15.8293 -15.7980 -15.7745 -15.7544 -15.7290 -15.7140
 -15.6933 -15.6644 -15.6496 -15.6145 -15.5852 -15.5759 -15.5471 -15.5237
 -15.5080 -15.4917 -15.4632 -15.4265 -15.3922 -15.3793 -15.3617 -15.3512
 -15.3354 -15.3065 -15.2762 -15.2518 -15.2376 -15.2239 -15.2141 -15.1885
 -15.1762 -15.1694 -15.1498 -15.1259 -15.1094 -15.0891 -15.0700 -15.0329
 -15.0122 -14.9768 -14.7919 -14.7731 -14.7034 -14.6083 -13.7549 -13.6902
 -13.6570 -13.5503 -13.4867 -13.3858 -13.3305 -13.3121 -13.2814 -13.2010
 -13.1063 -13.0444 -12.9274 -12.8187 -12.8033 -12.7826 -12.7444 -12.6769
 -12.6292 -12.6052 -12.5737 -12.5598 -12.5124 -12.4454 -12.4027 -12.3156
  -4.6985  -4.6663  -4.4820  -4.3799  -4.3652  -4.2619  -4.2259  -4.1055
  -4.0898  -4.0705  -4.0127  -3.9995  -3.9008  -3.8332  -3.8198  -3.7386
  -3.7067  -3.5529  -3.5419  -3.4171  -3.3460  -3.2453  -3.0493  -3.0300
  -2.8470  -2.3705  -2.0776  -2.0075  -1.9122  -1.6742  -1.6480  -1.5696
  -1.5242  -1.4698  -1.4077  -1.3815  -1.3109  -1.2663  -1.1666  -1.1586
  -1.1085  -1.0604  -0.9787  -0.8580  -0.8227  -0.7589  -0.7304  -0.6295
  -0.5887  -0.5511  -0.5392  -0.4943  -0.4514  -0.3966  -0.3535  -0.2944
  -0.2782  -0.2005  -0.1530  -0.1199  -0.0887  -0.0620   0.0086   0.0225
   0.1662   0.3352   0.3503   0.3816   0.4256   0.4458   0.4953   0.6015
   0.6552   0.6883   0.7396   0.7774   0.7990   0.8304   0.9152   0.9609
   1.0090   1.0443   1.0903   1.1350   1.1534   1.1849   1.2234   1.2575
   1.2793   1.3132   1.3342   1.3595   1.3946   1.4208   1.4404   1.4985
   1.5197   1.5631   1.5894   1.6408   1.6628   1.6865   1.7006   1.7147
   1.7428   1.7656   1.7875   1.8235   1.8263   1.8630   1.8818   1.9091
   1.9603   1.9860   2.0031   2.0183   2.0465   2.0801   2.1110   2.1302
   2.1677   2.1901   2.1999   2.2223   2.2481   2.2848   2.3166   2.3352
   2.3757   2.3921   2.4144   2.4646   2.5285   2.5385   2.5696   2.6177
   2.6618   2.7097   2.7522   2.7736   2.8164   2.8591   2.8945   2.9245
   2.9577   2.9750   2.9934   3.0252   3.0463   3.0888   3.1138   3.1714
   3.2098   3.2857   3.3483   3.4439
     eigenvalues at k+q:
 -34.8681 -34.7911 -34.7106 -34.5381 -34.4945 -34.2850 -34.2406 -34.2047
 -34.1441 -34.0917 -34.0778 -34.0510 -33.9885 -17.0155 -16.9125 -16.7243
 -16.6254 -16.5872 -16.4720 -16.4550 -16.4142 -16.3852 -16.3560 -16.2537
 -16.1900 -16.1688 -16.1321 -16.0495 -16.0430 -15.9765 -15.9430 -15.9217
 -15.8964 -15.8609 -15.8299 -15.7982 -15.7802 -15.7549 -15.7282 -15.7116
 -15.6944 -15.6609 -15.6475 -15.6158 -15.5848 -15.5758 -15.5479 -15.5257
 -15.5089 -15.4909 -15.4621 -15.4273 -15.3926 -15.3783 -15.3606 -15.3506
 -15.3348 -15.3060 -15.2756 -15.2515 -15.2377 -15.2270 -15.2143 -15.1883
 -15.1766 -15.1691 -15.1495 -15.1261 -15.1093 -15.0890 -15.0701 -15.0331
 -15.0126 -14.9764 -14.7922 -14.7727 -14.7029 -14.6086 -13.7542 -13.6924
 -13.6565 -13.5492 -13.4865 -13.3861 -13.3305 -13.3107 -13.2833 -13.2009
 -13.1059 -13.0444 -12.9273 -12.8188 -12.8035 -12.7822 -12.7451 -12.6766
 -12.6292 -12.6049 -12.5735 -12.5600 -12.5124 -12.4452 -12.4027 -12.3156
  -4.6985  -4.6663  -4.4820  -4.3799  -4.3652  -4.2618  -4.2260  -4.1053
  -4.0901  -4.0705  -4.0127  -3.9995  -3.9008  -3.8332  -3.8197  -3.7385
  -3.7068  -3.5526  -3.5423  -3.4171  -3.3460  -3.2452  -3.0494  -3.0300
  -2.8470  -2.3704  -2.0776  -2.0074  -1.9127  -1.6747  -1.6478  -1.5696
  -1.5236  -1.4683  -1.4076  -1.3822  -1.3107  -1.2669  -1.1668  -1.1585
  -1.1101  -1.0604  -0.9777  -0.8588  -0.8220  -0.7590  -0.7280  -0.6310
  -0.5908  -0.5508  -0.5407  -0.4906  -0.4486  -0.3994  -0.3538  -0.2979
  -0.2774  -0.2009  -0.1498  -0.1215  -0.0893  -0.0617   0.0086   0.0222
   0.1668   0.3359   0.3528   0.3811   0.4252   0.4459   0.4964   0.6022
   0.6547   0.6896   0.7383   0.7746   0.7979   0.8323   0.9106   0.9631
   1.0093   1.0453   1.0899   1.1396   1.1544   1.1807   1.2263   1.2569
   1.2766   1.3133   1.3333   1.3612   1.3932   1.4182   1.4432   1.4987
   1.5196   1.5628   1.5886   1.6402   1.6637   1.6882   1.6990   1.7149
   1.7406   1.7683   1.7874   1.8232   1.8289   1.8608   1.8819   1.9077
   1.9571   1.9882   2.0006   2.0210   2.0467   2.0812   2.1125   2.1309
   2.1683   2.1868   2.1990   2.2234   2.2503   2.2874   2.3159   2.3346
   2.3749   2.3916   2.4141   2.4657   2.5303   2.5367   2.5691   2.6186
   2.6637   2.7079   2.7497   2.7730   2.8167   2.8599   2.8947   2.9240
   2.9566   2.9761   2.9921   3.0252   3.0482   3.0888   3.1137   3.1714
   3.2097   3.2856   3.3484   3.4440
     cgsolve_all iterations  69    anorm=    0.73E-07
     cgsolve_all iterations  69    anorm=    0.72E-07
     cgsolve_all iterations  69    anorm=    0.74E-07
     compute_u_kq: q = (    0.0000,    0.0000,   -0.0205)
     Rotating WFCS
     ethr =  1.00E-14,  avg # of iterations = 23.0
     eigenvalues at k:
 -34.8681 -34.7911 -34.7106 -34.5381 -34.4945 -34.2851 -34.2406 -34.2047
 -34.1441 -34.0917 -34.0778 -34.0510 -33.9885 -17.0156 -16.9125 -16.7243
 -16.6255 -16.5871 -16.4724 -16.4547 -16.4143 -16.3845 -16.3563 -16.2541
 -16.1907 -16.1687 -16.1318 -16.0504 -16.0425 -15.9762 -15.9433 -15.9218
 -15.8975 -15.8607 -15.8293 -15.7980 -15.7745 -15.7544 -15.7290 -15.7140
 -15.6933 -15.6644 -15.6496 -15.6145 -15.5852 -15.5759 -15.5471 -15.5237
 -15.5080 -15.4917 -15.4632 -15.4265 -15.3922 -15.3793 -15.3617 -15.3512
 -15.3354 -15.3065 -15.2762 -15.2518 -15.2376 -15.2239 -15.2141 -15.1885
 -15.1762 -15.1694 -15.1498 -15.1259 -15.1094 -15.0891 -15.0700 -15.0329
 -15.0122 -14.9768 -14.7919 -14.7731 -14.7034 -14.6083 -13.7549 -13.6902
 -13.6570 -13.5503 -13.4867 -13.3858 -13.3305 -13.3121 -13.2814 -13.2010
 -13.1063 -13.0444 -12.9274 -12.8187 -12.8033 -12.7826 -12.7444 -12.6769
 -12.6292 -12.6052 -12.5737 -12.5598 -12.5124 -12.4454 -12.4027 -12.3156
  -4.6985  -4.6663  -4.4820  -4.3799  -4.3652  -4.2619  -4.2259  -4.1055
  -4.0898  -4.0705  -4.0127  -3.9995  -3.9008  -3.8332  -3.8198  -3.7386
  -3.7067  -3.5529  -3.5419  -3.4171  -3.3460  -3.2453  -3.0493  -3.0300
  -2.8470  -2.3705  -2.0776  -2.0075  -1.9122  -1.6742  -1.6480  -1.5696
  -1.5242  -1.4698  -1.4077  -1.3815  -1.3109  -1.2663  -1.1666  -1.1586
  -1.1085  -1.0604  -0.9787  -0.8580  -0.8227  -0.7589  -0.7304  -0.6295
  -0.5887  -0.5511  -0.5392  -0.4943  -0.4514  -0.3966  -0.3535  -0.2944
  -0.2782  -0.2005  -0.1530  -0.1199  -0.0887  -0.0620   0.0086   0.0225
   0.1662   0.3352   0.3503   0.3816   0.4256   0.4458   0.4953   0.6015
   0.6552   0.6883   0.7396   0.7774   0.7990   0.8304   0.9152   0.9609
   1.0090   1.0443   1.0903   1.1350   1.1534   1.1849   1.2234   1.2575
   1.2793   1.3132   1.3342   1.3595   1.3946   1.4208   1.4404   1.4985
   1.5197   1.5631   1.5894   1.6408   1.6628   1.6865   1.7006   1.7147
   1.7428   1.7656   1.7875   1.8235   1.8263   1.8630   1.8818   1.9091
   1.9603   1.9860   2.0031   2.0183   2.0465   2.0801   2.1110   2.1302
   2.1677   2.1901   2.1999   2.2223   2.2481   2.2848   2.3166   2.3352
   2.3757   2.3921   2.4144   2.4646   2.5285   2.5385   2.5696   2.6177
   2.6618   2.7097   2.7522   2.7736   2.8164   2.8591   2.8945   2.9245
   2.9577   2.9750   2.9934   3.0252   3.0463   3.0888   3.1138   3.1714
   3.2098   3.2857   3.3483   3.4439
     eigenvalues at k+q:
 -34.8681 -34.7911 -34.7106 -34.5381 -34.4945 -34.2850 -34.2406 -34.2047
 -34.1441 -34.0917 -34.0778 -34.0510 -33.9885 -17.0156 -16.9125 -16.7243
 -16.6255 -16.5870 -16.4726 -16.4543 -16.4145 -16.3838 -16.3565 -16.2544
 -16.1917 -16.1684 -16.1316 -16.0515 -16.0415 -15.9757 -15.9435 -15.9219
 -15.8985 -15.8609 -15.8287 -15.7978 -15.7686 -15.7544 -15.7301 -15.7158
 -15.6923 -15.6679 -15.6512 -15.6133 -15.5856 -15.5760 -15.5465 -15.5219
 -15.5069 -15.4928 -15.4644 -15.4251 -15.3919 -15.3804 -15.3628 -15.3512
 -15.3362 -15.3069 -15.2769 -15.2521 -15.2374 -15.2209 -15.2139 -15.1887
 -15.1758 -15.1697 -15.1500 -15.1259 -15.1094 -15.0893 -15.0699 -15.0327
 -15.0117 -14.9772 -14.7916 -14.7735 -14.7039 -14.6079 -13.7554 -13.6882
 -13.6574 -13.5516 -13.4869 -13.3852 -13.3307 -13.3132 -13.2797 -13.2011
 -13.1066 -13.0443 -12.9275 -12.8187 -12.8031 -12.7829 -12.7437 -12.6771
 -12.6292 -12.6055 -12.5740 -12.5595 -12.5125 -12.4455 -12.4026 -12.3157
  -4.6985  -4.6663  -4.4820  -4.3799  -4.3652  -4.2619  -4.2259  -4.1056
  -4.0896  -4.0705  -4.0127  -3.9996  -3.9008  -3.8332  -3.8198  -3.7388
  -3.7065  -3.5531  -3.5417  -3.4171  -3.3460  -3.2453  -3.0493  -3.0301
  -2.8470  -2.3705  -2.0777  -2.0076  -1.9119  -1.6732  -1.6481  -1.5697
  -1.5249  -1.4717  -1.4076  -1.3810  -1.3109  -1.2655  -1.1674  -1.1579
  -1.1064  -1.0611  -0.9792  -0.8571  -0.8237  -0.7590  -0.7332  -0.6275
  -0.5867  -0.5516  -0.5370  -0.4974  -0.4540  -0.3940  -0.3532  -0.2913
  -0.2789  -0.1999  -0.1571  -0.1192  -0.0880  -0.0617   0.0066   0.0250
   0.1658   0.3349   0.3479   0.3820   0.4258   0.4460   0.4940   0.6007
   0.6553   0.6868   0.7409   0.7797   0.8006   0.8290   0.9192   0.9602
   1.0081   1.0429   1.0909   1.1304   1.1533   1.1879   1.2206   1.2580
   1.2815   1.3135   1.3343   1.3589   1.3957   1.4225   1.4377   1.4989
   1.5200   1.5634   1.5898   1.6410   1.6617   1.6838   1.7027   1.7137
   1.7459   1.7634   1.7879   1.8223   1.8249   1.8648   1.8824   1.9106
   1.9635   1.9837   2.0056   2.0156   2.0473   2.0792   2.1098   2.1291
   2.1675   2.1931   2.2001   2.2219   2.2452   2.2825   2.3169   2.3360
   2.3767   2.3928   2.4147   2.4632   2.5261   2.5404   2.5696   2.6168
   2.6605   2.7116   2.7547   2.7742   2.8159   2.8584   2.8941   2.9247
   2.9591   2.9736   2.9951   3.0252   3.0445   3.0891   3.1137   3.1715
   3.2099   3.2858   3.3482   3.4438
     cgsolve_all iterations  72    anorm=    0.72E-07
     cgsolve_all iterations  69    anorm=    0.72E-07
     cgsolve_all iterations  69    anorm=    0.74E-07

     k-point #    3 of     4      pool #  1    cpu time:   11167.4
     compute_u_kq: q = (    0.0000,    0.0000,    0.0000)
     Rotating WFCS
     ethr =  1.00E-14,  avg # of iterations =  6.0
     eigenvalues at k:
 -34.8681 -34.7911 -34.7106 -34.5381 -34.4945 -34.2851 -34.2406 -34.2047
 -34.1441 -34.0917 -34.0778 -34.0510 -33.9885 -17.0145 -16.9148 -16.7212
 -16.6371 -16.5719 -16.4800 -16.4490 -16.4093 -16.3913 -16.3590 -16.2593
 -16.1922 -16.1573 -16.1300 -16.0603 -16.0309 -15.9732 -15.9381 -15.9260
 -15.8963 -15.8635 -15.8321 -15.8021 -15.7831 -15.7699 -15.7385 -15.7020
 -15.6903 -15.6658 -15.6403 -15.6091 -15.5942 -15.5828 -15.5633 -15.5269
 -15.5133 -15.4870 -15.4622 -15.4038 -15.3915 -15.3639 -15.3550 -15.3336
 -15.3240 -15.2953 -15.2835 -15.2601 -15.2385 -15.2289 -15.2132 -15.1958
 -15.1819 -15.1563 -15.1526 -15.1347 -15.1135 -15.0932 -15.0650 -15.0324
 -15.0063 -14.9785 -14.8249 -14.7703 -14.6965 -14.6063 -13.7521 -13.6916
 -13.6423 -13.5639 -13.5027 -13.3862 -13.3376 -13.3047 -13.2817 -13.1661
 -13.1151 -13.0339 -12.9174 -12.8430 -12.8051 -12.7832 -12.7173 -12.6805
 -12.6476 -12.6180 -12.5767 -12.5661 -12.4915 -12.4779 -12.3895 -12.3020
  -4.6934  -4.6473  -4.4799  -4.3807  -4.3691  -4.3116  -4.2277  -4.1241
  -4.1044  -4.0567  -4.0279  -3.9992  -3.8675  -3.8178  -3.7631  -3.7424
  -3.7166  -3.5647  -3.5211  -3.4191  -3.3537  -3.2417  -3.0792  -3.0532
  -2.8386  -2.3814  -2.0866  -1.9999  -1.8636  -1.6856  -1.6402  -1.5583
  -1.5351  -1.5069  -1.4142  -1.3397  -1.3023  -1.2828  -1.1821  -1.1595
  -1.1426  -1.0169  -0.9685  -0.8484  -0.8129  -0.7706  -0.7559  -0.6437
  -0.5905  -0.5619  -0.5471  -0.4430  -0.4236  -0.3817  -0.3458  -0.3128
  -0.2643  -0.2275  -0.1555  -0.1188  -0.0986  -0.0186   0.0037   0.0399
   0.1138   0.3061   0.3522   0.3804   0.4227   0.4931   0.5099   0.5731
   0.6573   0.7106   0.7194   0.7343   0.7792   0.8307   0.9499   0.9697
   1.0085   1.0581   1.0786   1.1318   1.1541   1.1767   1.2098   1.2325
   1.2851   1.3152   1.3320   1.3449   1.3779   1.4253   1.4457   1.4838
   1.5387   1.5582   1.5784   1.6200   1.6477   1.6668   1.7045   1.7148
   1.7512   1.7814   1.7949   1.8218   1.8458   1.8677   1.8895   1.9206
   1.9357   1.9890   2.0142   2.0448   2.0689   2.0765   2.0886   2.1253
   2.1579   2.1822   2.2018   2.2288   2.2512   2.2976   2.3210   2.3603
   2.3695   2.4113   2.4297   2.4659   2.5292   2.5500   2.5632   2.6203
   2.6669   2.7325   2.7450   2.7751   2.7955   2.8468   2.9033   2.9173
   2.9572   2.9646   2.9922   2.9984   3.0364   3.0656   3.1528   3.1723
   3.2099   3.2995   3.3514   3.4402
     eigenvalues at k+q:
 -34.8681 -34.7911 -34.7106 -34.5381 -34.4945 -34.2850 -34.2406 -34.2047
 -34.1441 -34.0917 -34.0778 -34.0510 -33.9885 -17.0145 -16.9148 -16.7212
 -16.6371 -16.5718 -16.4800 -16.4490 -16.4093 -16.3913 -16.3590 -16.2593
 -16.1922 -16.1573 -16.1300 -16.0603 -16.0309 -15.9732 -15.9381 -15.9260
 -15.8963 -15.8635 -15.8321 -15.8021 -15.7831 -15.7699 -15.7385 -15.7020
 -15.6903 -15.6658 -15.6403 -15.6091 -15.5942 -15.5828 -15.5633 -15.5269
 -15.5133 -15.4869 -15.4622 -15.4038 -15.3915 -15.3639 -15.3550 -15.3336
 -15.3240 -15.2953 -15.2835 -15.2601 -15.2385 -15.2289 -15.2132 -15.1958
 -15.1819 -15.1563 -15.1526 -15.1347 -15.1135 -15.0932 -15.0650 -15.0324
 -15.0063 -14.9785 -14.8249 -14.7703 -14.6965 -14.6063 -13.7521 -13.6916
 -13.6423 -13.5639 -13.5027 -13.3862 -13.3376 -13.3047 -13.2817 -13.1660
 -13.1151 -13.0339 -12.9174 -12.8430 -12.8051 -12.7832 -12.7173 -12.6805
 -12.6476 -12.6180 -12.5767 -12.5661 -12.4915 -12.4779 -12.3895 -12.3020
  -4.6934  -4.6473  -4.4799  -4.3807  -4.3691  -4.3116  -4.2277  -4.1241
  -4.1044  -4.0567  -4.0278  -3.9992  -3.8675  -3.8178  -3.7631  -3.7424
  -3.7166  -3.5647  -3.5211  -3.4191  -3.3537  -3.2417  -3.0792  -3.0532
  -2.8386  -2.3814  -2.0866  -1.9999  -1.8636  -1.6856  -1.6402  -1.5583
  -1.5351  -1.5069  -1.4142  -1.3397  -1.3023  -1.2828  -1.1821  -1.1594
  -1.1426  -1.0169  -0.9685  -0.8484  -0.8129  -0.7706  -0.7559  -0.6437
  -0.5905  -0.5619  -0.5471  -0.4430  -0.4236  -0.3817  -0.3458  -0.3128
  -0.2643  -0.2275  -0.1555  -0.1188  -0.0986  -0.0186   0.0037   0.0399
   0.1138   0.3061   0.3522   0.3804   0.4227   0.4931   0.5099   0.5731
   0.6573   0.7106   0.7194   0.7343   0.7792   0.8307   0.9500   0.9697
   1.0085   1.0581   1.0786   1.1318   1.1541   1.1767   1.2098   1.2325
   1.2851   1.3152   1.3320   1.3449   1.3779   1.4253   1.4457   1.4838
   1.5387   1.5582   1.5784   1.6200   1.6477   1.6668   1.7045   1.7148
   1.7512   1.7814   1.7949   1.8218   1.8458   1.8677   1.8895   1.9206
   1.9357   1.9890   2.0142   2.0448   2.0689   2.0765   2.0886   2.1253
   2.1579   2.1822   2.2018   2.2288   2.2512   2.2976   2.3210   2.3603
   2.3695   2.4113   2.4297   2.4659   2.5292   2.5500   2.5632   2.6203
   2.6669   2.7325   2.7450   2.7751   2.7955   2.8468   2.9033   2.9173
   2.9572   2.9646   2.9922   2.9984   3.0364   3.0656   3.1528   3.1723
   3.2099   3.2995   3.3514   3.4402
     cgsolve_all iterations  65    anorm=    0.73E-07
PARA_AUG  1     -25.8863892        -1.0432038        -0.1688480
     cgsolve_all iterations  65    anorm=    0.71E-07
PARA_AUG  2      -1.0285964       -24.2285246         0.3127905
     cgsolve_all iterations  63    anorm=    0.72E-07
PARA_AUG  3      -0.0242312         0.4155551       -26.3074662
     cgsolve_all iterations  70    anorm=    0.73E-07
     cgsolve_all iterations  69    anorm=    0.72E-07
     cgsolve_all iterations  70    anorm=    0.71E-07
     compute_u_kq: q = (    0.0205,    0.0000,    0.0000)
     Rotating WFCS
     ethr =  1.00E-14,  avg # of iterations = 23.0
     eigenvalues at k:
 -34.8681 -34.7911 -34.7106 -34.5381 -34.4945 -34.2851 -34.2406 -34.2047
 -34.1441 -34.0917 -34.0778 -34.0510 -33.9885 -17.0145 -16.9148 -16.7212
 -16.6371 -16.5719 -16.4800 -16.4490 -16.4093 -16.3913 -16.3590 -16.2593
 -16.1922 -16.1573 -16.1300 -16.0603 -16.0309 -15.9732 -15.9381 -15.9260
 -15.8963 -15.8635 -15.8321 -15.8021 -15.7831 -15.7699 -15.7385 -15.7020
 -15.6903 -15.6658 -15.6403 -15.6091 -15.5942 -15.5828 -15.5633 -15.5269
 -15.5133 -15.4870 -15.4622 -15.4038 -15.3915 -15.3639 -15.3550 -15.3336
 -15.3240 -15.2953 -15.2835 -15.2601 -15.2385 -15.2289 -15.2132 -15.1958
 -15.1819 -15.1563 -15.1526 -15.1347 -15.1135 -15.0932 -15.0650 -15.0324
 -15.0063 -14.9785 -14.8249 -14.7703 -14.6965 -14.6063 -13.7521 -13.6916
 -13.6423 -13.5639 -13.5027 -13.3862 -13.3376 -13.3047 -13.2817 -13.1661
 -13.1151 -13.0339 -12.9174 -12.8430 -12.8051 -12.7832 -12.7173 -12.6805
 -12.6476 -12.6180 -12.5767 -12.5661 -12.4915 -12.4779 -12.3895 -12.3020
  -4.6934  -4.6473  -4.4799  -4.3807  -4.3691  -4.3116  -4.2277  -4.1241
  -4.1044  -4.0567  -4.0279  -3.9992  -3.8675  -3.8178  -3.7631  -3.7424
  -3.7166  -3.5647  -3.5211  -3.4191  -3.3537  -3.2417  -3.0792  -3.0532
  -2.8386  -2.3814  -2.0866  -1.9999  -1.8636  -1.6856  -1.6402  -1.5583
  -1.5351  -1.5069  -1.4142  -1.3397  -1.3023  -1.2828  -1.1821  -1.1595
  -1.1426  -1.0169  -0.9685  -0.8484  -0.8129  -0.7706  -0.7559  -0.6437
  -0.5905  -0.5619  -0.5471  -0.4430  -0.4236  -0.3817  -0.3458  -0.3128
  -0.2643  -0.2275  -0.1555  -0.1188  -0.0986  -0.0186   0.0037   0.0399
   0.1138   0.3061   0.3522   0.3804   0.4227   0.4931   0.5099   0.5731
   0.6573   0.7106   0.7194   0.7343   0.7792   0.8307   0.9499   0.9697
   1.0085   1.0581   1.0786   1.1318   1.1541   1.1767   1.2098   1.2325
   1.2851   1.3152   1.3320   1.3449   1.3779   1.4253   1.4457   1.4838
   1.5387   1.5582   1.5784   1.6200   1.6477   1.6668   1.7045   1.7148
   1.7512   1.7814   1.7949   1.8218   1.8458   1.8677   1.8895   1.9206
   1.9357   1.9890   2.0142   2.0448   2.0689   2.0765   2.0886   2.1253
   2.1579   2.1822   2.2018   2.2288   2.2512   2.2976   2.3210   2.3603
   2.3695   2.4113   2.4297   2.4659   2.5292   2.5500   2.5632   2.6203
   2.6669   2.7325   2.7450   2.7751   2.7955   2.8468   2.9033   2.9173
   2.9572   2.9646   2.9922   2.9984   3.0364   3.0656   3.1528   3.1723
   3.2099   3.2995   3.3514   3.4402
     eigenvalues at k+q:
 -34.8681 -34.7910 -34.7106 -34.5381 -34.4945 -34.2850 -34.2406 -34.2047
 -34.1441 -34.0917 -34.0778 -34.0510 -33.9885 -17.0155 -16.9137 -16.7229
 -16.6367 -16.5728 -16.4793 -16.4461 -16.4102 -16.3919 -16.3583 -16.2575
 -16.1920 -16.1586 -16.1302 -16.0639 -16.0333 -15.9737 -15.9409 -15.9267
 -15.8964 -15.8649 -15.8315 -15.8052 -15.7841 -15.7716 -15.7385 -15.7022
 -15.6914 -15.6689 -15.6423 -15.6100 -15.5936 -15.5822 -15.5619 -15.5258
 -15.5142 -15.4878 -15.4619 -15.4067 -15.3917 -15.3636 -15.3545 -15.3321
 -15.3221 -15.2909 -15.2835 -15.2597 -15.2376 -15.2267 -15.2128 -15.1961
 -15.1806 -15.1560 -15.1515 -15.1345 -15.1151 -15.0923 -15.0657 -15.0330
 -15.0049 -14.9772 -14.8208 -14.7671 -14.6942 -14.6047 -13.7476 -13.6911
 -13.6386 -13.5539 -13.4952 -13.3838 -13.3321 -13.3007 -13.2783 -13.1599
 -13.1147 -13.0368 -12.9186 -12.8503 -12.8019 -12.7834 -12.7202 -12.6863
 -12.6498 -12.6205 -12.5792 -12.5689 -12.4995 -12.4868 -12.3967 -12.3092
  -4.6890  -4.6460  -4.4797  -4.3838  -4.3693  -4.3126  -4.2238  -4.1231
  -4.1023  -4.0565  -4.0295  -4.0005  -3.8700  -3.8181  -3.7651  -3.7463
  -3.7154  -3.5545  -3.5241  -3.4169  -3.3527  -3.2427  -3.0898  -3.0536
  -2.8311  -2.3834  -2.0830  -2.0010  -1.8585  -1.6850  -1.6382  -1.5533
  -1.5311  -1.4986  -1.4052  -1.3370  -1.2950  -1.2752  -1.1757  -1.1540
  -1.1365  -1.0148  -0.9655  -0.8450  -0.8107  -0.7699  -0.7562  -0.6442
  -0.5917  -0.5623  -0.5463  -0.4514  -0.4297  -0.3847  -0.3479  -0.3186
  -0.2678  -0.2300  -0.1553  -0.1190  -0.1039  -0.0255  -0.0010   0.0382
   0.1121   0.3041   0.3537   0.3835   0.4247   0.4942   0.5095   0.5795
   0.6607   0.7119   0.7193   0.7342   0.7807   0.8287   0.9525   0.9673
   1.0082   1.0556   1.0735   1.1296   1.1504   1.1741   1.2080   1.2305
   1.2797   1.3095   1.3276   1.3394   1.3742   1.4181   1.4442   1.4828
   1.5387   1.5563   1.5774   1.6205   1.6444   1.6611   1.7039   1.7117
   1.7493   1.7798   1.7935   1.8194   1.8412   1.8650   1.8850   1.9173
   1.9338   1.9869   2.0075   2.0413   2.0646   2.0770   2.0864   2.1229
   2.1556   2.1826   2.1980   2.2273   2.2518   2.2994   2.3198   2.3605
   2.3700   2.4126   2.4295   2.4686   2.5341   2.5504   2.5698   2.6226
   2.6677   2.7331   2.7505   2.7760   2.7967   2.8501   2.9059   2.9151
   2.9622   2.9704   2.9937   2.9985   3.0375   3.0659   3.1533   3.1752
   3.2126   3.2998   3.3553   3.4332
     cgsolve_all iterations  70    anorm=    0.74E-07
     cgsolve_all iterations  69    anorm=    0.72E-07
     cgsolve_all iterations  70    anorm=    0.71E-07
     compute_u_kq: q = (   -0.0205,    0.0000,    0.0000)
     Rotating WFCS
     ethr =  1.00E-14,  avg # of iterations = 23.0
     eigenvalues at k:
 -34.8681 -34.7911 -34.7106 -34.5381 -34.4945 -34.2851 -34.2406 -34.2047
 -34.1441 -34.0917 -34.0778 -34.0510 -33.9885 -17.0145 -16.9148 -16.7212
 -16.6371 -16.5719 -16.4800 -16.4490 -16.4093 -16.3913 -16.3590 -16.2593
 -16.1922 -16.1573 -16.1300 -16.0603 -16.0309 -15.9732 -15.9381 -15.9260
 -15.8963 -15.8635 -15.8321 -15.8021 -15.7831 -15.7699 -15.7385 -15.7020
 -15.6903 -15.6658 -15.6403 -15.6091 -15.5942 -15.5828 -15.5633 -15.5269
 -15.5133 -15.4870 -15.4622 -15.4038 -15.3915 -15.3639 -15.3550 -15.3336
 -15.3240 -15.2953 -15.2835 -15.2601 -15.2385 -15.2289 -15.2132 -15.1958
 -15.1819 -15.1563 -15.1526 -15.1347 -15.1135 -15.0932 -15.0650 -15.0324
 -15.0063 -14.9785 -14.8249 -14.7703 -14.6965 -14.6063 -13.7521 -13.6916
 -13.6423 -13.5639 -13.5027 -13.3862 -13.3376 -13.3047 -13.2817 -13.1661
 -13.1151 -13.0339 -12.9174 -12.8430 -12.8051 -12.7832 -12.7173 -12.6805
 -12.6476 -12.6180 -12.5767 -12.5661 -12.4915 -12.4779 -12.3895 -12.3020
  -4.6934  -4.6473  -4.4799  -4.3807  -4.3691  -4.3116  -4.2277  -4.1241
  -4.1044  -4.0567  -4.0279  -3.9992  -3.8675  -3.8178  -3.7631  -3.7424
  -3.7166  -3.5647  -3.5211  -3.4191  -3.3537  -3.2417  -3.0792  -3.0532
  -2.8386  -2.3814  -2.0866  -1.9999  -1.8636  -1.6856  -1.6402  -1.5583
  -1.5351  -1.5069  -1.4142  -1.3397  -1.3023  -1.2828  -1.1821  -1.1595
  -1.1426  -1.0169  -0.9685  -0.8484  -0.8129  -0.7706  -0.7559  -0.6437
  -0.5905  -0.5619  -0.5471  -0.4430  -0.4236  -0.3817  -0.3458  -0.3128
  -0.2643  -0.2275  -0.1555  -0.1188  -0.0986  -0.0186   0.0037   0.0399
   0.1138   0.3061   0.3522   0.3804   0.4227   0.4931   0.5099   0.5731
   0.6573   0.7106   0.7194   0.7343   0.7792   0.8307   0.9499   0.9697
   1.0085   1.0581   1.0786   1.1318   1.1541   1.1767   1.2098   1.2325
   1.2851   1.3152   1.3320   1.3449   1.3779   1.4253   1.4457   1.4838
   1.5387   1.5582   1.5784   1.6200   1.6477   1.6668   1.7045   1.7148
   1.7512   1.7814   1.7949   1.8218   1.8458   1.8677   1.8895   1.9206
   1.9357   1.9890   2.0142   2.0448   2.0689   2.0765   2.0886   2.1253
   2.1579   2.1822   2.2018   2.2288   2.2512   2.2976   2.3210   2.3603
   2.3695   2.4113   2.4297   2.4659   2.5292   2.5500   2.5632   2.6203
   2.6669   2.7325   2.7450   2.7751   2.7955   2.8468   2.9033   2.9173
   2.9572   2.9646   2.9922   2.9984   3.0364   3.0656   3.1528   3.1723
   3.2099   3.2995   3.3514   3.4402
     eigenvalues at k+q:
 -34.8681 -34.7911 -34.7106 -34.5381 -34.4945 -34.2851 -34.2406 -34.2047
 -34.1441 -34.0917 -34.0778 -34.0510 -33.9885 -17.0135 -16.9159 -16.7195
 -16.6375 -16.5709 -16.4807 -16.4519 -16.4084 -16.3909 -16.3595 -16.2611
 -16.1923 -16.1560 -16.1297 -16.0568 -16.0286 -15.9729 -15.9357 -15.9249
 -15.8964 -15.8622 -15.8326 -15.7992 -15.7817 -15.7681 -15.7385 -15.7017
 -15.6890 -15.6626 -15.6385 -15.6084 -15.5954 -15.5822 -15.5647 -15.5284
 -15.5117 -15.4866 -15.4619 -15.4012 -15.3913 -15.3642 -15.3557 -15.3351
 -15.3260 -15.2997 -15.2832 -15.2605 -15.2396 -15.2311 -15.2135 -15.1955
 -15.1834 -15.1566 -15.1538 -15.1348 -15.1121 -15.0939 -15.0643 -15.0319
 -15.0079 -14.9798 -14.8290 -14.7734 -14.6988 -14.6079 -13.7565 -13.6923
 -13.6458 -13.5737 -13.5100 -13.3888 -13.3431 -13.3095 -13.2840 -13.1721
 -13.1149 -13.0316 -12.9162 -12.8358 -12.8080 -12.7829 -12.7158 -12.6738
 -12.6454 -12.6156 -12.5743 -12.5633 -12.4834 -12.4692 -12.3824 -12.2950
  -4.6977  -4.6487  -4.4800  -4.3789  -4.3677  -4.3103  -4.2318  -4.1259
  -4.1065  -4.0566  -4.0256  -3.9979  -3.8650  -3.8178  -3.7616  -3.7388
  -3.7169  -3.5747  -3.5179  -3.4215  -3.3547  -3.2404  -3.0696  -3.0521
  -2.8462  -2.3794  -2.0905  -1.9989  -1.8685  -1.6862  -1.6422  -1.5637
  -1.5388  -1.5152  -1.4237  -1.3424  -1.3099  -1.2895  -1.1884  -1.1646
  -1.1479  -1.0191  -0.9720  -0.8509  -0.8155  -0.7725  -0.7532  -0.6438
  -0.5896  -0.5621  -0.5473  -0.4357  -0.4167  -0.3790  -0.3450  -0.3066
  -0.2604  -0.2237  -0.1551  -0.1197  -0.0921  -0.0130   0.0088   0.0421
   0.1155   0.3079   0.3508   0.3771   0.4200   0.4905   0.5115   0.5666
   0.6538   0.7089   0.7201   0.7353   0.7786   0.8323   0.9449   0.9747
   1.0081   1.0616   1.0836   1.1338   1.1577   1.1802   1.2116   1.2346
   1.2879   1.3223   1.3362   1.3502   1.3816   1.4319   1.4477   1.4847
   1.5379   1.5604   1.5800   1.6194   1.6512   1.6727   1.7051   1.7179
   1.7531   1.7820   1.7961   1.8237   1.8502   1.8711   1.8930   1.9251
   1.9385   1.9907   2.0200   2.0479   2.0720   2.0785   2.0911   2.1276
   2.1595   2.1820   2.2059   2.2305   2.2509   2.2953   2.3220   2.3598
   2.3696   2.4091   2.4308   2.4636   2.5242   2.5473   2.5584   2.6179
   2.6663   2.7317   2.7397   2.7727   2.7951   2.8440   2.9003   2.9196
   2.9520   2.9589   2.9913   2.9987   3.0357   3.0661   3.1516   3.1697
   3.2070   3.2996   3.3469   3.4469
     cgsolve_all iterations  70    anorm=    0.73E-07
     cgsolve_all iterations  72    anorm=    0.72E-07
     cgsolve_all iterations  70    anorm=    0.72E-07
     compute_u_kq: q = (    0.0000,    0.0205,    0.0000)
     Rotating WFCS
     ethr =  1.00E-14,  avg # of iterations = 23.0
     eigenvalues at k:
 -34.8681 -34.7911 -34.7106 -34.5381 -34.4945 -34.2851 -34.2406 -34.2047
 -34.1441 -34.0917 -34.0778 -34.0510 -33.9885 -17.0145 -16.9148 -16.7212
 -16.6371 -16.5719 -16.4800 -16.4490 -16.4093 -16.3913 -16.3590 -16.2593
 -16.1922 -16.1573 -16.1300 -16.0603 -16.0309 -15.9732 -15.9381 -15.9260
 -15.8963 -15.8635 -15.8321 -15.8021 -15.7831 -15.7699 -15.7385 -15.7020
 -15.6903 -15.6658 -15.6403 -15.6091 -15.5942 -15.5828 -15.5633 -15.5269
 -15.5133 -15.4870 -15.4622 -15.4038 -15.3915 -15.3639 -15.3550 -15.3336
 -15.3240 -15.2953 -15.2835 -15.2601 -15.2385 -15.2289 -15.2132 -15.1958
 -15.1819 -15.1563 -15.1526 -15.1347 -15.1135 -15.0932 -15.0650 -15.0324
 -15.0063 -14.9785 -14.8249 -14.7703 -14.6965 -14.6063 -13.7521 -13.6916
 -13.6423 -13.5639 -13.5027 -13.3862 -13.3376 -13.3047 -13.2817 -13.1661
 -13.1151 -13.0339 -12.9174 -12.8430 -12.8051 -12.7832 -12.7173 -12.6805
 -12.6476 -12.6180 -12.5767 -12.5661 -12.4915 -12.4779 -12.3895 -12.3020
  -4.6934  -4.6473  -4.4799  -4.3807  -4.3691  -4.3116  -4.2277  -4.1241
  -4.1044  -4.0567  -4.0279  -3.9992  -3.8675  -3.8178  -3.7631  -3.7424
  -3.7166  -3.5647  -3.5211  -3.4191  -3.3537  -3.2417  -3.0792  -3.0532
  -2.8386  -2.3814  -2.0866  -1.9999  -1.8636  -1.6856  -1.6402  -1.5583
  -1.5351  -1.5069  -1.4142  -1.3397  -1.3023  -1.2828  -1.1821  -1.1595
  -1.1426  -1.0169  -0.9685  -0.8484  -0.8129  -0.7706  -0.7559  -0.6437
  -0.5905  -0.5619  -0.5471  -0.4430  -0.4236  -0.3817  -0.3458  -0.3128
  -0.2643  -0.2275  -0.1555  -0.1188  -0.0986  -0.0186   0.0037   0.0399
   0.1138   0.3061   0.3522   0.3804   0.4227   0.4931   0.5099   0.5731
   0.6573   0.7106   0.7194   0.7343   0.7792   0.8307   0.9499   0.9697
   1.0085   1.0581   1.0786   1.1318   1.1541   1.1767   1.2098   1.2325
   1.2851   1.3152   1.3320   1.3449   1.3779   1.4253   1.4457   1.4838
   1.5387   1.5582   1.5784   1.6200   1.6477   1.6668   1.7045   1.7148
   1.7512   1.7814   1.7949   1.8218   1.8458   1.8677   1.8895   1.9206
   1.9357   1.9890   2.0142   2.0448   2.0689   2.0765   2.0886   2.1253
   2.1579   2.1822   2.2018   2.2288   2.2512   2.2976   2.3210   2.3603
   2.3695   2.4113   2.4297   2.4659   2.5292   2.5500   2.5632   2.6203
   2.6669   2.7325   2.7450   2.7751   2.7955   2.8468   2.9033   2.9173
   2.9572   2.9646   2.9922   2.9984   3.0364   3.0656   3.1528   3.1723
   3.2099   3.2995   3.3514   3.4402
     eigenvalues at k+q:
 -34.8681 -34.7911 -34.7106 -34.5381 -34.4945 -34.2850 -34.2406 -34.2047
 -34.1441 -34.0917 -34.0778 -34.0510 -33.9885 -17.0144 -16.9150 -16.7211
 -16.6369 -16.5720 -16.4813 -16.4495 -16.4086 -16.3917 -16.3558 -16.2604
 -16.1927 -16.1568 -16.1312 -16.0617 -16.0293 -15.9720 -15.9380 -15.9264
 -15.8966 -15.8613 -15.8312 -15.8055 -15.7834 -15.7705 -15.7377 -15.7031
 -15.6893 -15.6653 -15.6402 -15.6115 -15.5936 -15.5807 -15.5646 -15.5274
 -15.5116 -15.4867 -15.4612 -15.4012 -15.3935 -15.3648 -15.3562 -15.3342
 -15.3231 -15.2966 -15.2814 -15.2622 -15.2394 -15.2296 -15.2144 -15.1961
 -15.1820 -15.1554 -15.1532 -15.1348 -15.1110 -15.0923 -15.0639 -15.0319
 -15.0076 -14.9783 -14.8245 -14.7698 -14.6974 -14.6070 -13.7490 -13.6913
 -13.6393 -13.5676 -13.5071 -13.3860 -13.3363 -13.3045 -13.2823 -13.1677
 -13.1159 -13.0398 -12.9176 -12.8345 -12.8053 -12.7831 -12.7205 -12.6739
 -12.6462 -12.6176 -12.5787 -12.5674 -12.4908 -12.4746 -12.3923 -12.3041
  -4.6933  -4.6492  -4.4791  -4.3802  -4.3697  -4.3061  -4.2279  -4.1290
  -4.1047  -4.0560  -4.0291  -3.9992  -3.8664  -3.8164  -3.7624  -3.7433
  -3.7201  -3.5662  -3.5173  -3.4205  -3.3547  -3.2392  -3.0730  -3.0523
  -2.8484  -2.3776  -2.0867  -2.0002  -1.8610  -1.6876  -1.6413  -1.5568
  -1.5340  -1.5082  -1.4156  -1.3417  -1.3010  -1.2777  -1.1810  -1.1610
  -1.1467  -1.0180  -0.9741  -0.8524  -0.8126  -0.7673  -0.7524  -0.6415
  -0.5893  -0.5620  -0.5488  -0.4461  -0.4187  -0.3798  -0.3506  -0.3123
  -0.2638  -0.2304  -0.1531  -0.1187  -0.0980  -0.0181   0.0012   0.0431
   0.1118   0.3074   0.3512   0.3821   0.4235   0.4937   0.5138   0.5722
   0.6549   0.7089   0.7193   0.7343   0.7768   0.8290   0.9496   0.9683
   1.0091   1.0602   1.0814   1.1325   1.1528   1.1780   1.2118   1.2302
   1.2866   1.3142   1.3331   1.3466   1.3798   1.4234   1.4450   1.4887
   1.5383   1.5598   1.5805   1.6210   1.6462   1.6646   1.7059   1.7142
   1.7527   1.7828   1.7954   1.8214   1.8424   1.8662   1.8891   1.9210
   1.9337   1.9903   2.0125   2.0446   2.0691   2.0737   2.0880   2.1248
   2.1595   2.1820   2.2007   2.2318   2.2530   2.2953   2.3196   2.3616
   2.3667   2.4102   2.4285   2.4662   2.5299   2.5517   2.5663   2.6253
   2.6641   2.7272   2.7471   2.7732   2.7940   2.8460   2.9027   2.9191
   2.9576   2.9651   2.9946   2.9984   3.0367   3.0633   3.1539   3.1712
   3.2108   3.2959   3.3520   3.4422
     cgsolve_all iterations  70    anorm=    0.72E-07
     cgsolve_all iterations  69    anorm=    0.72E-07
     cgsolve_all iterations  70    anorm=    0.71E-07
     compute_u_kq: q = (    0.0000,   -0.0205,    0.0000)
     Rotating WFCS
     ethr =  1.00E-14,  avg # of iterations = 23.0
     eigenvalues at k:
 -34.8681 -34.7911 -34.7106 -34.5381 -34.4945 -34.2851 -34.2406 -34.2047
 -34.1441 -34.0917 -34.0778 -34.0510 -33.9885 -17.0145 -16.9148 -16.7212
 -16.6371 -16.5719 -16.4800 -16.4490 -16.4093 -16.3913 -16.3590 -16.2593
 -16.1922 -16.1573 -16.1300 -16.0603 -16.0309 -15.9732 -15.9381 -15.9260
 -15.8963 -15.8635 -15.8321 -15.8021 -15.7831 -15.7699 -15.7385 -15.7020
 -15.6903 -15.6658 -15.6403 -15.6091 -15.5942 -15.5828 -15.5633 -15.5269
 -15.5133 -15.4870 -15.4622 -15.4038 -15.3915 -15.3639 -15.3550 -15.3336
 -15.3240 -15.2953 -15.2835 -15.2601 -15.2385 -15.2289 -15.2132 -15.1958
 -15.1819 -15.1563 -15.1526 -15.1347 -15.1135 -15.0932 -15.0650 -15.0324
 -15.0063 -14.9785 -14.8249 -14.7703 -14.6965 -14.6063 -13.7521 -13.6916
 -13.6423 -13.5639 -13.5027 -13.3862 -13.3376 -13.3047 -13.2817 -13.1661
 -13.1151 -13.0339 -12.9174 -12.8430 -12.8051 -12.7832 -12.7173 -12.6805
 -12.6476 -12.6180 -12.5767 -12.5661 -12.4915 -12.4779 -12.3895 -12.3020
  -4.6934  -4.6473  -4.4799  -4.3807  -4.3691  -4.3116  -4.2277  -4.1241
  -4.1044  -4.0567  -4.0279  -3.9992  -3.8675  -3.8178  -3.7631  -3.7424
  -3.7166  -3.5647  -3.5211  -3.4191  -3.3537  -3.2417  -3.0792  -3.0532
  -2.8386  -2.3814  -2.0866  -1.9999  -1.8636  -1.6856  -1.6402  -1.5583
  -1.5351  -1.5069  -1.4142  -1.3397  -1.3023  -1.2828  -1.1821  -1.1595
  -1.1426  -1.0169  -0.9685  -0.8484  -0.8129  -0.7706  -0.7559  -0.6437
  -0.5905  -0.5619  -0.5471  -0.4430  -0.4236  -0.3817  -0.3458  -0.3128
  -0.2643  -0.2275  -0.1555  -0.1188  -0.0986  -0.0186   0.0037   0.0399
   0.1138   0.3061   0.3522   0.3804   0.4227   0.4931   0.5099   0.5731
   0.6573   0.7106   0.7194   0.7343   0.7792   0.8307   0.9499   0.9697
   1.0085   1.0581   1.0786   1.1318   1.1541   1.1767   1.2098   1.2325
   1.2851   1.3152   1.3320   1.3449   1.3779   1.4253   1.4457   1.4838
   1.5387   1.5582   1.5784   1.6200   1.6477   1.6668   1.7045   1.7148
   1.7512   1.7814   1.7949   1.8218   1.8458   1.8677   1.8895   1.9206
   1.9357   1.9890   2.0142   2.0448   2.0689   2.0765   2.0886   2.1253
   2.1579   2.1822   2.2018   2.2288   2.2512   2.2976   2.3210   2.3603
   2.3695   2.4113   2.4297   2.4659   2.5292   2.5500   2.5632   2.6203
   2.6669   2.7325   2.7450   2.7751   2.7955   2.8468   2.9033   2.9173
   2.9572   2.9646   2.9922   2.9984   3.0364   3.0656   3.1528   3.1723
   3.2099   3.2995   3.3514   3.4402
     eigenvalues at k+q:
 -34.8681 -34.7911 -34.7106 -34.5381 -34.4945 -34.2850 -34.2406 -34.2047
 -34.1441 -34.0917 -34.0778 -34.0510 -33.9885 -17.0147 -16.9145 -16.7215
 -16.6371 -16.5721 -16.4784 -16.4486 -16.4101 -16.3909 -16.3620 -16.2581
 -16.1918 -16.1579 -16.1289 -16.0587 -16.0327 -15.9745 -15.9383 -15.9255
 -15.8957 -15.8659 -15.8327 -15.7988 -15.7829 -15.7687 -15.7395 -15.7009
 -15.6913 -15.6665 -15.6401 -15.6074 -15.5941 -15.5845 -15.5620 -15.5264
 -15.5146 -15.4871 -15.4634 -15.4066 -15.3897 -15.3633 -15.3540 -15.3337
 -15.3242 -15.2947 -15.2871 -15.2572 -15.2372 -15.2279 -15.2118 -15.1951
 -15.1822 -15.1578 -15.1515 -15.1343 -15.1162 -15.0942 -15.0660 -15.0329
 -15.0053 -14.9787 -14.8246 -14.7707 -14.6958 -14.6056 -13.7551 -13.6918
 -13.6456 -13.5600 -13.4980 -13.3864 -13.3386 -13.3053 -13.2812 -13.1653
 -13.1138 -13.0278 -12.9176 -12.8511 -12.8049 -12.7832 -12.7144 -12.6872
 -12.6485 -12.6183 -12.5749 -12.5646 -12.4936 -12.4793 -12.3872 -12.3004
  -4.6936  -4.6461  -4.4808  -4.3811  -4.3684  -4.3156  -4.2275  -4.1194
  -4.1040  -4.0578  -4.0261  -3.9991  -3.8687  -3.8194  -3.7650  -3.7423
  -3.7130  -3.5626  -3.5254  -3.4178  -3.3524  -3.2443  -3.0838  -3.0535
  -2.8294  -2.3849  -2.0864  -1.9997  -1.8676  -1.6832  -1.6392  -1.5610
  -1.5353  -1.5045  -1.4123  -1.3395  -1.3036  -1.2870  -1.1827  -1.1579
  -1.1378  -1.0173  -0.9625  -0.8454  -0.8130  -0.7734  -0.7592  -0.6457
  -0.5915  -0.5617  -0.5449  -0.4411  -0.4281  -0.3836  -0.3415  -0.3145
  -0.2646  -0.2238  -0.1574  -0.1204  -0.0984  -0.0198   0.0048   0.0368
   0.1181   0.3051   0.3538   0.3786   0.4221   0.4915   0.5044   0.5760
   0.6587   0.7111   0.7215   0.7347   0.7824   0.8323   0.9483   0.9720
   1.0084   1.0548   1.0767   1.1313   1.1553   1.1755   1.2078   1.2356
   1.2833   1.3161   1.3312   1.3439   1.3761   1.4268   1.4468   1.4792
   1.5387   1.5564   1.5776   1.6189   1.6503   1.6680   1.7027   1.7157
   1.7489   1.7802   1.7948   1.8219   1.8487   1.8684   1.8905   1.9204
   1.9383   1.9868   2.0155   2.0451   2.0670   2.0798   2.0907   2.1271
   2.1559   2.1822   2.2025   2.2264   2.2484   2.2998   2.3227   2.3582
   2.3727   2.4116   2.4307   2.4658   2.5284   2.5465   2.5613   2.6156
   2.6702   2.7372   2.7429   2.7758   2.7976   2.8484   2.9026   2.9170
   2.9566   2.9643   2.9893   2.9993   3.0364   3.0685   3.1512   3.1729
   3.2092   3.3027   3.3507   3.4383
     cgsolve_all iterations  70    anorm=    0.73E-07
     cgsolve_all iterations  69    anorm=    0.73E-07
     cgsolve_all iterations  70    anorm=    0.71E-07
     compute_u_kq: q = (    0.0000,    0.0000,    0.0205)
     Rotating WFCS
     ethr =  1.00E-14,  avg # of iterations = 23.0
     eigenvalues at k:
 -34.8681 -34.7911 -34.7106 -34.5381 -34.4945 -34.2851 -34.2406 -34.2047
 -34.1441 -34.0917 -34.0778 -34.0510 -33.9885 -17.0145 -16.9148 -16.7212
 -16.6371 -16.5719 -16.4800 -16.4490 -16.4093 -16.3913 -16.3590 -16.2593
 -16.1922 -16.1573 -16.1300 -16.0603 -16.0309 -15.9732 -15.9381 -15.9260
 -15.8963 -15.8635 -15.8321 -15.8021 -15.7831 -15.7699 -15.7385 -15.7020
 -15.6903 -15.6658 -15.6403 -15.6091 -15.5942 -15.5828 -15.5633 -15.5269
 -15.5133 -15.4870 -15.4622 -15.4038 -15.3915 -15.3639 -15.3550 -15.3336
 -15.3240 -15.2953 -15.2835 -15.2601 -15.2385 -15.2289 -15.2132 -15.1958
 -15.1819 -15.1563 -15.1526 -15.1347 -15.1135 -15.0932 -15.0650 -15.0324
 -15.0063 -14.9785 -14.8249 -14.7703 -14.6965 -14.6063 -13.7521 -13.6916
 -13.6423 -13.5639 -13.5027 -13.3862 -13.3376 -13.3047 -13.2817 -13.1661
 -13.1151 -13.0339 -12.9174 -12.8430 -12.8051 -12.7832 -12.7173 -12.6805
 -12.6476 -12.6180 -12.5767 -12.5661 -12.4915 -12.4779 -12.3895 -12.3020
  -4.6934  -4.6473  -4.4799  -4.3807  -4.3691  -4.3116  -4.2277  -4.1241
  -4.1044  -4.0567  -4.0279  -3.9992  -3.8675  -3.8178  -3.7631  -3.7424
  -3.7166  -3.5647  -3.5211  -3.4191  -3.3537  -3.2417  -3.0792  -3.0532
  -2.8386  -2.3814  -2.0866  -1.9999  -1.8636  -1.6856  -1.6402  -1.5583
  -1.5351  -1.5069  -1.4142  -1.3397  -1.3023  -1.2828  -1.1821  -1.1595
  -1.1426  -1.0169  -0.9685  -0.8484  -0.8129  -0.7706  -0.7559  -0.6437
  -0.5905  -0.5619  -0.5471  -0.4430  -0.4236  -0.3817  -0.3458  -0.3128
  -0.2643  -0.2275  -0.1555  -0.1188  -0.0986  -0.0186   0.0037   0.0399
   0.1138   0.3061   0.3522   0.3804   0.4227   0.4931   0.5099   0.5731
   0.6573   0.7106   0.7194   0.7343   0.7792   0.8307   0.9499   0.9697
   1.0085   1.0581   1.0786   1.1318   1.1541   1.1767   1.2098   1.2325
   1.2851   1.3152   1.3320   1.3449   1.3779   1.4253   1.4457   1.4838
   1.5387   1.5582   1.5784   1.6200   1.6477   1.6668   1.7045   1.7148
   1.7512   1.7814   1.7949   1.8218   1.8458   1.8677   1.8895   1.9206
   1.9357   1.9890   2.0142   2.0448   2.0689   2.0765   2.0886   2.1253
   2.1579   2.1822   2.2018   2.2288   2.2512   2.2976   2.3210   2.3603
   2.3695   2.4113   2.4297   2.4659   2.5292   2.5500   2.5632   2.6203
   2.6669   2.7325   2.7450   2.7751   2.7955   2.8468   2.9033   2.9173
   2.9572   2.9646   2.9922   2.9984   3.0364   3.0656   3.1528   3.1723
   3.2099   3.2995   3.3514   3.4402
     eigenvalues at k+q:
 -34.8681 -34.7911 -34.7106 -34.5381 -34.4945 -34.2850 -34.2406 -34.2047
 -34.1441 -34.0917 -34.0778 -34.0510 -33.9885 -17.0145 -16.9148 -16.7212
 -16.6371 -16.5717 -16.4805 -16.4488 -16.4092 -16.3916 -16.3590 -16.2594
 -16.1921 -16.1576 -16.1299 -16.0601 -16.0299 -15.9722 -15.9391 -15.9250
 -15.8963 -15.8653 -15.8338 -15.8009 -15.7813 -15.7713 -15.7365 -15.7024
 -15.6917 -15.6659 -15.6408 -15.6087 -15.5935 -15.5846 -15.5631 -15.5259
 -15.5122 -15.4877 -15.4621 -15.4036 -15.3925 -15.3635 -15.3558 -15.3340
 -15.3234 -15.2951 -15.2829 -15.2607 -15.2384 -15.2280 -15.2137 -15.1954
 -15.1820 -15.1567 -15.1525 -15.1344 -15.1138 -15.0934 -15.0649 -15.0322
 -15.0063 -14.9781 -14.8252 -14.7705 -14.6966 -14.6063 -13.7530 -13.6899
 -13.6426 -13.5641 -13.5041 -13.3866 -13.3368 -13.3051 -13.2803 -13.1666
 -13.1152 -13.0338 -12.9174 -12.8433 -12.8043 -12.7836 -12.7182 -12.6806
 -12.6469 -12.6180 -12.5767 -12.5661 -12.4915 -12.4779 -12.3895 -12.3020
  -4.6934  -4.6473  -4.4799  -4.3807  -4.3691  -4.3116  -4.2278  -4.1242
  -4.1044  -4.0567  -4.0279  -3.9992  -3.8676  -3.8178  -3.7629  -3.7424
  -3.7167  -3.5647  -3.5212  -3.4192  -3.3536  -3.2416  -3.0792  -3.0532
  -2.8385  -2.3814  -2.0866  -1.9998  -1.8637  -1.6842  -1.6407  -1.5595
  -1.5346  -1.5082  -1.4146  -1.3388  -1.3016  -1.2840  -1.1803  -1.1606
  -1.1432  -1.0158  -0.9691  -0.8474  -0.8133  -0.7706  -0.7552  -0.6456
  -0.5883  -0.5629  -0.5462  -0.4426  -0.4259  -0.3836  -0.3441  -0.3123
  -0.2618  -0.2274  -0.1572  -0.1145  -0.1026  -0.0177   0.0022   0.0408
   0.1130   0.3096   0.3501   0.3788   0.4222   0.4947   0.5083   0.5741
   0.6599   0.7079   0.7199   0.7319   0.7793   0.8294   0.9505   0.9679
   1.0074   1.0576   1.0810   1.1311   1.1533   1.1756   1.2107   1.2343
   1.2842   1.3169   1.3320   1.3429   1.3789   1.4288   1.4512   1.4829
   1.5391   1.5559   1.5764   1.6191   1.6485   1.6671   1.7046   1.7168
   1.7510   1.7804   1.7973   1.8215   1.8463   1.8710   1.8883   1.9193
   1.9343   1.9889   2.0144   2.0415   2.0678   2.0753   2.0889   2.1269
   2.1558   2.1855   2.2042   2.2308   2.2511   2.2948   2.3201   2.3595
   2.3702   2.4115   2.4305   2.4650   2.5270   2.5497   2.5637   2.6197
   2.6676   2.7330   2.7443   2.7768   2.7938   2.8456   2.9034   2.9188
   2.9569   2.9640   2.9928   2.9983   3.0374   3.0663   3.1517   3.1716
   3.2100   3.2997   3.3514   3.4405
     cgsolve_all iterations  70    anorm=    0.73E-07
     cgsolve_all iterations  69    anorm=    0.72E-07
     cgsolve_all iterations  70    anorm=    0.72E-07
     compute_u_kq: q = (    0.0000,    0.0000,   -0.0205)
     Rotating WFCS
     ethr =  1.00E-14,  avg # of iterations = 23.0
     eigenvalues at k:
 -34.8681 -34.7911 -34.7106 -34.5381 -34.4945 -34.2851 -34.2406 -34.2047
 -34.1441 -34.0917 -34.0778 -34.0510 -33.9885 -17.0145 -16.9148 -16.7212
 -16.6371 -16.5719 -16.4800 -16.4490 -16.4093 -16.3913 -16.3590 -16.2593
 -16.1922 -16.1573 -16.1300 -16.0603 -16.0309 -15.9732 -15.9381 -15.9260
 -15.8963 -15.8635 -15.8321 -15.8021 -15.7831 -15.7699 -15.7385 -15.7020
 -15.6903 -15.6658 -15.6403 -15.6091 -15.5942 -15.5828 -15.5633 -15.5269
 -15.5133 -15.4870 -15.4622 -15.4038 -15.3915 -15.3639 -15.3550 -15.3336
 -15.3240 -15.2953 -15.2835 -15.2601 -15.2385 -15.2289 -15.2132 -15.1958
 -15.1819 -15.1563 -15.1526 -15.1347 -15.1135 -15.0932 -15.0650 -15.0324
 -15.0063 -14.9785 -14.8249 -14.7703 -14.6965 -14.6063 -13.7521 -13.6916
 -13.6423 -13.5639 -13.5027 -13.3862 -13.3376 -13.3047 -13.2817 -13.1661
 -13.1151 -13.0339 -12.9174 -12.8430 -12.8051 -12.7832 -12.7173 -12.6805
 -12.6476 -12.6180 -12.5767 -12.5661 -12.4915 -12.4779 -12.3895 -12.3020
  -4.6934  -4.6473  -4.4799  -4.3807  -4.3691  -4.3116  -4.2277  -4.1241
  -4.1044  -4.0567  -4.0279  -3.9992  -3.8675  -3.8178  -3.7631  -3.7424
  -3.7166  -3.5647  -3.5211  -3.4191  -3.3537  -3.2417  -3.0792  -3.0532
  -2.8386  -2.3814  -2.0866  -1.9999  -1.8636  -1.6856  -1.6402  -1.5583
  -1.5351  -1.5069  -1.4142  -1.3397  -1.3023  -1.2828  -1.1821  -1.1595
  -1.1426  -1.0169  -0.9685  -0.8484  -0.8129  -0.7706  -0.7559  -0.6437
  -0.5905  -0.5619  -0.5471  -0.4430  -0.4236  -0.3817  -0.3458  -0.3128
  -0.2643  -0.2275  -0.1555  -0.1188  -0.0986  -0.0186   0.0037   0.0399
   0.1138   0.3061   0.3522   0.3804   0.4227   0.4931   0.5099   0.5731
   0.6573   0.7106   0.7194   0.7343   0.7792   0.8307   0.9499   0.9697
   1.0085   1.0581   1.0786   1.1318   1.1541   1.1767   1.2098   1.2325
   1.2851   1.3152   1.3320   1.3449   1.3779   1.4253   1.4457   1.4838
   1.5387   1.5582   1.5784   1.6200   1.6477   1.6668   1.7045   1.7148
   1.7512   1.7814   1.7949   1.8218   1.8458   1.8677   1.8895   1.9206
   1.9357   1.9890   2.0142   2.0448   2.0689   2.0765   2.0886   2.1253
   2.1579   2.1822   2.2018   2.2288   2.2512   2.2976   2.3210   2.3603
   2.3695   2.4113   2.4297   2.4659   2.5292   2.5500   2.5632   2.6203
   2.6669   2.7325   2.7450   2.7751   2.7955   2.8468   2.9033   2.9173
   2.9572   2.9646   2.9922   2.9984   3.0364   3.0656   3.1528   3.1723
   3.2099   3.2995   3.3514   3.4402
     eigenvalues at k+q:
 -34.8681 -34.7911 -34.7106 -34.5381 -34.4945 -34.2850 -34.2406 -34.2047
 -34.1441 -34.0917 -34.0778 -34.0510 -33.9885 -17.0145 -16.9148 -16.7212
 -16.6372 -16.5719 -16.4795 -16.4493 -16.4094 -16.3908 -16.3590 -16.2592
 -16.1925 -16.1569 -16.1301 -16.0604 -16.0318 -15.9740 -15.9373 -15.9269
 -15.8965 -15.8620 -15.8301 -15.8028 -15.7846 -15.7690 -15.7405 -15.7017
 -15.6893 -15.6658 -15.6396 -15.6096 -15.5945 -15.5806 -15.5634 -15.5288
 -15.5133 -15.4868 -15.4624 -15.4039 -15.3904 -15.3645 -15.3539 -15.3335
 -15.3244 -15.2954 -15.2839 -15.2593 -15.2387 -15.2298 -15.2129 -15.1962
 -15.1817 -15.1559 -15.1528 -15.1353 -15.1134 -15.0929 -15.0649 -15.0326
 -15.0064 -14.9789 -14.8246 -14.7701 -14.6965 -14.6062 -13.7511 -13.6935
 -13.6422 -13.5634 -13.5014 -13.3858 -13.3383 -13.3046 -13.2831 -13.1655
 -13.1149 -13.0341 -12.9174 -12.8427 -12.8059 -12.7828 -12.7165 -12.6804
 -12.6482 -12.6180 -12.5769 -12.5661 -12.4915 -12.4780 -12.3896 -12.3021
  -4.6934  -4.6473  -4.4799  -4.3807  -4.3691  -4.3116  -4.2276  -4.1240
  -4.1044  -4.0568  -4.0279  -3.9992  -3.8674  -3.8178  -3.7633  -3.7424
  -3.7165  -3.5647  -3.5210  -3.4191  -3.3537  -3.2417  -3.0793  -3.0531
  -2.8386  -2.3813  -2.0867  -1.9999  -1.8637  -1.6865  -1.6399  -1.5570
  -1.5355  -1.5055  -1.4141  -1.3408  -1.3028  -1.2815  -1.1846  -1.1582
  -1.1414  -1.0185  -0.9677  -0.8492  -0.8125  -0.7700  -0.7566  -0.6419
  -0.5933  -0.5608  -0.5474  -0.4451  -0.4205  -0.3796  -0.3472  -0.3132
  -0.2668  -0.2273  -0.1539  -0.1240  -0.0938  -0.0194   0.0050   0.0391
   0.1147   0.3024   0.3537   0.3823   0.4231   0.4915   0.5115   0.5726
   0.6551   0.7119   0.7190   0.7365   0.7804   0.8322   0.9491   0.9717
   1.0096   1.0577   1.0767   1.1323   1.1548   1.1776   1.2094   1.2314
   1.2852   1.3138   1.3320   1.3477   1.3772   1.4217   1.4391   1.4851
   1.5382   1.5600   1.5802   1.6209   1.6463   1.6678   1.7032   1.7139
   1.7510   1.7816   1.7932   1.8212   1.8465   1.8643   1.8913   1.9218
   1.9375   1.9886   2.0140   2.0480   2.0690   2.0787   2.0886   2.1244
   2.1597   2.1783   2.1999   2.2275   2.2511   2.3003   2.3216   2.3599
   2.3701   2.4106   2.4288   2.4668   2.5307   2.5502   2.5628   2.6213
   2.6666   2.7320   2.7455   2.7738   2.7975   2.8475   2.9036   2.9158
   2.9573   2.9655   2.9914   2.9985   3.0356   3.0646   3.1538   3.1728
   3.2099   3.2994   3.3515   3.4401
     cgsolve_all iterations  70    anorm=    0.72E-07
     cgsolve_all iterations  69    anorm=    0.72E-07
     cgsolve_all iterations  70    anorm=    0.72E-07

     k-point #    4 of     4      pool #  1    cpu time:   16764.2
     compute_u_kq: q = (    0.0000,    0.0000,    0.0000)
     Rotating WFCS
     ethr =  1.00E-14,  avg # of iterations =  6.0
     eigenvalues at k:
 -34.8681 -34.7911 -34.7106 -34.5381 -34.4945 -34.2851 -34.2406 -34.2047
 -34.1441 -34.0917 -34.0778 -34.0510 -33.9885 -17.0144 -16.9149 -16.7212
 -16.6375 -16.5712 -16.4804 -16.4516 -16.4099 -16.3854 -16.3595 -16.2600
 -16.1967 -16.1549 -16.1319 -16.0601 -16.0275 -15.9700 -15.9374 -15.9283
 -15.9011 -15.8657 -15.8290 -15.8000 -15.7883 -15.7536 -15.7352 -15.7171
 -15.6970 -15.6711 -15.6348 -15.6096 -15.5917 -15.5699 -15.5616 -15.5300
 -15.5226 -15.4882 -15.4618 -15.4076 -15.3854 -15.3713 -15.3463 -15.3391
 -15.3167 -15.2917 -15.2833 -15.2561 -15.2395 -15.2299 -15.2200 -15.1924
 -15.1806 -15.1590 -15.1502 -15.1439 -15.1157 -15.0918 -15.0643 -15.0318
 -15.0054 -14.9771 -14.8221 -14.7720 -14.6974 -14.6061 -13.7509 -13.6942
 -13.6456 -13.5538 -13.5086 -13.3835 -13.3333 -13.3091 -13.2832 -13.1678
 -13.1150 -13.0338 -12.9166 -12.8426 -12.8073 -12.7816 -12.7190 -12.6817
 -12.6428 -12.6159 -12.5784 -12.5673 -12.4928 -12.4780 -12.3891 -12.3021
  -4.6934  -4.6474  -4.4799  -4.3807  -4.3690  -4.3120  -4.2271  -4.1236
  -4.1045  -4.0569  -4.0282  -3.9994  -3.8677  -3.8180  -3.7620  -3.7440
  -3.7159  -3.5644  -3.5213  -3.4188  -3.3539  -3.2415  -3.0810  -3.0516
  -2.8386  -2.3813  -2.0878  -2.0003  -1.8648  -1.6734  -1.6392  -1.5579
  -1.5383  -1.5041  -1.4287  -1.3425  -1.2939  -1.2826  -1.2021  -1.1577
  -1.1262  -1.0312  -0.9607  -0.8423  -0.8141  -0.7689  -0.7437  -0.6518
  -0.6062  -0.5446  -0.5393  -0.4833  -0.4159  -0.3763  -0.3403  -0.3049
  -0.2601  -0.2150  -0.1798  -0.1325  -0.0702  -0.0190   0.0007   0.0440
   0.1168   0.2976   0.3384   0.3929   0.4189   0.4852   0.5164   0.5899
   0.6577   0.6838   0.7118   0.7376   0.8029   0.8389   0.9368   0.9833
   1.0045   1.0401   1.0820   1.1298   1.1484   1.1703   1.2186   1.2500
   1.2814   1.3140   1.3378   1.3584   1.3814   1.4047   1.4380   1.4898
   1.5185   1.5689   1.5728   1.6122   1.6522   1.6722   1.7050   1.7205
   1.7455   1.7682   1.7784   1.8394   1.8507   1.8771   1.8979   1.9198
   1.9609   1.9876   2.0027   2.0299   2.0654   2.0772   2.1046   2.1314
   2.1405   2.1879   2.2112   2.2372   2.2524   2.2867   2.3213   2.3589
   2.3756   2.4016   2.4224   2.4591   2.5128   2.5487   2.5634   2.6280
   2.6813   2.7247   2.7422   2.7846   2.8130   2.8331   2.9058   2.9244
   2.9462   2.9676   2.9936   3.0025   3.0392   3.0542   3.1515   3.1678
   3.2121   3.3020   3.3517   3.4409
     eigenvalues at k+q:
 -34.8681 -34.7911 -34.7106 -34.5381 -34.4945 -34.2850 -34.2406 -34.2047
 -34.1441 -34.0917 -34.0778 -34.0510 -33.9885 -17.0144 -16.9149 -16.7212
 -16.6375 -16.5711 -16.4804 -16.4516 -16.4099 -16.3854 -16.3595 -16.2600
 -16.1967 -16.1549 -16.1318 -16.0601 -16.0275 -15.9700 -15.9374 -15.9283
 -15.9011 -15.8657 -15.8290 -15.8000 -15.7883 -15.7536 -15.7352 -15.7171
 -15.6970 -15.6711 -15.6348 -15.6096 -15.5917 -15.5699 -15.5616 -15.5300
 -15.5226 -15.4882 -15.4618 -15.4076 -15.3854 -15.3713 -15.3463 -15.3391
 -15.3167 -15.2917 -15.2833 -15.2561 -15.2395 -15.2299 -15.2200 -15.1924
 -15.1806 -15.1590 -15.1502 -15.1439 -15.1156 -15.0918 -15.0643 -15.0318
 -15.0054 -14.9771 -14.8221 -14.7720 -14.6973 -14.6061 -13.7509 -13.6942
 -13.6456 -13.5538 -13.5086 -13.3835 -13.3333 -13.3090 -13.2832 -13.1678
 -13.1150 -13.0338 -12.9166 -12.8426 -12.8073 -12.7816 -12.7190 -12.6817
 -12.6428 -12.6159 -12.5784 -12.5673 -12.4928 -12.4780 -12.3891 -12.3021
  -4.6934  -4.6474  -4.4799  -4.3807  -4.3690  -4.3120  -4.2271  -4.1236
  -4.1045  -4.0569  -4.0282  -3.9994  -3.8677  -3.8180  -3.7620  -3.7440
  -3.7159  -3.5644  -3.5213  -3.4188  -3.3539  -3.2415  -3.0810  -3.0516
  -2.8386  -2.3813  -2.0878  -2.0003  -1.8648  -1.6734  -1.6392  -1.5579
  -1.5383  -1.5041  -1.4287  -1.3425  -1.2939  -1.2826  -1.2021  -1.1577
  -1.1262  -1.0312  -0.9607  -0.8423  -0.8141  -0.7689  -0.7437  -0.6518
  -0.6062  -0.5446  -0.5393  -0.4833  -0.4159  -0.3763  -0.3403  -0.3049
  -0.2601  -0.2150  -0.1798  -0.1325  -0.0702  -0.0190   0.0007   0.0440
   0.1168   0.2976   0.3384   0.3929   0.4189   0.4852   0.5164   0.5899
   0.6577   0.6838   0.7118   0.7376   0.8029   0.8389   0.9368   0.9833
   1.0045   1.0401   1.0820   1.1298   1.1484   1.1703   1.2186   1.2500
   1.2814   1.3140   1.3378   1.3584   1.3814   1.4047   1.4380   1.4898
   1.5185   1.5689   1.5728   1.6122   1.6522   1.6723   1.7050   1.7205
   1.7455   1.7682   1.7784   1.8394   1.8507   1.8771   1.8979   1.9198
   1.9609   1.9876   2.0027   2.0299   2.0654   2.0772   2.1046   2.1314
   2.1405   2.1879   2.2112   2.2372   2.2524   2.2868   2.3213   2.3589
   2.3756   2.4016   2.4224   2.4591   2.5128   2.5487   2.5634   2.6280
   2.6813   2.7247   2.7422   2.7846   2.8130   2.8331   2.9058   2.9244
   2.9462   2.9676   2.9936   3.0025   3.0392   3.0542   3.1515   3.1678
   3.2121   3.3020   3.3517   3.4409
     cgsolve_all iterations  65    anorm=    0.72E-07
PARA_AUG  1     -25.8867600        -1.0430997        -0.1705521
     cgsolve_all iterations  65    anorm=    0.73E-07
PARA_AUG  2      -1.0285200       -24.2284233         0.3124230
     cgsolve_all iterations  65    anorm=    0.71E-07
PARA_AUG  3      -0.0258256         0.4148916       -26.3070032
     cgsolve_all iterations  72    anorm=    0.71E-07
     cgsolve_all iterations  69    anorm=    0.72E-07
     cgsolve_all iterations  69    anorm=    0.72E-07
     compute_u_kq: q = (    0.0205,    0.0000,    0.0000)
     Rotating WFCS
     ethr =  1.00E-14,  avg # of iterations = 23.0
     eigenvalues at k:
 -34.8681 -34.7911 -34.7106 -34.5381 -34.4945 -34.2851 -34.2406 -34.2047
 -34.1441 -34.0917 -34.0778 -34.0510 -33.9885 -17.0144 -16.9149 -16.7212
 -16.6375 -16.5712 -16.4804 -16.4516 -16.4099 -16.3854 -16.3595 -16.2600
 -16.1967 -16.1549 -16.1319 -16.0601 -16.0275 -15.9700 -15.9374 -15.9283
 -15.9011 -15.8657 -15.8290 -15.8000 -15.7883 -15.7536 -15.7352 -15.7171
 -15.6970 -15.6711 -15.6348 -15.6096 -15.5917 -15.5699 -15.5616 -15.5300
 -15.5226 -15.4882 -15.4618 -15.4076 -15.3854 -15.3713 -15.3463 -15.3391
 -15.3167 -15.2917 -15.2833 -15.2561 -15.2395 -15.2299 -15.2200 -15.1924
 -15.1806 -15.1590 -15.1502 -15.1439 -15.1157 -15.0918 -15.0643 -15.0318
 -15.0054 -14.9771 -14.8221 -14.7720 -14.6974 -14.6061 -13.7509 -13.6942
 -13.6456 -13.5538 -13.5086 -13.3835 -13.3333 -13.3091 -13.2832 -13.1678
 -13.1150 -13.0338 -12.9166 -12.8426 -12.8073 -12.7816 -12.7190 -12.6817
 -12.6428 -12.6159 -12.5784 -12.5673 -12.4928 -12.4780 -12.3891 -12.3021
  -4.6934  -4.6474  -4.4799  -4.3807  -4.3690  -4.3120  -4.2271  -4.1236
  -4.1045  -4.0569  -4.0282  -3.9994  -3.8677  -3.8180  -3.7620  -3.7440
  -3.7159  -3.5644  -3.5213  -3.4188  -3.3539  -3.2415  -3.0810  -3.0516
  -2.8386  -2.3813  -2.0878  -2.0003  -1.8648  -1.6734  -1.6392  -1.5579
  -1.5383  -1.5041  -1.4287  -1.3425  -1.2939  -1.2826  -1.2021  -1.1577
  -1.1262  -1.0312  -0.9607  -0.8423  -0.8141  -0.7689  -0.7437  -0.6518
  -0.6062  -0.5446  -0.5393  -0.4833  -0.4159  -0.3763  -0.3403  -0.3049
  -0.2601  -0.2150  -0.1798  -0.1325  -0.0702  -0.0190   0.0007   0.0440
   0.1168   0.2976   0.3384   0.3929   0.4189   0.4852   0.5164   0.5899
   0.6577   0.6838   0.7118   0.7376   0.8029   0.8389   0.9368   0.9833
   1.0045   1.0401   1.0820   1.1298   1.1484   1.1703   1.2186   1.2500
   1.2814   1.3140   1.3378   1.3584   1.3814   1.4047   1.4380   1.4898
   1.5185   1.5689   1.5728   1.6122   1.6522   1.6722   1.7050   1.7205
   1.7455   1.7682   1.7784   1.8394   1.8507   1.8771   1.8979   1.9198
   1.9609   1.9876   2.0027   2.0299   2.0654   2.0772   2.1046   2.1314
   2.1405   2.1879   2.2112   2.2372   2.2524   2.2867   2.3213   2.3589
   2.3756   2.4016   2.4224   2.4591   2.5128   2.5487   2.5634   2.6280
   2.6813   2.7247   2.7422   2.7846   2.8130   2.8331   2.9058   2.9244
   2.9462   2.9676   2.9936   3.0025   3.0392   3.0542   3.1515   3.1678
   3.2121   3.3020   3.3517   3.4409
     eigenvalues at k+q:
 -34.8681 -34.7910 -34.7106 -34.5381 -34.4945 -34.2850 -34.2406 -34.2047
 -34.1441 -34.0917 -34.0778 -34.0510 -33.9885 -17.0154 -16.9138 -16.7229
 -16.6370 -16.5721 -16.4799 -16.4486 -16.4107 -16.3860 -16.3587 -16.2584
 -16.1967 -16.1559 -16.1320 -16.0639 -16.0300 -15.9703 -15.9385 -15.9307
 -15.9015 -15.8668 -15.8306 -15.8004 -15.7888 -15.7547 -15.7359 -15.7189
 -15.6970 -15.6750 -15.6362 -15.6100 -15.5939 -15.5684 -15.5600 -15.5283
 -15.5240 -15.4874 -15.4622 -15.4095 -15.3869 -15.3704 -15.3464 -15.3372
 -15.3147 -15.2879 -15.2826 -15.2564 -15.2382 -15.2287 -15.2191 -15.1926
 -15.1793 -15.1585 -15.1492 -15.1435 -15.1173 -15.0910 -15.0650 -15.0326
 -15.0038 -14.9759 -14.8181 -14.7686 -14.6950 -14.6046 -13.7464 -13.6936
 -13.6419 -13.5430 -13.5021 -13.3811 -13.3271 -13.3043 -13.2812 -13.1615
 -13.1147 -13.0366 -12.9179 -12.8499 -12.8050 -12.7808 -12.7223 -12.6878
 -12.6448 -12.6179 -12.5804 -12.5705 -12.5010 -12.4869 -12.3962 -12.3092
  -4.6890  -4.6460  -4.4797  -4.3837  -4.3692  -4.3129  -4.2232  -4.1226
  -4.1024  -4.0567  -4.0299  -4.0007  -3.8702  -3.8184  -3.7637  -3.7477
  -3.7151  -3.5539  -3.5246  -3.4165  -3.3529  -3.2425  -3.0912  -3.0523
  -2.8311  -2.3833  -2.0841  -2.0014  -1.8598  -1.6741  -1.6370  -1.5505
  -1.5338  -1.4974  -1.4196  -1.3400  -1.2899  -1.2723  -1.1945  -1.1516
  -1.1209  -1.0302  -0.9573  -0.8386  -0.8126  -0.7666  -0.7452  -0.6521
  -0.6081  -0.5472  -0.5367  -0.4872  -0.4238  -0.3806  -0.3441  -0.3097
  -0.2618  -0.2194  -0.1802  -0.1344  -0.0757  -0.0242  -0.0035   0.0434
   0.1138   0.2971   0.3379   0.3958   0.4205   0.4906   0.5146   0.5951
   0.6633   0.6835   0.7108   0.7368   0.8053   0.8366   0.9379   0.9854
   1.0031   1.0376   1.0755   1.1274   1.1441   1.1673   1.2164   1.2441
   1.2788   1.3130   1.3338   1.3507   1.3733   1.4026   1.4333   1.4891
   1.5158   1.5698   1.5735   1.6130   1.6510   1.6672   1.7025   1.7182
   1.7403   1.7671   1.7772   1.8369   1.8477   1.8735   1.8935   1.9174
   1.9582   1.9835   1.9964   2.0291   2.0598   2.0742   2.1052   2.1275
   2.1395   2.1881   2.2074   2.2382   2.2501   2.2884   2.3196   2.3608
   2.3751   2.4008   2.4241   2.4627   2.5176   2.5506   2.5677   2.6325
   2.6834   2.7258   2.7446   2.7850   2.8130   2.8373   2.9067   2.9259
   2.9488   2.9727   2.9944   3.0032   3.0393   3.0577   3.1518   3.1701
   3.2150   3.3026   3.3556   3.4337
     cgsolve_all iterations  72    anorm=    0.72E-07
     cgsolve_all iterations  69    anorm=    0.72E-07
     cgsolve_all iterations  69    anorm=    0.71E-07
     compute_u_kq: q = (   -0.0205,    0.0000,    0.0000)
     Rotating WFCS
     ethr =  1.00E-14,  avg # of iterations = 23.0
     eigenvalues at k:
 -34.8681 -34.7911 -34.7106 -34.5381 -34.4945 -34.2851 -34.2406 -34.2047
 -34.1441 -34.0917 -34.0778 -34.0510 -33.9885 -17.0144 -16.9149 -16.7212
 -16.6375 -16.5712 -16.4804 -16.4516 -16.4099 -16.3854 -16.3595 -16.2600
 -16.1967 -16.1549 -16.1319 -16.0601 -16.0275 -15.9700 -15.9374 -15.9283
 -15.9011 -15.8657 -15.8290 -15.8000 -15.7883 -15.7536 -15.7352 -15.7171
 -15.6970 -15.6711 -15.6348 -15.6096 -15.5917 -15.5699 -15.5616 -15.5300
 -15.5226 -15.4882 -15.4618 -15.4076 -15.3854 -15.3713 -15.3463 -15.3391
 -15.3167 -15.2917 -15.2833 -15.2561 -15.2395 -15.2299 -15.2200 -15.1924
 -15.1806 -15.1590 -15.1502 -15.1439 -15.1157 -15.0918 -15.0643 -15.0318
 -15.0054 -14.9771 -14.8221 -14.7720 -14.6974 -14.6061 -13.7509 -13.6942
 -13.6456 -13.5538 -13.5086 -13.3835 -13.3333 -13.3091 -13.2832 -13.1678
 -13.1150 -13.0338 -12.9166 -12.8426 -12.8073 -12.7816 -12.7190 -12.6817
 -12.6428 -12.6159 -12.5784 -12.5673 -12.4928 -12.4780 -12.3891 -12.3021
  -4.6934  -4.6474  -4.4799  -4.3807  -4.3690  -4.3120  -4.2271  -4.1236
  -4.1045  -4.0569  -4.0282  -3.9994  -3.8677  -3.8180  -3.7620  -3.7440
  -3.7159  -3.5644  -3.5213  -3.4188  -3.3539  -3.2415  -3.0810  -3.0516
  -2.8386  -2.3813  -2.0878  -2.0003  -1.8648  -1.6734  -1.6392  -1.5579
  -1.5383  -1.5041  -1.4287  -1.3425  -1.2939  -1.2826  -1.2021  -1.1577
  -1.1262  -1.0312  -0.9607  -0.8423  -0.8141  -0.7689  -0.7437  -0.6518
  -0.6062  -0.5446  -0.5393  -0.4833  -0.4159  -0.3763  -0.3403  -0.3049
  -0.2601  -0.2150  -0.1798  -0.1325  -0.0702  -0.0190   0.0007   0.0440
   0.1168   0.2976   0.3384   0.3929   0.4189   0.4852   0.5164   0.5899
   0.6577   0.6838   0.7118   0.7376   0.8029   0.8389   0.9368   0.9833
   1.0045   1.0401   1.0820   1.1298   1.1484   1.1703   1.2186   1.2500
   1.2814   1.3140   1.3378   1.3584   1.3814   1.4047   1.4380   1.4898
   1.5185   1.5689   1.5728   1.6122   1.6522   1.6722   1.7050   1.7205
   1.7455   1.7682   1.7784   1.8394   1.8507   1.8771   1.8979   1.9198
   1.9609   1.9876   2.0027   2.0299   2.0654   2.0772   2.1046   2.1314
   2.1405   2.1879   2.2112   2.2372   2.2524   2.2867   2.3213   2.3589
   2.3756   2.4016   2.4224   2.4591   2.5128   2.5487   2.5634   2.6280
   2.6813   2.7247   2.7422   2.7846   2.8130   2.8331   2.9058   2.9244
   2.9462   2.9676   2.9936   3.0025   3.0392   3.0542   3.1515   3.1678
   3.2121   3.3020   3.3517   3.4409
     eigenvalues at k+q:
 -34.8681 -34.7911 -34.7106 -34.5381 -34.4945 -34.2851 -34.2406 -34.2047
 -34.1441 -34.0917 -34.0778 -34.0510 -33.9885 -17.0134 -16.9160 -16.7195
 -16.6378 -16.5702 -16.4809 -16.4545 -16.4092 -16.3851 -16.3600 -16.2616
 -16.1966 -16.1538 -16.1316 -16.0566 -16.0252 -15.9697 -15.9371 -15.9251
 -15.9010 -15.8648 -15.8271 -15.7995 -15.7878 -15.7527 -15.7342 -15.7158
 -15.6962 -15.6670 -15.6333 -15.6095 -15.5895 -15.5718 -15.5630 -15.5318
 -15.5209 -15.4894 -15.4605 -15.4062 -15.3839 -15.3723 -15.3466 -15.3407
 -15.3191 -15.2958 -15.2833 -15.2556 -15.2410 -15.2311 -15.2207 -15.1924
 -15.1821 -15.1594 -15.1516 -15.1439 -15.1141 -15.0926 -15.0635 -15.0311
 -15.0070 -14.9784 -14.8261 -14.7753 -14.6997 -14.6076 -13.7555 -13.6949
 -13.6491 -13.5642 -13.5150 -13.3860 -13.3399 -13.3135 -13.2847 -13.1739
 -13.1149 -13.0315 -12.9155 -12.8355 -12.8095 -12.7821 -12.7171 -12.6748
 -12.6411 -12.6138 -12.5763 -12.5641 -12.4845 -12.4692 -12.3820 -12.2950
  -4.6978  -4.6487  -4.4800  -4.3789  -4.3675  -4.3107  -4.2312  -4.1254
  -4.1065  -4.0568  -4.0260  -3.9981  -3.8651  -3.8180  -3.7608  -3.7405
  -3.7159  -3.5745  -3.5179  -3.4211  -3.3549  -3.2402  -3.0719  -3.0499
  -2.8462  -2.3793  -2.0918  -1.9993  -1.8695  -1.6726  -1.6412  -1.5663
  -1.5424  -1.5106  -1.4381  -1.3454  -1.2990  -1.2911  -1.2091  -1.1634
  -1.1312  -1.0321  -0.9648  -0.8452  -0.8161  -0.7717  -0.7409  -0.6517
  -0.6042  -0.5442  -0.5413  -0.4784  -0.4079  -0.3729  -0.3373  -0.3005
  -0.2577  -0.2098  -0.1791  -0.1302  -0.0652  -0.0135   0.0045   0.0446
   0.1197   0.2980   0.3391   0.3900   0.4169   0.4789   0.5181   0.5850
   0.6523   0.6845   0.7134   0.7389   0.8003   0.8411   0.9353   0.9815
   1.0054   1.0438   1.0890   1.1319   1.1526   1.1735   1.2204   1.2558
   1.2833   1.3154   1.3409   1.3658   1.3886   1.4083   1.4429   1.4899
   1.5220   1.5666   1.5735   1.6119   1.6532   1.6769   1.7079   1.7225
   1.7506   1.7690   1.7796   1.8406   1.8538   1.8801   1.9033   1.9224
   1.9636   1.9907   2.0093   2.0314   2.0709   2.0797   2.1042   2.1350
   2.1421   2.1877   2.2149   2.2359   2.2550   2.2853   2.3223   2.3569
   2.3763   2.4021   2.4209   2.4566   2.5076   2.5449   2.5608   2.6234
   2.6786   2.7240   2.7394   2.7830   2.8136   2.8294   2.9034   2.9225
   2.9445   2.9633   2.9929   3.0020   3.0391   3.0523   3.1501   3.1666
   3.2090   3.3017   3.3471   3.4477
     cgsolve_all iterations  72    anorm=    0.72E-07
     cgsolve_all iterations  69    anorm=    0.72E-07
     cgsolve_all iterations  70    anorm=    0.72E-07
     compute_u_kq: q = (    0.0000,    0.0205,    0.0000)
     Rotating WFCS
     ethr =  1.00E-14,  avg # of iterations = 23.0
     eigenvalues at k:
 -34.8681 -34.7911 -34.7106 -34.5381 -34.4945 -34.2851 -34.2406 -34.2047
 -34.1441 -34.0917 -34.0778 -34.0510 -33.9885 -17.0144 -16.9149 -16.7212
 -16.6375 -16.5712 -16.4804 -16.4516 -16.4099 -16.3854 -16.3595 -16.2600
 -16.1967 -16.1549 -16.1319 -16.0601 -16.0275 -15.9700 -15.9374 -15.9283
 -15.9011 -15.8657 -15.8290 -15.8000 -15.7883 -15.7536 -15.7352 -15.7171
 -15.6970 -15.6711 -15.6348 -15.6096 -15.5917 -15.5699 -15.5616 -15.5300
 -15.5226 -15.4882 -15.4618 -15.4076 -15.3854 -15.3713 -15.3463 -15.3391
 -15.3167 -15.2917 -15.2833 -15.2561 -15.2395 -15.2299 -15.2200 -15.1924
 -15.1806 -15.1590 -15.1502 -15.1439 -15.1157 -15.0918 -15.0643 -15.0318
 -15.0054 -14.9771 -14.8221 -14.7720 -14.6974 -14.6061 -13.7509 -13.6942
 -13.6456 -13.5538 -13.5086 -13.3835 -13.3333 -13.3091 -13.2832 -13.1678
 -13.1150 -13.0338 -12.9166 -12.8426 -12.8073 -12.7816 -12.7190 -12.6817
 -12.6428 -12.6159 -12.5784 -12.5673 -12.4928 -12.4780 -12.3891 -12.3021
  -4.6934  -4.6474  -4.4799  -4.3807  -4.3690  -4.3120  -4.2271  -4.1236
  -4.1045  -4.0569  -4.0282  -3.9994  -3.8677  -3.8180  -3.7620  -3.7440
  -3.7159  -3.5644  -3.5213  -3.4188  -3.3539  -3.2415  -3.0810  -3.0516
  -2.8386  -2.3813  -2.0878  -2.0003  -1.8648  -1.6734  -1.6392  -1.5579
  -1.5383  -1.5041  -1.4287  -1.3425  -1.2939  -1.2826  -1.2021  -1.1577
  -1.1262  -1.0312  -0.9607  -0.8423  -0.8141  -0.7689  -0.7437  -0.6518
  -0.6062  -0.5446  -0.5393  -0.4833  -0.4159  -0.3763  -0.3403  -0.3049
  -0.2601  -0.2150  -0.1798  -0.1325  -0.0702  -0.0190   0.0007   0.0440
   0.1168   0.2976   0.3384   0.3929   0.4189   0.4852   0.5164   0.5899
   0.6577   0.6838   0.7118   0.7376   0.8029   0.8389   0.9368   0.9833
   1.0045   1.0401   1.0820   1.1298   1.1484   1.1703   1.2186   1.2500
   1.2814   1.3140   1.3378   1.3584   1.3814   1.4047   1.4380   1.4898
   1.5185   1.5689   1.5728   1.6122   1.6522   1.6722   1.7050   1.7205
   1.7455   1.7682   1.7784   1.8394   1.8507   1.8771   1.8979   1.9198
   1.9609   1.9876   2.0027   2.0299   2.0654   2.0772   2.1046   2.1314
   2.1405   2.1879   2.2112   2.2372   2.2524   2.2867   2.3213   2.3589
   2.3756   2.4016   2.4224   2.4591   2.5128   2.5487   2.5634   2.6280
   2.6813   2.7247   2.7422   2.7846   2.8130   2.8331   2.9058   2.9244
   2.9462   2.9676   2.9936   3.0025   3.0392   3.0542   3.1515   3.1678
   3.2121   3.3020   3.3517   3.4409
     eigenvalues at k+q:
 -34.8681 -34.7911 -34.7106 -34.5381 -34.4945 -34.2850 -34.2406 -34.2047
 -34.1441 -34.0917 -34.0778 -34.0510 -33.9885 -17.0143 -16.9151 -16.7211
 -16.6373 -16.5713 -16.4818 -16.4519 -16.4093 -16.3856 -16.3561 -16.2615
 -16.1976 -16.1545 -16.1329 -16.0610 -16.0270 -15.9689 -15.9352 -15.9310
 -15.9009 -15.8636 -15.8281 -15.8010 -15.7884 -15.7518 -15.7346 -15.7198
 -15.6956 -15.6731 -15.6375 -15.6103 -15.5904 -15.5699 -15.5612 -15.5302
 -15.5199 -15.4878 -15.4607 -15.4071 -15.3873 -15.3721 -15.3469 -15.3391
 -15.3168 -15.2954 -15.2833 -15.2539 -15.2417 -15.2292 -15.2210 -15.1929
 -15.1785 -15.1591 -15.1508 -15.1446 -15.1128 -15.0910 -15.0632 -15.0311
 -15.0059 -14.9775 -14.8216 -14.7718 -14.6986 -14.6065 -13.7488 -13.6913
 -13.6433 -13.5588 -13.5129 -13.3832 -13.3320 -13.3094 -13.2824 -13.1700
 -13.1161 -13.0396 -12.9168 -12.8340 -12.8075 -12.7816 -12.7214 -12.6752
 -12.6421 -12.6155 -12.5798 -12.5689 -12.4923 -12.4746 -12.3918 -12.3041
  -4.6933  -4.6492  -4.4791  -4.3802  -4.3696  -4.3065  -4.2273  -4.1285
  -4.1046  -4.0562  -4.0295  -3.9994  -3.8666  -3.8166  -3.7613  -3.7450
  -3.7192  -3.5660  -3.5173  -3.4202  -3.3549  -3.2391  -3.0749  -3.0506
  -2.8485  -2.3775  -2.0880  -2.0005  -1.8619  -1.6738  -1.6408  -1.5604
  -1.5335  -1.5081  -1.4295  -1.3439  -1.2939  -1.2771  -1.2010  -1.1587
  -1.1269  -1.0368  -0.9639  -0.8454  -0.8145  -0.7665  -0.7429  -0.6468
  -0.6044  -0.5473  -0.5376  -0.4849  -0.4159  -0.3764  -0.3390  -0.3059
  -0.2584  -0.2159  -0.1830  -0.1296  -0.0689  -0.0171  -0.0018   0.0450
   0.1152   0.2960   0.3395   0.3944   0.4188   0.4853   0.5194   0.5864
   0.6596   0.6802   0.7129   0.7373   0.8014   0.8375   0.9408   0.9800
   1.0036   1.0426   1.0798   1.1294   1.1520   1.1726   1.2183   1.2489
   1.2815   1.3143   1.3389   1.3628   1.3818   1.4038   1.4373   1.4911
   1.5194   1.5687   1.5761   1.6136   1.6522   1.6714   1.7031   1.7212
   1.7488   1.7667   1.7789   1.8381   1.8525   1.8755   1.8963   1.9190
   1.9606   1.9870   2.0016   2.0320   2.0637   2.0736   2.1055   2.1289
   2.1402   2.1901   2.2123   2.2374   2.2518   2.2852   2.3191   2.3580
   2.3772   2.3996   2.4216   2.4589   2.5127   2.5514   2.5663   2.6299
   2.6800   2.7226   2.7433   2.7830   2.8120   2.8322   2.9053   2.9264
   2.9464   2.9685   2.9954   3.0044   3.0359   3.0531   3.1537   3.1657
   3.2133   3.2984   3.3522   3.4429
     cgsolve_all iterations  72    anorm=    0.71E-07
     cgsolve_all iterations  69    anorm=    0.73E-07
     cgsolve_all iterations  69    anorm=    0.71E-07
     compute_u_kq: q = (    0.0000,   -0.0205,    0.0000)
     Rotating WFCS
     ethr =  1.00E-14,  avg # of iterations = 23.0
     eigenvalues at k:
 -34.8681 -34.7911 -34.7106 -34.5381 -34.4945 -34.2851 -34.2406 -34.2047
 -34.1441 -34.0917 -34.0778 -34.0510 -33.9885 -17.0144 -16.9149 -16.7212
 -16.6375 -16.5712 -16.4804 -16.4516 -16.4099 -16.3854 -16.3595 -16.2600
 -16.1967 -16.1549 -16.1319 -16.0601 -16.0275 -15.9700 -15.9374 -15.9283
 -15.9011 -15.8657 -15.8290 -15.8000 -15.7883 -15.7536 -15.7352 -15.7171
 -15.6970 -15.6711 -15.6348 -15.6096 -15.5917 -15.5699 -15.5616 -15.5300
 -15.5226 -15.4882 -15.4618 -15.4076 -15.3854 -15.3713 -15.3463 -15.3391
 -15.3167 -15.2917 -15.2833 -15.2561 -15.2395 -15.2299 -15.2200 -15.1924
 -15.1806 -15.1590 -15.1502 -15.1439 -15.1157 -15.0918 -15.0643 -15.0318
 -15.0054 -14.9771 -14.8221 -14.7720 -14.6974 -14.6061 -13.7509 -13.6942
 -13.6456 -13.5538 -13.5086 -13.3835 -13.3333 -13.3091 -13.2832 -13.1678
 -13.1150 -13.0338 -12.9166 -12.8426 -12.8073 -12.7816 -12.7190 -12.6817
 -12.6428 -12.6159 -12.5784 -12.5673 -12.4928 -12.4780 -12.3891 -12.3021
  -4.6934  -4.6474  -4.4799  -4.3807  -4.3690  -4.3120  -4.2271  -4.1236
  -4.1045  -4.0569  -4.0282  -3.9994  -3.8677  -3.8180  -3.7620  -3.7440
  -3.7159  -3.5644  -3.5213  -3.4188  -3.3539  -3.2415  -3.0810  -3.0516
  -2.8386  -2.3813  -2.0878  -2.0003  -1.8648  -1.6734  -1.6392  -1.5579
  -1.5383  -1.5041  -1.4287  -1.3425  -1.2939  -1.2826  -1.2021  -1.1577
  -1.1262  -1.0312  -0.9607  -0.8423  -0.8141  -0.7689  -0.7437  -0.6518
  -0.6062  -0.5446  -0.5393  -0.4833  -0.4159  -0.3763  -0.3403  -0.3049
  -0.2601  -0.2150  -0.1798  -0.1325  -0.0702  -0.0190   0.0007   0.0440
   0.1168   0.2976   0.3384   0.3929   0.4189   0.4852   0.5164   0.5899
   0.6577   0.6838   0.7118   0.7376   0.8029   0.8389   0.9368   0.9833
   1.0045   1.0401   1.0820   1.1298   1.1484   1.1703   1.2186   1.2500
   1.2814   1.3140   1.3378   1.3584   1.3814   1.4047   1.4380   1.4898
   1.5185   1.5689   1.5728   1.6122   1.6522   1.6722   1.7050   1.7205
   1.7455   1.7682   1.7784   1.8394   1.8507   1.8771   1.8979   1.9198
   1.9609   1.9876   2.0027   2.0299   2.0654   2.0772   2.1046   2.1314
   2.1405   2.1879   2.2112   2.2372   2.2524   2.2867   2.3213   2.3589
   2.3756   2.4016   2.4224   2.4591   2.5128   2.5487   2.5634   2.6280
   2.6813   2.7247   2.7422   2.7846   2.8130   2.8331   2.9058   2.9244
   2.9462   2.9676   2.9936   3.0025   3.0392   3.0542   3.1515   3.1678
   3.2121   3.3020   3.3517   3.4409
     eigenvalues at k+q:
 -34.8681 -34.7911 -34.7106 -34.5381 -34.4945 -34.2850 -34.2406 -34.2047
 -34.1441 -34.0917 -34.0778 -34.0510 -33.9885 -17.0146 -16.9147 -16.7215
 -16.6374 -16.5714 -16.4787 -16.4512 -16.4105 -16.3854 -16.3627 -16.2584
 -16.1960 -16.1553 -16.1310 -16.0592 -16.0281 -15.9711 -15.9401 -15.9255
 -15.9009 -15.8679 -15.8297 -15.7991 -15.7882 -15.7555 -15.7354 -15.7143
 -15.6984 -15.6692 -15.6323 -15.6088 -15.5930 -15.5699 -15.5619 -15.5296
 -15.5248 -15.4890 -15.4630 -15.4083 -15.3837 -15.3706 -15.3459 -15.3396
 -15.3162 -15.2896 -15.2838 -15.2575 -15.2374 -15.2299 -15.2182 -15.1920
 -15.1831 -15.1591 -15.1494 -15.1427 -15.1185 -15.0929 -15.0653 -15.0326
 -15.0050 -14.9767 -14.8217 -14.7723 -14.6963 -14.6057 -13.7531 -13.6971
 -13.6478 -13.5486 -13.5040 -13.3839 -13.3343 -13.3090 -13.2840 -13.1665
 -13.1136 -13.0278 -12.9169 -12.8507 -12.8072 -12.7816 -12.7170 -12.6881
 -12.6431 -12.6161 -12.5770 -12.5655 -12.4947 -12.4795 -12.3868 -12.3004
  -4.6936  -4.6461  -4.4808  -4.3811  -4.3682  -4.3160  -4.2269  -4.1188
  -4.1043  -4.0580  -4.0264  -3.9994  -3.8688  -3.8197  -3.7639  -3.7438
  -3.7125  -3.5620  -3.5258  -3.4174  -3.3527  -3.2441  -3.0855  -3.0519
  -2.8295  -2.3848  -2.0874  -2.0002  -1.8690  -1.6727  -1.6380  -1.5556
  -1.5426  -1.4997  -1.4270  -1.3431  -1.2940  -1.2869  -1.2026  -1.1565
  -1.1252  -1.0269  -0.9568  -0.8413  -0.8126  -0.7706  -0.7446  -0.6565
  -0.6075  -0.5427  -0.5402  -0.4818  -0.4168  -0.3762  -0.3430  -0.3031
  -0.2620  -0.2134  -0.1765  -0.1353  -0.0723  -0.0219   0.0032   0.0425
   0.1206   0.2999   0.3377   0.3911   0.4192   0.4843   0.5128   0.5939
   0.6549   0.6888   0.7107   0.7386   0.8045   0.8400   0.9323   0.9859
   1.0071   1.0371   1.0840   1.1300   1.1445   1.1690   1.2191   1.2516
   1.2813   1.3137   1.3362   1.3533   1.3811   1.4074   1.4382   1.4891
   1.5174   1.5661   1.5732   1.6109   1.6530   1.6733   1.7071   1.7183
   1.7423   1.7695   1.7788   1.8394   1.8492   1.8783   1.8995   1.9208
   1.9603   1.9870   2.0049   2.0277   2.0673   2.0804   2.1045   2.1311
   2.1432   2.1860   2.2099   2.2349   2.2546   2.2883   2.3234   2.3592
   2.3744   2.4030   2.4231   2.4590   2.5130   2.5453   2.5612   2.6253
   2.6834   2.7262   2.7416   2.7852   2.8136   2.8351   2.9053   2.9227
   2.9472   2.9662   2.9918   3.0018   3.0424   3.0562   3.1492   3.1693
   3.2111   3.3052   3.3510   3.4389
     cgsolve_all iterations  72    anorm=    0.72E-07
     cgsolve_all iterations  69    anorm=    0.73E-07
     cgsolve_all iterations  70    anorm=    0.71E-07
     compute_u_kq: q = (    0.0000,    0.0000,    0.0205)
     Rotating WFCS
     ethr =  1.00E-14,  avg # of iterations = 23.0
     eigenvalues at k:
 -34.8681 -34.7911 -34.7106 -34.5381 -34.4945 -34.2851 -34.2406 -34.2047
 -34.1441 -34.0917 -34.0778 -34.0510 -33.9885 -17.0144 -16.9149 -16.7212
 -16.6375 -16.5712 -16.4804 -16.4516 -16.4099 -16.3854 -16.3595 -16.2600
 -16.1967 -16.1549 -16.1319 -16.0601 -16.0275 -15.9700 -15.9374 -15.9283
 -15.9011 -15.8657 -15.8290 -15.8000 -15.7883 -15.7536 -15.7352 -15.7171
 -15.6970 -15.6711 -15.6348 -15.6096 -15.5917 -15.5699 -15.5616 -15.5300
 -15.5226 -15.4882 -15.4618 -15.4076 -15.3854 -15.3713 -15.3463 -15.3391
 -15.3167 -15.2917 -15.2833 -15.2561 -15.2395 -15.2299 -15.2200 -15.1924
 -15.1806 -15.1590 -15.1502 -15.1439 -15.1157 -15.0918 -15.0643 -15.0318
 -15.0054 -14.9771 -14.8221 -14.7720 -14.6974 -14.6061 -13.7509 -13.6942
 -13.6456 -13.5538 -13.5086 -13.3835 -13.3333 -13.3091 -13.2832 -13.1678
 -13.1150 -13.0338 -12.9166 -12.8426 -12.8073 -12.7816 -12.7190 -12.6817
 -12.6428 -12.6159 -12.5784 -12.5673 -12.4928 -12.4780 -12.3891 -12.3021
  -4.6934  -4.6474  -4.4799  -4.3807  -4.3690  -4.3120  -4.2271  -4.1236
  -4.1045  -4.0569  -4.0282  -3.9994  -3.8677  -3.8180  -3.7620  -3.7440
  -3.7159  -3.5644  -3.5213  -3.4188  -3.3539  -3.2415  -3.0810  -3.0516
  -2.8386  -2.3813  -2.0878  -2.0003  -1.8648  -1.6734  -1.6392  -1.5579
  -1.5383  -1.5041  -1.4287  -1.3425  -1.2939  -1.2826  -1.2021  -1.1577
  -1.1262  -1.0312  -0.9607  -0.8423  -0.8141  -0.7689  -0.7437  -0.6518
  -0.6062  -0.5446  -0.5393  -0.4833  -0.4159  -0.3763  -0.3403  -0.3049
  -0.2601  -0.2150  -0.1798  -0.1325  -0.0702  -0.0190   0.0007   0.0440
   0.1168   0.2976   0.3384   0.3929   0.4189   0.4852   0.5164   0.5899
   0.6577   0.6838   0.7118   0.7376   0.8029   0.8389   0.9368   0.9833
   1.0045   1.0401   1.0820   1.1298   1.1484   1.1703   1.2186   1.2500
   1.2814   1.3140   1.3378   1.3584   1.3814   1.4047   1.4380   1.4898
   1.5185   1.5689   1.5728   1.6122   1.6522   1.6722   1.7050   1.7205
   1.7455   1.7682   1.7784   1.8394   1.8507   1.8771   1.8979   1.9198
   1.9609   1.9876   2.0027   2.0299   2.0654   2.0772   2.1046   2.1314
   2.1405   2.1879   2.2112   2.2372   2.2524   2.2867   2.3213   2.3589
   2.3756   2.4016   2.4224   2.4591   2.5128   2.5487   2.5634   2.6280
   2.6813   2.7247   2.7422   2.7846   2.8130   2.8331   2.9058   2.9244
   2.9462   2.9676   2.9936   3.0025   3.0392   3.0542   3.1515   3.1678
   3.2121   3.3020   3.3517   3.4409
     eigenvalues at k+q:
 -34.8681 -34.7911 -34.7106 -34.5381 -34.4945 -34.2850 -34.2406 -34.2047
 -34.1441 -34.0917 -34.0778 -34.0510 -33.9885 -17.0144 -16.9150 -16.7212
 -16.6375 -16.5713 -16.4799 -16.4518 -16.4100 -16.3852 -16.3595 -16.2599
 -16.1969 -16.1546 -16.1319 -16.0602 -16.0285 -15.9710 -15.9362 -15.9297
 -15.9007 -15.8636 -15.8287 -15.8000 -15.7877 -15.7568 -15.7369 -15.7147
 -15.6965 -15.6698 -15.6346 -15.6100 -15.5912 -15.5692 -15.5617 -15.5329
 -15.5208 -15.4885 -15.4622 -15.4069 -15.3856 -15.3705 -15.3461 -15.3389
 -15.3173 -15.2917 -15.2835 -15.2557 -15.2399 -15.2306 -15.2199 -15.1925
 -15.1805 -15.1585 -15.1503 -15.1443 -15.1155 -15.0917 -15.0643 -15.0320
 -15.0054 -14.9776 -14.8219 -14.7719 -14.6973 -14.6060 -13.7500 -13.6961
 -13.6454 -13.5539 -13.5069 -13.3832 -13.3339 -13.3093 -13.2843 -13.1673
 -13.1149 -13.0338 -12.9166 -12.8423 -12.8081 -12.7814 -12.7181 -12.6816
 -12.6434 -12.6160 -12.5784 -12.5672 -12.4927 -12.4779 -12.3890 -12.3020
  -4.6935  -4.6474  -4.4799  -4.3807  -4.3690  -4.3121  -4.2271  -4.1235
  -4.1045  -4.0570  -4.0282  -3.9994  -3.8675  -3.8180  -3.7622  -3.7439
  -3.7157  -3.5645  -3.5212  -3.4187  -3.3540  -3.2415  -3.0810  -3.0515
  -2.8386  -2.3813  -2.0879  -2.0003  -1.8649  -1.6749  -1.6388  -1.5565
  -1.5384  -1.5030  -1.4287  -1.3434  -1.2950  -1.2811  -1.2032  -1.1576
  -1.1253  -1.0324  -0.9602  -0.8436  -0.8134  -0.7693  -0.7438  -0.6499
  -0.6085  -0.5447  -0.5397  -0.4823  -0.4141  -0.3746  -0.3418  -0.3047
  -0.2637  -0.2165  -0.1759  -0.1342  -0.0691  -0.0198   0.0019   0.0434
   0.1177   0.2945   0.3404   0.3943   0.4193   0.4839   0.5178   0.5882
   0.6557   0.6867   0.7117   0.7383   0.8042   0.8399   0.9383   0.9836
   1.0049   1.0405   1.0815   1.1294   1.1497   1.1681   1.2200   1.2493
   1.2794   1.3175   1.3392   1.3547   1.3824   1.4010   1.4332   1.4902
   1.5197   1.5699   1.5732   1.6137   1.6494   1.6744   1.7069   1.7181
   1.7429   1.7680   1.7799   1.8387   1.8487   1.8761   1.8987   1.9204
   1.9594   1.9883   2.0068   2.0293   2.0694   2.0772   2.1067   2.1291
   2.1409   2.1848   2.2092   2.2365   2.2504   2.2907   2.3214   2.3569
   2.3784   2.4012   2.4209   2.4615   2.5143   2.5488   2.5627   2.6288
   2.6790   2.7255   2.7426   2.7847   2.8137   2.8333   2.9048   2.9234
   2.9475   2.9678   2.9943   3.0016   3.0378   3.0538   3.1525   3.1685
   3.2120   3.3018   3.3517   3.4407
     cgsolve_all iterations  72    anorm=    0.71E-07
     cgsolve_all iterations  69    anorm=    0.72E-07
     cgsolve_all iterations  69    anorm=    0.72E-07
     compute_u_kq: q = (    0.0000,    0.0000,   -0.0205)
     Rotating WFCS
     ethr =  1.00E-14,  avg # of iterations = 23.0
     eigenvalues at k:
 -34.8681 -34.7911 -34.7106 -34.5381 -34.4945 -34.2851 -34.2406 -34.2047
 -34.1441 -34.0917 -34.0778 -34.0510 -33.9885 -17.0144 -16.9149 -16.7212
 -16.6375 -16.5712 -16.4804 -16.4516 -16.4099 -16.3854 -16.3595 -16.2600
 -16.1967 -16.1549 -16.1319 -16.0601 -16.0275 -15.9700 -15.9374 -15.9283
 -15.9011 -15.8657 -15.8290 -15.8000 -15.7883 -15.7536 -15.7352 -15.7171
 -15.6970 -15.6711 -15.6348 -15.6096 -15.5917 -15.5699 -15.5616 -15.5300
 -15.5226 -15.4882 -15.4618 -15.4076 -15.3854 -15.3713 -15.3463 -15.3391
 -15.3167 -15.2917 -15.2833 -15.2561 -15.2395 -15.2299 -15.2200 -15.1924
 -15.1806 -15.1590 -15.1502 -15.1439 -15.1157 -15.0918 -15.0643 -15.0318
 -15.0054 -14.9771 -14.8221 -14.7720 -14.6974 -14.6061 -13.7509 -13.6942
 -13.6456 -13.5538 -13.5086 -13.3835 -13.3333 -13.3091 -13.2832 -13.1678
 -13.1150 -13.0338 -12.9166 -12.8426 -12.8073 -12.7816 -12.7190 -12.6817
 -12.6428 -12.6159 -12.5784 -12.5673 -12.4928 -12.4780 -12.3891 -12.3021
  -4.6934  -4.6474  -4.4799  -4.3807  -4.3690  -4.3120  -4.2271  -4.1236
  -4.1045  -4.0569  -4.0282  -3.9994  -3.8677  -3.8180  -3.7620  -3.7440
  -3.7159  -3.5644  -3.5213  -3.4188  -3.3539  -3.2415  -3.0810  -3.0516
  -2.8386  -2.3813  -2.0878  -2.0003  -1.8648  -1.6734  -1.6392  -1.5579
  -1.5383  -1.5041  -1.4287  -1.3425  -1.2939  -1.2826  -1.2021  -1.1577
  -1.1262  -1.0312  -0.9607  -0.8423  -0.8141  -0.7689  -0.7437  -0.6518
  -0.6062  -0.5446  -0.5393  -0.4833  -0.4159  -0.3763  -0.3403  -0.3049
  -0.2601  -0.2150  -0.1798  -0.1325  -0.0702  -0.0190   0.0007   0.0440
   0.1168   0.2976   0.3384   0.3929   0.4189   0.4852   0.5164   0.5899
   0.6577   0.6838   0.7118   0.7376   0.8029   0.8389   0.9368   0.9833
   1.0045   1.0401   1.0820   1.1298   1.1484   1.1703   1.2186   1.2500
   1.2814   1.3140   1.3378   1.3584   1.3814   1.4047   1.4380   1.4898
   1.5185   1.5689   1.5728   1.6122   1.6522   1.6722   1.7050   1.7205
   1.7455   1.7682   1.7784   1.8394   1.8507   1.8771   1.8979   1.9198
   1.9609   1.9876   2.0027   2.0299   2.0654   2.0772   2.1046   2.1314
   2.1405   2.1879   2.2112   2.2372   2.2524   2.2867   2.3213   2.3589
   2.3756   2.4016   2.4224   2.4591   2.5128   2.5487   2.5634   2.6280
   2.6813   2.7247   2.7422   2.7846   2.8130   2.8331   2.9058   2.9244
   2.9462   2.9676   2.9936   3.0025   3.0392   3.0542   3.1515   3.1678
   3.2121   3.3020   3.3517   3.4409
     eigenvalues at k+q:
 -34.8681 -34.7911 -34.7106 -34.5381 -34.4945 -34.2850 -34.2406 -34.2047
 -34.1441 -34.0917 -34.0778 -34.0510 -33.9885 -17.0144 -16.9149 -16.7212
 -16.6374 -16.5711 -16.4809 -16.4512 -16.4098 -16.3859 -16.3594 -16.2601
 -16.1964 -16.1553 -16.1317 -16.0600 -16.0267 -15.9689 -15.9387 -15.9267
 -15.9016 -15.8678 -15.8296 -15.7995 -15.7886 -15.7512 -15.7340 -15.7188
 -15.6974 -15.6720 -15.6351 -15.6092 -15.5922 -15.5710 -15.5614 -15.5279
 -15.5228 -15.4882 -15.4615 -15.4081 -15.3853 -15.3719 -15.3468 -15.3391
 -15.3164 -15.2917 -15.2829 -15.2566 -15.2392 -15.2292 -15.2197 -15.1926
 -15.1808 -15.1594 -15.1503 -15.1431 -15.1157 -15.0920 -15.0643 -15.0317
 -15.0053 -14.9767 -14.8224 -14.7721 -14.6973 -14.6061 -13.7518 -13.6923
 -13.6457 -13.5539 -13.5101 -13.3839 -13.3327 -13.3088 -13.2820 -13.1683
 -13.1151 -13.0338 -12.9166 -12.8429 -12.8065 -12.7819 -12.7199 -12.6817
 -12.6424 -12.6159 -12.5783 -12.5673 -12.4928 -12.4780 -12.3892 -12.3021
  -4.6934  -4.6473  -4.4799  -4.3807  -4.3690  -4.3120  -4.2272  -4.1237
  -4.1044  -4.0568  -4.0283  -3.9994  -3.8678  -3.8180  -3.7618  -3.7440
  -3.7160  -3.5643  -3.5213  -3.4188  -3.3539  -3.2414  -3.0809  -3.0516
  -2.8387  -2.3813  -2.0877  -2.0003  -1.8647  -1.6722  -1.6397  -1.5593
  -1.5379  -1.5054  -1.4281  -1.3416  -1.2929  -1.2842  -1.2004  -1.1579
  -1.1276  -1.0295  -0.9614  -0.8412  -0.8147  -0.7683  -0.7443  -0.6532
  -0.6036  -0.5465  -0.5379  -0.4829  -0.4176  -0.3783  -0.3388  -0.3055
  -0.2567  -0.2137  -0.1827  -0.1309  -0.0720  -0.0181  -0.0005   0.0445
   0.1158   0.3013   0.3367   0.3911   0.4186   0.4869   0.5148   0.5910
   0.6601   0.6814   0.7123   0.7365   0.8011   0.8375   0.9359   0.9824
   1.0042   1.0402   1.0826   1.1303   1.1475   1.1722   1.2176   1.2502
   1.2824   1.3116   1.3358   1.3620   1.3807   1.4086   1.4432   1.4890
   1.5182   1.5669   1.5728   1.6115   1.6539   1.6711   1.7026   1.7227
   1.7481   1.7692   1.7774   1.8391   1.8528   1.8776   1.8970   1.9194
   1.9611   1.9857   2.0003   2.0309   2.0615   2.0772   2.1024   2.1334
   2.1406   2.1905   2.2132   2.2376   2.2546   2.2831   2.3208   2.3611
   2.3724   2.4020   2.4244   2.4570   2.5117   2.5486   2.5641   2.6269
   2.6831   2.7243   2.7417   2.7841   2.8116   2.8333   2.9068   2.9249
   2.9455   2.9675   2.9929   3.0030   3.0405   3.0552   3.1505   3.1673
   3.2122   3.3020   3.3517   3.4410
     cgsolve_all iterations  72    anorm=    0.71E-07
     cgsolve_all iterations  69    anorm=    0.72E-07
     cgsolve_all iterations  69    anorm=    0.72E-07

     End of magnetic susceptibility calculation

     f-sum rule (1st term):
          -500.9215         -0.0534          0.0293
            -0.0552       -501.0666          0.0152
             0.0292          0.0154       -501.0158

     f-sum rule (2nd term):
           -12.3107          0.0516         -0.0299
             0.0518        -12.3236         -0.0151
            -0.0302         -0.0154        -12.3739

     f-sum rule (should be  -513.3888):
          -513.2323         -0.0018         -0.0006
            -0.0033       -513.3903          0.0000
            -0.0010          0.0000       -513.3897

     chi_bare pGv (HH) in paratec units:
      -136.407569      0.504397     -0.011868
         0.467592   -137.749028     -0.281397
        -0.020458     -0.307247   -134.529869

      -136.407569      0.504397     -0.011868
         0.467592   -137.749028     -0.281397
        -0.020458     -0.307247   -134.529869

     chi_bare vGv (VV) in paratec units:
      -134.269866      0.348351     -0.005105
         0.347988   -136.004459     -0.189276
        -0.005054     -0.189407   -132.965153

      -134.269866      0.348351     -0.005105
         0.347988   -136.004459     -0.189276
        -0.005054     -0.189407   -132.965153

     chi_bare pGv (HH) in 10^{-6} cm^3/mol:
          -648.2216          2.3969         -0.0564
             2.2220       -654.5964         -1.3372
            -0.0972         -1.4601       -639.2986

     chi_bare vGv (VV) in 10^{-6} cm^3/mol:
          -638.0631          1.6554         -0.0243
             1.6537       -646.3060         -0.8995
            -0.0240         -0.9001       -631.8629

     Contributions to the NMR chemical shifts: -------------------------------

     Macroscopic shape contribution in ppm:                    7.78
             7.7915         -0.0000          0.0000
            -0.0000          7.8681          0.0000
             0.0000          0.0000          7.6842


     Core contribution in ppm:

     Atom  1  O   pos: ( -0.246623  1.431214  0.075287)  core sigma:         271.07
     Atom  2  H   pos: ( -0.111339  1.485461  0.108121)  core sigma:           0.00
     Atom  3  H   pos: ( -0.289930  1.381943  0.204155)  core sigma:           0.00
     Atom  4  O   pos: (  0.212157  0.127328  0.255290)  core sigma:         271.07
     Atom  5  H   pos: (  0.166497  0.008566  0.323865)  core sigma:           0.00
     Atom  6  H   pos: (  0.304865  0.187297  0.355307)  core sigma:           0.00
     Atom  7  O   pos: (  0.726151  0.065936  0.203230)  core sigma:         271.07
     Atom  8  H   pos: (  0.686865 -0.032609  0.313080)  core sigma:           0.00
     Atom  9  O   pos: (  0.324989 -0.086825  1.969861)  core sigma:         271.07
     Atom 10  H   pos: (  0.429802 -0.129591  1.882044)  core sigma:           0.00
     Atom 11  H   pos: (  0.224292  0.746510  0.031652)  core sigma:           0.00
     Atom 12  O   pos: (  0.454506  0.251746  0.526166)  core sigma:         271.07
     Atom 13  H   pos: (  0.568720  0.342933  0.511001)  core sigma:           0.00
     Atom 14  H   pos: (  0.519563  0.124915  0.553520)  core sigma:           0.00
     Atom 15  O   pos: ( -0.469387  0.860284  1.510257)  core sigma:         271.07
     Atom 16  H   pos: ( -0.607966  0.889947  1.533255)  core sigma:           0.00
     Atom 17  H   pos: ( -0.392770  0.987576  1.530902)  core sigma:           0.00
     Atom 18  O   pos: ( -0.342175  1.338141  0.469715)  core sigma:         271.07
     Atom 19  H   pos: ( -0.450904  1.435456  0.481037)  core sigma:           0.00
     Atom 20  H   pos: ( -0.221702  1.421771  0.479950)  core sigma:           0.00
     Atom 21  O   pos: ( -0.209480  0.902473  1.922325)  core sigma:         271.07
     Atom 22  H   pos: ( -0.284452  0.904040  2.047089)  core sigma:           0.00
     Atom 23  H   pos: ( -0.216289  0.765239  1.876202)  core sigma:           0.00
     Atom 24  Ca  pos: ( -0.270457  1.226037  0.854762)  core sigma:        1265.05
     Atom 25  Si  pos: ( -0.757818  1.195442  0.708545)  core sigma:         837.79
     Atom 26  O   pos: ( -0.948546  1.154136  0.843567)  core sigma:         271.07
     Atom 27  O   pos: ( -0.604368  1.328180  0.832026)  core sigma:         271.07
     Atom 28  O   pos: ( -0.668279  0.979574  0.649805)  core sigma:         271.07
     Atom 29  O   pos: ( -0.809996  1.294521  0.492148)  core sigma:         271.07
     Atom 30  Ca  pos: (  0.674222 -0.148213  0.852121)  core sigma:        1265.05
     Atom 31  Si  pos: (  0.156813 -0.093016  0.734048)  core sigma:         837.79
     Atom 32  O   pos: (  0.014083 -0.223132  0.873849)  core sigma:         271.07
     Atom 33  O   pos: (  0.353280 -0.037587  0.854656)  core sigma:         271.07
     Atom 34  O   pos: (  0.214988 -0.207432  0.522715)  core sigma:         271.07
     Atom 35  Ca  pos: ( -0.437422  0.793264  1.149094)  core sigma:        1265.05
     Atom 36  Si  pos: (  0.075526  0.753246  1.315312)  core sigma:         837.79
     Atom 37  O   pos: ( -0.765241  0.896649  1.187769)  core sigma:         271.07
     Atom 38  O   pos: ( -0.111783  0.703647  1.171488)  core sigma:         271.07
     Atom 39  O   pos: (  0.021704  0.847089  1.526270)  core sigma:         271.07
     Atom 40  Ca  pos: ( -0.739088  1.240443  1.159527)  core sigma:        1265.05
     Atom 41  Si  pos: ( -0.008600 -0.506520  1.338928)  core sigma:         837.79
     Atom 42  O   pos: ( -0.397623  1.161778  1.170241)  core sigma:         271.07
     Atom 43  O   pos: (  0.215237 -0.484728  1.263913)  core sigma:         271.07
     Atom 44  O   pos: ( -0.072448 -0.263037  1.346317)  core sigma:         271.07
     Atom 45  O   pos: ( -0.038937 -0.586933  1.564246)  core sigma:         271.07
     Atom 46  Ca  pos: (  0.253257 -0.683488  1.723288)  core sigma:        1265.05
     Atom 47  Ca  pos: (  0.010780 -0.175408  1.735913)  core sigma:        1265.05
     Atom 48  Si  pos: ( -0.830546  1.522609  0.403617)  core sigma:         837.79
     Atom 49  O   pos: ( -0.877127  1.505674  0.173578)  core sigma:         271.07
     Atom 50  O   pos: (  0.612174 -0.167040  0.485211)  core sigma:         271.07
     Atom 51  O   pos: (  0.283097 -0.105612  1.540676)  core sigma:         271.07
     Atom 52  H   pos: (  0.419472 -0.156023  1.565108)  core sigma:           0.00
     Atom 53  H   pos: (  0.316978  0.048011  1.543692)  core sigma:           0.00
     Atom 54  O   pos: ( -0.757470  0.600479  1.803323)  core sigma:         271.07
     Atom 55  H   pos: ( -0.790197  0.598543  1.662399)  core sigma:           0.00
     Atom 56  H   pos: ( -0.781186  0.735053  1.851207)  core sigma:           0.00
     Atom 57  O   pos: (  0.200402  0.624119  0.256338)  core sigma:         271.07
     Atom 58  H   pos: (  0.331051  0.633849  0.335514)  core sigma:           0.00
     Atom 59  H   pos: (  0.119273  0.713996  0.337790)  core sigma:           0.00
     Atom 60  O   pos: ( -0.433042  0.303089  1.985884)  core sigma:         271.07
     Atom 61  H   pos: ( -0.523253  1.124105  0.037767)  core sigma:           0.00
     Atom 62  H   pos: ( -0.453362  1.325248 -0.046337)  core sigma:           0.00
     Atom 63  O   pos: (  0.006014  1.044648  0.234973)  core sigma:         271.07
     Atom 64  H   pos: ( -0.909864  1.147712  0.331752)  core sigma:           0.00
     Atom 65  H   pos: ( -0.045629  0.944272  0.327843)  core sigma:           0.00
     Atom 66  O   pos: ( -0.362611  0.491198  0.162090)  core sigma:         271.07
     Atom 67  H   pos: (  0.625366  0.168736  0.206629)  core sigma:           0.00
     Atom 68  H   pos: ( -0.325697  0.599805  0.070988)  core sigma:           0.00
     Atom 69  H   pos: ( -0.396649  0.565551  0.287034)  core sigma:           0.00
     Atom 70  O   pos: (  0.487356 -0.833576  1.960308)  core sigma:         271.07
     Atom 71  H   pos: (  0.319268  0.068899  0.034219)  core sigma:           0.00
     Atom 72  H   pos: (  0.628957 -0.839297  1.980186)  core sigma:           0.00
     Atom 73  Ca  pos: (  0.381875  0.310653  0.897032)  core sigma:        1265.05
     Atom 74  Si  pos: ( -0.091654  0.297055  0.720661)  core sigma:         837.79
     Atom 75  O   pos: ( -0.273295  0.218969  0.860608)  core sigma:         271.07
     Atom 76  O   pos: (  0.048101  0.432925  0.859219)  core sigma:         271.07
     Atom 77  O   pos: (  0.037469  0.099767  0.650441)  core sigma:         271.07
     Atom 78  O   pos: ( -0.160099  0.408467  0.520925)  core sigma:         271.07
     Atom 79  Ca  pos: (  0.069519  0.770364  0.871004)  core sigma:        1265.05
     Atom 80  Si  pos: ( -0.502058  0.801404  0.677549)  core sigma:         837.79
     Atom 81  O   pos: ( -0.590517  0.663148  0.850033)  core sigma:         271.07
     Atom 82  O   pos: ( -0.299717  0.900904  0.761708)  core sigma:         271.07
     Atom 83  O   pos: ( -0.484031  0.708441  0.456204)  core sigma:         271.07
     Atom 84  Ca  pos: (  0.234214 -0.136600  1.186332)  core sigma:        1265.05
     Atom 85  Si  pos: (  0.726747 -0.142936  1.361728)  core sigma:         837.79
     Atom 86  O   pos: ( -0.207278  0.107346  1.353840)  core sigma:         271.07
     Atom 87  O   pos: (  0.571099 -0.218226  1.196419)  core sigma:         271.07
     Atom 88  O   pos: (  0.661025 -0.175690  1.597026)  core sigma:         271.07
     Atom 89  Ca  pos: ( -0.131674  0.355496  1.153979)  core sigma:        1265.05
     Atom 90  Si  pos: (  0.329455  0.350197  1.333178)  core sigma:         837.79
     Atom 91  O   pos: (  0.211136  0.200582  1.186726)  core sigma:         271.07
     Atom 92  O   pos: ( -0.478382  0.459221  1.222958)  core sigma:         271.07
     Atom 93  O   pos: (  0.168653  0.532176  1.381233)  core sigma:         271.07
     Atom 94  O   pos: (  0.378722  0.249041  1.545957)  core sigma:         271.07
     Atom 95  Ca  pos: ( -0.036499  0.365961  0.213209)  core sigma:        1265.05
     Atom 96  Ca  pos: ( -0.298986  0.246077  1.651267)  core sigma:        1265.05
     Atom 97  Ca  pos: (  0.208692  0.311493  2.001935)  core sigma:        1265.05
     Atom 98  O   pos: (  0.082309 -0.457138  1.938958)  core sigma:         271.07
     Atom 99  H   pos: ( -0.035243 -0.526093  1.893962)  core sigma:           0.00
     Atom100  O   pos: (  0.013866  0.168897  1.757472)  core sigma:         271.07
     Atom101  H   pos: (  0.104059  0.214168  1.654439)  core sigma:           0.00
     Atom102  O   pos: (  0.559282 -0.545415  1.581096)  core sigma:         271.07
     Atom103  H   pos: (  0.586655 -0.398118  1.596670)  core sigma:           0.00
     Atom104  H   pos: (  0.697626 -0.593361  1.590492)  core sigma:           0.00
     Atom105  O   pos: ( -0.240041  0.587761  1.667577)  core sigma:         271.07
     Atom106  H   pos: ( -0.353580  0.667543  1.619172)  core sigma:           0.00
     Atom107  H   pos: ( -0.126454  0.669822  1.615723)  core sigma:           0.00
     Atom108  O   pos: ( -0.051802  0.772245  0.517092)  core sigma:         271.07
     Atom109  H   pos: ( -0.106001  0.630510  0.517814)  core sigma:           0.00
     Atom110  H   pos: ( -0.157860  0.848485  0.593341)  core sigma:           0.00
     Atom111  O   pos: ( -0.233505  0.823708 -0.007916)  core sigma:         271.07
     Atom112  H   pos: ( -0.101291  0.843519  0.045095)  core sigma:           0.00
     Atom113  H   pos: ( -0.314500  0.914723  0.078832)  core sigma:           0.00
     Atom114  O   pos: ( -0.456503  1.008804  0.237923)  core sigma:         271.07
     Atom115  H   pos: ( -0.405415  1.112913  0.324366)  core sigma:           0.00
     Atom116  H   pos: ( -0.476370  0.886195  0.330273)  core sigma:           0.00

     Bare contribution in ppm:

     Atom  1  O   pos: ( -0.246623  1.431214  0.075287)  bare sigma:          71.37
            78.1437          7.6749          2.2399
             7.9182         65.2787         -5.6455
             2.7755         -3.4113         70.6945

     Atom  2  H   pos: ( -0.111339  1.485461  0.108121)  bare sigma:          12.27
            30.1029          8.0313          5.8067
             8.0501          2.8413          1.1737
             7.6894          1.6778          3.8717

     Atom  3  H   pos: ( -0.289930  1.381943  0.204155)  bare sigma:          17.21
            11.6680          3.7973         -6.0147
             4.3910         10.1271         -6.7789
            -7.1396         -6.3345         29.8206

     Atom  4  O   pos: (  0.212157  0.127328  0.255290)  bare sigma:          64.89
            64.5863         -3.6206          3.1776
            -1.9427         63.0897          1.0084
             2.6208          0.5610         67.0026

     Atom  5  H   pos: (  0.166497  0.008566  0.323865)  bare sigma:          16.25
            10.4199          3.2641         -1.3346
             3.9109         22.9419         -7.7178
            -2.0307         -8.4590         15.3848

     Atom  6  H   pos: (  0.304865  0.187297  0.355307)  bare sigma:          11.39
            14.1942          8.0681         14.1968
             8.0032          5.0342          7.3598
            14.5246          8.1583         14.9460

     Atom  7  O   pos: (  0.726151  0.065936  0.203230)  bare sigma:          66.01
            61.7938          3.6951         -6.1546
             1.5161         68.4707         -6.2985
            -5.1418         -4.7145         67.7692

     Atom  8  H   pos: (  0.686865 -0.032609  0.313080)  bare sigma:           9.52
             0.5763          6.9648         -8.3752
             5.6328         12.8303        -16.7328
            -7.4029        -17.2810         15.1392

     Atom  9  O   pos: (  0.324989 -0.086825  1.969861)  bare sigma:          76.38
            73.1347         -1.1596         -3.5733
            -0.6516         70.2436         -3.3621
            -5.1313         -3.1311         85.7669

     Atom 10  H   pos: (  0.429802 -0.129591  1.882044)  bare sigma:          19.40
            21.6392         -2.6594         -9.2042
            -3.4734         12.0439          3.1859
            -8.0082          2.1635         24.5044

     Atom 11  H   pos: (  0.224292  0.746510  0.031652)  bare sigma:          13.41
             3.6587         -0.4038          0.5407
             0.3641          9.1348        -13.9650
            -0.9436        -12.6526         27.4263

     Atom 12  O   pos: (  0.454506  0.251746  0.526166)  bare sigma:          65.47
            66.4673          2.4747          4.7128
             2.5336         70.1608         -1.3256
             5.2140         -0.4959         59.7864

     Atom 13  H   pos: (  0.568720  0.342933  0.511001)  bare sigma:          13.80
            21.6499         11.3323         -1.4102
             9.9227         15.1900         -2.4800
            -1.2796         -1.9233          4.5629

     Atom 14  H   pos: (  0.519563  0.124915  0.553520)  bare sigma:          17.30
            13.8924         -5.9983          1.3200
            -5.2905         26.7929         -2.7786
             1.0004         -2.3998         11.2238

     Atom 15  O   pos: ( -0.469387  0.860284  1.510257)  bare sigma:          67.80
            70.6356          3.5302          1.4312
             1.3316         70.8527         -0.4060
             2.6493         -0.8485         61.9006

     Atom 16  H   pos: ( -0.607966  0.889947  1.533255)  bare sigma:          18.52
            29.4964         -0.4528         -1.5959
            -2.0101         13.7399          0.3990
            -2.0373          0.1069         12.3089

     Atom 17  H   pos: ( -0.392770  0.987576  1.530902)  bare sigma:          11.20
             9.2550         13.1476          1.7945
            14.2399         24.6763          2.0565
             2.2497          2.2714         -0.3171

     Atom 18  O   pos: ( -0.342175  1.338141  0.469715)  bare sigma:          68.80
            73.6909          1.3936         -0.9257
             1.7020         66.0314          2.5656
            -2.2326          2.5729         66.6803

     Atom 19  H   pos: ( -0.450904  1.435456  0.481037)  bare sigma:          15.37
            23.3562        -11.0700         -1.5220
           -12.2605         16.7559          1.2638
            -1.5566          1.3517          5.9961

     Atom 20  H   pos: ( -0.221702  1.421771  0.479950)  bare sigma:          13.60
            24.6325         13.7285          1.8971
            15.1352         12.4970          2.6537
             1.6549          2.4293          3.6620

     Atom 21  O   pos: ( -0.209480  0.902473  1.922325)  bare sigma:          72.28
            65.6655         -1.0282         -3.4845
             0.1109         73.1225          3.0356
            -4.8173          3.2258         78.0437

     Atom 22  H   pos: ( -0.284452  0.904040  2.047089)  bare sigma:          14.58
            11.7298         -2.1758        -13.5646
            -1.4343          5.3965          3.2187
           -13.5013          4.4454         26.6268

     Atom 23  H   pos: ( -0.216289  0.765239  1.876202)  bare sigma:          15.57
             5.1150          1.0375          0.0539
             0.4479         26.3428         10.7953
             0.2257          8.7531         15.2453

     Atom 24  Ca  pos: ( -0.270457  1.226037  0.854762)  bare sigma:         102.30
           103.3475         -2.6810         -4.4617
            -3.4449        108.7017          1.3373
            -5.3813          0.7426         94.8638

     Atom 25  Si  pos: ( -0.757818  1.195442  0.708545)  bare sigma:         -28.16
           -26.4372          2.8189         -1.1601
             3.1555        -29.4283          0.4998
            -0.9194          0.5485        -28.6110

     Atom 26  O   pos: ( -0.948546  1.154136  0.843567)  bare sigma:          35.91
            48.7371         -4.4303         -1.7553
            -5.3909         33.4230         -0.4808
             2.2444         -1.7102         25.5656

     Atom 27  O   pos: ( -0.604368  1.328180  0.832026)  bare sigma:          31.31
            30.8215          1.8328          0.5034
             2.1108         42.6996          0.7635
            -1.8076         -0.9281         20.4220

     Atom 28  O   pos: ( -0.668279  0.979574  0.649805)  bare sigma:          53.23
            50.4815         -8.4062          0.3604
            -8.5356         58.4863          3.3853
             0.2341          3.6760         50.7366

     Atom 29  O   pos: ( -0.809996  1.294521  0.492148)  bare sigma:          51.07
            44.3860         -1.0708          4.7912
             0.5806         53.9612         -4.9661
             4.3748         -5.0820         54.8685

     Atom 30  Ca  pos: (  0.674222 -0.148213  0.852121)  bare sigma:         103.67
           104.3918         -2.7050          0.6431
            -2.8287        110.1927         -0.2915
             0.5256         -0.2298         96.4272

     Atom 31  Si  pos: (  0.156813 -0.093016  0.734048)  bare sigma:         -28.18
           -25.4191          2.7579          0.5614
             3.1897        -30.0319         -2.2953
             0.5764         -1.4835        -29.0753

     Atom 32  O   pos: (  0.014083 -0.223132  0.873849)  bare sigma:          36.83
            38.7841          0.6891          0.8995
             2.3915         44.5344          0.1149
             2.7450          1.9217         27.1825

     Atom 33  O   pos: (  0.353280 -0.037587  0.854656)  bare sigma:          33.57
            41.7700         -1.6256          1.0157
            -3.6740         34.2438          1.2247
            -1.9031          0.5043         24.6980

     Atom 34  O   pos: (  0.214988 -0.207432  0.522715)  bare sigma:          48.35
            48.9304         -1.2884         -5.0129
            -1.1926         46.7412          5.2793
            -4.3628          4.6336         49.3649

     Atom 35  Ca  pos: ( -0.437422  0.793264  1.149094)  bare sigma:         104.47
           110.1638         -3.6309          1.7251
            -4.1089        106.3795          0.9021
             2.1545          1.5971         96.8529

     Atom 36  Si  pos: (  0.075526  0.753246  1.315312)  bare sigma:         -28.16
           -28.6348          2.3566         -1.3362
             2.5959        -32.4677          2.1976
            -1.8732          1.7816        -23.3804

     Atom 37  O   pos: ( -0.765241  0.896649  1.187769)  bare sigma:          31.01
            31.3837          1.2490         -0.9169
             1.4346         39.0503         -2.6252
             1.3321         -1.1278         22.5928

     Atom 38  O   pos: ( -0.111783  0.703647  1.171488)  bare sigma:          28.60
            38.7762         -4.1293         -0.8526
            -5.1546         26.5102         -0.9513
            -5.5382         -1.7885         20.5171

     Atom 39  O   pos: (  0.021704  0.847089  1.526270)  bare sigma:          33.26
            20.4734         -2.9678         -6.7357
            -0.5686         45.1598         21.8616
            -4.8303         17.6902         34.1568

     Atom 40  Ca  pos: ( -0.739088  1.240443  1.159527)  bare sigma:         103.58
           109.9824         -4.0766         -5.0136
            -3.8585        106.4979          0.4601
            -4.6891          0.2891         94.2652

     Atom 41  Si  pos: ( -0.008600 -0.506520  1.338928)  bare sigma:         -28.24
           -25.6884          3.7625         -0.8062
             4.2656        -33.4552         -0.3299
            -1.1996         -0.1537        -25.5711

     Atom 42  O   pos: ( -0.397623  1.161778  1.170241)  bare sigma:          31.46
            30.5827          1.5901          1.0826
             2.0998         29.4679         -0.0025
            -1.5253          0.0679         34.3218

     Atom 43  O   pos: (  0.215237 -0.484728  1.263913)  bare sigma:          34.59
            45.6174         -3.5789         -8.1398
            -5.4881         32.2342          0.5904
            -7.5808         -1.0136         25.9280

     Atom 44  O   pos: ( -0.072448 -0.263037  1.346317)  bare sigma:          46.48
            49.2087         -6.6215         -1.5026
            -6.2912         48.2859          0.6940
            -1.7927          1.5309         41.9426

     Atom 45  O   pos: ( -0.038937 -0.586933  1.564246)  bare sigma:          36.30
            42.2657          0.4609          7.1863
             3.5684         32.5089         -4.7990
             6.2678         -5.2673         34.1134

     Atom 46  Ca  pos: (  0.253257 -0.683488  1.723288)  bare sigma:         104.61
           103.4323         -6.0978         -1.1747
            -6.7429        107.6192         10.3885
            -1.6693         10.7404        102.7662

     Atom 47  Ca  pos: (  0.010780 -0.175408  1.735913)  bare sigma:         104.22
           101.6168         -0.2689         -0.7112
            -0.6134        111.4234         -6.0431
             0.3529         -6.7188         99.6323

     Atom 48  Si  pos: ( -0.830546  1.522609  0.403617)  bare sigma:         -28.00
           -28.7306          4.0850          5.6415
             4.3072        -31.5682          2.8115
             4.9280          1.6487        -23.7050

     Atom 49  O   pos: ( -0.877127  1.505674  0.173578)  bare sigma:          44.01
            37.9150          2.7443          5.2008
             2.4928         41.4371         12.3232
             6.9995         11.2290         52.6717

     Atom 50  O   pos: (  0.612174 -0.167040  0.485211)  bare sigma:          45.13
            42.1295          3.3613          0.8177
             2.4928         46.6175         -3.4501
             1.8204         -2.4998         46.6335

     Atom 51  O   pos: (  0.283097 -0.105612  1.540676)  bare sigma:          53.01
            55.8394          2.5198         -4.2871
             3.1284         51.6705         -1.0041
            -5.1263         -0.0186         51.5289

     Atom 52  H   pos: (  0.419472 -0.156023  1.565108)  bare sigma:          12.87
            30.9312         -8.4152          3.0955
            -7.6203          4.8615         -0.6363
             3.0022         -0.5332          2.8126

     Atom 53  H   pos: (  0.316978  0.048011  1.543692)  bare sigma:           7.02
            -3.2086          9.0287         -0.5139
             7.4860         30.6181         -0.4443
            -0.3048         -0.4207         -6.3498

     Atom 54  O   pos: ( -0.757470  0.600479  1.803323)  bare sigma:          67.93
            60.9442         -2.5853         -0.5331
            -1.7503         72.3782         -5.4185
             0.6509         -4.9763         70.4764

     Atom 55  H   pos: ( -0.790197  0.598543  1.662399)  bare sigma:          15.36
             6.8555         -0.8559          4.3261
            -1.1563          8.6970         -0.0204
             4.2652          1.8896         30.5145

     Atom 56  H   pos: ( -0.781186  0.735053  1.851207)  bare sigma:          14.78
             4.3500         -2.9608         -1.0540
            -1.8569         28.5678          9.6948
            -0.0788          7.9356         11.4339

     Atom 57  O   pos: (  0.200402  0.624119  0.256338)  bare sigma:          63.55
            71.1135          3.9930          3.9758
             3.6833         59.9065          0.1650
             3.4131         -1.5491         59.6226

     Atom 58  H   pos: (  0.331051  0.633849  0.335514)  bare sigma:           9.13
            25.0851          2.6205         15.5859
             3.5888         -3.0022          3.2194
            16.5593          2.8595          5.3065

     Atom 59  H   pos: (  0.119273  0.713996  0.337790)  bare sigma:          15.32
            17.5636         -7.7240         -9.3577
            -8.6467         12.9460          7.7734
            -9.6991          7.1174         15.4640

     Atom 60  O   pos: ( -0.433042  0.303089  1.985884)  bare sigma:          68.90
            70.3785          3.7460          2.5928
             1.3359         64.3687         -2.5935
             1.9369         -4.7866         71.9548

     Atom 61  H   pos: ( -0.523253  1.124105  0.037767)  bare sigma:          12.69
             4.0471         -2.5346          5.6709
            -2.5195         12.4429        -14.9965
             5.5040        -15.3695         21.5777

     Atom 62  H   pos: ( -0.453362  1.325248 -0.046337)  bare sigma:          14.88
            18.3521         13.2023          5.6556
            12.2122         17.2186          2.8730
             5.7918          3.3168          9.0722

     Atom 63  O   pos: (  0.006014  1.044648  0.234973)  bare sigma:          67.95
            64.7682          6.8716          1.2184
             6.7365         69.7228         -3.8153
             0.4897         -3.6513         69.3650

     Atom 64  H   pos: ( -0.909864  1.147712  0.331752)  bare sigma:          12.83
             9.5875         10.6326         10.7205
            10.2309         14.0407         10.4718
            10.8963         11.6567         14.8611

     Atom 65  H   pos: ( -0.045629  0.944272  0.327843)  bare sigma:          14.79
             7.7523          5.7499         -4.1289
             6.1791         18.8948        -12.9737
            -4.2496        -13.5684         17.7236

     Atom 66  O   pos: ( -0.362611  0.491198  0.162090)  bare sigma:          66.03
            62.8649         -1.1653         -3.9373
            -1.7185         71.1290          0.2572
            -3.6489         -0.1354         64.0822

     Atom 67  H   pos: (  0.625366  0.168736  0.206629)  bare sigma:          18.14
            18.6007         -7.0376         -0.8837
            -6.5483         23.9325         -0.5314
            -1.0776         -0.2533         11.8937

     Atom 68  H   pos: ( -0.325697  0.599805  0.070988)  bare sigma:          14.52
             6.5678          5.6651         -6.0822
             6.3204         22.5616        -11.8507
            -6.1357        -10.6396         14.4181

     Atom 69  H   pos: ( -0.396649  0.565551  0.287034)  bare sigma:          12.05
             3.7985         -4.9429         -7.8436
            -5.7123         10.8382         12.6894
            -8.3655         11.5084         21.5279

     Atom 70  O   pos: (  0.487356 -0.833576  1.960308)  bare sigma:          72.71
            74.0342         -0.4624         -0.2977
            -1.8956         67.0015          0.6933
            -1.1714          1.4630         77.0937

     Atom 71  H   pos: (  0.319268  0.068899  0.034219)  bare sigma:          13.19
             9.1273         -0.5908         -9.7042
            -0.4323          1.7924          0.7577
           -11.4365          0.7569         28.6484

     Atom 72  H   pos: (  0.628957 -0.839297  1.980186)  bare sigma:          18.98
            30.5517         -0.2219          1.7915
            -0.3184         10.5966          0.3186
             3.2451          0.2241         15.7911

     Atom 73  Ca  pos: (  0.381875  0.310653  0.897032)  bare sigma:         104.01
           101.1302         -1.6406         -3.3485
            -1.6181        110.3588         -0.5873
            -3.6497         -1.0575        100.5378

     Atom 74  Si  pos: ( -0.091654  0.297055  0.720661)  bare sigma:         -28.52
           -29.1761          1.9553          1.2875
             1.9679        -30.5076         -1.9123
             2.4313         -2.2426        -25.8700

     Atom 75  O   pos: ( -0.273295  0.218969  0.860608)  bare sigma:          29.91
            26.7099         -0.4400          6.6368
            -0.4993         38.5118          3.4496
             9.3639          5.1261         24.5192

     Atom 76  O   pos: (  0.048101  0.432925  0.859219)  bare sigma:          27.71
            25.7348         -0.4210          1.9558
             1.3258         35.7017          1.1856
             0.8492         -0.8270         21.6823

     Atom 77  O   pos: (  0.037469  0.099767  0.650441)  bare sigma:          53.53
            51.4486        -11.0089         -0.8293
           -10.3502         60.8811         -1.0318
            -1.1953         -0.2774         48.2467

     Atom 78  O   pos: ( -0.160099  0.408467  0.520925)  bare sigma:          35.46
            27.5197          3.1926         -7.1716
             1.9974         31.0912         -0.9532
            -5.6471         -0.6489         47.7553

     Atom 79  Ca  pos: (  0.069519  0.770364  0.871004)  bare sigma:         104.99
            97.4795          0.1537          1.5000
            -0.0719        111.6104         -0.6656
             1.4452         -0.2660        105.8882

     Atom 80  Si  pos: ( -0.502058  0.801404  0.677549)  bare sigma:         -28.36
           -29.4112          3.2402         -0.9926
             3.6430        -31.2671          0.0906
            -1.2571          0.2323        -24.4061

     Atom 81  O   pos: ( -0.590517  0.663148  0.850033)  bare sigma:          29.80
            24.7756          1.4667          0.2173
             2.5094         38.6441         -3.5176
            -0.2357          0.3771         25.9754

     Atom 82  O   pos: ( -0.299717  0.900904  0.761708)  bare sigma:          36.99
            33.2367          1.8955         -6.3334
             6.4046         46.2594          7.3094
            -6.0564          6.0277         31.4617

     Atom 83  O   pos: ( -0.484031  0.708441  0.456204)  bare sigma:          45.14
            39.2016         -0.4769          1.4017
             1.3515         44.5276          4.2115
             1.4798          2.4238         51.6849

     Atom 84  Ca  pos: (  0.234214 -0.136600  1.186332)  bare sigma:         103.76
            98.4779          0.2660          1.2044
            -0.1602        112.8914         -2.8898
             1.1143         -1.8680         99.8995

     Atom 85  Si  pos: (  0.726747 -0.142936  1.361728)  bare sigma:         -28.46
           -30.2894          3.7142          3.1445
             3.1521        -26.6217          1.2426
             2.8218          0.6301        -28.4598

     Atom 86  O   pos: ( -0.207278  0.107346  1.353840)  bare sigma:          28.10
            14.0575          9.6503         -7.4141
             7.2716         33.9111         -6.1048
            -8.3695         -9.5992         36.3303

     Atom 87  O   pos: (  0.571099 -0.218226  1.196419)  bare sigma:          33.94
            39.1885          1.7258          6.0992
             2.1163         30.2481          2.3020
             4.4144          2.4493         32.3935

     Atom 88  O   pos: (  0.661025 -0.175690  1.597026)  bare sigma:          37.87
            48.1439          1.9623          3.6843
             3.0969         40.4173         -4.1390
             3.8846         -3.4634         25.0581

     Atom 89  Ca  pos: ( -0.131674  0.355496  1.153979)  bare sigma:         101.64
            93.6501          2.5603         -3.8273
             2.7751        107.3413         -5.5356
            -3.4964         -5.2365        103.9136

     Atom 90  Si  pos: (  0.329455  0.350197  1.333178)  bare sigma:         -28.71
           -29.6794          2.5593          0.1546
             2.7638        -30.4538         -1.3754
            -0.0525         -2.0966        -25.9924

     Atom 91  O   pos: (  0.211136  0.200582  1.186726)  bare sigma:          28.37
            23.3671         -3.4322         -0.2826
            -1.2898         43.2607          2.1346
            -2.6273         -3.6883         18.4831

     Atom 92  O   pos: ( -0.478382  0.459221  1.222958)  bare sigma:          32.94
            34.1892          0.6801         -0.2734
             0.1454         37.1540         -1.8902
             1.0203         -0.0561         27.4779

     Atom 93  O   pos: (  0.168653  0.532176  1.381233)  bare sigma:          49.87
            46.7860        -10.1136         -2.2439
            -8.8798         55.3960          0.2482
            -2.0778          1.1567         47.4263

     Atom 94  O   pos: (  0.378722  0.249041  1.545957)  bare sigma:          37.85
            46.3188          1.3836          7.8071
             0.4865         35.4203         -4.0788
             7.9736         -3.4172         31.8237

     Atom 95  Ca  pos: ( -0.036499  0.365961  0.213209)  bare sigma:         100.40
            98.0598         -1.9605         -1.9706
            -2.1210         94.1953         -2.4057
            -3.1711         -1.6393        108.9522

     Atom 96  Ca  pos: ( -0.298986  0.246077  1.651267)  bare sigma:         100.17
           109.9152         -5.2336          5.6648
            -5.6717         94.0680          7.4931
             5.7305          6.8702         96.5227

     Atom 97  Ca  pos: (  0.208692  0.311493  2.001935)  bare sigma:         108.24
           103.6632          4.1212          6.6379
             5.0025        107.2067          4.4007
             6.1976          5.8561        113.8534

     Atom 98  O   pos: (  0.082309 -0.457138  1.938958)  bare sigma:          37.62
            15.0028        -13.2014        -13.1187
           -12.1256         40.6070         -6.8548
           -10.6833         -5.0692         57.2584

     Atom 99  H   pos: ( -0.035243 -0.526093  1.893962)  bare sigma:          20.98
            19.5176          2.0765          2.5174
             2.1956         21.0186          2.1847
             2.0227          2.1705         22.3894

     Atom100  O   pos: (  0.013866  0.168897  1.757472)  bare sigma:          33.59
            39.8736         -3.2841         26.1500
            -1.3178         41.9423          7.8039
            31.0449          9.9890         18.9484

     Atom101  H   pos: (  0.104059  0.214168  1.654439)  bare sigma:          17.07
            20.3890          2.6263         -6.8733
             3.5345         13.4752         -2.7042
            -6.2415         -2.2368         17.3505

     Atom102  O   pos: (  0.559282 -0.545415  1.581096)  bare sigma:          65.98
            68.5198          3.1396         -3.0498
             3.1504         72.0395         -1.6536
            -3.4484         -2.7102         57.3853

     Atom103  H   pos: (  0.586655 -0.398118  1.596670)  bare sigma:          11.38
             2.1475          7.7007         -0.3124
             5.6241         33.8253          1.1817
            -0.1743          1.1526         -1.8438

     Atom104  H   pos: (  0.697626 -0.593361  1.590492)  bare sigma:          15.11
            30.8079         -7.6677         -1.3007
            -6.3669         10.2449         -0.2584
            -0.5380         -0.4513          4.2706

     Atom105  O   pos: ( -0.240041  0.587761  1.667577)  bare sigma:          64.01
            58.8767          2.6789         -0.7176
             5.8167         73.1241         -2.6070
            -0.9013         -0.9701         60.0400

     Atom106  H   pos: ( -0.353580  0.667543  1.619172)  bare sigma:          13.27
            17.8829        -10.8966          6.9685
           -11.7690         14.9418         -6.6989
             7.4370         -6.8803          6.9916

     Atom107  H   pos: ( -0.126454  0.669822  1.615723)  bare sigma:          11.96
            18.2562         11.7211         -7.6663
            13.1415         11.9109         -6.7271
            -8.2194         -6.3633          5.7084

     Atom108  O   pos: ( -0.051802  0.772245  0.517092)  bare sigma:          56.43
            52.0684          0.7652         -7.0072
            -0.8177         58.9460          0.6515
            -8.9629          1.0794         58.2723

     Atom109  H   pos: ( -0.106001  0.630510  0.517814)  bare sigma:           9.93
             1.8240          9.4903         -0.8482
             9.0043         29.8925         -0.0039
            -1.0100          0.0485         -1.9242

     Atom110  H   pos: ( -0.157860  0.848485  0.593341)  bare sigma:           9.99
            15.4236         -9.5949        -14.5019
            -9.2870          3.5383          8.8576
           -14.1532          9.0570         10.9932

     Atom111  O   pos: ( -0.233505  0.823708 -0.007916)  bare sigma:          65.06
            65.7846         -0.6342         -2.3776
            -2.1437         64.3262          3.8930
            -6.8267          4.2666         65.0675

     Atom112  H   pos: ( -0.101291  0.843519  0.045095)  bare sigma:          18.31
            27.1165          2.3804          4.5065
             3.2040         12.2110          3.5471
             4.9229          3.6154         15.5952

     Atom113  H   pos: ( -0.314500  0.914723  0.078832)  bare sigma:          10.74
            11.8934        -10.5946        -11.4889
           -11.6622          8.2774         11.2835
           -12.7896         11.1770         12.0406

     Atom114  O   pos: ( -0.456503  1.008804  0.237923)  bare sigma:          65.07
            56.3896          0.0585         -2.3351
             1.1826         69.9312         -5.7769
            -2.3436         -6.7975         68.8784

     Atom115  H   pos: ( -0.405415  1.112913  0.324366)  bare sigma:          15.76
             9.0663          6.1797          3.3551
             5.7542         22.7397          9.6736
             3.2161         10.1630         15.4680

     Atom116  H   pos: ( -0.476370  0.886195  0.330273)  bare sigma:           7.82
            -5.4884          3.3300         -2.6030
             3.7598         19.7921        -17.4845
            -3.1324        -19.1641          9.1665

     Diamagnetic contribution in ppm:

     Atom  1  O   pos: ( -0.246623  1.431214  0.075287)  dia sigma:          18.02
            18.2308          0.4887         -0.1520
             0.4887         17.5860         -0.2450
            -0.1520         -0.2450         18.2326

     Atom  2  H   pos: ( -0.111339  1.485461  0.108121)  dia sigma:           0.92
             0.9236         -0.0000         -0.0000
            -0.0000          0.9236         -0.0000
            -0.0000         -0.0000          0.9236

     Atom  3  H   pos: ( -0.289930  1.381943  0.204155)  dia sigma:           1.02
             1.0240         -0.0000         -0.0000
            -0.0000          1.0240         -0.0000
            -0.0000         -0.0000          1.0240

     Atom  4  O   pos: (  0.212157  0.127328  0.255290)  dia sigma:          18.20
            18.0148          0.5435          0.2028
             0.5435         18.4465         -0.1462
             0.2028         -0.1462         18.1420

     Atom  5  H   pos: (  0.166497  0.008566  0.323865)  dia sigma:           1.00
             1.0046         -0.0000         -0.0000
            -0.0000          1.0046         -0.0000
            -0.0000         -0.0000          1.0046

     Atom  6  H   pos: (  0.304865  0.187297  0.355307)  dia sigma:           0.93
             0.9261         -0.0000         -0.0000
            -0.0000          0.9261         -0.0000
            -0.0000         -0.0000          0.9261

     Atom  7  O   pos: (  0.726151  0.065936  0.203230)  dia sigma:          18.12
            18.1040         -0.4577         -0.1950
            -0.4577         18.3716         -0.3984
            -0.1950         -0.3984         17.8905

     Atom  8  H   pos: (  0.686865 -0.032609  0.313080)  dia sigma:           0.86
             0.8632         -0.0000         -0.0000
            -0.0000          0.8632         -0.0000
            -0.0000         -0.0000          0.8632

     Atom  9  O   pos: (  0.324989 -0.086825  1.969861)  dia sigma:          18.06
            18.0145         -0.3460         -0.4865
            -0.3460         17.7017         -0.2378
            -0.4865         -0.2378         18.4668

     Atom 10  H   pos: (  0.429802 -0.129591  1.882044)  dia sigma:           1.04
             1.0446         -0.0000         -0.0000
            -0.0000          1.0446         -0.0000
            -0.0000         -0.0000          1.0446

     Atom 11  H   pos: (  0.224292  0.746510  0.031652)  dia sigma:           0.95
             0.9483         -0.0000         -0.0000
            -0.0000          0.9483         -0.0000
            -0.0000         -0.0000          0.9483

     Atom 12  O   pos: (  0.454506  0.251746  0.526166)  dia sigma:          18.05
            18.0964          0.0785          0.0587
             0.0785         18.6269         -0.2467
             0.0587         -0.2467         17.4335

     Atom 13  H   pos: (  0.568720  0.342933  0.511001)  dia sigma:           0.95
             0.9526         -0.0000         -0.0000
            -0.0000          0.9526         -0.0000
            -0.0000         -0.0000          0.9526

     Atom 14  H   pos: (  0.519563  0.124915  0.553520)  dia sigma:           1.01
             1.0072         -0.0000         -0.0000
            -0.0000          1.0072         -0.0000
            -0.0000         -0.0000          1.0072

     Atom 15  O   pos: ( -0.469387  0.860284  1.510257)  dia sigma:          18.12
            18.7692          0.1454         -0.1407
             0.1454         18.1353          0.1563
            -0.1407          0.1563         17.4450

     Atom 16  H   pos: ( -0.607966  0.889947  1.533255)  dia sigma:           1.04
             1.0364         -0.0000         -0.0000
            -0.0000          1.0364         -0.0000
            -0.0000         -0.0000          1.0364

     Atom 17  H   pos: ( -0.392770  0.987576  1.530902)  dia sigma:           0.91
             0.9095         -0.0000         -0.0000
            -0.0000          0.9095         -0.0000
            -0.0000         -0.0000          0.9095

     Atom 18  O   pos: ( -0.342175  1.338141  0.469715)  dia sigma:          18.02
            18.6044         -0.0750          0.0080
            -0.0750         18.0526          0.1084
             0.0080          0.1084         17.3898

     Atom 19  H   pos: ( -0.450904  1.435456  0.481037)  dia sigma:           0.98
             0.9757         -0.0000         -0.0000
            -0.0000          0.9757         -0.0000
            -0.0000         -0.0000          0.9757

     Atom 20  H   pos: ( -0.221702  1.421771  0.479950)  dia sigma:           0.97
             0.9681         -0.0000         -0.0000
            -0.0000          0.9681         -0.0000
            -0.0000         -0.0000          0.9681

     Atom 21  O   pos: ( -0.209480  0.902473  1.922325)  dia sigma:          18.21
            17.7722          0.0578         -0.4832
             0.0578         18.4763          0.3472
            -0.4832          0.3472         18.3676

     Atom 22  H   pos: ( -0.284452  0.904040  2.047089)  dia sigma:           0.98
             0.9837         -0.0000         -0.0000
            -0.0000          0.9837         -0.0000
            -0.0000         -0.0000          0.9837

     Atom 23  H   pos: ( -0.216289  0.765239  1.876202)  dia sigma:           1.00
             0.9966         -0.0000         -0.0000
            -0.0000          0.9966         -0.0000
            -0.0000         -0.0000          0.9966

     Atom 24  Ca  pos: ( -0.270457  1.226037  0.854762)  dia sigma:          -4.22
            -4.2335          0.0101          0.0111
             0.0101         -4.2362         -0.0044
             0.0111         -0.0044         -4.1916

     Atom 25  Si  pos: ( -0.757818  1.195442  0.708545)  dia sigma:           1.97
             1.9521         -0.0293          0.0102
            -0.0293          1.9848         -0.0083
             0.0102         -0.0083          1.9723

     Atom 26  O   pos: ( -0.948546  1.154136  0.843567)  dia sigma:          17.78
            17.8336          0.0253         -0.1245
             0.0253         17.6911         -0.0778
            -0.1245         -0.0778         17.8174

     Atom 27  O   pos: ( -0.604368  1.328180  0.832026)  dia sigma:          17.86
            17.8511          0.0832          0.1219
             0.0832         17.8718          0.0948
             0.1219          0.0948         17.8457

     Atom 28  O   pos: ( -0.668279  0.979574  0.649805)  dia sigma:          18.49
            18.4712         -0.2814         -0.0223
            -0.2814         18.7479          0.0424
            -0.0223          0.0424         18.2435

     Atom 29  O   pos: ( -0.809996  1.294521  0.492148)  dia sigma:          18.38
            18.0824         -0.0264          0.1084
            -0.0264         18.5363         -0.2349
             0.1084         -0.2349         18.5179

     Atom 30  Ca  pos: (  0.674222 -0.148213  0.852121)  dia sigma:          -4.23
            -4.2350          0.0101          0.0003
             0.0101         -4.2528          0.0016
             0.0003          0.0016         -4.2016

     Atom 31  Si  pos: (  0.156813 -0.093016  0.734048)  dia sigma:           1.95
             1.9164         -0.0247         -0.0077
            -0.0247          1.9664          0.0216
            -0.0077          0.0216          1.9544

     Atom 32  O   pos: (  0.014083 -0.223132  0.873849)  dia sigma:          17.74
            17.7068          0.0762         -0.1294
             0.0762         17.6968         -0.0812
            -0.1294         -0.0812         17.8037

     Atom 33  O   pos: (  0.353280 -0.037587  0.854656)  dia sigma:          17.86
            17.9518          0.0327          0.1580
             0.0327         17.7826          0.0298
             0.1580          0.0298         17.8365

     Atom 34  O   pos: (  0.214988 -0.207432  0.522715)  dia sigma:          18.24
            18.2956         -0.0978         -0.2415
            -0.0978         18.0867          0.2062
            -0.2415          0.2062         18.3402

     Atom 35  Ca  pos: ( -0.437422  0.793264  1.149094)  dia sigma:          -4.22
            -4.2424          0.0067         -0.0066
             0.0067         -4.2262         -0.0054
            -0.0066         -0.0054         -4.2026

     Atom 36  Si  pos: (  0.075526  0.753246  1.315312)  dia sigma:           1.94
             1.9426         -0.0259          0.0126
            -0.0259          1.9817         -0.0182
             0.0126         -0.0182          1.8930

     Atom 37  O   pos: ( -0.765241  0.896649  1.187769)  dia sigma:          17.81
            17.7985          0.1125         -0.1475
             0.1125         17.7901         -0.1029
            -0.1475         -0.1029         17.8384

     Atom 38  O   pos: ( -0.111783  0.703647  1.171488)  dia sigma:          17.83
            17.8919          0.0446          0.1689
             0.0446         17.7290          0.0471
             0.1689          0.0471         17.8659

     Atom 39  O   pos: (  0.021704  0.847089  1.526270)  dia sigma:          17.79
            17.7283          0.0598         -0.0956
             0.0598         17.6902          0.0725
            -0.0956          0.0725         17.9476

     Atom 40  Ca  pos: ( -0.739088  1.240443  1.159527)  dia sigma:          -4.21
            -4.2400          0.0062          0.0169
             0.0062         -4.2115          0.0009
             0.0169          0.0009         -4.1831

     Atom 41  Si  pos: ( -0.008600 -0.506520  1.338928)  dia sigma:           1.93
             1.9077         -0.0401          0.0117
            -0.0401          1.9833         -0.0001
             0.0117         -0.0001          1.9040

     Atom 42  O   pos: ( -0.397623  1.161778  1.170241)  dia sigma:          17.77
            17.7393          0.0913          0.1113
             0.0913         17.8091          0.1680
             0.1113          0.1680         17.7757

     Atom 43  O   pos: (  0.215237 -0.484728  1.263913)  dia sigma:          17.81
            17.9555          0.0672         -0.0871
             0.0672         17.6881         -0.0813
            -0.0871         -0.0813         17.7905

     Atom 44  O   pos: ( -0.072448 -0.263037  1.346317)  dia sigma:          18.25
            18.2342         -0.2314         -0.0231
            -0.2314         18.5156          0.0320
            -0.0231          0.0320         17.9972

     Atom 45  O   pos: ( -0.038937 -0.586933  1.564246)  dia sigma:          17.64
            17.5758          0.0668         -0.0800
             0.0668         17.5840         -0.1095
            -0.0800         -0.1095         17.7474

     Atom 46  Ca  pos: (  0.253257 -0.683488  1.723288)  dia sigma:          -4.22
            -4.2206          0.0207          0.0004
             0.0207         -4.2272         -0.0342
             0.0004         -0.0342         -4.2205

     Atom 47  Ca  pos: (  0.010780 -0.175408  1.735913)  dia sigma:          -4.22
            -4.2163          0.0017          0.0081
             0.0017         -4.2432          0.0122
             0.0081          0.0122         -4.2149

     Atom 48  Si  pos: ( -0.830546  1.522609  0.403617)  dia sigma:           1.92
             1.9279         -0.0376         -0.0434
            -0.0376          1.9481         -0.0154
            -0.0434         -0.0154          1.8747

     Atom 49  O   pos: ( -0.877127  1.505674  0.173578)  dia sigma:          17.69
            17.6414         -0.0203          0.1354
            -0.0203         17.5414          0.0789
             0.1354          0.0789         17.8747

     Atom 50  O   pos: (  0.612174 -0.167040  0.485211)  dia sigma:          17.57
            17.6519          0.1301          0.0872
             0.1301         17.5532          0.0225
             0.0872          0.0225         17.4915

     Atom 51  O   pos: (  0.283097 -0.105612  1.540676)  dia sigma:          18.14
            18.3497         -0.2077          0.1265
            -0.2077         18.4187         -0.0819
             0.1265         -0.0819         17.6396

     Atom 52  H   pos: (  0.419472 -0.156023  1.565108)  dia sigma:           0.96
             0.9613         -0.0000         -0.0000
            -0.0000          0.9613         -0.0000
            -0.0000         -0.0000          0.9613

     Atom 53  H   pos: (  0.316978  0.048011  1.543692)  dia sigma:           0.84
             0.8401         -0.0000         -0.0000
            -0.0000          0.8401         -0.0000
            -0.0000         -0.0000          0.8401

     Atom 54  O   pos: ( -0.757470  0.600479  1.803323)  dia sigma:          18.27
            17.6021         -0.1411          0.1638
            -0.1411         18.4890          0.3206
             0.1638          0.3206         18.7045

     Atom 55  H   pos: ( -0.790197  0.598543  1.662399)  dia sigma:           1.00
             0.9969         -0.0000         -0.0000
            -0.0000          0.9969         -0.0000
            -0.0000         -0.0000          0.9969

     Atom 56  H   pos: ( -0.781186  0.735053  1.851207)  dia sigma:           1.00
             0.9961         -0.0000         -0.0000
            -0.0000          0.9961         -0.0000
            -0.0000         -0.0000          0.9961

     Atom 57  O   pos: (  0.200402  0.624119  0.256338)  dia sigma:          18.09
            18.4318         -0.3403          0.0295
            -0.3403         17.8718          0.3175
             0.0295          0.3175         17.9735

     Atom 58  H   pos: (  0.331051  0.633849  0.335514)  dia sigma:           0.87
             0.8704         -0.0000         -0.0000
            -0.0000          0.8704         -0.0000
            -0.0000         -0.0000          0.8704

     Atom 59  H   pos: (  0.119273  0.713996  0.337790)  dia sigma:           0.99
             0.9921         -0.0000         -0.0000
            -0.0000          0.9921         -0.0000
            -0.0000         -0.0000          0.9921

     Atom 60  O   pos: ( -0.433042  0.303089  1.985884)  dia sigma:          18.19
            17.9476          0.4098          0.1807
             0.4098         18.5167         -0.3087
             0.1807         -0.3087         18.1169

     Atom 61  H   pos: ( -0.523253  1.124105  0.037767)  dia sigma:           0.95
             0.9452         -0.0000         -0.0000
            -0.0000          0.9452         -0.0000
            -0.0000         -0.0000          0.9452

     Atom 62  H   pos: ( -0.453362  1.325248 -0.046337)  dia sigma:           0.97
             0.9728         -0.0000         -0.0000
            -0.0000          0.9728         -0.0000
            -0.0000         -0.0000          0.9728

     Atom 63  O   pos: (  0.006014  1.044648  0.234973)  dia sigma:          18.23
            18.0098          0.6365          0.0796
             0.6365         18.3604         -0.1258
             0.0796         -0.1258         18.3287

     Atom 64  H   pos: ( -0.909864  1.147712  0.331752)  dia sigma:           0.96
             0.9555         -0.0000         -0.0000
            -0.0000          0.9555         -0.0000
            -0.0000         -0.0000          0.9555

     Atom 65  H   pos: ( -0.045629  0.944272  0.327843)  dia sigma:           0.98
             0.9760         -0.0000         -0.0000
            -0.0000          0.9760         -0.0000
            -0.0000         -0.0000          0.9760

     Atom 66  O   pos: ( -0.362611  0.491198  0.162090)  dia sigma:          18.09
            17.5496          0.0502         -0.3484
             0.0502         18.1900         -0.1102
            -0.3484         -0.1102         18.5418

     Atom 67  H   pos: (  0.625366  0.168736  0.206629)  dia sigma:           1.03
             1.0302         -0.0000         -0.0000
            -0.0000          1.0302         -0.0000
            -0.0000         -0.0000          1.0302

     Atom 68  H   pos: ( -0.325697  0.599805  0.070988)  dia sigma:           0.98
             0.9796         -0.0000         -0.0000
            -0.0000          0.9796         -0.0000
            -0.0000         -0.0000          0.9796

     Atom 69  H   pos: ( -0.396649  0.565551  0.287034)  dia sigma:           0.93
             0.9260         -0.0000         -0.0000
            -0.0000          0.9260         -0.0000
            -0.0000         -0.0000          0.9260

     Atom 70  O   pos: (  0.487356 -0.833576  1.960308)  dia sigma:          18.15
            18.7686         -0.0080         -0.1960
            -0.0080         17.4033         -0.0662
            -0.1960         -0.0662         18.2751

     Atom 71  H   pos: (  0.319268  0.068899  0.034219)  dia sigma:           0.95
             0.9512         -0.0000         -0.0000
            -0.0000          0.9512         -0.0000
            -0.0000         -0.0000          0.9512

     Atom 72  H   pos: (  0.628957 -0.839297  1.980186)  dia sigma:           1.04
             1.0432         -0.0000         -0.0000
            -0.0000          1.0432         -0.0000
            -0.0000         -0.0000          1.0432

     Atom 73  Ca  pos: (  0.381875  0.310653  0.897032)  dia sigma:          -4.21
            -4.2005         -0.0030          0.0107
            -0.0030         -4.2309          0.0069
             0.0107          0.0069         -4.1978

     Atom 74  Si  pos: ( -0.091654  0.297055  0.720661)  dia sigma:           1.95
             1.9550         -0.0246         -0.0163
            -0.0246          1.9662          0.0183
            -0.0163          0.0183          1.9161

     Atom 75  O   pos: ( -0.273295  0.218969  0.860608)  dia sigma:          17.74
            17.7817          0.0539         -0.1595
             0.0539         17.6628         -0.0662
            -0.1595         -0.0662         17.7747

     Atom 76  O   pos: (  0.048101  0.432925  0.859219)  dia sigma:          17.84
            17.8443          0.0678          0.1143
             0.0678         17.8322          0.1247
             0.1143          0.1247         17.8409

     Atom 77  O   pos: (  0.037469  0.099767  0.650441)  dia sigma:          18.36
            18.3232         -0.3098          0.0340
            -0.3098         18.5894         -0.0219
             0.0340         -0.0219         18.1599

     Atom 78  O   pos: ( -0.160099  0.408467  0.520925)  dia sigma:          17.79
            17.7000         -0.0043          0.0522
            -0.0043         17.7929         -0.1716
             0.0522         -0.1716         17.8691

     Atom 79  Ca  pos: (  0.069519  0.770364  0.871004)  dia sigma:          -4.21
            -4.1879         -0.0025          0.0048
            -0.0025         -4.2257         -0.0005
             0.0048         -0.0005         -4.2017

     Atom 80  Si  pos: ( -0.502058  0.801404  0.677549)  dia sigma:           1.95
             1.9574         -0.0368          0.0045
            -0.0368          1.9711          0.0014
             0.0045          0.0014          1.9088

     Atom 81  O   pos: ( -0.590517  0.663148  0.850033)  dia sigma:          17.83
            17.7587          0.0165         -0.1045
             0.0165         17.7796         -0.1035
            -0.1045         -0.1035         17.9469

     Atom 82  O   pos: ( -0.299717  0.900904  0.761708)  dia sigma:          17.73
            17.8284          0.0900          0.0640
             0.0900         17.6015          0.0785
             0.0640          0.0785         17.7490

     Atom 83  O   pos: ( -0.484031  0.708441  0.456204)  dia sigma:          17.82
            17.6104          0.0425          0.0277
             0.0425         17.7600          0.1100
             0.0277          0.1100         18.0880

     Atom 84  Ca  pos: (  0.234214 -0.136600  1.186332)  dia sigma:          -4.21
            -4.1987         -0.0021          0.0041
            -0.0021         -4.2311          0.0131
             0.0041          0.0131         -4.2023

     Atom 85  Si  pos: (  0.726747 -0.142936  1.361728)  dia sigma:           1.93
             1.9636         -0.0310         -0.0261
            -0.0310          1.9134         -0.0097
            -0.0261         -0.0097          1.9274

     Atom 86  O   pos: ( -0.207278  0.107346  1.353840)  dia sigma:          17.84
            17.7349          0.0886         -0.0069
             0.0886         18.0625          0.0531
            -0.0069          0.0531         17.7263

     Atom 87  O   pos: (  0.571099 -0.218226  1.196419)  dia sigma:          17.76
            17.7622          0.1000          0.1449
             0.1000         17.6728          0.0799
             0.1449          0.0799         17.8572

     Atom 88  O   pos: (  0.661025 -0.175690  1.597026)  dia sigma:          17.54
            17.4813          0.0649         -0.0438
             0.0649         17.4182         -0.0273
            -0.0438         -0.0273         17.7206

     Atom 89  Ca  pos: ( -0.131674  0.355496  1.153979)  dia sigma:          -4.20
            -4.1827         -0.0124          0.0156
            -0.0124         -4.2121          0.0200
             0.0156          0.0200         -4.1927

     Atom 90  Si  pos: (  0.329455  0.350197  1.333178)  dia sigma:           1.93
             1.9324         -0.0316         -0.0058
            -0.0316          1.9493          0.0140
            -0.0058          0.0140          1.9014

     Atom 91  O   pos: (  0.211136  0.200582  1.186726)  dia sigma:          17.76
            17.7655          0.0929          0.1208
             0.0929         17.7710          0.1205
             0.1208          0.1205         17.7565

     Atom 92  O   pos: ( -0.478382  0.459221  1.222958)  dia sigma:          17.72
            17.8329          0.0813         -0.1492
             0.0813         17.6020         -0.0459
            -0.1492         -0.0459         17.7196

     Atom 93  O   pos: (  0.168653  0.532176  1.381233)  dia sigma:          18.26
            18.2409         -0.2821          0.0134
            -0.2821         18.4785         -0.0529
             0.0134         -0.0529         18.0558

     Atom 94  O   pos: (  0.378722  0.249041  1.545957)  dia sigma:          17.77
            17.6372          0.0353          0.0518
             0.0353         17.8026         -0.1787
             0.0518         -0.1787         17.8612

     Atom 95  Ca  pos: ( -0.036499  0.365961  0.213209)  dia sigma:          -4.23
            -4.2283          0.0061          0.0097
             0.0061         -4.2015          0.0113
             0.0097          0.0113         -4.2535

     Atom 96  Ca  pos: ( -0.298986  0.246077  1.651267)  dia sigma:          -4.22
            -4.2528          0.0178         -0.0161
             0.0178         -4.2011         -0.0242
            -0.0161         -0.0242         -4.2158

     Atom 97  Ca  pos: (  0.208692  0.311493  2.001935)  dia sigma:          -4.24
            -4.2242         -0.0165         -0.0175
            -0.0165         -4.2462         -0.0103
            -0.0175         -0.0103         -4.2508

     Atom 98  O   pos: (  0.082309 -0.457138  1.938958)  dia sigma:          17.62
            18.0374          0.4315          0.2606
             0.4315         17.4958          0.1054
             0.2606          0.1054         17.3345

     Atom 99  H   pos: ( -0.035243 -0.526093  1.893962)  dia sigma:           1.07
             1.0712         -0.0000         -0.0000
            -0.0000          1.0712         -0.0000
            -0.0000         -0.0000          1.0712

     Atom100  O   pos: (  0.013866  0.168897  1.757472)  dia sigma:          17.80
            17.8299          0.2207         -0.4241
             0.2207         17.5973         -0.2127
            -0.4241         -0.2127         17.9855

     Atom101  H   pos: (  0.104059  0.214168  1.654439)  dia sigma:           1.04
             1.0372         -0.0000         -0.0000
            -0.0000          1.0372         -0.0000
            -0.0000         -0.0000          1.0372

     Atom102  O   pos: (  0.559282 -0.545415  1.581096)  dia sigma:          18.03
            18.2844         -0.2408          0.0581
            -0.2408         18.3877          0.0678
             0.0581          0.0678         17.4325

     Atom103  H   pos: (  0.586655 -0.398118  1.596670)  dia sigma:           0.91
             0.9130         -0.0000         -0.0000
            -0.0000          0.9130         -0.0000
            -0.0000         -0.0000          0.9130

     Atom104  H   pos: (  0.697626 -0.593361  1.590492)  dia sigma:           0.97
             0.9737         -0.0000         -0.0000
            -0.0000          0.9737         -0.0000
            -0.0000         -0.0000          0.9737

     Atom105  O   pos: ( -0.240041  0.587761  1.667577)  dia sigma:          18.12
            18.6774         -0.0047         -0.0028
            -0.0047         17.9993         -0.2745
            -0.0028         -0.2745         17.6832

     Atom106  H   pos: ( -0.353580  0.667543  1.619172)  dia sigma:           0.96
             0.9629         -0.0000         -0.0000
            -0.0000          0.9629         -0.0000
            -0.0000         -0.0000          0.9629

     Atom107  H   pos: ( -0.126454  0.669822  1.615723)  dia sigma:           0.92
             0.9234         -0.0000         -0.0000
            -0.0000          0.9234         -0.0000
            -0.0000         -0.0000          0.9234

     Atom108  O   pos: ( -0.051802  0.772245  0.517092)  dia sigma:          18.08
            17.9431         -0.0598         -0.2824
            -0.0598         18.4926          0.1805
            -0.2824          0.1805         17.8158

     Atom109  H   pos: ( -0.106001  0.630510  0.517814)  dia sigma:           0.89
             0.8942         -0.0000         -0.0000
            -0.0000          0.8942         -0.0000
            -0.0000         -0.0000          0.8942

     Atom110  H   pos: ( -0.157860  0.848485  0.593341)  dia sigma:           0.90
             0.9028         -0.0000         -0.0000
            -0.0000          0.9028         -0.0000
            -0.0000         -0.0000          0.9028

     Atom111  O   pos: ( -0.233505  0.823708 -0.007916)  dia sigma:          18.16
            18.7860         -0.1792          0.1104
            -0.1792         17.8286          0.3730
             0.1104          0.3730         17.8709

     Atom112  H   pos: ( -0.101291  0.843519  0.045095)  dia sigma:           1.04
             1.0362         -0.0000         -0.0000
            -0.0000          1.0362         -0.0000
            -0.0000         -0.0000          1.0362

     Atom113  H   pos: ( -0.314500  0.914723  0.078832)  dia sigma:           0.92
             0.9156         -0.0000         -0.0000
            -0.0000          0.9156         -0.0000
            -0.0000         -0.0000          0.9156

     Atom114  O   pos: ( -0.456503  1.008804  0.237923)  dia sigma:          18.19
            17.6613          0.3537          0.1363
             0.3537         18.6010          0.0945
             0.1363          0.0945         18.2994

     Atom115  H   pos: ( -0.405415  1.112913  0.324366)  dia sigma:           1.00
             1.0029         -0.0000         -0.0000
            -0.0000          1.0029         -0.0000
            -0.0000         -0.0000          1.0029

     Atom116  H   pos: ( -0.476370  0.886195  0.330273)  dia sigma:           0.85
             0.8521         -0.0000         -0.0000
            -0.0000          0.8521         -0.0000
            -0.0000         -0.0000          0.8521

     Paramagnetic contribution in ppm:

     Atom  1  O   pos: ( -0.246623  1.431214  0.075287)  para sigma:         -18.52
            -1.6294         18.9666          2.9358
            20.2298        -34.0780        -13.1440
             3.2372         -8.3100        -19.8643

     Atom  2  H   pos: ( -0.111339  1.485461  0.108121)  para sigma:           0.00
             0.0000          0.0000          0.0000
             0.0000          0.0000          0.0000
             0.0000          0.0000          0.0000

     Atom  3  H   pos: ( -0.289930  1.381943  0.204155)  para sigma:           0.00
             0.0000          0.0000          0.0000
             0.0000          0.0000          0.0000
             0.0000          0.0000          0.0000

     Atom  4  O   pos: (  0.212157  0.127328  0.255290)  para sigma:         -36.25
           -37.7040         -3.2375          9.1009
             0.4531        -37.7699          1.0246
             8.4171          0.2055        -33.2723

     Atom  5  H   pos: (  0.166497  0.008566  0.323865)  para sigma:           0.00
             0.0000          0.0000          0.0000
             0.0000          0.0000          0.0000
             0.0000          0.0000          0.0000

     Atom  6  H   pos: (  0.304865  0.187297  0.355307)  para sigma:           0.00
             0.0000          0.0000          0.0000
             0.0000          0.0000          0.0000
             0.0000          0.0000          0.0000

     Atom  7  O   pos: (  0.726151  0.065936  0.203230)  para sigma:         -31.03
           -42.2277          6.3161        -12.1908
             1.2759        -22.3050        -18.2202
           -10.5897        -14.3598        -28.5675

     Atom  8  H   pos: (  0.686865 -0.032609  0.313080)  para sigma:           0.00
             0.0000          0.0000          0.0000
             0.0000          0.0000          0.0000
             0.0000          0.0000          0.0000

     Atom  9  O   pos: (  0.324989 -0.086825  1.969861)  para sigma:          -5.58
           -15.0430         -5.5783        -10.4628
            -4.1780        -18.8994        -10.8983
           -14.1045        -10.3611         17.1895

     Atom 10  H   pos: (  0.429802 -0.129591  1.882044)  para sigma:           0.00
             0.0000          0.0000          0.0000
             0.0000          0.0000          0.0000
             0.0000          0.0000          0.0000

     Atom 11  H   pos: (  0.224292  0.746510  0.031652)  para sigma:           0.00
             0.0000          0.0000          0.0000
             0.0000          0.0000          0.0000
             0.0000          0.0000          0.0000

     Atom 12  O   pos: (  0.454506  0.251746  0.526166)  para sigma:         -33.38
           -30.9060          4.5799          9.8659
             5.2112        -19.1913         -4.3022
            11.2144         -3.3224        -50.0474

     Atom 13  H   pos: (  0.568720  0.342933  0.511001)  para sigma:           0.00
             0.0000          0.0000          0.0000
             0.0000          0.0000          0.0000
             0.0000          0.0000          0.0000

     Atom 14  H   pos: (  0.519563  0.124915  0.553520)  para sigma:           0.00
             0.0000          0.0000          0.0000
             0.0000          0.0000          0.0000
             0.0000          0.0000          0.0000

     Atom 15  O   pos: ( -0.469387  0.860284  1.510257)  para sigma:         -26.51
           -17.7007         10.7634          1.0428
             6.7623        -19.1726          1.6253
             4.0623          1.1594        -42.6656

     Atom 16  H   pos: ( -0.607966  0.889947  1.533255)  para sigma:           0.00
             0.0000          0.0000          0.0000
             0.0000          0.0000          0.0000
             0.0000          0.0000          0.0000

     Atom 17  H   pos: ( -0.392770  0.987576  1.530902)  para sigma:           0.00
             0.0000          0.0000          0.0000
             0.0000          0.0000          0.0000
             0.0000          0.0000          0.0000

     Atom 18  O   pos: ( -0.342175  1.338141  0.469715)  para sigma:         -25.00
            -9.7908          1.8765         -0.5878
             2.4707        -30.3318          4.6802
            -3.6299          4.7382        -34.8745

     Atom 19  H   pos: ( -0.450904  1.435456  0.481037)  para sigma:           0.00
             0.0000          0.0000          0.0000
             0.0000          0.0000          0.0000
             0.0000          0.0000          0.0000

     Atom 20  H   pos: ( -0.221702  1.421771  0.479950)  para sigma:           0.00
             0.0000          0.0000          0.0000
             0.0000          0.0000          0.0000
             0.0000          0.0000          0.0000

     Atom 21  O   pos: ( -0.209480  0.902473  1.922325)  para sigma:         -17.68
           -33.6729         -2.3535        -10.8023
             0.7029        -13.8133          8.2331
           -14.3328          9.6408         -5.5656

     Atom 22  H   pos: ( -0.284452  0.904040  2.047089)  para sigma:           0.00
             0.0000          0.0000          0.0000
             0.0000          0.0000          0.0000
             0.0000          0.0000          0.0000

     Atom 23  H   pos: ( -0.216289  0.765239  1.876202)  para sigma:           0.00
             0.0000          0.0000          0.0000
             0.0000          0.0000          0.0000
             0.0000          0.0000          0.0000

     Atom 24  Ca  pos: ( -0.270457  1.226037  0.854762)  para sigma:        -490.79
          -493.7593         -9.1157        -19.5289
           -12.4957       -468.1517          3.4063
           -22.5068          2.8539       -510.4476

     Atom 25  Si  pos: ( -0.757818  1.195442  0.708545)  para sigma:        -397.58
          -375.2112         18.7703         -8.2994
            21.5582       -414.0248          6.7552
            -6.3363          7.2677       -403.4958

     Atom 26  O   pos: ( -0.948546  1.154136  0.843567)  para sigma:         -94.29
           -64.9112         -8.6760         -8.5207
           -11.5203       -102.3711         -1.9765
             1.3754         -5.2121       -115.5836

     Atom 27  O   pos: ( -0.604368  1.328180  0.832026)  para sigma:        -106.09
          -107.0947          5.8224          3.6947
             6.7013        -79.9808          4.9453
            -1.6913          1.0271       -131.1855

     Atom 28  O   pos: ( -0.668279  0.979574  0.649805)  para sigma:         -61.20
           -68.5780        -21.7243          1.6755
           -21.9704        -46.1550          7.8903
             1.4238          8.4267        -68.8718

     Atom 29  O   pos: ( -0.809996  1.294521  0.492148)  para sigma:         -66.10
           -82.1800         -3.9112          8.5613
            -0.3231        -59.8017        -14.2620
             7.7677        -14.8506        -56.3136

     Atom 30  Ca  pos: (  0.674222 -0.148213  0.852121)  para sigma:        -482.61
          -481.4858         -6.4394          2.5115
            -6.5109       -463.5641         -0.5431
             3.0337          0.4104       -502.7678

     Atom 31  Si  pos: (  0.156813 -0.093016  0.734048)  para sigma:        -401.50
          -385.2346         23.4205          4.5074
            25.7834       -407.5602        -16.8542
             3.9040         -6.3654       -411.7006

     Atom 32  O   pos: (  0.014083 -0.223132  0.873849)  para sigma:         -92.25
           -88.7706          2.4493         -1.2027
             6.2761        -74.6356         -2.2829
             3.0679          2.5031       -113.3315

     Atom 33  O   pos: (  0.353280 -0.037587  0.854656)  para sigma:        -100.65
           -80.4249         -2.4774          6.1619
            -7.1314       -100.5574          3.5890
            -0.3539          2.2284       -120.9551

     Atom 34  O   pos: (  0.214988 -0.207432  0.522715)  para sigma:         -70.46
           -69.7026         -5.2231        -12.3078
            -5.9403        -75.1397         12.6667
           -10.4526         10.9455        -66.5347

     Atom 35  Ca  pos: ( -0.437422  0.793264  1.149094)  para sigma:        -475.68
          -454.3578        -16.7809          6.0195
           -18.7437       -473.2154          4.0477
             7.1395          7.5898       -499.4721

     Atom 36  Si  pos: (  0.075526  0.753246  1.315312)  para sigma:        -403.37
          -401.3850         15.1831         -9.6539
            16.5478       -430.8529         15.2754
           -12.5754         15.9167       -377.8839

     Atom 37  O   pos: ( -0.765241  0.896649  1.187769)  para sigma:        -104.91
          -103.7942          4.5084         -5.3377
             4.8567        -86.0435         -8.2446
             0.2069         -3.7549       -124.9066

     Atom 38  O   pos: ( -0.111783  0.703647  1.171488)  para sigma:        -110.75
           -88.1954         -8.2387          1.3949
           -10.9035       -115.7334         -2.1434
            -9.5385         -3.0848       -128.3119

     Atom 39  O   pos: (  0.021704  0.847089  1.526270)  para sigma:         -99.31
          -129.6551         -6.1108        -14.8622
            -2.6631        -74.4030         52.8338
           -11.0322         42.3673        -93.8648

     Atom 40  Ca  pos: ( -0.739088  1.240443  1.159527)  para sigma:        -481.92
          -463.2917        -20.8549        -19.5706
           -18.3467       -469.8811          2.0235
           -16.2844          2.3951       -512.5779

     Atom 41  Si  pos: ( -0.008600 -0.506520  1.338928)  para sigma:        -408.28
          -389.8951         17.7614         -0.4655
            20.1371       -446.6594         -1.7930
            -1.8546          0.8622       -388.2809

     Atom 42  O   pos: ( -0.397623  1.161778  1.170241)  para sigma:        -103.90
          -105.6903          4.5964          4.4283
             5.4331       -107.2436          2.6706
            -0.6803          3.4311        -98.7550

     Atom 43  O   pos: (  0.215237 -0.484728  1.263913)  para sigma:         -96.66
           -69.1149         -6.8816        -20.4014
           -12.2420       -104.3617          1.2274
           -19.2314         -2.7317       -116.4917

     Atom 44  O   pos: ( -0.072448 -0.263037  1.346317)  para sigma:         -74.14
           -69.5148        -17.0534         -3.1752
           -15.4308        -67.6378          1.0314
            -4.1934          3.2912        -85.2760

     Atom 45  O   pos: ( -0.038937 -0.586933  1.564246)  para sigma:         -90.84
           -79.7541          0.7972         13.9798
             7.3393        -99.7317        -12.8693
            11.4412        -13.8904        -93.0325

     Atom 46  Ca  pos: (  0.253257 -0.683488  1.723288)  para sigma:        -477.60
          -473.3157        -15.6184        -10.3356
           -18.0221       -468.3824         32.3596
           -12.6222         34.5441       -491.1041

     Atom 47  Ca  pos: (  0.010780 -0.175408  1.735913)  para sigma:        -472.37
          -474.3157         -0.7055         -1.1280
            -2.6746       -453.5423        -32.5039
            -0.2606        -33.3140       -489.2521

     Atom 48  Si  pos: ( -0.830546  1.522609  0.403617)  para sigma:        -407.45
          -413.2612         26.6435         37.9347
            30.2321       -436.5098         21.3807
            30.5594         10.4642       -372.5660

     Atom 49  O   pos: ( -0.877127  1.505674  0.173578)  para sigma:         -73.82
           -89.8596          5.1585         11.3212
             5.7296        -82.4314         26.4157
            16.1444         24.2368        -49.1736

     Atom 50  O   pos: (  0.612174 -0.167040  0.485211)  para sigma:         -70.04
           -74.3517         11.5052          3.5582
            10.4383        -68.9744         -5.2918
             4.9668         -3.7799        -66.7952

     Atom 51  O   pos: (  0.283097 -0.105612  1.540676)  para sigma:         -63.49
           -57.4102          3.7401         -7.6450
             5.5880        -62.9175         -3.9731
            -9.7739         -1.6555        -70.1421

     Atom 52  H   pos: (  0.419472 -0.156023  1.565108)  para sigma:           0.00
             0.0000          0.0000          0.0000
             0.0000          0.0000          0.0000
             0.0000          0.0000          0.0000

     Atom 53  H   pos: (  0.316978  0.048011  1.543692)  para sigma:           0.00
             0.0000          0.0000          0.0000
             0.0000          0.0000          0.0000
             0.0000          0.0000          0.0000

     Atom 54  O   pos: ( -0.757470  0.600479  1.803323)  para sigma:         -27.82
           -44.0480         -5.6750          0.6743
            -3.6678        -17.1012         -8.5781
             2.9441         -7.6881        -22.2973

     Atom 55  H   pos: ( -0.790197  0.598543  1.662399)  para sigma:           0.00
             0.0000          0.0000          0.0000
             0.0000          0.0000          0.0000
             0.0000          0.0000          0.0000

     Atom 56  H   pos: ( -0.781186  0.735053  1.851207)  para sigma:           0.00
             0.0000          0.0000          0.0000
             0.0000          0.0000          0.0000
             0.0000          0.0000          0.0000

     Atom 57  O   pos: (  0.200402  0.624119  0.256338)  para sigma:         -38.80
           -21.1785          6.4571          9.2010
             6.3987        -47.0281          3.2756
             7.3135         -0.4236        -48.2056

     Atom 58  H   pos: (  0.331051  0.633849  0.335514)  para sigma:           0.00
             0.0000          0.0000          0.0000
             0.0000          0.0000          0.0000
             0.0000          0.0000          0.0000

     Atom 59  H   pos: (  0.119273  0.713996  0.337790)  para sigma:           0.00
             0.0000          0.0000          0.0000
             0.0000          0.0000          0.0000
             0.0000          0.0000          0.0000

     Atom 60  O   pos: ( -0.433042  0.303089  1.985884)  para sigma:         -27.07
           -27.7277          9.7895          5.9708
             5.0845        -32.4873         -7.0435
             4.0556        -12.1444        -21.0090

     Atom 61  H   pos: ( -0.523253  1.124105  0.037767)  para sigma:           0.00
             0.0000          0.0000          0.0000
             0.0000          0.0000          0.0000
             0.0000          0.0000          0.0000

     Atom 62  H   pos: ( -0.453362  1.325248 -0.046337)  para sigma:           0.00
             0.0000          0.0000          0.0000
             0.0000          0.0000          0.0000
             0.0000          0.0000          0.0000

     Atom 63  O   pos: (  0.006014  1.044648  0.234973)  para sigma:         -28.91
           -36.5014         19.3381          2.6733
            17.5802        -25.0911         -9.6493
             0.2999         -9.8816        -25.1284

     Atom 64  H   pos: ( -0.909864  1.147712  0.331752)  para sigma:           0.00
             0.0000          0.0000          0.0000
             0.0000          0.0000          0.0000
             0.0000          0.0000          0.0000

     Atom 65  H   pos: ( -0.045629  0.944272  0.327843)  para sigma:           0.00
             0.0000          0.0000          0.0000
             0.0000          0.0000          0.0000
             0.0000          0.0000          0.0000

     Atom 66  O   pos: ( -0.362611  0.491198  0.162090)  para sigma:         -32.71
           -41.9212         -1.8636         -9.3399
            -2.0242        -23.1201          0.6100
            -8.3683         -0.7322        -33.0884

     Atom 67  H   pos: (  0.625366  0.168736  0.206629)  para sigma:           0.00
             0.0000          0.0000          0.0000
             0.0000          0.0000          0.0000
             0.0000          0.0000          0.0000

     Atom 68  H   pos: ( -0.325697  0.599805  0.070988)  para sigma:           0.00
             0.0000          0.0000          0.0000
             0.0000          0.0000          0.0000
             0.0000          0.0000          0.0000

     Atom 69  H   pos: ( -0.396649  0.565551  0.287034)  para sigma:           0.00
             0.0000          0.0000          0.0000
             0.0000          0.0000          0.0000
             0.0000          0.0000          0.0000

     Atom 70  O   pos: (  0.487356 -0.833576  1.960308)  para sigma:         -15.95
           -10.5189         -1.1568         -3.8644
            -4.6103        -31.6517          0.1213
            -6.1610          2.2946         -5.6708

     Atom 71  H   pos: (  0.319268  0.068899  0.034219)  para sigma:           0.00
             0.0000          0.0000          0.0000
             0.0000          0.0000          0.0000
             0.0000          0.0000          0.0000

     Atom 72  H   pos: (  0.628957 -0.839297  1.980186)  para sigma:           0.00
             0.0000          0.0000          0.0000
             0.0000          0.0000          0.0000
             0.0000          0.0000          0.0000

     Atom 73  Ca  pos: (  0.381875  0.310653  0.897032)  para sigma:        -477.33
          -489.5958        -11.2560        -10.3448
           -11.9147       -453.9613         -1.1474
           -11.4308         -3.4457       -488.4377

     Atom 74  Si  pos: ( -0.091654  0.297055  0.720661)  para sigma:        -405.42
          -405.4559         13.9509          6.9733
            14.1916       -421.5775        -13.3444
            16.6400        -19.9839       -389.2302

     Atom 75  O   pos: ( -0.273295  0.218969  0.860608)  para sigma:        -106.87
          -114.1388         -0.6410         10.9761
            -0.4863        -87.8748          5.7830
            17.7290          9.4778       -118.6081

     Atom 76  O   pos: (  0.048101  0.432925  0.859219)  para sigma:        -113.02
          -118.4309          1.3454          6.1116
             4.3131        -95.3838          5.7527
             2.8452         -0.1239       -125.2428

     Atom 77  O   pos: (  0.037469  0.099767  0.650441)  para sigma:         -59.53
           -65.2540        -26.7430         -0.8455
           -25.5803        -39.7223         -2.1717
            -1.4632         -0.6407        -73.6266

     Atom 78  O   pos: ( -0.160099  0.408467  0.520925)  para sigma:         -94.98
          -114.3424          5.3718        -15.8106
             2.9792       -106.9516         -3.7919
           -12.5435         -4.0815        -63.6599

     Atom 79  Ca  pos: (  0.069519  0.770364  0.871004)  para sigma:        -465.50
          -493.1659         -2.5200          8.7649
            -3.4499       -443.3864         -4.8961
             9.4743         -3.0359       -459.9394

     Atom 80  Si  pos: ( -0.502058  0.801404  0.677549)  para sigma:        -406.15
          -415.1967         29.2271         -4.7156
            27.4699       -420.7993         -2.3120
            -7.9152          2.0521       -382.4432

     Atom 81  O   pos: ( -0.590517  0.663148  0.850033)  para sigma:        -107.94
          -120.7457          4.1228         -0.4520
             6.4234        -88.2889        -10.1728
            -1.3658         -0.8331       -114.7994

     Atom 82  O   pos: ( -0.299717  0.900904  0.761708)  para sigma:         -91.38
           -99.2944          7.1271        -10.8847
            17.3626        -70.0430         16.0134
           -10.4918         12.4108       -104.8138

     Atom 83  O   pos: ( -0.484031  0.708441  0.456204)  para sigma:         -73.25
           -89.4486          0.4312          2.1137
             3.7318        -75.9842         11.1512
             2.5690          7.7071        -54.3035

     Atom 84  Ca  pos: (  0.234214 -0.136600  1.186332)  para sigma:        -476.42
          -495.0099         -0.9976          9.5585
            -2.8963       -443.0083         -4.8347
             7.0351          0.0354       -491.2339

     Atom 85  Si  pos: (  0.726747 -0.142936  1.361728)  para sigma:        -409.85
          -417.4979         32.7664         17.9861
            25.9432       -401.7013          3.1129
            15.4731         -1.6426       -410.3624

     Atom 86  O   pos: ( -0.207278  0.107346  1.353840)  para sigma:        -111.42
          -144.4983         23.1602        -16.0546
            17.8824        -93.9267        -12.9269
           -18.4261        -21.6165        -95.8493

     Atom 87  O   pos: (  0.571099 -0.218226  1.196419)  para sigma:         -97.51
           -85.1709          6.1537         16.7144
             6.8158       -106.6592          5.9356
            13.1057          7.2531       -100.6921

     Atom 88  O   pos: (  0.661025 -0.175690  1.597026)  para sigma:         -85.46
           -65.0038          5.0676          6.0385
             7.7196        -81.3874        -11.1729
             7.0658         -8.8717       -110.0025

     Atom 89  Ca  pos: ( -0.131674  0.355496  1.153979)  para sigma:        -486.64
          -530.9848          6.0503        -10.9140
             5.2200       -455.3020        -18.2311
            -9.7805        -20.9317       -473.6394

     Atom 90  Si  pos: (  0.329455  0.350197  1.333178)  para sigma:        -406.99
          -409.8491         20.8665          0.7415
            21.1628       -421.5775         -7.7226
             3.6966        -11.9712       -389.5437

     Atom 91  O   pos: (  0.211136  0.200582  1.186726)  para sigma:        -110.08
          -121.2392         -5.1116          0.7845
            -0.7712        -76.5031          7.7013
            -3.8780         -5.4864       -132.4943

     Atom 92  O   pos: ( -0.478382  0.459221  1.222958)  para sigma:         -97.96
           -93.0723          2.9425         -4.0338
             2.3754        -90.3501         -5.1365
            -0.2983         -1.2457       -110.4513

     Atom 93  O   pos: (  0.168653  0.532176  1.381233)  para sigma:         -65.57
           -70.9936        -23.7213         -4.9722
           -21.1587        -50.9857         -1.3449
            -4.5915          1.4113        -74.7261

     Atom 94  O   pos: (  0.378722  0.249041  1.545957)  para sigma:         -89.69
           -71.5519          2.1214         20.2336
             1.4776        -97.0736        -11.2339
            20.0838         -9.1423       -100.4592

     Atom 95  Ca  pos: ( -0.036499  0.365961  0.213209)  para sigma:        -499.49
          -507.7382        -12.9698         -4.0791
           -11.0395       -512.3754         -8.4549
            -6.9774        -10.1744       -478.3539

     Atom 96  Ca  pos: ( -0.298986  0.246077  1.651267)  para sigma:        -497.96
          -464.7749        -12.5562         13.7416
           -13.3199       -515.0477         14.9857
            12.1199         13.6512       -514.0463

     Atom 97  Ca  pos: (  0.208692  0.311493  2.001935)  para sigma:        -461.34
          -469.7314         16.1688         21.4215
            20.4271       -473.0646         15.5021
            20.3796         18.8732       -441.2240

     Atom 98  O   pos: (  0.082309 -0.457138  1.938958)  para sigma:         -87.18
          -131.8380        -28.5507        -28.1582
           -25.0074        -83.6149        -15.4666
           -21.8097        -12.1011        -46.0901

     Atom 99  H   pos: ( -0.035243 -0.526093  1.893962)  para sigma:           0.00
             0.0000          0.0000          0.0000
             0.0000          0.0000          0.0000
             0.0000          0.0000          0.0000

     Atom100  O   pos: (  0.013866  0.168897  1.757472)  para sigma:         -98.45
           -83.3815         -6.3822         55.7678
            -2.8872        -80.3785         16.1981
            66.0651         22.4854       -131.6020

     Atom101  H   pos: (  0.104059  0.214168  1.654439)  para sigma:           0.00
             0.0000          0.0000          0.0000
             0.0000          0.0000          0.0000
             0.0000          0.0000          0.0000

     Atom102  O   pos: (  0.559282 -0.545415  1.581096)  para sigma:         -32.72
           -26.5972          4.7246         -4.8105
             5.4874        -17.7992         -1.5151
            -6.5079         -3.8281        -53.7779

     Atom103  H   pos: (  0.586655 -0.398118  1.596670)  para sigma:           0.00
             0.0000          0.0000          0.0000
             0.0000          0.0000          0.0000
             0.0000          0.0000          0.0000

     Atom104  H   pos: (  0.697626 -0.593361  1.590492)  para sigma:           0.00
             0.0000          0.0000          0.0000
             0.0000          0.0000          0.0000
             0.0000          0.0000          0.0000

     Atom105  O   pos: ( -0.240041  0.587761  1.667577)  para sigma:         -37.27
           -43.6987          5.2508         -2.1241
            12.3951        -18.5761         -7.3260
            -2.8459         -4.2751        -49.5335

     Atom106  H   pos: ( -0.353580  0.667543  1.619172)  para sigma:           0.00
             0.0000          0.0000          0.0000
             0.0000          0.0000          0.0000
             0.0000          0.0000          0.0000

     Atom107  H   pos: ( -0.126454  0.669822  1.615723)  para sigma:           0.00
             0.0000          0.0000          0.0000
             0.0000          0.0000          0.0000
             0.0000          0.0000          0.0000

     Atom108  O   pos: ( -0.051802  0.772245  0.517092)  para sigma:         -54.66
           -66.0573          1.7602        -14.2509
            -3.1474        -45.2648          3.3817
           -18.6206          4.4331        -52.6531

     Atom109  H   pos: ( -0.106001  0.630510  0.517814)  para sigma:           0.00
             0.0000          0.0000          0.0000
             0.0000          0.0000          0.0000
             0.0000          0.0000          0.0000

     Atom110  H   pos: ( -0.157860  0.848485  0.593341)  para sigma:           0.00
             0.0000          0.0000          0.0000
             0.0000          0.0000          0.0000
             0.0000          0.0000          0.0000

     Atom111  O   pos: ( -0.233505  0.823708 -0.007916)  para sigma:         -34.40
           -29.7838         -2.9644         -3.7254
            -7.0961        -36.6112         12.5100
           -14.8689         12.6639        -36.8151

     Atom112  H   pos: ( -0.101291  0.843519  0.045095)  para sigma:           0.00
             0.0000          0.0000          0.0000
             0.0000          0.0000          0.0000
             0.0000          0.0000          0.0000

     Atom113  H   pos: ( -0.314500  0.914723  0.078832)  para sigma:           0.00
             0.0000          0.0000          0.0000
             0.0000          0.0000          0.0000
             0.0000          0.0000          0.0000

     Atom114  O   pos: ( -0.456503  1.008804  0.237923)  para sigma:         -33.82
           -55.0328          3.4444         -3.3511
             5.8390        -19.6596        -11.5580
            -2.7700        -13.5522        -26.7528

     Atom115  H   pos: ( -0.405415  1.112913  0.324366)  para sigma:           0.00
             0.0000          0.0000          0.0000
             0.0000          0.0000          0.0000
             0.0000          0.0000          0.0000

     Atom116  H   pos: ( -0.476370  0.886195  0.330273)  para sigma:           0.00
             0.0000          0.0000          0.0000
             0.0000          0.0000          0.0000
             0.0000          0.0000          0.0000

     Paramagnetic US occ-occ contribution in ppm:

     Atom  1  O   pos: ( -0.246623  1.431214  0.075287)  para_oo sigma:          -0.93
            -0.6927          0.1320          0.1174
             0.1644         -0.9894         -0.0188
             0.2060          0.0763         -1.1071

     Atom  2  H   pos: ( -0.111339  1.485461  0.108121)  para_oo sigma:           0.00
             0.0000          0.0000          0.0000
             0.0000          0.0000          0.0000
             0.0000          0.0000          0.0000

     Atom  3  H   pos: ( -0.289930  1.381943  0.204155)  para_oo sigma:           0.00
             0.0000          0.0000          0.0000
             0.0000          0.0000          0.0000
             0.0000          0.0000          0.0000

     Atom  4  O   pos: (  0.212157  0.127328  0.255290)  para_oo sigma:          -0.50
            -0.5384          0.3781          0.0188
             0.3479         -0.6194          0.1583
             0.0157          0.1108         -0.3424

     Atom  5  H   pos: (  0.166497  0.008566  0.323865)  para_oo sigma:           0.00
             0.0000          0.0000          0.0000
             0.0000          0.0000          0.0000
             0.0000          0.0000          0.0000

     Atom  6  H   pos: (  0.304865  0.187297  0.355307)  para_oo sigma:           0.00
             0.0000          0.0000          0.0000
             0.0000          0.0000          0.0000
             0.0000          0.0000          0.0000

     Atom  7  O   pos: (  0.726151  0.065936  0.203230)  para_oo sigma:          -0.69
            -0.7688         -0.3049         -0.0178
            -0.1501         -0.7188         -0.1197
            -0.0694         -0.1478         -0.5689

     Atom  8  H   pos: (  0.686865 -0.032609  0.313080)  para_oo sigma:           0.00
             0.0000          0.0000          0.0000
             0.0000          0.0000          0.0000
             0.0000          0.0000          0.0000

     Atom  9  O   pos: (  0.324989 -0.086825  1.969861)  para_oo sigma:          -0.60
            -0.6978          0.0894         -0.1546
             0.1143         -0.6892         -0.1013
            -0.1264         -0.0836         -0.4050

     Atom 10  H   pos: (  0.429802 -0.129591  1.882044)  para_oo sigma:           0.00
             0.0000          0.0000          0.0000
             0.0000          0.0000          0.0000
             0.0000          0.0000          0.0000

     Atom 11  H   pos: (  0.224292  0.746510  0.031652)  para_oo sigma:           0.00
             0.0000          0.0000          0.0000
             0.0000          0.0000          0.0000
             0.0000          0.0000          0.0000

     Atom 12  O   pos: (  0.454506  0.251746  0.526166)  para_oo sigma:          -0.78
            -0.6679          0.0179          0.1131
             0.0080         -0.7330          0.0472
             0.1248          0.1168         -0.9404

     Atom 13  H   pos: (  0.568720  0.342933  0.511001)  para_oo sigma:           0.00
             0.0000          0.0000          0.0000
             0.0000          0.0000          0.0000
             0.0000          0.0000          0.0000

     Atom 14  H   pos: (  0.519563  0.124915  0.553520)  para_oo sigma:           0.00
             0.0000          0.0000          0.0000
             0.0000          0.0000          0.0000
             0.0000          0.0000          0.0000

     Atom 15  O   pos: ( -0.469387  0.860284  1.510257)  para_oo sigma:          -0.66
            -0.5200          0.0462          0.0864
             0.0175         -0.5272         -0.0251
             0.1067         -0.0121         -0.9291

     Atom 16  H   pos: ( -0.607966  0.889947  1.533255)  para_oo sigma:           0.00
             0.0000          0.0000          0.0000
             0.0000          0.0000          0.0000
             0.0000          0.0000          0.0000

     Atom 17  H   pos: ( -0.392770  0.987576  1.530902)  para_oo sigma:           0.00
             0.0000          0.0000          0.0000
             0.0000          0.0000          0.0000
             0.0000          0.0000          0.0000

     Atom 18  O   pos: ( -0.342175  1.338141  0.469715)  para_oo sigma:          -0.83
            -0.7878          0.0295          0.0093
             0.0378         -0.8186          0.0347
            -0.0141          0.0071         -0.8805

     Atom 19  H   pos: ( -0.450904  1.435456  0.481037)  para_oo sigma:           0.00
             0.0000          0.0000          0.0000
             0.0000          0.0000          0.0000
             0.0000          0.0000          0.0000

     Atom 20  H   pos: ( -0.221702  1.421771  0.479950)  para_oo sigma:           0.00
             0.0000          0.0000          0.0000
             0.0000          0.0000          0.0000
             0.0000          0.0000          0.0000

     Atom 21  O   pos: ( -0.209480  0.902473  1.922325)  para_oo sigma:          -0.61
            -0.7614         -0.0837         -0.0381
            -0.1482         -0.5891          0.4193
            -0.0464          0.3766         -0.4772

     Atom 22  H   pos: ( -0.284452  0.904040  2.047089)  para_oo sigma:           0.00
             0.0000          0.0000          0.0000
             0.0000          0.0000          0.0000
             0.0000          0.0000          0.0000

     Atom 23  H   pos: ( -0.216289  0.765239  1.876202)  para_oo sigma:           0.00
             0.0000          0.0000          0.0000
             0.0000          0.0000          0.0000
             0.0000          0.0000          0.0000

     Atom 24  Ca  pos: ( -0.270457  1.226037  0.854762)  para_oo sigma:          -3.48
            -3.4720         -0.3538         -0.2527
            -0.3894         -2.9605          0.0061
            -0.2728          0.0223         -4.0096

     Atom 25  Si  pos: ( -0.757818  1.195442  0.708545)  para_oo sigma:          -6.26
            -5.8835          0.3312         -0.0801
             0.3550         -6.6152          0.2390
            -0.1747          0.2583         -6.2936

     Atom 26  O   pos: ( -0.948546  1.154136  0.843567)  para_oo sigma:          -1.93
            -0.9925          0.6890         -1.6863
             0.8430         -3.2020         -0.4922
            -1.8272         -0.4696         -1.5845

     Atom 27  O   pos: ( -0.604368  1.328180  0.832026)  para_oo sigma:          -1.62
            -1.2355          1.4007          1.3856
             1.3262         -1.9686          1.0414
             1.4910          1.0699         -1.6584

     Atom 28  O   pos: ( -0.668279  0.979574  0.649805)  para_oo sigma:          -3.83
            -4.0991         -1.6875          0.0162
            -1.7531         -2.4067          0.3451
             0.0266          0.3478         -4.9875

     Atom 29  O   pos: ( -0.809996  1.294521  0.492148)  para_oo sigma:          -3.90
            -4.7127         -0.3918          0.2587
            -0.4094         -3.4409         -1.3305
             0.2898         -1.3344         -3.5484

     Atom 30  Ca  pos: (  0.674222 -0.148213  0.852121)  para_oo sigma:          -3.33
            -3.3214         -0.3531         -0.0329
            -0.3462         -2.7919         -0.0106
             0.0811          0.0608         -3.8750

     Atom 31  Si  pos: (  0.156813 -0.093016  0.734048)  para_oo sigma:          -6.13
            -5.8753          0.4891          0.3133
             0.4855         -6.2214         -0.3581
             0.3230         -0.4007         -6.2862

     Atom 32  O   pos: (  0.014083 -0.223132  0.873849)  para_oo sigma:          -1.83
            -1.9069          1.3508         -1.5315
             1.3526         -2.1233         -1.1109
            -1.5724         -1.1767         -1.4655

     Atom 33  O   pos: (  0.353280 -0.037587  0.854656)  para_oo sigma:          -1.79
            -0.5838          0.8546          1.6463
             0.8850         -2.8524          0.6160
             1.7596          0.5821         -1.9211

     Atom 34  O   pos: (  0.214988 -0.207432  0.522715)  para_oo sigma:          -3.61
            -3.7138         -0.6103         -1.0081
            -0.5506         -3.8901          0.7280
            -1.0062          0.8037         -3.2279

     Atom 35  Ca  pos: ( -0.437422  0.793264  1.149094)  para_oo sigma:          -3.11
            -2.6782         -0.4471          0.1295
            -0.4424         -2.9051          0.0677
             0.1632          0.0729         -3.7373

     Atom 36  Si  pos: (  0.075526  0.753246  1.315312)  para_oo sigma:          -6.12
            -6.1209          0.2700         -0.2679
             0.2934         -6.6383          0.2093
            -0.2232          0.2790         -5.6010

     Atom 37  O   pos: ( -0.765241  0.896649  1.187769)  para_oo sigma:          -1.44
            -1.0845          1.1737         -1.3964
             1.1217         -1.8898         -0.9575
            -1.5322         -1.0560         -1.3545

     Atom 38  O   pos: ( -0.111783  0.703647  1.171488)  para_oo sigma:          -1.23
            -0.5481          0.5889          1.7221
             0.6876         -2.1695          0.6467
             1.9286          0.5799         -0.9653

     Atom 39  O   pos: (  0.021704  0.847089  1.526270)  para_oo sigma:          -2.40
            -2.8421         -0.2401         -0.7335
            -0.1366         -3.5432          0.2819
            -0.7573          0.4700         -0.8214

     Atom 40  Ca  pos: ( -0.739088  1.240443  1.159527)  para_oo sigma:          -3.28
            -2.8275         -0.5389         -0.4601
            -0.5329         -3.0406         -0.0820
            -0.4184         -0.0807         -3.9850

     Atom 41  Si  pos: ( -0.008600 -0.506520  1.338928)  para_oo sigma:          -5.97
            -5.4750          0.4369          0.0004
             0.3977         -6.7033          0.0945
            -0.0199          0.0837         -5.7330

     Atom 42  O   pos: ( -0.397623  1.161778  1.170241)  para_oo sigma:          -1.49
            -1.6391          1.0071          1.6729
             0.9322         -1.5921          1.1759
             1.6854          1.2343         -1.2464

     Atom 43  O   pos: (  0.215237 -0.484728  1.263913)  para_oo sigma:          -1.86
            -0.1476          0.4174         -0.7181
             0.6722         -3.1393         -0.1171
            -0.7421         -0.0838         -2.2827

     Atom 44  O   pos: ( -0.072448 -0.263037  1.346317)  para_oo sigma:          -3.19
            -3.1754         -1.4379          0.0004
            -1.6149         -2.2215          0.1257
             0.1265          0.0791         -4.1802

     Atom 45  O   pos: ( -0.038937 -0.586933  1.564246)  para_oo sigma:          -2.67
            -3.9427          0.2681         -0.7410
             0.2935         -3.2837         -0.7641
            -0.7230         -0.8683         -0.7941

     Atom 46  Ca  pos: (  0.253257 -0.683488  1.723288)  para_oo sigma:          -3.38
            -3.5596         -0.1803          0.2417
            -0.2504         -3.0550          0.5000
             0.1635          0.4393         -3.5108

     Atom 47  Ca  pos: (  0.010780 -0.175408  1.735913)  para_oo sigma:          -2.64
            -2.7857         -0.1298         -0.0812
            -0.0877         -2.3758         -0.2646
            -0.0865         -0.2703         -2.7709

     Atom 48  Si  pos: ( -0.830546  1.522609  0.403617)  para_oo sigma:          -5.98
            -6.1029          0.4564          0.5282
             0.4739         -6.4756          0.1652
             0.5278          0.2750         -5.3498

     Atom 49  O   pos: ( -0.877127  1.505674  0.173578)  para_oo sigma:          -3.20
            -3.8794          0.0014          0.8963
            -0.1285         -4.7746         -0.2425
             0.8205         -0.2197         -0.9610

     Atom 50  O   pos: (  0.612174 -0.167040  0.485211)  para_oo sigma:          -3.11
            -1.9769          1.3509          0.6089
             1.2816         -3.0559          0.4561
             0.6620          0.5457         -4.2881

     Atom 51  O   pos: (  0.283097 -0.105612  1.540676)  para_oo sigma:          -0.35
            -0.3567         -0.2583          0.2228
            -0.3036          0.2272          0.0062
             0.2509          0.0053         -0.9260

     Atom 52  H   pos: (  0.419472 -0.156023  1.565108)  para_oo sigma:           0.00
             0.0000          0.0000          0.0000
             0.0000          0.0000          0.0000
             0.0000          0.0000          0.0000

     Atom 53  H   pos: (  0.316978  0.048011  1.543692)  para_oo sigma:           0.00
             0.0000          0.0000          0.0000
             0.0000          0.0000          0.0000
             0.0000          0.0000          0.0000

     Atom 54  O   pos: ( -0.757470  0.600479  1.803323)  para_oo sigma:          -0.25
            -0.4049         -0.0053          0.0909
             0.0066         -0.3238          0.6485
             0.0576          0.5924         -0.0100

     Atom 55  H   pos: ( -0.790197  0.598543  1.662399)  para_oo sigma:           0.00
             0.0000          0.0000          0.0000
             0.0000          0.0000          0.0000
             0.0000          0.0000          0.0000

     Atom 56  H   pos: ( -0.781186  0.735053  1.851207)  para_oo sigma:           0.00
             0.0000          0.0000          0.0000
             0.0000          0.0000          0.0000
             0.0000          0.0000          0.0000

     Atom 57  O   pos: (  0.200402  0.624119  0.256338)  para_oo sigma:          -0.67
            -0.4765         -0.2423         -0.0189
            -0.4045         -0.9682          0.0258
            -0.0042          0.0159         -0.5564

     Atom 58  H   pos: (  0.331051  0.633849  0.335514)  para_oo sigma:           0.00
             0.0000          0.0000          0.0000
             0.0000          0.0000          0.0000
             0.0000          0.0000          0.0000

     Atom 59  H   pos: (  0.119273  0.713996  0.337790)  para_oo sigma:           0.00
             0.0000          0.0000          0.0000
             0.0000          0.0000          0.0000
             0.0000          0.0000          0.0000

     Atom 60  O   pos: ( -0.433042  0.303089  1.985884)  para_oo sigma:          -0.43
            -0.6245          0.1367          0.1697
             0.2004         -0.0466         -0.2888
             0.1362         -0.2006         -0.6270

     Atom 61  H   pos: ( -0.523253  1.124105  0.037767)  para_oo sigma:           0.00
             0.0000          0.0000          0.0000
             0.0000          0.0000          0.0000
             0.0000          0.0000          0.0000

     Atom 62  H   pos: ( -0.453362  1.325248 -0.046337)  para_oo sigma:           0.00
             0.0000          0.0000          0.0000
             0.0000          0.0000          0.0000
             0.0000          0.0000          0.0000

     Atom 63  O   pos: (  0.006014  1.044648  0.234973)  para_oo sigma:          -0.64
            -0.5513          0.2410          0.1702
             0.2403         -0.5255          0.2326
             0.3208          0.4196         -0.8292

     Atom 64  H   pos: ( -0.909864  1.147712  0.331752)  para_oo sigma:           0.00
             0.0000          0.0000          0.0000
             0.0000          0.0000          0.0000
             0.0000          0.0000          0.0000

     Atom 65  H   pos: ( -0.045629  0.944272  0.327843)  para_oo sigma:           0.00
             0.0000          0.0000          0.0000
             0.0000          0.0000          0.0000
             0.0000          0.0000          0.0000

     Atom 66  O   pos: ( -0.362611  0.491198  0.162090)  para_oo sigma:          -0.61
            -0.9838          0.1865         -0.2056
             0.1600         -0.5586         -0.0407
            -0.2323         -0.0321         -0.2856

     Atom 67  H   pos: (  0.625366  0.168736  0.206629)  para_oo sigma:           0.00
             0.0000          0.0000          0.0000
             0.0000          0.0000          0.0000
             0.0000          0.0000          0.0000

     Atom 68  H   pos: ( -0.325697  0.599805  0.070988)  para_oo sigma:           0.00
             0.0000          0.0000          0.0000
             0.0000          0.0000          0.0000
             0.0000          0.0000          0.0000

     Atom 69  H   pos: ( -0.396649  0.565551  0.287034)  para_oo sigma:           0.00
             0.0000          0.0000          0.0000
             0.0000          0.0000          0.0000
             0.0000          0.0000          0.0000

     Atom 70  O   pos: (  0.487356 -0.833576  1.960308)  para_oo sigma:          -0.54
            -0.4490         -0.0008         -0.2503
             0.0207         -0.6456          0.0964
            -0.3288          0.1034         -0.5165

     Atom 71  H   pos: (  0.319268  0.068899  0.034219)  para_oo sigma:           0.00
             0.0000          0.0000          0.0000
             0.0000          0.0000          0.0000
             0.0000          0.0000          0.0000

     Atom 72  H   pos: (  0.628957 -0.839297  1.980186)  para_oo sigma:           0.00
             0.0000          0.0000          0.0000
             0.0000          0.0000          0.0000
             0.0000          0.0000          0.0000

     Atom 73  Ca  pos: (  0.381875  0.310653  0.897032)  para_oo sigma:          -2.96
            -3.1005         -0.3200         -0.1530
            -0.3230         -2.3181         -0.1533
            -0.1949         -0.1912         -3.4697

     Atom 74  Si  pos: ( -0.091654  0.297055  0.720661)  para_oo sigma:          -5.96
            -5.9466          0.2060          0.1916
             0.1890         -6.2651         -0.1451
             0.1340         -0.0826         -5.6740

     Atom 75  O   pos: ( -0.273295  0.218969  0.860608)  para_oo sigma:          -1.35
            -0.4627          0.7046         -1.5177
             0.7311         -2.3101         -0.8407
            -1.7218         -0.8761         -1.2666

     Atom 76  O   pos: (  0.048101  0.432925  0.859219)  para_oo sigma:          -1.46
            -1.2056          1.1859          1.4036
             1.2000         -1.8283          1.1916
             1.5134          1.3359         -1.3471

     Atom 77  O   pos: (  0.037469  0.099767  0.650441)  para_oo sigma:          -4.00
            -4.2848         -1.5524          0.1661
            -1.5683         -2.7286         -0.1570
             0.1415         -0.1947         -4.9945

     Atom 78  O   pos: ( -0.160099  0.408467  0.520925)  para_oo sigma:          -2.63
            -3.2304         -0.4904          1.2097
            -0.4853         -2.4503         -1.4713
             1.1668         -1.4007         -2.1955

     Atom 79  Ca  pos: (  0.069519  0.770364  0.871004)  para_oo sigma:          -2.56
            -3.0448         -0.1379          0.0748
            -0.1591         -1.9035          0.0558
             0.1091          0.0665         -2.7239

     Atom 80  Si  pos: ( -0.502058  0.801404  0.677549)  para_oo sigma:          -5.97
            -6.0923          0.3625         -0.1345
             0.3391         -6.1536         -0.0739
            -0.0690         -0.1101         -5.6607

     Atom 81  O   pos: ( -0.590517  0.663148  0.850033)  para_oo sigma:          -1.71
            -2.2669          0.9126         -1.2835
             0.7602         -2.0595         -1.4673
            -1.2345         -1.6263         -0.7900

     Atom 82  O   pos: ( -0.299717  0.900904  0.761708)  para_oo sigma:          -2.28
            -0.6798          0.8684          0.6582
             0.9121         -3.2382          0.2687
             0.6639          0.3157         -2.9209

     Atom 83  O   pos: ( -0.484031  0.708441  0.456204)  para_oo sigma:          -3.56
            -4.4043         -0.0851         -0.0881
            -0.0605         -4.1345          0.8874
            -0.1215          0.9369         -2.1521

     Atom 84  Ca  pos: (  0.234214 -0.136600  1.186332)  para_oo sigma:          -2.88
            -3.1113         -0.1877         -0.0720
            -0.1398         -2.2151         -0.1450
            -0.0157         -0.0832         -3.3214

     Atom 85  Si  pos: (  0.726747 -0.142936  1.361728)  para_oo sigma:          -5.91
            -5.9615          0.6715          0.4968
             0.6178         -5.6092          0.1812
             0.5003          0.1242         -6.1625

     Atom 86  O   pos: ( -0.207278  0.107346  1.353840)  para_oo sigma:          -1.74
            -1.9417          0.8175          0.2157
             0.8639          0.3044         -0.1586
             0.2920          0.0934         -3.5837

     Atom 87  O   pos: (  0.571099 -0.218226  1.196419)  para_oo sigma:          -1.70
            -1.4569          0.8362          1.6287
             0.9568         -2.6385          0.8523
             1.6350          0.8367         -1.0027

     Atom 88  O   pos: (  0.661025 -0.175690  1.597026)  para_oo sigma:          -2.51
            -3.1691          0.1496         -0.7791
             0.1354         -3.3654         -0.4365
            -0.9472         -0.5670         -0.9805

     Atom 89  Ca  pos: ( -0.131674  0.355496  1.153979)  para_oo sigma:          -3.25
            -3.9379         -0.0649         -0.2894
            -0.0604         -2.7046         -0.5176
            -0.3112         -0.5171         -3.1199

     Atom 90  Si  pos: (  0.329455  0.350197  1.333178)  para_oo sigma:          -5.91
            -5.7627          0.3998         -0.1450
             0.3431         -6.3132         -0.1051
            -0.0755         -0.1307         -5.6550

     Atom 91  O   pos: (  0.211136  0.200582  1.186726)  para_oo sigma:          -1.53
            -1.5568          1.0790          1.2790
             1.0894         -1.8104          1.4093
             1.3486          1.5846         -1.2164

     Atom 92  O   pos: ( -0.478382  0.459221  1.222958)  para_oo sigma:          -1.68
            -0.4975          0.9608         -1.3220
             0.9270         -2.5801         -0.6669
            -1.4618         -0.7049         -1.9529

     Atom 93  O   pos: (  0.168653  0.532176  1.381233)  para_oo sigma:          -3.58
            -3.6692         -1.3698         -0.0605
            -1.3774         -2.4500         -0.0828
            -0.0442         -0.0812         -4.6228

     Atom 94  O   pos: (  0.378722  0.249041  1.545957)  para_oo sigma:          -2.58
            -4.1539         -0.1136         -0.0212
            -0.2235         -2.5203         -1.2009
             0.0024         -1.2017         -1.0516

     Atom 95  Ca  pos: ( -0.036499  0.365961  0.213209)  para_oo sigma:          -3.18
            -3.5729         -0.1978         -0.2869
            -0.1557         -3.3981         -0.0266
            -0.3050         -0.0541         -2.5718

     Atom 96  Ca  pos: ( -0.298986  0.246077  1.651267)  para_oo sigma:          -3.32
            -2.8569         -0.3515          0.3694
            -0.3377         -3.5680          0.5150
             0.4157          0.5149         -3.5216

     Atom 97  Ca  pos: (  0.208692  0.311493  2.001935)  para_oo sigma:          -3.08
            -2.9355         -0.0117          0.2877
             0.0342         -3.1694         -0.0526
             0.2240         -0.0163         -3.1435

     Atom 98  O   pos: (  0.082309 -0.457138  1.938958)  para_oo sigma:           0.97
             1.9442          1.0554          0.6480
             0.9729          0.7713          0.5335
             0.5610          0.5390          0.1911

     Atom 99  H   pos: ( -0.035243 -0.526093  1.893962)  para_oo sigma:           0.00
             0.0000          0.0000          0.0000
             0.0000          0.0000          0.0000
             0.0000          0.0000          0.0000

     Atom100  O   pos: (  0.013866  0.168897  1.757472)  para_oo sigma:           1.42
             1.3055          0.3132         -1.2984
             0.3285          0.7428         -0.5811
            -1.4111         -0.7096          2.2086

     Atom101  H   pos: (  0.104059  0.214168  1.654439)  para_oo sigma:           0.00
             0.0000          0.0000          0.0000
             0.0000          0.0000          0.0000
             0.0000          0.0000          0.0000

     Atom102  O   pos: (  0.559282 -0.545415  1.581096)  para_oo sigma:          -0.54
            -0.6290         -0.1926          0.0812
            -0.2163         -0.1442          0.0556
             0.1239          0.0596         -0.8343

     Atom103  H   pos: (  0.586655 -0.398118  1.596670)  para_oo sigma:           0.00
             0.0000          0.0000          0.0000
             0.0000          0.0000          0.0000
             0.0000          0.0000          0.0000

     Atom104  H   pos: (  0.697626 -0.593361  1.590492)  para_oo sigma:           0.00
             0.0000          0.0000          0.0000
             0.0000          0.0000          0.0000
             0.0000          0.0000          0.0000

     Atom105  O   pos: ( -0.240041  0.587761  1.667577)  para_oo sigma:          -0.56
            -0.2025         -0.1354          0.0499
            -0.1769         -0.8853         -0.0426
             0.0406         -0.0432         -0.5910

     Atom106  H   pos: ( -0.353580  0.667543  1.619172)  para_oo sigma:           0.00
             0.0000          0.0000          0.0000
             0.0000          0.0000          0.0000
             0.0000          0.0000          0.0000

     Atom107  H   pos: ( -0.126454  0.669822  1.615723)  para_oo sigma:           0.00
             0.0000          0.0000          0.0000
             0.0000          0.0000          0.0000
             0.0000          0.0000          0.0000

     Atom108  O   pos: ( -0.051802  0.772245  0.517092)  para_oo sigma:          -1.11
            -1.1775         -0.2110         -0.4585
            -0.1581         -0.9235          0.0183
            -0.4493         -0.0705         -1.2249

     Atom109  H   pos: ( -0.106001  0.630510  0.517814)  para_oo sigma:           0.00
             0.0000          0.0000          0.0000
             0.0000          0.0000          0.0000
             0.0000          0.0000          0.0000

     Atom110  H   pos: ( -0.157860  0.848485  0.593341)  para_oo sigma:           0.00
             0.0000          0.0000          0.0000
             0.0000          0.0000          0.0000
             0.0000          0.0000          0.0000

     Atom111  O   pos: ( -0.233505  0.823708 -0.007916)  para_oo sigma:          -0.78
            -0.5659          0.0226          0.0837
            -0.0201         -0.7210         -0.0011
             0.2155         -0.0560         -1.0636

     Atom112  H   pos: ( -0.101291  0.843519  0.045095)  para_oo sigma:           0.00
             0.0000          0.0000          0.0000
             0.0000          0.0000          0.0000
             0.0000          0.0000          0.0000

     Atom113  H   pos: ( -0.314500  0.914723  0.078832)  para_oo sigma:           0.00
             0.0000          0.0000          0.0000
             0.0000          0.0000          0.0000
             0.0000          0.0000          0.0000

     Atom114  O   pos: ( -0.456503  1.008804  0.237923)  para_oo sigma:          -1.17
            -1.3232         -0.1941         -0.0856
            -0.0989         -1.1172         -0.2122
            -0.1153         -0.2355         -1.0814

     Atom115  H   pos: ( -0.405415  1.112913  0.324366)  para_oo sigma:           0.00
             0.0000          0.0000          0.0000
             0.0000          0.0000          0.0000
             0.0000          0.0000          0.0000

     Atom116  H   pos: ( -0.476370  0.886195  0.330273)  para_oo sigma:           0.00
             0.0000          0.0000          0.0000
             0.0000          0.0000          0.0000
             0.0000          0.0000          0.0000

     Paramagnetic US L_R Q_R contribution in ppm:

     Atom  1  O   pos: ( -0.246623  1.431214  0.075287)  para_lq sigma:        -101.90
          -103.5572         -4.1766         -0.6791
            -4.1177        -96.9091          1.2529
            -0.1022          1.6605       -105.2373

     Atom  2  H   pos: ( -0.111339  1.485461  0.108121)  para_lq sigma:           0.00
             0.0000          0.0000          0.0000
             0.0000          0.0000          0.0000
             0.0000          0.0000          0.0000

     Atom  3  H   pos: ( -0.289930  1.381943  0.204155)  para_lq sigma:           0.00
             0.0000          0.0000          0.0000
             0.0000          0.0000          0.0000
             0.0000          0.0000          0.0000

     Atom  4  O   pos: (  0.212157  0.127328  0.255290)  para_lq sigma:         -99.47
           -97.3099         -4.4283         -3.2784
            -4.1047       -100.2461          1.7597
            -3.5103          1.5537       -100.8399

     Atom  5  H   pos: (  0.166497  0.008566  0.323865)  para_lq sigma:           0.00
             0.0000          0.0000          0.0000
             0.0000          0.0000          0.0000
             0.0000          0.0000          0.0000

     Atom  6  H   pos: (  0.304865  0.187297  0.355307)  para_lq sigma:           0.00
             0.0000          0.0000          0.0000
             0.0000          0.0000          0.0000
             0.0000          0.0000          0.0000

     Atom  7  O   pos: (  0.726151  0.065936  0.203230)  para_lq sigma:        -101.69
          -101.1499          2.2614          3.5397
             2.1125       -103.4051          4.5432
             3.8014          4.4931       -100.5239

     Atom  8  H   pos: (  0.686865 -0.032609  0.313080)  para_lq sigma:           0.00
             0.0000          0.0000          0.0000
             0.0000          0.0000          0.0000
             0.0000          0.0000          0.0000

     Atom  9  O   pos: (  0.324989 -0.086825  1.969861)  para_lq sigma:        -101.43
           -99.9040          4.4672          1.8287
             4.5164        -99.6675          4.5577
             1.7742          4.5847       -104.7044

     Atom 10  H   pos: (  0.429802 -0.129591  1.882044)  para_lq sigma:           0.00
             0.0000          0.0000          0.0000
             0.0000          0.0000          0.0000
             0.0000          0.0000          0.0000

     Atom 11  H   pos: (  0.224292  0.746510  0.031652)  para_lq sigma:           0.00
             0.0000          0.0000          0.0000
             0.0000          0.0000          0.0000
             0.0000          0.0000          0.0000

     Atom 12  O   pos: (  0.454506  0.251746  0.526166)  para_lq sigma:        -100.59
          -103.7305         -1.1807         -0.0704
            -1.2125       -103.4159          2.2357
            -0.0728          2.4594        -94.6275

     Atom 13  H   pos: (  0.568720  0.342933  0.511001)  para_lq sigma:           0.00
             0.0000          0.0000          0.0000
             0.0000          0.0000          0.0000
             0.0000          0.0000          0.0000

     Atom 14  H   pos: (  0.519563  0.124915  0.553520)  para_lq sigma:           0.00
             0.0000          0.0000          0.0000
             0.0000          0.0000          0.0000
             0.0000          0.0000          0.0000

     Atom 15  O   pos: ( -0.469387  0.860284  1.510257)  para_lq sigma:        -101.58
          -104.2909         -1.6568          0.8539
            -2.0249       -104.8735         -2.5149
             0.8544         -2.4906        -95.5749

     Atom 16  H   pos: ( -0.607966  0.889947  1.533255)  para_lq sigma:           0.00
             0.0000          0.0000          0.0000
             0.0000          0.0000          0.0000
             0.0000          0.0000          0.0000

     Atom 17  H   pos: ( -0.392770  0.987576  1.530902)  para_lq sigma:           0.00
             0.0000          0.0000          0.0000
             0.0000          0.0000          0.0000
             0.0000          0.0000          0.0000

     Atom 18  O   pos: ( -0.342175  1.338141  0.469715)  para_lq sigma:        -100.95
          -105.5079         -0.3959         -0.1300
            -0.3724       -103.4699         -1.1920
            -0.1449         -1.3215        -93.8728

     Atom 19  H   pos: ( -0.450904  1.435456  0.481037)  para_lq sigma:           0.00
             0.0000          0.0000          0.0000
             0.0000          0.0000          0.0000
             0.0000          0.0000          0.0000

     Atom 20  H   pos: ( -0.221702  1.421771  0.479950)  para_lq sigma:           0.00
             0.0000          0.0000          0.0000
             0.0000          0.0000          0.0000
             0.0000          0.0000          0.0000

     Atom 21  O   pos: ( -0.209480  0.902473  1.922325)  para_lq sigma:        -100.29
           -95.7735         -1.8624          5.6517
            -2.0374       -103.6191         -1.5465
             5.6979         -1.6914       -101.4843

     Atom 22  H   pos: ( -0.284452  0.904040  2.047089)  para_lq sigma:           0.00
             0.0000          0.0000          0.0000
             0.0000          0.0000          0.0000
             0.0000          0.0000          0.0000

     Atom 23  H   pos: ( -0.216289  0.765239  1.876202)  para_lq sigma:           0.00
             0.0000          0.0000          0.0000
             0.0000          0.0000          0.0000
             0.0000          0.0000          0.0000

     Atom 24  Ca  pos: ( -0.270457  1.226037  0.854762)  para_lq sigma:         201.65
           200.7523         -0.3206         -0.9569
            -0.8155        202.9548          0.0344
            -1.4305         -0.1491        201.2283

     Atom 25  Si  pos: ( -0.757818  1.195442  0.708545)  para_lq sigma:          -0.34
             1.6744          1.8891         -0.7016
             2.3824         -2.3218          0.7116
            -0.5968          1.1252         -0.3875

     Atom 26  O   pos: ( -0.948546  1.154136  0.843567)  para_lq sigma:        -109.80
          -111.7379         -1.2545          3.9456
            -1.2361       -107.1424          0.5563
             5.0224          0.7698       -110.5196

     Atom 27  O   pos: ( -0.604368  1.328180  0.832026)  para_lq sigma:        -109.37
          -109.9537         -2.8864         -2.5535
            -2.7920       -108.1604         -2.4337
            -3.1787         -3.0149       -109.9851

     Atom 28  O   pos: ( -0.668279  0.979574  0.649805)  para_lq sigma:        -101.79
          -101.9720          3.5083          0.3006
             3.3800       -105.3212         -0.1352
             0.3603          0.2136        -98.0908

     Atom 29  O   pos: ( -0.809996  1.294521  0.492148)  para_lq sigma:        -101.86
           -98.8268          0.8696         -1.3446
             0.9431       -103.9833          3.2289
            -1.3869          2.9906       -102.7619

     Atom 30  Ca  pos: (  0.674222 -0.148213  0.852121)  para_lq sigma:         201.96
           201.7716         -0.4226          0.2176
            -0.4860        203.0586          0.0876
             0.1514          0.1327        201.0595

     Atom 31  Si  pos: (  0.156813 -0.093016  0.734048)  para_lq sigma:          -0.54
             0.7808          2.5222          0.9591
             2.9542         -1.3215         -2.0445
             1.1083         -1.0535         -1.0919

     Atom 32  O   pos: (  0.014083 -0.223132  0.873849)  para_lq sigma:        -110.02
          -110.2297         -2.9452          2.6722
            -2.6447       -109.1161          2.6892
             3.2541          3.3544       -110.7184

     Atom 33  O   pos: (  0.353280 -0.037587  0.854656)  para_lq sigma:        -109.24
          -111.2297         -1.6159         -3.3081
            -1.9546       -106.8122         -0.7522
            -4.1146         -1.0224       -109.6651

     Atom 34  O   pos: (  0.214988 -0.207432  0.522715)  para_lq sigma:        -103.54
          -103.9449          1.7251          2.2468
             1.9262       -102.4584         -3.1073
             2.1800         -2.9191       -104.2067

     Atom 35  Ca  pos: ( -0.437422  0.793264  1.149094)  para_lq sigma:         202.27
           202.9571         -1.0933          0.2572
            -1.1933        202.8355          0.0595
             0.6652          0.3042        201.0136

     Atom 36  Si  pos: (  0.075526  0.753246  1.315312)  para_lq sigma:          -0.77
            -0.8330          1.4584         -0.9538
             1.7828         -3.5977          1.1942
            -1.1666          1.4402          2.1281

     Atom 37  O   pos: ( -0.765241  0.896649  1.187769)  para_lq sigma:        -110.53
          -111.3162         -2.5331          2.5816
            -2.5809       -109.6121          2.0500
             2.8171          2.0497       -110.6613

     Atom 38  O   pos: ( -0.111783  0.703647  1.171488)  para_lq sigma:        -110.40
          -111.9032         -1.3889         -3.4968
            -1.4122       -108.1410         -0.6949
            -4.0818         -1.1010       -111.1583

     Atom 39  O   pos: (  0.021704  0.847089  1.526270)  para_lq sigma:        -110.86
          -108.9345          0.1909          1.3869
             0.7684       -108.9314         -2.0556
             1.7375         -2.3399       -114.7147

     Atom 40  Ca  pos: ( -0.739088  1.240443  1.159527)  para_lq sigma:         201.80
           202.2836         -1.4654         -1.0387
            -1.2956        202.4062         -0.0665
            -0.7198         -0.0996        200.7153

     Atom 41  Si  pos: ( -0.008600 -0.506520  1.338928)  para_lq sigma:          -0.90
             0.5841          1.8333          0.1895
             2.4584         -4.5060         -0.0774
            -0.0013          0.3126          1.2214

     Atom 42  O   pos: ( -0.397623  1.161778  1.170241)  para_lq sigma:        -110.80
          -111.2515         -2.0378         -2.3393
            -2.2303       -110.3013         -2.6215
            -3.0467         -2.5577       -110.8343

     Atom 43  O   pos: (  0.215237 -0.484728  1.263913)  para_lq sigma:        -110.54
          -115.5026         -0.5275          2.5757
            -0.0020       -107.8258          0.1735
             2.7918          0.1953       -108.2841

     Atom 44  O   pos: ( -0.072448 -0.263037  1.346317)  para_lq sigma:        -103.90
          -104.8626          2.8995          0.7080
             2.3769       -106.0571         -0.3149
             0.8456         -0.2742       -100.7806

     Atom 45  O   pos: ( -0.038937 -0.586933  1.564246)  para_lq sigma:        -111.60
          -108.6692          0.1782          0.6553
             0.4551       -110.8367          3.0262
             0.7948          2.7248       -115.2990

     Atom 46  Ca  pos: (  0.253257 -0.683488  1.723288)  para_lq sigma:         202.57
           201.9484         -0.7931          0.4220
            -1.1834        203.5885          1.5867
             0.1919          1.7959        202.1861

     Atom 47  Ca  pos: (  0.010780 -0.175408  1.735913)  para_lq sigma:         202.13
           201.6215          0.2206          0.5479
            -0.3832        203.6200         -1.4238
             1.1491         -1.8356        201.1541

     Atom 48  Si  pos: ( -0.830546  1.522609  0.403617)  para_lq sigma:          -0.64
            -0.9135          2.7925          3.8788
             3.0540         -3.5866          2.1052
             2.6872          0.8907          2.5710

     Atom 49  O   pos: ( -0.877127  1.505674  0.173578)  para_lq sigma:        -110.43
          -107.6143          0.1818         -0.7427
             0.0681       -107.4264          0.9014
            -1.3392         -0.2260       -116.2376

     Atom 50  O   pos: (  0.612174 -0.167040  0.485211)  para_lq sigma:        -111.20
          -113.6691         -4.1142         -1.8598
            -4.1093       -110.3635         -1.0884
            -1.3979         -0.7267       -109.5607

     Atom 51  O   pos: (  0.283097 -0.105612  1.540676)  para_lq sigma:        -101.63
          -103.9456          0.4570         -1.4808
             0.4489       -104.0698          0.1740
            -1.7310          0.2053        -96.8844

     Atom 52  H   pos: (  0.419472 -0.156023  1.565108)  para_lq sigma:           0.00
             0.0000          0.0000          0.0000
             0.0000          0.0000          0.0000
             0.0000          0.0000          0.0000

     Atom 53  H   pos: (  0.316978  0.048011  1.543692)  para_lq sigma:           0.00
             0.0000          0.0000          0.0000
             0.0000          0.0000          0.0000
             0.0000          0.0000          0.0000

     Atom 54  O   pos: ( -0.757470  0.600479  1.803323)  para_lq sigma:        -100.07
           -92.5865          2.2528         -2.1171
             2.1404       -103.5625         -1.7411
            -2.0244         -1.6575       -104.0671

     Atom 55  H   pos: ( -0.790197  0.598543  1.662399)  para_lq sigma:           0.00
             0.0000          0.0000          0.0000
             0.0000          0.0000          0.0000
             0.0000          0.0000          0.0000

     Atom 56  H   pos: ( -0.781186  0.735053  1.851207)  para_lq sigma:           0.00
             0.0000          0.0000          0.0000
             0.0000          0.0000          0.0000
             0.0000          0.0000          0.0000

     Atom 57  O   pos: (  0.200402  0.624119  0.256338)  para_lq sigma:        -100.39
          -102.6802          2.6582         -1.2752
             2.3938        -98.4124         -3.9858
            -0.9963         -4.4528       -100.0898

     Atom 58  H   pos: (  0.331051  0.633849  0.335514)  para_lq sigma:           0.00
             0.0000          0.0000          0.0000
             0.0000          0.0000          0.0000
             0.0000          0.0000          0.0000

     Atom 59  H   pos: (  0.119273  0.713996  0.337790)  para_lq sigma:           0.00
             0.0000          0.0000          0.0000
             0.0000          0.0000          0.0000
             0.0000          0.0000          0.0000

     Atom 60  O   pos: ( -0.433042  0.303089  1.985884)  para_lq sigma:         -98.83
           -96.5881         -3.2310         -2.9213
            -3.6154       -100.5210          2.7890
            -3.1329          2.5934        -99.3957

     Atom 61  H   pos: ( -0.523253  1.124105  0.037767)  para_lq sigma:           0.00
             0.0000          0.0000          0.0000
             0.0000          0.0000          0.0000
             0.0000          0.0000          0.0000

     Atom 62  H   pos: ( -0.453362  1.325248 -0.046337)  para_lq sigma:           0.00
             0.0000          0.0000          0.0000
             0.0000          0.0000          0.0000
             0.0000          0.0000          0.0000

     Atom 63  O   pos: (  0.006014  1.044648  0.234973)  para_lq sigma:        -100.36
           -97.0244         -5.3619         -1.8323
            -5.2570       -100.1647          0.7963
            -1.5647          1.1756       -103.9044

     Atom 64  H   pos: ( -0.909864  1.147712  0.331752)  para_lq sigma:           0.00
             0.0000          0.0000          0.0000
             0.0000          0.0000          0.0000
             0.0000          0.0000          0.0000

     Atom 65  H   pos: ( -0.045629  0.944272  0.327843)  para_lq sigma:           0.00
             0.0000          0.0000          0.0000
             0.0000          0.0000          0.0000
             0.0000          0.0000          0.0000

     Atom 66  O   pos: ( -0.362611  0.491198  0.162090)  para_lq sigma:        -100.62
           -94.9853          0.3042          3.3567
            -0.0525       -102.7885          0.1012
             3.3362          0.2154       -104.0822

     Atom 67  H   pos: (  0.625366  0.168736  0.206629)  para_lq sigma:           0.00
             0.0000          0.0000          0.0000
             0.0000          0.0000          0.0000
             0.0000          0.0000          0.0000

     Atom 68  H   pos: ( -0.325697  0.599805  0.070988)  para_lq sigma:           0.00
             0.0000          0.0000          0.0000
             0.0000          0.0000          0.0000
             0.0000          0.0000          0.0000

     Atom 69  H   pos: ( -0.396649  0.565551  0.287034)  para_lq sigma:           0.00
             0.0000          0.0000          0.0000
             0.0000          0.0000          0.0000
             0.0000          0.0000          0.0000

     Atom 70  O   pos: (  0.487356 -0.833576  1.960308)  para_lq sigma:        -100.41
          -102.8361          0.2642          1.0494
             0.0293        -92.5835          1.4399
             0.9722          1.6182       -105.8211

     Atom 71  H   pos: (  0.319268  0.068899  0.034219)  para_lq sigma:           0.00
             0.0000          0.0000          0.0000
             0.0000          0.0000          0.0000
             0.0000          0.0000          0.0000

     Atom 72  H   pos: (  0.628957 -0.839297  1.980186)  para_lq sigma:           0.00
             0.0000          0.0000          0.0000
             0.0000          0.0000          0.0000
             0.0000          0.0000          0.0000

     Atom 73  Ca  pos: (  0.381875  0.310653  0.897032)  para_lq sigma:         201.91
           201.3108         -0.9338         -0.5447
            -0.8944        202.8353         -0.0275
            -0.6580         -0.2759        201.5977

     Atom 74  Si  pos: ( -0.091654  0.297055  0.720661)  para_lq sigma:          -0.83
            -0.9389          1.4648          0.5209
             1.4192         -2.5990         -0.8730
             1.4482         -1.6114          1.0538

     Atom 75  O   pos: ( -0.273295  0.218969  0.860608)  para_lq sigma:        -111.26
          -113.4655         -2.2787          4.1393
            -2.2219       -108.5604          1.3708
             4.4478          1.5977       -111.7521

     Atom 76  O   pos: (  0.048101  0.432925  0.859219)  para_lq sigma:        -110.33
          -110.1462         -2.9456         -2.3290
            -2.5789       -109.9273         -2.7373
            -2.3762         -2.9652       -110.9147

     Atom 77  O   pos: (  0.037469  0.099767  0.650441)  para_lq sigma:        -102.70
          -102.4155          3.4927         -0.0637
             3.5477       -105.7448         -0.0776
            -0.0562         -0.0773        -99.9274

     Atom 78  O   pos: ( -0.160099  0.408467  0.520925)  para_lq sigma:        -109.86
          -108.1041          1.3065         -2.7789
             1.1784       -109.7380          3.6470
            -2.1899          3.2388       -111.7374

     Atom 79  Ca  pos: (  0.069519  0.770364  0.871004)  para_lq sigma:         201.94
           200.4698         -0.1307          0.5283
            -0.2572        202.9979         -0.2254
             0.4695         -0.1130        202.3426

     Atom 80  Si  pos: ( -0.502058  0.801404  0.677549)  para_lq sigma:          -0.82
            -1.6724          2.6361         -0.3706
             2.2385         -2.4755         -0.1865
            -0.7203          0.1193          1.6972

     Atom 81  O   pos: ( -0.590517  0.663148  0.850033)  para_lq sigma:        -110.15
          -108.3016         -1.6029          1.8167
            -1.5964       -110.3937          3.5034
             1.9564          4.0326       -111.7484

     Atom 82  O   pos: ( -0.299717  0.900904  0.761708)  para_lq sigma:        -110.16
          -113.9757         -2.8511         -2.8175
            -2.3309       -108.0692         -0.9718
            -3.0220         -1.2535       -108.4392

     Atom 83  O   pos: ( -0.484031  0.708441  0.456204)  para_lq sigma:        -108.07
          -105.7653          0.2705          0.9875
             0.4993       -107.5232         -2.4552
             0.7662         -2.3715       -110.9073

     Atom 84  Ca  pos: (  0.234214 -0.136600  1.186332)  para_lq sigma:         201.89
           200.8502         -0.1435          0.4478
            -0.2324        204.1310         -0.2714
             0.4970          0.1097        200.6785

     Atom 85  Si  pos: (  0.726747 -0.142936  1.361728)  para_lq sigma:          -0.97
            -1.5994          3.3816          2.3278
             2.5147         -0.1525          0.6929
             2.1325          0.2593         -1.1520

     Atom 86  O   pos: ( -0.207278  0.107346  1.353840)  para_lq sigma:        -111.19
          -109.0265         -1.1100          0.1600
            -1.6991       -116.5826          0.4770
             0.2278          0.5989       -107.9731

     Atom 87  O   pos: (  0.571099 -0.218226  1.196419)  para_lq sigma:        -110.67
          -111.3077         -1.6410         -3.2295
            -1.1444       -108.8394         -1.1016
            -3.3887         -1.5062       -111.8656

     Atom 88  O   pos: (  0.661025 -0.175690  1.597026)  para_lq sigma:        -112.63
          -110.6033         -0.3805          2.3333
            -0.0504       -110.3234          0.2399
             2.0985          0.2416       -116.9771

     Atom 89  Ca  pos: ( -0.131674  0.355496  1.153979)  para_lq sigma:         200.87
           197.9606         -0.1728         -0.5729
            -0.1618        202.4319         -0.8525
            -0.4675         -0.6894        202.2312

     Atom 90  Si  pos: (  0.329455  0.350197  1.333178)  para_lq sigma:          -0.93
            -0.9424          2.1478         -0.2640
             1.8995         -2.8433         -0.6196
             0.0603         -1.0595          0.9974

     Atom 91  O   pos: (  0.211136  0.200582  1.186726)  para_lq sigma:        -111.19
          -109.9196         -2.5769         -1.8435
            -2.3204       -111.1303         -2.7022
            -2.4018         -3.4676       -112.5245

     Atom 92  O   pos: ( -0.478382  0.459221  1.222958)  para_lq sigma:        -111.58
          -113.8363         -2.5614          3.4139
            -2.5990       -109.6168          1.1937
             3.6252          1.6832       -111.2809

     Atom 93  O   pos: (  0.168653  0.532176  1.381233)  para_lq sigma:        -104.16
          -103.8630          3.4230         -0.3295
             3.4161       -107.4441          0.4108
            -0.3584          0.4736       -101.1792

     Atom 94  O   pos: (  0.378722  0.249041  1.545957)  para_lq sigma:        -109.41
          -106.9530          0.5230         -1.9014
             0.2114       -109.2388          2.7931
            -1.7590          2.6320       -112.0253

     Atom 95  Ca  pos: ( -0.036499  0.365961  0.213209)  para_lq sigma:         201.58
           199.7516         -0.9356         -0.2472
            -0.7864        200.7874         -0.0086
            -0.9254          0.1042        204.1889

     Atom 96  Ca  pos: ( -0.298986  0.246077  1.651267)  para_lq sigma:         201.53
           202.9734         -0.9982          1.3706
            -1.1457        200.7404          1.9368
             1.2018          1.8066        200.8794

     Atom 97  Ca  pos: (  0.208692  0.311493  2.001935)  para_lq sigma:         203.32
           203.8532         -0.7973          1.4523
            -0.1600        202.0887          1.1838
             1.3782          2.0017        204.0035

     Atom 98  O   pos: (  0.082309 -0.457138  1.938958)  para_lq sigma:        -113.00
          -114.8501         -2.4961         -2.6439
            -2.6499       -112.5884         -1.3388
            -2.6481         -0.9374       -111.5732

     Atom 99  H   pos: ( -0.035243 -0.526093  1.893962)  para_lq sigma:           0.00
             0.0000          0.0000          0.0000
             0.0000          0.0000          0.0000
             0.0000          0.0000          0.0000

     Atom100  O   pos: (  0.013866  0.168897  1.757472)  para_lq sigma:        -110.97
          -111.3363         -2.0623          5.1294
            -1.6974       -108.1860          1.8238
             5.7993          2.1529       -113.3861

     Atom101  H   pos: (  0.104059  0.214168  1.654439)  para_lq sigma:           0.00
             0.0000          0.0000          0.0000
             0.0000          0.0000          0.0000
             0.0000          0.0000          0.0000

     Atom102  O   pos: (  0.559282 -0.545415  1.581096)  para_lq sigma:        -101.42
          -104.6902          0.3424         -0.9373
             0.2871       -104.5522         -0.8927
            -1.0519         -0.8790        -95.0316

     Atom103  H   pos: (  0.586655 -0.398118  1.596670)  para_lq sigma:           0.00
             0.0000          0.0000          0.0000
             0.0000          0.0000          0.0000
             0.0000          0.0000          0.0000

     Atom104  H   pos: (  0.697626 -0.593361  1.590492)  para_lq sigma:           0.00
             0.0000          0.0000          0.0000
             0.0000          0.0000          0.0000
             0.0000          0.0000          0.0000

     Atom105  O   pos: ( -0.240041  0.587761  1.667577)  para_lq sigma:        -100.27
          -104.6143          0.1908         -0.1058
             0.7324       -100.4698          4.0881
            -0.1547          4.4998        -95.7267

     Atom106  H   pos: ( -0.353580  0.667543  1.619172)  para_lq sigma:           0.00
             0.0000          0.0000          0.0000
             0.0000          0.0000          0.0000
             0.0000          0.0000          0.0000

     Atom107  H   pos: ( -0.126454  0.669822  1.615723)  para_lq sigma:           0.00
             0.0000          0.0000          0.0000
             0.0000          0.0000          0.0000
             0.0000          0.0000          0.0000

     Atom108  O   pos: ( -0.051802  0.772245  0.517092)  para_lq sigma:        -101.57
          -101.7805         -0.7314          2.2331
            -0.6038       -104.4618         -1.8527
             2.1327         -2.1254        -98.4673

     Atom109  H   pos: ( -0.106001  0.630510  0.517814)  para_lq sigma:           0.00
             0.0000          0.0000          0.0000
             0.0000          0.0000          0.0000
             0.0000          0.0000          0.0000

     Atom110  H   pos: ( -0.157860  0.848485  0.593341)  para_lq sigma:           0.00
             0.0000          0.0000          0.0000
             0.0000          0.0000          0.0000
             0.0000          0.0000          0.0000

     Atom111  O   pos: ( -0.233505  0.823708 -0.007916)  para_lq sigma:        -100.79
          -103.2581          2.1793          0.6270
             1.7295        -98.9124         -5.9124
             0.0201         -5.9624       -100.2030

     Atom112  H   pos: ( -0.101291  0.843519  0.045095)  para_lq sigma:           0.00
             0.0000          0.0000          0.0000
             0.0000          0.0000          0.0000
             0.0000          0.0000          0.0000

     Atom113  H   pos: ( -0.314500  0.914723  0.078832)  para_lq sigma:           0.00
             0.0000          0.0000          0.0000
             0.0000          0.0000          0.0000
             0.0000          0.0000          0.0000

     Atom114  O   pos: ( -0.456503  1.008804  0.237923)  para_lq sigma:        -100.88
           -95.9867         -3.7485         -1.4180
            -3.2849       -103.9982          0.0231
            -1.4368         -0.3668       -102.6683

     Atom115  H   pos: ( -0.405415  1.112913  0.324366)  para_lq sigma:           0.00
             0.0000          0.0000          0.0000
             0.0000          0.0000          0.0000
             0.0000          0.0000          0.0000

     Atom116  H   pos: ( -0.476370  0.886195  0.330273)  para_lq sigma:           0.00
             0.0000          0.0000          0.0000
             0.0000          0.0000          0.0000
             0.0000          0.0000          0.0000


     Total NMR chemical shifts in ppm: ---------------------------------------
     (adopting the Simpson convention for anisotropy and asymmetry)-----------

     Atom  1  O   pos: ( -0.246623  1.431214  0.075287)  Total sigma:         246.89
           269.3616         23.0856          4.4621
            24.6833        229.8313        -17.8003
             5.9644        -10.2294        241.4774

     O    1    anisotropy:    -53.47    eta:   -0.8938
     O    1    sigma_11=    248.78    axis=(  0.220139 -0.385273  0.896161)
     O    1    sigma_22=    280.64    axis=( -0.900685 -0.433054  0.035075)
     O    1    sigma_33=    211.24    axis=( -0.374572  0.814880  0.442342)

     Atom  2  H   pos: ( -0.111339  1.485461  0.108121)  Total sigma:          20.98
            38.8180          8.0313          5.8067
             8.0501         11.6330          1.1737
             7.6894          1.6778         12.4795

     H    2    anisotropy:     32.42    eta:   -0.0773
     H    2    sigma_11=     11.00    axis=(  0.144755  0.292554 -0.945229)
     H    2    sigma_22=      9.33    axis=(  0.305925 -0.921717 -0.238427)
     H    2    sigma_33=     42.59    axis=(  0.940987  0.254656  0.222923)

     Atom  3  H   pos: ( -0.289930  1.381943  0.204155)  Total sigma:          26.01
            20.4835          3.7973         -6.0147
             4.3910         19.0192         -6.7789
            -7.1396         -6.3345         38.5288

     H    3    anisotropy:     25.53    eta:   -0.2303
     H    3    sigma_11=     19.46    axis=(  0.745986  0.507106  0.431681)
     H    3    sigma_22=     15.54    axis=(  0.585712 -0.808075 -0.062902)
     H    3    sigma_33=     43.03    axis=( -0.316932 -0.299765  0.899831)

     Atom  4  O   pos: (  0.212157  0.127328  0.255290)  Total sigma:         225.74
           225.9152        -10.3648          9.2218
            -4.7029        221.8438          3.8048
             7.7462          2.2848        229.4491

     O    4    anisotropy:    -19.95    eta:   -0.6700
     O    4    sigma_11=    227.93    axis=(  0.366217 -0.737280 -0.567717)
     O    4    sigma_22=    236.84    axis=( -0.683488  0.200881 -0.701777)
     O    4    sigma_33=    212.44    axis=( -0.631450 -0.645031  0.430356)

     Atom  5  H   pos: (  0.166497  0.008566  0.323865)  Total sigma:          25.03
            19.2159          3.2641         -1.3346
             3.9109         31.8146         -7.7178
            -2.0307         -8.4590         24.0737

     H    5    anisotropy:     19.07    eta:   -0.0886
     H    5    sigma_11=     19.24    axis=(  0.473945  0.376786  0.795870)
     H    5    sigma_22=     18.12    axis=(  0.855704 -0.410285 -0.315336)
     H    5    sigma_33=     37.75    axis=( -0.207720 -0.830481  0.516870)

     Atom  6  H   pos: (  0.304865  0.187297  0.355307)  Total sigma:          20.10
            22.9117          8.0681         14.1968
             8.0032         13.8284          7.3598
            14.5246          8.1583         23.5563

     H    6    anisotropy:     32.88    eta:   -0.0366
     H    6    sigma_11=      9.54    axis=( -0.054771 -0.848760  0.525934)
     H    6    sigma_22=      8.74    axis=(  0.755771 -0.379466 -0.533681)
     H    6    sigma_33=     42.02    axis=(  0.652541  0.368256  0.662252)

     Atom  7  O   pos: (  0.726151  0.065936  0.203230)  Total sigma:         229.58
           214.6179         11.5100        -15.0185
             4.2966        239.3564        -20.4936
           -12.1945        -15.1273        234.7586

     O    7    anisotropy:     45.62    eta:   -0.4378
     O    7    sigma_11=    221.03    axis=( -0.355536  0.725702  0.589026)
     O    7    sigma_22=    207.72    axis=(  0.879628  0.046738  0.473361)
     O    7    sigma_33=    259.99    axis=( -0.315989 -0.686420  0.654964)

     Atom  8  H   pos: (  0.686865 -0.032609  0.313080)  Total sigma:          18.16
             9.2309          6.9648         -8.3752
             5.6328         21.5615        -16.7328
            -7.4029        -17.2810         23.6866

     H    8    anisotropy:     36.80    eta:   -0.0682
     H    8    sigma_11=      6.73    axis=(  0.792073 -0.574137 -0.207333)
     H    8    sigma_22=      5.06    axis=(  0.538153  0.496464  0.681113)
     H    8    sigma_33=     42.69    axis=( -0.288119 -0.651068  0.702210)

     Atom  9  O   pos: (  0.324989 -0.086825  1.969861)  Total sigma:         265.69
           254.3707         -2.5274        -12.8485
            -0.5449        247.6322        -10.0418
           -18.0744         -9.2289        295.0730

     O    9    anisotropy:     53.97    eta:   -0.2615
     O    9    sigma_11=    252.41    axis=( -0.799859  0.578699 -0.159162)
     O    9    sigma_22=    243.00    axis=( -0.518630 -0.799891 -0.301990)
     O    9    sigma_33=    301.67    axis=( -0.302074 -0.159004  0.939930)

     Atom 10  H   pos: (  0.429802 -0.129591  1.882044)  Total sigma:          28.22
            30.4753         -2.6594         -9.2042
            -3.4734         20.9566          3.1859
            -8.0082          2.1635         33.2332

     H   10    anisotropy:     19.71    eta:   -0.2433
     H   10    sigma_11=     23.25    axis=( -0.720126  0.182083 -0.669526)
     H   10    sigma_22=     20.05    axis=(  0.264849  0.964023 -0.022691)
     H   10    sigma_33=     41.36    axis=( -0.641306  0.193664  0.742442)

     Atom 11  H   pos: (  0.224292  0.746510  0.031652)  Total sigma:          22.14
            12.3985         -0.4038          0.5407
             0.3641         17.9512        -13.9650
            -0.9436        -12.6526         36.0588

     H   11    anisotropy:     31.45    eta:   -0.0718
     H   11    sigma_11=     12.41    axis=(  0.997213 -0.068332 -0.029956)
     H   11    sigma_22=     10.90    axis=(  0.074407  0.881243  0.466770)
     H   11    sigma_33=     43.10    axis=( -0.005497 -0.467698  0.883871)

     Atom 12  O   pos: (  0.454506  0.251746  0.526166)  Total sigma:         227.63
           228.1257          5.9703         14.6800
             6.6189        244.3905         -3.5916
            16.5391         -1.4887        210.3638

     O   12    anisotropy:    -40.51    eta:   -0.4218
     O   12    sigma_11=    235.43    axis=( -0.763261  0.390415 -0.514790)
     O   12    sigma_22=    246.82    axis=( -0.395402 -0.912404 -0.105716)
     O   12    sigma_33=    200.62    axis=( -0.510969  0.122861  0.850773)

     Atom 13  H   pos: (  0.568720  0.342933  0.511001)  Total sigma:          22.53
            30.3940         11.3323         -1.4102
             9.9227         24.0107         -2.4800
            -1.2796         -1.9233         13.1997

     H   13    anisotropy:     23.99    eta:   -0.2297
     H   13    sigma_11=     16.38    axis=( -0.598039  0.754672 -0.269849)
     H   13    sigma_22=     12.70    axis=( -0.090099  0.271255  0.958281)
     H   13    sigma_33=     38.53    axis=( -0.796386 -0.597403  0.094226)

     Atom 14  H   pos: (  0.519563  0.124915  0.553520)  Total sigma:          26.09
            22.6911         -5.9983          1.3200
            -5.2905         35.6682         -2.7786
             1.0004         -2.3998         19.9152

     H   14    anisotropy:     18.19    eta:   -0.0955
     H   14    sigma_11=     20.61    axis=( -0.916453 -0.369758 -0.152949)
     H   14    sigma_22=     19.45    axis=( -0.198023  0.086947  0.976333)
     H   14    sigma_33=     38.22    axis=(  0.347709 -0.925051  0.152904)

     Atom 15  O   pos: ( -0.469387  0.860284  1.510257)  Total sigma:         236.02
           245.7597         12.8283          3.2736
             6.2318        243.3577         -1.1644
             7.5321         -2.0354        218.9352

     O   15    anisotropy:    -27.94    eta:   -0.9768
     O   15    sigma_11=    236.23    axis=( -0.605841  0.752314 -0.258805)
     O   15    sigma_22=    254.43    axis=( -0.761091 -0.642799 -0.086886)
     O   15    sigma_33=    217.39    axis=( -0.231725  0.144335  0.962014)

     Atom 16  H   pos: ( -0.607966  0.889947  1.533255)  Total sigma:          27.33
            38.3242         -0.4528         -1.5959
            -2.0101         22.6444          0.3990
            -2.0373          0.1069         21.0295

     H   16    anisotropy:     16.92    eta:   -0.1528
     H   16    sigma_11=     22.56    axis=(  0.084983  0.994349  0.063631)
     H   16    sigma_22=     20.83    axis=(  0.098021 -0.071895  0.992584)
     H   16    sigma_33=     38.61    axis=( -0.991549  0.078116  0.103577)

     Atom 17  H   pos: ( -0.392770  0.987576  1.530902)  Total sigma:          19.90
            17.9559         13.1476          1.7945
            14.2399         33.4539          2.0565
             2.2497          2.2714          8.2766

     H   17    anisotropy:     32.69    eta:   -0.1075
     H   17    sigma_11=     10.17    axis=(  0.812688 -0.504987  0.290735)
     H   17    sigma_22=      7.83    axis=( -0.293461  0.076347  0.952918)
     H   17    sigma_33=     41.69    axis=(  0.503408  0.859744  0.086147)

     Atom 18  O   pos: ( -0.342175  1.338141  0.469715)  Total sigma:         238.89
           255.0752          2.8287         -1.6263
             3.7631        228.4067          6.1969
            -6.0135          6.1050        233.2014

     O   18    anisotropy:     25.53    eta:   -0.8150
     O   18    sigma_11=    237.32    axis=(  0.065952  0.583137  0.809692)
     O   18    sigma_22=    223.45    axis=( -0.152936  0.807778 -0.569302)
     O   18    sigma_33=    255.92    axis=( -0.986033 -0.086284  0.142457)

     Atom 19  H   pos: ( -0.450904  1.435456  0.481037)  Total sigma:          24.13
            32.1234        -11.0700         -1.5220
           -12.2605         25.5997          1.2638
            -1.5566          1.3517         14.6560

     H   19    anisotropy:     25.50    eta:   -0.1328
     H   19    sigma_11=     16.75    axis=(  0.606968  0.793209  0.049090)
     H   19    sigma_22=     14.50    axis=(  0.030657 -0.085093  0.995901)
     H   19    sigma_33=     41.13    axis=( -0.794135  0.602975  0.075966)

     Atom 20  H   pos: ( -0.221702  1.421771  0.479950)  Total sigma:          22.35
            33.3921         13.7285          1.8971
            15.1352         21.3332          2.6537
             1.6549          2.4293         12.3144

     H   20    anisotropy:     31.39    eta:   -0.1087
     H   20    sigma_11=     13.02    axis=( -0.423296  0.504929  0.752242)
     H   20    sigma_22=     10.75    axis=( -0.370305  0.661351 -0.652295)
     H   20    sigma_33=     43.27    axis=( -0.826858 -0.554673 -0.092969)

     Atom 21  O   pos: ( -0.209480  0.902473  1.922325)  Total sigma:         250.75
           232.0962         -5.2700         -9.1564
            -1.3140        252.5203         10.4888
           -13.9817         11.8991        267.6433

     O   21    anisotropy:     38.93    eta:   -0.7024
     O   21    sigma_11=    246.89    axis=( -0.125002 -0.900665  0.416145)
     O   21    sigma_22=    228.66    axis=( -0.958558  0.001404 -0.284894)
     O   21    sigma_33=    276.71    axis=( -0.256010  0.434511  0.863516)

     Atom 22  H   pos: ( -0.284452  0.904040  2.047089)  Total sigma:          23.35
            20.5050         -2.1758        -13.5646
            -1.4343         14.2483          3.2187
           -13.5013          4.4454         35.2947

     H   22    anisotropy:     30.86    eta:   -0.0688
     H   22    sigma_11=     13.77    axis=(  0.322028  0.946118  0.034029)
     H   22    sigma_22=     12.36    axis=( -0.801730  0.291647 -0.521700)
     H   22    sigma_33=     43.92    axis=( -0.503514  0.140720  0.852450)

     Atom 23  H   pos: ( -0.216289  0.765239  1.876202)  Total sigma:          24.35
            13.9030          1.0375          0.0539
             0.4479         35.2075         10.7953
             0.2257          8.7531         23.9261

     H   23    anisotropy:     24.79    eta:   -0.2678
     H   23    sigma_11=     18.30    axis=(  0.056614  0.497729 -0.865483)
     H   23    sigma_22=     13.87    axis=(  0.998046 -0.051166  0.035860)
     H   23    sigma_33=     40.87    axis=(  0.026435  0.865822  0.499653)

     Atom 24  Ca  pos: ( -0.270457  1.226037  0.854762)  Total sigma:        1078.30
          1075.4808        -12.4610        -25.1892
           -17.1354       1109.2306          4.7796
           -29.5803          3.4652       1050.1819

     Ca  24    anisotropy:    -68.86    eta:   -0.7327
     Ca  24    sigma_11=   1084.43    axis=( -0.703471 -0.503227  0.501887)
     Ca  24    sigma_22=   1118.07    axis=(  0.449820 -0.861977 -0.233788)
     Ca  24    sigma_33=   1032.39    axis=(  0.550264  0.061295  0.832738)

     Atom 25  Si  pos: ( -0.757818  1.195442  0.708545)  Total sigma:         415.20
           441.6802         23.7802        -10.2309
            27.4219        395.2570          8.1973
            -8.0170          9.1914        408.6628

     Si  25    anisotropy:     57.55    eta:   -0.8740
     Si  25    sigma_11=    412.78    axis=( -0.049724  0.384623  0.921733)
     Si  25    sigma_22=    379.25    axis=( -0.398226  0.838709 -0.371461)
     Si  25    sigma_33=    453.57    axis=( -0.915939 -0.385529  0.111463)

     Atom 26  O   pos: ( -0.948546  1.154136  0.843567)  Total sigma:         126.53
           167.7955        -13.6465         -8.1412
           -17.2790        117.3417         -2.4710
             6.6905         -6.6999         94.4545

     O   26    anisotropy:     68.45    eta:   -0.4536
     O   26    sigma_11=    114.06    axis=(  0.266361  0.936322 -0.228805)
     O   26    sigma_22=     93.37    axis=(  0.055619  0.222055  0.973447)
     O   26    sigma_33=    172.16    axis=( -0.962267  0.272014 -0.007069)

     Atom 27  O   pos: ( -0.604368  1.328180  0.832026)  Total sigma:         110.95
           109.2550          6.2526          3.1520
             7.4295        149.4046          4.4113
            -5.0648         -1.7512         74.1978

     O   27    anisotropy:     59.40    eta:   -0.8590
     O   27    sigma_11=    108.16    axis=( -0.986123  0.162468  0.034131)
     O   27    sigma_22=     74.14    axis=(  0.031210 -0.020496  0.999303)
     O   27    sigma_33=    150.56    axis=( -0.163054 -0.986501 -0.015141)

     Atom 28  O   pos: ( -0.668279  0.979574  0.649805)  Total sigma:         183.75
           173.1700        -28.5912          2.3304
           -29.1605        202.2943         11.5280
             2.0225         12.7065        175.7892

     O   28    anisotropy:     57.28    eta:   -0.6442
     O   28    sigma_11=    176.96    axis=(  0.399318  0.016706  0.916660)
     O   28    sigma_22=    152.36    axis=(  0.773179  0.531164 -0.346495)
     O   28    sigma_33=    221.94    axis=( -0.492685  0.847104  0.199187)

     Atom 29  O   pos: ( -0.809996  1.294521  0.492148)  Total sigma:         176.45
           155.6153         -4.5307         12.3750
             0.7647        184.2146        -17.5646
            11.1537        -18.5113        189.5216

     O   29    anisotropy:     46.03    eta:   -0.6314
     O   29    sigma_11=    170.80    axis=(  0.324380  0.774845  0.542579)
     O   29    sigma_22=    151.42    axis=(  0.925259 -0.140657 -0.352296)
     O   29    sigma_33=    207.13    axis=(  0.196657 -0.616304  0.762558)

     Atom 30  Ca  pos: (  0.674222 -0.148213  0.852121)  Total sigma:        1088.30
          1089.9672         -9.9100          3.3396
           -10.1618       1115.5650         -0.7560
             3.7922          0.3757       1059.3810

     Ca  30    anisotropy:     46.13    eta:   -0.9086
     Ca  30    sigma_11=   1086.90    axis=( -0.936863 -0.328779 -0.119133)
     Ca  30    sigma_22=   1058.95    axis=( -0.119931 -0.017928  0.992620)
     Ca  30    sigma_33=   1119.06    axis=(  0.328489 -0.944237  0.022635)

     Atom 31  Si  pos: (  0.156813 -0.093016  0.734048)  Total sigma:         411.18
           431.7538         29.1650          6.3336
            32.3881        402.4937        -21.5304
             5.9040         -9.2815        399.2788

     Si  31    anisotropy:     60.33    eta:   -0.9020
     Si  31    sigma_11=    409.20    axis=(  0.334002 -0.413155  0.847198)
     Si  31    sigma_22=    372.93    axis=( -0.436259  0.728987  0.527499)
     Si  31    sigma_33=    451.39    axis=( -0.835536 -0.545784  0.063241)

     Atom 32  O   pos: (  0.014083 -0.223132  0.873849)  Total sigma:         129.33
           134.4501          1.6202          0.7081
             7.4517        155.2993         -0.6708
             7.3652          6.5214         98.2299

     O   32    anisotropy:    -47.46    eta:   -0.7162
     O   32    sigma_11=    133.82    axis=(  0.971634 -0.217730  0.092314)
     O   32    sigma_22=    156.48    axis=(  0.212454  0.975093  0.063692)
     O   32    sigma_33=     97.68    axis=( -0.103882 -0.042273  0.993691)

     Atom 33  O   pos: (  0.353280 -0.037587  0.854656)  Total sigma:         118.62
           146.3497         -4.8316          5.6738
           -11.8423        120.7475          4.7072
            -4.4539          2.3221         88.7522

     O   33    anisotropy:    -45.43    eta:   -0.9951
     O   33    sigma_11=    118.69    axis=(  0.284224  0.951531  0.117495)
     O   33    sigma_22=    148.83    axis=( -0.958380  0.285409  0.006968)
     O   33    sigma_33=     88.33    axis=( -0.026904 -0.114585  0.993049)

     Atom 34  O   pos: (  0.214988 -0.207432  0.522715)  Total sigma:         167.84
           168.7310         -5.4945        -16.3235
            -5.8550        162.2828         15.7728
           -13.8831         13.6698        172.4950

     O   34    anisotropy:     37.92    eta:   -0.3905
     O   34    sigma_11=    160.13    axis=(  0.764095  0.611593  0.205213)
     O   34    sigma_22=    150.26    axis=( -0.345916  0.656947 -0.669898)
     O   34    sigma_33=    193.12    axis=( -0.544519  0.440879  0.713530)

     Atom 35  Ca  pos: ( -0.437422  0.793264  1.149094)  Total sigma:        1096.56
          1124.6884        -21.9455          8.1247
           -24.4815       1101.7907          5.0715
            10.1158          9.5587       1063.1931

     Ca  35    anisotropy:     64.15    eta:   -0.7678
     Ca  35    sigma_11=   1091.59    axis=(  0.467880  0.807878  0.358360)
     Ca  35    sigma_22=   1058.75    axis=( -0.228008 -0.281415  0.932104)
     Ca  35    sigma_33=   1139.33    axis=( -0.853874  0.517822 -0.052534)

     Atom 36  Si  pos: (  0.075526  0.753246  1.315312)  Total sigma:         409.09
           410.5546         19.2423        -12.1992
            21.1939        374.0874         18.8583
           -15.8258         19.3994        442.6342

     Si  36    anisotropy:    -75.64    eta:   -0.6150
     Si  36    sigma_11=    418.80    axis=(  0.876229  0.459007  0.146751)
     Si  36    sigma_22=    449.81    axis=(  0.250506 -0.173711 -0.952403)
     Si  36    sigma_33=    358.67    axis=(  0.411667 -0.871285  0.267194)

     Atom 37  O   pos: ( -0.765241  0.896649  1.187769)  Total sigma:         110.79
           111.8537          4.5105         -5.2169
             4.9447        138.2381         -9.8803
             2.6766         -3.9919         82.2679

     O   37    anisotropy:    -44.07    eta:   -0.9833
     O   37    sigma_11=    111.03    axis=( -0.985143  0.171725  0.002093)
     O   37    sigma_22=    139.92    axis=( -0.170205 -0.977902  0.121397)
     O   37    sigma_33=     81.41    axis=(  0.022893  0.119237  0.992602)

     Atom 38  O   pos: ( -0.111783  0.703647  1.171488)  Total sigma:         102.91
           134.8877        -13.1235         -1.0635
           -16.7381         97.1383         -3.0958
           -17.0610         -5.3474         76.7066

     O   38    anisotropy:     56.97    eta:   -0.5576
     O   38    sigma_11=     94.51    axis=(  0.256521  0.902975 -0.344722)
     O   38    sigma_22=     73.33    axis=(  0.209078  0.296371  0.931907)
     O   38    sigma_33=    140.89    axis=( -0.943654  0.311128  0.112767)

     Atom 39  O   pos: (  0.021704  0.847089  1.526270)  Total sigma:         117.34
            75.6364         -9.0680        -21.0401
            -2.5401        154.9154         72.9941
           -14.9780         58.2602        121.4627

     O   39    anisotropy:    135.66    eta:   -0.2370
     O   39    sigma_11=     82.83    axis=(  0.754094  0.474319 -0.454272)
     O   39    sigma_22=     61.40    axis=( -0.646039  0.411215 -0.643067)
     O   39    sigma_33=    207.78    axis=( -0.118216  0.778411  0.616524)

     Atom 40  Ca  pos: ( -0.739088  1.240443  1.159527)  Total sigma:        1088.81
          1114.7526        -26.9296        -26.0662
           -24.0275       1104.6934          2.3361
           -22.0949          2.5047       1046.9731

     Ca  40    anisotropy:     77.09    eta:   -0.9467
     Ca  40    sigma_11=   1087.44    axis=( -0.523717 -0.810214  0.263199)
     Ca  40    sigma_22=   1038.78    axis=(  0.328962  0.092653  0.939787)
     Ca  40    sigma_33=   1140.20    axis=(  0.785815 -0.578765 -0.218006)

     Atom 41  Si  pos: ( -0.008600 -0.506520  1.338928)  Total sigma:         404.12
           427.0190         23.7539         -1.0701
            27.2187        356.3217         -2.1059
            -3.0637          1.1048        429.0189

     Si  41    anisotropy:    -84.04    eta:   -0.1345
     Si  41    sigma_11=    428.37    axis=( -0.279622 -0.092279 -0.955665)
     Si  41    sigma_22=    435.90    axis=(  0.909593  0.293157 -0.294449)
     Si  41    sigma_33=    348.09    axis=(  0.307331 -0.951601  0.001963)

     Atom 42  O   pos: ( -0.397623  1.161778  1.170241)  Total sigma:         111.90
           108.6074          5.2472          4.9557
             6.3262        107.0829          1.3906
            -3.4555          2.3436        120.0209

     O   42    anisotropy:    -14.91    eta:   -0.7365
     O   42    sigma_11=    113.21    axis=(  0.740868  0.622439 -0.252359)
     O   42    sigma_22=    120.54    axis=(  0.159006  0.202508  0.966286)
     O   42    sigma_33=    101.96    axis=(  0.652558 -0.756016  0.051060)

     Atom 43  O   pos: (  0.215237 -0.484728  1.263913)  Total sigma:         122.21
           157.6742        -10.5034        -26.7707
           -16.9927        113.5385          1.7929
           -24.8497         -3.7152         95.4192

     O   43    anisotropy:     71.42    eta:   -0.5652
     O   43    sigma_11=    111.86    axis=(  0.135224  0.953866 -0.268056)
     O   43    sigma_22=     84.95    axis=(  0.361483  0.204399  0.909698)
     O   43    sigma_33=    169.83    axis=( -0.922521  0.219911  0.317167)

     Atom 44  O   pos: ( -0.072448 -0.263037  1.346317)  Total sigma:         162.35
           168.7564        -22.4448         -3.9926
           -21.1914        169.8279          1.5682
            -5.0371          4.6591        148.4621

     O   44    anisotropy:     44.16    eta:   -0.0721
     O   44    sigma_11=    148.69    axis=( -0.398811 -0.522680  0.753496)
     O   44    sigma_22=    146.57    axis=( -0.598102 -0.474598 -0.645779)
     O   44    sigma_33=    191.79    axis=(  0.695143 -0.708211 -0.123341)

     Atom 45  O   pos: ( -0.038937 -0.586933  1.564246)  Total sigma:         127.67
           146.3420          1.7711         21.0004
            11.7231        115.1838        -15.5158
            17.7009        -17.4107        121.4942

     O   45    anisotropy:    -48.69    eta:   -0.8085
     O   45    sigma_11=    130.78    axis=(  0.367712  0.745647 -0.555697)
     O   45    sigma_22=    157.02    axis=( -0.865660  0.056150 -0.497474)
     O   45    sigma_33=     95.21    axis=( -0.339738  0.663972  0.666123)

     Atom 46  Ca  pos: (  0.253257 -0.683488  1.723288)  Total sigma:        1094.82
          1097.1307        -22.6688        -10.8462
           -26.1781       1108.4657         44.8006
           -13.9357         47.4855       1078.8555

     Ca  46    anisotropy:     90.01    eta:   -0.6679
     Ca  46    sigma_11=   1084.85    axis=(  0.899823  0.284606  0.330633)
     Ca  46    sigma_22=   1044.77    axis=( -0.097183 -0.608074  0.787910)
     Ca  46    sigma_33=   1154.83    axis=( -0.425293  0.741111  0.519500)

     Atom 47  Ca  pos: (  0.010780 -0.175408  1.735913)  Total sigma:        1099.95
          1094.7664         -0.8819         -1.3645
            -3.7572       1127.8046        -40.2232
             1.1630        -42.1265       1077.2871

     Ca  47    anisotropy:     76.45    eta:   -0.7952
     Ca  47    sigma_11=   1094.73    axis=( -0.998928 -0.015966  0.043451)
     Ca  47    sigma_22=   1054.20    axis=(  0.030114  0.488730  0.871915)
     Ca  47    sigma_33=   1150.92    axis=(  0.035157 -0.872289  0.487726)

     Atom 48  Si  pos: ( -0.830546  1.522609  0.403617)  Total sigma:         405.43
           398.5053         33.9397         47.9398
            38.0295        369.4702         26.4473
            38.6590         13.2632        448.3033

     Si  48    anisotropy:    118.64    eta:   -0.5434
     Si  48    sigma_11=    387.37    axis=(  0.596349  0.535280 -0.598200)
     Si  48    sigma_22=    344.39    axis=(  0.606023 -0.788908 -0.101781)
     Si  48    sigma_33=    484.52    axis=(  0.526406  0.301826  0.794857)

     Atom 49  O   pos: ( -0.877127  1.505674  0.173578)  Total sigma:         153.10
           133.0696          8.0657         16.8110
             8.1417        143.2891         39.4767
            22.7607         35.0989        182.9334

     O   49    anisotropy:     86.97    eta:   -0.1553
     O   49    sigma_11=    128.61    axis=(  0.893662 -0.448390 -0.017716)
     O   49    sigma_22=    119.61    axis=(  0.364420  0.748212 -0.554416)
     O   49    sigma_33=    211.07    axis=(  0.261850  0.489004  0.832051)

     Atom 50  O   pos: (  0.612174 -0.167040  0.485211)  Total sigma:         157.20
           148.6501         12.2332          3.2122
            10.2335        160.7200         -9.3518
             6.1384         -6.4382        162.2403

     O   50    anisotropy:    -27.24    eta:   -0.4743
     O   50    sigma_11=    161.98    axis=(  0.563310  0.358438  0.744449)
     O   50    sigma_22=    170.59    axis=(  0.271681  0.770548 -0.576580)
     O   50    sigma_33=    139.05    axis=( -0.780302  0.527046  0.336677)

     Atom 51  O   pos: (  0.283097 -0.105612  1.540676)  Total sigma:         184.53
           191.3430          6.2508        -13.0635
             8.6540        182.2721         -4.8789
           -16.2539         -1.5453        179.9751

     O   51    anisotropy:     29.61    eta:   -0.5017
     O   51    sigma_11=    179.61    axis=(  0.195624 -0.928544 -0.315495)
     O   51    sigma_22=    169.71    axis=(  0.588863 -0.146036  0.794930)
     O   51    sigma_33=    204.27    axis=( -0.784202 -0.341291  0.518217)

     Atom 52  H   pos: (  0.419472 -0.156023  1.565108)  Total sigma:          21.61
            39.6839         -8.4152          3.0955
            -7.6203         13.6909         -0.6363
             3.0022         -0.5332         11.4580

     H   52    anisotropy:     30.99    eta:   -0.0290
     H   52    sigma_11=     11.58    axis=( -0.181069 -0.833274 -0.522369)
     H   52    sigma_22=     10.98    axis=( -0.224621 -0.482070  0.846850)
     H   52    sigma_33=     42.27    axis=(  0.957476 -0.270673  0.099884)

     Atom 53  H   pos: (  0.316978  0.048011  1.543692)  Total sigma:          15.64
             5.4230          9.0287         -0.5139
             7.4860         39.3263         -0.4443
            -0.3048         -0.4207          2.1745

     H   53    anisotropy:     38.39    eta:   -0.0578
     H   53    sigma_11=      3.58    axis=(  0.952383 -0.222540 -0.208428)
     H   53    sigma_22=      2.10    axis=(  0.206000 -0.034336  0.977949)
     H   53    sigma_33=     41.24    axis=(  0.224789  0.974319 -0.013143)

     Atom 54  O   pos: ( -0.757470  0.600479  1.803323)  Total sigma:         236.92
           220.3733         -6.1540         -1.7213
            -3.4122        248.8227        -14.7686
             1.7920        -13.4088        241.5656

     O   54    anisotropy:     34.78    eta:   -0.5219
     O   54    sigma_11=    231.38    axis=( -0.244296  0.567832  0.786058)
     O   54    sigma_22=    219.28    axis=(  0.964944  0.222545  0.139130)
     O   54    sigma_33=    260.11    axis=(  0.095930 -0.792490  0.602292)

     Atom 55  H   pos: ( -0.790197  0.598543  1.662399)  Total sigma:          24.13
            15.6439         -0.8559          4.3261
            -1.1563         17.5620         -0.0204
             4.2652          1.8896         39.1956

     H   55    anisotropy:     23.77    eta:   -0.2218
     H   55    sigma_11=     17.97    axis=(  0.350369 -0.936141 -0.029685)
     H   55    sigma_22=     14.45    axis=(  0.920609  0.350044 -0.173057)
     H   55    sigma_33=     39.98    axis=(  0.172397  0.033305  0.984464)

     Atom 56  H   pos: ( -0.781186  0.735053  1.851207)  Total sigma:          23.56
            13.1376         -2.9608         -1.0540
            -1.8569         37.4321          9.6948
            -0.0788          7.9356         20.1143

     H   56    anisotropy:     26.67    eta:   -0.2016
     H   56    sigma_11=     16.46    axis=( -0.114018  0.373862 -0.920450)
     H   56    sigma_22=     12.88    axis=(  0.989730  0.123159 -0.072576)
     H   56    sigma_33=     41.34    axis=( -0.086228  0.919271  0.384064)

     Atom 57  O   pos: (  0.200402  0.624119  0.256338)  Total sigma:         220.63
           244.0764         12.5258         11.9121
            11.7311        210.3127         -0.2019
             9.7556         -6.0922        207.5035

     O   57    anisotropy:     44.17    eta:   -0.4199
     O   57    sigma_11=    212.09    axis=( -0.061123  0.749757 -0.658884)
     O   57    sigma_22=    199.72    axis=( -0.341154  0.604670  0.719714)
     O   57    sigma_33=    250.08    axis=( -0.938018 -0.268772 -0.218823)

     Atom 58  H   pos: (  0.331051  0.633849  0.335514)  Total sigma:          17.78
            33.7470          2.6205         15.5859
             3.5888          5.7363          3.2194
            16.5593          2.8595         13.8611

     H   58    anisotropy:     38.09    eta:   -0.0907
     H   58    sigma_11=      6.24    axis=(  0.391802 -0.755818 -0.524625)
     H   58    sigma_22=      3.93    axis=(  0.309396  0.645242 -0.698525)
     H   58    sigma_33=     43.17    axis=(  0.866467  0.111367  0.486654)

     Atom 59  H   pos: (  0.119273  0.713996  0.337790)  Total sigma:          24.10
            26.3472         -7.7240         -9.3577
            -8.6467         21.8062          7.7734
            -9.6991          7.1174         24.1403

     H   59    anisotropy:     25.59    eta:   -0.0153
     H   59    sigma_11=     15.70    axis=(  0.760482  0.361617  0.539353)
     H   59    sigma_22=     15.44    axis=(  0.058249  0.789254 -0.611298)
     H   59    sigma_33=     41.16    axis=( -0.646742  0.496297  0.579149)

     Atom 60  O   pos: ( -0.433042  0.303089  1.985884)  Total sigma:         239.61
           242.2522         10.8510          5.9928
             3.4152        228.7735         -7.4454
             3.1766        -14.8469        247.7991

     O   60    anisotropy:    -28.81    eta:   -0.4051
     O   60    sigma_11=    245.32    axis=(  0.923035  0.384179  0.020320)
     O   60    sigma_22=    253.10    axis=( -0.137566  0.378922 -0.915147)
     O   60    sigma_33=    220.40    axis=(  0.359280 -0.841917 -0.402608)

     Atom 61  H   pos: ( -0.523253  1.124105  0.037767)  Total sigma:          21.42
            12.7838         -2.5346          5.6709
            -2.5195         21.2562        -14.9965
             5.5040        -15.3695         30.2071

     H   61    anisotropy:     32.01    eta:   -0.1449
     H   61    sigma_11=     12.29    axis=(  0.861164  0.487370  0.144453)
     H   61    sigma_22=      9.20    axis=( -0.468925  0.651966  0.595861)
     H   61    sigma_33=     42.76    axis=(  0.196226 -0.580872  0.789990)

     Atom 62  H   pos: ( -0.453362  1.325248 -0.046337)  Total sigma:          23.64
            27.1164         13.2023          5.6556
            12.2122         26.0595          2.8730
             5.7918          3.3168         17.7292

     H   62    anisotropy:     26.05    eta:   -0.2294
     H   62    sigma_11=     16.94    axis=(  0.158386 -0.508136  0.846588)
     H   62    sigma_22=     12.96    axis=( -0.688232  0.557984  0.463671)
     H   62    sigma_33=     41.00    axis=(  0.707991  0.656088  0.261339)

     Atom 63  O   pos: (  0.006014  1.044648  0.234973)  Total sigma:         235.13
           227.5673         21.7253          2.3093
            19.9366        241.2448        -12.5614
            -0.3747        -12.0635        236.5908

     O   63    anisotropy:    -37.86    eta:   -0.9932
     O   63    sigma_11=    235.22    axis=(  0.475180  0.134177  0.869598)
     O   63    sigma_22=    260.29    axis=( -0.487041 -0.782982  0.386950)
     O   63    sigma_33=    209.90    axis=(  0.732799 -0.607401 -0.306707)

     Atom 64  H   pos: ( -0.909864  1.147712  0.331752)  Total sigma:          21.57
            18.3345         10.6326         10.7205
            10.2309         22.8643         10.4718
            10.8963         11.6567         23.5008

     H   64    anisotropy:     32.59    eta:   -0.1299
     H   64    sigma_11=     12.11    axis=( -0.012680  0.723112 -0.690614)
     H   64    sigma_22=      9.29    axis=(  0.856691 -0.348333 -0.380453)
     H   64    sigma_33=     43.29    axis=(  0.515674  0.596467  0.615067)

     Atom 65  H   pos: ( -0.045629  0.944272  0.327843)  Total sigma:          23.55
            16.5198          5.7499         -4.1289
             6.1791         27.7389        -12.9737
            -4.2496        -13.5684         26.3839

     H   65    anisotropy:     28.22    eta:   -0.1165
     H   65    sigma_11=     15.24    axis=(  0.785812  0.233150  0.572835)
     H   65    sigma_22=     13.04    axis=(  0.556865 -0.669700 -0.491329)
     H   65    sigma_33=     42.36    axis=( -0.269074 -0.705084  0.656091)

     Atom 66  O   pos: ( -0.362611  0.491198  0.162090)  Total sigma:         229.04
           221.3906         -2.4880        -10.4745
            -3.5850        241.7949          0.8176
            -9.2617         -0.7945        223.9270

     O   66    anisotropy:    -24.76    eta:   -0.6172
     O   66    sigma_11=    232.20    axis=( -0.629458 -0.200039  0.750844)
     O   66    sigma_22=    242.38    axis=(  0.189073 -0.976682 -0.101700)
     O   66    sigma_33=    212.53    axis=( -0.753680 -0.077949 -0.652602)

     Atom 67  H   pos: (  0.625366  0.168736  0.206629)  Total sigma:          26.95
            27.4224         -7.0376         -0.8837
            -6.5483         32.8308         -0.5314
            -1.0776         -0.2533         20.6081

     H   67    anisotropy:     15.73    eta:   -0.2883
     H   67    sigma_11=     23.22    axis=(  0.766657  0.527009 -0.366740)
     H   67    sigma_22=     20.20    axis=(  0.310391  0.195799  0.930226)
     H   67    sigma_33=     37.44    axis=( -0.562044  0.826997  0.013468)

     Atom 68  H   pos: ( -0.325697  0.599805  0.070988)  Total sigma:          23.28
            15.3389          5.6651         -6.0822
             6.3204         31.4092        -11.8507
            -6.1357        -10.6396         23.0819

     H   68    anisotropy:     27.95    eta:   -0.2133
     H   68    sigma_11=     15.95    axis=( -0.395758  0.635545  0.662917)
     H   68    sigma_22=     11.97    axis=(  0.867046  0.020676  0.497799)
     H   68    sigma_33=     41.91    axis=( -0.302667 -0.771787  0.559229)

     Atom 69  H   pos: ( -0.396649  0.565551  0.287034)  Total sigma:          20.76
            12.5160         -4.9429         -7.8436
            -5.7123         19.6323         12.6894
            -8.3655         11.5084         30.1382

     H   69    anisotropy:     30.87    eta:   -0.1187
     H   69    sigma_11=     11.70    axis=( -0.003304  0.835465 -0.549533)
     H   69    sigma_22=      9.25    axis=(  0.947774  0.177878  0.264733)
     H   69    sigma_33=     41.34    axis=( -0.318925  0.519959  0.792420)

     Atom 70  O   pos: (  0.487356 -0.833576  1.960308)  Total sigma:         252.82
           257.8653         -1.3639         -3.5591
            -6.4640        238.4671          2.2846
            -6.8850          5.4131        262.1196

     O   70    anisotropy:    -23.17    eta:   -0.7926
     O   70    sigma_11=    254.42    axis=( -0.812184  0.059241 -0.580386)
     O   70    sigma_22=    266.66    axis=( -0.561929  0.187979  0.805543)
     O   70    sigma_33=    237.37    axis=(  0.156822  0.980385 -0.119385)

     Atom 71  H   pos: (  0.319268  0.068899  0.034219)  Total sigma:          21.92
            17.8700         -0.5908         -9.7042
            -0.4323         10.6117          0.7577
           -11.4365          0.7569         37.2839

     H   71    anisotropy:     30.05    eta:   -0.1328
     H   71    sigma_11=     13.24    axis=( -0.913011  0.061601 -0.403256)
     H   71    sigma_22=     10.58    axis=(  0.067934  0.997689 -0.001402)
     H   71    sigma_33=     41.95    axis=( -0.402238  0.028675  0.915086)

     Atom 72  H   pos: (  0.628957 -0.839297  1.980186)  Total sigma:          27.80
            39.3864         -0.2219          1.7915
            -0.3184         19.5079          0.3186
             3.2451          0.2241         24.5185

     H   72    anisotropy:     18.00    eta:   -0.3867
     H   72    sigma_11=     24.12    axis=(  0.161274 -0.067309 -0.984612)
     H   72    sigma_22=     19.48    axis=( -0.021721 -0.997672  0.064645)
     H   72    sigma_33=     39.80    axis=(  0.986671 -0.010961  0.162361)

     Atom 73  Ca  pos: (  0.381875  0.310653  0.897032)  Total sigma:        1094.26
          1078.3901        -14.1534        -14.3805
           -14.7532       1125.6064         -1.9086
           -15.9227         -4.9634       1078.7688

     Ca  73    anisotropy:     53.16    eta:   -0.8844
     Ca  73    sigma_11=   1092.21    axis=( -0.626154 -0.193256  0.755370)
     Ca  73    sigma_22=   1060.86    axis=(  0.729277  0.197574  0.655073)
     Ca  73    sigma_33=   1129.69    axis=( -0.275838  0.961050  0.017226)

     Atom 74  Si  pos: ( -0.091654  0.297055  0.720661)  Total sigma:         406.79
           406.0232         17.5524          8.9570
            17.7431        386.6793        -16.2564
            20.6372        -23.9022        427.6742

     Si  74    anisotropy:    -60.90    eta:   -0.5345
     Si  74    sigma_11=    416.24    axis=(  0.826013  0.555989 -0.092616)
     Si  74    sigma_22=    437.94    axis=( -0.281411  0.264423 -0.922436)
     Si  74    sigma_33=    366.19    axis=(  0.488375 -0.788008 -0.374878)

     Atom 75  O   pos: ( -0.273295  0.218969  0.860608)  Total sigma:         107.03
            95.2910         -2.6013         20.0750
            -2.4225        136.3723          9.6965
            29.6595         15.2593         89.4263

     O   75    anisotropy:    -62.16    eta:   -0.5850
     O   75    sigma_11=    115.63    axis=(  0.759275 -0.265466  0.594163)
     O   75    sigma_22=    139.87    axis=(  0.107157  0.951552  0.288210)
     O   75    sigma_33=     65.59    axis=( -0.641887 -0.155162  0.750936)

     Atom 76  O   pos: (  0.048101  0.432925  0.859219)  Total sigma:          99.59
            92.6628         -0.7675          7.2564
             4.3278        125.3374          5.5173
             2.9459         -2.4554         80.7777

     O   76    anisotropy:     38.87    eta:   -0.5989
     O   76    sigma_11=     94.40    axis=(  0.936692 -0.070856  0.342910)
     O   76    sigma_22=     78.87    axis=( -0.344901 -0.017709  0.938472)
     O   76    sigma_33=    125.51    axis=(  0.060424  0.997329  0.041026)

     Atom 77  O   pos: (  0.037469  0.099767  0.650441)  Total sigma:         184.51
           176.6839        -36.1214         -1.5385
           -34.2610        210.2178         -3.4600
            -2.5393         -1.2120        166.6173

     O   77    anisotropy:     71.91    eta:   -0.2819
     O   77    sigma_11=    167.29    axis=( -0.197917 -0.109249  0.974112)
     O   77    sigma_22=    153.78    axis=(  0.822440  0.522176  0.225664)
     O   77    sigma_33=    232.44    axis=( -0.533311  0.845812 -0.013497)

     Atom 78  O   pos: ( -0.160099  0.408467  0.520925)  Total sigma:         124.63
            98.4091          9.3763        -24.4993
             5.6654        108.6872         -2.7410
           -19.1615         -3.0639        166.7908

     O   78    anisotropy:     73.36    eta:   -0.4232
     O   78    sigma_11=    110.52    axis=( -0.292741 -0.942336 -0.162187)
     O   78    sigma_22=     89.83    axis=(  0.912662 -0.325961  0.246573)
     O   78    sigma_33=    173.54    axis=( -0.285221 -0.075839  0.955456)

     Atom 79  Ca  pos: (  0.069519  0.770364  0.871004)  Total sigma:        1107.51
          1070.3966         -2.6374         10.8729
            -3.9406       1138.0151         -5.7319
            11.5030         -3.3489       1114.1044

     Ca  79    anisotropy:    -59.81    eta:   -0.5936
     Ca  79    sigma_11=   1115.61    axis=(  0.218663  0.224510  0.949622)
     Ca  79    sigma_22=   1139.27    axis=(  0.080887 -0.973993  0.211647)
     Ca  79    sigma_33=   1067.63    axis=( -0.972442 -0.030533  0.231136)

     Atom 80  Si  pos: ( -0.502058  0.801404  0.677549)  Total sigma:         406.23
           395.1705         35.4292         -6.2088
            33.6538        386.9380         -2.4805
            -9.9570          2.2950        436.5744

     Si  80    anisotropy:    -75.46    eta:   -0.3274
     Si  80    sigma_11=    423.15    axis=(  0.662647  0.631085  0.403275)
     Si  80    sigma_22=    439.62    axis=( -0.340987 -0.225191  0.912698)
     Si  80    sigma_33=    355.92    axis=(  0.666804 -0.742308  0.065970)

     Atom 81  O   pos: ( -0.590517  0.663148  0.850033)  Total sigma:         106.68
            90.0865          4.9156          0.1941
             8.1131        134.6246        -11.7578
            -0.9840          1.8469         95.3436

     O   81    anisotropy:     44.21    eta:   -0.1907
     O   81    sigma_11=     94.76    axis=(  0.071674  0.111491  0.991177)
     O   81    sigma_22=     89.14    axis=(  0.987556 -0.147400 -0.054832)
     O   81    sigma_33=    136.16    axis=( -0.139987 -0.982773  0.120669)

     Atom 82  O   pos: ( -0.299717  0.900904  0.761708)  Total sigma:         129.74
           115.9815          7.1299        -19.3135
            22.4383        161.4535         22.6982
           -18.8424         17.5792        111.7960

     O   82    anisotropy:    -64.95    eta:   -0.8520
     O   82    sigma_11=    132.95    axis=(  0.766671  0.054340 -0.639737)
     O   82    sigma_22=    169.84    axis=( -0.162566 -0.947512 -0.275305)
     O   82    sigma_33=     86.44    axis=( -0.621119  0.315068 -0.717596)

     Atom 83  O   pos: ( -0.484031  0.708441  0.456204)  Total sigma:         156.94
           136.0602          0.1823          4.4426
             5.5647        153.5887         13.9048
             4.7212          8.8063        181.1691

     O   83    anisotropy:     43.30    eta:   -0.4921
     O   83    sigma_11=    149.61    axis=(  0.080502  0.934112 -0.347784)
     O   83    sigma_22=    135.41    axis=(  0.991135 -0.112014 -0.071438)
     O   83    sigma_33=    185.80    axis=(  0.105688  0.338950  0.934849)

     Atom 84  Ca  pos: (  0.234214 -0.136600  1.186332)  Total sigma:        1094.97
          1069.8541         -1.0650         11.1429
            -3.4308       1140.4904         -8.1279
             8.6348         -1.7930       1074.5590

     Ca  84    anisotropy:     69.03    eta:   -0.4319
     Ca  84    sigma_11=   1081.90    axis=(  0.622044  0.089711  0.777826)
     Ca  84    sigma_22=   1062.02    axis=(  0.781818 -0.017003 -0.623275)
     Ca  84    sigma_33=   1140.99    axis=(  0.042689 -0.995823  0.080714)

     Atom 85  Si  pos: (  0.726747 -0.142936  1.361728)  Total sigma:         402.32
           392.2011         40.5026         23.9292
            32.1968        413.4910          5.2198
            20.9016         -0.6387        401.2691

     Si  85    anisotropy:    -66.24    eta:   -0.9926
     Si  85    sigma_11=    402.48    axis=(  0.097903 -0.502150  0.859221)
     Si  85    sigma_22=    446.32    axis=(  0.617520  0.707711  0.343241)
     Si  85    sigma_33=    358.16    axis=(  0.780439 -0.496981 -0.379375)

     Atom 86  O   pos: ( -0.207278  0.107346  1.353840)  Total sigma:         100.44
            55.1922         32.6067        -23.1000
            24.4074        120.7117        -18.6603
           -26.2828        -30.4703        125.4096

     O   86    anisotropy:     90.88    eta:   -0.9414
     O   86    sigma_11=     98.66    axis=(  0.062097  0.705865  0.705619)
     O   86    sigma_22=     41.62    axis=(  0.940399 -0.278221  0.195560)
     O   86    sigma_33=    161.03    axis=( -0.334357 -0.651419  0.681072)

     Atom 87  O   pos: (  0.571099 -0.218226  1.196419)  Total sigma:         120.69
           137.8816          7.1746         21.3577
             8.8445        108.7267          8.0683
            15.9115          9.1129        115.4495

     O   87    anisotropy:     46.03    eta:   -0.2248
     O   87    sigma_11=    108.79    axis=(  0.502668 -0.722939 -0.474008)
     O   87    sigma_22=    101.89    axis=(  0.235029  0.641950 -0.729837)
     O   87    sigma_33=    151.38    axis=(  0.831917  0.255461  0.492599)

     Atom 88  O   pos: (  0.661025 -0.175690  1.597026)  Total sigma:         133.67
           165.7155          6.8640         11.2333
            10.9664        141.7022        -15.5358
            12.0579        -12.6879         93.5776

     O   88    anisotropy:    -69.43    eta:   -0.5408
     O   88    sigma_11=    144.29    axis=( -0.218098  0.926123 -0.307782)
     O   88    sigma_22=    169.33    axis=( -0.960678 -0.259267 -0.099393)
     O   88    sigma_33=     87.38    axis=( -0.171848  0.274002  0.946251)

     Atom 89  Ca  pos: ( -0.131674  0.355496  1.153979)  Total sigma:        1081.25
          1025.3512          8.3604        -15.5881
             7.7605       1120.4770        -25.1168
           -14.0401        -27.3547       1097.9314

     Ca  89    anisotropy:    -88.35    eta:   -0.9850
     Ca  89    sigma_11=   1081.69    axis=( -0.130439  0.573982  0.808412)
     Ca  89    sigma_22=   1139.71    axis=( -0.130204 -0.818234  0.559946)
     Ca  89    sigma_33=   1022.35    axis=(  0.982870 -0.032219  0.181464)

     Atom 90  Si  pos: (  0.329455  0.350197  1.333178)  Total sigma:         404.96
           401.2846         25.9417          0.4814
            26.1376        386.4239         -9.8087
             3.6232        -15.2440        427.1861

     Si  90    anisotropy:    -60.35    eta:   -0.3544
     Si  90    sigma_11=    417.95    axis=(  0.768439  0.456503  0.448450)
     Si  90    sigma_22=    432.21    axis=(  0.275619  0.396348 -0.875752)
     Si  90    sigma_33=    364.73    axis=(  0.577526 -0.796563 -0.178748)

     Atom 91  O   pos: (  0.211136  0.200582  1.186726)  Total sigma:         102.19
            87.2834         -9.9487          0.0582
            -3.1991        150.5308          8.6635
            -7.4377        -10.9371         68.7635

     O   91    anisotropy:     73.53    eta:   -0.3956
     O   91    sigma_11=     87.38    axis=(  0.975043  0.097910 -0.199259)
     O   91    sigma_22=     67.99    axis=(  0.197319  0.029210  0.979904)
     O   91    sigma_33=    151.21    axis=( -0.101763  0.994767 -0.009161)

     Atom 92  O   pos: ( -0.478382  0.459221  1.222958)  Total sigma:         118.30
           123.4824          2.1034         -2.3645
             0.9301        131.1519         -6.5458
             2.7363         -0.3694        100.2715

     O   92    anisotropy:    -27.63    eta:   -0.4658
     O   92    sigma_11=    123.22    axis=( -0.984264  0.173385 -0.034095)
     O   92    sigma_22=    131.80    axis=( -0.176072 -0.978623  0.106282)
     O   92    sigma_33=     99.88    axis=( -0.014938  0.110613  0.993751)

     Atom 93  O   pos: (  0.168653  0.532176  1.381233)  Total sigma:         173.67
           165.3675        -32.0637         -7.5927
           -28.2819        191.9376         -0.8216
            -7.0584          2.9075        163.7130

     O   93    anisotropy:     57.67    eta:   -0.5396
     O   93    sigma_11=    164.82    axis=( -0.178319 -0.235187  0.955453)
     O   93    sigma_22=    144.08    axis=( -0.815472 -0.508069 -0.277256)
     O   93    sigma_33=    212.12    axis=(  0.550643 -0.828585 -0.101190)

     Atom 94  O   pos: (  0.378722  0.249041  1.545957)  Total sigma:         132.80
           160.1636          3.9497         26.1698
             1.9874        123.3331        -13.8994
            26.3526        -11.3079        114.9079

     O   94    anisotropy:     59.31    eta:   -0.8220
     O   94    sigma_11=    129.28    axis=(  0.228914  0.900009 -0.370921)
     O   94    sigma_22=     96.78    axis=( -0.362348  0.432438  0.825652)
     O   94    sigma_33=    172.34    axis=( -0.903495  0.054601 -0.425108)

     Atom 95  Ca  pos: ( -0.036499  0.365961  0.213209)  Total sigma:        1067.92
          1055.1179        -16.0576         -6.5741
           -14.0964       1047.9302        -10.8846
           -11.3692        -11.7523       1100.7006

     Ca  95    anisotropy:     53.79    eta:   -0.9502
     Ca  95    sigma_11=   1067.02    axis=(  0.784624 -0.619971  0.000661)
     Ca  95    sigma_22=   1032.95    axis=(  0.606240  0.767469  0.208480)
     Ca  95    sigma_33=   1103.78    axis=( -0.129759 -0.163177  0.978026)

     Atom 96  Ca  pos: ( -0.298986  0.246077  1.651267)  Total sigma:        1069.04
          1113.8498        -19.1217         21.1302
           -20.4572       1044.9141         24.9063
            19.4518         22.8187       1048.3570

     Ca  96    anisotropy:    -81.61    eta:   -0.9453
     Ca  96    sigma_11=   1070.53    axis=(  0.022873 -0.690866 -0.722621)
     Ca  96    sigma_22=   1121.96    axis=( -0.961327  0.183234 -0.205611)
     Ca  96    sigma_33=   1014.63    axis=(  0.274458  0.699378 -0.659957)

     Atom 97  Ca  pos: (  0.208692  0.311493  2.001935)  Total sigma:        1115.73
          1103.4713         19.4644         29.7817
            25.2872       1101.7376         21.0237
            28.1618         26.7044       1141.9772

     Ca  97    anisotropy:     84.28    eta:   -0.2738
     Ca  97    sigma_11=   1095.33    axis=(  0.479060  0.624416 -0.616933)
     Ca  97    sigma_22=   1079.94    axis=(  0.743686 -0.662081 -0.092625)
     Ca  97    sigma_33=   1171.92    axis=(  0.466296  0.414432  0.781546)

     Atom 98  O   pos: (  0.082309 -0.457138  1.938958)  Total sigma:         134.89
            67.1627        -42.7612        -43.0122
           -38.3785        141.6138        -23.0212
           -34.3194        -17.4631        195.8797

     O   98    anisotropy:   -146.29    eta:   -0.4996
     O   98    sigma_11=    159.28    axis=(  0.421696 -0.905063 -0.055069)
     O   98    sigma_22=    208.01    axis=(  0.218132  0.160208 -0.962680)
     O   98    sigma_33=     37.36    axis=( -0.880109 -0.393946 -0.264982)

     Atom 99  H   pos: ( -0.035243 -0.526093  1.893962)  Total sigma:          29.83
            28.3803          2.0765          2.5174
             2.1956         29.9579          2.1847
             2.0227          2.1705         31.1448

     H   99    anisotropy:      6.87    eta:   -0.3515
     H   99    sigma_11=     28.34    axis=(  0.148508  0.718963 -0.678997)
     H   99    sigma_22=     26.73    axis=(  0.876298 -0.413882 -0.246583)
     H   99    sigma_33=     34.41    axis=(  0.458308  0.558385  0.691491)

     Atom100  O   pos: (  0.013866  0.168897  1.757472)  Total sigma:         122.24
           143.1576        -11.1947         85.3248
            -5.3533        150.6610         25.0320
           101.0741         33.7050         72.9136

     O  100    anisotropy:   -179.19    eta:   -0.4597
     O  100    sigma_11=    154.52    axis=( -0.256446  0.965025  0.054419)
     O  100    sigma_22=    209.43    axis=( -0.794358 -0.178348 -0.580678)
     O  100    sigma_33=      2.79    axis=( -0.550664 -0.192141  0.812312)

     Atom101  H   pos: (  0.104059  0.214168  1.654439)  Total sigma:          25.89
            29.2177          2.6263         -6.8733
             3.5345         22.3805         -2.7042
            -6.2415         -2.2368         26.0720

     H  101    anisotropy:     14.52    eta:   -0.0314
     H  101    sigma_11=     21.20    axis=(  0.288239 -0.952811 -0.095238)
     H  101    sigma_22=     20.90    axis=(  0.592966  0.099511  0.799055)
     H  101    sigma_33=     35.57    axis=( -0.751871 -0.286792  0.593667)

     Atom102  O   pos: (  0.559282 -0.545415  1.581096)  Total sigma:         228.19
           233.7542          7.7732         -8.6583
             8.4678        246.8746         -3.9380
           -10.8262         -7.2899        203.9332

     O  102    anisotropy:    -41.05    eta:   -0.7828
     O  102    sigma_11=    231.16    axis=(  0.840611 -0.504645 -0.196737)
     O  102    sigma_22=    252.59    axis=(  0.471249  0.860478 -0.193654)
     O  102    sigma_33=    200.82    axis=(  0.267015  0.070076  0.961141)

     Atom103  H   pos: (  0.586655 -0.398118  1.596670)  Total sigma:          20.07
            10.8519          7.7007         -0.3124
             5.6241         42.6064          1.1817
            -0.1743          1.1526          6.7534

     H  103    anisotropy:     35.86    eta:   -0.1231
     H  103    sigma_11=      9.59    axis=( -0.968499  0.189718  0.161296)
     H  103    sigma_22=      6.64    axis=(  0.152483 -0.060266  0.986467)
     H  103    sigma_33=     43.98    axis=( -0.196871 -0.979987 -0.029439)

     Atom104  H   pos: (  0.697626 -0.593361  1.590492)  Total sigma:          23.86
            39.5731         -7.6677         -1.3007
            -6.3669         19.0867         -0.2584
            -0.5380         -0.4513         12.9285

     H  104    anisotropy:     26.86    eta:   -0.2339
     H  104    sigma_11=     17.00    axis=(  0.288191  0.946165 -0.147371)
     H  104    sigma_22=     12.82    axis=(  0.068860  0.133025  0.988718)
     H  104    sigma_33=     41.77    axis=( -0.955094  0.295087  0.026817)

     Atom105  O   pos: ( -0.240041  0.587761  1.667577)  Total sigma:         222.89
           207.9050          7.9804         -2.9003
            18.7625        250.1351         -6.1621
            -3.8640         -1.0631        210.6311

     O  105    anisotropy:     47.35    eta:   -0.2410
     O  105    sigma_11=    210.91    axis=( -0.269104  0.178893  0.946351)
     O  105    sigma_22=    203.30    axis=(  0.921084 -0.239294  0.307153)
     O  105    sigma_33=    254.46    axis=(  0.281404  0.954325 -0.100380)

     Atom106  H   pos: ( -0.353580  0.667543  1.619172)  Total sigma:          22.02
            26.6373        -10.8966          6.9685
           -11.7690         23.7728         -6.6989
             7.4370         -6.8803         15.6387

     H  106    anisotropy:     27.81    eta:   -0.1165
     H  106    sigma_11=     13.83    axis=(  0.697303  0.704574 -0.131694)
     H  106    sigma_22=     11.67    axis=( -0.178637  0.348759  0.920031)
     H  106    sigma_33=     40.56    axis=(  0.694159 -0.618015  0.369054)

     Atom107  H   pos: ( -0.126454  0.669822  1.615723)  Total sigma:          20.66
            26.9710         11.7211         -7.6663
            13.1415         20.7024         -6.7271
            -8.2194         -6.3633         14.3160

     H  107    anisotropy:     30.02    eta:   -0.0443
     H  107    sigma_11=     11.10    axis=(  0.675723 -0.678518  0.288120)
     H  107    sigma_22=     10.21    axis=(  0.081000  0.456829  0.885859)
     H  107    sigma_33=     40.67    axis=( -0.732692 -0.575257  0.363650)

     Atom108  O   pos: ( -0.051802  0.772245  0.517092)  Total sigma:         196.03
           179.8625          1.5231        -19.7658
            -4.7868        205.7315          2.3793
           -26.1826          3.4972        202.5019

     O  108    anisotropy:    -45.69    eta:   -0.4248
     O  108    sigma_11=    204.79    axis=( -0.145761 -0.963025  0.226577)
     O  108    sigma_22=    217.73    axis=( -0.507960  0.269381  0.818175)
     O  108    sigma_33=    165.57    axis=( -0.848959  0.004166 -0.528443)

     Atom109  H   pos: ( -0.106001  0.630510  0.517814)  Total sigma:          18.61
            10.5097          9.4903         -0.8482
             9.0043         38.6547         -0.0039
            -1.0100          0.0485          6.6542

     H  109    anisotropy:     34.22    eta:   -0.0920
     H  109    sigma_11=      8.25    axis=( -0.834105  0.253304  0.490007)
     H  109    sigma_22=      6.15    axis=(  0.471198 -0.134643  0.871690)
     H  109    sigma_33=     41.42    axis=( -0.286778 -0.957971  0.007050)

     Atom110  H   pos: ( -0.157860  0.848485  0.593341)  Total sigma:          18.67
            24.1179         -9.5949        -14.5019
            -9.2870         12.3092          8.8576
           -14.1532          9.0570         19.5803

     H  110    anisotropy:     35.05    eta:   -0.0614
     H  110    sigma_11=      7.70    axis=(  0.719401  0.456744  0.523304)
     H  110    sigma_22=      6.27    axis=( -0.064819  0.794252 -0.604121)
     H  110    sigma_33=     42.04    axis=( -0.691564  0.400685  0.600991)

     Atom111  O   pos: ( -0.233505  0.823708 -0.007916)  Total sigma:         226.10
           229.8292         -1.5759         -5.2819
            -7.7096        224.8532         10.8624
           -21.3495         11.2850        223.6159

     O  111    anisotropy:     29.73    eta:   -0.6200
     O  111    sigma_11=    222.33    axis=(  0.641902  0.760745  0.096065)
     O  111    sigma_22=    210.05    axis=( -0.421437  0.454683 -0.784637)
     O  111    sigma_33=    245.92    axis=( -0.640588  0.463175  0.612468)

     Atom112  H   pos: ( -0.101291  0.843519  0.045095)  Total sigma:          27.13
            35.9442          2.3804          4.5065
             3.2040         21.1153          3.5471
             4.9229          3.6154         24.3156

     H  112    anisotropy:     17.03    eta:   -0.4684
     H  112    sigma_11=     24.11    axis=( -0.419473  0.508543  0.751948)
     H  112    sigma_22=     18.79    axis=(  0.016680  0.832527 -0.553733)
     H  112    sigma_33=     38.48    axis=(  0.907614  0.219734  0.357706)

     Atom113  H   pos: ( -0.314500  0.914723  0.078832)  Total sigma:          19.43
            20.6004        -10.5946        -11.4889
           -11.6622         17.0610         11.2835
           -12.7896         11.1770         20.6403

     H  113    anisotropy:     34.69    eta:   -0.0530
     H  113    sigma_11=      8.48    axis=( -0.722887 -0.034323 -0.690114)
     H  113    sigma_22=      7.26    axis=(  0.342977  0.849214 -0.401501)
     H  113    sigma_33=     42.56    axis=( -0.599835  0.526933  0.602113)

     Atom114  O   pos: ( -0.456503  1.008804  0.237923)  Total sigma:         226.24
           200.5747         -0.0860         -7.0536
             3.9915        242.7003        -17.4295
            -6.5295        -20.8576        235.4345

     O  114    anisotropy:     49.35    eta:   -0.6422
     O  114    sigma_11=    220.35    axis=( -0.189269  0.648261  0.737520)
     O  114    sigma_22=    199.22    axis=(  0.976838  0.047947  0.208541)
     O  114    sigma_33=    259.14    axis=( -0.099827 -0.759907  0.642320)

     Atom115  H   pos: ( -0.405415  1.112913  0.324366)  Total sigma:          24.54
            17.8607          6.1797          3.3551
             5.7542         31.6107          9.6736
             3.2161         10.1630         24.1551

     H  115    anisotropy:     23.95    eta:   -0.1235
     H  115    sigma_11=     17.54    axis=(  0.345240  0.438607 -0.829719)
     H  115    sigma_22=     15.57    axis=(  0.893594 -0.423861  0.147756)
     H  115    sigma_33=     40.51    axis=(  0.286879  0.792443  0.538270)

     Atom116  H   pos: ( -0.476370  0.886195  0.330273)  Total sigma:          16.46
             3.1551          3.3300         -2.6030
             3.7598         28.5123        -17.4845
            -3.1324        -19.1641         17.7028

     H  116    anisotropy:     39.42    eta:   -0.0538
     H  116    sigma_11=      4.02    axis=( -0.122305  0.605918  0.786070)
     H  116    sigma_22=      2.61    axis=(  0.985882 -0.017089  0.166566)
     H  116    sigma_33=     42.74    axis=( -0.114359 -0.795344  0.595273)

     Initialization:
     gipaw_setup  :      0.32s CPU      0.39s WALL (       1 calls)

     Linear response
     greenf       :  19324.86s CPU  19550.99s WALL (      96 calls)
     cgsolve      :  19228.82s CPU  19453.40s WALL (      96 calls)
     ch_psi       :  18664.98s CPU  18875.03s WALL (    6627 calls)
     h_psiq       :  13844.14s CPU  13989.34s WALL (    6627 calls)

     Apply operators
     h_psi        :  11406.74s CPU  11519.92s WALL (    7255 calls)
     apply_vel    :    240.48s CPU    250.15s WALL (      84 calls)

     Induced current
     j_para       :    648.61s CPU    654.26s WALL (     108 calls)
     biot_savart  :      0.09s CPU      0.10s WALL (       1 calls)

     Other routines

     General routines
     calbec       :   5230.84s CPU   5324.46s WALL (   21321 calls)
     fft          :      0.38s CPU      0.41s WALL (      32 calls)
     fftw         :   7976.18s CPU   8042.55s WALL ( 4058766 calls)
     davcio       :      0.01s CPU      2.32s WALL (      64 calls)

     Parallel routines
     fft_scatter  :   2607.33s CPU   2632.70s WALL ( 4058798 calls)

     Plugins


     GIPAW        :      6h 8m CPU      6h13m WALL


   This run was terminated on:   4:39:32   5Nov2023            

=------------------------------------------------------------------------------=
   JOB DONE.
=------------------------------------------------------------------------------=
