# Supplementary material for: Is there a future for 43Ca nuclear magnetic resonance in cement science?
Source: Phys Chem Chem Phys. 2025 Apr 9;27(17):9159–68. doi: 10.1039/d5cp00491h (PMC11997747; doi:10.1039/d5cp00491h)
Supplement: CP-027-D5CP00491H-s001 [file CP-027-D5CP00491H-s001.zip › QE-Files/CSH-bulk-structures/CONFIG_surf48]

Surf 48
0 3
  13.237759475   0.109974509   0.036671876
  -4.176419645   6.130234042  -0.012133742
  -0.273111088   0.429736959  22.308638781
Ca 1
-2.8600833925 5.4713072015 6.6047688742
Ca 2
7.1626950926 5.7788961742 4.6188057772
Ca 3
9.0741236331 2.556537709 4.3478660024
Ca 4
-0.6418109819 2.4731333441 6.4678860703
Ca 5
7.5697763166 1.742407847 14.7345717875
Ca 6
5.1099340319 6.3194908766 10.393898056
Ca 7
3.4502466451 3.7328696778 0.3515717501
Ca 8
3.8216014086 5.7307964317 6.3658993288
Ca 9
0.4901848198 5.662029474 4.6935435713
Ca 10
2.5124675501 2.4864991871 4.1330828314
Ca 11
5.8479170826 2.5720712403 6.292585572
Ca 12
3.0099497269 0.8203013441 10.2594467928
Ca 13
8.908243521 3.2297139843 20.4162035481
Si 14
7.953985891 1.5175539287 1.2013772352
Si 15
2.5236022471 2.660610158 7.2091798856
Si 16
5.8122410152 2.776279807 3.2733457464
Si 17
0.7621422063 1.3797902104 1.3072555447
Si 18
8.9393105893 2.6149119079 7.5898104493
Si 19
-0.9935670316 2.7886111239 3.3967604067
Si 20
7.2851513097 5.436970158 7.7091576203
Si 21
-2.6619174647 5.3205629318 3.3422539622
Si 22
0.723008257 5.2668162306 7.7308902619
Si 23
4.0014126493 5.327599778 3.1354652442
O 24
-1.8495969333 4.0253048738 2.713418582
O 25
12.2645852386 0.3372061033 6.7439621248
O 26
2.5412012991 0.1703160485 4.1006279777
O 27
5.9077989323 4.9685503368 6.9524921531
O 28
9.4094576645 4.9225093592 4.3974984025
O 29
0.1483056891 1.6769738887 22.0311773869
O 30
9.2433507989 2.3577526046 1.8547738531
H 31
10.0635418857 2.4740097591 1.3315561329
O 32
8.7089539626 1.7629489954 8.9434300277
O 33
-0.6096306464 1.9620885272 2.025105491
O 34
0.6251404747 5.7879355482 9.2782506758
O 35
3.9507490262 6.0709584828 1.6329961895
O 36
1.4434147991 3.7555691149 7.871657702
O 37
4.6714689149 3.8527989311 2.6760837579
O 38
1.6194848026 6.2285200171 6.7286823736
O 39
9.0239623671 0.0279506825 4.2316998266
O 40
-0.6535525763 4.9654434274 6.8966539648
O 41
2.4856513836 5.0003674649 3.5954467586
O 42
7.6030568221 2.0852660842 21.9167983527
O 43
2.0342399004 2.2647191463 1.7589916978
O 44
3.3597072194 2.071934822 8.4725379806
O 45
6.6580574921 2.1569420268 1.9784922557
O 46
1.5841151377 1.6114132488 6.4061014872
O 47
4.9925971593 1.6798256654 4.1199529486
O 48
3.5192452928 3.4054898799 6.1330916054
O 49
6.8621063574 3.513611547 4.2562275904
O 50
8.170689254 1.9096403952 6.3185801802
O 51
11.3100085659 1.9594572932 4.3679459387
O 52
10.4775144082 3.0170503716 7.215073762
O 53
0.2495720155 3.3183572931 4.2856685468
O 54
7.1447184768 5.9402301112 9.2679077841
O 55
-3.3215350104 5.9633426383 1.9478286988
O 56
8.2669338071 4.117281628 7.7712307433
O 57
-1.5021800604 2.2820694946 9.388750933
H 58
11.6759705009 1.3766623574 9.4041617218
H 59
11.1585566 2.6832968375 8.6377225775
O 60
5.8351351611 2.4011664894 8.6859471811
H 61
4.8476708623 2.096165713 8.6197685427
H 62
6.3941531583 1.6119065536 8.8280601608
O 63
4.1856846516 4.7211592654 8.9393101299
H 64
4.9448537501 4.5787224057 8.2964559957
H 65
3.7575832868 3.8310361327 9.0245840566
O 66
4.1430822895 1.3676954135 0.6076239977
H 67
3.398398097 1.3935599036 1.2736048053
H 68
4.7082638315 0.5909876546 0.8402173797
O 69
-0.2221281097 2.8684196428 17.4055812581
H 70
-0.1857580284 3.6836959403 17.9922963776
H 71
-0.1845985832 2.1093188939 18.055114869
O 72
-4.4335880242 5.8380397339 14.8606029621
H 73
8.6454445254 6.3277963858 13.9784509487
H 74
-3.7687061802 6.4044236867 15.281911636
O 75
-1.0758623453 3.0183738011 13.6777200892
H 76
-1.7344023975 2.901337164 14.4291702002
H 77
11.6734945346 3.440057493 12.9233695038
O 78
-2.2223366734 3.0018280308 21.7230814765
H 79
-1.9066258229 3.9183017679 21.8315759958
H 80
-1.3867100541 2.4455885757 21.8164190861
O 81
8.3817515337 6.600205382 12.3789779752
H 82
8.1234143527 7.5409464063 12.4741482233
H 83
7.521341159 6.0868847612 12.2676927275
O 84
7.1240340402 5.7606071682 2.0380506775
H 85
8.0715320354 5.5150424005 1.9209275791
H 86
11.3660107155 0.6096502254 1.9578497266
O 87
2.3305419549 3.322553527 13.282101454
H 88
3.1916925938 3.7786699038 13.2983492376
H 89
2.5220402782 2.3508296131 13.1457412853
O 90
9.6010475729 0.5989718551 14.3194478615
H 91
10.3789739289 0.9302975465 14.8101104584
H 92
5.734028355 6.1065578421 13.5801500168
O 93
-0.453219487 1.0680194938 19.3838985648
H 94
-0.1562806748 1.3134120663 20.2892827957
H 95
8.3173829697 6.3038831162 19.4322444159
O 96
9.9588818782 2.4363588203 11.5427196181
H 97
10.6167478071 2.5098566955 10.7956427423
H 98
9.189180459 3.016269819 11.2409365638
O 99
2.6718790697 6.333774823 10.8458723506
H 100
6.3957655923 1.0531201621 11.0787260152
H 101
2.0021138208 5.9598187256 10.1673445766
O 102
5.5596783992 3.1042440917 14.1098215002
H 103
5.7209882278 3.9779974901 13.6471994903
H 104
5.0906467795 3.2826303999 14.9670182622
O 105
-3.1216028415 5.7832507167 9.2608768265
H 106
10.3012522033 4.9915959694 9.623507789
H 107
9.1485835319 6.031024475 9.4729157073
O 108
7.7626115234 3.5932974037 10.6470442865
H 109
7.6005017404 4.4396844716 10.1421289521
H 110
7.9297400948 2.9006174634 9.9279901733
O 111
3.3089209267 5.6934348779 20.842975169
H 112
7.6738482068 0.4883135948 21.1556371496
H 113
4.0701670714 5.3831688946 20.2816565434
O 114
-1.3250463722 6.0641806745 20.8514800106
H 115
-2.287963949 5.9605438548 20.9914246241
H 116
3.0809305712 0.7951554164 21.2805980893
O 117
5.3916782346 1.8477539061 20.3972293334
H 118
6.1186474028 1.9139031709 21.0842150739
H 119
5.1834376291 0.8968659615 20.3177489146
O 120
5.8439374662 4.1518419693 0.0549051883
H 121
6.1764745998 4.8490826938 0.6724029827
H 122
6.2530267733 3.3329234052 0.3998556794
O 123
5.8447026542 6.0644397277 17.2603372749
H 124
5.489742276 5.4391823905 17.934956548
H 125
5.0454598785 6.2962620783 16.7319721311
O 126
9.3135363721 5.2298826807 21.8336127311
H 127
-3.3487140273 4.6489406751 0.4200865594
H 128
9.0657210469 6.2009153831 21.779576371
O 129
10.3090561103 2.0614547155 19.028997719
H 130
10.0783573476 1.3728188508 18.3494599203
H 131
11.2486826643 1.8251306025 19.2903976445
O 132
8.7313228246 3.5354715337 13.8183908623
H 133
9.4391065687 3.3458223033 13.1720180932
H 134
8.9271127636 4.3828054016 14.307026725
O 135
1.2761573959 5.1146459012 1.2347748275
H 136
1.7002758568 5.0875665624 2.1621605801
H 137
0.5764810116 4.4287558575 1.2770118128
O 138
7.4344239876 1.9770199 18.6396852495
H 139
7.4091645495 1.1990804514 17.9684591578
H 140
6.5853372074 1.9249846368 19.1505850574
O 141
5.2125324743 4.4046359505 19.339755735
H 142
5.060276607 3.5073992886 19.7182107295
H 143
6.195929765 4.6133645261 19.5465057684
O 144
4.915318508 2.1674798245 11.2694402874
H 145
5.3597199886 2.7031949161 10.5652008286
H 146
4.9923378155 2.6368845125 12.1252824942
O 147
0.4611847091 6.547261924 16.5989956085
H 148
1.4806830272 6.5508981163 16.5617245571
H 149
4.4073907567 1.3845347047 16.678369792
O 150
0.2204439982 5.0868514692 18.8575322328
H 151
-0.476630307 5.4478622502 19.4624542192
H 152
0.2632549599 5.6952617923 18.064259675
O 153
2.4846423622 0.7217043576 12.6828190861
H 154
-2.6334675999 6.611071094 12.7597760626
H 155
-1.1427285376 6.27430411 13.312454466
O 156
1.971872446 3.2296024337 20.855760358
H 157
1.5964854887 3.8764693448 20.2264005603
H 158
1.2237334868 2.64931838 21.1971663075
O 159
7.7494524116 3.4679499457 16.4924403749
H 160
7.4695483608 3.0454089465 17.3623544221
H 161
7.2633982446 4.3098588652 16.3980840298
O 162
4.3320828566 3.1081689528 16.6333280266
H 163
3.3484497063 3.3437442479 16.4969228575
H 164
4.6228527864 3.5171313443 17.473554435
O 165
6.5960527567 -0.000696183 13.5158094966
H 166
2.5096314903 6.0118353115 12.5212635289
H 167
1.5039827915 5.8041210011 13.7411610828
O 168
1.5612687795 2.6579222459 10.6969410975
H 169
1.6208732784 3.2312513904 11.4928586017
H 170
1.3780081742 3.2112962104 9.9077096127
O 171
-0.9681016315 4.4437520417 10.8589883106
H 172
-1.1330484319 3.5815249799 10.389258974
H 173
-0.1659098022 4.7704033225 10.3420586613
O 174
10.7724649598 2.7660531403 15.958616032
H 175
9.9765831997 3.218841133 16.3000744431
H 176
11.4973683532 2.8664144954 16.6439179664
O 177
-0.1241562502 5.4709259187 14.1942196937
H 178
-0.0180672561 5.7535468327 15.151026193
H 179
-0.3558251449 4.4971514615 14.122058522
O 180
1.9285092777 3.7435885514 15.9693999618
H 181
1.9048953884 3.5440908074 14.9983208629
H 182
1.1425742082 3.3221650589 16.4180253096
O 183
5.9678541285 5.1558041581 12.2533348748
H 184
6.5404227636 4.4256672665 11.9330695242
O 185
3.110639453 6.5829088257 16.5645082821
H 186
3.0768877405 5.6130765041 16.4889249938
O 187
7.8213836328 4.8828946777 19.3853230968
H 188
7.8564641255 4.7479486847 18.4218027865
