# Supplementary material for: Is there a future for 43Ca nuclear magnetic resonance in cement science?
Source: Phys Chem Chem Phys. 2025 Apr 9;27(17):9159–68. doi: 10.1039/d5cp00491h (PMC11997747; doi:10.1039/d5cp00491h)
Supplement: CP-027-D5CP00491H-s001 [file CP-027-D5CP00491H-s001.zip › QE-Files/CSH-bulk-structures/pair3-7.vc-relax.nmr.out]

     Program GIPAW v.7.2 starts on  2Nov2023 at 17:15:18 

     This program is part of the open-source Quantum ESPRESSO suite
     for quantum simulation of materials; please cite
         "P. Giannozzi et al., J. Phys.:Condens. Matter 21 395502 (2009);
         "P. Giannozzi et al., J. Phys.:Condens. Matter 29 465901 (2017);
         "P. Giannozzi et al., J. Chem. Phys. 152 154105 (2020);
          URL http://www.quantum-espresso.org", 
     in publications or presentations arising from this work. More details at
     http://www.quantum-espresso.org/quote

     Parallel version (MPI), running on   112 processors

     MPI processes distributed on     1 nodes
     R & G space division:  proc/nbgrp/npool/nimage =     112
     226144 MiB available memory on the printing compute node when the environment starts


     ***** This is GIPAW git revision                                          *****
     ***** you can cite: N. Varini et al., Comp. Phys. Comm. 184, 1827 (2013)  *****
     ***** in publications or presentations arising from this work.            *****

     Parallelizing q-star over 1 images
     Reading input from pair3-7.vc-relax.nmr.in

     ------------------- Input file: --------------------
&inputgipaw
	job = 'nmr'
	prefix = 'pair3-7.vc-relax_nmr'
	tmp_dir = './tmpPair3-7/',
	verbosity = 'high'
	diagonalization = 'david'
/


     Reading xml data from directory:

     ./tmpPair3-7/pair3-7.vc-relax_nmr.save/
     file Ca.pbe-spn-kjpaw_psl.1.0.0.UPF: wavefunction(s)  3S renormalized
     file O.pbe-n-kjpaw_psl.1.0.0.UPF: wavefunction(s)  2S 2P renormalized
     file Si.pbe-nl-kjpaw_psl.1.0.0.UPF: wavefunction(s)  3S 3P renormalized
     file H.pbe-kjpaw_psl.1.0.0.UPF: wavefunction(s)  1S renormalized

     IMPORTANT: XC functional enforced from input :
     Exchange-correlation= PBE
                           (   1   4   3   4   0   0   0)
     Any further DFT definition will be discarded
     Please, verify this is what you really want


     Parallelization info
     --------------------
     sticks:   dense  smooth     PW     G-vecs:    dense   smooth      PW
     Min         125     125     43                17367    17367    3507
     Max         126     126     44                17380    17380    3517
     Sum       14085   14085   4863              1945915  1945915  393249

     Using Slab Decomposition

     Reading collected, re-writing distributed wavefunctions
     Subspace diagonalization in iterative solution of the eigenvalue problem:
     a serial algorithm will be used

     GIPAW projectors -----------------------------------------------
     atom=  Ca   l=0  rc=    1.3000  rs=    0.8667
     atom=  Ca   l=0  rc=    1.3000  rs=    0.8667
     atom=  Ca   l=1  rc=    1.6000  rs=    1.0667
     atom=  Ca   l=1  rc=    1.6000  rs=    1.0667
     atom=  Ca   l=2  rc=    1.7000  rs=    1.1333
     atom=  Ca   l=2  rc=    1.7000  rs=    1.1333
     projs nearly linearly dependent: l=0  n1,n2= 1, 2  s=  0.99170013
     projs nearly linearly dependent: l=2  n1,n2= 1, 2  s=  0.99334936

     atom=  O    l=0  rc=    1.3000  rs=    0.8667
     atom=  O    l=0  rc=    1.3000  rs=    0.8667
     atom=  O    l=1  rc=    1.3500  rs=    0.9000
     atom=  O    l=1  rc=    1.3500  rs=    0.9000
     projs nearly linearly dependent: l=1  n1,n2= 1, 2  s=  0.99790099

     atom=  Si   l=0  rc=    1.8000  rs=    1.2000
     atom=  Si   l=0  rc=    1.8000  rs=    1.2000
     atom=  Si   l=1  rc=    1.8000  rs=    1.2000
     atom=  Si   l=1  rc=    1.8000  rs=    1.2000
     atom=  Si   l=2  rc=    1.8000  rs=    1.2000
     atom=  Si   l=2  rc=    1.8000  rs=    1.2000
     projs nearly linearly dependent: l=2  n1,n2= 1, 2  s=  0.99992180

     atom=  H    l=0  rc=    1.0000  rs=    0.6667
     atom=  H    l=0  rc=    1.0000  rs=    0.6667
     projs nearly linearly dependent: l=0  n1,n2= 1, 2  s=  0.99968852
     -----------------------------------------------------------------

     GIPAW integrals: -------------------------------------------
     Atom  i/j   nmr_para   nmr_dia   epr_rmc  epr_para   epr_dia
       Ca  1 1   0.25E+04 -0.66E+00  0.13E+02  0.81E+09  0.75E+03
       Ca  2 1   0.26E+04 -0.73E+00  0.13E+02  0.86E+09  0.79E+03
       Ca  2 2   0.28E+04 -0.80E+00  0.13E+02  0.92E+09  0.84E+03
       Ca  3 3   0.30E+02  0.22E+00  0.11E+02  0.47E+05  0.19E+03
       Ca  4 3   0.33E+02  0.20E+00  0.12E+02  0.54E+05  0.22E+03
       Ca  4 4   0.37E+02  0.17E+00  0.13E+02  0.60E+05  0.24E+03
       Ca  5 5   0.29E+01  0.74E+00  0.81E+01  0.47E+03  0.66E+02
       Ca  6 5   0.36E+01  0.91E+00  0.10E+02  0.59E+03  0.81E+02
       Ca  6 6   0.45E+01  0.11E+01  0.13E+02  0.74E+03  0.10E+03
       O   1 1   0.81E+03 -0.32E+00  0.65E+01  0.43E+08  0.24E+03
       O   2 1   0.91E+03 -0.39E+00  0.71E+01  0.48E+08  0.27E+03
       O   2 2   0.10E+04 -0.48E+00  0.78E+01  0.55E+08  0.31E+03
       O   3 3   0.99E+01  0.87E+00  0.58E+01  0.24E+04  0.75E+02
       O   4 3   0.11E+02  0.97E+00  0.67E+01  0.27E+04  0.83E+02
       O   4 4   0.12E+02  0.11E+01  0.76E+01  0.31E+04  0.93E+02
       Si  1 1   0.12E+04 -0.54E-01  0.93E+01  0.18E+09  0.37E+03
       Si  2 1   0.17E+04  0.68E-01  0.12E+02  0.26E+09  0.52E+03
       Si  2 2   0.24E+04  0.31E+00  0.19E+02  0.37E+09  0.74E+03
       Si  3 3   0.18E+02  0.34E+00  0.10E+02  0.13E+05  0.11E+03
       Si  4 3   0.21E+02  0.27E+00  0.11E+02  0.15E+05  0.13E+03
       Si  4 4   0.23E+02  0.18E+00  0.12E+02  0.18E+05  0.14E+03
       Si  5 5   0.26E+00  0.79E-01  0.58E+00  0.29E+02  0.79E+01
       Si  6 5   0.27E+00  0.84E-01  0.62E+00  0.30E+02  0.81E+01
       Si  6 6   0.29E+00  0.89E-01  0.66E+00  0.31E+02  0.84E+01
       H   1 1   0.39E+02  0.19E+00  0.29E+00  0.78E+05  0.13E+02
       H   2 1   0.41E+02  0.21E+00  0.32E+00  0.82E+05  0.14E+02
       H   2 2   0.43E+02  0.22E+00  0.36E+00  0.86E+05  0.15E+02
     ------------------------------------------------------------

     alpha_pv=     76.6775 eV

     Number of occupied bands for each k-point:
     k-point:     1    nbnd_occ= 260
     k-point:     2    nbnd_occ= 260
     k-point:     3    nbnd_occ= 260
     k-point:     4    nbnd_occ= 260


     q-space interpolation up to   240.00 Rydberg

     GIPAW job: nmr                                                                             
     NMR macroscopic correction: yes
             0.6667          0.0000          0.0000
             0.0000          0.6667          0.0000
             0.0000          0.0000          0.6667


     Largest allocated arrays     est. size (Mb)     dimensions
        KS wavefunctions at k          13.24 Mb     (    3338,  260)
        KS wavefunctions at k+q        13.24 Mb     (    3338,  260)
        First-order wavefunctions     132.43 Mb     (    3338,  260, 10)
        First-order wavefunct (US)     79.46 Mb     (    3338,  260,  6)
        Charge/spin density             0.51 Mb     (   67500,    1)
        Induced current                 4.63 Mb     (   67500,    3,3,1)
        Induced magnetic field          4.63 Mb     (   67500,    3,3,1)
        NL pseudopotentials            45.64 Mb     (    3338,  896)
        GIPAW NL terms                 45.64 Mb     (    3338,  896)

     Computing the magnetic susceptibility     isolve=0    ethr=  0.1000E-13
     k-point #    1 of     4      pool #  1    cpu time:      10.9
     compute_u_kq: q = (    0.0000,    0.0000,    0.0000)
     Rotating WFCS
     ethr =  1.00E-14,  avg # of iterations =  5.0
     eigenvalues at k:
 -34.9651 -34.8882 -34.8343 -34.8272 -34.7608 -34.5399 -34.4528 -34.3737
 -34.3679 -34.1331 -34.1144 -34.0750 -33.9710 -16.8385 -16.7192 -16.6994
 -16.5830 -16.5305 -16.4833 -16.4005 -16.3577 -16.3257 -16.2675 -16.2619
 -16.2220 -16.1769 -16.1562 -16.1071 -16.0821 -16.0583 -16.0229 -16.0126
 -15.9946 -15.9674 -15.9394 -15.9227 -15.8935 -15.8469 -15.8194 -15.8116
 -15.7654 -15.7511 -15.7263 -15.7109 -15.7036 -15.6734 -15.6618 -15.6355
 -15.6277 -15.6159 -15.5910 -15.5792 -15.5404 -15.5301 -15.5169 -15.4718
 -15.4525 -15.4255 -15.4162 -15.3924 -15.3363 -15.2871 -15.2696 -15.2475
 -15.2275 -15.2155 -15.1883 -15.1605 -15.1358 -15.1099 -15.0604 -15.0353
 -15.0197 -15.0073 -14.8549 -14.8326 -14.8103 -14.5586 -13.8875 -13.8117
 -13.7109 -13.6728 -13.5171 -13.4414 -13.3619 -13.3339 -13.3142 -13.2863
 -13.1482 -13.1057 -13.0393 -12.9562 -12.9351 -12.8878 -12.8573 -12.8315
 -12.7903 -12.7527 -12.7275 -12.6685 -12.5853 -12.5625 -12.5301 -12.3538
  -4.7504  -4.5944  -4.4805  -4.4061  -4.3783  -4.2529  -4.1067  -4.0810
  -4.0612  -3.9930  -3.9433  -3.8823  -3.8340  -3.8171  -3.7576  -3.7047
  -3.6393  -3.6212  -3.5848  -3.5656  -3.4403  -3.3387  -3.2497  -3.0326
  -2.8204  -2.3782  -1.9045  -1.8510  -1.7640  -1.6387  -1.5842  -1.5423
  -1.4206  -1.3525  -1.3005  -1.2460  -1.1897  -1.1498  -1.0819  -1.0525
  -1.0145  -0.9734  -0.9005  -0.8413  -0.8056  -0.7601  -0.7018  -0.6658
  -0.6050  -0.5723  -0.5447  -0.4913  -0.4599  -0.4372  -0.3928  -0.3806
  -0.3246  -0.2697  -0.2198  -0.1179  -0.0821   0.0105   0.0337   0.1150
   0.1535   0.1829   0.2326   0.2838   0.3124   0.3450   0.4405   0.4766
   0.6413   0.6867   0.7208   0.7775   0.8276   0.9004   0.9444   0.9609
   0.9952   1.0518   1.0723   1.1277   1.1644   1.1978   1.2129   1.2321
   1.2776   1.3232   1.3359   1.3831   1.3913   1.4351   1.4501   1.4914
   1.5272   1.5607   1.5797   1.6074   1.6204   1.6487   1.6796   1.7038
   1.7125   1.7493   1.7718   1.7824   1.8095   1.8286   1.8356   1.8733
   1.8906   1.9420   1.9507   1.9735   1.9902   2.0097   2.0462   2.0762
   2.1031   2.1316   2.1608   2.1916   2.2204   2.2554   2.2820   2.3212
   2.3293   2.3713   2.3887   2.4088   2.4640   2.4862   2.5064   2.5743
   2.5935   2.6288   2.6723   2.7046   2.7158   2.7421   2.7801   2.7990
   2.8114   2.8358   2.8776   2.9078   2.9626   3.0072   3.0257   3.0987
   3.1456   3.2062   3.2587   3.3734
     eigenvalues at k+q:
 -34.9651 -34.8882 -34.8344 -34.8272 -34.7608 -34.5399 -34.4529 -34.3737
 -34.3679 -34.1331 -34.1144 -34.0751 -33.9710 -16.8385 -16.7192 -16.6994
 -16.5830 -16.5305 -16.4833 -16.4005 -16.3577 -16.3257 -16.2675 -16.2619
 -16.2220 -16.1769 -16.1562 -16.1071 -16.0821 -16.0583 -16.0229 -16.0126
 -15.9946 -15.9674 -15.9394 -15.9227 -15.8935 -15.8469 -15.8194 -15.8117
 -15.7654 -15.7511 -15.7263 -15.7109 -15.7036 -15.6734 -15.6618 -15.6355
 -15.6277 -15.6159 -15.5910 -15.5792 -15.5404 -15.5301 -15.5169 -15.4718
 -15.4525 -15.4255 -15.4162 -15.3924 -15.3363 -15.2871 -15.2696 -15.2475
 -15.2275 -15.2155 -15.1883 -15.1604 -15.1358 -15.1099 -15.0604 -15.0353
 -15.0197 -15.0073 -14.8549 -14.8326 -14.8103 -14.5586 -13.8875 -13.8117
 -13.7109 -13.6728 -13.5171 -13.4414 -13.3619 -13.3339 -13.3142 -13.2863
 -13.1482 -13.1057 -13.0393 -12.9562 -12.9351 -12.8878 -12.8573 -12.8315
 -12.7903 -12.7527 -12.7275 -12.6685 -12.5853 -12.5625 -12.5301 -12.3538
  -4.7504  -4.5944  -4.4805  -4.4061  -4.3783  -4.2529  -4.1067  -4.0810
  -4.0612  -3.9930  -3.9433  -3.8823  -3.8340  -3.8171  -3.7576  -3.7047
  -3.6393  -3.6212  -3.5848  -3.5656  -3.4403  -3.3387  -3.2497  -3.0326
  -2.8204  -2.3782  -1.9045  -1.8510  -1.7640  -1.6387  -1.5842  -1.5423
  -1.4206  -1.3525  -1.3004  -1.2460  -1.1896  -1.1498  -1.0819  -1.0525
  -1.0145  -0.9734  -0.9005  -0.8413  -0.8056  -0.7601  -0.7018  -0.6658
  -0.6050  -0.5723  -0.5447  -0.4913  -0.4599  -0.4372  -0.3928  -0.3806
  -0.3246  -0.2697  -0.2198  -0.1179  -0.0821   0.0105   0.0337   0.1150
   0.1535   0.1829   0.2326   0.2838   0.3124   0.3450   0.4405   0.4767
   0.6413   0.6867   0.7208   0.7775   0.8276   0.9004   0.9444   0.9609
   0.9952   1.0518   1.0723   1.1277   1.1644   1.1978   1.2129   1.2321
   1.2776   1.3232   1.3359   1.3831   1.3913   1.4351   1.4501   1.4914
   1.5272   1.5608   1.5797   1.6074   1.6204   1.6487   1.6796   1.7038
   1.7125   1.7493   1.7718   1.7824   1.8095   1.8286   1.8356   1.8733
   1.8906   1.9420   1.9507   1.9735   1.9902   2.0097   2.0462   2.0762
   2.1031   2.1316   2.1608   2.1916   2.2205   2.2554   2.2820   2.3212
   2.3293   2.3713   2.3887   2.4088   2.4640   2.4862   2.5064   2.5743
   2.5935   2.6288   2.6723   2.7046   2.7158   2.7421   2.7801   2.7990
   2.8114   2.8358   2.8776   2.9078   2.9626   3.0072   3.0257   3.0987
   3.1456   3.2062   3.2587   3.3734
     cgsolve_all iterations  63    anorm=    0.74E-07
PARA_AUG  1     -25.1699286         1.1051484        -0.8145003
     cgsolve_all iterations  63    anorm=    0.75E-07
PARA_AUG  2       1.2386020       -24.4838873        -0.4136021
     cgsolve_all iterations  63    anorm=    0.74E-07
PARA_AUG  3      -0.7369634        -0.5141524       -25.5304799
     cgsolve_all iterations  70    anorm=    0.72E-07
     cgsolve_all iterations  68    anorm=    0.74E-07
     cgsolve_all iterations  70    anorm=    0.74E-07
     compute_u_kq: q = (    0.0203,    0.0000,    0.0000)
     Rotating WFCS
     ethr =  1.00E-14,  avg # of iterations = 23.0
     eigenvalues at k:
 -34.9651 -34.8882 -34.8343 -34.8272 -34.7608 -34.5399 -34.4528 -34.3737
 -34.3679 -34.1331 -34.1144 -34.0750 -33.9710 -16.8385 -16.7192 -16.6994
 -16.5830 -16.5305 -16.4833 -16.4005 -16.3577 -16.3257 -16.2675 -16.2619
 -16.2220 -16.1769 -16.1562 -16.1071 -16.0821 -16.0583 -16.0229 -16.0126
 -15.9946 -15.9674 -15.9394 -15.9227 -15.8935 -15.8469 -15.8194 -15.8116
 -15.7654 -15.7511 -15.7263 -15.7109 -15.7036 -15.6734 -15.6618 -15.6355
 -15.6277 -15.6159 -15.5910 -15.5792 -15.5404 -15.5301 -15.5169 -15.4718
 -15.4525 -15.4255 -15.4162 -15.3924 -15.3363 -15.2871 -15.2696 -15.2475
 -15.2275 -15.2155 -15.1883 -15.1605 -15.1358 -15.1099 -15.0604 -15.0353
 -15.0197 -15.0073 -14.8549 -14.8326 -14.8103 -14.5586 -13.8875 -13.8117
 -13.7109 -13.6728 -13.5171 -13.4414 -13.3619 -13.3339 -13.3142 -13.2863
 -13.1482 -13.1057 -13.0393 -12.9562 -12.9351 -12.8878 -12.8573 -12.8315
 -12.7903 -12.7527 -12.7275 -12.6685 -12.5853 -12.5625 -12.5301 -12.3538
  -4.7504  -4.5944  -4.4805  -4.4061  -4.3783  -4.2529  -4.1067  -4.0810
  -4.0612  -3.9930  -3.9433  -3.8823  -3.8340  -3.8171  -3.7576  -3.7047
  -3.6393  -3.6212  -3.5848  -3.5656  -3.4403  -3.3387  -3.2497  -3.0326
  -2.8204  -2.3782  -1.9045  -1.8510  -1.7640  -1.6387  -1.5842  -1.5423
  -1.4206  -1.3525  -1.3005  -1.2460  -1.1897  -1.1498  -1.0819  -1.0525
  -1.0145  -0.9734  -0.9005  -0.8413  -0.8056  -0.7601  -0.7018  -0.6658
  -0.6050  -0.5723  -0.5447  -0.4913  -0.4599  -0.4372  -0.3928  -0.3806
  -0.3246  -0.2697  -0.2198  -0.1179  -0.0821   0.0105   0.0337   0.1150
   0.1535   0.1829   0.2326   0.2838   0.3124   0.3450   0.4405   0.4766
   0.6413   0.6867   0.7208   0.7775   0.8276   0.9004   0.9444   0.9609
   0.9952   1.0518   1.0723   1.1277   1.1644   1.1978   1.2129   1.2321
   1.2776   1.3232   1.3359   1.3831   1.3913   1.4351   1.4501   1.4914
   1.5272   1.5607   1.5797   1.6074   1.6204   1.6487   1.6796   1.7038
   1.7125   1.7493   1.7718   1.7824   1.8095   1.8286   1.8356   1.8733
   1.8906   1.9420   1.9507   1.9735   1.9902   2.0097   2.0462   2.0762
   2.1031   2.1316   2.1608   2.1916   2.2204   2.2554   2.2820   2.3212
   2.3293   2.3713   2.3887   2.4088   2.4640   2.4862   2.5064   2.5743
   2.5935   2.6288   2.6723   2.7046   2.7158   2.7421   2.7801   2.7990
   2.8114   2.8358   2.8776   2.9078   2.9626   3.0072   3.0257   3.0987
   3.1456   3.2062   3.2587   3.3734
     eigenvalues at k+q:
 -34.9651 -34.8882 -34.8344 -34.8272 -34.7608 -34.5399 -34.4529 -34.3737
 -34.3679 -34.1330 -34.1144 -34.0750 -33.9710 -16.8364 -16.7189 -16.6985
 -16.5821 -16.5318 -16.4860 -16.4048 -16.3562 -16.3248 -16.2697 -16.2592
 -16.2286 -16.1793 -16.1578 -16.1129 -16.0860 -16.0573 -16.0250 -16.0137
 -15.9952 -15.9677 -15.9389 -15.9246 -15.8933 -15.8469 -15.8182 -15.8088
 -15.7667 -15.7522 -15.7267 -15.7116 -15.7032 -15.6751 -15.6602 -15.6336
 -15.6271 -15.6143 -15.5884 -15.5776 -15.5400 -15.5305 -15.5159 -15.4713
 -15.4527 -15.4234 -15.4174 -15.3921 -15.3382 -15.2861 -15.2688 -15.2479
 -15.2249 -15.2138 -15.1873 -15.1592 -15.1344 -15.1074 -15.0592 -15.0340
 -15.0185 -15.0038 -14.8521 -14.8303 -14.8093 -14.5577 -13.8862 -13.8097
 -13.7042 -13.6674 -13.5159 -13.4418 -13.3582 -13.3308 -13.3084 -13.2828
 -13.1453 -13.1034 -13.0378 -12.9593 -12.9340 -12.8922 -12.8646 -12.8355
 -12.7944 -12.7563 -12.7318 -12.6751 -12.5905 -12.5687 -12.5297 -12.3630
  -4.7498  -4.5954  -4.4802  -4.4059  -4.3791  -4.2548  -4.1041  -4.0819
  -4.0607  -3.9953  -3.9504  -3.8830  -3.8341  -3.8157  -3.7598  -3.7051
  -3.6347  -3.6162  -3.5835  -3.5655  -3.4406  -3.3379  -3.2379  -3.0285
  -2.8261  -2.3750  -1.9036  -1.8511  -1.7608  -1.6335  -1.5787  -1.5338
  -1.4102  -1.3442  -1.2981  -1.2410  -1.1874  -1.1457  -1.0762  -1.0480
  -1.0128  -0.9734  -0.8983  -0.8422  -0.8025  -0.7671  -0.7100  -0.6662
  -0.6070  -0.5743  -0.5466  -0.4912  -0.4580  -0.4359  -0.3920  -0.3850
  -0.3338  -0.2727  -0.2255  -0.1150  -0.0837   0.0041   0.0297   0.1104
   0.1550   0.1875   0.2350   0.2847   0.3179   0.3446   0.4403   0.4812
   0.6409   0.6854   0.7102   0.7752   0.8325   0.8977   0.9418   0.9577
   0.9895   1.0527   1.0699   1.1195   1.1615   1.1957   1.2115   1.2320
   1.2778   1.3219   1.3357   1.3829   1.3885   1.4313   1.4463   1.4907
   1.5222   1.5597   1.5772   1.6034   1.6191   1.6448   1.6763   1.6975
   1.7079   1.7449   1.7706   1.7834   1.8083   1.8278   1.8363   1.8708
   1.8879   1.9385   1.9503   1.9760   1.9917   2.0071   2.0466   2.0741
   2.1011   2.1260   2.1611   2.1886   2.2180   2.2551   2.2828   2.3167
   2.3297   2.3694   2.3891   2.4101   2.4674   2.4895   2.5097   2.5769
   2.5983   2.6351   2.6773   2.7052   2.7166   2.7448   2.7821   2.8001
   2.8117   2.8393   2.8795   2.9077   2.9616   3.0085   3.0265   3.0968
   3.1498   3.2084   3.2590   3.3684
     cgsolve_all iterations  70    anorm=    0.74E-07
     cgsolve_all iterations  68    anorm=    0.73E-07
     cgsolve_all iterations  68    anorm=    0.74E-07
     compute_u_kq: q = (   -0.0203,    0.0000,    0.0000)
     Rotating WFCS
     ethr =  1.00E-14,  avg # of iterations = 23.0
     eigenvalues at k:
 -34.9651 -34.8882 -34.8343 -34.8272 -34.7608 -34.5399 -34.4528 -34.3737
 -34.3679 -34.1331 -34.1144 -34.0750 -33.9710 -16.8385 -16.7192 -16.6994
 -16.5830 -16.5305 -16.4833 -16.4005 -16.3577 -16.3257 -16.2675 -16.2619
 -16.2220 -16.1769 -16.1562 -16.1071 -16.0821 -16.0583 -16.0229 -16.0126
 -15.9946 -15.9674 -15.9394 -15.9227 -15.8935 -15.8469 -15.8194 -15.8116
 -15.7654 -15.7511 -15.7263 -15.7109 -15.7036 -15.6734 -15.6618 -15.6355
 -15.6277 -15.6159 -15.5910 -15.5792 -15.5404 -15.5301 -15.5169 -15.4718
 -15.4525 -15.4255 -15.4162 -15.3924 -15.3363 -15.2871 -15.2696 -15.2475
 -15.2275 -15.2155 -15.1883 -15.1605 -15.1358 -15.1099 -15.0604 -15.0353
 -15.0197 -15.0073 -14.8549 -14.8326 -14.8103 -14.5586 -13.8875 -13.8117
 -13.7109 -13.6728 -13.5171 -13.4414 -13.3619 -13.3339 -13.3142 -13.2863
 -13.1482 -13.1057 -13.0393 -12.9562 -12.9351 -12.8878 -12.8573 -12.8315
 -12.7903 -12.7527 -12.7275 -12.6685 -12.5853 -12.5625 -12.5301 -12.3538
  -4.7504  -4.5944  -4.4805  -4.4061  -4.3783  -4.2529  -4.1067  -4.0810
  -4.0612  -3.9930  -3.9433  -3.8823  -3.8340  -3.8171  -3.7576  -3.7047
  -3.6393  -3.6212  -3.5848  -3.5656  -3.4403  -3.3387  -3.2497  -3.0326
  -2.8204  -2.3782  -1.9045  -1.8510  -1.7640  -1.6387  -1.5842  -1.5423
  -1.4206  -1.3525  -1.3005  -1.2460  -1.1897  -1.1498  -1.0819  -1.0525
  -1.0145  -0.9734  -0.9005  -0.8413  -0.8056  -0.7601  -0.7018  -0.6658
  -0.6050  -0.5723  -0.5447  -0.4913  -0.4599  -0.4372  -0.3928  -0.3806
  -0.3246  -0.2697  -0.2198  -0.1179  -0.0821   0.0105   0.0337   0.1150
   0.1535   0.1829   0.2326   0.2838   0.3124   0.3450   0.4405   0.4766
   0.6413   0.6867   0.7208   0.7775   0.8276   0.9004   0.9444   0.9609
   0.9952   1.0518   1.0723   1.1277   1.1644   1.1978   1.2129   1.2321
   1.2776   1.3232   1.3359   1.3831   1.3913   1.4351   1.4501   1.4914
   1.5272   1.5607   1.5797   1.6074   1.6204   1.6487   1.6796   1.7038
   1.7125   1.7493   1.7718   1.7824   1.8095   1.8286   1.8356   1.8733
   1.8906   1.9420   1.9507   1.9735   1.9902   2.0097   2.0462   2.0762
   2.1031   2.1316   2.1608   2.1916   2.2204   2.2554   2.2820   2.3212
   2.3293   2.3713   2.3887   2.4088   2.4640   2.4862   2.5064   2.5743
   2.5935   2.6288   2.6723   2.7046   2.7158   2.7421   2.7801   2.7990
   2.8114   2.8358   2.8776   2.9078   2.9626   3.0072   3.0257   3.0987
   3.1456   3.2062   3.2587   3.3734
     eigenvalues at k+q:
 -34.9651 -34.8882 -34.8344 -34.8272 -34.7608 -34.5399 -34.4529 -34.3737
 -34.3679 -34.1331 -34.1143 -34.0751 -33.9710 -16.8406 -16.7194 -16.7003
 -16.5841 -16.5289 -16.4804 -16.3965 -16.3589 -16.3266 -16.2674 -16.2628
 -16.2150 -16.1748 -16.1543 -16.1010 -16.0780 -16.0592 -16.0210 -16.0114
 -15.9938 -15.9672 -15.9401 -15.9207 -15.8938 -15.8471 -15.8220 -15.8131
 -15.7643 -15.7501 -15.7258 -15.7101 -15.7040 -15.6717 -15.6635 -15.6377
 -15.6283 -15.6172 -15.5934 -15.5806 -15.5411 -15.5296 -15.5179 -15.4725
 -15.4523 -15.4277 -15.4149 -15.3925 -15.3344 -15.2884 -15.2703 -15.2472
 -15.2306 -15.2171 -15.1895 -15.1618 -15.1370 -15.1120 -15.0616 -15.0367
 -15.0213 -15.0104 -14.8577 -14.8349 -14.8112 -14.5595 -13.8889 -13.8136
 -13.7182 -13.6775 -13.5186 -13.4410 -13.3654 -13.3374 -13.3202 -13.2890
 -13.1510 -13.1076 -13.0404 -12.9532 -12.9366 -12.8833 -12.8504 -12.8275
 -12.7866 -12.7490 -12.7233 -12.6624 -12.5799 -12.5568 -12.5297 -12.3450
  -4.7511  -4.5933  -4.4809  -4.4062  -4.3774  -4.2512  -4.1091  -4.0804
  -4.0613  -3.9911  -3.9360  -3.8813  -3.8347  -3.8181  -3.7550  -3.7034
  -3.6466  -3.6241  -3.5861  -3.5656  -3.4401  -3.3396  -3.2618  -3.0366
  -2.8150  -2.3815  -1.9058  -1.8503  -1.7673  -1.6440  -1.5898  -1.5507
  -1.4316  -1.3611  -1.3022  -1.2509  -1.1922  -1.1539  -1.0882  -1.0564
  -1.0169  -0.9724  -0.9020  -0.8414  -0.8075  -0.7530  -0.6936  -0.6655
  -0.6030  -0.5708  -0.5428  -0.4922  -0.4624  -0.4378  -0.3928  -0.3761
  -0.3152  -0.2668  -0.2145  -0.1201  -0.0804   0.0145   0.0394   0.1186
   0.1513   0.1795   0.2300   0.2831   0.3075   0.3462   0.4403   0.4725
   0.6412   0.6871   0.7307   0.7813   0.8229   0.9018   0.9467   0.9633
   1.0028   1.0518   1.0743   1.1355   1.1677   1.1991   1.2148   1.2332
   1.2769   1.3246   1.3355   1.3813   1.3955   1.4381   1.4543   1.4924
   1.5307   1.5603   1.5824   1.6083   1.6248   1.6534   1.6824   1.7087
   1.7188   1.7551   1.7730   1.7814   1.8107   1.8291   1.8353   1.8761
   1.8941   1.9447   1.9501   1.9713   1.9891   2.0133   2.0452   2.0784
   2.1045   2.1374   2.1607   2.1945   2.2230   2.2556   2.2817   2.3246
   2.3302   2.3712   2.3899   2.4087   2.4607   2.4825   2.5042   2.5715
   2.5890   2.6212   2.6672   2.7040   2.7140   2.7411   2.7775   2.7980
   2.8107   2.8331   2.8758   2.9081   2.9630   3.0049   3.0259   3.1004
   3.1417   3.2038   3.2583   3.3783
     cgsolve_all iterations  70    anorm=    0.72E-07
     cgsolve_all iterations  68    anorm=    0.75E-07
     cgsolve_all iterations  71    anorm=    0.73E-07
     compute_u_kq: q = (    0.0000,    0.0203,    0.0000)
     Rotating WFCS
     ethr =  1.00E-14,  avg # of iterations = 23.0
     eigenvalues at k:
 -34.9651 -34.8882 -34.8343 -34.8272 -34.7608 -34.5399 -34.4528 -34.3737
 -34.3679 -34.1331 -34.1144 -34.0750 -33.9710 -16.8385 -16.7192 -16.6994
 -16.5830 -16.5305 -16.4833 -16.4005 -16.3577 -16.3257 -16.2675 -16.2619
 -16.2220 -16.1769 -16.1562 -16.1071 -16.0821 -16.0583 -16.0229 -16.0126
 -15.9946 -15.9674 -15.9394 -15.9227 -15.8935 -15.8469 -15.8194 -15.8116
 -15.7654 -15.7511 -15.7263 -15.7109 -15.7036 -15.6734 -15.6618 -15.6355
 -15.6277 -15.6159 -15.5910 -15.5792 -15.5404 -15.5301 -15.5169 -15.4718
 -15.4525 -15.4255 -15.4162 -15.3924 -15.3363 -15.2871 -15.2696 -15.2475
 -15.2275 -15.2155 -15.1883 -15.1605 -15.1358 -15.1099 -15.0604 -15.0353
 -15.0197 -15.0073 -14.8549 -14.8326 -14.8103 -14.5586 -13.8875 -13.8117
 -13.7109 -13.6728 -13.5171 -13.4414 -13.3619 -13.3339 -13.3142 -13.2863
 -13.1482 -13.1057 -13.0393 -12.9562 -12.9351 -12.8878 -12.8573 -12.8315
 -12.7903 -12.7527 -12.7275 -12.6685 -12.5853 -12.5625 -12.5301 -12.3538
  -4.7504  -4.5944  -4.4805  -4.4061  -4.3783  -4.2529  -4.1067  -4.0810
  -4.0612  -3.9930  -3.9433  -3.8823  -3.8340  -3.8171  -3.7576  -3.7047
  -3.6393  -3.6212  -3.5848  -3.5656  -3.4403  -3.3387  -3.2497  -3.0326
  -2.8204  -2.3782  -1.9045  -1.8510  -1.7640  -1.6387  -1.5842  -1.5423
  -1.4206  -1.3525  -1.3005  -1.2460  -1.1897  -1.1498  -1.0819  -1.0525
  -1.0145  -0.9734  -0.9005  -0.8413  -0.8056  -0.7601  -0.7018  -0.6658
  -0.6050  -0.5723  -0.5447  -0.4913  -0.4599  -0.4372  -0.3928  -0.3806
  -0.3246  -0.2697  -0.2198  -0.1179  -0.0821   0.0105   0.0337   0.1150
   0.1535   0.1829   0.2326   0.2838   0.3124   0.3450   0.4405   0.4766
   0.6413   0.6867   0.7208   0.7775   0.8276   0.9004   0.9444   0.9609
   0.9952   1.0518   1.0723   1.1277   1.1644   1.1978   1.2129   1.2321
   1.2776   1.3232   1.3359   1.3831   1.3913   1.4351   1.4501   1.4914
   1.5272   1.5607   1.5797   1.6074   1.6204   1.6487   1.6796   1.7038
   1.7125   1.7493   1.7718   1.7824   1.8095   1.8286   1.8356   1.8733
   1.8906   1.9420   1.9507   1.9735   1.9902   2.0097   2.0462   2.0762
   2.1031   2.1316   2.1608   2.1916   2.2204   2.2554   2.2820   2.3212
   2.3293   2.3713   2.3887   2.4088   2.4640   2.4862   2.5064   2.5743
   2.5935   2.6288   2.6723   2.7046   2.7158   2.7421   2.7801   2.7990
   2.8114   2.8358   2.8776   2.9078   2.9626   3.0072   3.0257   3.0987
   3.1456   3.2062   3.2587   3.3734
     eigenvalues at k+q:
 -34.9651 -34.8882 -34.8344 -34.8272 -34.7608 -34.5399 -34.4529 -34.3737
 -34.3679 -34.1331 -34.1144 -34.0751 -33.9710 -16.8388 -16.7183 -16.6993
 -16.5832 -16.5317 -16.4821 -16.4017 -16.3564 -16.3272 -16.2682 -16.2619
 -16.2218 -16.1745 -16.1562 -16.1082 -16.0823 -16.0569 -16.0207 -16.0138
 -15.9936 -15.9682 -15.9408 -15.9225 -15.8949 -15.8487 -15.8193 -15.8102
 -15.7661 -15.7500 -15.7264 -15.7103 -15.7009 -15.6756 -15.6622 -15.6361
 -15.6273 -15.6160 -15.5920 -15.5817 -15.5392 -15.5298 -15.5146 -15.4693
 -15.4537 -15.4250 -15.4162 -15.3920 -15.3372 -15.2878 -15.2691 -15.2472
 -15.2274 -15.2159 -15.1898 -15.1603 -15.1361 -15.1088 -15.0620 -15.0352
 -15.0196 -15.0076 -14.8563 -14.8310 -14.8101 -14.5585 -13.8876 -13.8158
 -13.7098 -13.6708 -13.5162 -13.4415 -13.3623 -13.3364 -13.3111 -13.2836
 -13.1459 -13.1047 -13.0386 -12.9566 -12.9338 -12.8907 -12.8616 -12.8323
 -12.7925 -12.7564 -12.7259 -12.6678 -12.5849 -12.5595 -12.5304 -12.3522
  -4.7502  -4.5951  -4.4778  -4.4073  -4.3792  -4.2537  -4.1059  -4.0799
  -4.0603  -3.9958  -3.9422  -3.8833  -3.8340  -3.8167  -3.7574  -3.7043
  -3.6402  -3.6205  -3.5848  -3.5669  -3.4388  -3.3386  -3.2496  -3.0373
  -2.8131  -2.3821  -1.9049  -1.8520  -1.7624  -1.6429  -1.5798  -1.5499
  -1.4149  -1.3543  -1.3008  -1.2476  -1.1881  -1.1465  -1.0825  -1.0527
  -1.0116  -0.9721  -0.8997  -0.8391  -0.8097  -0.7597  -0.6987  -0.6641
  -0.6056  -0.5703  -0.5489  -0.4911  -0.4610  -0.4391  -0.3937  -0.3789
  -0.3250  -0.2721  -0.2194  -0.1171  -0.0827   0.0071   0.0340   0.1155
   0.1535   0.1879   0.2299   0.2849   0.3124   0.3463   0.4444   0.4711
   0.6451   0.6888   0.7229   0.7760   0.8242   0.8977   0.9436   0.9599
   0.9993   1.0514   1.0754   1.1300   1.1646   1.1952   1.2132   1.2334
   1.2739   1.3189   1.3344   1.3819   1.3921   1.4311   1.4465   1.4912
   1.5287   1.5629   1.5708   1.6089   1.6222   1.6511   1.6761   1.7047
   1.7141   1.7453   1.7701   1.7852   1.8096   1.8313   1.8373   1.8744
   1.8907   1.9417   1.9514   1.9735   1.9898   2.0176   2.0462   2.0783
   2.1064   2.1328   2.1616   2.1929   2.2212   2.2548   2.2806   2.3204
   2.3318   2.3685   2.3882   2.4076   2.4650   2.4846   2.5067   2.5725
   2.5939   2.6248   2.6702   2.7050   2.7163   2.7408   2.7806   2.7986
   2.8156   2.8367   2.8816   2.9087   2.9624   3.0069   3.0268   3.0963
   3.1449   3.2041   3.2594   3.3728
     cgsolve_all iterations  70    anorm=    0.72E-07
     cgsolve_all iterations  68    anorm=    0.75E-07
     cgsolve_all iterations  70    anorm=    0.73E-07
     compute_u_kq: q = (    0.0000,   -0.0203,    0.0000)
     Rotating WFCS
     ethr =  1.00E-14,  avg # of iterations = 23.0
     eigenvalues at k:
 -34.9651 -34.8882 -34.8343 -34.8272 -34.7608 -34.5399 -34.4528 -34.3737
 -34.3679 -34.1331 -34.1144 -34.0750 -33.9710 -16.8385 -16.7192 -16.6994
 -16.5830 -16.5305 -16.4833 -16.4005 -16.3577 -16.3257 -16.2675 -16.2619
 -16.2220 -16.1769 -16.1562 -16.1071 -16.0821 -16.0583 -16.0229 -16.0126
 -15.9946 -15.9674 -15.9394 -15.9227 -15.8935 -15.8469 -15.8194 -15.8116
 -15.7654 -15.7511 -15.7263 -15.7109 -15.7036 -15.6734 -15.6618 -15.6355
 -15.6277 -15.6159 -15.5910 -15.5792 -15.5404 -15.5301 -15.5169 -15.4718
 -15.4525 -15.4255 -15.4162 -15.3924 -15.3363 -15.2871 -15.2696 -15.2475
 -15.2275 -15.2155 -15.1883 -15.1605 -15.1358 -15.1099 -15.0604 -15.0353
 -15.0197 -15.0073 -14.8549 -14.8326 -14.8103 -14.5586 -13.8875 -13.8117
 -13.7109 -13.6728 -13.5171 -13.4414 -13.3619 -13.3339 -13.3142 -13.2863
 -13.1482 -13.1057 -13.0393 -12.9562 -12.9351 -12.8878 -12.8573 -12.8315
 -12.7903 -12.7527 -12.7275 -12.6685 -12.5853 -12.5625 -12.5301 -12.3538
  -4.7504  -4.5944  -4.4805  -4.4061  -4.3783  -4.2529  -4.1067  -4.0810
  -4.0612  -3.9930  -3.9433  -3.8823  -3.8340  -3.8171  -3.7576  -3.7047
  -3.6393  -3.6212  -3.5848  -3.5656  -3.4403  -3.3387  -3.2497  -3.0326
  -2.8204  -2.3782  -1.9045  -1.8510  -1.7640  -1.6387  -1.5842  -1.5423
  -1.4206  -1.3525  -1.3005  -1.2460  -1.1897  -1.1498  -1.0819  -1.0525
  -1.0145  -0.9734  -0.9005  -0.8413  -0.8056  -0.7601  -0.7018  -0.6658
  -0.6050  -0.5723  -0.5447  -0.4913  -0.4599  -0.4372  -0.3928  -0.3806
  -0.3246  -0.2697  -0.2198  -0.1179  -0.0821   0.0105   0.0337   0.1150
   0.1535   0.1829   0.2326   0.2838   0.3124   0.3450   0.4405   0.4766
   0.6413   0.6867   0.7208   0.7775   0.8276   0.9004   0.9444   0.9609
   0.9952   1.0518   1.0723   1.1277   1.1644   1.1978   1.2129   1.2321
   1.2776   1.3232   1.3359   1.3831   1.3913   1.4351   1.4501   1.4914
   1.5272   1.5607   1.5797   1.6074   1.6204   1.6487   1.6796   1.7038
   1.7125   1.7493   1.7718   1.7824   1.8095   1.8286   1.8356   1.8733
   1.8906   1.9420   1.9507   1.9735   1.9902   2.0097   2.0462   2.0762
   2.1031   2.1316   2.1608   2.1916   2.2204   2.2554   2.2820   2.3212
   2.3293   2.3713   2.3887   2.4088   2.4640   2.4862   2.5064   2.5743
   2.5935   2.6288   2.6723   2.7046   2.7158   2.7421   2.7801   2.7990
   2.8114   2.8358   2.8776   2.9078   2.9626   3.0072   3.0257   3.0987
   3.1456   3.2062   3.2587   3.3734
     eigenvalues at k+q:
 -34.9651 -34.8882 -34.8344 -34.8272 -34.7608 -34.5399 -34.4529 -34.3737
 -34.3679 -34.1331 -34.1144 -34.0751 -33.9710 -16.8382 -16.7200 -16.6991
 -16.5830 -16.5296 -16.4846 -16.3993 -16.3595 -16.3234 -16.2674 -16.2612
 -16.2219 -16.1799 -16.1559 -16.1061 -16.0819 -16.0597 -16.0252 -16.0115
 -15.9953 -15.9669 -15.9379 -15.9228 -15.8919 -15.8453 -15.8194 -15.8127
 -15.7649 -15.7528 -15.7268 -15.7116 -15.7060 -15.6709 -15.6615 -15.6348
 -15.6282 -15.6159 -15.5902 -15.5766 -15.5417 -15.5302 -15.5189 -15.4743
 -15.4518 -15.4260 -15.4160 -15.3925 -15.3355 -15.2862 -15.2699 -15.2478
 -15.2276 -15.2151 -15.1868 -15.1604 -15.1356 -15.1110 -15.0589 -15.0355
 -15.0201 -15.0069 -14.8537 -14.8340 -14.8109 -14.5587 -13.8874 -13.8069
 -13.7126 -13.6741 -13.5185 -13.4412 -13.3628 -13.3317 -13.3166 -13.2887
 -13.1497 -13.1064 -13.0397 -12.9561 -12.9357 -12.8847 -12.8535 -12.8308
 -12.7883 -12.7496 -12.7292 -12.6696 -12.5851 -12.5655 -12.5298 -12.3553
  -4.7506  -4.5936  -4.4830  -4.4049  -4.3774  -4.2525  -4.1085  -4.0820
  -4.0612  -3.9905  -3.9442  -3.8814  -3.8339  -3.8174  -3.7580  -3.7051
  -3.6380  -3.6217  -3.5848  -3.5640  -3.4418  -3.3388  -3.2499  -3.0274
  -2.8290  -2.3739  -1.9052  -1.8487  -1.7657  -1.6348  -1.5900  -1.5340
  -1.4264  -1.3521  -1.2998  -1.2439  -1.1908  -1.1522  -1.0811  -1.0515
  -1.0169  -0.9749  -0.9020  -0.8436  -0.8014  -0.7599  -0.7043  -0.6670
  -0.6045  -0.5744  -0.5408  -0.4921  -0.4591  -0.4357  -0.3922  -0.3823
  -0.3243  -0.2674  -0.2192  -0.1189  -0.0826   0.0148   0.0338   0.1145
   0.1516   0.1787   0.2356   0.2831   0.3128   0.3450   0.4365   0.4817
   0.6362   0.6847   0.7199   0.7791   0.8313   0.9011   0.9451   0.9626
   0.9921   1.0496   1.0714   1.1242   1.1639   1.1983   1.2135   1.2332
   1.2804   1.3262   1.3376   1.3828   1.3899   1.4388   1.4561   1.4917
   1.5257   1.5573   1.5881   1.6056   1.6187   1.6463   1.6829   1.7033
   1.7120   1.7532   1.7737   1.7800   1.8095   1.8257   1.8346   1.8722
   1.8905   1.9403   1.9520   1.9737   1.9907   2.0014   2.0462   2.0745
   2.0998   2.1302   2.1598   2.1914   2.2195   2.2565   2.2837   2.3207
   2.3283   2.3728   2.3898   2.4114   2.4625   2.4881   2.5064   2.5759
   2.5937   2.6319   2.6735   2.7028   2.7159   2.7442   2.7798   2.7985
   2.8080   2.8347   2.8722   2.9077   2.9635   3.0073   3.0251   3.1011
   3.1463   3.2084   3.2578   3.3740
     cgsolve_all iterations  70    anorm=    0.73E-07
     cgsolve_all iterations  68    anorm=    0.75E-07
     cgsolve_all iterations  70    anorm=    0.74E-07
     compute_u_kq: q = (    0.0000,    0.0000,    0.0203)
     Rotating WFCS
     ethr =  1.00E-14,  avg # of iterations = 23.0
     eigenvalues at k:
 -34.9651 -34.8882 -34.8343 -34.8272 -34.7608 -34.5399 -34.4528 -34.3737
 -34.3679 -34.1331 -34.1144 -34.0750 -33.9710 -16.8385 -16.7192 -16.6994
 -16.5830 -16.5305 -16.4833 -16.4005 -16.3577 -16.3257 -16.2675 -16.2619
 -16.2220 -16.1769 -16.1562 -16.1071 -16.0821 -16.0583 -16.0229 -16.0126
 -15.9946 -15.9674 -15.9394 -15.9227 -15.8935 -15.8469 -15.8194 -15.8116
 -15.7654 -15.7511 -15.7263 -15.7109 -15.7036 -15.6734 -15.6618 -15.6355
 -15.6277 -15.6159 -15.5910 -15.5792 -15.5404 -15.5301 -15.5169 -15.4718
 -15.4525 -15.4255 -15.4162 -15.3924 -15.3363 -15.2871 -15.2696 -15.2475
 -15.2275 -15.2155 -15.1883 -15.1605 -15.1358 -15.1099 -15.0604 -15.0353
 -15.0197 -15.0073 -14.8549 -14.8326 -14.8103 -14.5586 -13.8875 -13.8117
 -13.7109 -13.6728 -13.5171 -13.4414 -13.3619 -13.3339 -13.3142 -13.2863
 -13.1482 -13.1057 -13.0393 -12.9562 -12.9351 -12.8878 -12.8573 -12.8315
 -12.7903 -12.7527 -12.7275 -12.6685 -12.5853 -12.5625 -12.5301 -12.3538
  -4.7504  -4.5944  -4.4805  -4.4061  -4.3783  -4.2529  -4.1067  -4.0810
  -4.0612  -3.9930  -3.9433  -3.8823  -3.8340  -3.8171  -3.7576  -3.7047
  -3.6393  -3.6212  -3.5848  -3.5656  -3.4403  -3.3387  -3.2497  -3.0326
  -2.8204  -2.3782  -1.9045  -1.8510  -1.7640  -1.6387  -1.5842  -1.5423
  -1.4206  -1.3525  -1.3005  -1.2460  -1.1897  -1.1498  -1.0819  -1.0525
  -1.0145  -0.9734  -0.9005  -0.8413  -0.8056  -0.7601  -0.7018  -0.6658
  -0.6050  -0.5723  -0.5447  -0.4913  -0.4599  -0.4372  -0.3928  -0.3806
  -0.3246  -0.2697  -0.2198  -0.1179  -0.0821   0.0105   0.0337   0.1150
   0.1535   0.1829   0.2326   0.2838   0.3124   0.3450   0.4405   0.4766
   0.6413   0.6867   0.7208   0.7775   0.8276   0.9004   0.9444   0.9609
   0.9952   1.0518   1.0723   1.1277   1.1644   1.1978   1.2129   1.2321
   1.2776   1.3232   1.3359   1.3831   1.3913   1.4351   1.4501   1.4914
   1.5272   1.5607   1.5797   1.6074   1.6204   1.6487   1.6796   1.7038
   1.7125   1.7493   1.7718   1.7824   1.8095   1.8286   1.8356   1.8733
   1.8906   1.9420   1.9507   1.9735   1.9902   2.0097   2.0462   2.0762
   2.1031   2.1316   2.1608   2.1916   2.2204   2.2554   2.2820   2.3212
   2.3293   2.3713   2.3887   2.4088   2.4640   2.4862   2.5064   2.5743
   2.5935   2.6288   2.6723   2.7046   2.7158   2.7421   2.7801   2.7990
   2.8114   2.8358   2.8776   2.9078   2.9626   3.0072   3.0257   3.0987
   3.1456   3.2062   3.2587   3.3734
     eigenvalues at k+q:
 -34.9651 -34.8882 -34.8344 -34.8272 -34.7608 -34.5399 -34.4529 -34.3737
 -34.3679 -34.1331 -34.1144 -34.0751 -33.9710 -16.8385 -16.7193 -16.6993
 -16.5831 -16.5302 -16.4830 -16.4009 -16.3577 -16.3257 -16.2675 -16.2620
 -16.2216 -16.1772 -16.1559 -16.1070 -16.0834 -16.0587 -16.0215 -16.0136
 -15.9948 -15.9678 -15.9396 -15.9209 -15.8917 -15.8476 -15.8190 -15.8127
 -15.7669 -15.7500 -15.7260 -15.7120 -15.7036 -15.6727 -15.6612 -15.6355
 -15.6280 -15.6160 -15.5894 -15.5775 -15.5410 -15.5316 -15.5188 -15.4711
 -15.4527 -15.4260 -15.4158 -15.3928 -15.3365 -15.2872 -15.2696 -15.2470
 -15.2278 -15.2157 -15.1880 -15.1602 -15.1359 -15.1098 -15.0605 -15.0353
 -15.0197 -15.0070 -14.8549 -14.8323 -14.8108 -14.5586 -13.8875 -13.8115
 -13.7112 -13.6728 -13.5170 -13.4415 -13.3616 -13.3340 -13.3145 -13.2864
 -13.1487 -13.1049 -13.0396 -12.9561 -12.9352 -12.8877 -12.8572 -12.8315
 -12.7903 -12.7526 -12.7275 -12.6685 -12.5853 -12.5625 -12.5301 -12.3538
  -4.7505  -4.5944  -4.4806  -4.4060  -4.3783  -4.2529  -4.1066  -4.0811
  -4.0610  -3.9934  -3.9433  -3.8822  -3.8340  -3.8168  -3.7575  -3.7046
  -3.6396  -3.6211  -3.5848  -3.5655  -3.4404  -3.3386  -3.2498  -3.0326
  -2.8205  -2.3782  -1.9045  -1.8509  -1.7641  -1.6388  -1.5841  -1.5431
  -1.4185  -1.3535  -1.3010  -1.2466  -1.1893  -1.1502  -1.0813  -1.0521
  -1.0147  -0.9722  -0.9026  -0.8420  -0.8059  -0.7591  -0.7033  -0.6646
  -0.6026  -0.5729  -0.5466  -0.4985  -0.4564  -0.4309  -0.3947  -0.3776
  -0.3222  -0.2738  -0.2196  -0.1189  -0.0820   0.0081   0.0330   0.1151
   0.1558   0.1826   0.2311   0.2848   0.3146   0.3459   0.4408   0.4760
   0.6377   0.6877   0.7221   0.7784   0.8256   0.9002   0.9423   0.9652
   0.9945   1.0508   1.0720   1.1305   1.1672   1.1982   1.2109   1.2335
   1.2754   1.3225   1.3333   1.3826   1.3900   1.4372   1.4527   1.4931
   1.5265   1.5566   1.5769   1.6070   1.6220   1.6494   1.6809   1.7035
   1.7136   1.7509   1.7700   1.7846   1.8097   1.8283   1.8343   1.8737
   1.8896   1.9415   1.9526   1.9736   1.9886   2.0097   2.0471   2.0751
   2.1027   2.1317   2.1644   2.1930   2.2206   2.2504   2.2828   2.3199
   2.3296   2.3713   2.3882   2.4151   2.4615   2.4846   2.5075   2.5741
   2.5919   2.6300   2.6728   2.7056   2.7150   2.7407   2.7790   2.7995
   2.8121   2.8360   2.8776   2.9074   2.9630   3.0066   3.0254   3.0992
   3.1456   3.2064   3.2586   3.3734
     cgsolve_all iterations  70    anorm=    0.72E-07
     cgsolve_all iterations  68    anorm=    0.74E-07
     cgsolve_all iterations  70    anorm=    0.75E-07
     compute_u_kq: q = (    0.0000,    0.0000,   -0.0203)
     Rotating WFCS
     ethr =  1.00E-14,  avg # of iterations = 23.0
     eigenvalues at k:
 -34.9651 -34.8882 -34.8343 -34.8272 -34.7608 -34.5399 -34.4528 -34.3737
 -34.3679 -34.1331 -34.1144 -34.0750 -33.9710 -16.8385 -16.7192 -16.6994
 -16.5830 -16.5305 -16.4833 -16.4005 -16.3577 -16.3257 -16.2675 -16.2619
 -16.2220 -16.1769 -16.1562 -16.1071 -16.0821 -16.0583 -16.0229 -16.0126
 -15.9946 -15.9674 -15.9394 -15.9227 -15.8935 -15.8469 -15.8194 -15.8116
 -15.7654 -15.7511 -15.7263 -15.7109 -15.7036 -15.6734 -15.6618 -15.6355
 -15.6277 -15.6159 -15.5910 -15.5792 -15.5404 -15.5301 -15.5169 -15.4718
 -15.4525 -15.4255 -15.4162 -15.3924 -15.3363 -15.2871 -15.2696 -15.2475
 -15.2275 -15.2155 -15.1883 -15.1605 -15.1358 -15.1099 -15.0604 -15.0353
 -15.0197 -15.0073 -14.8549 -14.8326 -14.8103 -14.5586 -13.8875 -13.8117
 -13.7109 -13.6728 -13.5171 -13.4414 -13.3619 -13.3339 -13.3142 -13.2863
 -13.1482 -13.1057 -13.0393 -12.9562 -12.9351 -12.8878 -12.8573 -12.8315
 -12.7903 -12.7527 -12.7275 -12.6685 -12.5853 -12.5625 -12.5301 -12.3538
  -4.7504  -4.5944  -4.4805  -4.4061  -4.3783  -4.2529  -4.1067  -4.0810
  -4.0612  -3.9930  -3.9433  -3.8823  -3.8340  -3.8171  -3.7576  -3.7047
  -3.6393  -3.6212  -3.5848  -3.5656  -3.4403  -3.3387  -3.2497  -3.0326
  -2.8204  -2.3782  -1.9045  -1.8510  -1.7640  -1.6387  -1.5842  -1.5423
  -1.4206  -1.3525  -1.3005  -1.2460  -1.1897  -1.1498  -1.0819  -1.0525
  -1.0145  -0.9734  -0.9005  -0.8413  -0.8056  -0.7601  -0.7018  -0.6658
  -0.6050  -0.5723  -0.5447  -0.4913  -0.4599  -0.4372  -0.3928  -0.3806
  -0.3246  -0.2697  -0.2198  -0.1179  -0.0821   0.0105   0.0337   0.1150
   0.1535   0.1829   0.2326   0.2838   0.3124   0.3450   0.4405   0.4766
   0.6413   0.6867   0.7208   0.7775   0.8276   0.9004   0.9444   0.9609
   0.9952   1.0518   1.0723   1.1277   1.1644   1.1978   1.2129   1.2321
   1.2776   1.3232   1.3359   1.3831   1.3913   1.4351   1.4501   1.4914
   1.5272   1.5607   1.5797   1.6074   1.6204   1.6487   1.6796   1.7038
   1.7125   1.7493   1.7718   1.7824   1.8095   1.8286   1.8356   1.8733
   1.8906   1.9420   1.9507   1.9735   1.9902   2.0097   2.0462   2.0762
   2.1031   2.1316   2.1608   2.1916   2.2204   2.2554   2.2820   2.3212
   2.3293   2.3713   2.3887   2.4088   2.4640   2.4862   2.5064   2.5743
   2.5935   2.6288   2.6723   2.7046   2.7158   2.7421   2.7801   2.7990
   2.8114   2.8358   2.8776   2.9078   2.9626   3.0072   3.0257   3.0987
   3.1456   3.2062   3.2587   3.3734
     eigenvalues at k+q:
 -34.9651 -34.8882 -34.8344 -34.8272 -34.7608 -34.5399 -34.4529 -34.3737
 -34.3679 -34.1331 -34.1144 -34.0751 -33.9710 -16.8384 -16.7190 -16.6995
 -16.5830 -16.5307 -16.4836 -16.4001 -16.3576 -16.3257 -16.2675 -16.2616
 -16.2224 -16.1767 -16.1567 -16.1071 -16.0808 -16.0578 -16.0243 -16.0116
 -15.9943 -15.9671 -15.9394 -15.9247 -15.8955 -15.8460 -15.8199 -15.8105
 -15.7637 -15.7525 -15.7266 -15.7102 -15.7031 -15.6743 -15.6621 -15.6359
 -15.6268 -15.6163 -15.5922 -15.5806 -15.5394 -15.5290 -15.5147 -15.4726
 -15.4524 -15.4262 -15.4164 -15.3911 -15.3363 -15.2870 -15.2698 -15.2477
 -15.2273 -15.2153 -15.1887 -15.1608 -15.1358 -15.1100 -15.0603 -15.0354
 -15.0197 -15.0076 -14.8548 -14.8328 -14.8099 -14.5585 -13.8876 -13.8118
 -13.7104 -13.6728 -13.5173 -13.4412 -13.3621 -13.3339 -13.3141 -13.2862
 -13.1475 -13.1066 -13.0389 -12.9563 -12.9350 -12.8879 -12.8574 -12.8315
 -12.7903 -12.7527 -12.7276 -12.6685 -12.5853 -12.5625 -12.5301 -12.3539
  -4.7504  -4.5944  -4.4805  -4.4061  -4.3783  -4.2530  -4.1068  -4.0810
  -4.0614  -3.9926  -3.9433  -3.8824  -3.8339  -3.8173  -3.7577  -3.7047
  -3.6390  -3.6213  -3.5848  -3.5657  -3.4402  -3.3387  -3.2496  -3.0326
  -2.8204  -2.3782  -1.9046  -1.8512  -1.7638  -1.6387  -1.5841  -1.5415
  -1.4226  -1.3515  -1.3001  -1.2457  -1.1900  -1.1492  -1.0829  -1.0523
  -1.0144  -0.9743  -0.8989  -0.8405  -0.8059  -0.7603  -0.7000  -0.6665
  -0.6082  -0.5719  -0.5427  -0.4840  -0.4642  -0.4435  -0.3925  -0.3822
  -0.3266  -0.2659  -0.2193  -0.1173  -0.0814   0.0128   0.0348   0.1142
   0.1511   0.1835   0.2341   0.2824   0.3104   0.3447   0.4401   0.4771
   0.6451   0.6856   0.7199   0.7762   0.8285   0.9008   0.9461   0.9569
   0.9966   1.0518   1.0734   1.1256   1.1619   1.1974   1.2148   1.2311
   1.2800   1.3236   1.3384   1.3826   1.3930   1.4337   1.4480   1.4899
   1.5278   1.5644   1.5814   1.6081   1.6189   1.6477   1.6781   1.7035
   1.7125   1.7468   1.7720   1.7825   1.8094   1.8284   1.8377   1.8729
   1.8913   1.9417   1.9489   1.9736   1.9922   2.0101   2.0451   2.0779
   2.1032   2.1317   2.1568   2.1902   2.2212   2.2599   2.2816   2.3214
   2.3293   2.3713   2.3892   2.4029   2.4662   2.4877   2.5053   2.5739
   2.5956   2.6276   2.6716   2.7037   2.7165   2.7434   2.7811   2.7988
   2.8109   2.8356   2.8775   2.9083   2.9622   3.0075   3.0261   3.0984
   3.1456   3.2059   3.2588   3.3735
     cgsolve_all iterations  70    anorm=    0.72E-07
     cgsolve_all iterations  68    anorm=    0.74E-07
     cgsolve_all iterations  70    anorm=    0.75E-07

     k-point #    2 of     4      pool #  1    cpu time:    5733.1
     compute_u_kq: q = (    0.0000,    0.0000,    0.0000)
     Rotating WFCS
     ethr =  1.00E-14,  avg # of iterations =  5.0
     eigenvalues at k:
 -34.9651 -34.8882 -34.8343 -34.8272 -34.7608 -34.5399 -34.4528 -34.3737
 -34.3679 -34.1331 -34.1144 -34.0750 -33.9710 -16.8384 -16.7191 -16.6998
 -16.5833 -16.5303 -16.4823 -16.4022 -16.3580 -16.3272 -16.2664 -16.2564
 -16.2213 -16.1756 -16.1638 -16.1063 -16.0807 -16.0556 -16.0201 -16.0143
 -15.9913 -15.9700 -15.9449 -15.9251 -15.8995 -15.8471 -15.8194 -15.8063
 -15.7577 -15.7469 -15.7291 -15.7188 -15.7038 -15.6781 -15.6630 -15.6364
 -15.6243 -15.6099 -15.5900 -15.5747 -15.5401 -15.5293 -15.5013 -15.4788
 -15.4582 -15.4470 -15.4134 -15.3783 -15.3418 -15.2892 -15.2726 -15.2401
 -15.2254 -15.2180 -15.1892 -15.1630 -15.1350 -15.1089 -15.0615 -15.0343
 -15.0188 -15.0084 -14.8538 -14.8321 -14.8110 -14.5585 -13.8874 -13.8123
 -13.7103 -13.6729 -13.5184 -13.4394 -13.3629 -13.3326 -13.3166 -13.2855
 -13.1445 -13.1112 -13.0367 -12.9565 -12.9349 -12.8883 -12.8572 -12.8316
 -12.7905 -12.7526 -12.7274 -12.6685 -12.5854 -12.5624 -12.5301 -12.3538
  -4.7502  -4.5944  -4.4805  -4.4063  -4.3783  -4.2530  -4.1059  -4.0830
  -4.0601  -3.9936  -3.9426  -3.8835  -3.8340  -3.8157  -3.7579  -3.7039
  -3.6399  -3.6209  -3.5846  -3.5664  -3.4398  -3.3386  -3.2500  -3.0327
  -2.8202  -2.3780  -1.9053  -1.8534  -1.7632  -1.6399  -1.5759  -1.5408
  -1.4221  -1.3518  -1.3057  -1.2539  -1.1916  -1.1434  -1.0852  -1.0508
  -1.0031  -0.9739  -0.9047  -0.8417  -0.8127  -0.7400  -0.6984  -0.6508
  -0.6217  -0.5897  -0.5409  -0.5218  -0.4594  -0.4398  -0.3929  -0.3779
  -0.3174  -0.2678  -0.1941  -0.1247  -0.0727   0.0070   0.0440   0.1031
   0.1484   0.1988   0.2101   0.2830   0.3148   0.3633   0.4367   0.4683
   0.6377   0.6989   0.7353   0.7594   0.7950   0.9044   0.9357   0.9742
   0.9926   1.0370   1.1008   1.1389   1.1768   1.1919   1.2196   1.2407
   1.2868   1.2988   1.3405   1.3718   1.3973   1.4466   1.4655   1.4967
   1.5241   1.5334   1.5632   1.5969   1.6290   1.6361   1.6875   1.7101
   1.7203   1.7419   1.7665   1.7837   1.8066   1.8267   1.8619   1.8635
   1.8733   1.9323   1.9510   1.9791   2.0005   2.0145   2.0512   2.0866
   2.0931   2.1383   2.1463   2.1861   2.2387   2.2609   2.2843   2.3104
   2.3206   2.3732   2.3812   2.4192   2.4661   2.4792   2.5168   2.5534
   2.6062   2.6300   2.6645   2.7071   2.7126   2.7430   2.7807   2.8049
   2.8204   2.8361   2.8739   2.9080   2.9631   2.9998   3.0277   3.1016
   3.1441   3.2049   3.2588   3.3736
     eigenvalues at k+q:
 -34.9651 -34.8882 -34.8344 -34.8272 -34.7608 -34.5399 -34.4529 -34.3737
 -34.3679 -34.1331 -34.1144 -34.0751 -33.9710 -16.8383 -16.7191 -16.6998
 -16.5833 -16.5303 -16.4823 -16.4022 -16.3580 -16.3272 -16.2664 -16.2564
 -16.2213 -16.1756 -16.1638 -16.1063 -16.0807 -16.0556 -16.0201 -16.0143
 -15.9913 -15.9700 -15.9449 -15.9251 -15.8995 -15.8471 -15.8194 -15.8063
 -15.7577 -15.7469 -15.7291 -15.7188 -15.7038 -15.6781 -15.6630 -15.6364
 -15.6243 -15.6099 -15.5900 -15.5747 -15.5401 -15.5293 -15.5013 -15.4788
 -15.4582 -15.4470 -15.4134 -15.3783 -15.3418 -15.2892 -15.2726 -15.2401
 -15.2254 -15.2180 -15.1892 -15.1630 -15.1350 -15.1089 -15.0615 -15.0343
 -15.0188 -15.0084 -14.8538 -14.8321 -14.8110 -14.5585 -13.8874 -13.8123
 -13.7103 -13.6729 -13.5184 -13.4394 -13.3629 -13.3326 -13.3166 -13.2855
 -13.1445 -13.1112 -13.0367 -12.9565 -12.9349 -12.8883 -12.8572 -12.8316
 -12.7905 -12.7526 -12.7274 -12.6685 -12.5854 -12.5624 -12.5301 -12.3538
  -4.7502  -4.5944  -4.4805  -4.4063  -4.3782  -4.2530  -4.1059  -4.0830
  -4.0601  -3.9936  -3.9426  -3.8835  -3.8340  -3.8157  -3.7579  -3.7039
  -3.6399  -3.6209  -3.5846  -3.5664  -3.4398  -3.3386  -3.2500  -3.0326
  -2.8202  -2.3780  -1.9053  -1.8534  -1.7632  -1.6399  -1.5759  -1.5408
  -1.4221  -1.3517  -1.3057  -1.2538  -1.1916  -1.1434  -1.0852  -1.0508
  -1.0031  -0.9739  -0.9047  -0.8417  -0.8127  -0.7400  -0.6984  -0.6508
  -0.6217  -0.5897  -0.5409  -0.5218  -0.4594  -0.4398  -0.3929  -0.3779
  -0.3174  -0.2678  -0.1941  -0.1247  -0.0727   0.0070   0.0440   0.1031
   0.1484   0.1988   0.2101   0.2830   0.3148   0.3633   0.4367   0.4683
   0.6377   0.6989   0.7353   0.7594   0.7950   0.9044   0.9357   0.9742
   0.9926   1.0370   1.1008   1.1389   1.1768   1.1919   1.2196   1.2407
   1.2868   1.2988   1.3405   1.3718   1.3973   1.4466   1.4655   1.4967
   1.5241   1.5334   1.5632   1.5969   1.6291   1.6361   1.6875   1.7101
   1.7203   1.7419   1.7666   1.7837   1.8066   1.8267   1.8619   1.8635
   1.8733   1.9323   1.9510   1.9791   2.0005   2.0145   2.0512   2.0866
   2.0931   2.1383   2.1463   2.1861   2.2387   2.2609   2.2843   2.3105
   2.3206   2.3732   2.3812   2.4192   2.4661   2.4792   2.5168   2.5535
   2.6062   2.6300   2.6645   2.7071   2.7126   2.7430   2.7807   2.8049
   2.8204   2.8361   2.8739   2.9081   2.9631   2.9998   3.0277   3.1016
   3.1441   3.2049   3.2588   3.3736
     cgsolve_all iterations  61    anorm=    0.75E-07
PARA_AUG  1     -25.1712800         1.1061134        -0.8142315
     cgsolve_all iterations  63    anorm=    0.76E-07
PARA_AUG  2       1.2392104       -24.4838334        -0.4137392
     cgsolve_all iterations  63    anorm=    0.75E-07
PARA_AUG  3      -0.7366848        -0.5141610       -25.5308340
     cgsolve_all iterations  70    anorm=    0.74E-07
     cgsolve_all iterations  68    anorm=    0.74E-07
     cgsolve_all iterations  68    anorm=    0.74E-07
     compute_u_kq: q = (    0.0203,    0.0000,    0.0000)
     Rotating WFCS
     ethr =  1.00E-14,  avg # of iterations = 23.0
     eigenvalues at k:
 -34.9651 -34.8882 -34.8343 -34.8272 -34.7608 -34.5399 -34.4528 -34.3737
 -34.3679 -34.1331 -34.1144 -34.0750 -33.9710 -16.8384 -16.7191 -16.6998
 -16.5833 -16.5303 -16.4823 -16.4022 -16.3580 -16.3272 -16.2664 -16.2564
 -16.2213 -16.1756 -16.1638 -16.1063 -16.0807 -16.0556 -16.0201 -16.0143
 -15.9913 -15.9700 -15.9449 -15.9251 -15.8995 -15.8471 -15.8194 -15.8063
 -15.7577 -15.7469 -15.7291 -15.7188 -15.7038 -15.6781 -15.6630 -15.6364
 -15.6243 -15.6099 -15.5900 -15.5747 -15.5401 -15.5293 -15.5013 -15.4788
 -15.4582 -15.4470 -15.4134 -15.3783 -15.3418 -15.2892 -15.2726 -15.2401
 -15.2254 -15.2180 -15.1892 -15.1630 -15.1350 -15.1089 -15.0615 -15.0343
 -15.0188 -15.0084 -14.8538 -14.8321 -14.8110 -14.5585 -13.8874 -13.8123
 -13.7103 -13.6729 -13.5184 -13.4394 -13.3629 -13.3326 -13.3166 -13.2855
 -13.1445 -13.1112 -13.0367 -12.9565 -12.9349 -12.8883 -12.8572 -12.8316
 -12.7905 -12.7526 -12.7274 -12.6685 -12.5854 -12.5624 -12.5301 -12.3538
  -4.7502  -4.5944  -4.4805  -4.4063  -4.3783  -4.2530  -4.1059  -4.0830
  -4.0601  -3.9936  -3.9426  -3.8835  -3.8340  -3.8157  -3.7579  -3.7039
  -3.6399  -3.6209  -3.5846  -3.5664  -3.4398  -3.3386  -3.2500  -3.0327
  -2.8202  -2.3780  -1.9053  -1.8534  -1.7632  -1.6399  -1.5759  -1.5408
  -1.4221  -1.3518  -1.3057  -1.2539  -1.1916  -1.1434  -1.0852  -1.0508
  -1.0031  -0.9739  -0.9047  -0.8417  -0.8127  -0.7400  -0.6984  -0.6508
  -0.6217  -0.5897  -0.5409  -0.5218  -0.4594  -0.4398  -0.3929  -0.3779
  -0.3174  -0.2678  -0.1941  -0.1247  -0.0727   0.0070   0.0440   0.1031
   0.1484   0.1988   0.2101   0.2830   0.3148   0.3633   0.4367   0.4683
   0.6377   0.6989   0.7353   0.7594   0.7950   0.9044   0.9357   0.9742
   0.9926   1.0370   1.1008   1.1389   1.1768   1.1919   1.2196   1.2407
   1.2868   1.2988   1.3405   1.3718   1.3973   1.4466   1.4655   1.4967
   1.5241   1.5334   1.5632   1.5969   1.6290   1.6361   1.6875   1.7101
   1.7203   1.7419   1.7665   1.7837   1.8066   1.8267   1.8619   1.8635
   1.8733   1.9323   1.9510   1.9791   2.0005   2.0145   2.0512   2.0866
   2.0931   2.1383   2.1463   2.1861   2.2387   2.2609   2.2843   2.3104
   2.3206   2.3732   2.3812   2.4192   2.4661   2.4792   2.5168   2.5534
   2.6062   2.6300   2.6645   2.7071   2.7126   2.7430   2.7807   2.8049
   2.8204   2.8361   2.8739   2.9080   2.9631   2.9998   3.0277   3.1016
   3.1441   3.2049   3.2588   3.3736
     eigenvalues at k+q:
 -34.9651 -34.8882 -34.8344 -34.8272 -34.7608 -34.5399 -34.4529 -34.3737
 -34.3679 -34.1330 -34.1144 -34.0750 -33.9710 -16.8362 -16.7188 -16.6989
 -16.5824 -16.5317 -16.4851 -16.4063 -16.3566 -16.3266 -16.2668 -16.2549
 -16.2291 -16.1774 -16.1653 -16.1124 -16.0842 -16.0543 -16.0219 -16.0150
 -15.9926 -15.9706 -15.9447 -15.9264 -15.9004 -15.8459 -15.8196 -15.8030
 -15.7595 -15.7479 -15.7294 -15.7182 -15.7044 -15.6781 -15.6615 -15.6356
 -15.6235 -15.6085 -15.5877 -15.5728 -15.5394 -15.5299 -15.5024 -15.4782
 -15.4548 -15.4474 -15.4136 -15.3779 -15.3445 -15.2880 -15.2717 -15.2403
 -15.2241 -15.2156 -15.1881 -15.1607 -15.1339 -15.1065 -15.0603 -15.0328
 -15.0181 -15.0046 -14.8512 -14.8292 -14.8104 -14.5576 -13.8861 -13.8102
 -13.7038 -13.6674 -13.5169 -13.4403 -13.3588 -13.3296 -13.3105 -13.2821
 -13.1414 -13.1093 -13.0352 -12.9595 -12.9337 -12.8927 -12.8644 -12.8356
 -12.7946 -12.7562 -12.7317 -12.6751 -12.5905 -12.5687 -12.5297 -12.3630
  -4.7496  -4.5954  -4.4802  -4.4061  -4.3791  -4.2549  -4.1034  -4.0838
  -4.0597  -3.9960  -3.9492  -3.8846  -3.8342  -3.8143  -3.7601  -3.7042
  -3.6355  -3.6158  -3.5833  -3.5662  -3.4401  -3.3379  -3.2381  -3.0285
  -2.8258  -2.3748  -1.9043  -1.8534  -1.7601  -1.6348  -1.5709  -1.5316
  -1.4112  -1.3441  -1.3031  -1.2488  -1.1892  -1.1408  -1.0795  -1.0454
  -1.0010  -0.9732  -0.9037  -0.8448  -0.8076  -0.7472  -0.7044  -0.6514
  -0.6238  -0.5907  -0.5464  -0.5223  -0.4555  -0.4403  -0.3921  -0.3797
  -0.3278  -0.2713  -0.1967  -0.1225  -0.0736   0.0013   0.0397   0.0951
   0.1493   0.2002   0.2137   0.2891   0.3192   0.3634   0.4352   0.4729
   0.6369   0.6943   0.7286   0.7591   0.7972   0.9031   0.9328   0.9695
   0.9905   1.0358   1.0995   1.1313   1.1708   1.1918   1.2191   1.2377
   1.2895   1.2995   1.3398   1.3697   1.3959   1.4435   1.4602   1.4948
   1.5219   1.5290   1.5573   1.5945   1.6248   1.6322   1.6826   1.7085
   1.7174   1.7391   1.7649   1.7835   1.8051   1.8268   1.8571   1.8649
   1.8726   1.9323   1.9538   1.9741   2.0013   2.0135   2.0489   2.0835
   2.0949   2.1337   2.1428   2.1876   2.2361   2.2569   2.2821   2.3103
   2.3184   2.3726   2.3820   2.4218   2.4711   2.4822   2.5185   2.5567
   2.6109   2.6362   2.6678   2.7075   2.7146   2.7464   2.7818   2.8071
   2.8195   2.8398   2.8766   2.9073   2.9623   3.0021   3.0270   3.1001
   3.1482   3.2076   3.2589   3.3686
     cgsolve_all iterations  70    anorm=    0.74E-07
     cgsolve_all iterations  68    anorm=    0.73E-07
     cgsolve_all iterations  68    anorm=    0.75E-07
     compute_u_kq: q = (   -0.0203,    0.0000,    0.0000)
     Rotating WFCS
     ethr =  1.00E-14,  avg # of iterations = 23.0
     eigenvalues at k:
 -34.9651 -34.8882 -34.8343 -34.8272 -34.7608 -34.5399 -34.4528 -34.3737
 -34.3679 -34.1331 -34.1144 -34.0750 -33.9710 -16.8384 -16.7191 -16.6998
 -16.5833 -16.5303 -16.4823 -16.4022 -16.3580 -16.3272 -16.2664 -16.2564
 -16.2213 -16.1756 -16.1638 -16.1063 -16.0807 -16.0556 -16.0201 -16.0143
 -15.9913 -15.9700 -15.9449 -15.9251 -15.8995 -15.8471 -15.8194 -15.8063
 -15.7577 -15.7469 -15.7291 -15.7188 -15.7038 -15.6781 -15.6630 -15.6364
 -15.6243 -15.6099 -15.5900 -15.5747 -15.5401 -15.5293 -15.5013 -15.4788
 -15.4582 -15.4470 -15.4134 -15.3783 -15.3418 -15.2892 -15.2726 -15.2401
 -15.2254 -15.2180 -15.1892 -15.1630 -15.1350 -15.1089 -15.0615 -15.0343
 -15.0188 -15.0084 -14.8538 -14.8321 -14.8110 -14.5585 -13.8874 -13.8123
 -13.7103 -13.6729 -13.5184 -13.4394 -13.3629 -13.3326 -13.3166 -13.2855
 -13.1445 -13.1112 -13.0367 -12.9565 -12.9349 -12.8883 -12.8572 -12.8316
 -12.7905 -12.7526 -12.7274 -12.6685 -12.5854 -12.5624 -12.5301 -12.3538
  -4.7502  -4.5944  -4.4805  -4.4063  -4.3783  -4.2530  -4.1059  -4.0830
  -4.0601  -3.9936  -3.9426  -3.8835  -3.8340  -3.8157  -3.7579  -3.7039
  -3.6399  -3.6209  -3.5846  -3.5664  -3.4398  -3.3386  -3.2500  -3.0327
  -2.8202  -2.3780  -1.9053  -1.8534  -1.7632  -1.6399  -1.5759  -1.5408
  -1.4221  -1.3518  -1.3057  -1.2539  -1.1916  -1.1434  -1.0852  -1.0508
  -1.0031  -0.9739  -0.9047  -0.8417  -0.8127  -0.7400  -0.6984  -0.6508
  -0.6217  -0.5897  -0.5409  -0.5218  -0.4594  -0.4398  -0.3929  -0.3779
  -0.3174  -0.2678  -0.1941  -0.1247  -0.0727   0.0070   0.0440   0.1031
   0.1484   0.1988   0.2101   0.2830   0.3148   0.3633   0.4367   0.4683
   0.6377   0.6989   0.7353   0.7594   0.7950   0.9044   0.9357   0.9742
   0.9926   1.0370   1.1008   1.1389   1.1768   1.1919   1.2196   1.2407
   1.2868   1.2988   1.3405   1.3718   1.3973   1.4466   1.4655   1.4967
   1.5241   1.5334   1.5632   1.5969   1.6290   1.6361   1.6875   1.7101
   1.7203   1.7419   1.7665   1.7837   1.8066   1.8267   1.8619   1.8635
   1.8733   1.9323   1.9510   1.9791   2.0005   2.0145   2.0512   2.0866
   2.0931   2.1383   2.1463   2.1861   2.2387   2.2609   2.2843   2.3104
   2.3206   2.3732   2.3812   2.4192   2.4661   2.4792   2.5168   2.5534
   2.6062   2.6300   2.6645   2.7071   2.7126   2.7430   2.7807   2.8049
   2.8204   2.8361   2.8739   2.9080   2.9631   2.9998   3.0277   3.1016
   3.1441   3.2049   3.2588   3.3736
     eigenvalues at k+q:
 -34.9651 -34.8882 -34.8344 -34.8272 -34.7608 -34.5399 -34.4529 -34.3737
 -34.3679 -34.1331 -34.1143 -34.0751 -33.9710 -16.8405 -16.7194 -16.7007
 -16.5844 -16.5287 -16.4794 -16.3984 -16.3593 -16.3278 -16.2677 -16.2563
 -16.2132 -16.1745 -16.1616 -16.0998 -16.0770 -16.0568 -16.0187 -16.0136
 -15.9898 -15.9695 -15.9452 -15.9236 -15.8988 -15.8487 -15.8192 -15.8097
 -15.7560 -15.7457 -15.7291 -15.7191 -15.7030 -15.6783 -15.6645 -15.6382
 -15.6243 -15.6112 -15.5925 -15.5763 -15.5413 -15.5284 -15.5005 -15.4791
 -15.4619 -15.4464 -15.4130 -15.3787 -15.3391 -15.2907 -15.2733 -15.2403
 -15.2267 -15.2201 -15.1906 -15.1650 -15.1359 -15.1109 -15.0627 -15.0358
 -15.0197 -15.0121 -14.8565 -14.8350 -14.8115 -14.5594 -13.8888 -13.8142
 -13.7174 -13.6778 -13.5200 -13.4386 -13.3668 -13.3357 -13.3228 -13.2880
 -13.1477 -13.1128 -13.0380 -12.9534 -12.9365 -12.8837 -12.8502 -12.8276
 -12.7869 -12.7489 -12.7231 -12.6623 -12.5800 -12.5567 -12.5297 -12.3450
  -4.7509  -4.5933  -4.4809  -4.4065  -4.3773  -4.2513  -4.1083  -4.0822
  -4.0602  -3.9916  -3.9359  -3.8820  -3.8347  -3.8168  -3.7553  -3.7027
  -3.6470  -3.6241  -3.5859  -3.5665  -3.4396  -3.3395  -3.2621  -3.0366
  -2.8147  -2.3814  -1.9066  -1.8528  -1.7664  -1.6450  -1.5810  -1.5501
  -1.4335  -1.3601  -1.3073  -1.2587  -1.1941  -1.1465  -1.0906  -1.0556
  -1.0063  -0.9740  -0.9045  -0.8392  -0.8168  -0.7330  -0.6922  -0.6507
  -0.6191  -0.5891  -0.5362  -0.5198  -0.4653  -0.4377  -0.3942  -0.3745
  -0.3080  -0.2641  -0.1921  -0.1261  -0.0719   0.0115   0.0484   0.1104
   0.1483   0.1969   0.2071   0.2770   0.3105   0.3641   0.4375   0.4643
   0.6379   0.7015   0.7416   0.7622   0.7927   0.9047   0.9389   0.9783
   0.9960   1.0390   1.1015   1.1461   1.1825   1.1929   1.2206   1.2436
   1.2838   1.2974   1.3411   1.3737   1.3983   1.4483   1.4706   1.4991
   1.5254   1.5383   1.5688   1.5985   1.6328   1.6419   1.6911   1.7133
   1.7225   1.7460   1.7680   1.7843   1.8076   1.8269   1.8605   1.8678
   1.8751   1.9324   1.9484   1.9837   1.9992   2.0164   2.0533   2.0869
   2.0929   2.1406   2.1525   2.1858   2.2402   2.2645   2.2873   2.3097
   2.3244   2.3714   2.3823   2.4173   2.4611   2.4769   2.5153   2.5507
   2.6015   2.6219   2.6613   2.7063   2.7107   2.7411   2.7791   2.8026
   2.8209   2.8329   2.8716   2.9090   2.9630   2.9976   3.0286   3.1027
   3.1405   3.2021   3.2587   3.3784
     cgsolve_all iterations  70    anorm=    0.75E-07
     cgsolve_all iterations  68    anorm=    0.74E-07
     cgsolve_all iterations  68    anorm=    0.73E-07
     compute_u_kq: q = (    0.0000,    0.0203,    0.0000)
     Rotating WFCS
     ethr =  1.00E-14,  avg # of iterations = 23.0
     eigenvalues at k:
 -34.9651 -34.8882 -34.8343 -34.8272 -34.7608 -34.5399 -34.4528 -34.3737
 -34.3679 -34.1331 -34.1144 -34.0750 -33.9710 -16.8384 -16.7191 -16.6998
 -16.5833 -16.5303 -16.4823 -16.4022 -16.3580 -16.3272 -16.2664 -16.2564
 -16.2213 -16.1756 -16.1638 -16.1063 -16.0807 -16.0556 -16.0201 -16.0143
 -15.9913 -15.9700 -15.9449 -15.9251 -15.8995 -15.8471 -15.8194 -15.8063
 -15.7577 -15.7469 -15.7291 -15.7188 -15.7038 -15.6781 -15.6630 -15.6364
 -15.6243 -15.6099 -15.5900 -15.5747 -15.5401 -15.5293 -15.5013 -15.4788
 -15.4582 -15.4470 -15.4134 -15.3783 -15.3418 -15.2892 -15.2726 -15.2401
 -15.2254 -15.2180 -15.1892 -15.1630 -15.1350 -15.1089 -15.0615 -15.0343
 -15.0188 -15.0084 -14.8538 -14.8321 -14.8110 -14.5585 -13.8874 -13.8123
 -13.7103 -13.6729 -13.5184 -13.4394 -13.3629 -13.3326 -13.3166 -13.2855
 -13.1445 -13.1112 -13.0367 -12.9565 -12.9349 -12.8883 -12.8572 -12.8316
 -12.7905 -12.7526 -12.7274 -12.6685 -12.5854 -12.5624 -12.5301 -12.3538
  -4.7502  -4.5944  -4.4805  -4.4063  -4.3783  -4.2530  -4.1059  -4.0830
  -4.0601  -3.9936  -3.9426  -3.8835  -3.8340  -3.8157  -3.7579  -3.7039
  -3.6399  -3.6209  -3.5846  -3.5664  -3.4398  -3.3386  -3.2500  -3.0327
  -2.8202  -2.3780  -1.9053  -1.8534  -1.7632  -1.6399  -1.5759  -1.5408
  -1.4221  -1.3518  -1.3057  -1.2539  -1.1916  -1.1434  -1.0852  -1.0508
  -1.0031  -0.9739  -0.9047  -0.8417  -0.8127  -0.7400  -0.6984  -0.6508
  -0.6217  -0.5897  -0.5409  -0.5218  -0.4594  -0.4398  -0.3929  -0.3779
  -0.3174  -0.2678  -0.1941  -0.1247  -0.0727   0.0070   0.0440   0.1031
   0.1484   0.1988   0.2101   0.2830   0.3148   0.3633   0.4367   0.4683
   0.6377   0.6989   0.7353   0.7594   0.7950   0.9044   0.9357   0.9742
   0.9926   1.0370   1.1008   1.1389   1.1768   1.1919   1.2196   1.2407
   1.2868   1.2988   1.3405   1.3718   1.3973   1.4466   1.4655   1.4967
   1.5241   1.5334   1.5632   1.5969   1.6290   1.6361   1.6875   1.7101
   1.7203   1.7419   1.7665   1.7837   1.8066   1.8267   1.8619   1.8635
   1.8733   1.9323   1.9510   1.9791   2.0005   2.0145   2.0512   2.0866
   2.0931   2.1383   2.1463   2.1861   2.2387   2.2609   2.2843   2.3104
   2.3206   2.3732   2.3812   2.4192   2.4661   2.4792   2.5168   2.5534
   2.6062   2.6300   2.6645   2.7071   2.7126   2.7430   2.7807   2.8049
   2.8204   2.8361   2.8739   2.9080   2.9631   2.9998   3.0277   3.1016
   3.1441   3.2049   3.2588   3.3736
     eigenvalues at k+q:
 -34.9651 -34.8882 -34.8344 -34.8272 -34.7608 -34.5399 -34.4529 -34.3737
 -34.3679 -34.1331 -34.1144 -34.0751 -33.9710 -16.8386 -16.7182 -16.6999
 -16.5835 -16.5315 -16.4813 -16.4029 -16.3566 -16.3287 -16.2667 -16.2575
 -16.2207 -16.1745 -16.1630 -16.1071 -16.0810 -16.0538 -16.0186 -16.0160
 -15.9896 -15.9699 -15.9465 -15.9258 -15.9001 -15.8476 -15.8181 -15.8066
 -15.7572 -15.7468 -15.7317 -15.7165 -15.7038 -15.6779 -15.6631 -15.6381
 -15.6241 -15.6112 -15.5901 -15.5748 -15.5406 -15.5290 -15.5002 -15.4755
 -15.4595 -15.4470 -15.4117 -15.3786 -15.3423 -15.2900 -15.2722 -15.2403
 -15.2255 -15.2178 -15.1907 -15.1625 -15.1354 -15.1078 -15.0629 -15.0339
 -15.0187 -15.0087 -14.8552 -14.8305 -14.8112 -14.5584 -13.8876 -13.8162
 -13.7092 -13.6710 -13.5176 -13.4392 -13.3646 -13.3338 -13.3135 -13.2830
 -13.1426 -13.1097 -13.0361 -12.9569 -12.9335 -12.8912 -12.8615 -12.8324
 -12.7928 -12.7563 -12.7258 -12.6677 -12.5850 -12.5595 -12.5304 -12.3522
  -4.7500  -4.5951  -4.4778  -4.4075  -4.3792  -4.2538  -4.1054  -4.0811
  -4.0599  -3.9962  -3.9414  -3.8849  -3.8340  -3.8150  -3.7576  -3.7036
  -3.6410  -3.6202  -3.5847  -3.5676  -3.4383  -3.3385  -3.2499  -3.0373
  -2.8129  -2.3820  -1.9056  -1.8543  -1.7615  -1.6432  -1.5733  -1.5478
  -1.4161  -1.3559  -1.3057  -1.2543  -1.1903  -1.1401  -1.0837  -1.0509
  -1.0012  -0.9726  -0.9024  -0.8403  -0.8153  -0.7411  -0.6959  -0.6505
  -0.6194  -0.5896  -0.5403  -0.5251  -0.4598  -0.4393  -0.3927  -0.3771
  -0.3217  -0.2644  -0.1991  -0.1241  -0.0761   0.0050   0.0427   0.1051
   0.1497   0.1999   0.2096   0.2858   0.3137   0.3635   0.4401   0.4630
   0.6422   0.7016   0.7399   0.7558   0.7925   0.9018   0.9344   0.9746
   0.9902   1.0373   1.1026   1.1434   1.1703   1.1943   1.2221   1.2415
   1.2794   1.2978   1.3362   1.3756   1.3988   1.4446   1.4686   1.4893
   1.5231   1.5350   1.5667   1.5961   1.6262   1.6369   1.6848   1.7117
   1.7199   1.7401   1.7648   1.7855   1.8094   1.8286   1.8599   1.8671
   1.8743   1.9322   1.9510   1.9808   2.0028   2.0194   2.0510   2.0895
   2.0924   2.1377   2.1490   2.1850   2.2388   2.2619   2.2844   2.3110
   2.3185   2.3716   2.3827   2.4186   2.4639   2.4783   2.5179   2.5514
   2.6062   2.6264   2.6652   2.7041   2.7122   2.7430   2.7803   2.8072
   2.8229   2.8369   2.8781   2.9090   2.9630   2.9994   3.0286   3.0987
   3.1437   3.2027   3.2597   3.3730
     cgsolve_all iterations  70    anorm=    0.73E-07
     cgsolve_all iterations  68    anorm=    0.73E-07
     cgsolve_all iterations  68    anorm=    0.74E-07
     compute_u_kq: q = (    0.0000,   -0.0203,    0.0000)
     Rotating WFCS
     ethr =  1.00E-14,  avg # of iterations = 23.0
     eigenvalues at k:
 -34.9651 -34.8882 -34.8343 -34.8272 -34.7608 -34.5399 -34.4528 -34.3737
 -34.3679 -34.1331 -34.1144 -34.0750 -33.9710 -16.8384 -16.7191 -16.6998
 -16.5833 -16.5303 -16.4823 -16.4022 -16.3580 -16.3272 -16.2664 -16.2564
 -16.2213 -16.1756 -16.1638 -16.1063 -16.0807 -16.0556 -16.0201 -16.0143
 -15.9913 -15.9700 -15.9449 -15.9251 -15.8995 -15.8471 -15.8194 -15.8063
 -15.7577 -15.7469 -15.7291 -15.7188 -15.7038 -15.6781 -15.6630 -15.6364
 -15.6243 -15.6099 -15.5900 -15.5747 -15.5401 -15.5293 -15.5013 -15.4788
 -15.4582 -15.4470 -15.4134 -15.3783 -15.3418 -15.2892 -15.2726 -15.2401
 -15.2254 -15.2180 -15.1892 -15.1630 -15.1350 -15.1089 -15.0615 -15.0343
 -15.0188 -15.0084 -14.8538 -14.8321 -14.8110 -14.5585 -13.8874 -13.8123
 -13.7103 -13.6729 -13.5184 -13.4394 -13.3629 -13.3326 -13.3166 -13.2855
 -13.1445 -13.1112 -13.0367 -12.9565 -12.9349 -12.8883 -12.8572 -12.8316
 -12.7905 -12.7526 -12.7274 -12.6685 -12.5854 -12.5624 -12.5301 -12.3538
  -4.7502  -4.5944  -4.4805  -4.4063  -4.3783  -4.2530  -4.1059  -4.0830
  -4.0601  -3.9936  -3.9426  -3.8835  -3.8340  -3.8157  -3.7579  -3.7039
  -3.6399  -3.6209  -3.5846  -3.5664  -3.4398  -3.3386  -3.2500  -3.0327
  -2.8202  -2.3780  -1.9053  -1.8534  -1.7632  -1.6399  -1.5759  -1.5408
  -1.4221  -1.3518  -1.3057  -1.2539  -1.1916  -1.1434  -1.0852  -1.0508
  -1.0031  -0.9739  -0.9047  -0.8417  -0.8127  -0.7400  -0.6984  -0.6508
  -0.6217  -0.5897  -0.5409  -0.5218  -0.4594  -0.4398  -0.3929  -0.3779
  -0.3174  -0.2678  -0.1941  -0.1247  -0.0727   0.0070   0.0440   0.1031
   0.1484   0.1988   0.2101   0.2830   0.3148   0.3633   0.4367   0.4683
   0.6377   0.6989   0.7353   0.7594   0.7950   0.9044   0.9357   0.9742
   0.9926   1.0370   1.1008   1.1389   1.1768   1.1919   1.2196   1.2407
   1.2868   1.2988   1.3405   1.3718   1.3973   1.4466   1.4655   1.4967
   1.5241   1.5334   1.5632   1.5969   1.6290   1.6361   1.6875   1.7101
   1.7203   1.7419   1.7665   1.7837   1.8066   1.8267   1.8619   1.8635
   1.8733   1.9323   1.9510   1.9791   2.0005   2.0145   2.0512   2.0866
   2.0931   2.1383   2.1463   2.1861   2.2387   2.2609   2.2843   2.3104
   2.3206   2.3732   2.3812   2.4192   2.4661   2.4792   2.5168   2.5534
   2.6062   2.6300   2.6645   2.7071   2.7126   2.7430   2.7807   2.8049
   2.8204   2.8361   2.8739   2.9080   2.9631   2.9998   3.0277   3.1016
   3.1441   3.2049   3.2588   3.3736
     eigenvalues at k+q:
 -34.9651 -34.8882 -34.8344 -34.8272 -34.7608 -34.5399 -34.4529 -34.3737
 -34.3679 -34.1331 -34.1144 -34.0751 -33.9710 -16.8382 -16.7200 -16.6993
 -16.5831 -16.5294 -16.4835 -16.4013 -16.3601 -16.3250 -16.2665 -16.2547
 -16.2219 -16.1778 -16.1636 -16.1056 -16.0804 -16.0573 -16.0221 -16.0126
 -15.9928 -15.9701 -15.9435 -15.9242 -15.8986 -15.8468 -15.8203 -15.8060
 -15.7589 -15.7473 -15.7272 -15.7207 -15.7034 -15.6783 -15.6630 -15.6350
 -15.6238 -15.6090 -15.5899 -15.5747 -15.5398 -15.5293 -15.5030 -15.4818
 -15.4571 -15.4463 -15.4150 -15.3781 -15.3412 -15.2882 -15.2728 -15.2398
 -15.2254 -15.2181 -15.1877 -15.1631 -15.1345 -15.1100 -15.0603 -15.0347
 -15.0192 -15.0081 -14.8527 -14.8336 -14.8111 -14.5587 -13.8872 -13.8076
 -13.7121 -13.6741 -13.5196 -13.4395 -13.3623 -13.3326 -13.3181 -13.2876
 -13.1457 -13.1124 -13.0371 -12.9562 -12.9356 -12.8852 -12.8533 -12.8309
 -12.7886 -12.7495 -12.7291 -12.6696 -12.5852 -12.5655 -12.5298 -12.3553
  -4.7505  -4.5936  -4.4829  -4.4051  -4.3774  -4.2525  -4.1077  -4.0841
  -4.0597  -3.9915  -3.9436  -3.8822  -3.8340  -3.8164  -3.7584  -3.7043
  -3.6385  -3.6215  -3.5846  -3.5648  -3.4412  -3.3387  -3.2502  -3.0274
  -2.8287  -2.3737  -1.9060  -1.8511  -1.7652  -1.6368  -1.5807  -1.5324
  -1.4283  -1.3491  -1.3050  -1.2530  -1.1917  -1.1463  -1.0864  -1.0502
  -1.0044  -0.9753  -0.9074  -0.8437  -0.8094  -0.7386  -0.7004  -0.6507
  -0.6242  -0.5898  -0.5416  -0.5183  -0.4592  -0.4407  -0.3939  -0.3789
  -0.3131  -0.2711  -0.1887  -0.1257  -0.0705   0.0100   0.0450   0.1014
   0.1464   0.1973   0.2106   0.2817   0.3161   0.3640   0.4331   0.4732
   0.6327   0.6961   0.7312   0.7637   0.7970   0.9067   0.9371   0.9720
   0.9971   1.0367   1.0985   1.1340   1.1814   1.1896   1.2175   1.2408
   1.2928   1.3001   1.3444   1.3676   1.3939   1.4492   1.4628   1.5046
   1.5235   1.5321   1.5597   1.5978   1.6303   1.6381   1.6899   1.7074
   1.7235   1.7434   1.7678   1.7821   1.8041   1.8244   1.8595   1.8642
   1.8733   1.9317   1.9519   1.9774   1.9976   2.0100   2.0513   2.0832
   2.0937   2.1389   2.1451   2.1874   2.2379   2.2606   2.2843   2.3102
   2.3231   2.3716   2.3833   2.4200   2.4682   2.4798   2.5160   2.5561
   2.6064   2.6326   2.6637   2.7080   2.7145   2.7434   2.7805   2.8014
   2.8193   2.8349   2.8685   2.9077   2.9640   3.0001   3.0271   3.1044
   3.1446   3.2074   3.2578   3.3741
     cgsolve_all iterations  70    anorm=    0.73E-07
     cgsolve_all iterations  68    anorm=    0.75E-07
     cgsolve_all iterations  68    anorm=    0.74E-07
     compute_u_kq: q = (    0.0000,    0.0000,    0.0203)
     Rotating WFCS
     ethr =  1.00E-14,  avg # of iterations = 23.0
     eigenvalues at k:
 -34.9651 -34.8882 -34.8343 -34.8272 -34.7608 -34.5399 -34.4528 -34.3737
 -34.3679 -34.1331 -34.1144 -34.0750 -33.9710 -16.8384 -16.7191 -16.6998
 -16.5833 -16.5303 -16.4823 -16.4022 -16.3580 -16.3272 -16.2664 -16.2564
 -16.2213 -16.1756 -16.1638 -16.1063 -16.0807 -16.0556 -16.0201 -16.0143
 -15.9913 -15.9700 -15.9449 -15.9251 -15.8995 -15.8471 -15.8194 -15.8063
 -15.7577 -15.7469 -15.7291 -15.7188 -15.7038 -15.6781 -15.6630 -15.6364
 -15.6243 -15.6099 -15.5900 -15.5747 -15.5401 -15.5293 -15.5013 -15.4788
 -15.4582 -15.4470 -15.4134 -15.3783 -15.3418 -15.2892 -15.2726 -15.2401
 -15.2254 -15.2180 -15.1892 -15.1630 -15.1350 -15.1089 -15.0615 -15.0343
 -15.0188 -15.0084 -14.8538 -14.8321 -14.8110 -14.5585 -13.8874 -13.8123
 -13.7103 -13.6729 -13.5184 -13.4394 -13.3629 -13.3326 -13.3166 -13.2855
 -13.1445 -13.1112 -13.0367 -12.9565 -12.9349 -12.8883 -12.8572 -12.8316
 -12.7905 -12.7526 -12.7274 -12.6685 -12.5854 -12.5624 -12.5301 -12.3538
  -4.7502  -4.5944  -4.4805  -4.4063  -4.3783  -4.2530  -4.1059  -4.0830
  -4.0601  -3.9936  -3.9426  -3.8835  -3.8340  -3.8157  -3.7579  -3.7039
  -3.6399  -3.6209  -3.5846  -3.5664  -3.4398  -3.3386  -3.2500  -3.0327
  -2.8202  -2.3780  -1.9053  -1.8534  -1.7632  -1.6399  -1.5759  -1.5408
  -1.4221  -1.3518  -1.3057  -1.2539  -1.1916  -1.1434  -1.0852  -1.0508
  -1.0031  -0.9739  -0.9047  -0.8417  -0.8127  -0.7400  -0.6984  -0.6508
  -0.6217  -0.5897  -0.5409  -0.5218  -0.4594  -0.4398  -0.3929  -0.3779
  -0.3174  -0.2678  -0.1941  -0.1247  -0.0727   0.0070   0.0440   0.1031
   0.1484   0.1988   0.2101   0.2830   0.3148   0.3633   0.4367   0.4683
   0.6377   0.6989   0.7353   0.7594   0.7950   0.9044   0.9357   0.9742
   0.9926   1.0370   1.1008   1.1389   1.1768   1.1919   1.2196   1.2407
   1.2868   1.2988   1.3405   1.3718   1.3973   1.4466   1.4655   1.4967
   1.5241   1.5334   1.5632   1.5969   1.6290   1.6361   1.6875   1.7101
   1.7203   1.7419   1.7665   1.7837   1.8066   1.8267   1.8619   1.8635
   1.8733   1.9323   1.9510   1.9791   2.0005   2.0145   2.0512   2.0866
   2.0931   2.1383   2.1463   2.1861   2.2387   2.2609   2.2843   2.3104
   2.3206   2.3732   2.3812   2.4192   2.4661   2.4792   2.5168   2.5534
   2.6062   2.6300   2.6645   2.7071   2.7126   2.7430   2.7807   2.8049
   2.8204   2.8361   2.8739   2.9080   2.9631   2.9998   3.0277   3.1016
   3.1441   3.2049   3.2588   3.3736
     eigenvalues at k+q:
 -34.9651 -34.8882 -34.8344 -34.8272 -34.7608 -34.5399 -34.4529 -34.3737
 -34.3679 -34.1331 -34.1144 -34.0751 -33.9710 -16.8383 -16.7189 -16.7000
 -16.5833 -16.5305 -16.4826 -16.4017 -16.3580 -16.3272 -16.2665 -16.2562
 -16.2216 -16.1756 -16.1638 -16.1061 -16.0796 -16.0551 -16.0215 -16.0132
 -15.9912 -15.9697 -15.9448 -15.9272 -15.9003 -15.8465 -15.8195 -15.8066
 -15.7579 -15.7467 -15.7279 -15.7183 -15.7037 -15.6788 -15.6637 -15.6365
 -15.6245 -15.6088 -15.5914 -15.5769 -15.5392 -15.5280 -15.5010 -15.4781
 -15.4578 -15.4471 -15.4137 -15.3777 -15.3417 -15.2891 -15.2727 -15.2407
 -15.2250 -15.2178 -15.1896 -15.1632 -15.1350 -15.1091 -15.0614 -15.0343
 -15.0188 -15.0088 -14.8537 -14.8325 -14.8105 -14.5585 -13.8875 -13.8124
 -13.7100 -13.6731 -13.5185 -13.4393 -13.3631 -13.3326 -13.3165 -13.2855
 -13.1439 -13.1122 -13.0365 -12.9565 -12.9348 -12.8882 -12.8571 -12.8316
 -12.7905 -12.7525 -12.7274 -12.6684 -12.5854 -12.5624 -12.5301 -12.3538
  -4.7502  -4.5943  -4.4805  -4.4063  -4.3782  -4.2530  -4.1061  -4.0829
  -4.0603  -3.9932  -3.9425  -3.8835  -3.8340  -3.8160  -3.7579  -3.7039
  -3.6397  -3.6211  -3.5846  -3.5664  -3.4397  -3.3386  -3.2500  -3.0327
  -2.8203  -2.3780  -1.9053  -1.8534  -1.7632  -1.6399  -1.5762  -1.5398
  -1.4245  -1.3511  -1.3049  -1.2533  -1.1917  -1.1433  -1.0861  -1.0509
  -1.0021  -0.9760  -0.9026  -0.8415  -0.8131  -0.7398  -0.6964  -0.6520
  -0.6259  -0.5866  -0.5390  -0.5200  -0.4627  -0.4385  -0.3968  -0.3788
  -0.3184  -0.2648  -0.1946  -0.1238  -0.0729   0.0108   0.0444   0.1025
   0.1466   0.1972   0.2124   0.2833   0.3116   0.3627   0.4363   0.4689
   0.6413   0.6979   0.7332   0.7588   0.7976   0.9029   0.9372   0.9743
   0.9918   1.0384   1.0994   1.1370   1.1736   1.1923   1.2209   1.2392
   1.2895   1.3004   1.3432   1.3722   1.3980   1.4445   1.4610   1.4971
   1.5268   1.5344   1.5672   1.5961   1.6296   1.6363   1.6849   1.7092
   1.7191   1.7403   1.7665   1.7842   1.8074   1.8266   1.8614   1.8659
   1.8740   1.9316   1.9502   1.9778   2.0011   2.0152   2.0518   2.0873
   2.0938   2.1366   2.1446   2.1844   2.2402   2.2642   2.2827   2.3118
   2.3201   2.3733   2.3810   2.4148   2.4676   2.4810   2.5149   2.5550
   2.6072   2.6287   2.6639   2.7069   2.7127   2.7443   2.7815   2.8050
   2.8191   2.8359   2.8739   2.9085   2.9627   3.0004   3.0280   3.1012
   3.1442   3.2047   3.2589   3.3738
     cgsolve_all iterations  70    anorm=    0.74E-07
     cgsolve_all iterations  68    anorm=    0.73E-07
     cgsolve_all iterations  68    anorm=    0.74E-07
     compute_u_kq: q = (    0.0000,    0.0000,   -0.0203)
     Rotating WFCS
     ethr =  1.00E-14,  avg # of iterations = 23.0
     eigenvalues at k:
 -34.9651 -34.8882 -34.8343 -34.8272 -34.7608 -34.5399 -34.4528 -34.3737
 -34.3679 -34.1331 -34.1144 -34.0750 -33.9710 -16.8384 -16.7191 -16.6998
 -16.5833 -16.5303 -16.4823 -16.4022 -16.3580 -16.3272 -16.2664 -16.2564
 -16.2213 -16.1756 -16.1638 -16.1063 -16.0807 -16.0556 -16.0201 -16.0143
 -15.9913 -15.9700 -15.9449 -15.9251 -15.8995 -15.8471 -15.8194 -15.8063
 -15.7577 -15.7469 -15.7291 -15.7188 -15.7038 -15.6781 -15.6630 -15.6364
 -15.6243 -15.6099 -15.5900 -15.5747 -15.5401 -15.5293 -15.5013 -15.4788
 -15.4582 -15.4470 -15.4134 -15.3783 -15.3418 -15.2892 -15.2726 -15.2401
 -15.2254 -15.2180 -15.1892 -15.1630 -15.1350 -15.1089 -15.0615 -15.0343
 -15.0188 -15.0084 -14.8538 -14.8321 -14.8110 -14.5585 -13.8874 -13.8123
 -13.7103 -13.6729 -13.5184 -13.4394 -13.3629 -13.3326 -13.3166 -13.2855
 -13.1445 -13.1112 -13.0367 -12.9565 -12.9349 -12.8883 -12.8572 -12.8316
 -12.7905 -12.7526 -12.7274 -12.6685 -12.5854 -12.5624 -12.5301 -12.3538
  -4.7502  -4.5944  -4.4805  -4.4063  -4.3783  -4.2530  -4.1059  -4.0830
  -4.0601  -3.9936  -3.9426  -3.8835  -3.8340  -3.8157  -3.7579  -3.7039
  -3.6399  -3.6209  -3.5846  -3.5664  -3.4398  -3.3386  -3.2500  -3.0327
  -2.8202  -2.3780  -1.9053  -1.8534  -1.7632  -1.6399  -1.5759  -1.5408
  -1.4221  -1.3518  -1.3057  -1.2539  -1.1916  -1.1434  -1.0852  -1.0508
  -1.0031  -0.9739  -0.9047  -0.8417  -0.8127  -0.7400  -0.6984  -0.6508
  -0.6217  -0.5897  -0.5409  -0.5218  -0.4594  -0.4398  -0.3929  -0.3779
  -0.3174  -0.2678  -0.1941  -0.1247  -0.0727   0.0070   0.0440   0.1031
   0.1484   0.1988   0.2101   0.2830   0.3148   0.3633   0.4367   0.4683
   0.6377   0.6989   0.7353   0.7594   0.7950   0.9044   0.9357   0.9742
   0.9926   1.0370   1.1008   1.1389   1.1768   1.1919   1.2196   1.2407
   1.2868   1.2988   1.3405   1.3718   1.3973   1.4466   1.4655   1.4967
   1.5241   1.5334   1.5632   1.5969   1.6290   1.6361   1.6875   1.7101
   1.7203   1.7419   1.7665   1.7837   1.8066   1.8267   1.8619   1.8635
   1.8733   1.9323   1.9510   1.9791   2.0005   2.0145   2.0512   2.0866
   2.0931   2.1383   2.1463   2.1861   2.2387   2.2609   2.2843   2.3104
   2.3206   2.3732   2.3812   2.4192   2.4661   2.4792   2.5168   2.5534
   2.6062   2.6300   2.6645   2.7071   2.7126   2.7430   2.7807   2.8049
   2.8204   2.8361   2.8739   2.9080   2.9631   2.9998   3.0277   3.1016
   3.1441   3.2049   3.2588   3.3736
     eigenvalues at k+q:
 -34.9651 -34.8882 -34.8344 -34.8272 -34.7608 -34.5399 -34.4529 -34.3737
 -34.3679 -34.1331 -34.1144 -34.0751 -33.9710 -16.8384 -16.7192 -16.6996
 -16.5833 -16.5301 -16.4820 -16.4026 -16.3581 -16.3272 -16.2663 -16.2568
 -16.2210 -16.1756 -16.1635 -16.1066 -16.0817 -16.0561 -16.0190 -16.0152
 -15.9916 -15.9703 -15.9449 -15.9229 -15.8986 -15.8476 -15.8195 -15.8062
 -15.7581 -15.7475 -15.7301 -15.7188 -15.7036 -15.6774 -15.6621 -15.6365
 -15.6241 -15.6112 -15.5891 -15.5723 -15.5408 -15.5307 -15.5033 -15.4787
 -15.4578 -15.4467 -15.4131 -15.3792 -15.3417 -15.2893 -15.2724 -15.2397
 -15.2258 -15.2181 -15.1887 -15.1627 -15.1350 -15.1088 -15.0615 -15.0343
 -15.0188 -15.0080 -14.8539 -14.8317 -14.8115 -14.5585 -13.8874 -13.8122
 -13.7106 -13.6728 -13.5182 -13.4396 -13.3626 -13.3326 -13.3166 -13.2855
 -13.1452 -13.1101 -13.0370 -12.9564 -12.9349 -12.8883 -12.8572 -12.8316
 -12.7906 -12.7527 -12.7274 -12.6685 -12.5854 -12.5625 -12.5301 -12.3539
  -4.7503  -4.5944  -4.4805  -4.4063  -4.3783  -4.2530  -4.1058  -4.0830
  -4.0599  -3.9941  -3.9427  -3.8834  -3.8341  -3.8154  -3.7578  -3.7038
  -3.6401  -3.6208  -3.5846  -3.5663  -3.4399  -3.3386  -3.2500  -3.0326
  -2.8202  -2.3781  -1.9052  -1.8533  -1.7633  -1.6400  -1.5759  -1.5419
  -1.4197  -1.3524  -1.3062  -1.2541  -1.1913  -1.1438  -1.0843  -1.0501
  -1.0050  -0.9712  -0.9068  -0.8419  -0.8123  -0.7408  -0.7003  -0.6503
  -0.6168  -0.5922  -0.5432  -0.5227  -0.4559  -0.4405  -0.3905  -0.3760
  -0.3166  -0.2712  -0.1945  -0.1256  -0.0724   0.0034   0.0432   0.1037
   0.1503   0.1990   0.2096   0.2827   0.3180   0.3632   0.4371   0.4680
   0.6344   0.6991   0.7367   0.7613   0.7933   0.9057   0.9341   0.9734
   0.9945   1.0358   1.1010   1.1410   1.1797   1.1917   1.2174   1.2416
   1.2850   1.2974   1.3379   1.3715   1.3967   1.4478   1.4707   1.4954
   1.5211   1.5339   1.5595   1.5982   1.6287   1.6361   1.6891   1.7105
   1.7217   1.7431   1.7666   1.7841   1.8060   1.8269   1.8590   1.8627
   1.8743   1.9331   1.9518   1.9797   1.9999   2.0139   2.0501   2.0848
   2.0939   2.1401   2.1479   2.1884   2.2366   2.2570   2.2867   2.3090
   2.3214   2.3730   2.3815   2.4235   2.4642   2.4779   2.5180   2.5527
   2.6049   2.6312   2.6653   2.7067   2.7132   2.7415   2.7799   2.8047
   2.8212   2.8363   2.8741   2.9076   2.9634   2.9995   3.0274   3.1018
   3.1442   3.2052   3.2587   3.3735
     cgsolve_all iterations  70    anorm=    0.73E-07
     cgsolve_all iterations  68    anorm=    0.73E-07
     cgsolve_all iterations  68    anorm=    0.75E-07

     k-point #    3 of     4      pool #  1    cpu time:   11265.1
     compute_u_kq: q = (    0.0000,    0.0000,    0.0000)
     Rotating WFCS
     ethr =  1.00E-14,  avg # of iterations =  5.0
     eigenvalues at k:
 -34.9651 -34.8882 -34.8343 -34.8272 -34.7608 -34.5399 -34.4528 -34.3737
 -34.3679 -34.1331 -34.1144 -34.0750 -33.9710 -16.8425 -16.7188 -16.6838
 -16.5862 -16.5436 -16.4836 -16.4003 -16.3713 -16.3095 -16.2793 -16.2356
 -16.2159 -16.1966 -16.1542 -16.1079 -16.0855 -16.0535 -16.0336 -16.0113
 -15.9848 -15.9693 -15.9439 -15.9140 -15.8878 -15.8593 -15.8124 -15.7938
 -15.7755 -15.7693 -15.7368 -15.7136 -15.7078 -15.6673 -15.6547 -15.6402
 -15.6245 -15.6100 -15.5995 -15.5854 -15.5403 -15.5323 -15.4965 -15.4797
 -15.4540 -15.4265 -15.4044 -15.3898 -15.3409 -15.2870 -15.2564 -15.2461
 -15.2289 -15.2067 -15.1842 -15.1516 -15.1397 -15.1088 -15.0693 -15.0378
 -15.0242 -15.0074 -14.8710 -14.8294 -14.8173 -14.5609 -13.8857 -13.8002
 -13.7156 -13.6521 -13.5371 -13.4369 -13.4003 -13.3450 -13.3009 -13.2687
 -13.1265 -13.1003 -13.0267 -12.9547 -12.9180 -12.8893 -12.8670 -12.8334
 -12.8113 -12.7711 -12.7391 -12.6730 -12.5740 -12.5565 -12.5312 -12.3471
  -4.7488  -4.5942  -4.4709  -4.4038  -4.3809  -4.2651  -4.1284  -4.0793
  -4.0393  -4.0054  -3.9380  -3.8843  -3.8327  -3.8150  -3.7645  -3.7081
  -3.6325  -3.6138  -3.5864  -3.5533  -3.4381  -3.3395  -3.2523  -3.0209
  -2.8572  -2.3592  -1.9314  -1.8203  -1.7657  -1.6646  -1.5947  -1.5670
  -1.4021  -1.3802  -1.3001  -1.2420  -1.1711  -1.1067  -1.0701  -1.0356
  -1.0083  -0.9585  -0.9256  -0.8390  -0.8013  -0.7405  -0.6888  -0.6494
  -0.6138  -0.5734  -0.5380  -0.5237  -0.4640  -0.4520  -0.4112  -0.3843
  -0.3377  -0.2816  -0.1547  -0.1335  -0.1025   0.0103   0.0389   0.1213
   0.1402   0.1779   0.2256   0.3029   0.3378   0.3841   0.4269   0.4696
   0.6276   0.6654   0.7125   0.7907   0.8634   0.8993   0.9111   0.9547
   1.0071   1.0368   1.0595   1.1084   1.1504   1.1664   1.2079   1.2475
   1.2700   1.2989   1.3430   1.3584   1.4064   1.4509   1.4572   1.4845
   1.5029   1.5455   1.5705   1.5929   1.6332   1.6558   1.6769   1.7006
   1.7416   1.7525   1.7639   1.7976   1.8163   1.8372   1.8451   1.8743
   1.8961   1.9193   1.9519   1.9880   2.0022   2.0374   2.0492   2.0798
   2.1009   2.1226   2.1626   2.1840   2.2382   2.2601   2.2803   2.3057
   2.3491   2.3725   2.4063   2.4347   2.4635   2.4962   2.5090   2.5685
   2.6008   2.6071   2.6468   2.6757   2.7097   2.7543   2.7702   2.7952
   2.8146   2.8392   2.8738   2.9176   2.9787   3.0017   3.0347   3.0995
   3.1441   3.2174   3.2507   3.3688
     eigenvalues at k+q:
 -34.9651 -34.8882 -34.8344 -34.8272 -34.7608 -34.5399 -34.4529 -34.3737
 -34.3679 -34.1331 -34.1144 -34.0751 -33.9710 -16.8424 -16.7188 -16.6838
 -16.5862 -16.5436 -16.4836 -16.4002 -16.3713 -16.3095 -16.2793 -16.2356
 -16.2159 -16.1966 -16.1542 -16.1079 -16.0855 -16.0535 -16.0336 -16.0113
 -15.9848 -15.9693 -15.9439 -15.9140 -15.8878 -15.8593 -15.8124 -15.7938
 -15.7755 -15.7693 -15.7368 -15.7136 -15.7078 -15.6673 -15.6547 -15.6402
 -15.6245 -15.6100 -15.5995 -15.5854 -15.5403 -15.5323 -15.4965 -15.4797
 -15.4540 -15.4265 -15.4044 -15.3898 -15.3409 -15.2870 -15.2564 -15.2461
 -15.2289 -15.2067 -15.1842 -15.1516 -15.1397 -15.1088 -15.0693 -15.0379
 -15.0242 -15.0074 -14.8710 -14.8294 -14.8173 -14.5609 -13.8857 -13.8002
 -13.7156 -13.6521 -13.5371 -13.4369 -13.4003 -13.3450 -13.3009 -13.2687
 -13.1265 -13.1003 -13.0267 -12.9547 -12.9180 -12.8893 -12.8670 -12.8334
 -12.8113 -12.7711 -12.7390 -12.6730 -12.5740 -12.5565 -12.5312 -12.3471
  -4.7488  -4.5942  -4.4709  -4.4038  -4.3809  -4.2651  -4.1284  -4.0793
  -4.0393  -4.0054  -3.9380  -3.8843  -3.8327  -3.8150  -3.7644  -3.7080
  -3.6325  -3.6138  -3.5864  -3.5533  -3.4381  -3.3395  -3.2522  -3.0209
  -2.8572  -2.3592  -1.9314  -1.8203  -1.7657  -1.6645  -1.5947  -1.5670
  -1.4021  -1.3802  -1.3001  -1.2420  -1.1711  -1.1067  -1.0701  -1.0356
  -1.0083  -0.9585  -0.9256  -0.8390  -0.8013  -0.7405  -0.6888  -0.6494
  -0.6138  -0.5734  -0.5380  -0.5237  -0.4640  -0.4520  -0.4112  -0.3843
  -0.3377  -0.2816  -0.1547  -0.1335  -0.1025   0.0104   0.0389   0.1213
   0.1402   0.1779   0.2256   0.3029   0.3378   0.3842   0.4270   0.4696
   0.6276   0.6654   0.7125   0.7907   0.8634   0.8993   0.9111   0.9547
   1.0071   1.0368   1.0595   1.1084   1.1504   1.1665   1.2079   1.2475
   1.2700   1.2989   1.3430   1.3584   1.4064   1.4509   1.4572   1.4845
   1.5029   1.5455   1.5705   1.5929   1.6332   1.6558   1.6769   1.7007
   1.7416   1.7525   1.7639   1.7976   1.8163   1.8372   1.8451   1.8743
   1.8961   1.9194   1.9520   1.9880   2.0022   2.0374   2.0492   2.0798
   2.1010   2.1226   2.1626   2.1840   2.2382   2.2601   2.2803   2.3057
   2.3491   2.3725   2.4064   2.4347   2.4635   2.4963   2.5090   2.5685
   2.6008   2.6071   2.6468   2.6757   2.7097   2.7543   2.7703   2.7952
   2.8146   2.8392   2.8738   2.9176   2.9788   3.0017   3.0347   3.0995
   3.1441   3.2174   3.2507   3.3688
     cgsolve_all iterations  63    anorm=    0.75E-07
PARA_AUG  1     -25.1674974         1.1067127        -0.8131818
     cgsolve_all iterations  65    anorm=    0.75E-07
PARA_AUG  2       1.2400361       -24.4862248        -0.4137853
     cgsolve_all iterations  63    anorm=    0.74E-07
PARA_AUG  3      -0.7372582        -0.5148971       -25.5272702
     cgsolve_all iterations  71    anorm=    0.73E-07
     cgsolve_all iterations  68    anorm=    0.72E-07
     cgsolve_all iterations  71    anorm=    0.73E-07
     compute_u_kq: q = (    0.0203,    0.0000,    0.0000)
     Rotating WFCS
     ethr =  1.00E-14,  avg # of iterations = 23.0
     eigenvalues at k:
 -34.9651 -34.8882 -34.8343 -34.8272 -34.7608 -34.5399 -34.4528 -34.3737
 -34.3679 -34.1331 -34.1144 -34.0750 -33.9710 -16.8425 -16.7188 -16.6838
 -16.5862 -16.5436 -16.4836 -16.4003 -16.3713 -16.3095 -16.2793 -16.2356
 -16.2159 -16.1966 -16.1542 -16.1079 -16.0855 -16.0535 -16.0336 -16.0113
 -15.9848 -15.9693 -15.9439 -15.9140 -15.8878 -15.8593 -15.8124 -15.7938
 -15.7755 -15.7693 -15.7368 -15.7136 -15.7078 -15.6673 -15.6547 -15.6402
 -15.6245 -15.6100 -15.5995 -15.5854 -15.5403 -15.5323 -15.4965 -15.4797
 -15.4540 -15.4265 -15.4044 -15.3898 -15.3409 -15.2870 -15.2564 -15.2461
 -15.2289 -15.2067 -15.1842 -15.1516 -15.1397 -15.1088 -15.0693 -15.0378
 -15.0242 -15.0074 -14.8710 -14.8294 -14.8173 -14.5609 -13.8857 -13.8002
 -13.7156 -13.6521 -13.5371 -13.4369 -13.4003 -13.3450 -13.3009 -13.2687
 -13.1265 -13.1003 -13.0267 -12.9547 -12.9180 -12.8893 -12.8670 -12.8334
 -12.8113 -12.7711 -12.7391 -12.6730 -12.5740 -12.5565 -12.5312 -12.3471
  -4.7488  -4.5942  -4.4709  -4.4038  -4.3809  -4.2651  -4.1284  -4.0793
  -4.0393  -4.0054  -3.9380  -3.8843  -3.8327  -3.8150  -3.7645  -3.7081
  -3.6325  -3.6138  -3.5864  -3.5533  -3.4381  -3.3395  -3.2523  -3.0209
  -2.8572  -2.3592  -1.9314  -1.8203  -1.7657  -1.6646  -1.5947  -1.5670
  -1.4021  -1.3802  -1.3001  -1.2420  -1.1711  -1.1067  -1.0701  -1.0356
  -1.0083  -0.9585  -0.9256  -0.8390  -0.8013  -0.7405  -0.6888  -0.6494
  -0.6138  -0.5734  -0.5380  -0.5237  -0.4640  -0.4520  -0.4112  -0.3843
  -0.3377  -0.2816  -0.1547  -0.1335  -0.1025   0.0103   0.0389   0.1213
   0.1402   0.1779   0.2256   0.3029   0.3378   0.3841   0.4269   0.4696
   0.6276   0.6654   0.7125   0.7907   0.8634   0.8993   0.9111   0.9547
   1.0071   1.0368   1.0595   1.1084   1.1504   1.1664   1.2079   1.2475
   1.2700   1.2989   1.3430   1.3584   1.4064   1.4509   1.4572   1.4845
   1.5029   1.5455   1.5705   1.5929   1.6332   1.6558   1.6769   1.7006
   1.7416   1.7525   1.7639   1.7976   1.8163   1.8372   1.8451   1.8743
   1.8961   1.9193   1.9519   1.9880   2.0022   2.0374   2.0492   2.0798
   2.1009   2.1226   2.1626   2.1840   2.2382   2.2601   2.2803   2.3057
   2.3491   2.3725   2.4063   2.4347   2.4635   2.4962   2.5090   2.5685
   2.6008   2.6071   2.6468   2.6757   2.7097   2.7543   2.7702   2.7952
   2.8146   2.8392   2.8738   2.9176   2.9787   3.0017   3.0347   3.0995
   3.1441   3.2174   3.2507   3.3688
     eigenvalues at k+q:
 -34.9651 -34.8882 -34.8344 -34.8272 -34.7608 -34.5399 -34.4529 -34.3737
 -34.3679 -34.1330 -34.1144 -34.0750 -33.9710 -16.8400 -16.7186 -16.6843
 -16.5849 -16.5439 -16.4849 -16.4039 -16.3716 -16.3118 -16.2771 -16.2357
 -16.2241 -16.1965 -16.1558 -16.1106 -16.0905 -16.0530 -16.0341 -16.0132
 -15.9851 -15.9700 -15.9443 -15.9154 -15.8896 -15.8593 -15.8106 -15.7947
 -15.7770 -15.7690 -15.7377 -15.7140 -15.7065 -15.6675 -15.6550 -15.6396
 -15.6227 -15.6074 -15.5969 -15.5847 -15.5390 -15.5302 -15.4945 -15.4786
 -15.4543 -15.4263 -15.4029 -15.3897 -15.3437 -15.2868 -15.2560 -15.2452
 -15.2282 -15.2057 -15.1848 -15.1470 -15.1395 -15.1074 -15.0684 -15.0361
 -15.0230 -15.0036 -14.8661 -14.8285 -14.8161 -14.5599 -13.8845 -13.7938
 -13.7118 -13.6500 -13.5346 -13.4374 -13.3934 -13.3395 -13.2986 -13.2683
 -13.1262 -13.0976 -13.0249 -12.9579 -12.9194 -12.8922 -12.8706 -12.8356
 -12.8155 -12.7725 -12.7421 -12.6803 -12.5804 -12.5607 -12.5342 -12.3570
  -4.7479  -4.5955  -4.4704  -4.4042  -4.3811  -4.2670  -4.1270  -4.0794
  -4.0391  -4.0062  -3.9465  -3.8841  -3.8326  -3.8138  -3.7670  -3.7083
  -3.6252  -3.6116  -3.5853  -3.5548  -3.4372  -3.3385  -3.2402  -3.0240
  -2.8518  -2.3609  -1.9322  -1.8182  -1.7610  -1.6648  -1.5787  -1.5570
  -1.3920  -1.3761  -1.2972  -1.2377  -1.1704  -1.1082  -1.0644  -1.0309
  -1.0110  -0.9554  -0.9223  -0.8409  -0.7963  -0.7425  -0.6918  -0.6547
  -0.6144  -0.5748  -0.5428  -0.5266  -0.4658  -0.4507  -0.4133  -0.3845
  -0.3417  -0.2896  -0.1597  -0.1321  -0.1021   0.0044   0.0440   0.1189
   0.1374   0.1773   0.2270   0.3066   0.3387   0.3839   0.4254   0.4725
   0.6319   0.6660   0.7122   0.7908   0.8626   0.8931   0.9076   0.9544
   1.0028   1.0275   1.0555   1.1038   1.1490   1.1628   1.2061   1.2466
   1.2685   1.2966   1.3434   1.3559   1.4059   1.4476   1.4547   1.4818
   1.4999   1.5424   1.5671   1.5911   1.6285   1.6527   1.6763   1.6983
   1.7370   1.7494   1.7660   1.7966   1.8154   1.8370   1.8463   1.8751
   1.8953   1.9183   1.9510   1.9902   2.0040   2.0378   2.0455   2.0781
   2.1032   2.1230   2.1596   2.1766   2.2341   2.2552   2.2791   2.3043
   2.3455   2.3705   2.4045   2.4368   2.4642   2.4999   2.5133   2.5696
   2.6065   2.6106   2.6486   2.6766   2.7107   2.7573   2.7717   2.7970
   2.8145   2.8412   2.8788   2.9161   2.9827   2.9992   3.0356   3.1028
   3.1463   3.2201   3.2501   3.3647
     cgsolve_all iterations  70    anorm=    0.73E-07
     cgsolve_all iterations  68    anorm=    0.73E-07
     cgsolve_all iterations  71    anorm=    0.73E-07
     compute_u_kq: q = (   -0.0203,    0.0000,    0.0000)
     Rotating WFCS
     ethr =  1.00E-14,  avg # of iterations = 23.0
     eigenvalues at k:
 -34.9651 -34.8882 -34.8343 -34.8272 -34.7608 -34.5399 -34.4528 -34.3737
 -34.3679 -34.1331 -34.1144 -34.0750 -33.9710 -16.8425 -16.7188 -16.6838
 -16.5862 -16.5436 -16.4836 -16.4003 -16.3713 -16.3095 -16.2793 -16.2356
 -16.2159 -16.1966 -16.1542 -16.1079 -16.0855 -16.0535 -16.0336 -16.0113
 -15.9848 -15.9693 -15.9439 -15.9140 -15.8878 -15.8593 -15.8124 -15.7938
 -15.7755 -15.7693 -15.7368 -15.7136 -15.7078 -15.6673 -15.6547 -15.6402
 -15.6245 -15.6100 -15.5995 -15.5854 -15.5403 -15.5323 -15.4965 -15.4797
 -15.4540 -15.4265 -15.4044 -15.3898 -15.3409 -15.2870 -15.2564 -15.2461
 -15.2289 -15.2067 -15.1842 -15.1516 -15.1397 -15.1088 -15.0693 -15.0378
 -15.0242 -15.0074 -14.8710 -14.8294 -14.8173 -14.5609 -13.8857 -13.8002
 -13.7156 -13.6521 -13.5371 -13.4369 -13.4003 -13.3450 -13.3009 -13.2687
 -13.1265 -13.1003 -13.0267 -12.9547 -12.9180 -12.8893 -12.8670 -12.8334
 -12.8113 -12.7711 -12.7391 -12.6730 -12.5740 -12.5565 -12.5312 -12.3471
  -4.7488  -4.5942  -4.4709  -4.4038  -4.3809  -4.2651  -4.1284  -4.0793
  -4.0393  -4.0054  -3.9380  -3.8843  -3.8327  -3.8150  -3.7645  -3.7081
  -3.6325  -3.6138  -3.5864  -3.5533  -3.4381  -3.3395  -3.2523  -3.0209
  -2.8572  -2.3592  -1.9314  -1.8203  -1.7657  -1.6646  -1.5947  -1.5670
  -1.4021  -1.3802  -1.3001  -1.2420  -1.1711  -1.1067  -1.0701  -1.0356
  -1.0083  -0.9585  -0.9256  -0.8390  -0.8013  -0.7405  -0.6888  -0.6494
  -0.6138  -0.5734  -0.5380  -0.5237  -0.4640  -0.4520  -0.4112  -0.3843
  -0.3377  -0.2816  -0.1547  -0.1335  -0.1025   0.0103   0.0389   0.1213
   0.1402   0.1779   0.2256   0.3029   0.3378   0.3841   0.4269   0.4696
   0.6276   0.6654   0.7125   0.7907   0.8634   0.8993   0.9111   0.9547
   1.0071   1.0368   1.0595   1.1084   1.1504   1.1664   1.2079   1.2475
   1.2700   1.2989   1.3430   1.3584   1.4064   1.4509   1.4572   1.4845
   1.5029   1.5455   1.5705   1.5929   1.6332   1.6558   1.6769   1.7006
   1.7416   1.7525   1.7639   1.7976   1.8163   1.8372   1.8451   1.8743
   1.8961   1.9193   1.9519   1.9880   2.0022   2.0374   2.0492   2.0798
   2.1009   2.1226   2.1626   2.1840   2.2382   2.2601   2.2803   2.3057
   2.3491   2.3725   2.4063   2.4347   2.4635   2.4962   2.5090   2.5685
   2.6008   2.6071   2.6468   2.6757   2.7097   2.7543   2.7702   2.7952
   2.8146   2.8392   2.8738   2.9176   2.9787   3.0017   3.0347   3.0995
   3.1441   3.2174   3.2507   3.3688
     eigenvalues at k+q:
 -34.9651 -34.8882 -34.8344 -34.8272 -34.7608 -34.5399 -34.4529 -34.3737
 -34.3679 -34.1331 -34.1143 -34.0751 -33.9710 -16.8449 -16.7188 -16.6834
 -16.5875 -16.5431 -16.4821 -16.3969 -16.3705 -16.3074 -16.2818 -16.2355
 -16.2080 -16.1957 -16.1527 -16.1051 -16.0808 -16.0536 -16.0333 -16.0092
 -15.9845 -15.9686 -15.9435 -15.9127 -15.8862 -15.8590 -15.8149 -15.7928
 -15.7742 -15.7692 -15.7357 -15.7135 -15.7084 -15.6676 -15.6545 -15.6406
 -15.6267 -15.6124 -15.6014 -15.5860 -15.5422 -15.5340 -15.4986 -15.4806
 -15.4536 -15.4266 -15.4059 -15.3901 -15.3380 -15.2872 -15.2569 -15.2475
 -15.2295 -15.2076 -15.1837 -15.1558 -15.1400 -15.1099 -15.0702 -15.0398
 -15.0256 -15.0110 -14.8760 -14.8304 -14.8184 -14.5619 -13.8870 -13.8065
 -13.7193 -13.6542 -13.5396 -13.4365 -13.4067 -13.3504 -13.3032 -13.2689
 -13.1269 -13.1028 -13.0283 -12.9516 -12.9176 -12.8854 -12.8633 -12.8313
 -12.8077 -12.7689 -12.7362 -12.6663 -12.5678 -12.5538 -12.5264 -12.3375
  -4.7496  -4.5929  -4.4714  -4.4035  -4.3806  -4.2632  -4.1300  -4.0791
  -4.0390  -4.0046  -3.9296  -3.8845  -3.8333  -3.8162  -3.7616  -3.7067
  -3.6416  -3.6150  -3.5874  -3.5518  -3.4390  -3.3407  -3.2646  -3.0175
  -2.8628  -2.3574  -1.9307  -1.8224  -1.7704  -1.6642  -1.6106  -1.5768
  -1.4128  -1.3841  -1.3030  -1.2461  -1.1722  -1.1056  -1.0757  -1.0405
  -1.0043  -0.9626  -0.9285  -0.8378  -0.8053  -0.7384  -0.6864  -0.6437
  -0.6127  -0.5723  -0.5347  -0.5203  -0.4622  -0.4538  -0.4090  -0.3825
  -0.3333  -0.2739  -0.1528  -0.1329  -0.1014   0.0159   0.0338   0.1220
   0.1423   0.1800   0.2251   0.2992   0.3366   0.3846   0.4286   0.4664
   0.6216   0.6663   0.7127   0.7905   0.8641   0.9033   0.9157   0.9554
   1.0119   1.0462   1.0645   1.1137   1.1509   1.1705   1.2094   1.2476
   1.2723   1.3016   1.3424   1.3610   1.4067   1.4529   1.4611   1.4874
   1.5058   1.5486   1.5734   1.5957   1.6368   1.6581   1.6770   1.7045
   1.7441   1.7561   1.7630   1.7990   1.8157   1.8351   1.8455   1.8748
   1.8973   1.9205   1.9534   1.9846   2.0009   2.0370   2.0524   2.0789
   2.1016   2.1227   2.1654   2.1920   2.2415   2.2647   2.2813   2.3078
   2.3523   2.3755   2.4079   2.4327   2.4629   2.4929   2.5050   2.5667
   2.5946   2.6043   2.6449   2.6749   2.7087   2.7515   2.7690   2.7935
   2.8149   2.8379   2.8695   2.9186   2.9743   3.0045   3.0342   3.0960
   3.1421   3.2140   3.2514   3.3728
     cgsolve_all iterations  71    anorm=    0.73E-07
     cgsolve_all iterations  70    anorm=    0.72E-07
     cgsolve_all iterations  71    anorm=    0.72E-07
     compute_u_kq: q = (    0.0000,    0.0203,    0.0000)
     Rotating WFCS
     ethr =  1.00E-14,  avg # of iterations = 23.0
     eigenvalues at k:
 -34.9651 -34.8882 -34.8343 -34.8272 -34.7608 -34.5399 -34.4528 -34.3737
 -34.3679 -34.1331 -34.1144 -34.0750 -33.9710 -16.8425 -16.7188 -16.6838
 -16.5862 -16.5436 -16.4836 -16.4003 -16.3713 -16.3095 -16.2793 -16.2356
 -16.2159 -16.1966 -16.1542 -16.1079 -16.0855 -16.0535 -16.0336 -16.0113
 -15.9848 -15.9693 -15.9439 -15.9140 -15.8878 -15.8593 -15.8124 -15.7938
 -15.7755 -15.7693 -15.7368 -15.7136 -15.7078 -15.6673 -15.6547 -15.6402
 -15.6245 -15.6100 -15.5995 -15.5854 -15.5403 -15.5323 -15.4965 -15.4797
 -15.4540 -15.4265 -15.4044 -15.3898 -15.3409 -15.2870 -15.2564 -15.2461
 -15.2289 -15.2067 -15.1842 -15.1516 -15.1397 -15.1088 -15.0693 -15.0378
 -15.0242 -15.0074 -14.8710 -14.8294 -14.8173 -14.5609 -13.8857 -13.8002
 -13.7156 -13.6521 -13.5371 -13.4369 -13.4003 -13.3450 -13.3009 -13.2687
 -13.1265 -13.1003 -13.0267 -12.9547 -12.9180 -12.8893 -12.8670 -12.8334
 -12.8113 -12.7711 -12.7391 -12.6730 -12.5740 -12.5565 -12.5312 -12.3471
  -4.7488  -4.5942  -4.4709  -4.4038  -4.3809  -4.2651  -4.1284  -4.0793
  -4.0393  -4.0054  -3.9380  -3.8843  -3.8327  -3.8150  -3.7645  -3.7081
  -3.6325  -3.6138  -3.5864  -3.5533  -3.4381  -3.3395  -3.2523  -3.0209
  -2.8572  -2.3592  -1.9314  -1.8203  -1.7657  -1.6646  -1.5947  -1.5670
  -1.4021  -1.3802  -1.3001  -1.2420  -1.1711  -1.1067  -1.0701  -1.0356
  -1.0083  -0.9585  -0.9256  -0.8390  -0.8013  -0.7405  -0.6888  -0.6494
  -0.6138  -0.5734  -0.5380  -0.5237  -0.4640  -0.4520  -0.4112  -0.3843
  -0.3377  -0.2816  -0.1547  -0.1335  -0.1025   0.0103   0.0389   0.1213
   0.1402   0.1779   0.2256   0.3029   0.3378   0.3841   0.4269   0.4696
   0.6276   0.6654   0.7125   0.7907   0.8634   0.8993   0.9111   0.9547
   1.0071   1.0368   1.0595   1.1084   1.1504   1.1664   1.2079   1.2475
   1.2700   1.2989   1.3430   1.3584   1.4064   1.4509   1.4572   1.4845
   1.5029   1.5455   1.5705   1.5929   1.6332   1.6558   1.6769   1.7006
   1.7416   1.7525   1.7639   1.7976   1.8163   1.8372   1.8451   1.8743
   1.8961   1.9193   1.9519   1.9880   2.0022   2.0374   2.0492   2.0798
   2.1009   2.1226   2.1626   2.1840   2.2382   2.2601   2.2803   2.3057
   2.3491   2.3725   2.4063   2.4347   2.4635   2.4962   2.5090   2.5685
   2.6008   2.6071   2.6468   2.6757   2.7097   2.7543   2.7702   2.7952
   2.8146   2.8392   2.8738   2.9176   2.9787   3.0017   3.0347   3.0995
   3.1441   3.2174   3.2507   3.3688
     eigenvalues at k+q:
 -34.9651 -34.8882 -34.8344 -34.8272 -34.7608 -34.5399 -34.4529 -34.3737
 -34.3679 -34.1331 -34.1144 -34.0751 -33.9710 -16.8422 -16.7193 -16.6843
 -16.5858 -16.5425 -16.4848 -16.3988 -16.3720 -16.3089 -16.2786 -16.2344
 -16.2162 -16.1988 -16.1545 -16.1063 -16.0855 -16.0552 -16.0346 -16.0109
 -15.9853 -15.9686 -15.9432 -15.9142 -15.8881 -15.8580 -15.8118 -15.7931
 -15.7768 -15.7696 -15.7355 -15.7149 -15.7091 -15.6669 -15.6565 -15.6382
 -15.6236 -15.6095 -15.5985 -15.5855 -15.5405 -15.5319 -15.4963 -15.4838
 -15.4532 -15.4273 -15.4044 -15.3898 -15.3401 -15.2865 -15.2577 -15.2449
 -15.2291 -15.2069 -15.1823 -15.1524 -15.1397 -15.1099 -15.0673 -15.0385
 -15.0242 -15.0074 -14.8705 -14.8300 -14.8175 -14.5610 -13.8857 -13.7945
 -13.7204 -13.6516 -13.5387 -13.4367 -13.4007 -13.3446 -13.3028 -13.2700
 -13.1275 -13.1032 -13.0279 -12.9541 -12.9197 -12.8863 -12.8603 -12.8340
 -12.8080 -12.7686 -12.7398 -12.6739 -12.5743 -12.5580 -12.5318 -12.3484
  -4.7490  -4.5934  -4.4742  -4.4016  -4.3805  -4.2641  -4.1293  -4.0802
  -4.0414  -4.0019  -3.9385  -3.8832  -3.8326  -3.8157  -3.7646  -3.7083
  -3.6314  -3.6147  -3.5861  -3.5525  -3.4396  -3.3397  -3.2526  -3.0141
  -2.8662  -2.3556  -1.9312  -1.8184  -1.7685  -1.6619  -1.5911  -1.5689
  -1.4019  -1.3825  -1.2990  -1.2398  -1.1755  -1.1080  -1.0713  -1.0333
  -1.0116  -0.9616  -0.9259  -0.8408  -0.7987  -0.7394  -0.6920  -0.6491
  -0.6146  -0.5753  -0.5349  -0.5226  -0.4647  -0.4513  -0.4088  -0.3885
  -0.3368  -0.2776  -0.1543  -0.1327  -0.1009   0.0129   0.0407   0.1181
   0.1402   0.1758   0.2265   0.3015   0.3354   0.3837   0.4324   0.4662
   0.6262   0.6628   0.7136   0.7894   0.8586   0.9030   0.9196   0.9511
   1.0080   1.0376   1.0577   1.1111   1.1461   1.1654   1.2097   1.2474
   1.2699   1.3014   1.3456   1.3600   1.4114   1.4501   1.4560   1.4869
   1.5048   1.5462   1.5696   1.5944   1.6259   1.6599   1.6801   1.7014
   1.7415   1.7534   1.7651   1.7968   1.8149   1.8337   1.8438   1.8736
   1.8956   1.9218   1.9487   1.9851   2.0011   2.0356   2.0491   2.0781
   2.1020   2.1212   2.1588   2.1849   2.2380   2.2619   2.2799   2.3063
   2.3467   2.3738   2.4058   2.4327   2.4645   2.4977   2.5114   2.5679
   2.6028   2.6106   2.6475   2.6778   2.7093   2.7533   2.7723   2.7958
   2.8114   2.8349   2.8691   2.9184   2.9788   3.0008   3.0357   3.1010
   3.1450   3.2195   3.2497   3.3696
     cgsolve_all iterations  71    anorm=    0.73E-07
     cgsolve_all iterations  68    anorm=    0.73E-07
     cgsolve_all iterations  71    anorm=    0.73E-07
     compute_u_kq: q = (    0.0000,   -0.0203,    0.0000)
     Rotating WFCS
     ethr =  1.00E-14,  avg # of iterations = 23.0
     eigenvalues at k:
 -34.9651 -34.8882 -34.8343 -34.8272 -34.7608 -34.5399 -34.4528 -34.3737
 -34.3679 -34.1331 -34.1144 -34.0750 -33.9710 -16.8425 -16.7188 -16.6838
 -16.5862 -16.5436 -16.4836 -16.4003 -16.3713 -16.3095 -16.2793 -16.2356
 -16.2159 -16.1966 -16.1542 -16.1079 -16.0855 -16.0535 -16.0336 -16.0113
 -15.9848 -15.9693 -15.9439 -15.9140 -15.8878 -15.8593 -15.8124 -15.7938
 -15.7755 -15.7693 -15.7368 -15.7136 -15.7078 -15.6673 -15.6547 -15.6402
 -15.6245 -15.6100 -15.5995 -15.5854 -15.5403 -15.5323 -15.4965 -15.4797
 -15.4540 -15.4265 -15.4044 -15.3898 -15.3409 -15.2870 -15.2564 -15.2461
 -15.2289 -15.2067 -15.1842 -15.1516 -15.1397 -15.1088 -15.0693 -15.0378
 -15.0242 -15.0074 -14.8710 -14.8294 -14.8173 -14.5609 -13.8857 -13.8002
 -13.7156 -13.6521 -13.5371 -13.4369 -13.4003 -13.3450 -13.3009 -13.2687
 -13.1265 -13.1003 -13.0267 -12.9547 -12.9180 -12.8893 -12.8670 -12.8334
 -12.8113 -12.7711 -12.7391 -12.6730 -12.5740 -12.5565 -12.5312 -12.3471
  -4.7488  -4.5942  -4.4709  -4.4038  -4.3809  -4.2651  -4.1284  -4.0793
  -4.0393  -4.0054  -3.9380  -3.8843  -3.8327  -3.8150  -3.7645  -3.7081
  -3.6325  -3.6138  -3.5864  -3.5533  -3.4381  -3.3395  -3.2523  -3.0209
  -2.8572  -2.3592  -1.9314  -1.8203  -1.7657  -1.6646  -1.5947  -1.5670
  -1.4021  -1.3802  -1.3001  -1.2420  -1.1711  -1.1067  -1.0701  -1.0356
  -1.0083  -0.9585  -0.9256  -0.8390  -0.8013  -0.7405  -0.6888  -0.6494
  -0.6138  -0.5734  -0.5380  -0.5237  -0.4640  -0.4520  -0.4112  -0.3843
  -0.3377  -0.2816  -0.1547  -0.1335  -0.1025   0.0103   0.0389   0.1213
   0.1402   0.1779   0.2256   0.3029   0.3378   0.3841   0.4269   0.4696
   0.6276   0.6654   0.7125   0.7907   0.8634   0.8993   0.9111   0.9547
   1.0071   1.0368   1.0595   1.1084   1.1504   1.1664   1.2079   1.2475
   1.2700   1.2989   1.3430   1.3584   1.4064   1.4509   1.4572   1.4845
   1.5029   1.5455   1.5705   1.5929   1.6332   1.6558   1.6769   1.7006
   1.7416   1.7525   1.7639   1.7976   1.8163   1.8372   1.8451   1.8743
   1.8961   1.9193   1.9519   1.9880   2.0022   2.0374   2.0492   2.0798
   2.1009   2.1226   2.1626   2.1840   2.2382   2.2601   2.2803   2.3057
   2.3491   2.3725   2.4063   2.4347   2.4635   2.4962   2.5090   2.5685
   2.6008   2.6071   2.6468   2.6757   2.7097   2.7543   2.7702   2.7952
   2.8146   2.8392   2.8738   2.9176   2.9787   3.0017   3.0347   3.0995
   3.1441   3.2174   3.2507   3.3688
     eigenvalues at k+q:
 -34.9651 -34.8882 -34.8344 -34.8272 -34.7608 -34.5399 -34.4529 -34.3737
 -34.3679 -34.1331 -34.1144 -34.0751 -33.9710 -16.8426 -16.7183 -16.6837
 -16.5864 -16.5443 -16.4824 -16.4017 -16.3704 -16.3103 -16.2797 -16.2376
 -16.2155 -16.1940 -16.1539 -16.1094 -16.0855 -16.0519 -16.0326 -16.0115
 -15.9844 -15.9700 -15.9447 -15.9141 -15.8877 -15.8603 -15.8129 -15.7944
 -15.7753 -15.7679 -15.7379 -15.7126 -15.7056 -15.6680 -15.6535 -15.6414
 -15.6256 -15.6106 -15.6005 -15.5849 -15.5401 -15.5326 -15.4969 -15.4755
 -15.4547 -15.4258 -15.4046 -15.3898 -15.3416 -15.2875 -15.2556 -15.2470
 -15.2287 -15.2069 -15.1864 -15.1513 -15.1392 -15.1077 -15.0711 -15.0372
 -15.0241 -15.0074 -14.8711 -14.8288 -14.8170 -14.5608 -13.8858 -13.8055
 -13.7115 -13.6529 -13.5350 -13.4372 -13.3992 -13.3452 -13.2992 -13.2678
 -13.1259 -13.0974 -13.0259 -12.9556 -12.9162 -12.8920 -12.8737 -12.8334
 -12.8136 -12.7736 -12.7376 -12.6721 -12.5738 -12.5553 -12.5306 -12.3460
  -4.7486  -4.5950  -4.4678  -4.4063  -4.3812  -4.2656  -4.1271  -4.0784
  -4.0371  -4.0092  -3.9376  -3.8853  -3.8328  -3.8144  -3.7641  -3.7077
  -3.6337  -3.6132  -3.5866  -3.5544  -3.4366  -3.3394  -3.2518  -3.0273
  -2.8478  -2.3632  -1.9312  -1.8226  -1.7631  -1.6664  -1.5982  -1.5643
  -1.4022  -1.3783  -1.3013  -1.2440  -1.1672  -1.1070  -1.0687  -1.0385
  -1.0050  -0.9564  -0.9244  -0.8374  -0.8041  -0.7415  -0.6855  -0.6502
  -0.6138  -0.5710  -0.5414  -0.5244  -0.4635  -0.4516  -0.4138  -0.3801
  -0.3375  -0.2854  -0.1571  -0.1336  -0.1034   0.0079   0.0379   0.1244
   0.1387   0.1809   0.2249   0.3039   0.3388   0.3859   0.4206   0.4726
   0.6289   0.6696   0.7119   0.7914   0.8678   0.8882   0.9086   0.9585
   1.0062   1.0373   1.0606   1.1079   1.1544   1.1686   1.2063   1.2480
   1.2699   1.2975   1.3395   1.3563   1.4013   1.4509   1.4594   1.4824
   1.5018   1.5449   1.5705   1.5923   1.6372   1.6547   1.6746   1.6991
   1.7413   1.7510   1.7631   1.7983   1.8177   1.8384   1.8476   1.8751
   1.8973   1.9167   1.9548   1.9907   2.0029   2.0390   2.0494   2.0816
   2.0995   2.1247   2.1668   2.1831   2.2377   2.2586   2.2814   2.3051
   2.3509   2.3705   2.4072   2.4366   2.4615   2.4936   2.5071   2.5696
   2.5989   2.6039   2.6466   2.6747   2.7104   2.7551   2.7687   2.7949
   2.8174   2.8438   2.8778   2.9165   2.9788   3.0025   3.0335   3.0982
   3.1431   3.2149   3.2519   3.3681
     cgsolve_all iterations  71    anorm=    0.72E-07
     cgsolve_all iterations  68    anorm=    0.74E-07
     cgsolve_all iterations  71    anorm=    0.72E-07
     compute_u_kq: q = (    0.0000,    0.0000,    0.0203)
     Rotating WFCS
     ethr =  1.00E-14,  avg # of iterations = 23.0
     eigenvalues at k:
 -34.9651 -34.8882 -34.8343 -34.8272 -34.7608 -34.5399 -34.4528 -34.3737
 -34.3679 -34.1331 -34.1144 -34.0750 -33.9710 -16.8425 -16.7188 -16.6838
 -16.5862 -16.5436 -16.4836 -16.4003 -16.3713 -16.3095 -16.2793 -16.2356
 -16.2159 -16.1966 -16.1542 -16.1079 -16.0855 -16.0535 -16.0336 -16.0113
 -15.9848 -15.9693 -15.9439 -15.9140 -15.8878 -15.8593 -15.8124 -15.7938
 -15.7755 -15.7693 -15.7368 -15.7136 -15.7078 -15.6673 -15.6547 -15.6402
 -15.6245 -15.6100 -15.5995 -15.5854 -15.5403 -15.5323 -15.4965 -15.4797
 -15.4540 -15.4265 -15.4044 -15.3898 -15.3409 -15.2870 -15.2564 -15.2461
 -15.2289 -15.2067 -15.1842 -15.1516 -15.1397 -15.1088 -15.0693 -15.0378
 -15.0242 -15.0074 -14.8710 -14.8294 -14.8173 -14.5609 -13.8857 -13.8002
 -13.7156 -13.6521 -13.5371 -13.4369 -13.4003 -13.3450 -13.3009 -13.2687
 -13.1265 -13.1003 -13.0267 -12.9547 -12.9180 -12.8893 -12.8670 -12.8334
 -12.8113 -12.7711 -12.7391 -12.6730 -12.5740 -12.5565 -12.5312 -12.3471
  -4.7488  -4.5942  -4.4709  -4.4038  -4.3809  -4.2651  -4.1284  -4.0793
  -4.0393  -4.0054  -3.9380  -3.8843  -3.8327  -3.8150  -3.7645  -3.7081
  -3.6325  -3.6138  -3.5864  -3.5533  -3.4381  -3.3395  -3.2523  -3.0209
  -2.8572  -2.3592  -1.9314  -1.8203  -1.7657  -1.6646  -1.5947  -1.5670
  -1.4021  -1.3802  -1.3001  -1.2420  -1.1711  -1.1067  -1.0701  -1.0356
  -1.0083  -0.9585  -0.9256  -0.8390  -0.8013  -0.7405  -0.6888  -0.6494
  -0.6138  -0.5734  -0.5380  -0.5237  -0.4640  -0.4520  -0.4112  -0.3843
  -0.3377  -0.2816  -0.1547  -0.1335  -0.1025   0.0103   0.0389   0.1213
   0.1402   0.1779   0.2256   0.3029   0.3378   0.3841   0.4269   0.4696
   0.6276   0.6654   0.7125   0.7907   0.8634   0.8993   0.9111   0.9547
   1.0071   1.0368   1.0595   1.1084   1.1504   1.1664   1.2079   1.2475
   1.2700   1.2989   1.3430   1.3584   1.4064   1.4509   1.4572   1.4845
   1.5029   1.5455   1.5705   1.5929   1.6332   1.6558   1.6769   1.7006
   1.7416   1.7525   1.7639   1.7976   1.8163   1.8372   1.8451   1.8743
   1.8961   1.9193   1.9519   1.9880   2.0022   2.0374   2.0492   2.0798
   2.1009   2.1226   2.1626   2.1840   2.2382   2.2601   2.2803   2.3057
   2.3491   2.3725   2.4063   2.4347   2.4635   2.4962   2.5090   2.5685
   2.6008   2.6071   2.6468   2.6757   2.7097   2.7543   2.7702   2.7952
   2.8146   2.8392   2.8738   2.9176   2.9787   3.0017   3.0347   3.0995
   3.1441   3.2174   3.2507   3.3688
     eigenvalues at k+q:
 -34.9651 -34.8882 -34.8344 -34.8272 -34.7608 -34.5399 -34.4529 -34.3737
 -34.3679 -34.1331 -34.1144 -34.0751 -33.9710 -16.8424 -16.7188 -16.6839
 -16.5863 -16.5437 -16.4838 -16.3998 -16.3712 -16.3094 -16.2792 -16.2357
 -16.2162 -16.1969 -16.1542 -16.1081 -16.0850 -16.0535 -16.0338 -16.0117
 -15.9841 -15.9686 -15.9440 -15.9147 -15.8863 -15.8587 -15.8128 -15.7945
 -15.7751 -15.7696 -15.7373 -15.7138 -15.7087 -15.6668 -15.6537 -15.6410
 -15.6249 -15.6107 -15.5993 -15.5834 -15.5423 -15.5325 -15.4960 -15.4787
 -15.4546 -15.4264 -15.4047 -15.3893 -15.3406 -15.2872 -15.2557 -15.2474
 -15.2286 -15.2069 -15.1835 -15.1518 -15.1400 -15.1086 -15.0693 -15.0376
 -15.0242 -15.0073 -14.8708 -14.8299 -14.8174 -14.5609 -13.8857 -13.8003
 -13.7154 -13.6521 -13.5374 -13.4364 -13.4008 -13.3450 -13.3007 -13.2688
 -13.1271 -13.0995 -13.0269 -12.9546 -12.9180 -12.8893 -12.8670 -12.8334
 -12.8113 -12.7711 -12.7390 -12.6729 -12.5739 -12.5565 -12.5312 -12.3470
  -4.7487  -4.5942  -4.4709  -4.4039  -4.3809  -4.2651  -4.1285  -4.0795
  -4.0391  -4.0052  -3.9378  -3.8850  -3.8324  -3.8148  -3.7643  -3.7081
  -3.6327  -3.6139  -3.5864  -3.5532  -3.4381  -3.3395  -3.2523  -3.0209
  -2.8572  -2.3592  -1.9314  -1.8201  -1.7656  -1.6651  -1.5942  -1.5666
  -1.4040  -1.3814  -1.2998  -1.2412  -1.1709  -1.1068  -1.0700  -1.0339
  -1.0084  -0.9583  -0.9255  -0.8382  -0.8013  -0.7422  -0.6894  -0.6489
  -0.6129  -0.5702  -0.5370  -0.5248  -0.4662  -0.4506  -0.4115  -0.3849
  -0.3364  -0.2807  -0.1563  -0.1369  -0.1029   0.0096   0.0378   0.1237
   0.1414   0.1774   0.2254   0.3003   0.3408   0.3812   0.4269   0.4704
   0.6309   0.6636   0.7148   0.7848   0.8652   0.8995   0.9111   0.9548
   1.0102   1.0347   1.0568   1.1075   1.1489   1.1676   1.2092   1.2465
   1.2712   1.2984   1.3436   1.3618   1.4083   1.4513   1.4570   1.4857
   1.4992   1.5490   1.5711   1.5913   1.6344   1.6556   1.6778   1.7012
   1.7434   1.7507   1.7638   1.7980   1.8164   1.8375   1.8443   1.8756
   1.8947   1.9197   1.9486   1.9912   2.0037   2.0378   2.0482   2.0806
   2.0998   2.1189   2.1651   2.1829   2.2344   2.2648   2.2796   2.3053
   2.3468   2.3708   2.4081   2.4359   2.4646   2.4954   2.5068   2.5720
   2.6009   2.6056   2.6484   2.6746   2.7093   2.7527   2.7698   2.7963
   2.8141   2.8390   2.8745   2.9177   2.9793   3.0019   3.0341   3.0987
   3.1446   3.2170   3.2509   3.3689
     cgsolve_all iterations  71    anorm=    0.72E-07
     cgsolve_all iterations  68    anorm=    0.73E-07
     cgsolve_all iterations  71    anorm=    0.73E-07
     compute_u_kq: q = (    0.0000,    0.0000,   -0.0203)
     Rotating WFCS
     ethr =  1.00E-14,  avg # of iterations = 23.0
     eigenvalues at k:
 -34.9651 -34.8882 -34.8343 -34.8272 -34.7608 -34.5399 -34.4528 -34.3737
 -34.3679 -34.1331 -34.1144 -34.0750 -33.9710 -16.8425 -16.7188 -16.6838
 -16.5862 -16.5436 -16.4836 -16.4003 -16.3713 -16.3095 -16.2793 -16.2356
 -16.2159 -16.1966 -16.1542 -16.1079 -16.0855 -16.0535 -16.0336 -16.0113
 -15.9848 -15.9693 -15.9439 -15.9140 -15.8878 -15.8593 -15.8124 -15.7938
 -15.7755 -15.7693 -15.7368 -15.7136 -15.7078 -15.6673 -15.6547 -15.6402
 -15.6245 -15.6100 -15.5995 -15.5854 -15.5403 -15.5323 -15.4965 -15.4797
 -15.4540 -15.4265 -15.4044 -15.3898 -15.3409 -15.2870 -15.2564 -15.2461
 -15.2289 -15.2067 -15.1842 -15.1516 -15.1397 -15.1088 -15.0693 -15.0378
 -15.0242 -15.0074 -14.8710 -14.8294 -14.8173 -14.5609 -13.8857 -13.8002
 -13.7156 -13.6521 -13.5371 -13.4369 -13.4003 -13.3450 -13.3009 -13.2687
 -13.1265 -13.1003 -13.0267 -12.9547 -12.9180 -12.8893 -12.8670 -12.8334
 -12.8113 -12.7711 -12.7391 -12.6730 -12.5740 -12.5565 -12.5312 -12.3471
  -4.7488  -4.5942  -4.4709  -4.4038  -4.3809  -4.2651  -4.1284  -4.0793
  -4.0393  -4.0054  -3.9380  -3.8843  -3.8327  -3.8150  -3.7645  -3.7081
  -3.6325  -3.6138  -3.5864  -3.5533  -3.4381  -3.3395  -3.2523  -3.0209
  -2.8572  -2.3592  -1.9314  -1.8203  -1.7657  -1.6646  -1.5947  -1.5670
  -1.4021  -1.3802  -1.3001  -1.2420  -1.1711  -1.1067  -1.0701  -1.0356
  -1.0083  -0.9585  -0.9256  -0.8390  -0.8013  -0.7405  -0.6888  -0.6494
  -0.6138  -0.5734  -0.5380  -0.5237  -0.4640  -0.4520  -0.4112  -0.3843
  -0.3377  -0.2816  -0.1547  -0.1335  -0.1025   0.0103   0.0389   0.1213
   0.1402   0.1779   0.2256   0.3029   0.3378   0.3841   0.4269   0.4696
   0.6276   0.6654   0.7125   0.7907   0.8634   0.8993   0.9111   0.9547
   1.0071   1.0368   1.0595   1.1084   1.1504   1.1664   1.2079   1.2475
   1.2700   1.2989   1.3430   1.3584   1.4064   1.4509   1.4572   1.4845
   1.5029   1.5455   1.5705   1.5929   1.6332   1.6558   1.6769   1.7006
   1.7416   1.7525   1.7639   1.7976   1.8163   1.8372   1.8451   1.8743
   1.8961   1.9193   1.9519   1.9880   2.0022   2.0374   2.0492   2.0798
   2.1009   2.1226   2.1626   2.1840   2.2382   2.2601   2.2803   2.3057
   2.3491   2.3725   2.4063   2.4347   2.4635   2.4962   2.5090   2.5685
   2.6008   2.6071   2.6468   2.6757   2.7097   2.7543   2.7702   2.7952
   2.8146   2.8392   2.8738   2.9176   2.9787   3.0017   3.0347   3.0995
   3.1441   3.2174   3.2507   3.3688
     eigenvalues at k+q:
 -34.9651 -34.8882 -34.8344 -34.8272 -34.7608 -34.5399 -34.4529 -34.3737
 -34.3679 -34.1331 -34.1144 -34.0751 -33.9710 -16.8425 -16.7188 -16.6836
 -16.5861 -16.5435 -16.4834 -16.4007 -16.3714 -16.3096 -16.2792 -16.2357
 -16.2160 -16.1960 -16.1540 -16.1078 -16.0860 -16.0537 -16.0334 -16.0111
 -15.9853 -15.9698 -15.9435 -15.9135 -15.8892 -15.8598 -15.8124 -15.7932
 -15.7762 -15.7681 -15.7363 -15.7147 -15.7060 -15.6684 -15.6553 -15.6395
 -15.6241 -15.6091 -15.5993 -15.5874 -15.5378 -15.5321 -15.4968 -15.4812
 -15.4533 -15.4267 -15.4044 -15.3898 -15.3412 -15.2866 -15.2572 -15.2449
 -15.2294 -15.2065 -15.1849 -15.1514 -15.1394 -15.1090 -15.0693 -15.0381
 -15.0243 -15.0075 -14.8711 -14.8289 -14.8173 -14.5610 -13.8857 -13.8001
 -13.7158 -13.6521 -13.5369 -13.4374 -13.3996 -13.3450 -13.3011 -13.2686
 -13.1258 -13.1012 -13.0266 -12.9547 -12.9179 -12.8893 -12.8669 -12.8334
 -12.8113 -12.7711 -12.7391 -12.6730 -12.5740 -12.5565 -12.5313 -12.3472
  -4.7488  -4.5942  -4.4709  -4.4038  -4.3809  -4.2650  -4.1284  -4.0790
  -4.0395  -4.0055  -3.9382  -3.8837  -3.8328  -3.8153  -3.7646  -3.7080
  -3.6324  -3.6137  -3.5863  -3.5534  -3.4381  -3.3395  -3.2522  -3.0208
  -2.8572  -2.3591  -1.9313  -1.8206  -1.7656  -1.6645  -1.5957  -1.5663
  -1.4002  -1.3791  -1.3002  -1.2430  -1.1714  -1.1065  -1.0701  -1.0375
  -1.0082  -0.9595  -0.9255  -0.8400  -0.8008  -0.7385  -0.6880  -0.6499
  -0.6141  -0.5771  -0.5388  -0.5225  -0.4648  -0.4507  -0.4103  -0.3846
  -0.3389  -0.2820  -0.1536  -0.1303  -0.1016   0.0113   0.0397   0.1189
   0.1391   0.1777   0.2269   0.3050   0.3350   0.3864   0.4271   0.4691
   0.6231   0.6685   0.7106   0.7963   0.8611   0.8991   0.9120   0.9548
   1.0038   1.0385   1.0624   1.1097   1.1525   1.1646   1.2068   1.2480
   1.2687   1.2983   1.3412   1.3565   1.4040   1.4504   1.4579   1.4835
   1.5067   1.5417   1.5699   1.5954   1.6318   1.6555   1.6761   1.7003
   1.7397   1.7545   1.7641   1.7975   1.8162   1.8372   1.8458   1.8729
   1.8975   1.9195   1.9556   1.9848   2.0004   2.0367   2.0499   2.0787
   2.1026   2.1261   2.1602   2.1859   2.2418   2.2552   2.2813   2.3065
   2.3508   2.3741   2.4048   2.4338   2.4624   2.4955   2.5128   2.5648
   2.6006   2.6090   2.6455   2.6769   2.7099   2.7555   2.7707   2.7942
   2.8149   2.8392   2.8732   2.9176   2.9782   3.0016   3.0353   3.1002
   3.1435   3.2176   3.2506   3.3687
     cgsolve_all iterations  71    anorm=    0.73E-07
     cgsolve_all iterations  68    anorm=    0.72E-07
     cgsolve_all iterations  71    anorm=    0.74E-07

     k-point #    4 of     4      pool #  1    cpu time:   16772.7
     compute_u_kq: q = (    0.0000,    0.0000,    0.0000)
     Rotating WFCS
     ethr =  1.00E-14,  avg # of iterations =  5.0
     eigenvalues at k:
 -34.9651 -34.8882 -34.8343 -34.8272 -34.7608 -34.5399 -34.4528 -34.3737
 -34.3679 -34.1331 -34.1144 -34.0750 -33.9710 -16.8425 -16.7199 -16.6821
 -16.5864 -16.5435 -16.4842 -16.4008 -16.3707 -16.3089 -16.2746 -16.2390
 -16.2261 -16.1922 -16.1488 -16.1086 -16.0823 -16.0573 -16.0334 -16.0169
 -15.9820 -15.9674 -15.9360 -15.9198 -15.8885 -15.8548 -15.8205 -15.7938
 -15.7715 -15.7589 -15.7421 -15.7265 -15.7015 -15.6830 -15.6490 -15.6369
 -15.6306 -15.6104 -15.5889 -15.5761 -15.5436 -15.5247 -15.4931 -15.4898
 -15.4546 -15.4314 -15.4104 -15.3810 -15.3440 -15.2798 -15.2642 -15.2446
 -15.2304 -15.2060 -15.1809 -15.1526 -15.1391 -15.1090 -15.0688 -15.0367
 -15.0270 -15.0070 -14.8687 -14.8267 -14.8221 -14.5609 -13.8857 -13.8007
 -13.7140 -13.6530 -13.5373 -13.4386 -13.3972 -13.3446 -13.3024 -13.2684
 -13.1253 -13.1028 -13.0263 -12.9544 -12.9181 -12.8891 -12.8670 -12.8335
 -12.8111 -12.7712 -12.7389 -12.6731 -12.5741 -12.5564 -12.5312 -12.3471
  -4.7487  -4.5942  -4.4710  -4.4038  -4.3811  -4.2649  -4.1296  -4.0776
  -4.0409  -4.0033  -3.9389  -3.8865  -3.8298  -3.8157  -3.7642  -3.7076
  -3.6320  -3.6138  -3.5868  -3.5545  -3.4379  -3.3391  -3.2524  -3.0209
  -2.8574  -2.3591  -1.9303  -1.8221  -1.7636  -1.6770  -1.6009  -1.5452
  -1.3997  -1.3853  -1.2949  -1.2439  -1.1745  -1.1062  -1.0683  -1.0364
  -1.0072  -0.9758  -0.9230  -0.8439  -0.7879  -0.7384  -0.6850  -0.6498
  -0.6084  -0.5797  -0.5489  -0.5088  -0.4786  -0.4335  -0.4151  -0.3825
  -0.3513  -0.2619  -0.1780  -0.1382  -0.0892   0.0128   0.0346   0.1298
   0.1362   0.1557   0.2549   0.2974   0.3364   0.3661   0.4299   0.4801
   0.6012   0.6918   0.7324   0.7716   0.8622   0.8988   0.9435   0.9530
   0.9911   1.0295   1.0754   1.0944   1.1603   1.1853   1.2067   1.2311
   1.2566   1.2869   1.3154   1.3814   1.3932   1.4461   1.4700   1.4912
   1.5048   1.5424   1.5767   1.6060   1.6247   1.6439   1.6770   1.7066
   1.7355   1.7548   1.7842   1.7979   1.8110   1.8352   1.8499   1.8773
   1.8943   1.9288   1.9483   1.9855   1.9992   2.0260   2.0483   2.0698
   2.1013   2.1253   2.1622   2.1910   2.2400   2.2605   2.2896   2.3119
   2.3413   2.3570   2.4175   2.4403   2.4646   2.4769   2.5200   2.5704
   2.5967   2.6194   2.6480   2.6909   2.6950   2.7434   2.7684   2.7953
   2.8132   2.8338   2.8778   2.9176   2.9794   3.0039   3.0349   3.0973
   3.1453   3.2160   3.2539   3.3686
     eigenvalues at k+q:
 -34.9651 -34.8882 -34.8344 -34.8272 -34.7608 -34.5399 -34.4529 -34.3737
 -34.3679 -34.1331 -34.1144 -34.0751 -33.9710 -16.8425 -16.7199 -16.6821
 -16.5864 -16.5435 -16.4842 -16.4008 -16.3707 -16.3089 -16.2746 -16.2390
 -16.2261 -16.1922 -16.1488 -16.1086 -16.0823 -16.0573 -16.0334 -16.0169
 -15.9820 -15.9674 -15.9360 -15.9198 -15.8885 -15.8548 -15.8206 -15.7938
 -15.7715 -15.7589 -15.7421 -15.7265 -15.7015 -15.6830 -15.6490 -15.6369
 -15.6306 -15.6104 -15.5889 -15.5761 -15.5436 -15.5247 -15.4931 -15.4898
 -15.4546 -15.4314 -15.4104 -15.3810 -15.3440 -15.2798 -15.2642 -15.2446
 -15.2304 -15.2060 -15.1809 -15.1526 -15.1391 -15.1090 -15.0688 -15.0367
 -15.0270 -15.0070 -14.8687 -14.8267 -14.8221 -14.5609 -13.8857 -13.8007
 -13.7140 -13.6530 -13.5373 -13.4386 -13.3972 -13.3446 -13.3024 -13.2684
 -13.1253 -13.1028 -13.0263 -12.9544 -12.9181 -12.8891 -12.8670 -12.8335
 -12.8111 -12.7712 -12.7389 -12.6731 -12.5741 -12.5564 -12.5312 -12.3471
  -4.7488  -4.5942  -4.4709  -4.4038  -4.3811  -4.2649  -4.1296  -4.0776
  -4.0409  -4.0033  -3.9389  -3.8865  -3.8298  -3.8157  -3.7642  -3.7075
  -3.6320  -3.6138  -3.5868  -3.5545  -3.4379  -3.3391  -3.2524  -3.0209
  -2.8574  -2.3591  -1.9303  -1.8221  -1.7636  -1.6770  -1.6009  -1.5452
  -1.3997  -1.3853  -1.2949  -1.2439  -1.1744  -1.1061  -1.0683  -1.0364
  -1.0072  -0.9758  -0.9230  -0.8439  -0.7879  -0.7384  -0.6850  -0.6498
  -0.6084  -0.5797  -0.5489  -0.5088  -0.4786  -0.4335  -0.4151  -0.3825
  -0.3513  -0.2619  -0.1780  -0.1382  -0.0892   0.0128   0.0346   0.1298
   0.1362   0.1557   0.2549   0.2974   0.3364   0.3661   0.4299   0.4801
   0.6012   0.6918   0.7324   0.7716   0.8622   0.8988   0.9435   0.9530
   0.9911   1.0295   1.0754   1.0944   1.1603   1.1853   1.2067   1.2311
   1.2566   1.2869   1.3154   1.3814   1.3932   1.4461   1.4700   1.4912
   1.5048   1.5424   1.5767   1.6060   1.6247   1.6439   1.6770   1.7066
   1.7355   1.7548   1.7842   1.7979   1.8110   1.8352   1.8499   1.8773
   1.8943   1.9288   1.9483   1.9855   1.9992   2.0260   2.0484   2.0698
   2.1013   2.1253   2.1623   2.1910   2.2400   2.2605   2.2897   2.3119
   2.3413   2.3570   2.4175   2.4403   2.4646   2.4769   2.5200   2.5704
   2.5967   2.6194   2.6480   2.6909   2.6950   2.7434   2.7684   2.7953
   2.8132   2.8338   2.8778   2.9177   2.9794   3.0039   3.0349   3.0973
   3.1453   3.2160   3.2539   3.3686
     cgsolve_all iterations  63    anorm=    0.75E-07
PARA_AUG  1     -25.1664811         1.1061679        -0.8142714
     cgsolve_all iterations  65    anorm=    0.75E-07
PARA_AUG  2       1.2398272       -24.4864947        -0.4139524
     cgsolve_all iterations  63    anorm=    0.73E-07
PARA_AUG  3      -0.7383502        -0.5148841       -25.5272346
     cgsolve_all iterations  71    anorm=    0.73E-07
     cgsolve_all iterations  68    anorm=    0.73E-07
     cgsolve_all iterations  70    anorm=    0.74E-07
     compute_u_kq: q = (    0.0203,    0.0000,    0.0000)
     Rotating WFCS
     ethr =  1.00E-14,  avg # of iterations = 23.0
     eigenvalues at k:
 -34.9651 -34.8882 -34.8343 -34.8272 -34.7608 -34.5399 -34.4528 -34.3737
 -34.3679 -34.1331 -34.1144 -34.0750 -33.9710 -16.8425 -16.7199 -16.6821
 -16.5864 -16.5435 -16.4842 -16.4008 -16.3707 -16.3089 -16.2746 -16.2390
 -16.2261 -16.1922 -16.1488 -16.1086 -16.0823 -16.0573 -16.0334 -16.0169
 -15.9820 -15.9674 -15.9360 -15.9198 -15.8885 -15.8548 -15.8205 -15.7938
 -15.7715 -15.7589 -15.7421 -15.7265 -15.7015 -15.6830 -15.6490 -15.6369
 -15.6306 -15.6104 -15.5889 -15.5761 -15.5436 -15.5247 -15.4931 -15.4898
 -15.4546 -15.4314 -15.4104 -15.3810 -15.3440 -15.2798 -15.2642 -15.2446
 -15.2304 -15.2060 -15.1809 -15.1526 -15.1391 -15.1090 -15.0688 -15.0367
 -15.0270 -15.0070 -14.8687 -14.8267 -14.8221 -14.5609 -13.8857 -13.8007
 -13.7140 -13.6530 -13.5373 -13.4386 -13.3972 -13.3446 -13.3024 -13.2684
 -13.1253 -13.1028 -13.0263 -12.9544 -12.9181 -12.8891 -12.8670 -12.8335
 -12.8111 -12.7712 -12.7389 -12.6731 -12.5741 -12.5564 -12.5312 -12.3471
  -4.7487  -4.5942  -4.4710  -4.4038  -4.3811  -4.2649  -4.1296  -4.0776
  -4.0409  -4.0033  -3.9389  -3.8865  -3.8298  -3.8157  -3.7642  -3.7076
  -3.6320  -3.6138  -3.5868  -3.5545  -3.4379  -3.3391  -3.2524  -3.0209
  -2.8574  -2.3591  -1.9303  -1.8221  -1.7636  -1.6770  -1.6009  -1.5452
  -1.3997  -1.3853  -1.2949  -1.2439  -1.1745  -1.1062  -1.0683  -1.0364
  -1.0072  -0.9758  -0.9230  -0.8439  -0.7879  -0.7384  -0.6850  -0.6498
  -0.6084  -0.5797  -0.5489  -0.5088  -0.4786  -0.4335  -0.4151  -0.3825
  -0.3513  -0.2619  -0.1780  -0.1382  -0.0892   0.0128   0.0346   0.1298
   0.1362   0.1557   0.2549   0.2974   0.3364   0.3661   0.4299   0.4801
   0.6012   0.6918   0.7324   0.7716   0.8622   0.8988   0.9435   0.9530
   0.9911   1.0295   1.0754   1.0944   1.1603   1.1853   1.2067   1.2311
   1.2566   1.2869   1.3154   1.3814   1.3932   1.4461   1.4700   1.4912
   1.5048   1.5424   1.5767   1.6060   1.6247   1.6439   1.6770   1.7066
   1.7355   1.7548   1.7842   1.7979   1.8110   1.8352   1.8499   1.8773
   1.8943   1.9288   1.9483   1.9855   1.9992   2.0260   2.0483   2.0698
   2.1013   2.1253   2.1622   2.1910   2.2400   2.2605   2.2896   2.3119
   2.3413   2.3570   2.4175   2.4403   2.4646   2.4769   2.5200   2.5704
   2.5967   2.6194   2.6480   2.6909   2.6950   2.7434   2.7684   2.7953
   2.8132   2.8338   2.8778   2.9176   2.9794   3.0039   3.0349   3.0973
   3.1453   3.2160   3.2539   3.3686
     eigenvalues at k+q:
 -34.9651 -34.8882 -34.8344 -34.8272 -34.7608 -34.5399 -34.4529 -34.3737
 -34.3679 -34.1330 -34.1144 -34.0750 -33.9710 -16.8400 -16.7198 -16.6826
 -16.5852 -16.5437 -16.4856 -16.4042 -16.3713 -16.3110 -16.2719 -16.2410
 -16.2315 -16.1934 -16.1500 -16.1125 -16.0865 -16.0573 -16.0335 -16.0184
 -15.9826 -15.9682 -15.9363 -15.9216 -15.8909 -15.8541 -15.8188 -15.7948
 -15.7721 -15.7610 -15.7424 -15.7254 -15.7008 -15.6822 -15.6501 -15.6356
 -15.6286 -15.6092 -15.5861 -15.5750 -15.5420 -15.5247 -15.4913 -15.4872
 -15.4543 -15.4313 -15.4094 -15.3813 -15.3461 -15.2806 -15.2630 -15.2438
 -15.2295 -15.2051 -15.1812 -15.1487 -15.1386 -15.1075 -15.0680 -15.0347
 -15.0257 -15.0035 -14.8637 -14.8254 -14.8214 -14.5599 -13.8845 -13.7945
 -13.7101 -13.6508 -13.5350 -13.4382 -13.3911 -13.3393 -13.2997 -13.2682
 -13.1249 -13.1003 -13.0244 -12.9576 -12.9195 -12.8919 -12.8706 -12.8356
 -12.8153 -12.7725 -12.7420 -12.6803 -12.5805 -12.5607 -12.5342 -12.3571
  -4.7479  -4.5955  -4.4704  -4.4042  -4.3813  -4.2668  -4.1283  -4.0777
  -4.0408  -4.0038  -3.9475  -3.8863  -3.8299  -3.8143  -3.7667  -3.7077
  -3.6245  -3.6118  -3.5857  -3.5559  -3.4371  -3.3381  -3.2403  -3.0241
  -2.8520  -2.3608  -1.9312  -1.8196  -1.7590  -1.6743  -1.5899  -1.5335
  -1.3909  -1.3801  -1.2902  -1.2400  -1.1748  -1.1071  -1.0624  -1.0317
  -1.0077  -0.9739  -0.9217  -0.8454  -0.7822  -0.7426  -0.6867  -0.6532
  -0.6106  -0.5807  -0.5558  -0.5088  -0.4745  -0.4374  -0.4135  -0.3898
  -0.3555  -0.2689  -0.1828  -0.1356  -0.0893   0.0072   0.0386   0.1245
   0.1350   0.1596   0.2553   0.3004   0.3340   0.3672   0.4300   0.4815
   0.6043   0.6950   0.7326   0.7739   0.8589   0.8934   0.9374   0.9520
   0.9830   1.0237   1.0755   1.0891   1.1562   1.1800   1.2073   1.2305
   1.2547   1.2882   1.3128   1.3788   1.3925   1.4426   1.4694   1.4888
   1.5024   1.5387   1.5722   1.6023   1.6226   1.6391   1.6726   1.7071
   1.7368   1.7535   1.7795   1.7974   1.8106   1.8347   1.8524   1.8757
   1.8958   1.9278   1.9470   1.9847   2.0012   2.0247   2.0468   2.0749
   2.0969   2.1276   2.1573   2.1866   2.2345   2.2528   2.2896   2.3113
   2.3394   2.3521   2.4197   2.4412   2.4652   2.4793   2.5221   2.5723
   2.6034   2.6236   2.6487   2.6921   2.6970   2.7468   2.7685   2.7958
   2.8145   2.8366   2.8821   2.9161   2.9820   3.0033   3.0353   3.1002
   3.1481   3.2185   3.2533   3.3645
     cgsolve_all iterations  71    anorm=    0.74E-07
     cgsolve_all iterations  68    anorm=    0.74E-07
     cgsolve_all iterations  68    anorm=    0.73E-07
     compute_u_kq: q = (   -0.0203,    0.0000,    0.0000)
     Rotating WFCS
     ethr =  1.00E-14,  avg # of iterations = 23.0
     eigenvalues at k:
 -34.9651 -34.8882 -34.8343 -34.8272 -34.7608 -34.5399 -34.4528 -34.3737
 -34.3679 -34.1331 -34.1144 -34.0750 -33.9710 -16.8425 -16.7199 -16.6821
 -16.5864 -16.5435 -16.4842 -16.4008 -16.3707 -16.3089 -16.2746 -16.2390
 -16.2261 -16.1922 -16.1488 -16.1086 -16.0823 -16.0573 -16.0334 -16.0169
 -15.9820 -15.9674 -15.9360 -15.9198 -15.8885 -15.8548 -15.8205 -15.7938
 -15.7715 -15.7589 -15.7421 -15.7265 -15.7015 -15.6830 -15.6490 -15.6369
 -15.6306 -15.6104 -15.5889 -15.5761 -15.5436 -15.5247 -15.4931 -15.4898
 -15.4546 -15.4314 -15.4104 -15.3810 -15.3440 -15.2798 -15.2642 -15.2446
 -15.2304 -15.2060 -15.1809 -15.1526 -15.1391 -15.1090 -15.0688 -15.0367
 -15.0270 -15.0070 -14.8687 -14.8267 -14.8221 -14.5609 -13.8857 -13.8007
 -13.7140 -13.6530 -13.5373 -13.4386 -13.3972 -13.3446 -13.3024 -13.2684
 -13.1253 -13.1028 -13.0263 -12.9544 -12.9181 -12.8891 -12.8670 -12.8335
 -12.8111 -12.7712 -12.7389 -12.6731 -12.5741 -12.5564 -12.5312 -12.3471
  -4.7487  -4.5942  -4.4710  -4.4038  -4.3811  -4.2649  -4.1296  -4.0776
  -4.0409  -4.0033  -3.9389  -3.8865  -3.8298  -3.8157  -3.7642  -3.7076
  -3.6320  -3.6138  -3.5868  -3.5545  -3.4379  -3.3391  -3.2524  -3.0209
  -2.8574  -2.3591  -1.9303  -1.8221  -1.7636  -1.6770  -1.6009  -1.5452
  -1.3997  -1.3853  -1.2949  -1.2439  -1.1745  -1.1062  -1.0683  -1.0364
  -1.0072  -0.9758  -0.9230  -0.8439  -0.7879  -0.7384  -0.6850  -0.6498
  -0.6084  -0.5797  -0.5489  -0.5088  -0.4786  -0.4335  -0.4151  -0.3825
  -0.3513  -0.2619  -0.1780  -0.1382  -0.0892   0.0128   0.0346   0.1298
   0.1362   0.1557   0.2549   0.2974   0.3364   0.3661   0.4299   0.4801
   0.6012   0.6918   0.7324   0.7716   0.8622   0.8988   0.9435   0.9530
   0.9911   1.0295   1.0754   1.0944   1.1603   1.1853   1.2067   1.2311
   1.2566   1.2869   1.3154   1.3814   1.3932   1.4461   1.4700   1.4912
   1.5048   1.5424   1.5767   1.6060   1.6247   1.6439   1.6770   1.7066
   1.7355   1.7548   1.7842   1.7979   1.8110   1.8352   1.8499   1.8773
   1.8943   1.9288   1.9483   1.9855   1.9992   2.0260   2.0483   2.0698
   2.1013   2.1253   2.1622   2.1910   2.2400   2.2605   2.2896   2.3119
   2.3413   2.3570   2.4175   2.4403   2.4646   2.4769   2.5200   2.5704
   2.5967   2.6194   2.6480   2.6909   2.6950   2.7434   2.7684   2.7953
   2.8132   2.8338   2.8778   2.9176   2.9794   3.0039   3.0349   3.0973
   3.1453   3.2160   3.2539   3.3686
     eigenvalues at k+q:
 -34.9651 -34.8882 -34.8344 -34.8272 -34.7608 -34.5399 -34.4529 -34.3737
 -34.3679 -34.1331 -34.1143 -34.0751 -33.9710 -16.8449 -16.7198 -16.6819
 -16.5878 -16.5430 -16.4827 -16.3978 -16.3695 -16.3071 -16.2775 -16.2382
 -16.2199 -16.1901 -16.1475 -16.1045 -16.0787 -16.0565 -16.0335 -16.0153
 -15.9814 -15.9667 -15.9359 -15.9180 -15.8862 -15.8556 -15.8227 -15.7928
 -15.7712 -15.7569 -15.7414 -15.7269 -15.7022 -15.6840 -15.6481 -15.6389
 -15.6321 -15.6112 -15.5923 -15.5766 -15.5455 -15.5248 -15.4956 -15.4919
 -15.4549 -15.4314 -15.4113 -15.3811 -15.3417 -15.2790 -15.2653 -15.2460
 -15.2309 -15.2069 -15.1809 -15.1562 -15.1394 -15.1102 -15.0696 -15.0390
 -15.0286 -15.0102 -14.8738 -14.8282 -14.8226 -14.5619 -13.8870 -13.8070
 -13.7178 -13.6552 -13.5396 -13.4392 -13.4028 -13.3499 -13.3049 -13.2685
 -13.1259 -13.1051 -13.0280 -12.9513 -12.9176 -12.8852 -12.8633 -12.8313
 -12.8075 -12.7690 -12.7361 -12.6663 -12.5680 -12.5536 -12.5263 -12.3375
  -4.7496  -4.5929  -4.4715  -4.4035  -4.3807  -4.2630  -4.1312  -4.0776
  -4.0404  -4.0027  -3.9303  -3.8867  -3.8305  -3.8169  -3.7614  -3.7062
  -3.6412  -3.6148  -3.5878  -3.5530  -3.4388  -3.3402  -3.2648  -3.0176
  -2.8630  -2.3573  -1.9294  -1.8245  -1.7682  -1.6803  -1.6111  -1.5567
  -1.4099  -1.3896  -1.2994  -1.2476  -1.1746  -1.1056  -1.0740  -1.0412
  -1.0056  -0.9779  -0.9243  -0.8425  -0.7931  -0.7344  -0.6838  -0.6463
  -0.6058  -0.5791  -0.5421  -0.5092  -0.4827  -0.4306  -0.4140  -0.3765
  -0.3461  -0.2556  -0.1725  -0.1423  -0.0879   0.0163   0.0325   0.1323
   0.1364   0.1549   0.2549   0.2948   0.3384   0.3652   0.4299   0.4780
   0.5983   0.6882   0.7321   0.7697   0.8654   0.9046   0.9471   0.9550
   0.9985   1.0367   1.0767   1.0997   1.1640   1.1905   1.2050   1.2329
   1.2585   1.2865   1.3182   1.3843   1.3937   1.4493   1.4704   1.4938
   1.5071   1.5452   1.5812   1.6099   1.6264   1.6490   1.6818   1.7052
   1.7343   1.7564   1.7885   1.7991   1.8097   1.8348   1.8483   1.8793
   1.8934   1.9295   1.9491   1.9856   1.9990   2.0272   2.0471   2.0666
   2.1050   2.1237   2.1674   2.1962   2.2454   2.2679   2.2881   2.3137
   2.3426   2.3628   2.4148   2.4399   2.4637   2.4751   2.5182   2.5684
   2.5899   2.6150   2.6471   2.6889   2.6939   2.7405   2.7681   2.7951
   2.8114   2.8324   2.8743   2.9186   2.9754   3.0056   3.0349   3.0942
   3.1427   3.2129   3.2544   3.3726
     cgsolve_all iterations  71    anorm=    0.72E-07
     cgsolve_all iterations  68    anorm=    0.72E-07
     cgsolve_all iterations  71    anorm=    0.73E-07
     compute_u_kq: q = (    0.0000,    0.0203,    0.0000)
     Rotating WFCS
     ethr =  1.00E-14,  avg # of iterations = 23.0
     eigenvalues at k:
 -34.9651 -34.8882 -34.8343 -34.8272 -34.7608 -34.5399 -34.4528 -34.3737
 -34.3679 -34.1331 -34.1144 -34.0750 -33.9710 -16.8425 -16.7199 -16.6821
 -16.5864 -16.5435 -16.4842 -16.4008 -16.3707 -16.3089 -16.2746 -16.2390
 -16.2261 -16.1922 -16.1488 -16.1086 -16.0823 -16.0573 -16.0334 -16.0169
 -15.9820 -15.9674 -15.9360 -15.9198 -15.8885 -15.8548 -15.8205 -15.7938
 -15.7715 -15.7589 -15.7421 -15.7265 -15.7015 -15.6830 -15.6490 -15.6369
 -15.6306 -15.6104 -15.5889 -15.5761 -15.5436 -15.5247 -15.4931 -15.4898
 -15.4546 -15.4314 -15.4104 -15.3810 -15.3440 -15.2798 -15.2642 -15.2446
 -15.2304 -15.2060 -15.1809 -15.1526 -15.1391 -15.1090 -15.0688 -15.0367
 -15.0270 -15.0070 -14.8687 -14.8267 -14.8221 -14.5609 -13.8857 -13.8007
 -13.7140 -13.6530 -13.5373 -13.4386 -13.3972 -13.3446 -13.3024 -13.2684
 -13.1253 -13.1028 -13.0263 -12.9544 -12.9181 -12.8891 -12.8670 -12.8335
 -12.8111 -12.7712 -12.7389 -12.6731 -12.5741 -12.5564 -12.5312 -12.3471
  -4.7487  -4.5942  -4.4710  -4.4038  -4.3811  -4.2649  -4.1296  -4.0776
  -4.0409  -4.0033  -3.9389  -3.8865  -3.8298  -3.8157  -3.7642  -3.7076
  -3.6320  -3.6138  -3.5868  -3.5545  -3.4379  -3.3391  -3.2524  -3.0209
  -2.8574  -2.3591  -1.9303  -1.8221  -1.7636  -1.6770  -1.6009  -1.5452
  -1.3997  -1.3853  -1.2949  -1.2439  -1.1745  -1.1062  -1.0683  -1.0364
  -1.0072  -0.9758  -0.9230  -0.8439  -0.7879  -0.7384  -0.6850  -0.6498
  -0.6084  -0.5797  -0.5489  -0.5088  -0.4786  -0.4335  -0.4151  -0.3825
  -0.3513  -0.2619  -0.1780  -0.1382  -0.0892   0.0128   0.0346   0.1298
   0.1362   0.1557   0.2549   0.2974   0.3364   0.3661   0.4299   0.4801
   0.6012   0.6918   0.7324   0.7716   0.8622   0.8988   0.9435   0.9530
   0.9911   1.0295   1.0754   1.0944   1.1603   1.1853   1.2067   1.2311
   1.2566   1.2869   1.3154   1.3814   1.3932   1.4461   1.4700   1.4912
   1.5048   1.5424   1.5767   1.6060   1.6247   1.6439   1.6770   1.7066
   1.7355   1.7548   1.7842   1.7979   1.8110   1.8352   1.8499   1.8773
   1.8943   1.9288   1.9483   1.9855   1.9992   2.0260   2.0483   2.0698
   2.1013   2.1253   2.1622   2.1910   2.2400   2.2605   2.2896   2.3119
   2.3413   2.3570   2.4175   2.4403   2.4646   2.4769   2.5200   2.5704
   2.5967   2.6194   2.6480   2.6909   2.6950   2.7434   2.7684   2.7953
   2.8132   2.8338   2.8778   2.9176   2.9794   3.0039   3.0349   3.0973
   3.1453   3.2160   3.2539   3.3686
     eigenvalues at k+q:
 -34.9651 -34.8882 -34.8344 -34.8272 -34.7608 -34.5399 -34.4529 -34.3737
 -34.3679 -34.1331 -34.1144 -34.0751 -33.9710 -16.8422 -16.7205 -16.6826
 -16.5862 -16.5422 -16.4852 -16.3999 -16.3714 -16.3082 -16.2740 -16.2376
 -16.2265 -16.1944 -16.1489 -16.1078 -16.0825 -16.0593 -16.0340 -16.0164
 -15.9825 -15.9676 -15.9351 -15.9187 -15.8865 -15.8548 -15.8206 -15.7941
 -15.7731 -15.7593 -15.7402 -15.7275 -15.7033 -15.6814 -15.6498 -15.6352
 -15.6304 -15.6098 -15.5886 -15.5741 -15.5445 -15.5268 -15.4932 -15.4908
 -15.4552 -15.4329 -15.4117 -15.3806 -15.3431 -15.2791 -15.2639 -15.2455
 -15.2301 -15.2065 -15.1789 -15.1521 -15.1399 -15.1101 -15.0669 -15.0373
 -15.0269 -15.0068 -14.8680 -14.8276 -14.8224 -14.5610 -13.8857 -13.7949
 -13.7190 -13.6526 -13.5386 -13.4386 -13.3976 -13.3438 -13.3045 -13.2697
 -13.1274 -13.1044 -13.0278 -12.9538 -12.9199 -12.8861 -12.8603 -12.8340
 -12.8079 -12.7687 -12.7397 -12.6740 -12.5745 -12.5578 -12.5318 -12.3484
  -4.7490  -4.5934  -4.4742  -4.4016  -4.3806  -4.2639  -4.1305  -4.0782
  -4.0432  -3.9999  -3.9397  -3.8853  -3.8297  -3.8162  -3.7644  -3.7078
  -3.6310  -3.6147  -3.5865  -3.5536  -3.4395  -3.3392  -3.2528  -3.0142
  -2.8663  -2.3556  -1.9299  -1.8203  -1.7663  -1.6740  -1.6013  -1.5435
  -1.3986  -1.3871  -1.2940  -1.2430  -1.1786  -1.1074  -1.0700  -1.0354
  -1.0089  -0.9753  -0.9265  -0.8456  -0.7849  -0.7381  -0.6898  -0.6514
  -0.6092  -0.5800  -0.5435  -0.5102  -0.4765  -0.4317  -0.4153  -0.3820
  -0.3500  -0.2608  -0.1783  -0.1377  -0.0894   0.0150   0.0368   0.1292
   0.1344   0.1526   0.2546   0.2974   0.3404   0.3632   0.4314   0.4792
   0.5983   0.6881   0.7350   0.7707   0.8604   0.8983   0.9491   0.9560
   0.9940   1.0251   1.0720   1.0953   1.1596   1.1859   1.2086   1.2353
   1.2548   1.2846   1.3225   1.3780   1.3973   1.4460   1.4712   1.4930
   1.5041   1.5441   1.5729   1.6063   1.6258   1.6443   1.6780   1.7064
   1.7386   1.7555   1.7843   1.7989   1.8121   1.8338   1.8487   1.8765
   1.8886   1.9295   1.9464   1.9846   1.9973   2.0241   2.0493   2.0661
   2.0998   2.1242   2.1647   2.1921   2.2391   2.2602   2.2880   2.3118
   2.3416   2.3567   2.4153   2.4444   2.4643   2.4766   2.5191   2.5742
   2.6012   2.6188   2.6511   2.6905   2.6944   2.7427   2.7702   2.7948
   2.8083   2.8316   2.8741   2.9181   2.9794   3.0023   3.0358   3.0993
   3.1461   3.2184   3.2527   3.3693
     cgsolve_all iterations  71    anorm=    0.73E-07
     cgsolve_all iterations  68    anorm=    0.73E-07
     cgsolve_all iterations  70    anorm=    0.73E-07
     compute_u_kq: q = (    0.0000,   -0.0203,    0.0000)
     Rotating WFCS
     ethr =  1.00E-14,  avg # of iterations = 23.0
     eigenvalues at k:
 -34.9651 -34.8882 -34.8343 -34.8272 -34.7608 -34.5399 -34.4528 -34.3737
 -34.3679 -34.1331 -34.1144 -34.0750 -33.9710 -16.8425 -16.7199 -16.6821
 -16.5864 -16.5435 -16.4842 -16.4008 -16.3707 -16.3089 -16.2746 -16.2390
 -16.2261 -16.1922 -16.1488 -16.1086 -16.0823 -16.0573 -16.0334 -16.0169
 -15.9820 -15.9674 -15.9360 -15.9198 -15.8885 -15.8548 -15.8205 -15.7938
 -15.7715 -15.7589 -15.7421 -15.7265 -15.7015 -15.6830 -15.6490 -15.6369
 -15.6306 -15.6104 -15.5889 -15.5761 -15.5436 -15.5247 -15.4931 -15.4898
 -15.4546 -15.4314 -15.4104 -15.3810 -15.3440 -15.2798 -15.2642 -15.2446
 -15.2304 -15.2060 -15.1809 -15.1526 -15.1391 -15.1090 -15.0688 -15.0367
 -15.0270 -15.0070 -14.8687 -14.8267 -14.8221 -14.5609 -13.8857 -13.8007
 -13.7140 -13.6530 -13.5373 -13.4386 -13.3972 -13.3446 -13.3024 -13.2684
 -13.1253 -13.1028 -13.0263 -12.9544 -12.9181 -12.8891 -12.8670 -12.8335
 -12.8111 -12.7712 -12.7389 -12.6731 -12.5741 -12.5564 -12.5312 -12.3471
  -4.7487  -4.5942  -4.4710  -4.4038  -4.3811  -4.2649  -4.1296  -4.0776
  -4.0409  -4.0033  -3.9389  -3.8865  -3.8298  -3.8157  -3.7642  -3.7076
  -3.6320  -3.6138  -3.5868  -3.5545  -3.4379  -3.3391  -3.2524  -3.0209
  -2.8574  -2.3591  -1.9303  -1.8221  -1.7636  -1.6770  -1.6009  -1.5452
  -1.3997  -1.3853  -1.2949  -1.2439  -1.1745  -1.1062  -1.0683  -1.0364
  -1.0072  -0.9758  -0.9230  -0.8439  -0.7879  -0.7384  -0.6850  -0.6498
  -0.6084  -0.5797  -0.5489  -0.5088  -0.4786  -0.4335  -0.4151  -0.3825
  -0.3513  -0.2619  -0.1780  -0.1382  -0.0892   0.0128   0.0346   0.1298
   0.1362   0.1557   0.2549   0.2974   0.3364   0.3661   0.4299   0.4801
   0.6012   0.6918   0.7324   0.7716   0.8622   0.8988   0.9435   0.9530
   0.9911   1.0295   1.0754   1.0944   1.1603   1.1853   1.2067   1.2311
   1.2566   1.2869   1.3154   1.3814   1.3932   1.4461   1.4700   1.4912
   1.5048   1.5424   1.5767   1.6060   1.6247   1.6439   1.6770   1.7066
   1.7355   1.7548   1.7842   1.7979   1.8110   1.8352   1.8499   1.8773
   1.8943   1.9288   1.9483   1.9855   1.9992   2.0260   2.0483   2.0698
   2.1013   2.1253   2.1622   2.1910   2.2400   2.2605   2.2896   2.3119
   2.3413   2.3570   2.4175   2.4403   2.4646   2.4769   2.5200   2.5704
   2.5967   2.6194   2.6480   2.6909   2.6950   2.7434   2.7684   2.7953
   2.8132   2.8338   2.8778   2.9176   2.9794   3.0039   3.0349   3.0973
   3.1453   3.2160   3.2539   3.3686
     eigenvalues at k+q:
 -34.9651 -34.8882 -34.8344 -34.8272 -34.7608 -34.5399 -34.4529 -34.3737
 -34.3679 -34.1331 -34.1144 -34.0751 -33.9710 -16.8426 -16.7193 -16.6821
 -16.5866 -16.5444 -16.4833 -16.4017 -16.3699 -16.3098 -16.2750 -16.2414
 -16.2250 -16.1899 -16.1488 -16.1093 -16.0820 -16.0552 -16.0327 -16.0173
 -15.9818 -15.9673 -15.9371 -15.9210 -15.8906 -15.8546 -15.8205 -15.7936
 -15.7704 -15.7579 -15.7440 -15.7251 -15.6993 -15.6845 -15.6486 -15.6394
 -15.6300 -15.6111 -15.5890 -15.5782 -15.5427 -15.5224 -15.4940 -15.4883
 -15.4542 -15.4299 -15.4094 -15.3815 -15.3447 -15.2806 -15.2646 -15.2438
 -15.2306 -15.2058 -15.1834 -15.1532 -15.1382 -15.1080 -15.0705 -15.0361
 -15.0271 -15.0071 -14.8690 -14.8256 -14.8218 -14.5607 -13.8858 -13.8062
 -13.7098 -13.6538 -13.5354 -13.4385 -13.3962 -13.3452 -13.3004 -13.2675
 -13.1238 -13.1011 -13.0252 -12.9554 -12.9162 -12.8918 -12.8737 -12.8334
 -12.8134 -12.7736 -12.7375 -12.6722 -12.5739 -12.5552 -12.5306 -12.3460
  -4.7485  -4.5950  -4.4678  -4.4063  -4.3814  -4.2655  -4.1284  -4.0771
  -4.0385  -4.0068  -3.9383  -3.8876  -3.8300  -3.8152  -3.7639  -3.7072
  -3.6331  -3.6132  -3.5870  -3.5557  -3.4364  -3.3390  -3.2519  -3.0274
  -2.8479  -2.3632  -1.9301  -1.8243  -1.7612  -1.6786  -1.6009  -1.5457
  -1.4006  -1.3840  -1.2958  -1.2445  -1.1709  -1.1062  -1.0671  -1.0382
  -1.0043  -0.9762  -0.9196  -0.8423  -0.7913  -0.7391  -0.6801  -0.6482
  -0.6084  -0.5796  -0.5539  -0.5071  -0.4809  -0.4353  -0.4142  -0.3827
  -0.3519  -0.2630  -0.1782  -0.1389  -0.0892   0.0108   0.0334   0.1274
   0.1390   0.1607   0.2539   0.2975   0.3318   0.3699   0.4273   0.4805
   0.6058   0.6957   0.7300   0.7727   0.8606   0.8991   0.9390   0.9489
   0.9905   1.0352   1.0772   1.0954   1.1628   1.1839   1.2057   1.2270
   1.2587   1.2893   1.3089   1.3841   1.3891   1.4467   1.4679   1.4903
   1.5060   1.5404   1.5800   1.6051   1.6249   1.6423   1.6776   1.7063
   1.7326   1.7531   1.7839   1.7971   1.8097   1.8371   1.8504   1.8782
   1.9000   1.9269   1.9506   1.9855   2.0011   2.0274   2.0471   2.0746
   2.1021   2.1269   2.1597   2.1898   2.2406   2.2615   2.2913   2.3121
   2.3406   2.3571   2.4185   2.4366   2.4632   2.4782   2.5212   2.5663
   2.5929   2.6196   2.6454   2.6908   2.6973   2.7442   2.7670   2.7961
   2.8171   2.8369   2.8804   2.9172   2.9794   3.0051   3.0340   3.0955
   3.1446   3.2132   3.2551   3.3680
     cgsolve_all iterations  71    anorm=    0.72E-07
     cgsolve_all iterations  68    anorm=    0.73E-07
     cgsolve_all iterations  70    anorm=    0.74E-07
     compute_u_kq: q = (    0.0000,    0.0000,    0.0203)
     Rotating WFCS
     ethr =  1.00E-14,  avg # of iterations = 23.0
     eigenvalues at k:
 -34.9651 -34.8882 -34.8343 -34.8272 -34.7608 -34.5399 -34.4528 -34.3737
 -34.3679 -34.1331 -34.1144 -34.0750 -33.9710 -16.8425 -16.7199 -16.6821
 -16.5864 -16.5435 -16.4842 -16.4008 -16.3707 -16.3089 -16.2746 -16.2390
 -16.2261 -16.1922 -16.1488 -16.1086 -16.0823 -16.0573 -16.0334 -16.0169
 -15.9820 -15.9674 -15.9360 -15.9198 -15.8885 -15.8548 -15.8205 -15.7938
 -15.7715 -15.7589 -15.7421 -15.7265 -15.7015 -15.6830 -15.6490 -15.6369
 -15.6306 -15.6104 -15.5889 -15.5761 -15.5436 -15.5247 -15.4931 -15.4898
 -15.4546 -15.4314 -15.4104 -15.3810 -15.3440 -15.2798 -15.2642 -15.2446
 -15.2304 -15.2060 -15.1809 -15.1526 -15.1391 -15.1090 -15.0688 -15.0367
 -15.0270 -15.0070 -14.8687 -14.8267 -14.8221 -14.5609 -13.8857 -13.8007
 -13.7140 -13.6530 -13.5373 -13.4386 -13.3972 -13.3446 -13.3024 -13.2684
 -13.1253 -13.1028 -13.0263 -12.9544 -12.9181 -12.8891 -12.8670 -12.8335
 -12.8111 -12.7712 -12.7389 -12.6731 -12.5741 -12.5564 -12.5312 -12.3471
  -4.7487  -4.5942  -4.4710  -4.4038  -4.3811  -4.2649  -4.1296  -4.0776
  -4.0409  -4.0033  -3.9389  -3.8865  -3.8298  -3.8157  -3.7642  -3.7076
  -3.6320  -3.6138  -3.5868  -3.5545  -3.4379  -3.3391  -3.2524  -3.0209
  -2.8574  -2.3591  -1.9303  -1.8221  -1.7636  -1.6770  -1.6009  -1.5452
  -1.3997  -1.3853  -1.2949  -1.2439  -1.1745  -1.1062  -1.0683  -1.0364
  -1.0072  -0.9758  -0.9230  -0.8439  -0.7879  -0.7384  -0.6850  -0.6498
  -0.6084  -0.5797  -0.5489  -0.5088  -0.4786  -0.4335  -0.4151  -0.3825
  -0.3513  -0.2619  -0.1780  -0.1382  -0.0892   0.0128   0.0346   0.1298
   0.1362   0.1557   0.2549   0.2974   0.3364   0.3661   0.4299   0.4801
   0.6012   0.6918   0.7324   0.7716   0.8622   0.8988   0.9435   0.9530
   0.9911   1.0295   1.0754   1.0944   1.1603   1.1853   1.2067   1.2311
   1.2566   1.2869   1.3154   1.3814   1.3932   1.4461   1.4700   1.4912
   1.5048   1.5424   1.5767   1.6060   1.6247   1.6439   1.6770   1.7066
   1.7355   1.7548   1.7842   1.7979   1.8110   1.8352   1.8499   1.8773
   1.8943   1.9288   1.9483   1.9855   1.9992   2.0260   2.0483   2.0698
   2.1013   2.1253   2.1622   2.1910   2.2400   2.2605   2.2896   2.3119
   2.3413   2.3570   2.4175   2.4403   2.4646   2.4769   2.5200   2.5704
   2.5967   2.6194   2.6480   2.6909   2.6950   2.7434   2.7684   2.7953
   2.8132   2.8338   2.8778   2.9176   2.9794   3.0039   3.0349   3.0973
   3.1453   3.2160   3.2539   3.3686
     eigenvalues at k+q:
 -34.9651 -34.8882 -34.8344 -34.8272 -34.7608 -34.5399 -34.4529 -34.3737
 -34.3679 -34.1331 -34.1144 -34.0751 -33.9710 -16.8426 -16.7199 -16.6820
 -16.5864 -16.5434 -16.4840 -16.4012 -16.3708 -16.3090 -16.2747 -16.2390
 -16.2256 -16.1918 -16.1487 -16.1084 -16.0829 -16.0573 -16.0334 -16.0164
 -15.9825 -15.9678 -15.9364 -15.9190 -15.8897 -15.8557 -15.8199 -15.7928
 -15.7733 -15.7553 -15.7438 -15.7267 -15.6999 -15.6843 -15.6489 -15.6363
 -15.6300 -15.6099 -15.5899 -15.5785 -15.5421 -15.5218 -15.4939 -15.4919
 -15.4532 -15.4314 -15.4112 -15.3811 -15.3441 -15.2796 -15.2644 -15.2439
 -15.2308 -15.2058 -15.1817 -15.1524 -15.1388 -15.1092 -15.0689 -15.0371
 -15.0270 -15.0071 -14.8690 -14.8258 -14.8224 -14.5609 -13.8857 -13.8008
 -13.7142 -13.6530 -13.5370 -13.4390 -13.3968 -13.3447 -13.3025 -13.2683
 -13.1246 -13.1037 -13.0262 -12.9544 -12.9180 -12.8891 -12.8670 -12.8335
 -12.8111 -12.7712 -12.7389 -12.6730 -12.5740 -12.5564 -12.5312 -12.3470
  -4.7488  -4.5942  -4.4709  -4.4038  -4.3811  -4.2649  -4.1295  -4.0774
  -4.0411  -4.0035  -3.9390  -3.8859  -3.8300  -3.8160  -3.7643  -3.7075
  -3.6320  -3.6137  -3.5867  -3.5546  -3.4379  -3.3391  -3.2525  -3.0209
  -2.8573  -2.3590  -1.9302  -1.8223  -1.7636  -1.6766  -1.6015  -1.5457
  -1.3977  -1.3842  -1.2952  -1.2452  -1.1746  -1.1059  -1.0682  -1.0380
  -1.0072  -0.9764  -0.9230  -0.8444  -0.7885  -0.7364  -0.6843  -0.6503
  -0.6098  -0.5796  -0.5519  -0.5086  -0.4767  -0.4353  -0.4149  -0.3802
  -0.3531  -0.2640  -0.1740  -0.1359  -0.0889   0.0137   0.0352   0.1291
   0.1368   0.1532   0.2555   0.2991   0.3339   0.3686   0.4299   0.4802
   0.5986   0.6923   0.7286   0.7781   0.8623   0.8993   0.9443   0.9503
   0.9896   1.0305   1.0804   1.0941   1.1593   1.1875   1.2053   1.2305
   1.2548   1.2883   1.3131   1.3802   1.3899   1.4463   1.4706   1.4934
   1.5053   1.5389   1.5772   1.6041   1.6268   1.6440   1.6762   1.7055
   1.7343   1.7549   1.7832   1.7980   1.8119   1.8357   1.8513   1.8766
   1.8952   1.9279   1.9511   1.9831   1.9977   2.0266   2.0494   2.0688
   2.1006   2.1277   2.1640   2.1926   2.2388   2.2592   2.2893   2.3120
   2.3460   2.3566   2.4171   2.4379   2.4646   2.4774   2.5226   2.5665
   2.5971   2.6199   2.6468   2.6904   2.6968   2.7451   2.7686   2.7944
   2.8132   2.8344   2.8771   2.9177   2.9787   3.0039   3.0355   3.0980
   3.1448   3.2162   3.2537   3.3685
     cgsolve_all iterations  71    anorm=    0.73E-07
     cgsolve_all iterations  68    anorm=    0.72E-07
     cgsolve_all iterations  70    anorm=    0.74E-07
     compute_u_kq: q = (    0.0000,    0.0000,   -0.0203)
     Rotating WFCS
     ethr =  1.00E-14,  avg # of iterations = 23.0
     eigenvalues at k:
 -34.9651 -34.8882 -34.8343 -34.8272 -34.7608 -34.5399 -34.4528 -34.3737
 -34.3679 -34.1331 -34.1144 -34.0750 -33.9710 -16.8425 -16.7199 -16.6821
 -16.5864 -16.5435 -16.4842 -16.4008 -16.3707 -16.3089 -16.2746 -16.2390
 -16.2261 -16.1922 -16.1488 -16.1086 -16.0823 -16.0573 -16.0334 -16.0169
 -15.9820 -15.9674 -15.9360 -15.9198 -15.8885 -15.8548 -15.8205 -15.7938
 -15.7715 -15.7589 -15.7421 -15.7265 -15.7015 -15.6830 -15.6490 -15.6369
 -15.6306 -15.6104 -15.5889 -15.5761 -15.5436 -15.5247 -15.4931 -15.4898
 -15.4546 -15.4314 -15.4104 -15.3810 -15.3440 -15.2798 -15.2642 -15.2446
 -15.2304 -15.2060 -15.1809 -15.1526 -15.1391 -15.1090 -15.0688 -15.0367
 -15.0270 -15.0070 -14.8687 -14.8267 -14.8221 -14.5609 -13.8857 -13.8007
 -13.7140 -13.6530 -13.5373 -13.4386 -13.3972 -13.3446 -13.3024 -13.2684
 -13.1253 -13.1028 -13.0263 -12.9544 -12.9181 -12.8891 -12.8670 -12.8335
 -12.8111 -12.7712 -12.7389 -12.6731 -12.5741 -12.5564 -12.5312 -12.3471
  -4.7487  -4.5942  -4.4710  -4.4038  -4.3811  -4.2649  -4.1296  -4.0776
  -4.0409  -4.0033  -3.9389  -3.8865  -3.8298  -3.8157  -3.7642  -3.7076
  -3.6320  -3.6138  -3.5868  -3.5545  -3.4379  -3.3391  -3.2524  -3.0209
  -2.8574  -2.3591  -1.9303  -1.8221  -1.7636  -1.6770  -1.6009  -1.5452
  -1.3997  -1.3853  -1.2949  -1.2439  -1.1745  -1.1062  -1.0683  -1.0364
  -1.0072  -0.9758  -0.9230  -0.8439  -0.7879  -0.7384  -0.6850  -0.6498
  -0.6084  -0.5797  -0.5489  -0.5088  -0.4786  -0.4335  -0.4151  -0.3825
  -0.3513  -0.2619  -0.1780  -0.1382  -0.0892   0.0128   0.0346   0.1298
   0.1362   0.1557   0.2549   0.2974   0.3364   0.3661   0.4299   0.4801
   0.6012   0.6918   0.7324   0.7716   0.8622   0.8988   0.9435   0.9530
   0.9911   1.0295   1.0754   1.0944   1.1603   1.1853   1.2067   1.2311
   1.2566   1.2869   1.3154   1.3814   1.3932   1.4461   1.4700   1.4912
   1.5048   1.5424   1.5767   1.6060   1.6247   1.6439   1.6770   1.7066
   1.7355   1.7548   1.7842   1.7979   1.8110   1.8352   1.8499   1.8773
   1.8943   1.9288   1.9483   1.9855   1.9992   2.0260   2.0483   2.0698
   2.1013   2.1253   2.1622   2.1910   2.2400   2.2605   2.2896   2.3119
   2.3413   2.3570   2.4175   2.4403   2.4646   2.4769   2.5200   2.5704
   2.5967   2.6194   2.6480   2.6909   2.6950   2.7434   2.7684   2.7953
   2.8132   2.8338   2.8778   2.9176   2.9794   3.0039   3.0349   3.0973
   3.1453   3.2160   3.2539   3.3686
     eigenvalues at k+q:
 -34.9651 -34.8882 -34.8344 -34.8272 -34.7608 -34.5399 -34.4529 -34.3737
 -34.3679 -34.1331 -34.1144 -34.0751 -33.9710 -16.8423 -16.7199 -16.6823
 -16.5865 -16.5435 -16.4844 -16.4003 -16.3706 -16.3088 -16.2746 -16.2389
 -16.2263 -16.1927 -16.1490 -16.1087 -16.0819 -16.0572 -16.0334 -16.0173
 -15.9815 -15.9671 -15.9359 -15.9205 -15.8871 -15.8540 -15.8212 -15.7948
 -15.7698 -15.7622 -15.7405 -15.7263 -15.7031 -15.6813 -15.6493 -15.6379
 -15.6307 -15.6108 -15.5881 -15.5742 -15.5449 -15.5275 -15.4928 -15.4874
 -15.4559 -15.4312 -15.4096 -15.3811 -15.3438 -15.2802 -15.2637 -15.2454
 -15.2301 -15.2062 -15.1802 -15.1528 -15.1395 -15.1088 -15.0688 -15.0364
 -15.0269 -15.0069 -14.8685 -14.8276 -14.8217 -14.5609 -13.8857 -13.8007
 -13.7139 -13.6530 -13.5375 -13.4381 -13.3977 -13.3446 -13.3021 -13.2685
 -13.1261 -13.1019 -13.0265 -12.9544 -12.9181 -12.8891 -12.8670 -12.8335
 -12.8111 -12.7712 -12.7389 -12.6731 -12.5742 -12.5564 -12.5312 -12.3472
  -4.7487  -4.5942  -4.4710  -4.4038  -4.3811  -4.2649  -4.1296  -4.0779
  -4.0406  -4.0031  -3.9388  -3.8870  -3.8298  -3.8154  -3.7641  -3.7076
  -3.6321  -3.6139  -3.5868  -3.5543  -3.4380  -3.3390  -3.2524  -3.0209
  -2.8575  -2.3591  -1.9304  -1.8218  -1.7636  -1.6769  -1.6001  -1.5452
  -1.4019  -1.3861  -1.2947  -1.2427  -1.1742  -1.1064  -1.0684  -1.0351
  -1.0072  -0.9747  -0.9229  -0.8433  -0.7878  -0.7405  -0.6859  -0.6494
  -0.6068  -0.5801  -0.5452  -0.5092  -0.4812  -0.4319  -0.4142  -0.3859
  -0.3487  -0.2607  -0.1809  -0.1404  -0.0899   0.0119   0.0340   0.1303
   0.1357   0.1589   0.2534   0.2954   0.3396   0.3639   0.4297   0.4797
   0.6046   0.6908   0.7359   0.7652   0.8620   0.8984   0.9411   0.9561
   0.9933   1.0289   1.0697   1.0958   1.1605   1.1821   1.2083   1.2322
   1.2589   1.2861   1.3183   1.3821   1.3971   1.4460   1.4688   1.4892
   1.5040   1.5459   1.5759   1.6080   1.6225   1.6441   1.6779   1.7076
   1.7368   1.7547   1.7839   1.7986   1.8104   1.8348   1.8481   1.8777
   1.8937   1.9294   1.9457   1.9884   2.0005   2.0256   2.0473   2.0712
   2.1021   2.1225   2.1604   2.1901   2.2398   2.2621   2.2901   2.3121
   2.3365   2.3577   2.4175   2.4429   2.4640   2.4770   2.5178   2.5739
   2.5963   2.6186   2.6493   2.6885   2.6959   2.7422   2.7682   2.7962
   2.8132   2.8334   2.8784   2.9176   2.9801   3.0039   3.0344   3.0967
   3.1458   3.2158   3.2539   3.3686
     cgsolve_all iterations  71    anorm=    0.73E-07
     cgsolve_all iterations  68    anorm=    0.73E-07
     cgsolve_all iterations  70    anorm=    0.74E-07

     End of magnetic susceptibility calculation

     f-sum rule (1st term):
          -500.9512         -0.0418         -0.0175
            -0.0434       -500.9779         -0.0243
            -0.0174         -0.0239       -501.0409

     f-sum rule (2nd term):
           -12.2770          0.0409          0.0159
             0.0416        -12.3980          0.0243
             0.0165          0.0239        -12.3344

     f-sum rule (should be  -513.3746):
          -513.2281         -0.0009         -0.0016
            -0.0018       -513.3759          0.0000
            -0.0009          0.0000       -513.3754

     chi_bare pGv (HH) in paratec units:
      -136.852958      0.453598      0.146806
         0.459620   -137.676466      0.117450
         0.103522      0.052264   -134.114850

      -136.852958      0.453598      0.146806
         0.459620   -137.676466      0.117450
         0.103522      0.052264   -134.114850

     chi_bare vGv (VV) in paratec units:
      -134.855155      0.355842      0.136193
         0.355508   -135.718447     -0.053004
         0.136189     -0.052702   -132.537701

      -134.855155      0.355842      0.136193
         0.355508   -135.718447     -0.053004
         0.136189     -0.052702   -132.537701

     chi_bare pGv (HH) in 10^{-6} cm^3/mol:
          -650.3382          2.1555          0.6976
             2.1842       -654.2516          0.5581
             0.4919          0.2484       -637.3264

     chi_bare vGv (VV) in 10^{-6} cm^3/mol:
          -640.8444          1.6910          0.6472
             1.6894       -644.9469         -0.2519
             0.6472         -0.2504       -629.8317

     Contributions to the NMR chemical shifts: -------------------------------

     Macroscopic shape contribution in ppm:                    7.75
             7.7865         -0.0000         -0.0000
            -0.0000          7.8333         -0.0000
            -0.0000         -0.0000          7.6307


     Core contribution in ppm:

     Atom  1  O   pos: (  0.005254  0.524074  1.974780)  core sigma:         271.07
     Atom  2  H   pos: ( -0.035388  1.471695  0.022420)  core sigma:           0.00
     Atom  3  H   pos: ( -0.212298  1.537966 -0.125784)  core sigma:           0.00
     Atom  4  O   pos: (  0.172846  0.069621  0.104794)  core sigma:         271.07
     Atom  5  H   pos: (  0.120265 -0.034398  0.190627)  core sigma:           0.00
     Atom  6  H   pos: (  0.296321  0.015739  0.040075)  core sigma:           0.00
     Atom  7  O   pos: ( -0.346693  1.566752  0.256809)  core sigma:         271.07
     Atom  8  H   pos: ( -0.406557  1.439069  0.220025)  core sigma:           0.00
     Atom  9  H   pos: ( -0.450341  1.628465  0.348774)  core sigma:           0.00
     Atom 10  O   pos: ( -0.012744  0.738915  0.008402)  core sigma:         271.07
     Atom 11  H   pos: (  0.081102  0.627276  0.028119)  core sigma:           0.00
     Atom 12  H   pos: (  0.042230  0.856910  0.074312)  core sigma:           0.00
     Atom 13  O   pos: (  0.296170  0.343195  0.443623)  core sigma:         271.07
     Atom 14  H   pos: (  0.152424  0.398570  0.462713)  core sigma:           0.00
     Atom 15  H   pos: (  0.277666  0.205781  0.402556)  core sigma:           0.00
     Atom 16  O   pos: ( -0.421436  0.914711  1.550953)  core sigma:         271.07
     Atom 17  H   pos: ( -0.547719  0.987866  1.548383)  core sigma:           0.00
     Atom 18  H   pos: ( -0.324893  1.030798  1.549424)  core sigma:           0.00
     Atom 19  O   pos: ( -0.212777  1.297864  0.545150)  core sigma:         271.07
     Atom 20  H   pos: ( -0.241157  1.423640  0.475274)  core sigma:           0.00
     Atom 21  H   pos: ( -0.065043  1.292913  0.540952)  core sigma:           0.00
     Atom 22  O   pos: ( -0.286957  0.797596  1.975671)  core sigma:         271.07
     Atom 23  H   pos: ( -0.383764  1.691144  0.034274)  core sigma:           0.00
     Atom 24  H   pos: ( -0.433803  0.835157  1.954772)  core sigma:           0.00
     Atom 25  Ca  pos: ( -0.233425  1.286906  0.901639)  core sigma:        1265.05
     Atom 26  Si  pos: ( -0.724230  1.262453  0.750738)  core sigma:         837.79
     Atom 27  O   pos: ( -0.897547  1.188894  0.899491)  core sigma:         271.07
     Atom 28  O   pos: ( -0.575573  1.412423  0.864652)  core sigma:         271.07
     Atom 29  O   pos: ( -0.603741  1.074185  0.656561)  core sigma:         271.07
     Atom 30  O   pos: ( -0.829276  1.368887  0.556395)  core sigma:         271.07
     Atom 31  Ca  pos: (  0.686409 -0.076239  0.823682)  core sigma:        1265.05
     Atom 32  Si  pos: (  0.165768 -0.038965  0.751964)  core sigma:         837.79
     Atom 33  O   pos: (  0.046789 -0.191077  0.895540)  core sigma:         271.07
     Atom 34  O   pos: (  0.363327  0.036356  0.866898)  core sigma:         271.07
     Atom 35  O   pos: (  0.218357 -0.115973  0.524842)  core sigma:         271.07
     Atom 36  Ca  pos: ( -0.421914  0.861702  1.185911)  core sigma:        1265.05
     Atom 37  Si  pos: (  0.101246  0.824341  1.381954)  core sigma:         837.79
     Atom 38  O   pos: ( -0.740833  0.982336  1.284542)  core sigma:         271.07
     Atom 39  O   pos: ( -0.086674  0.784032  1.235141)  core sigma:         271.07
     Atom 40  O   pos: ( -0.956617  0.865897  1.623935)  core sigma:         271.07
     Atom 41  Ca  pos: (  0.527027 -0.517211  1.206910)  core sigma:        1265.05
     Atom 42  Si  pos: (  0.010261 -0.473791  1.371715)  core sigma:         837.79
     Atom 43  O   pos: ( -0.369628  1.216031  1.212212)  core sigma:         271.07
     Atom 44  O   pos: (  0.219146 -0.413061  1.269096)  core sigma:         271.07
     Atom 45  O   pos: ( -0.083307 -0.243848  1.413165)  core sigma:         271.07
     Atom 46  O   pos: (  0.039879 -0.576127  1.584913)  core sigma:         271.07
     Atom 47  Ca  pos: (  0.133559 -0.738748  1.862176)  core sigma:        1265.05
     Atom 48  Ca  pos: ( -0.027208 -0.235834  1.773098)  core sigma:        1265.05
     Atom 49  Si  pos: ( -0.823081  1.580917  0.429032)  core sigma:         837.79
     Atom 50  O   pos: ( -0.859533  1.513884  0.202810)  core sigma:         271.07
     Atom 51  O   pos: (  0.611380 -0.121472  0.487533)  core sigma:         271.07
     Atom 52  O   pos: (  0.321521 -0.253823  1.661246)  core sigma:         271.07
     Atom 53  H   pos: (  0.308598 -0.307404  1.525508)  core sigma:           0.00
     Atom 54  H   pos: (  0.451143 -0.175042  1.661110)  core sigma:           0.00
     Atom 55  O   pos: ( -0.568548  0.414717  2.019982)  core sigma:         271.07
     Atom 56  H   pos: ( -0.727076  1.416601  0.056981)  core sigma:           0.00
     Atom 57  H   pos: ( -0.722457  1.204131 -0.038790)  core sigma:           0.00
     Atom 58  O   pos: (  0.348065 -0.483993  2.077434)  core sigma:         271.07
     Atom 59  H   pos: (  0.233390  0.347260  0.104872)  core sigma:           0.00
     Atom 60  H   pos: (  0.466015 -0.401203  2.103806)  core sigma:           0.00
     Atom 61  O   pos: ( -0.191012  0.121209  2.046665)  core sigma:         271.07
     Atom 62  H   pos: ( -0.369437  1.082883  0.086259)  core sigma:           0.00
     Atom 63  H   pos: ( -0.056622  0.168047  2.072138)  core sigma:           0.00
     Atom 64  O   pos: (  0.102035  1.063751  0.215063)  core sigma:         271.07
     Atom 65  H   pos: ( -0.894094  1.220801  0.244134)  core sigma:           0.00
     Atom 66  H   pos: (  0.064567  0.996670  0.343004)  core sigma:           0.00
     Atom 67  O   pos: (  0.067378  0.141598  1.666633)  core sigma:         271.07
     Atom 68  H   pos: (  0.008023  0.139634  1.527957)  core sigma:           0.00
     Atom 69  H   pos: (  0.204436  0.193310  1.649841)  core sigma:           0.00
     Atom 70  O   pos: (  0.635741  0.164678  0.209007)  core sigma:         271.07
     Atom 71  H   pos: (  0.628555  0.053436  0.307254)  core sigma:           0.00
     Atom 72  H   pos: (  0.577363  0.110567  0.084538)  core sigma:           0.00
     Atom 73  Ca  pos: (  0.379047  0.389550  0.913206)  core sigma:        1265.05
     Atom 74  Si  pos: ( -0.088371  0.367060  0.733644)  core sigma:         837.79
     Atom 75  O   pos: ( -0.325706  0.333916  0.762220)  core sigma:         271.07
     Atom 76  O   pos: (  0.021066  0.482751  0.913581)  core sigma:         271.07
     Atom 77  O   pos: ( -0.000540  0.136861  0.720192)  core sigma:         271.07
     Atom 78  O   pos: ( -0.046824  0.466140  0.515700)  core sigma:         271.07
     Atom 79  Ca  pos: (  0.041381  0.838905  0.903784)  core sigma:        1265.05
     Atom 80  Si  pos: ( -0.479152  0.872900  0.728794)  core sigma:         837.79
     Atom 81  O   pos: ( -0.623692  0.744474  0.875186)  core sigma:         271.07
     Atom 82  O   pos: ( -0.290975  0.945277  0.865578)  core sigma:         271.07
     Atom 83  O   pos: ( -0.410308  0.766773  0.525153)  core sigma:         271.07
     Atom 84  Ca  pos: (  0.235079 -0.077177  1.190249)  core sigma:        1265.05
     Atom 85  Si  pos: ( -0.269222 -0.076600  1.408769)  core sigma:         837.79
     Atom 86  O   pos: ( -0.161964  0.132282  1.353529)  core sigma:         271.07
     Atom 87  O   pos: (  0.561344 -0.161629  1.250482)  core sigma:         271.07
     Atom 88  O   pos: ( -0.330260 -0.069938  1.646401)  core sigma:         271.07
     Atom 89  Ca  pos: ( -0.104372  0.432420  1.233156)  core sigma:        1265.05
     Atom 90  Si  pos: (  0.372451  0.409119  1.359530)  core sigma:         837.79
     Atom 91  O   pos: (  0.243635  0.253991  1.229628)  core sigma:         271.07
     Atom 92  O   pos: ( -0.444883  0.508297  1.232186)  core sigma:         271.07
     Atom 93  O   pos: (  0.212309  0.596588  1.404137)  core sigma:         271.07
     Atom 94  O   pos: ( -0.573986  0.355135  1.592425)  core sigma:         271.07
     Atom 95  Ca  pos: ( -0.730995  0.622412  1.773277)  core sigma:        1265.05
     Atom 96  Ca  pos: ( -0.289170  0.258051  1.741961)  core sigma:        1265.05
     Atom 97  Ca  pos: ( -0.376718  0.453393  0.423920)  core sigma:        1265.05
     Atom 98  O   pos: (  0.875695 -0.529087  1.926917)  core sigma:         271.07
     Atom 99  H   pos: (  0.826484 -0.524446  2.061416)  core sigma:           0.00
     Atom100  O   pos: ( -0.649972  0.894797  1.954836)  core sigma:         271.07
     Atom101  H   pos: (  0.575485 -0.816303  1.872330)  core sigma:           0.00
     Atom102  O   pos: (  0.579802 -0.587333  1.674434)  core sigma:         271.07
     Atom103  H   pos: (  0.480327 -0.484175  1.699735)  core sigma:           0.00
     Atom104  H   pos: (  0.693398 -0.559722  1.769491)  core sigma:           0.00
     Atom105  O   pos: ( -0.193184  0.555812  1.595440)  core sigma:         271.07
     Atom106  H   pos: ( -0.313015  0.622020  1.548429)  core sigma:           0.00
     Atom107  H   pos: ( -0.102459  0.677158  1.622547)  core sigma:           0.00
     Atom108  O   pos: ( -0.011899  0.849009  0.531355)  core sigma:         271.07
     Atom109  H   pos: (  0.003705  0.700748  0.512069)  core sigma:           0.00
     Atom110  H   pos: ( -0.160034  0.852912  0.527106)  core sigma:           0.00
     Atom111  O   pos: ( -0.457566  0.693919  0.149810)  core sigma:         271.07
     Atom112  H   pos: ( -0.468356  0.769929  0.278660)  core sigma:           0.00
     Atom113  H   pos: ( -0.353745  0.763069  0.075955)  core sigma:           0.00
     Atom114  O   pos: ( -0.458960  1.160572  0.279276)  core sigma:         271.07
     Atom115  H   pos: ( -0.362224  1.171636  0.390356)  core sigma:           0.00
     Atom116  H   pos: ( -0.580966  1.111838  0.340074)  core sigma:           0.00

     Bare contribution in ppm:

     Atom  1  O   pos: (  0.005254  0.524074  1.974780)  bare sigma:          65.60
            69.6916         -1.2394         -1.7893
             2.5746         59.5262          1.4899
            -1.1619          0.0392         67.5970

     Atom  2  H   pos: ( -0.035388  1.471695  0.022420)  bare sigma:          12.45
            12.0597          0.4004         12.2623
             1.3231          1.9086          3.7104
            13.9446          2.7805         23.3683

     Atom  3  H   pos: ( -0.212298  1.537966 -0.125784)  bare sigma:          14.26
            21.3293        -14.1470          1.9780
           -13.7084         14.3916         -0.8626
             1.5397         -0.6932          7.0695

     Atom  4  O   pos: (  0.172846  0.069621  0.104794)  bare sigma:          67.45
            67.5541          0.1969         -2.4646
            -0.4719         66.6136         -3.0670
            -2.3460         -3.9366         68.1844

     Atom  5  H   pos: (  0.120265 -0.034398  0.190627)  bare sigma:          17.17
            14.9363          5.1546         -3.5536
             6.3276         18.6321         -8.8110
            -4.2656         -8.0384         17.9465

     Atom  6  H   pos: (  0.296321  0.015739  0.040075)  bare sigma:          12.29
            21.7852         -5.3772        -13.4389
            -6.5416          4.3060          3.3256
           -12.5260          1.8101         10.7801

     Atom  7  O   pos: ( -0.346693  1.566752  0.256809)  bare sigma:          65.88
            64.0148         -2.2697         -4.8844
            -2.4003         64.5658         -0.6722
            -4.8100          0.9904         69.0482

     Atom  8  H   pos: ( -0.406557  1.439069  0.220025)  bare sigma:          17.28
            12.6461          7.1425          1.5491
             5.5553         27.5911          2.3172
             1.3250          2.5350         11.5971

     Atom  9  H   pos: ( -0.450341  1.628465  0.348774)  bare sigma:          10.38
            16.9406        -10.7009        -15.5641
            -9.5384          3.4186          7.8191
           -15.3967          8.8566         10.7785

     Atom 10  O   pos: ( -0.012744  0.738915  0.008402)  bare sigma:          69.24
            67.3957         -4.2616          4.1962
            -4.4661         71.1355          5.3568
             4.2555          8.3659         69.1882

     Atom 11  H   pos: (  0.081102  0.627276  0.028119)  bare sigma:          13.42
            14.8734        -16.6054          1.7785
           -15.4125         22.0856          0.8253
             1.9818          0.1113          3.2876

     Atom 12  H   pos: (  0.042230  0.856910  0.074312)  bare sigma:          14.89
             7.2601          6.8266          5.3580
             5.2414         25.5546         12.8973
             4.7252         12.9213         11.8497

     Atom 13  O   pos: (  0.296170  0.343195  0.443623)  bare sigma:          63.64
            74.8159         -2.6345         -3.7441
             0.1213         54.6330         -0.0980
            -3.4038         -0.0461         61.4651

     Atom 14  H   pos: (  0.152424  0.398570  0.462713)  bare sigma:           7.99
            27.9981        -14.7109         -8.9834
           -12.5305         -0.5710          2.7132
            -7.9958          2.7354         -3.4449

     Atom 15  H   pos: (  0.277666  0.205781  0.402556)  bare sigma:          17.87
            11.9265          1.7081         -0.3252
             1.1262         26.9726          4.6916
            -0.1456          4.8760         14.7171

     Atom 16  O   pos: ( -0.421436  0.914711  1.550953)  bare sigma:          66.92
            70.7863          2.3186          0.7911
             0.5782         67.0602          2.4242
             2.2626          3.6414         62.9209

     Atom 17  H   pos: ( -0.547719  0.987866  1.548383)  bare sigma:          16.51
            24.4112         -7.1340          0.7499
            -8.1242         14.9202          1.5787
             0.6948          1.0194         10.2119

     Atom 18  H   pos: ( -0.324893  1.030798  1.549424)  bare sigma:          11.94
            14.3606         14.2683          0.5771
            15.3538         20.6587          0.1994
             1.0261          0.4304          0.8111

     Atom 19  O   pos: ( -0.212777  1.297864  0.545150)  bare sigma:          66.64
            70.7025          1.2312          5.0008
             1.3159         62.6246         -1.1088
             7.1498         -2.5564         66.5850

     Atom 20  H   pos: ( -0.241157  1.423640  0.475274)  bare sigma:          15.55
            11.0318         -2.8880          4.5161
            -4.2195         21.3221        -10.5005
             5.4142        -10.1972         14.2865

     Atom 21  H   pos: ( -0.065043  1.292913  0.540952)  bare sigma:          12.92
            33.2313          1.0210          0.9884
             2.0639          3.3359         -1.0172
             0.2765         -0.9004          2.2067

     Atom 22  O   pos: ( -0.286957  0.797596  1.975671)  bare sigma:          59.23
            65.8446         -2.9803          0.0364
            -2.8208         56.4994         -2.8350
             0.4855         -3.3804         55.3568

     Atom 23  H   pos: ( -0.383764  1.691144  0.034274)  bare sigma:          13.98
             7.1004         -1.5296          1.8109
            -1.6179          5.6993         -8.1897
             2.2336         -8.8082         29.1371

     Atom 24  H   pos: ( -0.433803  0.835157  1.954772)  bare sigma:           8.98
            31.0388        -10.2466          4.4593
            -9.1464         -2.3720         -1.5661
             2.6966         -1.7045         -1.7296

     Atom 25  Ca  pos: ( -0.233425  1.286906  0.901639)  bare sigma:         103.21
            99.8303          0.3888         -5.3073
             0.1286        109.4565         -2.5613
            -5.9260         -2.9725        100.3424

     Atom 26  Si  pos: ( -0.724230  1.262453  0.750738)  bare sigma:         -28.44
           -27.1997          2.5978         -1.2419
             2.7561        -29.2540          1.0678
            -0.4520          0.4644        -28.8654

     Atom 27  O   pos: ( -0.897547  1.188894  0.899491)  bare sigma:          32.61
            36.6160          0.5416         -0.5844
             0.3742         38.8831         -1.3016
             1.8889         -0.1457         22.3261

     Atom 28  O   pos: ( -0.575573  1.412423  0.864652)  bare sigma:          32.64
            26.7261          0.2308         -0.2632
             3.6219         47.9984         -2.2342
            -2.4521         -5.2598         23.1982

     Atom 29  O   pos: ( -0.603741  1.074185  0.656561)  bare sigma:          52.49
            50.1792         -9.2682         -1.8195
            -9.1324         56.7569          0.9823
            -1.7449          0.7437         50.5437

     Atom 30  O   pos: ( -0.829276  1.368887  0.556395)  bare sigma:          49.78
            47.0679         -1.7338          3.9030
            -0.5414         49.3386         -7.7411
             3.7271         -7.2787         52.9419

     Atom 31  Ca  pos: (  0.686409 -0.076239  0.823682)  bare sigma:         107.44
           108.4012         -2.6570          2.0536
            -2.8547        109.3306          0.2654
             1.8467          0.7342        104.5916

     Atom 32  Si  pos: (  0.165768 -0.038965  0.751964)  bare sigma:         -28.22
           -27.0694          2.9371         -0.6606
             2.4986        -30.1744         -0.3706
            -0.5612         -0.2663        -27.4164

     Atom 33  O   pos: (  0.046789 -0.191077  0.895540)  bare sigma:          33.11
            27.7382          0.3436          5.2284
             2.2068         43.9950          1.0065
             5.5454          5.0908         27.5847

     Atom 34  O   pos: (  0.363327  0.036356  0.866898)  bare sigma:          30.35
            37.2283         -3.2428         -1.0792
            -4.2876         31.2501          2.7059
            -4.2738          1.6218         22.5798

     Atom 35  O   pos: (  0.218357 -0.115973  0.524842)  bare sigma:          51.96
            49.9819         -2.9995         -3.3031
            -4.9836         49.5921          5.4035
            -3.3618          4.4485         56.3085

     Atom 36  Ca  pos: ( -0.421914  0.861702  1.185911)  bare sigma:         103.61
           103.7827         -3.3078         -2.8992
            -3.1090        104.2349         -0.9175
            -2.9107         -0.5841        102.8252

     Atom 37  Si  pos: (  0.101246  0.824341  1.381954)  bare sigma:         -27.97
           -26.1436          6.3193         -1.1220
             6.7090        -33.3527         -1.5406
            -1.3034         -1.9244        -24.4285

     Atom 38  O   pos: ( -0.740833  0.982336  1.284542)  bare sigma:          34.91
            36.2044          4.9681         -4.6601
             4.8259         42.9282         -6.9939
            -3.7061         -6.4348         25.6049

     Atom 39  O   pos: ( -0.086674  0.784032  1.235141)  bare sigma:          29.67
            32.8697         -2.2787          1.8614
            -2.2729         28.1508         -1.8353
            -1.5418         -1.0487         27.9865

     Atom 40  O   pos: ( -0.956617  0.865897  1.623935)  bare sigma:          33.49
            35.2161          0.2941         -6.7005
             0.4121         36.3448          7.5978
            -3.0025          3.2541         28.8958

     Atom 41  Ca  pos: (  0.527027 -0.517211  1.206910)  bare sigma:         102.56
           107.3809         -4.8868         -2.6693
            -5.0732        107.0902         -1.0065
            -2.5286         -1.3069         93.1987

     Atom 42  Si  pos: (  0.010261 -0.473791  1.371715)  bare sigma:         -28.10
           -28.2569          4.4595          1.9606
             4.6274        -31.8354         -1.8332
             1.4998         -1.8552        -24.1964

     Atom 43  O   pos: ( -0.369628  1.216031  1.212212)  bare sigma:          32.27
            34.2409         -0.1929          3.0164
            -0.8583         30.5677          0.6691
            -0.5128          0.6143         31.9978

     Atom 44  O   pos: (  0.219146 -0.413061  1.269096)  bare sigma:          28.67
            32.8709         -3.8792         -5.2593
            -5.8811         27.3371          0.6393
            -5.2872         -1.0907         25.7996

     Atom 45  O   pos: ( -0.083307 -0.243848  1.413165)  bare sigma:          47.34
            48.4001         -5.7643         -1.6264
            -4.9117         50.2341          3.0323
            -0.9430          2.9902         43.3767

     Atom 46  O   pos: (  0.039879 -0.576127  1.584913)  bare sigma:          34.91
            28.0489          4.1772          6.3030
             5.2611         35.6457        -11.3763
             5.4158        -10.4420         41.0240

     Atom 47  Ca  pos: (  0.133559 -0.738748  1.862176)  bare sigma:         107.50
           104.1304         -8.0712         -0.9642
            -8.0945        109.5314         -1.4609
            -1.4867         -1.3569        108.8461

     Atom 48  Ca  pos: ( -0.027208 -0.235834  1.773098)  bare sigma:         104.90
           102.4800          2.0944          2.5976
             1.8972        105.3698         -8.6351
             2.8918        -10.6022        106.8473

     Atom 49  Si  pos: ( -0.823081  1.580917  0.429032)  bare sigma:         -28.13
           -28.2420          3.1593          1.8215
             3.4611        -31.5679          3.6468
             1.5326          3.9551        -24.5902

     Atom 50  O   pos: ( -0.859533  1.513884  0.202810)  bare sigma:          49.95
            42.6085         -2.8753          1.4980
            -2.1139         45.1115          3.1552
             2.4395          6.0401         62.1410

     Atom 51  O   pos: (  0.611380 -0.121472  0.487533)  bare sigma:          37.49
            35.3865          0.9760         -1.3707
             1.1495         27.3302          0.5674
             2.1928          2.6696         49.7621

     Atom 52  O   pos: (  0.321521 -0.253823  1.661246)  bare sigma:          64.80
            72.4043          4.2746         -0.3530
             3.4497         61.7745          2.0793
            -0.1264          1.1857         60.2141

     Atom 53  H   pos: (  0.308598 -0.307404  1.525508)  bare sigma:          16.57
            12.1962          2.8062          2.9493
             3.0925         11.0649          7.1881
             4.1909          8.0115         26.4353

     Atom 54  H   pos: (  0.451143 -0.175042  1.661110)  bare sigma:          10.89
            26.3754         15.2713          0.0330
            14.8089          7.1372          0.2455
            -1.3238         -0.2736         -0.8551

     Atom 55  O   pos: ( -0.568548  0.414717  2.019982)  bare sigma:          67.70
            62.9207         -2.8476         -1.7579
            -2.6704         66.8989          3.1375
            -4.6745          1.5131         73.2740

     Atom 56  H   pos: ( -0.727076  1.416601  0.056981)  bare sigma:           8.50
             2.9963         -8.2057        -12.0277
            -7.8092          5.0853         12.7547
           -12.7020         14.2611         17.4262

     Atom 57  H   pos: ( -0.722457  1.204131 -0.038790)  bare sigma:          19.99
            15.9806          4.5851         -2.0866
             3.9773         26.4533         -2.9265
            -2.5822         -3.4992         17.5251

     Atom 58  O   pos: (  0.348065 -0.483993  2.077434)  bare sigma:          71.32
            68.6994          2.8486          1.7358
             4.5956         76.1069         -1.0289
             1.2080         -2.0154         69.1659

     Atom 59  H   pos: (  0.233390  0.347260  0.104872)  bare sigma:          16.12
             7.2760          2.7313          0.5802
             2.8770         21.0846         -8.9179
            -0.5547        -10.8893         19.9913

     Atom 60  H   pos: (  0.466015 -0.401203  2.103806)  bare sigma:          15.23
            21.6789         12.3719          4.4355
            11.8070         15.6309          3.0511
             5.6935          3.6545          8.3699

     Atom 61  O   pos: ( -0.191012  0.121209  2.046665)  bare sigma:          65.85
            62.7236         -1.7450         -1.8219
            -1.0917         63.0745         -3.8244
            -3.1249         -1.8096         71.7503

     Atom 62  H   pos: ( -0.369437  1.082883  0.086259)  bare sigma:           9.91
             5.4449         -4.8308        -14.2570
            -5.2709          0.7900          7.8818
           -15.8778          7.9220         23.4917

     Atom 63  H   pos: ( -0.056622  0.168047  2.072138)  bare sigma:          18.50
            26.1348          3.7602          2.5284
             4.3115         14.6669          0.3205
             3.4655          0.5777         14.6904

     Atom 64  O   pos: (  0.102035  1.063751  0.215063)  bare sigma:          74.06
            66.0144          7.7295         -2.2073
             5.5217         81.0691         -3.6457
            -1.0489         -2.5899         75.0880

     Atom 65  H   pos: ( -0.894094  1.220801  0.244134)  bare sigma:          16.40
             7.1988          2.4188         -0.5418
             2.7563         32.0507          0.4379
            -0.4020          2.1749          9.9381

     Atom 66  H   pos: (  0.064567  0.996670  0.343004)  bare sigma:          12.72
             3.1162          5.8800         -6.7750
             5.5792         12.0610        -12.6383
            -6.8170        -13.6158         22.9831

     Atom 67  O   pos: (  0.067378  0.141598  1.666633)  bare sigma:          68.92
            73.5335          4.7750          3.8372
             3.8586         64.9355         -0.1393
             6.2794          0.7097         68.3050

     Atom 68  H   pos: (  0.008023  0.139634  1.527957)  bare sigma:          12.07
            11.8781          2.2731         12.7964
             2.1491          0.7755          0.7160
            14.8604          0.9263         23.5595

     Atom 69  H   pos: (  0.204436  0.193310  1.649841)  bare sigma:          14.93
            28.1335         10.8930         -1.8792
            10.9542         10.1524         -0.8597
            -2.6239         -1.3480          6.5131

     Atom 70  O   pos: (  0.635741  0.164678  0.209007)  bare sigma:          67.98
            57.4954          0.9276         -0.4598
             2.7658         71.7408          4.4125
             1.5134          0.8318         74.7114

     Atom 71  H   pos: (  0.628555  0.053436  0.307254)  bare sigma:          13.41
             2.1582          1.2031         -1.2773
             0.7102         19.5268        -15.3721
            -0.6137        -14.7612         18.5388

     Atom 72  H   pos: (  0.577363  0.110567  0.084538)  bare sigma:          13.94
             7.7698          3.6672          8.6913
             4.5874          7.8154         10.2837
             8.4060          7.8869         26.2228

     Atom 73  Ca  pos: (  0.379047  0.389550  0.913206)  bare sigma:         103.84
           102.9560         -3.2234         -5.2520
            -3.0283        109.8590          0.3019
            -4.5648         -0.0220         98.7125

     Atom 74  Si  pos: ( -0.088371  0.367060  0.733644)  bare sigma:         -28.54
           -26.7394          2.5187          1.3782
             2.6811        -31.9694          0.4465
             1.0975          0.9972        -26.9027

     Atom 75  O   pos: ( -0.325706  0.333916  0.762220)  bare sigma:          34.26
            34.4599         -4.1613         -4.5354
            -5.6902         28.1560         -0.5228
            -7.6021         -1.4217         40.1642

     Atom 76  O   pos: (  0.021066  0.482751  0.913581)  bare sigma:          31.66
            27.1550          2.1265         -0.7987
             2.8893         28.5232          3.7253
             0.6873          3.8970         39.2960

     Atom 77  O   pos: ( -0.000540  0.136861  0.720192)  bare sigma:          51.19
            46.4174         -6.2672         -0.1702
            -6.9374         59.3489         -1.0454
            -0.3412          0.2823         47.8080

     Atom 78  O   pos: ( -0.046824  0.466140  0.515700)  bare sigma:          37.23
            49.4298         -2.8375          0.4081
            -2.5942         34.9506          1.4749
             0.6939         -0.2974         27.3136

     Atom 79  Ca  pos: (  0.041381  0.838905  0.903784)  bare sigma:         103.51
           104.5741         -2.7038         -1.6564
            -2.2359        108.6485         -2.6761
            -1.8049         -2.3951         97.3178

     Atom 80  Si  pos: ( -0.479152  0.872900  0.728794)  bare sigma:         -28.37
           -29.1866          1.5836         -1.9837
             1.4897        -30.7206          1.8982
            -2.7880          1.7787        -25.1917

     Atom 81  O   pos: ( -0.623692  0.744474  0.875186)  bare sigma:          30.72
            31.4570         -1.6582         -1.2277
             0.3254         40.1576         -2.8903
             0.5445         -0.4341         20.5507

     Atom 82  O   pos: ( -0.290975  0.945277  0.865578)  bare sigma:          27.30
            30.9122         -1.9355         -1.5076
            -2.5041         32.3589         -0.1175
            -5.3850         -1.5119         18.6151

     Atom 83  O   pos: ( -0.410308  0.766773  0.525153)  bare sigma:          36.56
            27.7293         -2.1736         -2.4968
            -2.6156         48.2509         16.5903
            -1.6416         12.2837         33.7130

     Atom 84  Ca  pos: (  0.235079 -0.077177  1.190249)  bare sigma:         102.47
            95.3387          0.0107          5.3816
            -0.6693        115.2645         -0.9721
             5.7885         -0.0017         96.8171

     Atom 85  Si  pos: ( -0.269222 -0.076600  1.408769)  bare sigma:         -28.05
           -28.0604          5.5671          3.7040
             5.3505        -28.8503          1.2845
             3.2076          0.8939        -27.2487

     Atom 86  O   pos: ( -0.161964  0.132282  1.353529)  bare sigma:          36.66
            27.1191          7.4480          3.6074
            10.6187         49.0244        -10.0125
             1.6724        -11.3014         33.8333

     Atom 87  O   pos: (  0.561344 -0.161629  1.250482)  bare sigma:          38.62
            47.2656          1.6439         11.4358
            -0.3202         33.5309          4.9163
             9.9514          4.3186         35.0767

     Atom 88  O   pos: ( -0.330260 -0.069938  1.646401)  bare sigma:          31.47
            36.9020          3.4576          2.0780
             3.3052         40.9415          5.6661
             3.1829          3.4898         16.5709

     Atom 89  Ca  pos: ( -0.104372  0.432420  1.233156)  bare sigma:         104.11
            98.8348          1.7665         -7.1508
             1.1161        111.0903         -6.5272
            -7.4512         -6.5393        102.4133

     Atom 90  Si  pos: (  0.372451  0.409119  1.359530)  bare sigma:         -28.32
           -28.7454          5.0088          0.8182
             5.3082        -31.6663          0.5301
             0.8553         -0.0496        -24.5525

     Atom 91  O   pos: (  0.243635  0.253991  1.229628)  bare sigma:          31.54
            21.1265          0.4917         -0.1458
             2.9508         48.5519          6.5731
            -1.6313          0.3810         24.9438

     Atom 92  O   pos: ( -0.444883  0.508297  1.232186)  bare sigma:          32.33
            41.0399         -1.6956          0.8762
            -1.7999         30.1197          0.6546
             4.4136          3.2183         25.8157

     Atom 93  O   pos: (  0.212309  0.596588  1.404137)  bare sigma:          44.41
            44.1379         -0.7711         -3.0144
            -0.2309         45.0759          0.0586
            -2.9290          0.0062         44.0195

     Atom 94  O   pos: ( -0.573986  0.355135  1.592425)  bare sigma:          31.07
            42.7703         -1.6530          7.3521
            -2.3101         26.9984         -0.9863
             4.9514          0.3872         23.4445

     Atom 95  Ca  pos: ( -0.730995  0.622412  1.773277)  bare sigma:          99.73
            95.4755          1.1007         -3.7548
             0.2548        104.5945          6.7490
            -2.7623          6.9655         99.1233

     Atom 96  Ca  pos: ( -0.289170  0.258051  1.741961)  bare sigma:         105.08
           100.7793         -3.5771          7.7255
            -4.0919        111.8086         -4.2037
             9.4943         -3.5073        102.6509

     Atom 97  Ca  pos: ( -0.376718  0.453393  0.423920)  bare sigma:          99.89
           100.0368          1.2643          6.9986
            -0.1885        105.6846          5.8436
             6.7231          7.3011         93.9541

     Atom 98  O   pos: (  0.875695 -0.529087  1.926917)  bare sigma:          41.15
            51.8523          1.7439         -0.5044
             4.2938         54.2873         -8.8085
             5.4780         -3.8001         17.2983

     Atom 99  H   pos: (  0.826484 -0.524446  2.061416)  bare sigma:          19.23
            16.1895          0.4814         -5.8587
             0.9896         16.4762         -1.0746
            -4.9600         -0.8010         25.0245

     Atom100  O   pos: ( -0.649972  0.894797  1.954836)  bare sigma:          45.03
            52.0035          2.6520         -0.6177
             3.4989         40.4164         15.8284
            -1.8569         18.7415         42.6736

     Atom101  H   pos: (  0.575485 -0.816303  1.872330)  bare sigma:          17.24
            11.5681         -0.0565          0.1905
            -0.0590         21.7871         -8.6004
            -0.0609         -8.5134         18.3707

     Atom102  O   pos: (  0.579802 -0.587333  1.674434)  bare sigma:          69.76
            73.9532         -4.2123          6.7790
            -4.6192         68.7796          0.4367
             6.4442          0.4294         66.5382

     Atom103  H   pos: (  0.480327 -0.484175  1.699735)  bare sigma:          16.92
            20.8442        -12.3817          0.3107
           -13.1736         21.4780         -0.6751
            -1.1341          0.6146          8.4342

     Atom104  H   pos: (  0.693398 -0.559722  1.769491)  bare sigma:          11.89
            21.0411          2.6963         15.5262
             3.4815          1.8267          3.2439
            15.5534          2.7127         12.7981

     Atom105  O   pos: ( -0.193184  0.555812  1.595440)  bare sigma:          60.33
            58.8205          8.2299         -0.1876
             9.8719         65.8145          0.6453
            -0.1311         -0.7436         56.3600

     Atom106  H   pos: ( -0.313015  0.622020  1.548429)  bare sigma:          17.16
            22.7456         -4.8843          5.3678
            -5.5722         16.5847         -2.2130
             5.0542         -2.0015         12.1571

     Atom107  H   pos: ( -0.102459  0.677158  1.622547)  bare sigma:           9.18
            11.8170         16.3962          2.0149
            18.3017         17.4064          2.3365
             2.0849          1.9247         -1.6896

     Atom108  O   pos: ( -0.011899  0.849009  0.531355)  bare sigma:          65.62
            62.6346          2.0825         -2.5660
             2.7591         70.4738         -3.7848
            -2.1603         -2.2706         63.7400

     Atom109  H   pos: (  0.003705  0.700748  0.512069)  bare sigma:          11.89
             1.7400          0.2100         -0.0075
            -1.1684         34.0402          1.4450
            -0.4174          1.6237         -0.0999

     Atom110  H   pos: ( -0.160034  0.852912  0.527106)  bare sigma:          14.03
            31.5265          0.9135         -0.3256
             1.9909          6.6950          0.2251
            -0.2101         -0.0352          3.8618

     Atom111  O   pos: ( -0.457566  0.693919  0.149810)  bare sigma:          71.12
            67.0505          2.6569         -3.1790
             3.1646         68.6486          0.3829
            -3.5085          0.0331         77.6593

     Atom112  H   pos: ( -0.468356  0.769929  0.278660)  bare sigma:          12.51
             0.4928          0.0108         -0.2913
            -0.0303          8.5794          9.8674
            -0.3383          7.8287         28.4665

     Atom113  H   pos: ( -0.353745  0.763069  0.075955)  bare sigma:          16.89
            18.2233          6.9854         -9.2878
             7.2094         16.4870         -5.2582
            -8.7591         -4.9021         15.9746

     Atom114  O   pos: ( -0.458960  1.160572  0.279276)  bare sigma:          66.98
            68.9211          4.3781          3.0165
             4.0286         59.9213          0.6055
             1.7653          0.8067         72.0903

     Atom115  H   pos: ( -0.362224  1.171636  0.390356)  bare sigma:          13.24
            15.9371          6.2368         13.1395
             4.9183          5.4405          3.2184
            13.8938          4.2672         18.3451

     Atom116  H   pos: ( -0.580966  1.111838  0.340074)  bare sigma:          16.44
            24.3531          4.5199         -4.8822
             4.8067          9.8193         -2.8294
            -5.8008         -3.2075         15.1537

     Diamagnetic contribution in ppm:

     Atom  1  O   pos: (  0.005254  0.524074  1.974780)  dia sigma:          18.18
            18.3039         -0.4064          0.4115
            -0.4064         17.9109          0.0686
             0.4115          0.0686         18.3210

     Atom  2  H   pos: ( -0.035388  1.471695  0.022420)  dia sigma:           0.92
             0.9194         -0.0000         -0.0000
            -0.0000          0.9194         -0.0000
            -0.0000         -0.0000          0.9194

     Atom  3  H   pos: ( -0.212298  1.537966 -0.125784)  dia sigma:           0.98
             0.9777         -0.0000         -0.0000
            -0.0000          0.9777         -0.0000
            -0.0000         -0.0000          0.9777

     Atom  4  O   pos: (  0.172846  0.069621  0.104794)  dia sigma:          18.17
            18.2596          0.0077         -0.5778
             0.0077         18.1709         -0.3402
            -0.5778         -0.3402         18.0695

     Atom  5  H   pos: (  0.120265 -0.034398  0.190627)  dia sigma:           1.02
             1.0178         -0.0000         -0.0000
            -0.0000          1.0178         -0.0000
            -0.0000         -0.0000          1.0178

     Atom  6  H   pos: (  0.296321  0.015739  0.040075)  dia sigma:           0.93
             0.9339         -0.0000         -0.0000
            -0.0000          0.9339         -0.0000
            -0.0000         -0.0000          0.9339

     Atom  7  O   pos: ( -0.346693  1.566752  0.256809)  dia sigma:          17.99
            17.8198          0.1388         -0.2062
             0.1388         18.3526          0.4404
            -0.2062          0.4404         17.7847

     Atom  8  H   pos: ( -0.406557  1.439069  0.220025)  dia sigma:           1.02
             1.0160         -0.0000         -0.0000
            -0.0000          1.0160         -0.0000
            -0.0000         -0.0000          1.0160

     Atom  9  H   pos: ( -0.450341  1.628465  0.348774)  dia sigma:           0.91
             0.9085         -0.0000         -0.0000
            -0.0000          0.9085         -0.0000
            -0.0000         -0.0000          0.9085

     Atom 10  O   pos: ( -0.012744  0.738915  0.008402)  dia sigma:          18.24
            18.0976         -0.1602          0.3025
            -0.1602         18.8033          0.2569
             0.3025          0.2569         17.8313

     Atom 11  H   pos: (  0.081102  0.627276  0.028119)  dia sigma:           0.97
             0.9724         -0.0000         -0.0000
            -0.0000          0.9724         -0.0000
            -0.0000         -0.0000          0.9724

     Atom 12  H   pos: (  0.042230  0.856910  0.074312)  dia sigma:           0.99
             0.9912         -0.0000         -0.0000
            -0.0000          0.9912         -0.0000
            -0.0000         -0.0000          0.9912

     Atom 13  O   pos: (  0.296170  0.343195  0.443623)  dia sigma:          18.16
            18.1770         -0.1369         -0.0190
            -0.1369         18.6583          0.3438
            -0.0190          0.3438         17.6327

     Atom 14  H   pos: (  0.152424  0.398570  0.462713)  dia sigma:           0.86
             0.8553         -0.0000         -0.0000
            -0.0000          0.8553         -0.0000
            -0.0000         -0.0000          0.8553

     Atom 15  H   pos: (  0.277666  0.205781  0.402556)  dia sigma:           1.03
             1.0316         -0.0000         -0.0000
            -0.0000          1.0316         -0.0000
            -0.0000         -0.0000          1.0316

     Atom 16  O   pos: ( -0.421436  0.914711  1.550953)  dia sigma:          18.04
            18.6422          0.0367         -0.0098
             0.0367         18.1301          0.0114
            -0.0098          0.0114         17.3500

     Atom 17  H   pos: ( -0.547719  0.987866  1.548383)  dia sigma:           1.00
             1.0037         -0.0000         -0.0000
            -0.0000          1.0037         -0.0000
            -0.0000         -0.0000          1.0037

     Atom 18  H   pos: ( -0.324893  1.030798  1.549424)  dia sigma:           0.92
             0.9217         -0.0000         -0.0000
            -0.0000          0.9217         -0.0000
            -0.0000         -0.0000          0.9217

     Atom 19  O   pos: ( -0.212777  1.297864  0.545150)  dia sigma:          18.16
            18.4804         -0.2664          0.1010
            -0.2664         18.2775         -0.4060
             0.1010         -0.4060         17.7190

     Atom 20  H   pos: ( -0.241157  1.423640  0.475274)  dia sigma:           0.99
             0.9887         -0.0000         -0.0000
            -0.0000          0.9887         -0.0000
            -0.0000         -0.0000          0.9887

     Atom 21  H   pos: ( -0.065043  1.292913  0.540952)  dia sigma:           0.97
             0.9672         -0.0000         -0.0000
            -0.0000          0.9672         -0.0000
            -0.0000         -0.0000          0.9672

     Atom 22  O   pos: ( -0.286957  0.797596  1.975671)  dia sigma:          18.16
            18.3076         -0.2160          0.1671
            -0.2160         17.6552         -0.2250
             0.1671         -0.2250         18.5124

     Atom 23  H   pos: ( -0.383764  1.691144  0.034274)  dia sigma:           0.97
             0.9735         -0.0000         -0.0000
            -0.0000          0.9735         -0.0000
            -0.0000         -0.0000          0.9735

     Atom 24  H   pos: ( -0.433803  0.835157  1.954772)  dia sigma:           0.89
             0.8895         -0.0000         -0.0000
            -0.0000          0.8895         -0.0000
            -0.0000         -0.0000          0.8895

     Atom 25  Ca  pos: ( -0.233425  1.286906  0.901639)  dia sigma:          -4.22
            -4.2086         -0.0021          0.0143
            -0.0021         -4.2394          0.0078
             0.0143          0.0078         -4.2109

     Atom 26  Si  pos: ( -0.724230  1.262453  0.750738)  dia sigma:           1.96
             1.9502         -0.0273          0.0118
            -0.0273          1.9651         -0.0104
             0.0118         -0.0104          1.9716

     Atom 27  O   pos: ( -0.897547  1.188894  0.899491)  dia sigma:          17.81
            17.9058          0.0615         -0.1205
             0.0615         17.7022         -0.0717
            -0.1205         -0.0717         17.8286

     Atom 28  O   pos: ( -0.575573  1.412423  0.864652)  dia sigma:          17.77
            17.7636          0.1057          0.1045
             0.1057         17.8073          0.0702
             0.1045          0.0702         17.7334

     Atom 29  O   pos: ( -0.603741  1.074185  0.656561)  dia sigma:          18.37
            18.2928         -0.3176         -0.0058
            -0.3176         18.6007          0.0264
            -0.0058          0.0264         18.2312

     Atom 30  O   pos: ( -0.829276  1.368887  0.556395)  dia sigma:          18.42
            18.2904         -0.0056          0.1527
            -0.0056         18.5146         -0.3140
             0.1527         -0.3140         18.4522

     Atom 31  Ca  pos: (  0.686409 -0.076239  0.823682)  dia sigma:          -4.23
            -4.2372          0.0093         -0.0023
             0.0093         -4.2432          0.0090
            -0.0023          0.0090         -4.2072

     Atom 32  Si  pos: (  0.165768 -0.038965  0.751964)  dia sigma:           1.94
             1.9192         -0.0285          0.0042
            -0.0285          1.9587          0.0099
             0.0042          0.0099          1.9311

     Atom 33  O   pos: (  0.046789 -0.191077  0.895540)  dia sigma:          17.74
            17.7302          0.0826         -0.1268
             0.0826         17.6571         -0.0813
            -0.1268         -0.0813         17.8313

     Atom 34  O   pos: (  0.363327  0.036356  0.866898)  dia sigma:          17.79
            17.8948          0.0384          0.1663
             0.0384         17.7326          0.0505
             0.1663          0.0505         17.7399

     Atom 35  O   pos: (  0.218357 -0.115973  0.524842)  dia sigma:          18.22
            18.1660         -0.2056         -0.2400
            -0.2056         18.0769          0.1724
            -0.2400          0.1724         18.4054

     Atom 36  Ca  pos: ( -0.421914  0.861702  1.185911)  dia sigma:          -4.21
            -4.2189          0.0017          0.0070
             0.0017         -4.2093          0.0002
             0.0070          0.0002         -4.2148

     Atom 37  Si  pos: (  0.101246  0.824341  1.381954)  dia sigma:           1.91
             1.8984         -0.0564          0.0078
            -0.0564          1.9659          0.0146
             0.0078          0.0146          1.8733

     Atom 38  O   pos: ( -0.740833  0.982336  1.284542)  dia sigma:          17.80
            17.8327          0.1164         -0.1595
             0.1164         17.7769         -0.0847
            -0.1595         -0.0847         17.8039

     Atom 39  O   pos: ( -0.086674  0.784032  1.235141)  dia sigma:          17.83
            17.8952          0.0361          0.1809
             0.0361         17.7269          0.0715
             0.1809          0.0715         17.8603

     Atom 40  O   pos: ( -0.956617  0.865897  1.623935)  dia sigma:          17.72
            17.6183          0.0778         -0.1122
             0.0778         17.5825         -0.0407
            -0.1122         -0.0407         17.9485

     Atom 41  Ca  pos: (  0.527027 -0.517211  1.206910)  dia sigma:          -4.21
            -4.2356          0.0058          0.0090
             0.0058         -4.2233          0.0077
             0.0090          0.0077         -4.1749

     Atom 42  Si  pos: (  0.010261 -0.473791  1.371715)  dia sigma:           1.96
             1.9587         -0.0422         -0.0128
            -0.0422          2.0060          0.0210
            -0.0128          0.0210          1.9294

     Atom 43  O   pos: ( -0.369628  1.216031  1.212212)  dia sigma:          17.86
            17.8813          0.1047          0.1291
             0.1047         17.8597          0.1300
             0.1291          0.1300         17.8451

     Atom 44  O   pos: (  0.219146 -0.413061  1.269096)  dia sigma:          17.86
            17.9731          0.1420         -0.0411
             0.1420         17.7394         -0.0114
            -0.0411         -0.0114         17.8648

     Atom 45  O   pos: ( -0.083307 -0.243848  1.413165)  dia sigma:          18.33
            18.3232         -0.2741          0.0277
            -0.2741         18.5646          0.0344
             0.0277          0.0344         18.1123

     Atom 46  O   pos: (  0.039879 -0.576127  1.584913)  dia sigma:          17.82
            17.6270          0.0348          0.0862
             0.0348         17.8952         -0.1000
             0.0862         -0.1000         17.9310

     Atom 47  Ca  pos: (  0.133559 -0.738748  1.862176)  dia sigma:          -4.23
            -4.2093          0.0259          0.0094
             0.0259         -4.2311          0.0102
             0.0094          0.0102         -4.2404

     Atom 48  Ca  pos: ( -0.027208 -0.235834  1.773098)  dia sigma:          -4.21
            -4.1993         -0.0063         -0.0075
            -0.0063         -4.2120          0.0223
            -0.0075          0.0223         -4.2298

     Atom 49  Si  pos: ( -0.823081  1.580917  0.429032)  dia sigma:           1.92
             1.9172         -0.0318         -0.0167
            -0.0318          1.9390         -0.0351
            -0.0167         -0.0351          1.8917

     Atom 50  O   pos: ( -0.859533  1.513884  0.202810)  dia sigma:          17.74
            17.6647         -0.0103          0.0348
            -0.0103         17.6283          0.2131
             0.0348          0.2131         17.9269

     Atom 51  O   pos: (  0.611380 -0.121472  0.487533)  dia sigma:          17.71
            17.8307          0.1703          0.0507
             0.1703         17.6358          0.0072
             0.0507          0.0072         17.6556

     Atom 52  O   pos: (  0.321521 -0.253823  1.661246)  dia sigma:          18.04
            18.0287          0.4079          0.1097
             0.4079         17.7642          0.3767
             0.1097          0.3767         18.3169

     Atom 53  H   pos: (  0.308598 -0.307404  1.525508)  dia sigma:           1.00
             1.0047         -0.0000         -0.0000
            -0.0000          1.0047         -0.0000
            -0.0000         -0.0000          1.0047

     Atom 54  H   pos: (  0.451143 -0.175042  1.661110)  dia sigma:           0.90
             0.8969         -0.0000         -0.0000
            -0.0000          0.8969         -0.0000
            -0.0000         -0.0000          0.8969

     Atom 55  O   pos: ( -0.568548  0.414717  2.019982)  dia sigma:          18.02
            17.5265          0.2414         -0.2875
             0.2414         18.6586          0.1559
            -0.2875          0.1559         17.8708

     Atom 56  H   pos: ( -0.727076  1.416601  0.056981)  dia sigma:           0.84
             0.8430         -0.0000         -0.0000
            -0.0000          0.8430         -0.0000
            -0.0000         -0.0000          0.8430

     Atom 57  H   pos: ( -0.722457  1.204131 -0.038790)  dia sigma:           1.05
             1.0536         -0.0000         -0.0000
            -0.0000          1.0536         -0.0000
            -0.0000         -0.0000          1.0536

     Atom 58  O   pos: (  0.348065 -0.483993  2.077434)  dia sigma:          18.13
            18.1467          0.5272          0.0737
             0.5272         18.1606         -0.4164
             0.0737         -0.4164         18.0914

     Atom 59  H   pos: (  0.233390  0.347260  0.104872)  dia sigma:           1.00
             0.9985         -0.0000         -0.0000
            -0.0000          0.9985         -0.0000
            -0.0000         -0.0000          0.9985

     Atom 60  H   pos: (  0.466015 -0.401203  2.103806)  dia sigma:           0.98
             0.9807         -0.0000         -0.0000
            -0.0000          0.9807         -0.0000
            -0.0000         -0.0000          0.9807

     Atom 61  O   pos: ( -0.191012  0.121209  2.046665)  dia sigma:          18.16
            18.7513          0.2452         -0.1785
             0.2452         17.6262          0.2260
            -0.1785          0.2260         18.1103

     Atom 62  H   pos: ( -0.369437  1.082883  0.086259)  dia sigma:           0.90
             0.9007         -0.0000         -0.0000
            -0.0000          0.9007         -0.0000
            -0.0000         -0.0000          0.9007

     Atom 63  H   pos: ( -0.056622  0.168047  2.072138)  dia sigma:           1.04
             1.0356         -0.0000         -0.0000
            -0.0000          1.0356         -0.0000
            -0.0000         -0.0000          1.0356

     Atom 64  O   pos: (  0.102035  1.063751  0.215063)  dia sigma:          18.14
            17.4785          0.1388         -0.1867
             0.1388         18.7182         -0.1779
            -0.1867         -0.1779         18.2353

     Atom 65  H   pos: ( -0.894094  1.220801  0.244134)  dia sigma:           1.00
             0.9983         -0.0000         -0.0000
            -0.0000          0.9983         -0.0000
            -0.0000         -0.0000          0.9983

     Atom 66  H   pos: (  0.064567  0.996670  0.343004)  dia sigma:           0.93
             0.9324         -0.0000         -0.0000
            -0.0000          0.9324         -0.0000
            -0.0000         -0.0000          0.9324

     Atom 67  O   pos: (  0.067378  0.141598  1.666633)  dia sigma:          18.06
            18.4487          0.3336          0.2323
             0.3336         17.5387         -0.0203
             0.2323         -0.0203         18.1902

     Atom 68  H   pos: (  0.008023  0.139634  1.527957)  dia sigma:           0.93
             0.9256         -0.0000         -0.0000
            -0.0000          0.9256         -0.0000
            -0.0000         -0.0000          0.9256

     Atom 69  H   pos: (  0.204436  0.193310  1.649841)  dia sigma:           0.97
             0.9688         -0.0000         -0.0000
            -0.0000          0.9688         -0.0000
            -0.0000         -0.0000          0.9688

     Atom 70  O   pos: (  0.635741  0.164678  0.209007)  dia sigma:          18.23
            17.6715          0.1725          0.3242
             0.1725         18.2829         -0.1881
             0.3242         -0.1881         18.7307

     Atom 71  H   pos: (  0.628555  0.053436  0.307254)  dia sigma:           0.95
             0.9521         -0.0000         -0.0000
            -0.0000          0.9521         -0.0000
            -0.0000         -0.0000          0.9521

     Atom 72  H   pos: (  0.577363  0.110567  0.084538)  dia sigma:           0.96
             0.9603         -0.0000         -0.0000
            -0.0000          0.9603         -0.0000
            -0.0000         -0.0000          0.9603

     Atom 73  Ca  pos: (  0.379047  0.389550  0.913206)  dia sigma:          -4.22
            -4.2187          0.0008          0.0182
             0.0008         -4.2401          0.0043
             0.0182          0.0043         -4.1955

     Atom 74  Si  pos: ( -0.088371  0.367060  0.733644)  dia sigma:           1.96
             1.9467         -0.0300         -0.0088
            -0.0300          2.0014         -0.0026
            -0.0088         -0.0026          1.9360

     Atom 75  O   pos: ( -0.325706  0.333916  0.762220)  dia sigma:          17.71
            17.8803          0.0451         -0.0098
             0.0451         17.6015         -0.0561
            -0.0098         -0.0561         17.6471

     Atom 76  O   pos: (  0.021066  0.482751  0.913581)  dia sigma:          17.78
            17.7667          0.0562          0.1022
             0.0562         17.7355          0.1307
             0.1022          0.1307         17.8478

     Atom 77  O   pos: ( -0.000540  0.136861  0.720192)  dia sigma:          18.49
            18.5317         -0.2604          0.0126
            -0.2604         18.7499          0.0259
             0.0126          0.0259         18.1949

     Atom 78  O   pos: ( -0.046824  0.466140  0.515700)  dia sigma:          17.77
            17.7330          0.0282         -0.1078
             0.0282         17.6712         -0.1294
            -0.1078         -0.1294         17.8979

     Atom 79  Ca  pos: (  0.041381  0.838905  0.903784)  dia sigma:          -4.23
            -4.2341          0.0069          0.0074
             0.0069         -4.2409          0.0077
             0.0074          0.0077         -4.2072

     Atom 80  Si  pos: ( -0.479152  0.872900  0.728794)  dia sigma:           1.93
             1.9382         -0.0188          0.0176
            -0.0188          1.9607         -0.0165
             0.0176         -0.0165          1.8998

     Atom 81  O   pos: ( -0.623692  0.744474  0.875186)  dia sigma:          17.75
            17.7245          0.0816         -0.1322
             0.0816         17.7167         -0.0860
            -0.1322         -0.0860         17.8041

     Atom 82  O   pos: ( -0.290975  0.945277  0.865578)  dia sigma:          17.83
            17.9091          0.0508          0.1674
             0.0508         17.7539          0.0670
             0.1674          0.0670         17.8213

     Atom 83  O   pos: ( -0.410308  0.766773  0.525153)  dia sigma:          17.80
            17.7303          0.0186         -0.0720
             0.0186         17.6835          0.1180
            -0.0720          0.1180         17.9779

     Atom 84  Ca  pos: (  0.235079 -0.077177  1.190249)  dia sigma:          -4.20
            -4.1847         -0.0086         -0.0106
            -0.0086         -4.2422          0.0079
            -0.0106          0.0079         -4.1734

     Atom 85  Si  pos: ( -0.269222 -0.076600  1.408769)  dia sigma:           1.93
             1.9461         -0.0485         -0.0232
            -0.0485          1.9423         -0.0041
            -0.0232         -0.0041          1.9107

     Atom 86  O   pos: ( -0.161964  0.132282  1.353529)  dia sigma:          17.73
            17.7034          0.1388          0.0036
             0.1388         17.8158          0.0008
             0.0036          0.0008         17.6710

     Atom 87  O   pos: (  0.561344 -0.161629  1.250482)  dia sigma:          17.73
            17.7653          0.0658          0.1429
             0.0658         17.6387          0.0608
             0.1429          0.0608         17.7856

     Atom 88  O   pos: ( -0.330260 -0.069938  1.646401)  dia sigma:          17.67
            17.6370          0.0253         -0.0467
             0.0253         17.4977         -0.0067
            -0.0467         -0.0067         17.8773

     Atom 89  Ca  pos: ( -0.104372  0.432420  1.233156)  dia sigma:          -4.20
            -4.1936         -0.0015          0.0216
            -0.0015         -4.2318          0.0187
             0.0216          0.0187         -4.1836

     Atom 90  Si  pos: (  0.372451  0.409119  1.359530)  dia sigma:           1.94
             1.9468         -0.0475         -0.0086
            -0.0475          1.9696          0.0023
            -0.0086          0.0023          1.8977

     Atom 91  O   pos: (  0.243635  0.253991  1.229628)  dia sigma:          17.77
            17.7687          0.0995          0.1216
             0.0995         17.7563          0.0754
             0.1216          0.0754         17.7706

     Atom 92  O   pos: ( -0.444883  0.508297  1.232186)  dia sigma:          17.74
            17.7929          0.0905         -0.1509
             0.0905         17.6558         -0.0592
            -0.1509         -0.0592         17.7816

     Atom 93  O   pos: (  0.212309  0.596588  1.404137)  dia sigma:          18.33
            18.3298         -0.2817          0.0082
            -0.2817         18.5487          0.0227
             0.0082          0.0227         18.1040

     Atom 94  O   pos: ( -0.573986  0.355135  1.592425)  dia sigma:          17.73
            17.6193          0.0431          0.0234
             0.0431         17.6480         -0.0794
             0.0234         -0.0794         17.9313

     Atom 95  Ca  pos: ( -0.730995  0.622412  1.773277)  dia sigma:          -4.20
            -4.1743          0.0232          0.0006
             0.0232         -4.2157         -0.0176
             0.0006         -0.0176         -4.2082

     Atom 96  Ca  pos: ( -0.289170  0.258051  1.741961)  dia sigma:          -4.22
            -4.2039          0.0070         -0.0286
             0.0070         -4.2396          0.0152
            -0.0286          0.0152         -4.2066

     Atom 97  Ca  pos: ( -0.376718  0.453393  0.423920)  dia sigma:          -4.20
            -4.2112         -0.0026         -0.0159
            -0.0026         -4.2100         -0.0222
            -0.0159         -0.0222         -4.1870

     Atom 98  O   pos: (  0.875695 -0.529087  1.926917)  dia sigma:          17.76
            17.5881         -0.0427         -0.2952
            -0.0427         17.3596          0.0228
            -0.2952          0.0228         18.3301

     Atom 99  H   pos: (  0.826484 -0.524446  2.061416)  dia sigma:           1.08
             1.0803         -0.0000         -0.0000
            -0.0000          1.0803         -0.0000
            -0.0000         -0.0000          1.0803

     Atom100  O   pos: ( -0.649972  0.894797  1.954836)  dia sigma:          17.77
            17.5130         -0.1046          0.0047
            -0.1046         18.0043         -0.4402
             0.0047         -0.4402         17.8003

     Atom101  H   pos: (  0.575485 -0.816303  1.872330)  dia sigma:           1.03
             1.0343         -0.0000         -0.0000
            -0.0000          1.0343         -0.0000
            -0.0000         -0.0000          1.0343

     Atom102  O   pos: (  0.579802 -0.587333  1.674434)  dia sigma:          17.96
            18.3340         -0.4041          0.2927
            -0.4041         17.8632          0.2056
             0.2927          0.2056         17.6817

     Atom103  H   pos: (  0.480327 -0.484175  1.699735)  dia sigma:           1.02
             1.0177         -0.0000         -0.0000
            -0.0000          1.0177         -0.0000
            -0.0000         -0.0000          1.0177

     Atom104  H   pos: (  0.693398 -0.559722  1.769491)  dia sigma:           0.92
             0.9225         -0.0000         -0.0000
            -0.0000          0.9225         -0.0000
            -0.0000         -0.0000          0.9225

     Atom105  O   pos: ( -0.193184  0.555812  1.595440)  dia sigma:          18.17
            18.6269         -0.0277          0.4109
            -0.0277         18.2313         -0.0201
             0.4109         -0.0201         17.6635

     Atom106  H   pos: ( -0.313015  0.622020  1.548429)  dia sigma:           1.03
             1.0275         -0.0000         -0.0000
            -0.0000          1.0275         -0.0000
            -0.0000         -0.0000          1.0275

     Atom107  H   pos: ( -0.102459  0.677158  1.622547)  dia sigma:           0.88
             0.8826         -0.0000         -0.0000
            -0.0000          0.8826         -0.0000
            -0.0000         -0.0000          0.8826

     Atom108  O   pos: ( -0.011899  0.849009  0.531355)  dia sigma:          18.00
            18.3453         -0.2380         -0.0071
            -0.2380         18.2257          0.0681
            -0.0071          0.0681         17.4420

     Atom109  H   pos: (  0.003705  0.700748  0.512069)  dia sigma:           0.93
             0.9301         -0.0000         -0.0000
            -0.0000          0.9301         -0.0000
            -0.0000         -0.0000          0.9301

     Atom110  H   pos: ( -0.160034  0.852912  0.527106)  dia sigma:           0.97
             0.9673         -0.0000         -0.0000
            -0.0000          0.9673         -0.0000
            -0.0000         -0.0000          0.9673

     Atom111  O   pos: ( -0.457566  0.693919  0.149810)  dia sigma:          18.12
            17.9817          0.3380         -0.5083
             0.3380         17.9545          0.1711
            -0.5083          0.1711         18.4332

     Atom112  H   pos: ( -0.468356  0.769929  0.278660)  dia sigma:           0.93
             0.9258         -0.0000         -0.0000
            -0.0000          0.9258         -0.0000
            -0.0000         -0.0000          0.9258

     Atom113  H   pos: ( -0.353745  0.763069  0.075955)  dia sigma:           1.02
             1.0150         -0.0000         -0.0000
            -0.0000          1.0150         -0.0000
            -0.0000         -0.0000          1.0150

     Atom114  O   pos: ( -0.458960  1.160572  0.279276)  dia sigma:          18.24
            18.7817          0.3539          0.0696
             0.3539         17.6509         -0.0613
             0.0696         -0.0613         18.3006

     Atom115  H   pos: ( -0.362224  1.171636  0.390356)  dia sigma:           0.96
             0.9611         -0.0000         -0.0000
            -0.0000          0.9611         -0.0000
            -0.0000         -0.0000          0.9611

     Atom116  H   pos: ( -0.580966  1.111838  0.340074)  dia sigma:           1.01
             1.0103         -0.0000         -0.0000
            -0.0000          1.0103         -0.0000
            -0.0000         -0.0000          1.0103

     Paramagnetic contribution in ppm:

     Atom  1  O   pos: (  0.005254  0.524074  1.974780)  para sigma:         -33.95
           -24.5135         -5.5891         -1.3718
             2.9953        -47.1471          3.6806
            -0.7519          0.5839        -30.1914

     Atom  2  H   pos: ( -0.035388  1.471695  0.022420)  para sigma:           0.00
             0.0000          0.0000          0.0000
             0.0000          0.0000          0.0000
             0.0000          0.0000          0.0000

     Atom  3  H   pos: ( -0.212298  1.537966 -0.125784)  para sigma:           0.00
             0.0000          0.0000          0.0000
             0.0000          0.0000          0.0000
             0.0000          0.0000          0.0000

     Atom  4  O   pos: (  0.172846  0.069621  0.104794)  para sigma:         -28.68
           -26.0299         -2.2042        -10.8727
            -3.4212        -31.6958         -7.2415
           -10.5484         -9.8992        -28.3267

     Atom  5  H   pos: (  0.120265 -0.034398  0.190627)  para sigma:           0.00
             0.0000          0.0000          0.0000
             0.0000          0.0000          0.0000
             0.0000          0.0000          0.0000

     Atom  6  H   pos: (  0.296321  0.015739  0.040075)  para sigma:           0.00
             0.0000          0.0000          0.0000
             0.0000          0.0000          0.0000
             0.0000          0.0000          0.0000

     Atom  7  O   pos: ( -0.346693  1.566752  0.256809)  para sigma:         -31.71
           -37.5777         -5.2122        -13.5324
            -5.0529        -30.0296          5.2544
           -13.1866          8.6168        -27.5117

     Atom  8  H   pos: ( -0.406557  1.439069  0.220025)  para sigma:           0.00
             0.0000          0.0000          0.0000
             0.0000          0.0000          0.0000
             0.0000          0.0000          0.0000

     Atom  9  H   pos: ( -0.450341  1.628465  0.348774)  para sigma:           0.00
             0.0000          0.0000          0.0000
             0.0000          0.0000          0.0000
             0.0000          0.0000          0.0000

     Atom 10  O   pos: ( -0.012744  0.738915  0.008402)  para sigma:         -25.23
           -29.6554         -9.0427          9.2466
            -9.2654        -17.8918          9.7698
             9.9476         18.1418        -28.1401

     Atom 11  H   pos: (  0.081102  0.627276  0.028119)  para sigma:           0.00
             0.0000          0.0000          0.0000
             0.0000          0.0000          0.0000
             0.0000          0.0000          0.0000

     Atom 12  H   pos: (  0.042230  0.856910  0.074312)  para sigma:           0.00
             0.0000          0.0000          0.0000
             0.0000          0.0000          0.0000
             0.0000          0.0000          0.0000

     Atom 13  O   pos: (  0.296170  0.343195  0.443623)  para sigma:         -37.25
           -11.4148         -7.7723         -6.4144
            -1.4038        -54.2853          0.7558
            -6.4908          0.5133        -46.0648

     Atom 14  H   pos: (  0.152424  0.398570  0.462713)  para sigma:           0.00
             0.0000          0.0000          0.0000
             0.0000          0.0000          0.0000
             0.0000          0.0000          0.0000

     Atom 15  H   pos: (  0.277666  0.205781  0.402556)  para sigma:           0.00
             0.0000          0.0000          0.0000
             0.0000          0.0000          0.0000
             0.0000          0.0000          0.0000

     Atom 16  O   pos: ( -0.421436  0.914711  1.550953)  para sigma:         -29.90
           -17.8378          6.8571          1.7954
             2.8886        -28.7294          4.8366
             5.1512          8.4764        -43.1239

     Atom 17  H   pos: ( -0.547719  0.987866  1.548383)  para sigma:           0.00
             0.0000          0.0000          0.0000
             0.0000          0.0000          0.0000
             0.0000          0.0000          0.0000

     Atom 18  H   pos: ( -0.324893  1.030798  1.549424)  para sigma:           0.00
             0.0000          0.0000          0.0000
             0.0000          0.0000          0.0000
             0.0000          0.0000          0.0000

     Atom 19  O   pos: ( -0.212777  1.297864  0.545150)  para sigma:         -32.19
           -21.6796         -1.2006          9.6686
            -0.6607        -40.0718         -4.2724
            14.6789         -8.1865        -34.8269

     Atom 20  H   pos: ( -0.241157  1.423640  0.475274)  para sigma:           0.00
             0.0000          0.0000          0.0000
             0.0000          0.0000          0.0000
             0.0000          0.0000          0.0000

     Atom 21  H   pos: ( -0.065043  1.292913  0.540952)  para sigma:           0.00
             0.0000          0.0000          0.0000
             0.0000          0.0000          0.0000
             0.0000          0.0000          0.0000

     Atom 22  O   pos: ( -0.286957  0.797596  1.975671)  para sigma:         -48.72
           -34.9222         -6.4794          1.4638
            -6.7683        -54.9439         -6.6100
             3.5563         -6.8072        -56.2993

     Atom 23  H   pos: ( -0.383764  1.691144  0.034274)  para sigma:           0.00
             0.0000          0.0000          0.0000
             0.0000          0.0000          0.0000
             0.0000          0.0000          0.0000

     Atom 24  H   pos: ( -0.433803  0.835157  1.954772)  para sigma:           0.00
             0.0000          0.0000          0.0000
             0.0000          0.0000          0.0000
             0.0000          0.0000          0.0000

     Atom 25  Ca  pos: ( -0.233425  1.286906  0.901639)  para sigma:        -487.88
          -502.4900          0.3729        -19.7292
            -0.4234       -466.1187        -10.0060
           -19.6583        -12.0631       -495.0371

     Atom 26  Si  pos: ( -0.724230  1.262453  0.750738)  para sigma:        -400.13
          -387.7085         22.6617        -13.1974
            21.6059       -405.7468         12.0304
            -3.5807          5.7249       -406.9401

     Atom 27  O   pos: ( -0.897547  1.188894  0.899491)  para sigma:        -102.20
           -92.7350          2.5755         -5.1147
             2.1948        -89.2521         -4.1861
             0.5439         -1.7796       -124.6057

     Atom 28  O   pos: ( -0.575573  1.412423  0.864652)  para sigma:        -100.86
          -114.3773          3.3885          1.2594
            10.6192        -65.8984         -1.9130
            -3.4485         -8.5445       -122.3111

     Atom 29  O   pos: ( -0.603741  1.074185  0.656561)  para sigma:         -62.15
           -67.3846        -23.5999         -3.3450
           -22.6335        -48.6788          3.2569
            -2.7335          3.3955        -70.3968

     Atom 30  O   pos: ( -0.829276  1.368887  0.556395)  para sigma:         -69.09
           -78.0027         -4.8523          9.3263
            -2.5904        -67.2408        -19.0224
             9.0118        -18.4787        -62.0249

     Atom 31  Ca  pos: (  0.686409 -0.076239  0.823682)  para sigma:        -448.49
          -442.5856         -8.2704          6.2504
            -8.5786       -449.0364          6.9996
             4.4897          7.6104       -453.8566

     Atom 32  Si  pos: (  0.165768 -0.038965  0.751964)  para sigma:        -399.78
          -396.7738         27.0422         -4.1968
            21.8650       -401.9992         -5.0976
            -0.9625         -6.9025       -400.5530

     Atom 33  O   pos: (  0.046789 -0.191077  0.895540)  para sigma:        -100.06
          -113.1127          1.3417          8.8979
             6.3344        -75.2966         -0.8870
             9.7904          9.4429       -111.7702

     Atom 34  O   pos: (  0.363327  0.036356  0.866898)  para sigma:        -106.53
           -88.2227         -5.8976          1.6089
            -8.0124       -106.7084          6.1676
            -5.3516          3.6353       -124.6490

     Atom 35  O   pos: (  0.218357 -0.115973  0.524842)  para sigma:         -62.20
           -66.2054         -9.0052         -9.5058
           -13.9325        -67.8652         13.8637
            -9.4699         11.2734        -52.5319

     Atom 36  Ca  pos: ( -0.421914  0.861702  1.185911)  para sigma:        -480.10
          -481.0018        -18.5430        -11.4330
           -16.8245       -475.4406         -2.9184
           -10.9123         -1.5583       -483.8603

     Atom 37  Si  pos: (  0.101246  0.824341  1.381954)  para sigma:        -406.10
          -396.5656         38.3415         -8.9874
            41.5854       -438.8321         -5.1496
            -9.4479         -2.3135       -382.9057

     Atom 38  O   pos: ( -0.740833  0.982336  1.284542)  para sigma:         -95.74
           -93.4046         13.4480        -13.7207
            13.3122        -76.0077        -17.6807
           -11.4940        -15.6688       -117.7933

     Atom 39  O   pos: ( -0.086674  0.784032  1.235141)  para sigma:        -108.76
          -100.9987         -4.9794          7.8459
            -5.2553       -113.1401         -2.9613
             0.1030         -0.4396       -112.1427

     Atom 40  O   pos: ( -0.956617  0.865897  1.623935)  para sigma:         -98.63
           -97.4045          0.5621        -15.7211
            -0.0377        -93.4765         17.0746
            -7.9965          7.2798       -105.0049

     Atom 41  Ca  pos: (  0.527027 -0.517211  1.206910)  para sigma:        -490.51
          -480.5357        -23.6960         -9.7911
           -25.0251       -473.4889         -0.0367
            -8.1716         -1.4773       -517.4909

     Atom 42  Si  pos: (  0.010261 -0.473791  1.371715)  para sigma:        -402.45
          -397.9653         22.6303         10.3495
            24.6711       -432.9973        -10.2717
             7.8265        -11.2643       -376.3988

     Atom 43  O   pos: ( -0.369628  1.216031  1.212212)  para sigma:        -103.69
           -99.0967          0.5475          9.1680
            -1.3956       -106.7478          4.2823
             1.3483          4.2322       -105.2386

     Atom 44  O   pos: (  0.219146 -0.413061  1.269096)  para sigma:        -111.40
          -100.0873         -7.4954        -14.3269
           -12.2832       -115.4191         -0.2937
           -14.6804         -4.8679       -118.6866

     Atom 45  O   pos: ( -0.083307 -0.243848  1.413165)  para sigma:         -72.67
           -70.8002        -14.2210         -3.4675
           -11.5234        -65.0890          6.4582
            -2.7755          6.7340        -82.1186

     Atom 46  O   pos: (  0.039879 -0.576127  1.584913)  para sigma:         -95.36
          -112.4972          6.7886         15.3100
             9.0368        -96.3638        -28.3058
            12.8491        -26.3549        -77.2182

     Atom 47  Ca  pos: (  0.133559 -0.738748  1.862176)  para sigma:        -460.44
          -472.7441        -21.7183         -2.9282
           -20.6524       -456.3794         -2.1597
            -4.0661         -2.9372       -452.1859

     Atom 48  Ca  pos: ( -0.027208 -0.235834  1.773098)  para sigma:        -468.97
          -470.9510          7.4646         12.1816
             4.4986       -471.1495        -30.1700
            11.2990        -36.2144       -464.8140

     Atom 49  Si  pos: ( -0.823081  1.580917  0.429032)  para sigma:        -405.53
          -403.0540         22.0564         19.4901
            23.4035       -426.4630         26.4346
            15.7396         26.4782       -387.0586

     Atom 50  O   pos: ( -0.859533  1.513884  0.202810)  para sigma:         -60.25
           -78.1501         -4.8384          2.8817
            -3.4706        -72.5639          9.1751
             6.1407         15.6533        -30.0218

     Atom 51  O   pos: (  0.611380 -0.121472  0.487533)  para sigma:         -89.43
           -91.2592          6.3925         -0.3439
             6.6058       -110.7063          3.2039
             6.8762          6.5285        -66.3162

     Atom 52  O   pos: (  0.321521 -0.253823  1.661246)  para sigma:         -33.78
           -18.7963         13.3820          1.0523
            11.4321        -41.2620          8.3049
             1.0933          5.5692        -41.2814

     Atom 53  H   pos: (  0.308598 -0.307404  1.525508)  para sigma:           0.00
             0.0000          0.0000          0.0000
             0.0000          0.0000          0.0000
             0.0000          0.0000          0.0000

     Atom 54  H   pos: (  0.451143 -0.175042  1.661110)  para sigma:           0.00
             0.0000          0.0000          0.0000
             0.0000          0.0000          0.0000
             0.0000          0.0000          0.0000

     Atom 55  O   pos: ( -0.568548  0.414717  2.019982)  para sigma:         -25.84
           -39.4103         -4.8698         -5.5063
            -3.9076        -22.9459          9.9012
           -11.2805          5.5924        -15.1746

     Atom 56  H   pos: ( -0.727076  1.416601  0.056981)  para sigma:           0.00
             0.0000          0.0000          0.0000
             0.0000          0.0000          0.0000
             0.0000          0.0000          0.0000

     Atom 57  H   pos: ( -0.722457  1.204131 -0.038790)  para sigma:           0.00
             0.0000          0.0000          0.0000
             0.0000          0.0000          0.0000
             0.0000          0.0000          0.0000

     Atom 58  O   pos: (  0.348065 -0.483993  2.077434)  para sigma:         -19.92
           -25.1741         12.2570          2.7417
            17.1668         -9.7979         -5.2347
             1.6479         -6.9513        -24.7772

     Atom 59  H   pos: (  0.233390  0.347260  0.104872)  para sigma:           0.00
             0.0000          0.0000          0.0000
             0.0000          0.0000          0.0000
             0.0000          0.0000          0.0000

     Atom 60  H   pos: (  0.466015 -0.401203  2.103806)  para sigma:           0.00
             0.0000          0.0000          0.0000
             0.0000          0.0000          0.0000
             0.0000          0.0000          0.0000

     Atom 61  O   pos: ( -0.191012  0.121209  2.046665)  para sigma:         -32.97
           -34.2929         -1.3253         -5.4376
            -0.1234        -43.8014         -5.2906
            -8.3767         -0.9450        -20.8204

     Atom 62  H   pos: ( -0.369437  1.082883  0.086259)  para sigma:           0.00
             0.0000          0.0000          0.0000
             0.0000          0.0000          0.0000
             0.0000          0.0000          0.0000

     Atom 63  H   pos: ( -0.056622  0.168047  2.072138)  para sigma:           0.00
             0.0000          0.0000          0.0000
             0.0000          0.0000          0.0000
             0.0000          0.0000          0.0000

     Atom 64  O   pos: (  0.102035  1.063751  0.215063)  para sigma:         -11.84
           -33.3074         15.4242         -7.3474
            10.3266          6.8696        -11.1836
            -5.1214         -9.2141         -9.0760

     Atom 65  H   pos: ( -0.894094  1.220801  0.244134)  para sigma:           0.00
             0.0000          0.0000          0.0000
             0.0000          0.0000          0.0000
             0.0000          0.0000          0.0000

     Atom 66  H   pos: (  0.064567  0.996670  0.343004)  para sigma:           0.00
             0.0000          0.0000          0.0000
             0.0000          0.0000          0.0000
             0.0000          0.0000          0.0000

     Atom 67  O   pos: (  0.067378  0.141598  1.666633)  para sigma:         -25.23
           -12.3499         11.4243         11.5138
             9.3059        -38.2923         -0.9192
            16.5722          1.7287        -25.0399

     Atom 68  H   pos: (  0.008023  0.139634  1.527957)  para sigma:           0.00
             0.0000          0.0000          0.0000
             0.0000          0.0000          0.0000
             0.0000          0.0000          0.0000

     Atom 69  H   pos: (  0.204436  0.193310  1.649841)  para sigma:           0.00
             0.0000          0.0000          0.0000
             0.0000          0.0000          0.0000
             0.0000          0.0000          0.0000

     Atom 70  O   pos: (  0.635741  0.164678  0.209007)  para sigma:         -28.98
           -53.9702          3.3305          2.4928
             7.7016        -20.7523          8.1847
             7.0492         -0.0477        -12.2181

     Atom 71  H   pos: (  0.628555  0.053436  0.307254)  para sigma:           0.00
             0.0000          0.0000          0.0000
             0.0000          0.0000          0.0000
             0.0000          0.0000          0.0000

     Atom 72  H   pos: (  0.577363  0.110567  0.084538)  para sigma:           0.00
             0.0000          0.0000          0.0000
             0.0000          0.0000          0.0000
             0.0000          0.0000          0.0000

     Atom 73  Ca  pos: (  0.379047  0.389550  0.913206)  para sigma:        -476.90
          -480.6253        -22.0087        -15.9357
           -19.8908       -458.1346          3.1601
           -14.0667          2.2872       -491.9319

     Atom 74  Si  pos: ( -0.088371  0.367060  0.733644)  para sigma:        -407.21
          -397.0735         19.6653          3.0741
            22.6960       -432.4112          5.3574
             3.5801          7.7951       -392.1530

     Atom 75  O   pos: ( -0.325706  0.333916  0.762220)  para sigma:         -95.86
           -91.7035         -9.0612        -10.3957
           -12.1545       -112.1800         -0.6706
           -18.1049         -4.0164        -83.6982

     Atom 76  O   pos: (  0.021066  0.482751  0.913581)  para sigma:        -104.00
          -114.3237          6.4699         -0.3578
             8.2228       -111.4782         10.5820
             3.3035         10.0735        -86.2030

     Atom 77  O   pos: ( -0.000540  0.136861  0.720192)  para sigma:         -65.53
           -77.3650        -16.1082          0.2760
           -18.3590        -46.2097         -1.2597
            -0.0839          0.0639        -73.0300

     Atom 78  O   pos: ( -0.046824  0.466140  0.515700)  para sigma:         -91.43
           -66.5234         -3.7679          0.4893
            -2.8358        -98.1619          1.0200
             2.0165         -2.7700       -109.5906

     Atom 79  Ca  pos: (  0.041381  0.838905  0.903784)  para sigma:        -481.39
          -479.6738        -11.0402         -5.7801
            -8.0311       -465.5181         -7.9995
            -5.6885         -5.9171       -498.9849

     Atom 80  Si  pos: ( -0.479152  0.872900  0.728794)  para sigma:        -404.12
          -406.4833         15.7820        -10.1539
            14.8539       -420.2729         12.0801
           -17.2776         17.3616       -385.5921

     Atom 81  O   pos: ( -0.623692  0.744474  0.875186)  para sigma:        -104.65
          -103.6937         -2.0958         -4.9596
             2.1975        -84.2904         -8.7032
            -0.6717         -2.4711       -125.9806

     Atom 82  O   pos: ( -0.290975  0.945277  0.865578)  para sigma:        -113.52
          -104.1527         -3.5727         -0.3657
            -4.9844       -102.5915          0.1360
            -9.1067         -2.4491       -133.8242

     Atom 83  O   pos: ( -0.410308  0.766773  0.525153)  para sigma:         -91.61
          -111.1681         -4.6569         -8.0558
            -6.6990        -66.5199         40.1998
            -5.4936         28.9564        -97.1498

     Atom 84  Ca  pos: (  0.235079 -0.077177  1.190249)  para sigma:        -479.97
          -512.9831         -5.7757         25.5574
            -8.8823       -430.8896          4.8186
            24.3564          9.9165       -496.0302

     Atom 85  Si  pos: ( -0.269222 -0.076600  1.408769)  para sigma:        -407.03
          -407.6974         39.1601         16.0171
            34.0039       -418.9995          2.7315
            11.7835          2.1666       -394.3824

     Atom 86  O   pos: ( -0.161964  0.132282  1.353529)  para sigma:         -91.05
          -113.7910         18.5967          6.0167
            26.1597        -60.7881        -23.8035
             1.5047        -27.4426        -98.5839

     Atom 87  O   pos: (  0.561344 -0.161629  1.250482)  para sigma:         -86.01
           -65.8022          4.7041         29.0070
             0.2298        -99.3654         11.7021
            25.0522         11.2594        -92.8701

     Atom 88  O   pos: ( -0.330260 -0.069938  1.646401)  para sigma:        -102.14
           -92.5141          5.3523          1.7570
             5.1651        -85.1692         12.7680
             5.4476          8.0429       -128.7464

     Atom 89  Ca  pos: ( -0.104372  0.432420  1.233156)  para sigma:        -480.09
          -505.2348         11.5542        -24.5462
             9.2085       -459.7017        -23.5481
           -24.4994        -25.7439       -475.3475

     Atom 90  Si  pos: (  0.372451  0.409119  1.359530)  para sigma:        -406.49
          -411.7857         32.9030          6.3481
            33.2168       -423.0871         -3.6623
             8.8207         -6.8289       -384.5988

     Atom 91  O   pos: (  0.243635  0.253991  1.229628)  para sigma:        -103.96
          -127.7022          2.7105          3.2070
             8.2451        -65.1612         17.1067
            -0.5703          1.9276       -119.0226

     Atom 92  O   pos: ( -0.444883  0.508297  1.232186)  para sigma:        -100.69
           -80.2775         -3.1116         -2.9466
            -3.4245       -106.0181         -0.4054
             5.8394          5.2344       -115.7643

     Atom 93  O   pos: (  0.212309  0.596588  1.404137)  para sigma:         -79.13
           -80.7495         -3.3809         -6.6293
            -2.4902        -75.5954         -1.3972
            -6.6338         -0.3225        -81.0473

     Atom 94  O   pos: ( -0.573986  0.355135  1.592425)  para sigma:        -103.90
           -82.2245         -4.0913         18.5428
            -5.2070       -113.3063         -4.8858
            12.4512         -0.9710       -116.1674

     Atom 95  Ca  pos: ( -0.730995  0.622412  1.773277)  para sigma:        -494.27
          -506.3953         19.4535        -19.7487
            16.1137       -472.5163         25.4701
           -15.2624         27.3368       -503.9056

     Atom 96  Ca  pos: ( -0.289170  0.258051  1.741961)  para sigma:        -474.44
          -489.9552         -7.0301         26.0006
            -8.8654       -459.8126        -27.3389
            31.3226        -24.5820       -473.5663

     Atom 97  Ca  pos: ( -0.376718  0.453393  0.423920)  para sigma:        -501.17
          -501.1209          3.6662         19.5379
            -0.7608       -476.9906         21.7161
            16.8180         22.2637       -525.3889

     Atom 98  O   pos: (  0.875695 -0.529087  1.926917)  para sigma:         -78.04
           -54.2553          2.2638         -2.2565
             7.9316        -49.5305        -20.0800
            12.3810         -8.9379       -130.3213

     Atom 99  H   pos: (  0.826484 -0.524446  2.061416)  para sigma:           0.00
             0.0000          0.0000          0.0000
             0.0000          0.0000          0.0000
             0.0000          0.0000          0.0000

     Atom100  O   pos: ( -0.649972  0.894797  1.954836)  para sigma:         -72.55
           -60.9911          5.9122         -1.4735
             7.0623        -78.1969         31.6112
            -3.3311         39.1636        -78.4750

     Atom101  H   pos: (  0.575485 -0.816303  1.872330)  para sigma:           0.00
             0.0000          0.0000          0.0000
             0.0000          0.0000          0.0000
             0.0000          0.0000          0.0000

     Atom102  O   pos: (  0.579802 -0.587333  1.674434)  para sigma:         -21.22
            -8.8336        -11.0585         18.4759
           -11.0833        -26.1568          2.7535
            18.3728          2.3203        -28.6555

     Atom103  H   pos: (  0.480327 -0.484175  1.699735)  para sigma:           0.00
             0.0000          0.0000          0.0000
             0.0000          0.0000          0.0000
             0.0000          0.0000          0.0000

     Atom104  H   pos: (  0.693398 -0.559722  1.769491)  para sigma:           0.00
             0.0000          0.0000          0.0000
             0.0000          0.0000          0.0000
             0.0000          0.0000          0.0000

     Atom105  O   pos: ( -0.193184  0.555812  1.595440)  para sigma:         -46.06
           -47.8280         17.6243          1.2483
            21.2899        -32.4243          2.6844
             1.5102         -1.2236        -57.9301

     Atom106  H   pos: ( -0.313015  0.622020  1.548429)  para sigma:           0.00
             0.0000          0.0000          0.0000
             0.0000          0.0000          0.0000
             0.0000          0.0000          0.0000

     Atom107  H   pos: ( -0.102459  0.677158  1.622547)  para sigma:           0.00
             0.0000          0.0000          0.0000
             0.0000          0.0000          0.0000
             0.0000          0.0000          0.0000

     Atom108  O   pos: ( -0.011899  0.849009  0.531355)  para sigma:         -33.07
           -37.3571          1.1859         -5.3802
             3.0650        -21.1345         -5.7251
            -4.2082         -1.6546        -40.7201

     Atom109  H   pos: (  0.003705  0.700748  0.512069)  para sigma:           0.00
             0.0000          0.0000          0.0000
             0.0000          0.0000          0.0000
             0.0000          0.0000          0.0000

     Atom110  H   pos: ( -0.160034  0.852912  0.527106)  para sigma:           0.00
             0.0000          0.0000          0.0000
             0.0000          0.0000          0.0000
             0.0000          0.0000          0.0000

     Atom111  O   pos: ( -0.457566  0.693919  0.149810)  para sigma:         -19.53
           -27.7832          5.3965        -10.1282
             6.6912        -27.6403          0.1636
           -11.8779          0.6764         -3.1790

     Atom112  H   pos: ( -0.468356  0.769929  0.278660)  para sigma:           0.00
             0.0000          0.0000          0.0000
             0.0000          0.0000          0.0000
             0.0000          0.0000          0.0000

     Atom113  H   pos: ( -0.353745  0.763069  0.075955)  para sigma:           0.00
             0.0000          0.0000          0.0000
             0.0000          0.0000          0.0000
             0.0000          0.0000          0.0000

     Atom114  O   pos: ( -0.458960  1.160572  0.279276)  para sigma:         -30.23
           -21.1184         11.9669          8.6823
            11.8910        -49.4864          1.2274
             6.7288          1.7730        -20.0790

     Atom115  H   pos: ( -0.362224  1.171636  0.390356)  para sigma:           0.00
             0.0000          0.0000          0.0000
             0.0000          0.0000          0.0000
             0.0000          0.0000          0.0000

     Atom116  H   pos: ( -0.580966  1.111838  0.340074)  para sigma:           0.00
             0.0000          0.0000          0.0000
             0.0000          0.0000          0.0000
             0.0000          0.0000          0.0000

     Paramagnetic US occ-occ contribution in ppm:

     Atom  1  O   pos: (  0.005254  0.524074  1.974780)  para_oo sigma:          -0.47
            -0.4233         -0.1882          0.4813
            -0.2048         -0.4851         -0.0287
             0.5729         -0.0984         -0.4876

     Atom  2  H   pos: ( -0.035388  1.471695  0.022420)  para_oo sigma:           0.00
             0.0000          0.0000          0.0000
             0.0000          0.0000          0.0000
             0.0000          0.0000          0.0000

     Atom  3  H   pos: ( -0.212298  1.537966 -0.125784)  para_oo sigma:           0.00
             0.0000          0.0000          0.0000
             0.0000          0.0000          0.0000
             0.0000          0.0000          0.0000

     Atom  4  O   pos: (  0.172846  0.069621  0.104794)  para_oo sigma:          -0.77
            -0.5882          0.1241         -0.2558
             0.1113         -0.8249          0.0528
            -0.1467          0.0904         -0.8891

     Atom  5  H   pos: (  0.120265 -0.034398  0.190627)  para_oo sigma:           0.00
             0.0000          0.0000          0.0000
             0.0000          0.0000          0.0000
             0.0000          0.0000          0.0000

     Atom  6  H   pos: (  0.296321  0.015739  0.040075)  para_oo sigma:           0.00
             0.0000          0.0000          0.0000
             0.0000          0.0000          0.0000
             0.0000          0.0000          0.0000

     Atom  7  O   pos: ( -0.346693  1.566752  0.256809)  para_oo sigma:          -1.11
            -1.2127         -0.1104         -0.0654
            -0.1426         -1.1379         -0.0678
            -0.0813         -0.0561         -0.9868

     Atom  8  H   pos: ( -0.406557  1.439069  0.220025)  para_oo sigma:           0.00
             0.0000          0.0000          0.0000
             0.0000          0.0000          0.0000
             0.0000          0.0000          0.0000

     Atom  9  H   pos: ( -0.450341  1.628465  0.348774)  para_oo sigma:           0.00
             0.0000          0.0000          0.0000
             0.0000          0.0000          0.0000
             0.0000          0.0000          0.0000

     Atom 10  O   pos: ( -0.012744  0.738915  0.008402)  para_oo sigma:          -0.46
            -0.5451         -0.2555         -0.0993
            -0.1906          0.1594          0.2209
            -0.1409          0.0241         -0.9933

     Atom 11  H   pos: (  0.081102  0.627276  0.028119)  para_oo sigma:           0.00
             0.0000          0.0000          0.0000
             0.0000          0.0000          0.0000
             0.0000          0.0000          0.0000

     Atom 12  H   pos: (  0.042230  0.856910  0.074312)  para_oo sigma:           0.00
             0.0000          0.0000          0.0000
             0.0000          0.0000          0.0000
             0.0000          0.0000          0.0000

     Atom 13  O   pos: (  0.296170  0.343195  0.443623)  para_oo sigma:          -0.38
            -0.5307         -0.4376         -0.0746
            -0.5234         -0.1226          0.2587
            -0.0682          0.2838         -0.4919

     Atom 14  H   pos: (  0.152424  0.398570  0.462713)  para_oo sigma:           0.00
             0.0000          0.0000          0.0000
             0.0000          0.0000          0.0000
             0.0000          0.0000          0.0000

     Atom 15  H   pos: (  0.277666  0.205781  0.402556)  para_oo sigma:           0.00
             0.0000          0.0000          0.0000
             0.0000          0.0000          0.0000
             0.0000          0.0000          0.0000

     Atom 16  O   pos: ( -0.421436  0.914711  1.550953)  para_oo sigma:          -0.69
            -0.4672         -0.0326          0.0194
            -0.0382         -0.5913         -0.0203
            -0.0167          0.0186         -1.0102

     Atom 17  H   pos: ( -0.547719  0.987866  1.548383)  para_oo sigma:           0.00
             0.0000          0.0000          0.0000
             0.0000          0.0000          0.0000
             0.0000          0.0000          0.0000

     Atom 18  H   pos: ( -0.324893  1.030798  1.549424)  para_oo sigma:           0.00
             0.0000          0.0000          0.0000
             0.0000          0.0000          0.0000
             0.0000          0.0000          0.0000

     Atom 19  O   pos: ( -0.212777  1.297864  0.545150)  para_oo sigma:          -0.64
            -0.3708         -0.0711          0.1990
            -0.0627         -0.5858          0.0396
             0.2239          0.0816         -0.9700

     Atom 20  H   pos: ( -0.241157  1.423640  0.475274)  para_oo sigma:           0.00
             0.0000          0.0000          0.0000
             0.0000          0.0000          0.0000
             0.0000          0.0000          0.0000

     Atom 21  H   pos: ( -0.065043  1.292913  0.540952)  para_oo sigma:           0.00
             0.0000          0.0000          0.0000
             0.0000          0.0000          0.0000
             0.0000          0.0000          0.0000

     Atom 22  O   pos: ( -0.286957  0.797596  1.975671)  para_oo sigma:          -0.74
            -0.4391         -0.3217          0.3206
            -0.3107         -0.9881          0.1047
             0.2670          0.0497         -0.8042

     Atom 23  H   pos: ( -0.383764  1.691144  0.034274)  para_oo sigma:           0.00
             0.0000          0.0000          0.0000
             0.0000          0.0000          0.0000
             0.0000          0.0000          0.0000

     Atom 24  H   pos: ( -0.433803  0.835157  1.954772)  para_oo sigma:           0.00
             0.0000          0.0000          0.0000
             0.0000          0.0000          0.0000
             0.0000          0.0000          0.0000

     Atom 25  Ca  pos: ( -0.233425  1.286906  0.901639)  para_oo sigma:          -3.37
            -3.6154         -0.0712         -0.3168
            -0.1379         -2.7520         -0.1559
            -0.3436         -0.1686         -3.7393

     Atom 26  Si  pos: ( -0.724230  1.262453  0.750738)  para_oo sigma:          -6.15
            -5.8976          0.3895         -0.2032
             0.3829         -6.3891          0.3778
            -0.2548          0.3883         -6.1699

     Atom 27  O   pos: ( -0.897547  1.188894  0.899491)  para_oo sigma:          -1.67
            -1.0368          0.7680         -1.7385
             0.7667         -2.8491         -0.8187
            -1.8202         -0.8115         -1.1098

     Atom 28  O   pos: ( -0.575573  1.412423  0.864652)  para_oo sigma:          -1.72
            -1.3310          1.4562          1.2264
             1.4563         -1.8790          1.2378
             1.2706          1.3284         -1.9351

     Atom 29  O   pos: ( -0.603741  1.074185  0.656561)  para_oo sigma:          -4.12
            -4.3502         -1.4671         -0.1544
            -1.4857         -2.9515          0.3088
            -0.1965          0.3327         -5.0628

     Atom 30  O   pos: ( -0.829276  1.368887  0.556395)  para_oo sigma:          -3.86
            -4.6244         -0.5026          0.4391
            -0.4773         -3.5797         -1.3063
             0.4642         -1.3523         -3.3724

     Atom 31  Ca  pos: (  0.686409 -0.076239  0.823682)  para_oo sigma:          -2.68
            -2.7655         -0.3489         -0.0910
            -0.3509         -2.5178          0.0275
            -0.0691          0.0293         -2.7500

     Atom 32  Si  pos: (  0.165768 -0.038965  0.751964)  para_oo sigma:          -6.13
            -6.0781          0.5297          0.1438
             0.5204         -6.3216         -0.0162
             0.1348         -0.0402         -5.9956

     Atom 33  O   pos: (  0.046789 -0.191077  0.895540)  para_oo sigma:          -1.82
            -2.1026          1.1779         -1.3163
             1.0421         -1.8180         -1.3273
            -1.4312         -1.4258         -1.5286

     Atom 34  O   pos: (  0.363327  0.036356  0.866898)  para_oo sigma:          -1.56
            -0.4846          1.1047          1.5984
             1.1711         -2.3700          0.6232
             1.6836          0.6952         -1.8296

     Atom 35  O   pos: (  0.218357 -0.115973  0.524842)  para_oo sigma:          -4.05
            -4.2867         -0.7729         -1.0227
            -0.7641         -4.4924          0.9242
            -1.0668          0.9864         -3.3774

     Atom 36  Ca  pos: ( -0.421914  0.861702  1.185911)  para_oo sigma:          -3.00
            -2.9524         -0.4118         -0.1767
            -0.3903         -2.7020         -0.0891
            -0.1005         -0.0295         -3.3600

     Atom 37  Si  pos: (  0.101246  0.824341  1.381954)  para_oo sigma:          -6.12
            -5.7933          0.7743         -0.1592
             0.7818         -6.6509         -0.1589
            -0.1877         -0.1763         -5.9226

     Atom 38  O   pos: ( -0.740833  0.982336  1.284542)  para_oo sigma:          -2.20
            -1.6856          1.6535         -0.9731
             1.5625         -2.4564         -0.7388
            -1.0033         -0.8256         -2.4588

     Atom 39  O   pos: ( -0.086674  0.784032  1.235141)  para_oo sigma:          -1.42
            -0.4802          0.4430          1.7367
             0.5628         -2.5307          0.6811
             1.8623          0.5793         -1.2601

     Atom 40  O   pos: ( -0.956617  0.865897  1.623935)  para_oo sigma:          -2.15
            -2.9577          0.3728         -0.6880
             0.4162         -3.1471          0.1189
            -0.7879          0.3246         -0.3495

     Atom 41  Ca  pos: (  0.527027 -0.517211  1.206910)  para_oo sigma:          -3.39
            -3.1369         -0.6177         -0.2200
            -0.6257         -3.0331         -0.2140
            -0.2525         -0.2057         -4.0119

     Atom 42  Si  pos: (  0.010261 -0.473791  1.371715)  para_oo sigma:          -6.23
            -6.2035          0.3671          0.2448
             0.3600         -6.7822         -0.1803
             0.1622         -0.2444         -5.7014

     Atom 43  O   pos: ( -0.369628  1.216031  1.212212)  para_oo sigma:          -1.45
            -1.3815          1.1236          1.6093
             1.0984         -1.7011          1.2689
             1.6481          1.3153         -1.2817

     Atom 44  O   pos: (  0.219146 -0.413061  1.269096)  para_oo sigma:          -1.65
            -0.4837          0.8890         -1.0578
             1.0075         -2.7354         -0.1746
            -1.1025         -0.1252         -1.7250

     Atom 45  O   pos: ( -0.083307 -0.243848  1.413165)  para_oo sigma:          -3.06
            -2.8872         -1.5750         -0.2704
            -1.6500         -1.8733          0.1832
            -0.1451          0.1971         -4.4086

     Atom 46  O   pos: (  0.039879 -0.576127  1.584913)  para_oo sigma:          -2.54
            -3.3140         -0.0058         -0.1809
            -0.0687         -3.0727         -0.8212
            -0.0002         -0.9492         -1.2449

     Atom 47  Ca  pos: (  0.133559 -0.738748  1.862176)  para_oo sigma:          -3.02
            -3.1446         -0.3537          0.0192
            -0.3011         -2.7173          0.1615
             0.0863          0.1676         -3.1933

     Atom 48  Ca  pos: ( -0.027208 -0.235834  1.773098)  para_oo sigma:          -2.77
            -2.3726          0.3319          0.0890
             0.2725         -2.9129         -0.7199
             0.1013         -0.7048         -3.0221

     Atom 49  Si  pos: ( -0.823081  1.580917  0.429032)  para_oo sigma:          -5.95
            -5.9469          0.4977          0.3405
             0.4532         -6.1345          0.4566
             0.3057          0.4369         -5.7548

     Atom 50  O   pos: ( -0.859533  1.513884  0.202810)  para_oo sigma:          -3.85
            -5.0298          0.0409          0.5583
             0.0883         -4.7642          1.0101
             0.5106          0.9698         -1.7629

     Atom 51  O   pos: (  0.611380 -0.121472  0.487533)  para_oo sigma:          -2.82
            -1.2917          1.2177          0.1813
             1.2388         -2.7728         -0.0187
             0.2928          0.0371         -4.3853

     Atom 52  O   pos: (  0.321521 -0.253823  1.661246)  para_oo sigma:          -0.70
            -0.7750          0.0794          0.1527
             0.1286         -0.5336          0.1148
             0.2152          0.0970         -0.7809

     Atom 53  H   pos: (  0.308598 -0.307404  1.525508)  para_oo sigma:           0.00
             0.0000          0.0000          0.0000
             0.0000          0.0000          0.0000
             0.0000          0.0000          0.0000

     Atom 54  H   pos: (  0.451143 -0.175042  1.661110)  para_oo sigma:           0.00
             0.0000          0.0000          0.0000
             0.0000          0.0000          0.0000
             0.0000          0.0000          0.0000

     Atom 55  O   pos: ( -0.568548  0.414717  2.019982)  para_oo sigma:          -0.52
            -0.6613          0.0969         -0.1676
             0.0216         -0.3829          0.3161
            -0.2172          0.4223         -0.5154

     Atom 56  H   pos: ( -0.727076  1.416601  0.056981)  para_oo sigma:           0.00
             0.0000          0.0000          0.0000
             0.0000          0.0000          0.0000
             0.0000          0.0000          0.0000

     Atom 57  H   pos: ( -0.722457  1.204131 -0.038790)  para_oo sigma:           0.00
             0.0000          0.0000          0.0000
             0.0000          0.0000          0.0000
             0.0000          0.0000          0.0000

     Atom 58  O   pos: (  0.348065 -0.483993  2.077434)  para_oo sigma:          -0.81
            -0.9107         -0.0307          0.0652
             0.0195         -0.6059         -0.1191
            -0.0552         -0.2056         -0.9202

     Atom 59  H   pos: (  0.233390  0.347260  0.104872)  para_oo sigma:           0.00
             0.0000          0.0000          0.0000
             0.0000          0.0000          0.0000
             0.0000          0.0000          0.0000

     Atom 60  H   pos: (  0.466015 -0.401203  2.103806)  para_oo sigma:           0.00
             0.0000          0.0000          0.0000
             0.0000          0.0000          0.0000
             0.0000          0.0000          0.0000

     Atom 61  O   pos: ( -0.191012  0.121209  2.046665)  para_oo sigma:          -0.49
            -0.2597         -0.0211         -0.4574
            -0.0004         -0.5118          0.0901
            -0.3830          0.1294         -0.7085

     Atom 62  H   pos: ( -0.369437  1.082883  0.086259)  para_oo sigma:           0.00
             0.0000          0.0000          0.0000
             0.0000          0.0000          0.0000
             0.0000          0.0000          0.0000

     Atom 63  H   pos: ( -0.056622  0.168047  2.072138)  para_oo sigma:           0.00
             0.0000          0.0000          0.0000
             0.0000          0.0000          0.0000
             0.0000          0.0000          0.0000

     Atom 64  O   pos: (  0.102035  1.063751  0.215063)  para_oo sigma:          -0.88
            -0.8943          0.1969         -0.0422
             0.1251         -0.8548         -0.0359
            -0.0271         -0.0262         -0.9016

     Atom 65  H   pos: ( -0.894094  1.220801  0.244134)  para_oo sigma:           0.00
             0.0000          0.0000          0.0000
             0.0000          0.0000          0.0000
             0.0000          0.0000          0.0000

     Atom 66  H   pos: (  0.064567  0.996670  0.343004)  para_oo sigma:           0.00
             0.0000          0.0000          0.0000
             0.0000          0.0000          0.0000
             0.0000          0.0000          0.0000

     Atom 67  O   pos: (  0.067378  0.141598  1.666633)  para_oo sigma:          -0.60
            -0.5269          0.0826          0.2193
             0.0814         -0.7978          0.0923
             0.3656          0.0966         -0.4709

     Atom 68  H   pos: (  0.008023  0.139634  1.527957)  para_oo sigma:           0.00
             0.0000          0.0000          0.0000
             0.0000          0.0000          0.0000
             0.0000          0.0000          0.0000

     Atom 69  H   pos: (  0.204436  0.193310  1.649841)  para_oo sigma:           0.00
             0.0000          0.0000          0.0000
             0.0000          0.0000          0.0000
             0.0000          0.0000          0.0000

     Atom 70  O   pos: (  0.635741  0.164678  0.209007)  para_oo sigma:          -0.38
            -0.5070          0.0061          0.0913
            -0.0558         -0.6097         -0.6042
             0.0912         -0.4622         -0.0350

     Atom 71  H   pos: (  0.628555  0.053436  0.307254)  para_oo sigma:           0.00
             0.0000          0.0000          0.0000
             0.0000          0.0000          0.0000
             0.0000          0.0000          0.0000

     Atom 72  H   pos: (  0.577363  0.110567  0.084538)  para_oo sigma:           0.00
             0.0000          0.0000          0.0000
             0.0000          0.0000          0.0000
             0.0000          0.0000          0.0000

     Atom 73  Ca  pos: (  0.379047  0.389550  0.913206)  para_oo sigma:          -3.09
            -3.1427         -0.5228         -0.3718
            -0.4804         -2.6998         -0.0269
            -0.3670         -0.0824         -3.4325

     Atom 74  Si  pos: ( -0.088371  0.367060  0.733644)  para_oo sigma:          -5.98
            -5.8781          0.4352          0.1675
             0.4608         -6.2964          0.2615
             0.1483          0.3188         -5.7519

     Atom 75  O   pos: ( -0.325706  0.333916  0.762220)  para_oo sigma:          -1.70
             0.4541          0.6450         -0.2529
             0.7416         -2.4440          0.0717
            -0.0066          0.1157         -3.0986

     Atom 76  O   pos: (  0.021066  0.482751  0.913581)  para_oo sigma:          -1.63
            -2.0006          0.9107          1.5542
             0.8272         -2.0089          1.4041
             1.5145          1.4057         -0.8730

     Atom 77  O   pos: ( -0.000540  0.136861  0.720192)  para_oo sigma:          -3.72
            -4.0799         -1.8857          0.2038
            -1.8426         -2.2831         -0.0370
             0.2043         -0.0548         -4.7970

     Atom 78  O   pos: ( -0.046824  0.466140  0.515700)  para_oo sigma:          -2.67
            -4.1738          0.0519         -0.7864
             0.0549         -2.8069         -1.0028
            -1.0064         -1.0745         -1.0366

     Atom 79  Ca  pos: (  0.041381  0.838905  0.903784)  para_oo sigma:          -3.11
            -3.0242         -0.2825         -0.1278
            -0.2530         -2.6308         -0.1487
            -0.0348         -0.0459         -3.6878

     Atom 80  Si  pos: ( -0.479152  0.872900  0.728794)  para_oo sigma:          -6.02
            -6.1213          0.2668         -0.2485
             0.2711         -6.2804          0.1048
            -0.2704          0.1780         -5.6595

     Atom 81  O   pos: ( -0.623692  0.744474  0.875186)  para_oo sigma:          -1.44
            -1.3199          1.2456         -1.3658
             1.2255         -1.9290         -1.0184
            -1.4271         -1.1523         -1.0674

     Atom 82  O   pos: ( -0.290975  0.945277  0.865578)  para_oo sigma:          -1.17
            -0.3727          0.7611          1.5325
             0.7964         -1.9983          0.7058
             1.6988          0.7208         -1.1435

     Atom 83  O   pos: ( -0.410308  0.766773  0.525153)  para_oo sigma:          -2.53
            -3.0738         -0.3952         -0.7366
            -0.2973         -3.8337          0.6918
            -0.7759          0.9746         -0.6916

     Atom 84  Ca  pos: (  0.235079 -0.077177  1.190249)  para_oo sigma:          -3.14
            -3.6095         -0.3344          0.2631
            -0.3121         -2.1616          0.0775
             0.2628          0.1362         -3.6396

     Atom 85  Si  pos: ( -0.269222 -0.076600  1.408769)  para_oo sigma:          -5.99
            -5.8426          0.6021          0.4108
             0.5702         -6.1999          0.1101
             0.5103          0.1304         -5.9394

     Atom 86  O   pos: ( -0.161964  0.132282  1.353529)  para_oo sigma:          -2.31
            -2.1106          0.9921         -0.1087
             0.9407         -1.6531         -0.2408
            -0.0650         -0.0385         -3.1722

     Atom 87  O   pos: (  0.561344 -0.161629  1.250482)  para_oo sigma:          -2.09
            -1.7060          0.9717          1.5295
             1.0592         -3.1059          0.7986
             1.5703          0.7349         -1.4631

     Atom 88  O   pos: ( -0.330260 -0.069938  1.646401)  para_oo sigma:          -1.82
            -2.3650          0.0882         -0.8925
             0.0904         -3.3121         -0.2037
            -1.1859         -0.2307          0.2112

     Atom 89  Ca  pos: ( -0.104372  0.432420  1.233156)  para_oo sigma:          -3.28
            -3.8610          0.0920         -0.5501
             0.0820         -2.6891         -0.5854
            -0.5582         -0.5093         -3.2943

     Atom 90  Si  pos: (  0.372451  0.409119  1.359530)  para_oo sigma:          -6.03
            -6.0405          0.5955          0.0882
             0.5116         -6.3656         -0.1463
             0.0945         -0.1060         -5.6966

     Atom 91  O   pos: (  0.243635  0.253991  1.229628)  para_oo sigma:          -1.86
            -1.5546          1.2864          1.2318
             1.1919         -2.1355          1.1959
             1.3185          1.3853         -1.8849

     Atom 92  O   pos: ( -0.444883  0.508297  1.232186)  para_oo sigma:          -1.64
            -1.0177          0.9180         -1.5116
             0.9641         -2.3454         -0.8023
            -1.6316         -0.8615         -1.5706

     Atom 93  O   pos: (  0.212309  0.596588  1.404137)  para_oo sigma:          -2.93
            -2.9416         -1.5064         -0.2299
            -1.5559         -1.5549          0.1111
            -0.2459          0.1666         -4.3064

     Atom 94  O   pos: ( -0.573986  0.355135  1.592425)  para_oo sigma:          -1.88
            -3.0522          0.2001          0.2669
             0.2919         -2.6032         -0.9558
             0.4030         -1.1408          0.0271

     Atom 95  Ca  pos: ( -0.730995  0.622412  1.773277)  para_oo sigma:          -2.83
            -2.6474          0.4760         -0.3407
             0.4594         -2.6164          0.4891
            -0.3658          0.6185         -3.2241

     Atom 96  Ca  pos: ( -0.289170  0.258051  1.741961)  para_oo sigma:          -3.03
            -3.3852         -0.0928          0.2862
            -0.1940         -2.4107         -0.1966
             0.3677         -0.2469         -3.2856

     Atom 97  Ca  pos: ( -0.376718  0.453393  0.423920)  para_oo sigma:          -3.65
            -3.3295          0.1114          0.2431
             0.1086         -3.3701          0.5096
             0.1874          0.5790         -4.2599

     Atom 98  O   pos: (  0.875695 -0.529087  1.926917)  para_oo sigma:           0.45
             0.0686          0.0819          0.1481
             0.1151         -0.2728          0.4080
            -0.0402          0.3598          1.5604

     Atom 99  H   pos: (  0.826484 -0.524446  2.061416)  para_oo sigma:           0.00
             0.0000          0.0000          0.0000
             0.0000          0.0000          0.0000
             0.0000          0.0000          0.0000

     Atom100  O   pos: ( -0.649972  0.894797  1.954836)  para_oo sigma:          -0.45
            -0.0733         -0.3214         -0.0193
            -0.2768         -0.9701         -0.4053
            -0.0521         -0.3929         -0.3020

     Atom101  H   pos: (  0.575485 -0.816303  1.872330)  para_oo sigma:           0.00
             0.0000          0.0000          0.0000
             0.0000          0.0000          0.0000
             0.0000          0.0000          0.0000

     Atom102  O   pos: (  0.579802 -0.587333  1.674434)  para_oo sigma:          -0.91
            -0.8886         -0.0543          0.1609
            -0.1355         -0.8475         -0.0253
             0.1788         -0.0397         -0.9855

     Atom103  H   pos: (  0.480327 -0.484175  1.699735)  para_oo sigma:           0.00
             0.0000          0.0000          0.0000
             0.0000          0.0000          0.0000
             0.0000          0.0000          0.0000

     Atom104  H   pos: (  0.693398 -0.559722  1.769491)  para_oo sigma:           0.00
             0.0000          0.0000          0.0000
             0.0000          0.0000          0.0000
             0.0000          0.0000          0.0000

     Atom105  O   pos: ( -0.193184  0.555812  1.595440)  para_oo sigma:          -0.43
             0.0503          0.0352          0.3053
            -0.0018         -0.6880          0.0951
             0.3433          0.1955         -0.6673

     Atom106  H   pos: ( -0.313015  0.622020  1.548429)  para_oo sigma:           0.00
             0.0000          0.0000          0.0000
             0.0000          0.0000          0.0000
             0.0000          0.0000          0.0000

     Atom107  H   pos: ( -0.102459  0.677158  1.622547)  para_oo sigma:           0.00
             0.0000          0.0000          0.0000
             0.0000          0.0000          0.0000
             0.0000          0.0000          0.0000

     Atom108  O   pos: ( -0.011899  0.849009  0.531355)  para_oo sigma:          -0.82
            -0.7266          0.0063         -0.0735
             0.0289         -0.5785         -0.0832
            -0.0750         -0.1211         -1.1637

     Atom109  H   pos: (  0.003705  0.700748  0.512069)  para_oo sigma:           0.00
             0.0000          0.0000          0.0000
             0.0000          0.0000          0.0000
             0.0000          0.0000          0.0000

     Atom110  H   pos: ( -0.160034  0.852912  0.527106)  para_oo sigma:           0.00
             0.0000          0.0000          0.0000
             0.0000          0.0000          0.0000
             0.0000          0.0000          0.0000

     Atom111  O   pos: ( -0.457566  0.693919  0.149810)  para_oo sigma:          -0.69
            -0.7126          0.0420         -0.1147
            -0.0310         -0.8325          0.3214
            -0.0018          0.1335         -0.5213

     Atom112  H   pos: ( -0.468356  0.769929  0.278660)  para_oo sigma:           0.00
             0.0000          0.0000          0.0000
             0.0000          0.0000          0.0000
             0.0000          0.0000          0.0000

     Atom113  H   pos: ( -0.353745  0.763069  0.075955)  para_oo sigma:           0.00
             0.0000          0.0000          0.0000
             0.0000          0.0000          0.0000
             0.0000          0.0000          0.0000

     Atom114  O   pos: ( -0.458960  1.160572  0.279276)  para_oo sigma:          -1.03
            -1.1708          0.0198          0.0735
             0.0174         -1.0397          0.0390
             0.0314          0.0404         -0.8841

     Atom115  H   pos: ( -0.362224  1.171636  0.390356)  para_oo sigma:           0.00
             0.0000          0.0000          0.0000
             0.0000          0.0000          0.0000
             0.0000          0.0000          0.0000

     Atom116  H   pos: ( -0.580966  1.111838  0.340074)  para_oo sigma:           0.00
             0.0000          0.0000          0.0000
             0.0000          0.0000          0.0000
             0.0000          0.0000          0.0000

     Paramagnetic US L_R Q_R contribution in ppm:

     Atom  1  O   pos: (  0.005254  0.524074  1.974780)  para_lq sigma:        -100.24
          -100.6752          4.4241         -3.2562
             4.9577        -97.9404         -1.6551
            -2.9493         -2.0581       -102.1158

     Atom  2  H   pos: ( -0.035388  1.471695  0.022420)  para_lq sigma:           0.00
             0.0000          0.0000          0.0000
             0.0000          0.0000          0.0000
             0.0000          0.0000          0.0000

     Atom  3  H   pos: ( -0.212298  1.537966 -0.125784)  para_lq sigma:           0.00
             0.0000          0.0000          0.0000
             0.0000          0.0000          0.0000
             0.0000          0.0000          0.0000

     Atom  4  O   pos: (  0.172846  0.069621  0.104794)  para_lq sigma:        -100.72
          -101.7771          2.2738          4.7187
             2.0415       -102.0799          2.9428
             4.8501          2.9400        -98.3094

     Atom  5  H   pos: (  0.120265 -0.034398  0.190627)  para_lq sigma:           0.00
             0.0000          0.0000          0.0000
             0.0000          0.0000          0.0000
             0.0000          0.0000          0.0000

     Atom  6  H   pos: (  0.296321  0.015739  0.040075)  para_lq sigma:           0.00
             0.0000          0.0000          0.0000
             0.0000          0.0000          0.0000
             0.0000          0.0000          0.0000

     Atom  7  O   pos: ( -0.346693  1.566752  0.256809)  para_lq sigma:        -101.58
          -102.5493         -1.2496          3.6403
            -1.2701       -103.0985         -3.8667
             3.5164         -3.7373        -99.1029

     Atom  8  H   pos: ( -0.406557  1.439069  0.220025)  para_lq sigma:           0.00
             0.0000          0.0000          0.0000
             0.0000          0.0000          0.0000
             0.0000          0.0000          0.0000

     Atom  9  H   pos: ( -0.450341  1.628465  0.348774)  para_lq sigma:           0.00
             0.0000          0.0000          0.0000
             0.0000          0.0000          0.0000
             0.0000          0.0000          0.0000

     Atom 10  O   pos: ( -0.012744  0.738915  0.008402)  para_lq sigma:         -99.69
           -98.9957          1.6380         -4.1408
             1.6855       -104.1470         -2.1943
            -4.1702         -2.2744        -95.9406

     Atom 11  H   pos: (  0.081102  0.627276  0.028119)  para_lq sigma:           0.00
             0.0000          0.0000          0.0000
             0.0000          0.0000          0.0000
             0.0000          0.0000          0.0000

     Atom 12  H   pos: (  0.042230  0.856910  0.074312)  para_lq sigma:           0.00
             0.0000          0.0000          0.0000
             0.0000          0.0000          0.0000
             0.0000          0.0000          0.0000

     Atom 13  O   pos: (  0.296170  0.343195  0.443623)  para_lq sigma:        -101.65
          -105.1333          0.6152          0.2316
             0.8173       -104.4914         -2.7434
             0.2765         -2.6060        -95.3279

     Atom 14  H   pos: (  0.152424  0.398570  0.462713)  para_lq sigma:           0.00
             0.0000          0.0000          0.0000
             0.0000          0.0000          0.0000
             0.0000          0.0000          0.0000

     Atom 15  H   pos: (  0.277666  0.205781  0.402556)  para_lq sigma:           0.00
             0.0000          0.0000          0.0000
             0.0000          0.0000          0.0000
             0.0000          0.0000          0.0000

     Atom 16  O   pos: ( -0.421436  0.914711  1.550953)  para_lq sigma:        -101.00
          -104.7226          0.0488         -0.1433
            -0.0237       -104.0154         -0.0248
            -0.1880          0.1207        -94.2638

     Atom 17  H   pos: ( -0.547719  0.987866  1.548383)  para_lq sigma:           0.00
             0.0000          0.0000          0.0000
             0.0000          0.0000          0.0000
             0.0000          0.0000          0.0000

     Atom 18  H   pos: ( -0.324893  1.030798  1.549424)  para_lq sigma:           0.00
             0.0000          0.0000          0.0000
             0.0000          0.0000          0.0000
             0.0000          0.0000          0.0000

     Atom 19  O   pos: ( -0.212777  1.297864  0.545150)  para_lq sigma:         -99.49
          -103.0260          0.5168          0.6975
             0.4106        -99.9232          4.3752
             0.8866          4.2505        -95.5347

     Atom 20  H   pos: ( -0.241157  1.423640  0.475274)  para_lq sigma:           0.00
             0.0000          0.0000          0.0000
             0.0000          0.0000          0.0000
             0.0000          0.0000          0.0000

     Atom 21  H   pos: ( -0.065043  1.292913  0.540952)  para_lq sigma:           0.00
             0.0000          0.0000          0.0000
             0.0000          0.0000          0.0000
             0.0000          0.0000          0.0000

     Atom 22  O   pos: ( -0.286957  0.797596  1.975671)  para_lq sigma:        -100.85
          -103.1073          1.9821         -0.6469
             1.8712        -95.2183          2.1756
            -0.6603          2.1269       -104.2383

     Atom 23  H   pos: ( -0.383764  1.691144  0.034274)  para_lq sigma:           0.00
             0.0000          0.0000          0.0000
             0.0000          0.0000          0.0000
             0.0000          0.0000          0.0000

     Atom 24  H   pos: ( -0.433803  0.835157  1.954772)  para_lq sigma:           0.00
             0.0000          0.0000          0.0000
             0.0000          0.0000          0.0000
             0.0000          0.0000          0.0000

     Atom 25  Ca  pos: ( -0.233425  1.286906  0.901639)  para_lq sigma:         201.99
           201.3396          0.1240         -1.0664
            -0.1000        203.1353         -0.4204
            -1.4147         -0.4571        201.5006

     Atom 26  Si  pos: ( -0.724230  1.262453  0.750738)  para_lq sigma:          -0.45
             0.9106          2.4997         -1.5673
             2.1339         -1.5909          1.6754
            -0.5194          1.2611         -0.6762

     Atom 27  O   pos: ( -0.897547  1.188894  0.899491)  para_lq sigma:        -109.65
          -110.3796         -1.9059          3.3346
            -2.0212       -107.1282          1.4689
             4.4034          2.0019       -111.4431

     Atom 28  O   pos: ( -0.575573  1.412423  0.864652)  para_lq sigma:        -110.42
          -111.1554         -3.5493         -2.6552
            -2.9653       -109.3135         -2.4294
            -3.3214         -3.2573       -110.8002

     Atom 29  O   pos: ( -0.603741  1.074185  0.656561)  para_lq sigma:        -102.42
          -102.0919          3.8311          0.1396
             3.6258       -105.6166         -0.0378
             0.0301         -0.0079        -99.5418

     Atom 30  O   pos: ( -0.829276  1.368887  0.556395)  para_lq sigma:        -101.94
          -100.2076          0.7607         -1.9125
             0.7443       -103.4957          4.1454
            -1.7714          3.8233       -102.1131

     Atom 31  Ca  pos: (  0.686409 -0.076239  0.823682)  para_lq sigma:         202.72
           202.6351         -0.6002          0.1545
            -0.6791        202.7811          0.6239
             0.0756          0.6118        202.7463

     Atom 32  Si  pos: (  0.165768 -0.038965  0.751964)  para_lq sigma:          -0.54
            -0.1512          3.1880         -0.3263
             2.6228         -1.6489         -0.0754
             0.6241         -0.5093          0.1673

     Atom 33  O   pos: (  0.046789 -0.191077  0.895540)  para_lq sigma:        -110.67
          -109.7101         -3.0182          2.0605
            -2.9723       -111.1401          3.6979
             2.3896          4.3659       -111.1500

     Atom 34  O   pos: (  0.363327  0.036356  0.866898)  para_lq sigma:        -110.59
          -112.8974         -2.2803         -3.3629
            -2.2722       -108.4877         -0.8480
            -3.9073         -1.2984       -110.3701

     Atom 35  O   pos: (  0.218357 -0.115973  0.524842)  para_lq sigma:        -103.42
          -103.4206          2.5909          2.3872
             2.6965       -102.6753         -2.4312
             2.2959         -2.4470       -104.1492

     Atom 36  Ca  pos: ( -0.421914  0.861702  1.185911)  para_lq sigma:         201.80
           201.1992         -1.2684         -0.5997
            -1.1797        202.3528         -0.2518
            -0.5702         -0.1097        201.8616

     Atom 37  Si  pos: (  0.101246  0.824341  1.381954)  para_lq sigma:          -0.89
             0.1939          3.9669         -0.7300
             4.4218         -4.1003         -0.9153
            -0.9258         -0.7968          1.2481

     Atom 38  O   pos: ( -0.740833  0.982336  1.284542)  para_lq sigma:        -110.35
          -110.8964         -2.9587          1.9875
            -3.0397       -111.1428          2.0963
             2.3186          2.2019       -109.0002

     Atom 39  O   pos: ( -0.086674  0.784032  1.235141)  para_lq sigma:        -110.15
          -112.0463         -0.7121         -3.5554
            -0.3049       -107.6838         -0.0620
            -4.2094         -0.5414       -110.7179

     Atom 40  O   pos: ( -0.956617  0.865897  1.623935)  para_lq sigma:        -110.45
          -108.0930          0.5230          0.7722
             0.6998       -108.4297         -1.0252
             1.3621         -1.2281       -114.8375

     Atom 41  Ca  pos: (  0.527027 -0.517211  1.206910)  para_lq sigma:         201.61
           201.2807         -1.7744         -0.4918
            -1.7981        202.3067         -0.1887
            -0.3863         -0.1195        201.2326

     Atom 42  Si  pos: (  0.010261 -0.473791  1.371715)  para_lq sigma:          -0.65
            -0.6213          2.0720          1.2920
             2.5019         -3.5696         -1.0210
             0.9600         -1.1502          2.2405

     Atom 43  O   pos: ( -0.369628  1.216031  1.212212)  para_lq sigma:        -109.30
          -109.3264         -2.3186         -2.2749
            -2.4827       -108.9347         -2.3258
            -2.8909         -2.2968       -109.6259

     Atom 44  O   pos: (  0.219146 -0.413061  1.269096)  para_lq sigma:        -110.04
          -113.7658         -1.9454          3.4631
            -1.8288       -107.7382          1.1534
             3.4865          1.1379       -108.6295

     Atom 45  O   pos: ( -0.083307 -0.243848  1.413165)  para_lq sigma:        -103.65
          -103.3766          3.8268         -0.2243
             3.6417       -106.1658         -0.6974
             0.0709         -0.9612       -101.4136

     Atom 46  O   pos: (  0.039879 -0.576127  1.584913)  para_lq sigma:        -110.04
          -107.1119          0.6955         -0.7399
             0.7404       -109.2838          3.2362
            -0.9032          2.9368       -113.7264

     Atom 47  Ca  pos: (  0.133559 -0.738748  1.862176)  para_lq sigma:         203.34
           203.5552         -1.1051          0.6806
            -1.0154        204.1003          0.7345
             0.1654          1.2086        202.3522

     Atom 48  Ca  pos: ( -0.027208 -0.235834  1.773098)  para_lq sigma:         202.24
           203.4613          0.4108          0.8904
             0.1492        201.9905         -1.9446
             0.6093         -3.3628        201.2749

     Atom 49  Si  pos: ( -0.823081  1.580917  0.429032)  para_lq sigma:          -0.62
            -0.5212          2.5703          2.2616
             2.7321         -2.0620          2.7654
             1.1567          2.7254          0.7262

     Atom 50  O   pos: ( -0.859533  1.513884  0.202810)  para_lq sigma:        -109.31
          -107.4103          0.1315          0.1479
             0.0960       -106.4089         -1.8382
            -0.6122         -1.7864       -114.1241

     Atom 51  O   pos: (  0.611380 -0.121472  0.487533)  para_lq sigma:        -110.52
          -113.5571         -3.8230         -1.1796
            -3.9876       -110.3206         -1.0862
            -0.7684         -0.8564       -107.6929

     Atom 52  O   pos: (  0.321521 -0.253823  1.661246)  para_lq sigma:        -102.18
          -103.8582         -5.0834          0.7644
            -5.1864        -98.7981         -2.7694
             0.8305         -2.8771       -103.8889

     Atom 53  H   pos: (  0.308598 -0.307404  1.525508)  para_lq sigma:           0.00
             0.0000          0.0000          0.0000
             0.0000          0.0000          0.0000
             0.0000          0.0000          0.0000

     Atom 54  H   pos: (  0.451143 -0.175042  1.661110)  para_lq sigma:           0.00
             0.0000          0.0000          0.0000
             0.0000          0.0000          0.0000
             0.0000          0.0000          0.0000

     Atom 55  O   pos: ( -0.568548  0.414717  2.019982)  para_lq sigma:        -102.76
           -98.8043         -0.8590          4.4290
            -0.7326       -104.5218         -1.4259
             3.9463         -1.3752       -104.9393

     Atom 56  H   pos: ( -0.727076  1.416601  0.056981)  para_lq sigma:           0.00
             0.0000          0.0000          0.0000
             0.0000          0.0000          0.0000
             0.0000          0.0000          0.0000

     Atom 57  H   pos: ( -0.722457  1.204131 -0.038790)  para_lq sigma:           0.00
             0.0000          0.0000          0.0000
             0.0000          0.0000          0.0000
             0.0000          0.0000          0.0000

     Atom 58  O   pos: (  0.348065 -0.483993  2.077434)  para_lq sigma:         -99.93
          -100.0471         -4.8888         -2.5058
            -4.9761        -98.9036          3.8422
            -2.7251          3.6318       -100.8336

     Atom 59  H   pos: (  0.233390  0.347260  0.104872)  para_lq sigma:           0.00
             0.0000          0.0000          0.0000
             0.0000          0.0000          0.0000
             0.0000          0.0000          0.0000

     Atom 60  H   pos: (  0.466015 -0.401203  2.103806)  para_lq sigma:           0.00
             0.0000          0.0000          0.0000
             0.0000          0.0000          0.0000
             0.0000          0.0000          0.0000

     Atom 61  O   pos: ( -0.191012  0.121209  2.046665)  para_lq sigma:        -100.58
          -103.1317         -1.4777          1.8080
            -1.3220        -94.9637         -4.0724
             1.9139         -3.5855       -103.6583

     Atom 62  H   pos: ( -0.369437  1.082883  0.086259)  para_lq sigma:           0.00
             0.0000          0.0000          0.0000
             0.0000          0.0000          0.0000
             0.0000          0.0000          0.0000

     Atom 63  H   pos: ( -0.056622  0.168047  2.072138)  para_lq sigma:           0.00
             0.0000          0.0000          0.0000
             0.0000          0.0000          0.0000
             0.0000          0.0000          0.0000

     Atom 64  O   pos: (  0.102035  1.063751  0.215063)  para_lq sigma:        -101.22
           -94.0731         -0.5536          2.3043
            -0.7872       -105.1254          0.7710
             2.5911          0.9998       -104.4559

     Atom 65  H   pos: ( -0.894094  1.220801  0.244134)  para_lq sigma:           0.00
             0.0000          0.0000          0.0000
             0.0000          0.0000          0.0000
             0.0000          0.0000          0.0000

     Atom 66  H   pos: (  0.064567  0.996670  0.343004)  para_lq sigma:           0.00
             0.0000          0.0000          0.0000
             0.0000          0.0000          0.0000
             0.0000          0.0000          0.0000

     Atom 67  O   pos: (  0.067378  0.141598  1.666633)  para_lq sigma:        -101.40
          -104.1431         -3.0470         -0.8269
            -3.2511        -95.8807          0.8564
            -0.5680          0.9621       -104.1808

     Atom 68  H   pos: (  0.008023  0.139634  1.527957)  para_lq sigma:           0.00
             0.0000          0.0000          0.0000
             0.0000          0.0000          0.0000
             0.0000          0.0000          0.0000

     Atom 69  H   pos: (  0.204436  0.193310  1.649841)  para_lq sigma:           0.00
             0.0000          0.0000          0.0000
             0.0000          0.0000          0.0000
             0.0000          0.0000          0.0000

     Atom 70  O   pos: (  0.635741  0.164678  0.209007)  para_lq sigma:        -100.68
           -95.0419         -2.5924         -3.5903
            -2.4614       -102.9701          0.7707
            -3.1933          0.4968       -104.0213

     Atom 71  H   pos: (  0.628555  0.053436  0.307254)  para_lq sigma:           0.00
             0.0000          0.0000          0.0000
             0.0000          0.0000          0.0000
             0.0000          0.0000          0.0000

     Atom 72  H   pos: (  0.577363  0.110567  0.084538)  para_lq sigma:           0.00
             0.0000          0.0000          0.0000
             0.0000          0.0000          0.0000
             0.0000          0.0000          0.0000

     Atom 73  Ca  pos: (  0.379047  0.389550  0.913206)  para_lq sigma:         201.61
           200.8890         -1.6609         -0.8178
            -1.4386        202.2659         -0.0318
            -0.4050         -0.2627        201.6875

     Atom 74  Si  pos: ( -0.088371  0.367060  0.733644)  para_lq sigma:          -0.99
            -0.6088          2.1011          0.5854
             2.6206         -3.2035          0.7133
             0.6862          0.9106          0.8564

     Atom 75  O   pos: ( -0.325706  0.333916  0.762220)  para_lq sigma:        -111.39
          -117.9217         -0.9509          1.0326
            -1.0979       -108.3765          0.4297
             1.1794          0.3157       -107.8784

     Atom 76  O   pos: (  0.021066  0.482751  0.913581)  para_lq sigma:        -110.31
          -109.5987         -1.4049         -2.3545
            -1.5794       -109.8510         -2.8490
            -2.4099         -2.7091       -111.4713

     Atom 77  O   pos: ( -0.000540  0.136861  0.720192)  para_lq sigma:        -102.24
          -103.2441          3.6501         -0.3309
             3.5978       -105.4870          0.4835
            -0.1383          0.6297        -98.0011

     Atom 78  O   pos: ( -0.046824  0.466140  0.515700)  para_lq sigma:        -109.38
          -107.7720         -0.4031          0.9023
            -0.5288       -108.3413          3.5756
             0.7657          3.1726       -112.0127

     Atom 79  Ca  pos: (  0.041381  0.838905  0.903784)  para_lq sigma:         201.92
           201.9881         -0.5713         -0.2045
            -0.3700        202.8190         -0.3536
            -0.3524         -0.2044        200.9652

     Atom 80  Si  pos: ( -0.479152  0.872900  0.728794)  para_lq sigma:          -0.70
            -1.0838          1.4762         -0.8836
             1.4000         -2.3240          0.8095
            -1.7289          1.5405          1.2995

     Atom 81  O   pos: ( -0.623692  0.744474  0.875186)  para_lq sigma:        -111.18
          -111.1629         -2.7517          2.6660
            -2.5499       -110.3283          2.7696
             3.0582          3.0424       -112.0521

     Atom 82  O   pos: ( -0.290975  0.945277  0.865578)  para_lq sigma:        -110.68
          -112.3430         -1.8271         -3.5245
            -1.8336       -108.1493         -0.9385
            -4.1782         -1.3226       -111.5605

     Atom 83  O   pos: ( -0.410308  0.766773  0.525153)  para_lq sigma:        -110.25
          -108.3218          0.8840          2.2453
             1.1082       -109.2935         -3.1147
             2.2390         -2.7149       -113.1358

     Atom 84  Ca  pos: (  0.235079 -0.077177  1.190249)  para_lq sigma:         201.26
           199.0258         -0.7864          1.3400
            -1.1763        203.6126          0.4183
             1.4273          0.7332        201.1478

     Atom 85  Si  pos: ( -0.269222 -0.076600  1.408769)  para_lq sigma:          -0.88
            -0.5188          3.6805          2.0409
             3.1192         -2.3127          0.4647
             1.9548          0.5748          0.1943

     Atom 86  O   pos: ( -0.161964  0.132282  1.353529)  para_lq sigma:        -111.00
          -109.7969         -2.9856          1.2892
            -2.7898       -114.8761          1.5764
             0.9074          1.8057       -108.3356

     Atom 87  O   pos: (  0.561344 -0.161629  1.250482)  para_lq sigma:        -111.10
          -112.4843         -1.6024         -3.6639
            -1.5731       -109.4896         -1.4184
            -3.6799         -1.7354       -111.3243

     Atom 88  O   pos: ( -0.330260 -0.069938  1.646401)  para_lq sigma:        -111.80
          -109.7450          0.3027          2.6919
             0.4028       -108.0621         -0.7515
             2.0829         -0.8825       -117.5993

     Atom 89  Ca  pos: ( -0.104372  0.432420  1.233156)  para_lq sigma:         201.90
           199.9920          0.7203         -1.4970
             0.4041        203.2548         -1.2002
            -1.6572         -1.0805        202.4676

     Atom 90  Si  pos: (  0.372451  0.409119  1.359530)  para_lq sigma:          -0.99
            -1.3732          3.3914          0.4705
             3.1902         -2.9522         -0.3311
             0.5583         -0.5677          1.3700

     Atom 91  O   pos: (  0.243635  0.253991  1.229628)  para_lq sigma:        -110.60
          -109.9002         -2.7064         -2.1347
            -2.5599       -111.0656         -2.7692
            -2.5011         -3.3737       -110.8436

     Atom 92  O   pos: ( -0.444883  0.508297  1.232186)  para_lq sigma:        -111.16
          -112.9115         -2.2250          3.2787
            -2.3224       -109.6152          1.5757
             3.6832          1.9663       -110.9683

     Atom 93  O   pos: (  0.212309  0.596588  1.404137)  para_lq sigma:        -104.29
          -103.9582          4.5239         -0.1565
             4.4204       -107.3533         -0.4824
            -0.3273         -0.5286       -101.5611

     Atom 94  O   pos: ( -0.573986  0.355135  1.592425)  para_lq sigma:        -111.39
          -108.3541          1.0749         -1.9212
             1.1146       -109.1698          2.0073
            -2.0088          1.8120       -116.6595

     Atom 95  Ca  pos: ( -0.730995  0.622412  1.773277)  para_lq sigma:         200.59
           201.0312          1.9511         -1.8868
             1.6462        201.3997          2.3681
            -1.4800          2.5139        199.3475

     Atom 96  Ca  pos: ( -0.289170  0.258051  1.741961)  para_lq sigma:         202.47
           200.9995         -0.6389          0.5328
            -0.8309        204.1552         -0.0582
             1.2329          0.0945        202.2492

     Atom 97  Ca  pos: ( -0.376718  0.453393  0.423920)  para_lq sigma:         201.28
           201.6885          0.5001          1.6008
            -0.4620        202.5057          0.4290
             1.2998          1.4985        199.6401

     Atom 98  O   pos: (  0.875695 -0.529087  1.926917)  para_lq sigma:        -111.93
          -109.4385          0.7212          2.2770
             1.0973       -108.2695         -1.1475
             2.8007         -0.0065       -118.0858

     Atom 99  H   pos: (  0.826484 -0.524446  2.061416)  para_lq sigma:           0.00
             0.0000          0.0000          0.0000
             0.0000          0.0000          0.0000
             0.0000          0.0000          0.0000

     Atom100  O   pos: ( -0.649972  0.894797  1.954836)  para_lq sigma:        -109.27
          -106.0037          0.5035          0.2516
             0.9512       -111.8869          5.0921
             0.0784          5.9492       -109.9080

     Atom101  H   pos: (  0.575485 -0.816303  1.872330)  para_lq sigma:           0.00
             0.0000          0.0000          0.0000
             0.0000          0.0000          0.0000
             0.0000          0.0000          0.0000

     Atom102  O   pos: (  0.579802 -0.587333  1.674434)  para_lq sigma:        -102.54
          -105.3962          2.5731         -3.6032
             2.3196       -101.2774         -4.0013
            -3.4149         -3.8719       -100.9540

     Atom103  H   pos: (  0.480327 -0.484175  1.699735)  para_lq sigma:           0.00
             0.0000          0.0000          0.0000
             0.0000          0.0000          0.0000
             0.0000          0.0000          0.0000

     Atom104  H   pos: (  0.693398 -0.559722  1.769491)  para_lq sigma:           0.00
             0.0000          0.0000          0.0000
             0.0000          0.0000          0.0000
             0.0000          0.0000          0.0000

     Atom105  O   pos: ( -0.193184  0.555812  1.595440)  para_lq sigma:        -100.92
          -102.8541         -0.3665         -3.3013
            -0.1129       -104.2815          0.3388
            -3.3362          0.3905        -95.6273

     Atom106  H   pos: ( -0.313015  0.622020  1.548429)  para_lq sigma:           0.00
             0.0000          0.0000          0.0000
             0.0000          0.0000          0.0000
             0.0000          0.0000          0.0000

     Atom107  H   pos: ( -0.102459  0.677158  1.622547)  para_lq sigma:           0.00
             0.0000          0.0000          0.0000
             0.0000          0.0000          0.0000
             0.0000          0.0000          0.0000

     Atom108  O   pos: ( -0.011899  0.849009  0.531355)  para_lq sigma:        -100.68
          -103.7078          0.5975         -0.3907
             0.6929       -103.3947         -1.6473
            -0.3794         -1.6849        -94.9268

     Atom109  H   pos: (  0.003705  0.700748  0.512069)  para_lq sigma:           0.00
             0.0000          0.0000          0.0000
             0.0000          0.0000          0.0000
             0.0000          0.0000          0.0000

     Atom110  H   pos: ( -0.160034  0.852912  0.527106)  para_lq sigma:           0.00
             0.0000          0.0000          0.0000
             0.0000          0.0000          0.0000
             0.0000          0.0000          0.0000

     Atom111  O   pos: ( -0.457566  0.693919  0.149810)  para_lq sigma:        -100.65
           -98.3389         -4.1586          3.5327
            -4.3923       -100.9007         -2.2734
             3.7536         -2.6965       -102.7084

     Atom112  H   pos: ( -0.468356  0.769929  0.278660)  para_lq sigma:           0.00
             0.0000          0.0000          0.0000
             0.0000          0.0000          0.0000
             0.0000          0.0000          0.0000

     Atom113  H   pos: ( -0.353745  0.763069  0.075955)  para_lq sigma:           0.00
             0.0000          0.0000          0.0000
             0.0000          0.0000          0.0000
             0.0000          0.0000          0.0000

     Atom114  O   pos: ( -0.458960  1.160572  0.279276)  para_lq sigma:         -99.86
          -103.0584         -2.7622         -0.7737
            -2.7503        -93.3345          0.8546
            -1.0271          0.9202       -103.1770

     Atom115  H   pos: ( -0.362224  1.171636  0.390356)  para_lq sigma:           0.00
             0.0000          0.0000          0.0000
             0.0000          0.0000          0.0000
             0.0000          0.0000          0.0000

     Atom116  H   pos: ( -0.580966  1.111838  0.340074)  para_lq sigma:           0.00
             0.0000          0.0000          0.0000
             0.0000          0.0000          0.0000
             0.0000          0.0000          0.0000


     Total NMR chemical shifts in ppm: ---------------------------------------
     (adopting the Simpson convention for anisotropy and asymmetry)-----------

     Atom  1  O   pos: (  0.005254  0.524074  1.974780)  Total sigma:         227.95
           241.2448         -2.9990         -5.5245
             9.9165        210.7727          3.5553
            -3.8786         -1.4647        231.8288

     O    1    anisotropy:    -26.52    eta:   -0.7515
     O    1    sigma_11=    230.15    axis=( -0.357227 -0.113800 -0.927059)
     O    1    sigma_22=    243.43    axis=( -0.926038 -0.086309  0.367429)
     O    1    sigma_33=    210.27    axis=( -0.121827  0.989748 -0.074551)

     Atom  2  H   pos: ( -0.035388  1.471695  0.022420)  Total sigma:          21.12
            20.7656          0.4004         12.2623
             1.3231         10.6614          3.7104
            13.9446          2.7805         31.9184

     H    2    anisotropy:     29.70    eta:   -0.1400
     H    2    sigma_11=     12.60    axis=( -0.781765  0.421622  0.459433)
     H    2    sigma_22=      9.83    axis=(  0.302539  0.900702 -0.311779)
     H    2    sigma_33=     40.92    axis=(  0.545265  0.104741  0.831694)

     Atom  3  H   pos: ( -0.212298  1.537966 -0.125784)  Total sigma:          22.99
            30.0935        -14.1470          1.9780
           -13.7084         23.2026         -0.8626
             1.5397         -0.6932         15.6779

     H    3    anisotropy:     27.21    eta:   -0.1860
     H    3    sigma_11=     15.61    axis=(  0.029668  0.155548  0.987383)
     H    3    sigma_22=     12.23    axis=(  0.617418  0.773990 -0.140482)
     H    3    sigma_33=     41.13    axis=(  0.786076 -0.613795  0.073075)

     Atom  4  O   pos: (  0.172846  0.069621  0.104794)  Total sigma:         234.27
           236.2799          0.3983         -9.4523
            -1.7325        229.0922         -7.6531
            -8.7688        -11.1456        237.4344

     O    4    anisotropy:     21.19    eta:   -0.9237
     O    4    sigma_11=    233.73    axis=(  0.742612 -0.620003  0.253229)
     O    4    sigma_22=    220.68    axis=(  0.381231  0.702211  0.601300)
     O    4    sigma_33=    248.39    axis=( -0.550628 -0.349994  0.757835)

     Atom  5  H   pos: (  0.120265 -0.034398  0.190627)  Total sigma:          25.94
            23.7406          5.1546         -3.5536
             6.3276         27.4833         -8.8110
            -4.2656         -8.0384         26.5950

     H    5    anisotropy:     19.05    eta:   -0.2236
     H    5    sigma_11=     21.01    axis=( -0.833516  0.020691 -0.552107)
     H    5    sigma_22=     18.17    axis=(  0.359808 -0.738010 -0.570859)
     H    5    sigma_33=     38.64    axis=( -0.419272 -0.674473  0.607699)

     Atom  6  H   pos: (  0.296321  0.015739  0.040075)  Total sigma:          20.97
            30.5056         -5.3772        -13.4389
            -6.5416         13.0733          3.3256
           -12.5260          1.8101         19.3448

     H    6    anisotropy:     29.36    eta:   -0.1199
     H    6    sigma_11=     12.36    axis=( -0.157179  0.795718 -0.584917)
     H    6    sigma_22=     10.02    axis=( -0.553204 -0.561574 -0.615305)
     H    6    sigma_33=     40.54    axis=( -0.818084  0.226865  0.528461)

     Atom  7  O   pos: ( -0.346693  1.566752  0.256809)  Total sigma:         228.28
           219.3562         -8.7031        -15.0481
            -8.7270        227.5606          1.0880
           -14.7678          6.2542        237.9371

     O    7    anisotropy:     30.95    eta:   -0.8620
     O    7    sigma_11=    226.86    axis=(  0.120781 -0.882276  0.454973)
     O    7    sigma_22=    209.08    axis=( -0.856672 -0.324198 -0.401258)
     O    7    sigma_33=    248.92    axis=( -0.501522  0.341299  0.794978)

     Atom  8  H   pos: ( -0.406557  1.439069  0.220025)  Total sigma:          26.04
            21.4486          7.1425          1.5491
             5.5553         36.4405          2.3172
             1.3250          2.5350         20.2438

     H    8    anisotropy:     19.69    eta:   -0.0948
     H    8    sigma_11=     20.10    axis=( -0.387468  0.280939 -0.878033)
     H    8    sigma_22=     18.86    axis=(  0.855283 -0.245886 -0.456104)
     H    8    sigma_33=     39.17    axis=(  0.344034  0.927692  0.145009)

     Atom  9  H   pos: ( -0.450341  1.628465  0.348774)  Total sigma:          19.04
            25.6356        -10.7009        -15.5641
            -9.5384         12.1605          7.8191
           -15.3967          8.8566         19.3178

     H    9    anisotropy:     37.03    eta:   -0.0046
     H    9    sigma_11=      6.75    axis=(  0.610288  0.750376  0.253938)
     H    9    sigma_22=      6.64    axis=( -0.341210  0.538290 -0.770597)
     H    9    sigma_33=     43.72    axis=( -0.714930  0.383640  0.584548)

     Atom 10  O   pos: ( -0.012744  0.738915  0.008402)  Total sigma:         240.93
           235.1584        -12.0820          9.5053
           -12.3968        246.9677         13.4102
            10.1944         24.5145        240.6512

     O   10    anisotropy:    -41.13    eta:   -0.6415
     O   10    sigma_11=    245.84    axis=( -0.801504  0.270335 -0.533395)
     O   10    sigma_22=    263.43    axis=( -0.132793  0.789246  0.599547)
     O   10    sigma_33=    213.50    axis=(  0.583058  0.551370 -0.596686)

     Atom 11  H   pos: (  0.081102  0.627276  0.028119)  Total sigma:          22.14
            23.6322        -16.6054          1.7785
           -15.4125         30.8913          0.8253
             1.9818          0.1113         11.8907

     H   11    anisotropy:     32.34    eta:   -0.1701
     H   11    sigma_11=     13.19    axis=(  0.455891  0.391199  0.799454)
     H   11    sigma_22=      9.52    axis=(  0.633750  0.487991 -0.600188)
     H   11    sigma_33=     43.70    axis=( -0.624920  0.780274 -0.025452)

     Atom 12  H   pos: (  0.042230  0.856910  0.074312)  Total sigma:          23.63
            16.0378          6.8266          5.3580
             5.2414         34.3792         12.8973
             4.7252         12.9213         20.4716

     H   12    anisotropy:     30.90    eta:   -0.1281
     H   12    sigma_11=     14.65    axis=(  0.814153 -0.471084  0.339464)
     H   12    sigma_22=     12.01    axis=(  0.516161  0.319385 -0.794715)
     H   12    sigma_33=     44.23    axis=(  0.265957  0.822237  0.503183)

     Atom 13  O   pos: (  0.296170  0.343195  0.443623)  Total sigma:         221.33
           254.7755        -10.3661        -10.0205
            -1.1257        193.3001         -1.4830
            -9.7054         -1.5113        215.9188

     O   13    anisotropy:     54.35    eta:   -0.5912
     O   13    sigma_11=    213.93    axis=(  0.215352 -0.130244  0.967812)
     O   13    sigma_22=    192.50    axis=( -0.108418 -0.988128 -0.108853)
     O   13    sigma_33=    257.56    axis=( -0.970499  0.081487  0.226916)

     Atom 14  H   pos: (  0.152424  0.398570  0.462713)  Total sigma:          16.60
            36.6399        -14.7109         -8.9834
           -12.5305          8.1176          2.7132
            -7.9958          2.7354          5.0411

     H   14    anisotropy:     41.29    eta:   -0.0465
     H   14    sigma_11=      3.48    axis=( -0.056388 -0.623378  0.779884)
     H   14    sigma_22=      2.20    axis=( -0.418830 -0.694304 -0.585255)
     H   14    sigma_33=     44.12    axis=( -0.906312  0.359640  0.221939)

     Atom 15  H   pos: (  0.277666  0.205781  0.402556)  Total sigma:          26.65
            20.7446          1.7081         -0.3252
             1.1262         35.8375          4.6916
            -0.1456          4.8760         23.3794

     H   15    anisotropy:     16.36    eta:   -0.1602
     H   15    sigma_11=     22.08    axis=(  0.427288  0.257283 -0.866735)
     H   15    sigma_22=     20.33    axis=(  0.900981 -0.200931  0.384526)
     H   15    sigma_33=     37.56    axis=(  0.075221  0.945215  0.317663)

     Atom 16  O   pos: ( -0.421436  0.914711  1.550953)  Total sigma:         232.20
           245.2622          9.2287          2.4527
             3.4416        230.7625          7.2272
             7.1994         12.2685        220.5787

     O   16    anisotropy:     26.68    eta:   -0.9736
     O   16    sigma_11=    231.97    axis=( -0.510384  0.748105  0.424083)
     O   16    sigma_22=    214.65    axis=( -0.030413 -0.508545  0.860498)
     O   16    sigma_33=    249.99    axis=( -0.859409 -0.426287 -0.282305)

     Atom 17  H   pos: ( -0.547719  0.987866  1.548383)  Total sigma:          25.27
            33.2014         -7.1340          0.7499
            -8.1242         23.7573          1.5787
             0.6948          1.0194         18.8463

     H   17    anisotropy:     18.27    eta:   -0.2500
     H   17    sigma_11=     20.70    axis=(  0.379673  0.681426  0.625705)
     H   17    sigma_22=     17.65    axis=( -0.304474 -0.546629  0.780059)
     H   17    sigma_33=     37.45    axis=( -0.873581  0.486678  0.000064)

     Atom 18  H   pos: ( -0.324893  1.030798  1.549424)  Total sigma:          20.62
            23.0687         14.2683          0.5771
            15.3538         29.4137          0.1994
             1.0261          0.4304          9.3634

     H   18    anisotropy:     31.19    eta:   -0.0935
     H   18    sigma_11=     11.19    axis=(  0.754297 -0.616994  0.224395)
     H   18    sigma_22=      9.25    axis=( -0.188823  0.123471  0.974218)
     H   18    sigma_33=     41.41    axis=(  0.628793  0.777221  0.023369)

     Atom 19  O   pos: ( -0.212777  1.297864  0.545150)  Total sigma:         231.29
           242.9677          0.2099         15.6669
             0.7367        219.2296         -1.3725
            23.0401         -6.8167        231.6780

     O   19    anisotropy:     39.46    eta:   -0.2803
     O   19    sigma_11=    221.83    axis=( -0.400705 -0.794009  0.457149)
     O   19    sigma_22=    214.45    axis=(  0.453811 -0.605455 -0.653819)
     O   19    sigma_33=    257.60    axis=(  0.795922 -0.054529  0.602939)

     Atom 20  H   pos: ( -0.241157  1.423640  0.475274)  Total sigma:          24.29
            19.8070         -2.8880          4.5161
            -4.2195         30.1441        -10.5005
             5.4142        -10.1972         22.9059

     H   20    anisotropy:     22.40    eta:   -0.3071
     H   20    sigma_11=     19.11    axis=(  0.841104  0.488587  0.232004)
     H   20    sigma_22=     14.53    axis=( -0.458332  0.416093  0.785365)
     H   20    sigma_33=     39.22    axis=(  0.287185 -0.766909  0.573913)

     Atom 21  H   pos: ( -0.065043  1.292913  0.540952)  Total sigma:          21.64
            41.9850          1.0210          0.9884
             2.0639         12.1365         -1.0172
             0.2765         -0.9004         10.8046

     H   21    anisotropy:     30.65    eta:   -0.1149
     H   21    sigma_11=     12.60    axis=( -0.035649  0.876221 -0.480589)
     H   21    sigma_22=     10.25    axis=( -0.040766  0.479219  0.876748)
     H   21    sigma_33=     42.08    axis=( -0.998533 -0.050847 -0.018636)

     Atom 22  O   pos: ( -0.286957  0.797596  1.975671)  Total sigma:         205.90
           224.5450         -8.0153          1.3410
            -8.2447        201.9125         -7.3896
             3.8156         -8.2359        191.2330

     O   22    anisotropy:     32.90    eta:   -0.7191
     O   22    sigma_11=    202.82    axis=(  0.358014  0.809084 -0.466057)
     O   22    sigma_22=    187.04    axis=(  0.044762  0.483696  0.874091)
     O   22    sigma_33=    227.83    axis=( -0.932643  0.333799 -0.136954)

     Atom 23  H   pos: ( -0.383764  1.691144  0.034274)  Total sigma:          22.70
            15.8604         -1.5296          1.8109
            -1.6179         14.5062         -8.1897
             2.2336         -8.8082         37.7413

     H   23    anisotropy:     27.07    eta:   -0.2362
     H   23    sigma_11=     15.81    axis=( -0.973698  0.167340  0.154630)
     H   23    sigma_22=     11.55    axis=( -0.206396 -0.935274 -0.287513)
     H   23    sigma_33=     40.75    axis=(  0.096508 -0.311866  0.945212)

     Atom 24  H   pos: ( -0.433803  0.835157  1.954772)  Total sigma:          17.62
            39.7147        -10.2466          4.4593
            -9.1464          6.3508         -1.5661
             2.6966         -1.7045          6.7906

     H   24    anisotropy:     37.69    eta:   -0.1167
     H   24    sigma_11=      6.52    axis=( -0.160010 -0.190358  0.968587)
     H   24    sigma_22=      3.59    axis=(  0.231837  0.946536  0.224324)
     H   24    sigma_33=     42.75    axis=(  0.959504 -0.260448  0.107324)

     Atom 25  Ca  pos: ( -0.233425  1.286906  0.901639)  Total sigma:        1082.54
          1063.6968          0.8123        -26.4054
            -0.5348       1112.3695        -13.1357
           -27.3283        -15.6535       1071.5408

     Ca  25    anisotropy:    -64.94    eta:   -0.6638
     Ca  25    sigma_11=   1089.81    axis=(  0.652857 -0.410329 -0.636717)
     Ca  25    sigma_22=   1118.55    axis=(  0.191180  0.902617 -0.385660)
     Ca  25    sigma_33=   1039.25    axis=(  0.732958  0.130053  0.667726)

     Atom 26  Si  pos: ( -0.724230  1.262453  0.750738)  Total sigma:         412.33
           427.6356         28.1214        -16.1979
            26.8515        404.6119         15.1410
            -4.7951          7.8283        404.7448

     Si  26    anisotropy:    -52.11    eta:   -0.9427
     Si  26    sigma_11=    413.33    axis=( -0.220895  0.446179  0.867254)
     Si  26    sigma_22=    446.07    axis=( -0.839816 -0.539148  0.063471)
     Si  26    sigma_33=    377.59    axis=( -0.495898  0.714313 -0.493803)

     Atom 27  O   pos: ( -0.897547  1.188894  0.899491)  Total sigma:         115.73
           129.2317          2.0407         -4.2235
             1.3760        136.2641         -4.9092
             4.8955         -0.8066         81.7017

     O   27    anisotropy:    -51.28    eta:   -0.2321
     O   27    sigma_11=    128.86    axis=( -0.975887  0.217348 -0.020125)
     O   27    sigma_22=    136.79    axis=( -0.218096 -0.974685  0.049234)
     O   27    sigma_33=     81.55    axis=( -0.008915  0.052436  0.998584)

     Atom 28  O   pos: ( -0.575573  1.412423  0.864652)  Total sigma:         116.23
            96.4874          1.6319         -0.3281
            12.8379        167.6232         -5.2685
            -7.8470        -15.6630         84.5907

     O   28    anisotropy:     80.24    eta:   -0.2598
     O   28    sigma_11=     96.44    axis=(  0.967082 -0.130410 -0.218509)
     O   28    sigma_22=     82.54    axis=(  0.232022  0.099291  0.967630)
     O   28    sigma_33=    169.73    axis=(  0.104493  0.986476 -0.126280)

     Atom 29  O   pos: ( -0.603741  1.074185  0.656561)  Total sigma:         181.00
           173.5066        -30.8218         -5.1851
           -29.9435        197.0190          4.5367
            -4.6505          4.4904        172.4792

     O   29    anisotropy:     56.63    eta:   -0.5063
     O   29    sigma_11=    171.68    axis=( -0.014108  0.158942 -0.987187)
     O   29    sigma_22=    152.57    axis=(  0.826739  0.557167  0.077892)
     O   29    sigma_33=    218.76    axis=( -0.562409  0.815047  0.139264)

     Atom 30  O   pos: ( -0.829276  1.368887  0.556395)  Total sigma:         172.14
           161.3850         -6.3335         11.9086
            -2.8705        172.4451        -24.2384
            11.5845        -23.6003        182.5893

     O   30    anisotropy:     49.71    eta:   -0.2693
     O   30    sigma_11=    160.03    axis=(  0.850393  0.515755  0.104058)
     O   30    sigma_22=    151.11    axis=( -0.454132  0.619625  0.640179)
     O   30    sigma_33=    205.28    axis=(  0.265699 -0.591660  0.761145)

     Atom 31  Ca  pos: (  0.686409 -0.076239  0.823682)  Total sigma:        1127.57
          1134.2889        -11.8671          8.3651
           -12.4540       1129.2021          7.9254
             6.3405          8.9947       1119.2092

     Ca  31    anisotropy:    -29.26    eta:   -0.7030
     Ca  31    sigma_11=   1130.46    axis=(  0.432184  0.562260  0.705039)
     Ca  31    sigma_22=   1144.18    axis=( -0.781261  0.623925 -0.018665)
     Ca  31    sigma_33=   1108.06    axis=( -0.450386 -0.542753  0.708923)

     Atom 32  Si  pos: (  0.165768 -0.038965  0.751964)  Total sigma:         412.81
           417.4274         33.6686         -5.0357
            27.4782        407.4421         -5.5499
            -0.7606         -7.7085        413.5582

     Si  32    anisotropy:     47.95    eta:   -0.9816
     Si  32    sigma_11=    412.51    axis=(  0.220563  0.056860  0.973714)
     Si  32    sigma_22=    381.14    axis=(  0.636460 -0.764865 -0.099505)
     Si  32    sigma_33=    444.77    axis=( -0.739101 -0.641677  0.204890)

     Atom 33  O   pos: (  0.046789 -0.191077  0.895540)  Total sigma:         117.13
            99.4044         -0.0724         14.7437
             6.6936        152.3057          2.4088
            16.1673         17.3925         99.6727

     O   33    anisotropy:     56.52    eta:   -0.7712
     O   33    sigma_11=    112.82    axis=(  0.711115 -0.226492  0.665595)
     O   33    sigma_22=     83.76    axis=( -0.693479 -0.070076  0.717061)
     O   33    sigma_33=    154.81    axis=(  0.115766  0.971489  0.206900)

     Atom 34  O   pos: (  0.363327  0.036356  0.866898)  Total sigma:         108.29
           132.3800        -10.2776         -1.0684
           -13.3627        110.3248          8.6992
           -11.6828          4.7043         82.1766

     O   34    anisotropy:     45.77    eta:   -0.8294
     O   34    sigma_11=    105.69    axis=(  0.428486  0.892901  0.138305)
     O   34    sigma_22=     80.38    axis=(  0.077152 -0.188667  0.979006)
     O   34    sigma_33=    138.81    axis=( -0.900249  0.408819  0.149730)

     Atom 35  O   pos: (  0.218357 -0.115973  0.524842)  Total sigma:         179.33
           173.0967        -10.3923        -11.6846
           -17.1892        171.5443         17.9326
           -11.8427         14.4337        193.3609

     O   35    anisotropy:     45.85    eta:   -0.4035
     O   35    sigma_11=    170.22    axis=( -0.687375  0.382932 -0.617154)
     O   35    sigma_22=    157.89    axis=(  0.589147  0.790908 -0.165438)
     O   35    sigma_33=    209.90    axis=( -0.424760  0.477313  0.769254)

     Atom 36  Ca  pos: ( -0.421914  0.861702  1.185911)  Total sigma:        1090.90
          1089.6496        -23.5294        -15.1016
           -21.5018       1097.1234         -4.1765
           -14.4866         -2.2814       1085.9367

     Ca  36    anisotropy:    -42.48    eta:   -0.9132
     Ca  36    sigma_11=   1092.13    axis=( -0.232615 -0.516022  0.824385)
     Ca  36    sigma_22=   1117.99    axis=(  0.677946 -0.693793 -0.242984)
     Ca  36    sigma_33=   1062.58    axis=( -0.697338 -0.502367 -0.511222)

     Atom 37  Si  pos: (  0.101246  0.824341  1.381954)  Total sigma:         406.37
           419.1705         49.3456        -10.9908
            53.4417        364.6573         -7.7498
           -11.8570         -5.1964        435.2895

     Si  37    anisotropy:   -108.95    eta:   -0.4149
     Si  37    sigma_11=    427.62    axis=(  0.430649  0.262743  0.863428)
     Si  37    sigma_22=    457.76    axis=( -0.740589 -0.443901  0.504461)
     Si  37    sigma_33=    333.74    axis=(  0.515820 -0.856690  0.003419)

     Atom 38  O   pos: ( -0.740833  0.982336  1.284542)  Total sigma:         123.26
           126.9117         17.2273        -17.5258
            16.7772        150.0065        -23.4018
           -14.0443        -20.8120         92.8621

     O   38    anisotropy:     68.03    eta:   -0.7772
     O   38    sigma_11=    118.21    axis=(  0.853627 -0.514207 -0.083133)
     O   38    sigma_22=     82.96    axis=(  0.240925  0.248266  0.938253)
     O   38    sigma_33=    168.61    axis=(  0.461818  0.820947 -0.335813)

     Atom 39  O   pos: ( -0.086674  0.784032  1.235141)  Total sigma:         105.99
           116.1011         -7.4910          8.0693
            -7.2341        101.4313         -4.1060
            -3.6051         -1.3788        100.4316

     O   39    anisotropy:     20.52    eta:   -0.2674
     O   39    sigma_11=    100.98    axis=(  0.337109  0.440133 -0.832250)
     O   39    sigma_22=     97.32    axis=( -0.253972 -0.808708 -0.530556)
     O   39    sigma_33=    119.67    axis=( -0.906563  0.390223 -0.160841)

     Atom 40  O   pos: ( -0.956617  0.865897  1.623935)  Total sigma:         118.79
           123.2406          1.8298        -22.4496
             1.5682        127.7823         23.7255
           -10.5370          9.5898        105.3580

     O   40    anisotropy:    -44.16    eta:   -0.4456
     O   40    sigma_11=    126.95    axis=( -0.773894 -0.623696  0.109966)
     O   40    sigma_22=    140.07    axis=(  0.473429 -0.685060 -0.553677)
     O   40    sigma_33=     89.36    axis=(  0.420659 -0.376426  0.825439)

     Atom 41  Ca  pos: (  0.527027 -0.517211  1.206910)  Total sigma:        1078.86
          1093.5944        -30.9690        -13.1632
           -32.5164       1101.5393         -1.4381
           -11.3300         -3.1017       1041.4387

     Ca  41    anisotropy:     76.76    eta:   -0.6359
     Ca  41    sigma_11=   1069.54    axis=(  0.677847  0.647781 -0.347711)
     Ca  41    sigma_22=   1037.00    axis=(  0.304795  0.182788  0.934713)
     Ca  41    sigma_33=   1130.03    axis=( -0.669047  0.739573  0.073538)

     Atom 42  Si  pos: (  0.010261 -0.473791  1.371715)  Total sigma:         410.08
           414.4924         29.4868         13.8341
            32.1182        372.4490        -13.2852
            10.4357        -14.4932        443.2983

     Si  42    anisotropy:    -86.19    eta:   -0.3151
     Si  42    sigma_11=    429.76    axis=(  0.832865  0.503401 -0.230052)
     Si  42    sigma_22=    447.86    axis=( -0.296358  0.054564 -0.953517)
     Si  42    sigma_33=    352.62    axis=(  0.467449 -0.862328 -0.194632)

     Atom 43  O   pos: ( -0.369628  1.216031  1.212212)  Total sigma:         114.51
           121.1790         -0.7357         11.6478
            -3.5334        109.9520          4.0246
            -0.2783          3.9951        112.4023

     O   43    anisotropy:     14.19    eta:   -0.9602
     O   43    sigma_11=    114.32    axis=(  0.296022 -0.720197 -0.627445)
     O   43    sigma_22=    105.24    axis=(  0.322532  0.693671 -0.644045)
     O   43    sigma_33=    123.97    axis=( -0.899080  0.011720 -0.437628)

     Atom 44  O   pos: (  0.219146 -0.413061  1.269096)  Total sigma:         102.26
           115.3687        -12.2889        -17.2219
           -18.8435         98.0921          1.3130
           -17.6247         -4.9573         93.3289

     O   44    anisotropy:     42.07    eta:   -0.6903
     O   44    sigma_11=     97.92    axis=( -0.080969 -0.782201  0.617742)
     O   44    sigma_22=     78.56    axis=( -0.533497 -0.489509 -0.689755)
     O   44    sigma_33=    130.31    axis=( -0.841917  0.385412  0.377667)

     Atom 45  O   pos: ( -0.083307 -0.243848  1.413165)  Total sigma:         165.12
           168.5207        -18.0077         -5.5610
           -14.7175        174.5787          9.0108
            -3.7650          8.9944        152.2537

     O   45    anisotropy:     38.44    eta:   -0.2609
     O   45    sigma_11=    155.65    axis=(  0.786795  0.527982  0.319670)
     O   45    sigma_22=    148.96    axis=( -0.109065 -0.390842  0.913973)
     O   45    sigma_33=    190.75    axis=( -0.607502  0.753975  0.249928)

     Atom 46  O   pos: (  0.039879 -0.576127  1.584913)  Total sigma:         123.60
           101.6143         11.6902         20.7784
            15.0045        123.7289        -37.3672
            17.4477        -34.9093        145.4710

     O   46    anisotropy:     74.35    eta:   -0.8909
     O   46    sigma_11=    120.90    axis=(  0.731887  0.602942  0.317493)
     O   46    sigma_22=     76.74    axis=( -0.672087  0.561847  0.482313)
     O   46    sigma_33=    173.17    axis=(  0.112425 -0.566382  0.816439)

     Atom 47  Ca  pos: (  0.133559 -0.738748  1.862176)  Total sigma:        1115.96
          1100.4285        -31.2224         -3.1832
           -30.0375       1123.1917         -2.7144
            -5.2917         -2.9077       1124.2637

     Ca  47    anisotropy:    -56.09    eta:   -0.5257
     Ca  47    sigma_11=   1124.83    axis=( -0.087591 -0.067717  0.993852)
     Ca  47    sigma_22=   1144.49    axis=( -0.571174  0.820810  0.005587)
     Ca  47    sigma_33=   1078.57    axis=(  0.816142  0.567173  0.110574)

     Atom 48  Ca  pos: ( -0.027208 -0.235834  1.773098)  Total sigma:        1103.99
          1101.2592         10.2953         15.7511
             6.8111       1101.9737        -41.4472
            14.8939        -50.8620       1108.7414

     Ca  48    anisotropy:    -76.13    eta:   -0.9014
     Ca  48    sigma_11=   1106.49    axis=(  0.937277  0.318105  0.142549)
     Ca  48    sigma_22=   1152.24    axis=( -0.111811  0.661680 -0.741402)
     Ca  48    sigma_33=   1053.24    axis=(  0.330166 -0.678961 -0.655746)

     Atom 49  Si  pos: ( -0.823081  1.580917  0.429032)  Total sigma:         407.24
           409.7338         28.2519         23.8971
            30.0182        381.3391         33.2682
            18.7179         33.5605        430.6392

     Si  49    anisotropy:     89.02    eta:   -0.6659
     Si  49    sigma_11=    397.32    axis=(  0.776234  0.121757 -0.618576)
     Si  49    sigma_22=    357.81    axis=(  0.372798 -0.879898  0.294620)
     Si  49    sigma_33=    466.58    axis=(  0.508412  0.459298  0.728397)

     Atom 50  O   pos: ( -0.859533  1.513884  0.202810)  Total sigma:         173.11
           148.5443         -7.5516          5.1208
            -5.4105        157.9111         11.7153
             8.5134         21.0899        212.8647

     O   50    anisotropy:     66.94    eta:   -0.3786
     O   50    sigma_11=    159.24    axis=(  0.586859 -0.792134  0.167692)
     O   50    sigma_22=    142.35    axis=(  0.806576  0.553783 -0.206784)
     O   50    sigma_33=    217.73    axis=(  0.070935  0.256609  0.963909)

     Atom 51  O   pos: (  0.611380 -0.121472  0.487533)  Total sigma:         131.26
           125.9707          4.9335         -2.6623
             5.1769        100.0746          2.6737
             8.6440          8.3859        167.7289

     O   51    anisotropy:     55.79    eta:   -0.7468
     O   51    sigma_11=    126.55    axis=(  0.981349  0.167790 -0.093807)
     O   51    sigma_22=     98.77    axis=( -0.174713  0.982043 -0.071177)
     O   51    sigma_33=    168.45    axis=(  0.080179  0.086238  0.993043)

     Atom 52  O   pos: (  0.321521 -0.253823  1.661246)  Total sigma:         225.00
           245.8649         13.0605          1.7260
            10.2318        217.8532          8.1063
             2.1223          4.3515        211.2853

     O   52    anisotropy:     38.21    eta:   -0.4205
     O   52    sigma_11=    217.62    axis=(  0.338274 -0.720346 -0.605535)
     O   52    sigma_22=    206.91    axis=( -0.139750  0.597880 -0.789309)
     O   52    sigma_33=    250.48    axis=( -0.930613 -0.351626 -0.101579)

     Atom 53  H   pos: (  0.308598 -0.307404  1.525508)  Total sigma:          25.32
            20.9873          2.8062          2.9493
             3.0925         19.9029          7.1881
             4.1909          8.0115         35.0706

     H   53    anisotropy:     20.97    eta:   -0.2950
     H   53    sigma_11=     20.39    axis=( -0.912754 -0.227075  0.339584)
     H   53    sigma_22=     16.27    axis=( -0.333444  0.894366 -0.298201)
     H   53    sigma_33=     39.30    axis=(  0.235999  0.385417  0.892053)

     Atom 54  H   pos: (  0.451143 -0.175042  1.661110)  Total sigma:          19.53
            35.0587         15.2713          0.0330
            14.8089         15.8674          0.2455
            -1.3238         -0.2736          7.6725

     H   54    anisotropy:     35.67    eta:   -0.0251
     H   54    sigma_11=      7.94    axis=(  0.317747 -0.604251 -0.730697)
     H   54    sigma_22=      7.34    axis=( -0.360821  0.635597 -0.682513)
     H   54    sigma_33=     43.31    axis=(  0.876838  0.480518 -0.016068)

     Atom 55  O   pos: ( -0.568548  0.414717  2.019982)  Total sigma:         235.42
           220.4327         -8.2381         -3.2903
            -7.0477        236.6150         12.0849
           -12.5134          6.3085        249.2212

     O   55    anisotropy:     32.57    eta:   -0.7147
     O   55    sigma_11=    232.33    axis=( -0.177333  0.827197 -0.533196)
     O   55    sigma_22=    216.81    axis=(  0.943828  0.296439  0.145990)
     O   55    sigma_33=    257.13    axis=( -0.278823  0.477356  0.833300)

     Atom 56  H   pos: ( -0.727076  1.416601  0.056981)  Total sigma:          17.10
            11.6258         -8.2057        -12.0277
            -7.8092         13.7616         12.7547
           -12.7020         14.2611         25.8999

     H   56    anisotropy:     37.09    eta:   -0.0235
     H   56    sigma_11=      5.02    axis=(  0.008652 -0.837217  0.546802)
     H   56    sigma_22=      4.44    axis=( -0.898730 -0.246256 -0.362825)
     H   56    sigma_33=     41.83    axis=( -0.438417  0.488289  0.754563)

     Atom 57  H   pos: ( -0.722457  1.204131 -0.038790)  Total sigma:          28.79
            24.8207          4.5851         -2.0866
             3.9773         35.3403         -2.9265
            -2.5822         -3.4992         26.2094

     H   57    anisotropy:     13.95    eta:   -0.2935
     H   57    sigma_11=     25.50    axis=( -0.313810  0.415452  0.853770)
     H   57    sigma_22=     22.77    axis=(  0.886265 -0.194461  0.420380)
     H   57    sigma_33=     38.09    axis=( -0.340672 -0.888586  0.307177)

     Atom 58  O   pos: (  0.348065 -0.483993  2.077434)  Total sigma:         247.63
           239.5757         10.7134          2.1106
            17.3331        263.8683         -2.9568
             0.1493         -5.9569        239.4318

     O   58    anisotropy:     34.59    eta:   -0.3549
     O   58    sigma_11=    240.19    axis=(  0.388781 -0.057159  0.919555)
     O   58    sigma_22=    232.00    axis=( -0.827670  0.416781  0.375840)
     O   58    sigma_33=    270.69    axis=( -0.404736 -0.907208  0.114728)

     Atom 59  H   pos: (  0.233390  0.347260  0.104872)  Total sigma:          24.87
            16.0610          2.7313          0.5802
             2.8770         29.9164         -8.9179
            -0.5547        -10.8893         28.6204

     H   59    anisotropy:     21.76    eta:   -0.3562
     H   59    sigma_11=     20.20    axis=(  0.404253  0.592933  0.696427)
     H   59    sigma_22=     15.03    axis=(  0.910426 -0.333921 -0.244174)
     H   59    sigma_33=     39.37    axis=( -0.087773 -0.732753  0.674810)

     Atom 60  H   pos: (  0.466015 -0.401203  2.103806)  Total sigma:          23.96
            30.4460         12.3719          4.4355
            11.8070         24.4448          3.0511
             5.6935          3.6545         16.9813

     H   60    anisotropy:     26.17    eta:   -0.0603
     H   60    sigma_11=     15.76    axis=(  0.153890 -0.534955  0.830748)
     H   60    sigma_22=     14.71    axis=( -0.622668  0.600309  0.501910)
     H   60    sigma_33=     41.40    axis=(  0.767205  0.594519  0.240718)

     Atom 61  O   pos: ( -0.191012  0.121209  2.046665)  Total sigma:         228.79
           222.6519         -4.3239         -6.0875
            -2.2922        220.3320        -12.8713
           -10.1491         -5.9848        243.3790

     O   61    anisotropy:     29.52    eta:   -0.6114
     O   61    sigma_11=    224.96    axis=(  0.784671 -0.619239  0.028889)
     O   61    sigma_22=    212.93    axis=(  0.564987  0.733547  0.377754)
     O   61    sigma_33=    248.47    axis=( -0.255112 -0.280091  0.925455)

     Atom 62  H   pos: ( -0.369437  1.082883  0.086259)  Total sigma:          18.56
            14.1321         -4.8308        -14.2570
            -5.2709          9.5240          7.8818
           -15.8778          7.9220         32.0231

     H   62    anisotropy:     36.97    eta:   -0.0669
     H   62    sigma_11=      7.06    axis=( -0.127826  0.920744 -0.368633)
     H   62    sigma_22=      5.41    axis=( -0.868130 -0.283603 -0.407333)
     H   62    sigma_33=     43.21    axis=( -0.479595  0.267953  0.835577)

     Atom 63  H   pos: ( -0.056622  0.168047  2.072138)  Total sigma:          27.28
            34.9569          3.7602          2.5284
             4.3115         23.5358          0.3205
             3.4655          0.5777         23.3566

     H   63    anisotropy:     14.43    eta:   -0.1077
     H   63    sigma_11=     22.99    axis=( -0.015395 -0.566289  0.824063)
     H   63    sigma_22=     21.96    axis=( -0.360363  0.771916  0.523722)
     H   63    sigma_33=     36.90    axis=(  0.932685  0.288899  0.215953)

     Atom 64  O   pos: (  0.102035  1.063751  0.215063)  Total sigma:         257.09
           234.0794         22.9358         -7.4793
            15.3249        279.5848        -14.2722
            -3.7930        -11.0083        257.5954

     O   64    anisotropy:     52.50    eta:   -0.7151
     O   64    sigma_11=    252.10    axis=(  0.093610  0.361490  0.927665)
     O   64    sigma_22=    227.07    axis=(  0.941713 -0.334556  0.035341)
     O   64    sigma_33=    292.09    axis=( -0.323131 -0.870286  0.371738)

     Atom 65  H   pos: ( -0.894094  1.220801  0.244134)  Total sigma:          25.14
            15.9836          2.4188         -0.5418
             2.7563         40.8824          0.4379
            -0.4020          2.1749         18.5671

     H   65    anisotropy:     24.11    eta:   -0.1885
     H   65    sigma_11=     18.62    axis=( -0.207426 -0.033268  0.977685)
     H   65    sigma_22=     15.59    axis=( -0.973040  0.110030 -0.202696)
     H   65    sigma_33=     41.22    axis=( -0.100831 -0.993371 -0.055194)

     Atom 66  H   pos: (  0.064567  0.996670  0.343004)  Total sigma:          21.40
            11.8351          5.8800         -6.7750
             5.5792         20.8267        -12.6383
            -6.8170        -13.6158         31.5462

     H   66    anisotropy:     32.22    eta:   -0.1520
     H   66    sigma_11=     12.30    axis=(  0.284427  0.742368  0.606622)
     H   66    sigma_22=      9.03    axis=(  0.918717 -0.391887  0.048822)
     H   66    sigma_33=     42.88    axis=( -0.273971 -0.543428  0.793490)

     Atom 67  O   pos: (  0.067378  0.141598  1.666633)  Total sigma:         238.58
           253.8237         13.5685         14.9757
            10.3284        226.4117         -0.1302
            22.8813          3.4767        235.5091

     O   67    anisotropy:     45.03    eta:   -0.3177
     O   67    sigma_11=    228.34    axis=( -0.208009 -0.676095  0.706843)
     O   67    sigma_22=    218.80    axis=( -0.511670  0.691101  0.510464)
     O   67    sigma_33=    268.60    axis=(  0.833622  0.255489  0.489693)

     Atom 68  H   pos: (  0.008023  0.139634  1.527957)  Total sigma:          20.75
            20.5901          2.2731         12.7964
             2.1491          9.5345          0.7160
            14.8604          0.9263         32.1158

     H   68    anisotropy:     31.05    eta:   -0.1634
     H   68    sigma_11=     12.09    axis=(  0.722176  0.459037 -0.517442)
     H   68    sigma_22=      8.70    axis=(  0.411531 -0.886399 -0.211989)
     H   68    sigma_33=     41.45    axis=(  0.555971  0.059850  0.829044)

     Atom 69  H   pos: (  0.204436  0.193310  1.649841)  Total sigma:          23.65
            36.8888         10.8930         -1.8792
            10.9542         18.9545         -0.8597
            -2.6239         -1.3480         15.1126

     H   69    anisotropy:     27.95    eta:   -0.0587
     H   69    sigma_11=     14.88    axis=(  0.096787  0.010155  0.995253)
     H   69    sigma_22=     13.79    axis=(  0.424703 -0.904764 -0.032070)
     H   69    sigma_33=     42.29    axis=( -0.900144 -0.425791  0.091882)

     Atom 70  O   pos: (  0.635741  0.164678  0.209007)  Total sigma:         234.99
           204.5092          1.8443         -1.1417
             8.1227        244.5998         12.5756
             5.7846          0.6306        255.8732

     O   70    anisotropy:    -46.71    eta:   -0.5575
     O   70    sigma_11=    241.88    axis=(  0.092099  0.894498 -0.437482)
     O   70    sigma_22=    259.24    axis=(  0.077413  0.431587  0.898743)
     O   70    sigma_33=    203.85    axis=(  0.992736 -0.116641 -0.029497)

     Atom 71  H   pos: (  0.628555  0.053436  0.307254)  Total sigma:          22.11
            10.8968          1.2031         -1.2773
             0.7102         28.3122        -15.3721
            -0.6137        -14.7612         27.1216

     H   71    anisotropy:     31.11    eta:   -0.0867
     H   71    sigma_11=     12.64    axis=( -0.010357  0.693304  0.720571)
     H   71    sigma_22=     10.84    axis=(  0.999062 -0.023128  0.036613)
     H   71    sigma_33=     42.85    axis=( -0.042049 -0.720274  0.692414)

     Atom 72  H   pos: (  0.577363  0.110567  0.084538)  Total sigma:          22.65
            16.5166          3.6672          8.6913
             4.5874         16.6091         10.2837
             8.4060          7.8869         34.8138

     H   72    anisotropy:     29.16    eta:   -0.0533
     H   72    sigma_11=     13.44    axis=(  0.709186  0.500531 -0.496512)
     H   72    sigma_22=     12.41    axis=(  0.613345 -0.785291  0.084417)
     H   72    sigma_33=     42.09    axis=(  0.347653  0.364400  0.863916)

     Atom 73  Ca  pos: (  0.379047  0.389550  0.913206)  Total sigma:        1094.05
          1088.6991        -27.4149        -22.3590
           -24.8373       1119.9382          3.4076
           -19.3853          1.9244       1073.5252

     Ca  73    anisotropy:     65.07    eta:   -0.7630
     Ca  73    sigma_11=   1088.91    axis=(  0.549254  0.518831 -0.655084)
     Ca  73    sigma_22=   1055.81    axis=( -0.646342 -0.233128 -0.726563)
     Ca  73    sigma_33=   1137.44    axis=(  0.529682 -0.822475 -0.207296)

     Atom 74  Si  pos: ( -0.088371  0.367060  0.733644)  Total sigma:         404.80
           417.2276         24.6904          5.1964
            28.4286        373.7484          6.7760
             5.5033         10.0191        423.4096

     Si  74    anisotropy:    -66.13    eta:   -0.4043
     Si  74    sigma_11=    417.92    axis=(  0.553824  0.178365 -0.813305)
     Si  74    sigma_22=    435.75    axis=(  0.720626  0.386639  0.575507)
     Si  74    sigma_33=    360.71    axis=(  0.417106 -0.904818  0.085596)

     Atom 75  O   pos: ( -0.325706  0.333916  0.762220)  Total sigma:         121.85
           122.0307        -13.4833        -14.1612
           -18.1558        101.6653         -0.7481
           -24.5441         -5.0628        141.8417

     O   75    anisotropy:     48.80    eta:   -0.9585
     O   75    sigma_11=    121.17    axis=(  0.630521 -0.586993  0.507821)
     O   75    sigma_22=     89.99    axis=( -0.545291 -0.800604 -0.248377)
     O   75    sigma_33=    154.38    axis=( -0.552359  0.120304  0.824880)

     Atom 76  O   pos: (  0.021066  0.482751  0.913581)  Total sigma:         112.33
            97.8601          8.1584         -1.8546
            10.4161        101.8287         12.9930
             3.1976         12.7978        137.3021

     O   76    anisotropy:     44.18    eta:   -0.5837
     O   76    sigma_11=    106.20    axis=( -0.702810 -0.651643  0.285342)
     O   76    sigma_22=     89.01    axis=( -0.706543  0.686105 -0.173373)
     O   76    sigma_33=    141.79    axis=(  0.082797  0.323454  0.942614)

     Atom 77  O   pos: ( -0.000540  0.136861  0.720192)  Total sigma:         177.01
           159.1214        -20.8714         -0.0087
           -23.8016        203.0272         -1.8326
            -0.3465          0.9471        168.8803

     O   77    anisotropy:     53.08    eta:   -0.5407
     O   77    sigma_11=    168.88    axis=( -0.019165  0.000427  0.999816)
     O   77    sigma_22=    149.75    axis=(  0.922035  0.386709  0.017509)
     O   77    sigma_33=    212.40    axis=( -0.386631  0.922202 -0.007805)

     Atom 78  O   pos: ( -0.046824  0.466140  0.515700)  Total sigma:         130.35
           167.5551         -6.9284          0.9056
            -5.8758        122.2199          4.9384
             2.3618         -1.0987        101.2772

     O   78    anisotropy:     57.18    eta:   -0.5385
     O   78    sigma_11=    121.56    axis=(  0.133474  0.985574  0.104061)
     O   78    sigma_22=    101.03    axis=( -0.034078 -0.100374  0.994366)
     O   78    sigma_33=    168.47    axis=( -0.990466  0.136268 -0.020189)

     Atom 79  Ca  pos: (  0.041381  0.838905  0.903784)  Total sigma:        1089.51
          1092.4711        -14.5908         -7.7613
           -10.8832       1111.9654        -11.1703
            -7.8731         -8.5547       1064.0883

     Ca  79    anisotropy:    -45.97    eta:   -0.9134
     Ca  79    sigma_11=   1090.83    axis=(  0.860338  0.342316 -0.377676)
     Ca  79    sigma_22=   1118.83    axis=( -0.407208  0.907244 -0.105308)
     Ca  79    sigma_33=   1058.86    axis=(  0.306595  0.244394  0.919930)

     Atom 80  Si  pos: ( -0.479152  0.872900  0.728794)  Total sigma:         408.27
           404.6439         19.0899        -13.2521
            17.9960        387.9904         14.8761
           -22.0474         20.8424        432.1809

     Si  80    anisotropy:    -62.37    eta:   -0.6372
     Si  80    sigma_11=    415.81    axis=(  0.771274  0.616248  0.159294)
     Si  80    sigma_22=    442.31    axis=(  0.339806 -0.187035 -0.921710)
     Si  80    sigma_33=    366.69    axis=(  0.538209 -0.765020  0.353660)

     Atom 81  O   pos: ( -0.623692  0.744474  0.875186)  Total sigma:         110.02
           111.8664         -5.1784         -5.0194
             1.2801        140.2348         -9.9283
             1.3716         -1.1011         77.9603

     O   81    anisotropy:    -48.99    eta:   -0.8867
     O   81    sigma_11=    111.87    axis=(  0.996442  0.056276 -0.062745)
     O   81    sigma_22=    140.83    axis=( -0.061543  0.994440 -0.085444)
     O   81    sigma_33=     77.36    axis=(  0.057588  0.089002  0.994365)

     Atom 82  O   pos: ( -0.290975  0.945277  0.865578)  Total sigma:          98.57
           110.8143         -6.5234         -3.6979
            -8.4748        116.2819         -0.1472
           -16.8037         -4.4958         68.6138

     O   82    anisotropy:    -48.94    eta:   -0.4277
     O   82    sigma_11=    107.91    axis=(  0.755699  0.611954 -0.233305)
     O   82    sigma_22=    121.86    axis=( -0.611451  0.786874  0.083403)
     O   82    sigma_33=     65.94    axis=(  0.234621  0.079627  0.968820)

     Atom 83  O   pos: ( -0.410308  0.766773  0.525153)  Total sigma:         128.79
           101.7573         -6.3231         -9.1159
            -8.4852        165.1955         54.4852
            -5.7442         39.6178        119.4192

     O   83    anisotropy:    100.43    eta:   -0.1741
     O   83    sigma_11=    101.14    axis=(  0.972608  0.199757 -0.118875)
     O   83    sigma_22=     89.49    axis=( -0.205767  0.501950 -0.840063)
     O   83    sigma_33=    195.74    axis=( -0.108139  0.841513  0.529304)

     Atom 84  Ca  pos: (  0.235079 -0.077177  1.190249)  Total sigma:        1089.24
          1046.4282         -6.8944         32.5316
           -11.0486       1154.4714          4.3502
            31.8244         10.7922       1066.8067

     Ca  84    anisotropy:   -101.11    eta:   -0.9666
     Ca  84    sigma_11=   1090.36    axis=(  0.592478 -0.012216  0.805494)
     Ca  84    sigma_22=   1155.52    axis=( -0.063651  0.996049  0.061923)
     Ca  84    sigma_33=   1021.83    axis=(  0.803068  0.087958 -0.589360)

     Atom 85  Si  pos: ( -0.269222 -0.076600  1.408769)  Total sigma:         405.52
           405.4076         48.9612         22.1495
            42.9953        391.2074          4.5867
            17.4329          3.7616        419.9594

     Si  85    anisotropy:    -82.75    eta:   -0.7669
     Si  85    sigma_11=    411.95    axis=(  0.265375  0.412827 -0.871292)
     Si  85    sigma_22=    454.26    axis=(  0.698614  0.540469  0.468862)
     Si  85    sigma_33=    350.36    axis=(  0.664465 -0.733121 -0.144980)

     Atom 86  O   pos: ( -0.161964  0.132282  1.353529)  Total sigma:         128.84
            97.9853         24.1900         10.8081
            35.0681        168.4311        -32.4796
             4.0231        -36.9761        120.1182

     O   86    anisotropy:     95.30    eta:   -0.6369
     O   86    sigma_11=    117.31    axis=(  0.591439  0.189628  0.783735)
     O   86    sigma_22=     76.85    axis=(  0.767947 -0.428843 -0.475764)
     O   86    sigma_33=    192.38    axis=( -0.245881 -0.883252  0.399259)

     Atom 87  O   pos: (  0.561344 -0.161629  1.250482)  Total sigma:         135.98
           163.8998          5.7831         38.4514
            -0.5385        118.1169         16.0594
            33.0369         14.6383        125.9105

     O   87    anisotropy:     76.42    eta:   -0.5174
     O   87    sigma_11=    123.68    axis=(  0.385725 -0.844270 -0.372054)
     O   87    sigma_22=     97.33    axis=(  0.389765  0.514624 -0.763705)
     O   87    sigma_33=    186.92    axis=(  0.836241  0.149566  0.527570)

     Atom 88  O   pos: ( -0.330260 -0.069938  1.646401)  Total sigma:         112.20
           128.7762          9.2261          5.5877
             8.9886        140.8041         17.4721
             9.4809         10.4127         67.0193

     O   88    anisotropy:    -72.38    eta:   -0.5160
     O   88    sigma_11=    123.88    axis=( -0.880489  0.474067 -0.000427)
     O   88    sigma_22=    148.78    axis=( -0.465332 -0.864437 -0.190300)
     O   88    sigma_33=     63.95    axis=( -0.090584 -0.167358  0.981726)

     Atom 89  Ca  pos: ( -0.104372  0.432420  1.233156)  Total sigma:        1091.24
          1058.3783         14.1314        -33.7224
            10.8091       1120.6103        -31.8422
           -34.1444        -33.8545       1094.7407

     Ca  89    anisotropy:     92.21    eta:   -0.7486
     Ca  89    sigma_11=   1083.52    axis=( -0.456185  0.670987  0.584527)
     Ca  89    sigma_22=   1037.50    axis=(  0.832943  0.090767  0.545864)
     Ca  89    sigma_33=   1152.71    axis=( -0.313212 -0.735893  0.600300)

     Atom 90  Si  pos: (  0.372451  0.409119  1.359530)  Total sigma:         405.65
           399.5826         41.8513          7.7166
            42.1793        383.5259         -3.6073
            10.3203         -7.5498        433.8447

     Si  90    anisotropy:    -87.07    eta:   -0.1168
     Si  90    sigma_11=    431.28    axis=(  0.520069  0.535274 -0.665590)
     Si  90    sigma_22=    438.06    axis=(  0.569558  0.363378  0.737265)
     Si  90    sigma_33=    347.61    axis=( -0.636500  0.762521  0.115888)

     Atom 91  O   pos: (  0.243635  0.253991  1.229628)  Total sigma:         111.71
            78.5996          1.8816          2.2801
             9.9274        166.8543         22.1818
            -3.2624          0.3956         89.6690

     O   91    anisotropy:     85.70    eta:   -0.1780
     O   91    sigma_11=     88.23    axis=(  0.130658  0.131275 -0.982698)
     O   91    sigma_22=     78.06    axis=(  0.989367 -0.081131  0.120706)
     O   91    sigma_33=    168.84    axis=(  0.063882  0.988021  0.140480)

     Atom 92  O   pos: ( -0.444883  0.508297  1.232186)  Total sigma:         115.40
           143.4875         -6.0237         -0.4541
            -6.4921        108.7050          0.9635
            12.1538          9.4983         93.9996

     O   92    anisotropy:     44.48    eta:   -0.6293
     O   92    sigma_11=    109.90    axis=(  0.112859  0.930781  0.347719)
     O   92    sigma_22=     91.24    axis=( -0.144053 -0.330930  0.932595)
     O   92    sigma_33=    145.05    axis=( -0.983113  0.155342 -0.096733)

     Atom 93  O   pos: (  0.212309  0.596588  1.404137)  Total sigma:         155.21
           153.6797         -1.4163        -10.0219
            -0.1385        158.0293         -1.6872
           -10.1278         -0.6557        153.9143

     O   93    anisotropy:    -17.43    eta:   -0.4941
     O   93    sigma_11=    158.15    axis=( -0.102460  0.994245 -0.031290)
     O   93    sigma_22=    163.89    axis=( -0.699695 -0.049676  0.712712)
     O   93    sigma_33=    143.59    axis=(  0.707056  0.094918  0.700758)

     Atom 94  O   pos: ( -0.573986  0.355135  1.592425)  Total sigma:         110.46
           145.6202         -4.4263         24.2641
            -6.0675         98.4753         -4.9001
            15.8202          0.0080         87.2815

     O   94    anisotropy:     62.99    eta:   -0.4019
     O   94    sigma_11=     97.90    axis=( -0.114533 -0.993339  0.012643)
     O   94    sigma_22=     81.02    axis=( -0.292616  0.045896  0.955128)
     O   94    sigma_33=    152.45    axis=(  0.949346 -0.105694  0.295924)

     Atom 95  Ca  pos: ( -0.730995  0.622412  1.773277)  Total sigma:        1071.83
          1056.1306         23.0046        -25.7304
            18.4973       1099.5335         35.0585
           -19.8699         37.4171       1059.8180

     Ca  95    anisotropy:    -84.29    eta:   -0.7754
     Ca  95    sigma_11=   1078.14    axis=(  0.791284  0.207009 -0.575341)
     Ca  95    sigma_22=   1121.71    axis=( -0.113264 -0.875038 -0.470617)
     Ca  95    sigma_33=   1015.64    axis=( -0.600867  0.437557 -0.668956)

     Atom 96  Ca  pos: ( -0.289170  0.258051  1.741961)  Total sigma:        1098.66
          1077.0753        -11.3321         34.5165
           -13.9753       1122.3887        -31.7823
            42.3889        -28.2265       1096.5266

     Ca  96    anisotropy:     86.38    eta:   -0.8283
     Ca  96    sigma_11=   1093.72    axis=(  0.524276  0.715159  0.462257)
     Ca  96    sigma_22=   1046.02    axis=( -0.749905  0.130555  0.648535)
     Ca  96    sigma_33=   1156.25    axis=(  0.403456 -0.686660  0.604748)

     Atom 97  Ca  pos: ( -0.376718  0.453393  0.423920)  Total sigma:        1064.95
          1065.9046          5.5394         28.3645
            -1.3055       1096.5073         28.4760
            25.0125         31.6201       1032.4435

     Ca  97    anisotropy:    -82.49    eta:   -0.7074
     Ca  97    sigma_11=   1073.00    axis=(  0.870064 -0.416117  0.264264)
     Ca  97    sigma_22=   1111.90    axis=(  0.284037  0.861363  0.421161)
     Ca  97    sigma_33=   1009.96    axis=( -0.402880 -0.291376  0.867634)

     Atom 98  O   pos: (  0.875695 -0.529087  1.926917)  Total sigma:         148.22
           184.6766          4.7681         -0.6311
            13.3951        192.4823        -29.6053
            20.3243        -12.3619         67.4873

     O   98    anisotropy:   -127.78    eta:   -0.2100
     O   98    sigma_11=    181.87    axis=( -0.882258  0.443692 -0.157351)
     O   98    sigma_22=    199.75    axis=( -0.461722 -0.880746  0.105354)
     O   98    sigma_33=     63.03    axis=( -0.091841  0.165602  0.981907)

     Atom 99  H   pos: (  0.826484 -0.524446  2.061416)  Total sigma:          28.06
            25.0563          0.4814         -5.8587
             0.9896         25.3898         -1.0746
            -4.9600         -0.8010         33.7355

     H   99    anisotropy:     12.59    eta:   -0.3399
     H   99    sigma_11=     25.29    axis=( -0.036076 -0.990446 -0.133100)
     H   99    sigma_22=     22.44    axis=(  0.901184 -0.089807  0.424030)
     H   99    sigma_33=     36.45    axis=( -0.431932 -0.104651  0.895814)

     Atom100  O   pos: ( -0.649972  0.894797  1.954836)  Total sigma:         159.36
           181.3098          8.6417         -1.8541
            11.1309        146.2751         51.6862
            -5.1570         63.0212        150.4945

     O  100    anisotropy:   -104.05    eta:   -0.3605
     O  100    sigma_11=    181.54    axis=(  0.979100 -0.047238 -0.197818)
     O  100    sigma_22=    206.55    axis=( -0.174656 -0.693642 -0.698825)
     O  100    sigma_33=     89.99    axis=( -0.104204  0.718769 -0.687395)

     Atom101  H   pos: (  0.575485 -0.816303  1.872330)  Total sigma:          26.03
            20.3889         -0.0565          0.1905
            -0.0590         30.6548         -8.6004
            -0.0609         -8.5134         27.0357

     H  101    anisotropy:     17.35    eta:   -0.0251
     H  101    sigma_11=     20.39    axis=(  0.998832  0.034126  0.034200)
     H  101    sigma_22=     20.10    axis=( -0.048056  0.628815  0.776069)
     H  101    sigma_33=     37.59    axis=(  0.004979 -0.776806  0.629721)

     Atom102  O   pos: (  0.579802 -0.587333  1.674434)  Total sigma:         241.88
           256.0303        -13.1560         22.1053
           -13.9224        237.2693         -0.6308
            21.8736         -0.9562        232.3305

     O  102    anisotropy:     47.08    eta:   -0.5873
     O  102    sigma_11=    235.40    axis=( -0.095510 -0.885152 -0.455393)
     O  102    sigma_22=    216.97    axis=( -0.547704 -0.335279  0.766556)
     O  102    sigma_33=    273.26    axis=(  0.831203 -0.322635  0.452779)

     Atom103  H   pos: (  0.480327 -0.484175  1.699735)  Total sigma:          25.69
            29.6483        -12.3817          0.3107
           -13.1736         30.3290         -0.6751
            -1.1341          0.6146         17.0826

     H  103    anisotropy:     25.63    eta:   -0.0377
     H  103    sigma_11=     17.47    axis=( -0.549503 -0.544344  0.633827)
     H  103    sigma_22=     16.82    axis=( -0.459656 -0.436531 -0.773406)
     H  103    sigma_33=     42.77    axis=( -0.697684  0.716332  0.010336)

     Atom104  H   pos: (  0.693398 -0.559722  1.769491)  Total sigma:          20.56
            29.7500          2.6963         15.5262
             3.4815         10.5825          3.2439
            15.5534          2.7127         21.3513

     H  104    anisotropy:     32.49    eta:   -0.0514
     H  104    sigma_11=     10.29    axis=(  0.397029 -0.857663 -0.326774)
     H  104    sigma_22=      9.17    axis=(  0.474422  0.496563 -0.726877)
     H  104    sigma_33=     42.22    axis=(  0.785679  0.133562  0.604044)

     Atom105  O   pos: ( -0.193184  0.555812  1.595440)  Total sigma:         209.91
           205.6769         25.4953         -1.5244
            31.0194        225.5602          3.7435
            -1.2030         -1.4012        198.5044

     O  105    anisotropy:     53.49    eta:   -0.3738
     O  105    sigma_11=    198.75    axis=( -0.112634  0.075430  0.990769)
     O  105    sigma_22=    185.42    axis=( -0.808307  0.572954 -0.135511)
     O  105    sigma_33=    245.57    axis=( -0.577887 -0.816109 -0.003563)

     Atom106  H   pos: ( -0.313015  0.622020  1.548429)  Total sigma:          25.94
            31.5595         -4.8843          5.3678
            -5.5722         25.4455         -2.2130
             5.0542         -2.0015         20.8153

     H  106    anisotropy:     15.89    eta:   -0.3659
     H  106    sigma_11=     22.58    axis=( -0.418945 -0.891467 -0.172546)
     H  106    sigma_22=     18.70    axis=( -0.376475 -0.002388  0.926424)
     H  106    sigma_33=     36.54    axis=(  0.826288 -0.453080  0.334614)

     Atom107  H   pos: ( -0.102459  0.677158  1.622547)  Total sigma:          17.81
            20.4860         16.3962          2.0149
            18.3017         26.1223          2.3365
             2.0849          1.9247          6.8237

     H  107    anisotropy:     34.99    eta:   -0.0393
     H  107    sigma_11=      6.61    axis=( -0.098535  0.194153 -0.976010)
     H  107    sigma_22=      5.69    axis=(  0.757042 -0.621954 -0.200151)
     H  107    sigma_33=     41.13    axis=(  0.645893  0.758603  0.085697)

     Atom108  O   pos: ( -0.011899  0.849009  0.531355)  Total sigma:         227.88
           218.0498          3.6342         -8.4175
             6.3077        242.5000        -11.1723
            -6.8299         -5.6632        223.0769

     O  108    anisotropy:     29.48    eta:   -0.5646
     O  108    sigma_11=    223.60    axis=(  0.551315 -0.456091 -0.698593)
     O  108    sigma_22=    212.50    axis=(  0.796207  0.037510  0.603860)
     O  108    sigma_33=    247.53    axis=(  0.249211  0.889142 -0.383823)

     Atom109  H   pos: (  0.003705  0.700748  0.512069)  Total sigma:          20.57
            10.4565          0.2100         -0.0075
            -1.1684         42.8036          1.4450
            -0.4174          1.6237          8.4609

     H  109    anisotropy:     33.46    eta:   -0.0938
     H  109    sigma_11=     10.47    axis=( -0.995680 -0.019067  0.090871)
     H  109    sigma_22=      8.37    axis=(  0.091621 -0.043063  0.994862)
     H  109    sigma_33=     42.88    axis=(  0.015056 -0.998890 -0.044624)

     Atom110  H   pos: ( -0.160034  0.852912  0.527106)  Total sigma:          22.75
            40.2802          0.9135         -0.3256
             1.9909         15.4956          0.2251
            -0.2101         -0.0352         12.4597

     H  110    anisotropy:     26.43    eta:   -0.1681
     H  110    sigma_11=     15.41    axis=( -0.057863  0.997627  0.037301)
     H  110    sigma_22=     12.45    axis=(  0.011534 -0.036693  0.999260)
     H  110    sigma_33=     40.37    axis=( -0.998258 -0.058250  0.009383)

     Atom111  O   pos: ( -0.457566  0.693919  0.149810)  Total sigma:         247.20
           237.0590          4.2749        -10.3975
             5.7705        236.1378         -1.2344
           -12.1428         -1.6824        268.3893

     O  111    anisotropy:     37.60    eta:   -0.3585
     O  111    sigma_11=    239.15    axis=(  0.550986  0.795527  0.252092)
     O  111    sigma_22=    230.17    axis=(  0.773004 -0.600357  0.205028)
     O  111    sigma_33=    272.26    axis=( -0.314451 -0.081901  0.945734)

     Atom112  H   pos: ( -0.468356  0.769929  0.278660)  Total sigma:          21.19
             9.2050          0.0108         -0.2913
            -0.0303         17.3385          9.8674
            -0.3383          7.8287         37.0229

     H  112    anisotropy:     28.84    eta:   -0.2469
     H  112    sigma_11=     13.95    axis=(  0.021820  0.933586 -0.357690)
     H  112    sigma_22=      9.20    axis=(  0.999716 -0.016965  0.016707)
     H  112    sigma_33=     40.42    axis=( -0.009529  0.357953  0.933691)

     Atom113  H   pos: ( -0.353745  0.763069  0.075955)  Total sigma:          25.66
            27.0248          6.9854         -9.2878
             7.2094         25.3354         -5.2582
            -8.7591         -4.9021         24.6203

     H  113    anisotropy:     21.60    eta:   -0.2634
     H  113    sigma_11=     20.36    axis=( -0.247546  0.841994  0.479340)
     H  113    sigma_22=     16.56    axis=( -0.709501  0.179376 -0.681493)
     H  113    sigma_33=     40.06    axis=( -0.659795 -0.508793  0.552992)

     Atom114  O   pos: ( -0.458960  1.160572  0.279276)  Total sigma:         232.93
           241.2165         13.9566         11.0681
            13.5406        212.6198          2.6653
             7.5680          3.4791        244.9563

     O  114    anisotropy:    -38.79    eta:   -0.7603
     O  114    sigma_11=    236.03    axis=(  0.619338  0.266826 -0.738393)
     O  114    sigma_22=    255.69    axis=(  0.688346  0.267807  0.674136)
     O  114    sigma_33=    207.07    axis=(  0.377624 -0.925788 -0.017805)

     Atom115  H   pos: ( -0.362224  1.171636  0.390356)  Total sigma:          21.95
            24.6846          6.2368         13.1395
             4.9183         14.2349          3.2184
            13.8938          4.2672         26.9369

     H  115    anisotropy:     28.53    eta:   -0.1617
     H  115    sigma_11=     13.98    axis=( -0.358829 -0.727737  0.584500)
     H  115    sigma_22=     10.90    axis=( -0.652776  0.643250  0.400141)
     H  115    sigma_33=     40.97    axis=(  0.667177  0.237966  0.705866)

     Atom116  H   pos: ( -0.580966  1.111838  0.340074)  Total sigma:          25.20
            33.1499          4.5199         -4.8822
             4.8067         18.6629         -2.8294
            -5.8008         -3.2075         23.7947

     H  116    anisotropy:     18.00    eta:   -0.3843
     H  116    sigma_11=     21.51    axis=(  0.464465 -0.162355  0.870582)
     H  116    sigma_22=     16.90    axis=(  0.181358 -0.944780 -0.272948)
     H  116    sigma_33=     37.20    axis=( -0.866823 -0.284662  0.409373)

     Initialization:
     gipaw_setup  :      0.36s CPU      0.44s WALL (       1 calls)

     Linear response
     greenf       :  19198.08s CPU  19434.68s WALL (      96 calls)
     cgsolve      :  19100.75s CPU  19335.68s WALL (      96 calls)
     ch_psi       :  18549.60s CPU  18770.18s WALL (    6588 calls)
     h_psiq       :  13631.35s CPU  13783.40s WALL (    6588 calls)

     Apply operators
     h_psi        :  11104.47s CPU  11222.45s WALL (    7212 calls)
     apply_vel    :    244.53s CPU    254.40s WALL (      84 calls)

     Induced current
     j_para       :    620.09s CPU    625.78s WALL (     108 calls)
     biot_savart  :      0.07s CPU      0.07s WALL (       1 calls)

     Other routines

     General routines
     calbec       :   5364.31s CPU   5462.10s WALL (   21200 calls)
     fft          :      0.36s CPU      0.38s WALL (      32 calls)
     fftw         :   7613.07s CPU   7681.56s WALL ( 4038182 calls)
     davcio       :      0.01s CPU      2.02s WALL (      64 calls)

     Parallel routines
     fft_scatter  :   2648.71s CPU   2676.77s WALL ( 4038214 calls)

     Plugins


     GIPAW        :      6h 5m CPU      6h10m WALL


   This run was terminated on:  23:26: 7   2Nov2023            

=------------------------------------------------------------------------------=
   JOB DONE.
=------------------------------------------------------------------------------=
