# Supplementary material for: Is there a future for 43Ca nuclear magnetic resonance in cement science?
Source: Phys Chem Chem Phys. 2025 Apr 9;27(17):9159–68. doi: 10.1039/d5cp00491h (PMC11997747; doi:10.1039/d5cp00491h)
Supplement: CP-027-D5CP00491H-s001 [file CP-027-D5CP00491H-s001.zip › QE-Files/CSH-bulk-structures/CONFIG_2-17]

2-17 -56615.002255 eV
0 3
   6.661844935  -0.072818901   0.085501581
  -8.193031624  12.075629035  -0.256751777
   0.942714998  -6.169539413  13.847837917
O 1
-1.1699857959 8.3212116075 0.7715240814
H 2
-0.2726553697 7.9158583455 0.7363332783
H 3
-1.2560448107 8.7838288282 1.6880934361
O 4
2.2930766897 3.4273219133 2.7754516528
H 5
2.3231795369 2.4588728741 2.8846186502
H 6
3.0907347857 3.8283363394 3.360758005
O 7
-1.4791390587 9.3969266464 3.0883042486
H 8
-7.3684968666 10.0863654901 3.0597989675
H 9
-2.2764848226 10.0421324349 3.0762148458
O 10
2.0211489069 -3.0856742595 12.7823079482
H 11
2.9920918239 -3.2142449402 12.6913230016
H 12
1.677090593 -2.985116829 11.8198098107
O 13
3.3118837559 1.9727366361 0.3752205984
H 14
4.7194317514 -5.0559209606 13.7934737749
H 15
3.3198665338 -4.4320590453 14.3395143577
O 16
-2.747820086 6.427155129 10.4272591789
H 17
-3.1172848521 5.929430181 11.1921554654
H 18
-3.3722846674 7.2336804832 10.3123708392
O 19
0.1381321917 6.3811498128 3.2310728468
H 20
0.7445686234 7.1282603138 3.0318361629
H 21
-0.3291033947 6.5874843045 4.0914046235
O 22
-7.3691179369 11.5534655278 0.0353919841
H 23
-6.6863673276 11.3100041525 0.7204353982
H 24
-1.4709225983 10.9072713031 0.328522821
Ca 25
-1.0188600026 8.6855835155 5.9202026337
Si 26
-4.2852364574 8.2492873677 4.6400022289
O 27
-5.5018529909 7.8432512363 5.6425667067
O 28
-3.2818431648 9.1899355141 5.4914752162
O 29
-3.5403023367 6.8540399063 4.0812026874
O 30
-4.8816965051 8.909976489 3.2253942725
Ca 31
5.0976052412 -0.5828261033 5.7671797466
Si 32
1.7209914205 -0.0859455266 4.8938807429
O 33
0.7583574511 -1.0184158 5.8065185291
O 34
3.04565226 0.3323998641 5.7086831891
O 35
2.0682860903 -0.7865446751 3.4249073634
Ca 36
-2.4553181511 5.7704880363 8.1078018455
Si 37
-5.6628872581 5.4341029515 9.3455218856
O 38
-4.7196620459 6.3189892139 8.3518270211
O 39
-0.3577316416 5.0571800107 8.5584149824
O 40
-5.7971779147 5.883364417 10.9126481278
Ca 41
3.848034506 -3.3923463712 7.9605976927
Si 42
0.4934214592 -2.9267125961 9.1527734088
O 43
-2.0745117125 8.1717564361 8.0797554684
O 44
1.7490540335 -2.5491278747 8.1700137729
O 45
-0.1651531712 -1.4076151162 9.5078432471
O 46
0.9604440797 -3.5721540358 10.5619554296
Ca 47
-2.7056136686 4.23468979 1.0112879506
Ca 48
-4.8054762726 4.2879564182 12.2971767372
Si 49
-4.7846680721 10.4554801826 2.5303793233
O 50
-5.0762445535 10.3111834059 0.9372821323
O 51
4.7666120754 -0.9099874426 3.2920043383
O 52
-1.6793440202 -0.8683321816 12.7905424558
H 53
-0.7264705531 -0.6085285464 12.6757495092
H 54
4.6713606396 -1.2454034318 11.9195647555
O 55
-3.1200255129 6.5744233611 1.4703319555
H 56
-2.3228564428 7.1232705644 1.2037326887
H 57
-3.2622708127 6.7490649888 2.447568085
O 58
0.7096038034 0.1151603178 11.745591067
H 59
0.2002697913 0.9202112813 11.4777923892
H 60
0.5564248249 -0.4704244857 10.9531945231
O 61
-1.0129242292 1.6922534204 2.7047081354
H 62
-0.2611938386 1.3952279283 3.2808927709
H 63
5.093576317 0.7884580176 2.7991992262
O 64
-4.9340404811 7.8325401982 -0.0030401628
H 65
-4.8921286613 8.7631642895 0.4099425008
H 66
-4.3113871068 7.3044660895 0.5836435532
O 67
-0.4713795616 2.938338218 12.0241755788
H 68
-1.4014789187 2.9921031795 11.6467869375
H 69
-0.5786143855 2.6239740487 12.963697133
O 70
3.7709778035 -3.6955374803 10.4022410135
H 71
3.8039309515 -2.6627656485 10.5464348733
H 72
2.8234421564 -3.976092514 10.4345092879
Ca 73
-3.2073133662 2.6905589523 6.331157966
Si 74
0.2810034389 2.267721072 5.8305794146
O 75
-1.1685543798 1.7333405623 6.3190547472
O 76
1.2844765876 2.1013270304 7.1048347375
O 77
0.8578681521 1.3056997896 4.5372787517
O 78
0.2691987822 3.7723034388 5.262830128
Ca 79
0.8290693091 5.597482682 6.3976391034
Si 80
-2.6270636439 5.6470995386 4.851176214
O 81
-3.5242224371 4.9859906747 6.0444269231
O 82
-1.325241755 6.3768098852 5.5263475541
O 83
-2.3312555513 4.5426437755 3.6703286376
Ca 84
2.0841599052 -0.258532912 7.9291162334
Si 85
-1.626010853 -0.5708086369 9.3856635785
O 86
-1.2899231391 0.9431799275 9.8229398823
O 87
4.3850390967 -0.9545537702 8.0065786535
O 88
3.989664974 -1.2514523902 10.6188303704
Ca 89
-0.4150856309 2.6361140049 8.7305608807
Si 90
-3.7269986775 2.8499281052 9.6168876824
O 91
2.360367611 1.2560712422 9.5836798707
O 92
-2.6844667794 3.3520500554 8.4697923492
O 93
1.5867795756 3.78487296 9.653219283
O 94
-3.2026418081 3.0302293529 11.1819911936
Ca 95
-0.8842087798 6.8020771341 11.9140629202
Ca 96
3.1311690026 0.6663679028 11.6765857494
Ca 97
-0.1059602132 4.0380783826 3.0523666699
O 98
-0.5583288158 4.2552380391 0.8996942293
H 99
0.0083305251 3.8992643549 0.1896281398
O 100
5.3256977271 -6.2436626342 13.1981334962
H 101
4.3672350114 -0.6584517026 0.1408726771
