# Supplementary material for: Is there a future for 43Ca nuclear magnetic resonance in cement science?
Source: Phys Chem Chem Phys. 2025 Apr 9;27(17):9159–68. doi: 10.1039/d5cp00491h (PMC11997747; doi:10.1039/d5cp00491h)
Supplement: CP-027-D5CP00491H-s001 [file CP-027-D5CP00491H-s001.zip › QE-Files/CSH-bulk-structures/CONFIG_surf46]

Surf 46
0 3
  13.240093813   0.127099202  -0.010488634
  -4.153913409   6.177865896   0.012086100
   2.002788815   3.194686118  21.316607404
Ca 1
-1.8369948028 6.6449319311 6.7208017964
Ca 2
8.1840174327 6.7659492689 4.8688175889
Ca 3
10.1968483098 3.5346140876 4.6700540292
Ca 4
0.370815051 3.5241852457 6.6651696954
Ca 5
7.7117690602 2.6351178228 15.7505711099
Ca 6
6.2614552953 7.2830353824 10.4124405863
Ca 7
5.024050817 4.0678213532 0.6529595685
Ca 8
4.7447323042 6.6872276125 6.407294317
Ca 9
5.6704215272 0.6238845492 4.5840424006
Ca 10
3.579260854 3.5389378102 4.5529255545
Ca 11
6.879044848 3.6421976921 6.5952896693
Ca 12
3.8050728076 1.657021687 10.3664700042
Ca 13
11.8249109306 5.8917868203 19.0709878507
Si 14
8.8058998861 2.7874616624 1.4517764269
Si 15
3.5275266422 3.8778992584 7.687120391
Si 16
6.7532963194 3.9334794118 3.4804196396
Si 17
2.0122959614 2.34516218 1.5723743313
Si 18
10.0146628665 3.6495285858 7.6982208465
Si 19
0.1589878803 3.8569038285 3.5600446875
Si 20
8.3122990585 6.497896862 7.8798399236
Si 21
-1.7015152431 6.3549665563 3.696662717
Si 22
1.6739706779 6.5362333444 7.8012045717
Si 23
5.0165516161 6.5044356153 3.3354891781
O 24
-0.7646262366 5.1423804311 3.068095482
O 25
13.3149345712 1.3610394913 6.9249010959
O 26
3.362900668 1.1971370329 4.5490312947
O 27
6.8990807389 6.1522933651 7.134058536
O 28
-2.8487651188 5.7523520285 4.6623769608
O 29
3.8464456478 5.2779818722 21.3077674772
O 30
10.0270851675 3.6260951933 2.216603956
H 31
-2.4591707354 3.7869465791 1.6371474711
O 32
10.026927266 2.9791554089 9.2075978581
O 33
0.7441602034 3.330392974 2.0769695126
O 34
1.5447153261 7.2250028401 9.287883661
O 35
8.9399304955 1.1991328282 1.9119305235
O 36
2.7144438233 5.2773383156 7.999146588
O 37
5.7567732511 5.1058699571 2.780764853
O 38
6.56505521 1.3144941076 6.6762017757
O 39
10.1048335806 1.1445883358 4.360220403
O 40
0.3041956475 5.8923116551 7.1907865572
O 41
3.6652328485 6.0370802203 4.0907075929
O 42
10.8001317042 6.1804244676 21.1798169001
O 43
3.420645745 2.9932478488 2.064790369
O 44
4.060855269 3.5195483525 9.1852153444
O 45
7.3714755146 3.2936866984 2.0797056516
O 46
2.5508401415 2.7633291851 7.016957236
O 47
5.8064605745 2.9010168191 4.2667363896
O 48
4.6639546154 4.3003886774 6.5869535769
O 49
7.8786165705 4.5009278678 4.4827147097
O 50
9.1251415528 2.7708437434 6.6393029647
O 51
-0.7713184726 2.7539355889 4.2850259138
O 52
11.4309775191 4.0273321454 7.0163219648
O 53
1.3412988948 4.3470320189 4.5503989541
O 54
8.2449174103 6.9337472397 9.4610801776
O 55
1.7354293359 0.8919758417 2.3589543625
O 56
9.2155531825 5.0990872683 7.8660137878
O 57
12.6026725632 3.8109646466 10.2168438931
H 58
11.9371012534 3.3230259627 9.6755785295
H 59
13.4022687597 3.224913025 10.2747521314
O 60
7.1356531483 3.1999988213 8.9903688581
H 61
6.5278305966 2.3775082846 9.1054808114
H 62
8.0734482324 2.9326833484 9.1347236432
O 63
5.7517748123 5.0370656 10.2512640672
H 64
6.5284896575 4.5120855315 9.9092370485
H 65
5.0030525726 4.5039456259 9.7469919143
O 66
5.2740799213 1.0549075613 2.1097846047
H 67
4.5772494289 1.7731758986 2.2032893235
H 68
0.6761116987 6.5635664146 1.5661299786
O 69
2.891444396 4.9276083044 18.181416838
H 70
2.5324995101 4.07845906 17.7853391016
H 71
2.2935079423 5.1034804391 18.949180331
O 72
12.8290732462 4.6966843189 17.2282733774
H 73
12.2873996249 4.6194650159 16.4062008917
H 74
13.5628826008 4.0197535555 17.1491875544
O 75
9.0840017336 3.0060710146 13.451750173
H 76
9.836980629 3.5941314695 13.184444373
H 77
8.6991326888 2.7016632621 12.6055688634
O 78
0.7508305349 5.0676195753 20.0409073327
H 79
0.8775144291 5.8009605952 20.7017691602
H 80
0.9196083382 4.2112350545 20.4914776147
O 81
13.7168147877 2.1144531194 13.11799115
H 82
0.3941405997 2.9428929769 13.2906239769
H 83
8.5910869068 7.9742780301 12.9249356856
O 84
12.2891631826 0.6739712511 2.2388805704
H 85
0.0427013509 0.5943998914 2.1946477015
H 86
12.0070317756 1.5984535197 2.4013598923
O 87
3.0391826157 4.8215980141 13.9415937314
H 88
3.0637900736 4.6079783986 12.9828456133
H 89
2.1484356465 5.2404214643 14.1212098608
O 90
4.6984716992 6.5085631776 15.114589128
H 91
4.087612281 5.9034731383 14.5740030282
H 92
5.3704291864 6.8473896733 14.4972573974
O 93
3.1845318728 7.350189082 19.8890287682
H 94
3.354407069 6.4973914955 20.4404666599
H 95
2.6128453845 7.9285460566 20.4255233213
O 96
11.1543021284 4.5281101485 12.3834250167
H 97
11.723916663 4.0436245043 11.7124512442
H 98
10.3684345064 4.8687385174 11.8098492599
O 99
3.7664677777 7.2412301058 11.2244852909
H 100
3.5488703431 6.2496232677 11.2516784188
H 101
3.0582977703 7.5107371687 10.5836273452
O 102
5.3336430155 3.520000723 15.6604761455
H 103
4.5135242964 3.165232541 15.2658180783
H 104
5.3249609893 4.46193777 15.4059548197
O 105
-1.5168209783 6.1089399599 9.1280412889
H 106
-0.8444955264 5.48373595 8.7585289357
H 107
11.023481277 5.6972270368 9.5312680466
O 108
9.1418454609 4.8803326529 10.8938339058
H 109
9.4038617616 4.1813418349 10.2148600256
H 110
8.7792949458 5.6624085429 10.3615653038
O 111
5.8156552954 7.4841052841 19.9273499483
H 112
4.826348151 7.5856670546 20.0578562631
H 113
5.8943761927 6.9598680043 19.0837147753
O 114
-1.2518731507 4.0241080464 0.4295102666
H 115
-1.1612525656 4.9345828291 0.0624897652
H 116
-0.4497458237 3.879841376 1.0065543742
O 117
8.2303159093 5.8332263476 20.4626180985
H 118
8.2472073526 6.0015693259 19.4994227818
H 119
9.2069478909 5.8793527013 20.7180037066
O 120
8.9173551304 8.6980699776 21.4355152312
H 121
7.290118933 5.9540363578 0.9207122139
H 122
9.6442288064 8.1283546368 21.1073944856
O 123
10.0169194945 2.7713510583 16.2522769088
H 124
6.5902660506 8.5384086591 16.8159568841
H 125
10.3456910976 3.6534209106 15.9682670748
O 126
-1.4403819097 9.1240261505 20.6108259227
H 127
-3.3682614464 5.334905519 0.0622617443
H 128
3.0925258108 3.8282535539 20.9079086915
O 129
10.8599427643 3.7944970514 19.709594495
H 130
10.4716652956 2.8724564015 19.656929174
H 131
10.8268641375 4.0314209517 20.655735215
O 132
7.0856384133 5.1956775988 13.4588855253
H 133
7.1652340077 6.1478576844 13.060173488
H 134
7.7977820423 4.6810458971 13.033443813
O 135
3.0234900903 5.4860960342 0.9525653357
H 136
2.7329321228 4.9799375248 1.738975492
H 137
3.0956819799 6.4030836846 1.287212741
O 138
2.145229263 7.0924681751 16.754753263
H 139
1.6059413219 6.7127770604 15.9943520542
H 140
2.4739245479 6.2907176917 17.2611704089
O 141
7.7673998022 7.9746530281 17.8964237117
H 142
8.6738166199 7.4966271743 17.8914987979
H 143
7.9229409134 8.8024511788 18.3885003226
O 144
4.8088014689 3.1121199682 11.989961032
H 145
5.4330158393 2.7634565463 12.6749588136
H 146
5.268298438 3.8879064528 11.5796942508
O 147
5.4482842213 5.7935768367 17.798278402
H 148
4.5628944765 5.4191249793 18.0656350214
H 149
5.261719584 6.1682377906 16.9077179366
O 150
0.0228347839 7.5709482366 18.5434195352
H 151
-0.1187612899 8.4582803879 18.9257579687
H 152
0.7938298723 7.5775189497 17.9200913755
O 153
-2.8283252435 7.9895305819 10.6228278556
H 154
9.703648092 7.5748939151 10.1421133232
H 155
10.1396805602 8.1444611397 11.5800224091
O 156
5.8472247258 3.6268006546 20.6409593597
H 157
5.1284273337 4.3208144209 20.8083326961
H 158
6.6855514475 4.1245486792 20.5422284526
O 159
7.360111436 3.3255557227 18.0246263317
H 160
6.5238509116 3.825791714 18.1078741236
H 161
7.2689462965 2.5326088381 18.6011340504
O 162
-1.4630616661 7.6456707336 14.9823465864
H 163
-0.5708694047 7.2343289209 14.7742835371
H 164
-1.9395622767 7.8193067359 14.1448422084
O 165
2.4312605791 7.9905883076 13.6317738398
H 166
1.8474120405 7.2687290165 13.985574519
H 167
2.9106022826 7.6003978747 12.8592791329
O 168
2.614525472 4.8740270673 11.0208475335
H 169
1.8990377283 5.3644061025 10.562023748
H 170
3.0822862664 4.3737424819 10.279293065
O 171
-0.2233336514 6.397590302 12.2114549921
H 172
0.2100365292 6.3020453249 13.1168468634
H 173
-0.9446006284 5.7242342337 12.2342842763
O 174
7.9964673462 5.0571223984 15.8555115287
H 175
7.4289142818 5.50366773 16.5071725054
H 176
7.628158851 5.2785566835 14.9272296233
O 177
11.2388433166 5.0186472536 15.0738191235
H 178
11.1768835458 6.0053363616 15.1509457035
H 179
11.3113549471 4.8375902026 14.101972576
O 180
1.6496253755 2.8267870432 17.0820667164
H 181
10.5032865428 8.2186019532 17.4843166187
H 182
2.0988914306 2.5505270238 16.2445174246
O 183
7.1672623143 7.5461681256 12.5036460407
H 184
10.7380232139 1.8630811105 13.0949441928
O 185
0.7838917623 6.1971389478 14.6330024515
H 186
0.3051411133 5.4907986364 15.1012624854
O 187
10.0333203627 6.7237461917 17.9239282825
H 188
9.8079065178 6.1902592107 17.13904408
