# Supplementary material for: Is there a future for 43Ca nuclear magnetic resonance in cement science?
Source: Phys Chem Chem Phys. 2025 Apr 9;27(17):9159–68. doi: 10.1039/d5cp00491h (PMC11997747; doi:10.1039/d5cp00491h)
Supplement: CP-027-D5CP00491H-s001 [file CP-027-D5CP00491H-s001.zip › QE-Files/CSH-bulk-structures/pair2-15.vc-relax.nmr.out]

     Program GIPAW v.7.2 starts on  3Nov2023 at 21:34:53 

     This program is part of the open-source Quantum ESPRESSO suite
     for quantum simulation of materials; please cite
         "P. Giannozzi et al., J. Phys.:Condens. Matter 21 395502 (2009);
         "P. Giannozzi et al., J. Phys.:Condens. Matter 29 465901 (2017);
         "P. Giannozzi et al., J. Chem. Phys. 152 154105 (2020);
          URL http://www.quantum-espresso.org", 
     in publications or presentations arising from this work. More details at
     http://www.quantum-espresso.org/quote

     Parallel version (MPI), running on   112 processors

     MPI processes distributed on     1 nodes
     R & G space division:  proc/nbgrp/npool/nimage =     112
     219843 MiB available memory on the printing compute node when the environment starts


     ***** This is GIPAW git revision                                          *****
     ***** you can cite: N. Varini et al., Comp. Phys. Comm. 184, 1827 (2013)  *****
     ***** in publications or presentations arising from this work.            *****

     Parallelizing q-star over 1 images
     Reading input from pair2-15.vc-relax.nmr.in

     ------------------- Input file: --------------------
&inputgipaw
	job = 'nmr'
	prefix = 'pair2-15.vc-relax_nmr'
	tmp_dir = './tmpPair2-15/',
	verbosity = 'high'
	diagonalization = 'david'
/


     Reading xml data from directory:

     ./tmpPair2-15/pair2-15.vc-relax_nmr.save/
     file Ca.pbe-spn-kjpaw_psl.1.0.0.UPF: wavefunction(s)  3S renormalized
     file O.pbe-n-kjpaw_psl.1.0.0.UPF: wavefunction(s)  2S 2P renormalized
     file Si.pbe-nl-kjpaw_psl.1.0.0.UPF: wavefunction(s)  3S 3P renormalized
     file H.pbe-kjpaw_psl.1.0.0.UPF: wavefunction(s)  1S renormalized

     IMPORTANT: XC functional enforced from input :
     Exchange-correlation= PBE
                           (   1   4   3   4   0   0   0)
     Any further DFT definition will be discarded
     Please, verify this is what you really want


     Parallelization info
     --------------------
     sticks:   dense  smooth     PW     G-vecs:    dense   smooth      PW
     Min         122     122     42                16468    16468    3328
     Max         123     123     43                16477    16477    3333
     Sum       13751   13751   4733              1845065  1845065  373049

     Using Slab Decomposition

     Reading collected, re-writing distributed wavefunctions
     Subspace diagonalization in iterative solution of the eigenvalue problem:
     a serial algorithm will be used

     GIPAW projectors -----------------------------------------------
     atom=  Ca   l=0  rc=    1.3000  rs=    0.8667
     atom=  Ca   l=0  rc=    1.3000  rs=    0.8667
     atom=  Ca   l=1  rc=    1.6000  rs=    1.0667
     atom=  Ca   l=1  rc=    1.6000  rs=    1.0667
     atom=  Ca   l=2  rc=    1.7000  rs=    1.1333
     atom=  Ca   l=2  rc=    1.7000  rs=    1.1333
     projs nearly linearly dependent: l=0  n1,n2= 1, 2  s=  0.99170013
     projs nearly linearly dependent: l=2  n1,n2= 1, 2  s=  0.99334936

     atom=  O    l=0  rc=    1.3000  rs=    0.8667
     atom=  O    l=0  rc=    1.3000  rs=    0.8667
     atom=  O    l=1  rc=    1.3500  rs=    0.9000
     atom=  O    l=1  rc=    1.3500  rs=    0.9000
     projs nearly linearly dependent: l=1  n1,n2= 1, 2  s=  0.99790099

     atom=  Si   l=0  rc=    1.8000  rs=    1.2000
     atom=  Si   l=0  rc=    1.8000  rs=    1.2000
     atom=  Si   l=1  rc=    1.8000  rs=    1.2000
     atom=  Si   l=1  rc=    1.8000  rs=    1.2000
     atom=  Si   l=2  rc=    1.8000  rs=    1.2000
     atom=  Si   l=2  rc=    1.8000  rs=    1.2000
     projs nearly linearly dependent: l=2  n1,n2= 1, 2  s=  0.99992180

     atom=  H    l=0  rc=    1.0000  rs=    0.6667
     atom=  H    l=0  rc=    1.0000  rs=    0.6667
     projs nearly linearly dependent: l=0  n1,n2= 1, 2  s=  0.99968852
     -----------------------------------------------------------------

     GIPAW integrals: -------------------------------------------
     Atom  i/j   nmr_para   nmr_dia   epr_rmc  epr_para   epr_dia
       Ca  1 1   0.25E+04 -0.66E+00  0.13E+02  0.81E+09  0.75E+03
       Ca  2 1   0.26E+04 -0.73E+00  0.13E+02  0.86E+09  0.79E+03
       Ca  2 2   0.28E+04 -0.80E+00  0.13E+02  0.92E+09  0.84E+03
       Ca  3 3   0.30E+02  0.22E+00  0.11E+02  0.47E+05  0.19E+03
       Ca  4 3   0.33E+02  0.20E+00  0.12E+02  0.54E+05  0.22E+03
       Ca  4 4   0.37E+02  0.17E+00  0.13E+02  0.60E+05  0.24E+03
       Ca  5 5   0.29E+01  0.74E+00  0.81E+01  0.47E+03  0.66E+02
       Ca  6 5   0.36E+01  0.91E+00  0.10E+02  0.59E+03  0.81E+02
       Ca  6 6   0.45E+01  0.11E+01  0.13E+02  0.74E+03  0.10E+03
       O   1 1   0.81E+03 -0.32E+00  0.65E+01  0.43E+08  0.24E+03
       O   2 1   0.91E+03 -0.39E+00  0.71E+01  0.48E+08  0.27E+03
       O   2 2   0.10E+04 -0.48E+00  0.78E+01  0.55E+08  0.31E+03
       O   3 3   0.99E+01  0.87E+00  0.58E+01  0.24E+04  0.75E+02
       O   4 3   0.11E+02  0.97E+00  0.67E+01  0.27E+04  0.83E+02
       O   4 4   0.12E+02  0.11E+01  0.76E+01  0.31E+04  0.93E+02
       Si  1 1   0.12E+04 -0.54E-01  0.93E+01  0.18E+09  0.37E+03
       Si  2 1   0.17E+04  0.68E-01  0.12E+02  0.26E+09  0.52E+03
       Si  2 2   0.24E+04  0.31E+00  0.19E+02  0.37E+09  0.74E+03
       Si  3 3   0.18E+02  0.34E+00  0.10E+02  0.13E+05  0.11E+03
       Si  4 3   0.21E+02  0.27E+00  0.11E+02  0.15E+05  0.13E+03
       Si  4 4   0.23E+02  0.18E+00  0.12E+02  0.18E+05  0.14E+03
       Si  5 5   0.26E+00  0.79E-01  0.58E+00  0.29E+02  0.79E+01
       Si  6 5   0.27E+00  0.84E-01  0.62E+00  0.30E+02  0.81E+01
       Si  6 6   0.29E+00  0.89E-01  0.66E+00  0.31E+02  0.84E+01
       H   1 1   0.39E+02  0.19E+00  0.29E+00  0.78E+05  0.13E+02
       H   2 1   0.41E+02  0.21E+00  0.32E+00  0.82E+05  0.14E+02
       H   2 2   0.43E+02  0.22E+00  0.36E+00  0.86E+05  0.15E+02
     ------------------------------------------------------------

     alpha_pv=     77.3233 eV

     Number of occupied bands for each k-point:
     k-point:     1    nbnd_occ= 240
     k-point:     2    nbnd_occ= 240
     k-point:     3    nbnd_occ= 240
     k-point:     4    nbnd_occ= 240


     q-space interpolation up to   240.00 Rydberg

     GIPAW job: nmr                                                                             
     NMR macroscopic correction: yes
             0.6667          0.0000          0.0000
             0.0000          0.6667          0.0000
             0.0000          0.0000          0.6667


     Largest allocated arrays     est. size (Mb)     dimensions
        KS wavefunctions at k          11.62 Mb     (    3172,  240)
        KS wavefunctions at k+q        11.62 Mb     (    3172,  240)
        First-order wavefunctions     116.16 Mb     (    3172,  240, 10)
        First-order wavefunct (US)     69.70 Mb     (    3172,  240,  6)
        Charge/spin density             0.51 Mb     (   67500,    1)
        Induced current                 4.63 Mb     (   67500,    3,3,1)
        Induced magnetic field          4.63 Mb     (   67500,    3,3,1)
        NL pseudopotentials            40.46 Mb     (    3172,  836)
        GIPAW NL terms                 40.46 Mb     (    3172,  836)

     Computing the magnetic susceptibility     isolve=0    ethr=  0.1000E-13
     k-point #    1 of     4      pool #  1    cpu time:       8.8
     compute_u_kq: q = (    0.0000,    0.0000,    0.0000)
     Rotating WFCS
     ethr =  1.00E-14,  avg # of iterations =  6.0
     eigenvalues at k:
 -35.2714 -34.7814 -34.7736 -34.6949 -34.6877 -34.6119 -34.5205 -34.5084
 -34.3765 -34.3274 -34.2930 -34.1581 -33.9973 -17.3695 -16.9113 -16.7643
 -16.6833 -16.5114 -16.4727 -16.4015 -16.3285 -16.3087 -16.2183 -16.1957
 -16.1702 -16.1291 -16.0864 -16.0437 -16.0325 -16.0195 -16.0070 -15.9819
 -15.9580 -15.9235 -15.9144 -15.8745 -15.8570 -15.8469 -15.8119 -15.8072
 -15.7852 -15.7705 -15.7548 -15.7107 -15.6960 -15.6818 -15.6473 -15.5854
 -15.5723 -15.5609 -15.5340 -15.5083 -15.5012 -15.4751 -15.4648 -15.4362
 -15.4016 -15.3853 -15.3712 -15.3593 -15.3329 -15.2874 -15.2805 -15.2406
 -15.2068 -15.1868 -15.1710 -15.1235 -15.0985 -15.0043 -14.9128 -14.8282
 -14.6406 -14.0352 -13.9156 -13.7903 -13.7136 -13.6794 -13.5743 -13.4872
 -13.4457 -13.4211 -13.3213 -13.2917 -13.1717 -13.0931 -13.0640 -12.9783
 -12.9121 -12.8345 -12.7790 -12.7307 -12.6776 -12.6158 -12.5931 -12.5547
 -12.4977 -12.4659 -12.2959  -5.1486  -4.8910  -4.5007  -4.3033  -4.2740
  -4.1983  -4.1298  -4.0668  -4.0066  -3.9672  -3.8906  -3.8021  -3.6922
  -3.6582  -3.5934  -3.4422  -3.3673  -3.1322  -3.0065  -2.7338  -2.5194
  -2.1471  -2.0171  -1.7861  -1.6754  -1.5912  -1.5090  -1.4627  -1.4083
  -1.3841  -1.2755  -1.2241  -1.1770  -1.1177  -1.0221  -0.9370  -0.8536
  -0.8372  -0.7962  -0.7420  -0.6874  -0.6407  -0.6039  -0.5705  -0.5184
  -0.5002  -0.4310  -0.3858  -0.3341  -0.2740  -0.2298  -0.1973  -0.1321
  -0.0510  -0.0425   0.0246   0.0818   0.1453   0.2163   0.2526   0.3922
   0.4476   0.4687   0.5649   0.6019   0.6461   0.6831   0.7561   0.8142
   0.8510   0.8823   0.9511   0.9865   1.0046   1.0512   1.0983   1.1626
   1.1881   1.2297   1.2870   1.3046   1.3369   1.3892   1.4194   1.4590
   1.5053   1.5357   1.5586   1.5836   1.6118   1.6265   1.6612   1.6751
   1.6935   1.7117   1.7581   1.7843   1.7962   1.8250   1.8702   1.9144
   1.9192   1.9509   1.9782   2.0175   2.0408   2.0602   2.0894   2.1088
   2.1379   2.1917   2.1970   2.2562   2.2943   2.3112   2.3224   2.3761
   2.4085   2.4344   2.4608   2.4979   2.5048   2.5442   2.5679   2.5821
   2.6381   2.6568   2.6968   2.7197   2.7673   2.8250   2.8739   2.9111
   2.9653   3.0050   3.0607   3.1524   3.2058   3.2660   3.3384   3.3902
     eigenvalues at k+q:
 -35.2714 -34.7814 -34.7736 -34.6949 -34.6877 -34.6119 -34.5204 -34.5083
 -34.3765 -34.3274 -34.2930 -34.1581 -33.9973 -17.3695 -16.9113 -16.7643
 -16.6833 -16.5114 -16.4727 -16.4015 -16.3285 -16.3087 -16.2183 -16.1957
 -16.1702 -16.1291 -16.0865 -16.0437 -16.0325 -16.0195 -16.0070 -15.9819
 -15.9580 -15.9235 -15.9144 -15.8745 -15.8570 -15.8469 -15.8119 -15.8072
 -15.7852 -15.7705 -15.7548 -15.7107 -15.6960 -15.6818 -15.6473 -15.5854
 -15.5722 -15.5609 -15.5340 -15.5083 -15.5012 -15.4751 -15.4648 -15.4362
 -15.4016 -15.3853 -15.3712 -15.3593 -15.3329 -15.2874 -15.2805 -15.2406
 -15.2068 -15.1868 -15.1709 -15.1235 -15.0986 -15.0043 -14.9128 -14.8282
 -14.6406 -14.0352 -13.9156 -13.7903 -13.7136 -13.6794 -13.5743 -13.4872
 -13.4457 -13.4211 -13.3213 -13.2917 -13.1717 -13.0931 -13.0640 -12.9783
 -12.9121 -12.8345 -12.7790 -12.7307 -12.6776 -12.6158 -12.5931 -12.5547
 -12.4977 -12.4659 -12.2959  -5.1486  -4.8910  -4.5007  -4.3033  -4.2741
  -4.1983  -4.1298  -4.0668  -4.0066  -3.9672  -3.8905  -3.8021  -3.6922
  -3.6582  -3.5934  -3.4422  -3.3673  -3.1322  -3.0065  -2.7338  -2.5194
  -2.1471  -2.0171  -1.7861  -1.6754  -1.5912  -1.5090  -1.4627  -1.4083
  -1.3841  -1.2755  -1.2241  -1.1770  -1.1177  -1.0221  -0.9370  -0.8536
  -0.8372  -0.7962  -0.7420  -0.6874  -0.6407  -0.6039  -0.5705  -0.5184
  -0.5002  -0.4310  -0.3858  -0.3341  -0.2740  -0.2298  -0.1973  -0.1321
  -0.0510  -0.0425   0.0246   0.0818   0.1453   0.2163   0.2526   0.3922
   0.4476   0.4687   0.5649   0.6019   0.6461   0.6831   0.7561   0.8142
   0.8509   0.8823   0.9511   0.9865   1.0046   1.0512   1.0983   1.1626
   1.1881   1.2296   1.2870   1.3046   1.3369   1.3892   1.4194   1.4590
   1.5053   1.5357   1.5586   1.5836   1.6118   1.6265   1.6612   1.6751
   1.6935   1.7117   1.7581   1.7843   1.7962   1.8250   1.8702   1.9144
   1.9192   1.9509   1.9782   2.0175   2.0408   2.0602   2.0894   2.1088
   2.1379   2.1917   2.1970   2.2562   2.2943   2.3112   2.3224   2.3761
   2.4085   2.4344   2.4608   2.4979   2.5048   2.5442   2.5679   2.5821
   2.6381   2.6567   2.6968   2.7197   2.7673   2.8250   2.8739   2.9111
   2.9653   3.0050   3.0607   3.1524   3.2058   3.2660   3.3384   3.3902
     cgsolve_all iterations  66    anorm=    0.75E-07
PARA_AUG  1     -25.2766402        -0.5263465         0.9607758
     cgsolve_all iterations  66    anorm=    0.74E-07
PARA_AUG  2      -0.4693940       -25.1008911        -0.6529066
     cgsolve_all iterations  65    anorm=    0.75E-07
PARA_AUG  3       0.9530992        -0.7163150       -24.9908032
     cgsolve_all iterations  71    anorm=    0.68E-07
     cgsolve_all iterations  71    anorm=    0.69E-07
     cgsolve_all iterations  71    anorm=    0.69E-07
     compute_u_kq: q = (    0.0200,    0.0000,    0.0000)
     Rotating WFCS
     ethr =  1.00E-14,  avg # of iterations = 23.0
     eigenvalues at k:
 -35.2714 -34.7814 -34.7736 -34.6949 -34.6877 -34.6119 -34.5205 -34.5084
 -34.3765 -34.3274 -34.2930 -34.1581 -33.9973 -17.3695 -16.9113 -16.7643
 -16.6833 -16.5114 -16.4727 -16.4015 -16.3285 -16.3087 -16.2183 -16.1957
 -16.1702 -16.1291 -16.0864 -16.0437 -16.0325 -16.0195 -16.0070 -15.9819
 -15.9580 -15.9235 -15.9144 -15.8745 -15.8570 -15.8469 -15.8119 -15.8072
 -15.7852 -15.7705 -15.7548 -15.7107 -15.6960 -15.6818 -15.6473 -15.5854
 -15.5723 -15.5609 -15.5340 -15.5083 -15.5012 -15.4751 -15.4648 -15.4362
 -15.4016 -15.3853 -15.3712 -15.3593 -15.3329 -15.2874 -15.2805 -15.2406
 -15.2068 -15.1868 -15.1710 -15.1235 -15.0985 -15.0043 -14.9128 -14.8282
 -14.6406 -14.0352 -13.9156 -13.7903 -13.7136 -13.6794 -13.5743 -13.4872
 -13.4457 -13.4211 -13.3213 -13.2917 -13.1717 -13.0931 -13.0640 -12.9783
 -12.9121 -12.8345 -12.7790 -12.7307 -12.6776 -12.6158 -12.5931 -12.5547
 -12.4977 -12.4659 -12.2959  -5.1486  -4.8910  -4.5007  -4.3033  -4.2740
  -4.1983  -4.1298  -4.0668  -4.0066  -3.9672  -3.8906  -3.8021  -3.6922
  -3.6582  -3.5934  -3.4422  -3.3673  -3.1322  -3.0065  -2.7338  -2.5194
  -2.1471  -2.0171  -1.7861  -1.6754  -1.5912  -1.5090  -1.4627  -1.4083
  -1.3841  -1.2755  -1.2241  -1.1770  -1.1177  -1.0221  -0.9370  -0.8536
  -0.8372  -0.7962  -0.7420  -0.6874  -0.6407  -0.6039  -0.5705  -0.5184
  -0.5002  -0.4310  -0.3858  -0.3341  -0.2740  -0.2298  -0.1973  -0.1321
  -0.0510  -0.0425   0.0246   0.0818   0.1453   0.2163   0.2526   0.3922
   0.4476   0.4687   0.5649   0.6019   0.6461   0.6831   0.7561   0.8142
   0.8510   0.8823   0.9511   0.9865   1.0046   1.0512   1.0983   1.1626
   1.1881   1.2297   1.2870   1.3046   1.3369   1.3892   1.4194   1.4590
   1.5053   1.5357   1.5586   1.5836   1.6118   1.6265   1.6612   1.6751
   1.6935   1.7117   1.7581   1.7843   1.7962   1.8250   1.8702   1.9144
   1.9192   1.9509   1.9782   2.0175   2.0408   2.0602   2.0894   2.1088
   2.1379   2.1917   2.1970   2.2562   2.2943   2.3112   2.3224   2.3761
   2.4085   2.4344   2.4608   2.4979   2.5048   2.5442   2.5679   2.5821
   2.6381   2.6568   2.6968   2.7197   2.7673   2.8250   2.8739   2.9111
   2.9653   3.0050   3.0607   3.1524   3.2058   3.2660   3.3384   3.3902
     eigenvalues at k+q:
 -35.2714 -34.7814 -34.7736 -34.6949 -34.6877 -34.6119 -34.5204 -34.5083
 -34.3765 -34.3274 -34.2930 -34.1581 -33.9973 -17.3693 -16.9147 -16.7644
 -16.6796 -16.5121 -16.4745 -16.4012 -16.3297 -16.3098 -16.2190 -16.1953
 -16.1751 -16.1314 -16.0893 -16.0465 -16.0355 -16.0197 -16.0095 -15.9832
 -15.9586 -15.9274 -15.9163 -15.8751 -15.8583 -15.8459 -15.8108 -15.8079
 -15.7841 -15.7688 -15.7537 -15.7122 -15.6951 -15.6805 -15.6463 -15.5856
 -15.5723 -15.5610 -15.5330 -15.5049 -15.4988 -15.4714 -15.4609 -15.4354
 -15.3990 -15.3844 -15.3693 -15.3592 -15.3335 -15.2859 -15.2787 -15.2390
 -15.2075 -15.1900 -15.1706 -15.1225 -15.1001 -15.0020 -14.9104 -14.8262
 -14.6338 -14.0341 -13.9187 -13.7853 -13.7067 -13.6683 -13.5631 -13.4790
 -13.4410 -13.4172 -13.3206 -13.2906 -13.1772 -13.0954 -13.0651 -12.9868
 -12.9214 -12.8348 -12.7862 -12.7331 -12.6842 -12.6188 -12.6006 -12.5556
 -12.4997 -12.4681 -12.3041  -5.1490  -4.8882  -4.4943  -4.3051  -4.2742
  -4.1968  -4.1308  -4.0677  -4.0085  -3.9688  -3.8984  -3.8075  -3.6915
  -3.6572  -3.5952  -3.4398  -3.3620  -3.1304  -3.0077  -2.7320  -2.5170
  -2.1419  -2.0118  -1.7822  -1.6627  -1.5843  -1.5004  -1.4577  -1.3999
  -1.3807  -1.2752  -1.2245  -1.1785  -1.1162  -1.0247  -0.9371  -0.8561
  -0.8339  -0.7981  -0.7442  -0.6870  -0.6453  -0.6092  -0.5726  -0.5225
  -0.5040  -0.4304  -0.3874  -0.3343  -0.2724  -0.2279  -0.2010  -0.1269
  -0.0518  -0.0372   0.0242   0.0817   0.1478   0.2259   0.2518   0.3963
   0.4471   0.4691   0.5659   0.5959   0.6418   0.6787   0.7531   0.8098
   0.8478   0.8809   0.9515   0.9844   1.0002   1.0485   1.0998   1.1554
   1.1837   1.2239   1.2845   1.3013   1.3360   1.3862   1.4144   1.4548
   1.5022   1.5333   1.5587   1.5797   1.6098   1.6231   1.6611   1.6752
   1.6940   1.7131   1.7608   1.7779   1.7956   1.8228   1.8689   1.9137
   1.9169   1.9492   1.9760   2.0191   2.0430   2.0607   2.0839   2.1013
   2.1387   2.1915   2.1958   2.2597   2.2964   2.3122   2.3248   2.3808
   2.4072   2.4351   2.4636   2.5003   2.5080   2.5478   2.5732   2.5845
   2.6387   2.6599   2.6943   2.7215   2.7684   2.8242   2.8779   2.9130
   2.9623   3.0036   3.0610   3.1534   3.2033   3.2614   3.3391   3.3885
     cgsolve_all iterations  71    anorm=    0.70E-07
     cgsolve_all iterations  71    anorm=    0.70E-07
     cgsolve_all iterations  71    anorm=    0.69E-07
     compute_u_kq: q = (   -0.0200,    0.0000,    0.0000)
     Rotating WFCS
     ethr =  1.00E-14,  avg # of iterations = 23.0
     eigenvalues at k:
 -35.2714 -34.7814 -34.7736 -34.6949 -34.6877 -34.6119 -34.5205 -34.5084
 -34.3765 -34.3274 -34.2930 -34.1581 -33.9973 -17.3695 -16.9113 -16.7643
 -16.6833 -16.5114 -16.4727 -16.4015 -16.3285 -16.3087 -16.2183 -16.1957
 -16.1702 -16.1291 -16.0864 -16.0437 -16.0325 -16.0195 -16.0070 -15.9819
 -15.9580 -15.9235 -15.9144 -15.8745 -15.8570 -15.8469 -15.8119 -15.8072
 -15.7852 -15.7705 -15.7548 -15.7107 -15.6960 -15.6818 -15.6473 -15.5854
 -15.5723 -15.5609 -15.5340 -15.5083 -15.5012 -15.4751 -15.4648 -15.4362
 -15.4016 -15.3853 -15.3712 -15.3593 -15.3329 -15.2874 -15.2805 -15.2406
 -15.2068 -15.1868 -15.1710 -15.1235 -15.0985 -15.0043 -14.9128 -14.8282
 -14.6406 -14.0352 -13.9156 -13.7903 -13.7136 -13.6794 -13.5743 -13.4872
 -13.4457 -13.4211 -13.3213 -13.2917 -13.1717 -13.0931 -13.0640 -12.9783
 -12.9121 -12.8345 -12.7790 -12.7307 -12.6776 -12.6158 -12.5931 -12.5547
 -12.4977 -12.4659 -12.2959  -5.1486  -4.8910  -4.5007  -4.3033  -4.2740
  -4.1983  -4.1298  -4.0668  -4.0066  -3.9672  -3.8906  -3.8021  -3.6922
  -3.6582  -3.5934  -3.4422  -3.3673  -3.1322  -3.0065  -2.7338  -2.5194
  -2.1471  -2.0171  -1.7861  -1.6754  -1.5912  -1.5090  -1.4627  -1.4083
  -1.3841  -1.2755  -1.2241  -1.1770  -1.1177  -1.0221  -0.9370  -0.8536
  -0.8372  -0.7962  -0.7420  -0.6874  -0.6407  -0.6039  -0.5705  -0.5184
  -0.5002  -0.4310  -0.3858  -0.3341  -0.2740  -0.2298  -0.1973  -0.1321
  -0.0510  -0.0425   0.0246   0.0818   0.1453   0.2163   0.2526   0.3922
   0.4476   0.4687   0.5649   0.6019   0.6461   0.6831   0.7561   0.8142
   0.8510   0.8823   0.9511   0.9865   1.0046   1.0512   1.0983   1.1626
   1.1881   1.2297   1.2870   1.3046   1.3369   1.3892   1.4194   1.4590
   1.5053   1.5357   1.5586   1.5836   1.6118   1.6265   1.6612   1.6751
   1.6935   1.7117   1.7581   1.7843   1.7962   1.8250   1.8702   1.9144
   1.9192   1.9509   1.9782   2.0175   2.0408   2.0602   2.0894   2.1088
   2.1379   2.1917   2.1970   2.2562   2.2943   2.3112   2.3224   2.3761
   2.4085   2.4344   2.4608   2.4979   2.5048   2.5442   2.5679   2.5821
   2.6381   2.6568   2.6968   2.7197   2.7673   2.8250   2.8739   2.9111
   2.9653   3.0050   3.0607   3.1524   3.2058   3.2660   3.3384   3.3902
     eigenvalues at k+q:
 -35.2714 -34.7814 -34.7736 -34.6949 -34.6877 -34.6119 -34.5204 -34.5083
 -34.3765 -34.3274 -34.2930 -34.1581 -33.9973 -17.3697 -16.9079 -16.7643
 -16.6869 -16.5109 -16.4711 -16.4018 -16.3277 -16.3067 -16.2182 -16.1961
 -16.1648 -16.1268 -16.0835 -16.0411 -16.0299 -16.0201 -16.0033 -15.9804
 -15.9575 -15.9201 -15.9120 -15.8737 -15.8556 -15.8483 -15.8133 -15.8063
 -15.7863 -15.7720 -15.7557 -15.7101 -15.6969 -15.6828 -15.6484 -15.5847
 -15.5720 -15.5610 -15.5351 -15.5123 -15.5035 -15.4785 -15.4686 -15.4367
 -15.4045 -15.3868 -15.3721 -15.3593 -15.3321 -15.2890 -15.2822 -15.2420
 -15.2061 -15.1848 -15.1705 -15.1246 -15.0968 -15.0065 -14.9152 -14.8301
 -14.6473 -14.0363 -13.9124 -13.7953 -13.7211 -13.6897 -13.5850 -13.4960
 -13.4502 -13.4241 -13.3221 -13.2926 -13.1669 -13.0909 -13.0620 -12.9699
 -12.9038 -12.8341 -12.7723 -12.7284 -12.6711 -12.6131 -12.5855 -12.5538
 -12.4953 -12.4639 -12.2876  -5.1483  -4.8938  -4.5067  -4.3019  -4.2740
  -4.1998  -4.1287  -4.0658  -4.0049  -3.9659  -3.8823  -3.7966  -3.6929
  -3.6595  -3.5916  -3.4446  -3.3726  -3.1340  -3.0053  -2.7356  -2.5218
  -2.1527  -2.0224  -1.7901  -1.6879  -1.5974  -1.5179  -1.4685  -1.4171
  -1.3872  -1.2754  -1.2236  -1.1753  -1.1187  -1.0192  -0.9373  -0.8516
  -0.8388  -0.7945  -0.7392  -0.6878  -0.6362  -0.5987  -0.5686  -0.5139
  -0.4962  -0.4317  -0.3842  -0.3341  -0.2772  -0.2310  -0.1929  -0.1372
  -0.0554  -0.0441   0.0252   0.0820   0.1417   0.2058   0.2544   0.3889
   0.4480   0.4698   0.5625   0.6088   0.6490   0.6896   0.7591   0.8179
   0.8536   0.8841   0.9510   0.9894   1.0083   1.0533   1.0979   1.1685
   1.1930   1.2347   1.2882   1.3088   1.3380   1.3899   1.4276   1.4626
   1.5083   1.5378   1.5582   1.5873   1.6145   1.6301   1.6614   1.6743
   1.6932   1.7098   1.7538   1.7874   1.8017   1.8272   1.8716   1.9152
   1.9218   1.9519   1.9799   2.0163   2.0387   2.0589   2.0926   2.1181
   2.1372   2.1915   2.1989   2.2528   2.2917   2.3103   2.3194   2.3724
   2.4100   2.4341   2.4584   2.4950   2.5024   2.5398   2.5634   2.5799
   2.6373   2.6540   2.6992   2.7181   2.7665   2.8255   2.8693   2.9090
   2.9684   3.0068   3.0599   3.1510   3.2082   3.2706   3.3381   3.3919
     cgsolve_all iterations  73    anorm=    0.70E-07
     cgsolve_all iterations  73    anorm=    0.70E-07
     cgsolve_all iterations  71    anorm=    0.69E-07
     compute_u_kq: q = (    0.0000,    0.0200,    0.0000)
     Rotating WFCS
     ethr =  1.00E-14,  avg # of iterations = 23.0
     eigenvalues at k:
 -35.2714 -34.7814 -34.7736 -34.6949 -34.6877 -34.6119 -34.5205 -34.5084
 -34.3765 -34.3274 -34.2930 -34.1581 -33.9973 -17.3695 -16.9113 -16.7643
 -16.6833 -16.5114 -16.4727 -16.4015 -16.3285 -16.3087 -16.2183 -16.1957
 -16.1702 -16.1291 -16.0864 -16.0437 -16.0325 -16.0195 -16.0070 -15.9819
 -15.9580 -15.9235 -15.9144 -15.8745 -15.8570 -15.8469 -15.8119 -15.8072
 -15.7852 -15.7705 -15.7548 -15.7107 -15.6960 -15.6818 -15.6473 -15.5854
 -15.5723 -15.5609 -15.5340 -15.5083 -15.5012 -15.4751 -15.4648 -15.4362
 -15.4016 -15.3853 -15.3712 -15.3593 -15.3329 -15.2874 -15.2805 -15.2406
 -15.2068 -15.1868 -15.1710 -15.1235 -15.0985 -15.0043 -14.9128 -14.8282
 -14.6406 -14.0352 -13.9156 -13.7903 -13.7136 -13.6794 -13.5743 -13.4872
 -13.4457 -13.4211 -13.3213 -13.2917 -13.1717 -13.0931 -13.0640 -12.9783
 -12.9121 -12.8345 -12.7790 -12.7307 -12.6776 -12.6158 -12.5931 -12.5547
 -12.4977 -12.4659 -12.2959  -5.1486  -4.8910  -4.5007  -4.3033  -4.2740
  -4.1983  -4.1298  -4.0668  -4.0066  -3.9672  -3.8906  -3.8021  -3.6922
  -3.6582  -3.5934  -3.4422  -3.3673  -3.1322  -3.0065  -2.7338  -2.5194
  -2.1471  -2.0171  -1.7861  -1.6754  -1.5912  -1.5090  -1.4627  -1.4083
  -1.3841  -1.2755  -1.2241  -1.1770  -1.1177  -1.0221  -0.9370  -0.8536
  -0.8372  -0.7962  -0.7420  -0.6874  -0.6407  -0.6039  -0.5705  -0.5184
  -0.5002  -0.4310  -0.3858  -0.3341  -0.2740  -0.2298  -0.1973  -0.1321
  -0.0510  -0.0425   0.0246   0.0818   0.1453   0.2163   0.2526   0.3922
   0.4476   0.4687   0.5649   0.6019   0.6461   0.6831   0.7561   0.8142
   0.8510   0.8823   0.9511   0.9865   1.0046   1.0512   1.0983   1.1626
   1.1881   1.2297   1.2870   1.3046   1.3369   1.3892   1.4194   1.4590
   1.5053   1.5357   1.5586   1.5836   1.6118   1.6265   1.6612   1.6751
   1.6935   1.7117   1.7581   1.7843   1.7962   1.8250   1.8702   1.9144
   1.9192   1.9509   1.9782   2.0175   2.0408   2.0602   2.0894   2.1088
   2.1379   2.1917   2.1970   2.2562   2.2943   2.3112   2.3224   2.3761
   2.4085   2.4344   2.4608   2.4979   2.5048   2.5442   2.5679   2.5821
   2.6381   2.6568   2.6968   2.7197   2.7673   2.8250   2.8739   2.9111
   2.9653   3.0050   3.0607   3.1524   3.2058   3.2660   3.3384   3.3902
     eigenvalues at k+q:
 -35.2714 -34.7814 -34.7736 -34.6949 -34.6877 -34.6119 -34.5204 -34.5083
 -34.3765 -34.3274 -34.2930 -34.1581 -33.9973 -17.3695 -16.9112 -16.7656
 -16.6818 -16.5114 -16.4714 -16.4011 -16.3272 -16.3135 -16.2183 -16.1946
 -16.1711 -16.1297 -16.0867 -16.0453 -16.0328 -16.0204 -16.0049 -15.9803
 -15.9573 -15.9219 -15.9148 -15.8737 -15.8573 -15.8469 -15.8110 -15.8063
 -15.7863 -15.7712 -15.7541 -15.7110 -15.6976 -15.6802 -15.6484 -15.5858
 -15.5726 -15.5575 -15.5363 -15.5079 -15.5005 -15.4748 -15.4666 -15.4349
 -15.4028 -15.3867 -15.3701 -15.3598 -15.3325 -15.2874 -15.2799 -15.2407
 -15.2072 -15.1877 -15.1720 -15.1235 -15.0978 -15.0031 -14.9136 -14.8283
 -14.6404 -14.0350 -13.9161 -13.7938 -13.7146 -13.6762 -13.5744 -13.4874
 -13.4444 -13.4178 -13.3214 -13.2900 -13.1711 -13.0936 -13.0667 -12.9802
 -12.9162 -12.8350 -12.7756 -12.7306 -12.6767 -12.6167 -12.5925 -12.5541
 -12.4981 -12.4666 -12.2945  -5.1482  -4.8915  -4.5011  -4.3029  -4.2736
  -4.1984  -4.1297  -4.0663  -4.0065  -3.9685  -3.8907  -3.8016  -3.6918
  -3.6587  -3.5932  -3.4433  -3.3665  -3.1321  -3.0056  -2.7338  -2.5203
  -2.1485  -2.0169  -1.7866  -1.6749  -1.5917  -1.5092  -1.4617  -1.4104
  -1.3826  -1.2758  -1.2248  -1.1764  -1.1163  -1.0208  -0.9380  -0.8530
  -0.8358  -0.7993  -0.7449  -0.6851  -0.6351  -0.6045  -0.5723  -0.5197
  -0.4989  -0.4297  -0.3851  -0.3363  -0.2790  -0.2319  -0.1912  -0.1348
  -0.0487  -0.0380   0.0238   0.0823   0.1405   0.2171   0.2556   0.3936
   0.4483   0.4721   0.5628   0.6031   0.6425   0.6781   0.7553   0.8122
   0.8511   0.8834   0.9498   0.9849   1.0051   1.0520   1.1000   1.1586
   1.1893   1.2320   1.2871   1.3040   1.3373   1.3905   1.4215   1.4588
   1.5068   1.5291   1.5591   1.5860   1.6116   1.6260   1.6601   1.6776
   1.6940   1.7141   1.7555   1.7800   1.7943   1.8249   1.8706   1.9138
   1.9195   1.9526   1.9769   2.0203   2.0379   2.0630   2.0932   2.1126
   2.1353   2.1912   2.1972   2.2563   2.2939   2.3113   2.3221   2.3764
   2.4096   2.4334   2.4605   2.4949   2.5078   2.5427   2.5641   2.5830
   2.6395   2.6566   2.6991   2.7221   2.7681   2.8270   2.8731   2.9121
   2.9651   3.0071   3.0528   3.1532   3.2065   3.2667   3.3377   3.3903
     cgsolve_all iterations  71    anorm=    0.69E-07
     cgsolve_all iterations  71    anorm=    0.71E-07
     cgsolve_all iterations  71    anorm=    0.69E-07
     compute_u_kq: q = (    0.0000,   -0.0200,    0.0000)
     Rotating WFCS
     ethr =  1.00E-14,  avg # of iterations = 23.0
     eigenvalues at k:
 -35.2714 -34.7814 -34.7736 -34.6949 -34.6877 -34.6119 -34.5205 -34.5084
 -34.3765 -34.3274 -34.2930 -34.1581 -33.9973 -17.3695 -16.9113 -16.7643
 -16.6833 -16.5114 -16.4727 -16.4015 -16.3285 -16.3087 -16.2183 -16.1957
 -16.1702 -16.1291 -16.0864 -16.0437 -16.0325 -16.0195 -16.0070 -15.9819
 -15.9580 -15.9235 -15.9144 -15.8745 -15.8570 -15.8469 -15.8119 -15.8072
 -15.7852 -15.7705 -15.7548 -15.7107 -15.6960 -15.6818 -15.6473 -15.5854
 -15.5723 -15.5609 -15.5340 -15.5083 -15.5012 -15.4751 -15.4648 -15.4362
 -15.4016 -15.3853 -15.3712 -15.3593 -15.3329 -15.2874 -15.2805 -15.2406
 -15.2068 -15.1868 -15.1710 -15.1235 -15.0985 -15.0043 -14.9128 -14.8282
 -14.6406 -14.0352 -13.9156 -13.7903 -13.7136 -13.6794 -13.5743 -13.4872
 -13.4457 -13.4211 -13.3213 -13.2917 -13.1717 -13.0931 -13.0640 -12.9783
 -12.9121 -12.8345 -12.7790 -12.7307 -12.6776 -12.6158 -12.5931 -12.5547
 -12.4977 -12.4659 -12.2959  -5.1486  -4.8910  -4.5007  -4.3033  -4.2740
  -4.1983  -4.1298  -4.0668  -4.0066  -3.9672  -3.8906  -3.8021  -3.6922
  -3.6582  -3.5934  -3.4422  -3.3673  -3.1322  -3.0065  -2.7338  -2.5194
  -2.1471  -2.0171  -1.7861  -1.6754  -1.5912  -1.5090  -1.4627  -1.4083
  -1.3841  -1.2755  -1.2241  -1.1770  -1.1177  -1.0221  -0.9370  -0.8536
  -0.8372  -0.7962  -0.7420  -0.6874  -0.6407  -0.6039  -0.5705  -0.5184
  -0.5002  -0.4310  -0.3858  -0.3341  -0.2740  -0.2298  -0.1973  -0.1321
  -0.0510  -0.0425   0.0246   0.0818   0.1453   0.2163   0.2526   0.3922
   0.4476   0.4687   0.5649   0.6019   0.6461   0.6831   0.7561   0.8142
   0.8510   0.8823   0.9511   0.9865   1.0046   1.0512   1.0983   1.1626
   1.1881   1.2297   1.2870   1.3046   1.3369   1.3892   1.4194   1.4590
   1.5053   1.5357   1.5586   1.5836   1.6118   1.6265   1.6612   1.6751
   1.6935   1.7117   1.7581   1.7843   1.7962   1.8250   1.8702   1.9144
   1.9192   1.9509   1.9782   2.0175   2.0408   2.0602   2.0894   2.1088
   2.1379   2.1917   2.1970   2.2562   2.2943   2.3112   2.3224   2.3761
   2.4085   2.4344   2.4608   2.4979   2.5048   2.5442   2.5679   2.5821
   2.6381   2.6568   2.6968   2.7197   2.7673   2.8250   2.8739   2.9111
   2.9653   3.0050   3.0607   3.1524   3.2058   3.2660   3.3384   3.3902
     eigenvalues at k+q:
 -35.2714 -34.7814 -34.7736 -34.6949 -34.6877 -34.6119 -34.5204 -34.5083
 -34.3765 -34.3274 -34.2930 -34.1581 -33.9973 -17.3695 -16.9114 -16.7631
 -16.6848 -16.5115 -16.4742 -16.4013 -16.3302 -16.3035 -16.2189 -16.1967
 -16.1684 -16.1288 -16.0862 -16.0430 -16.0325 -16.0191 -16.0085 -15.9833
 -15.9587 -15.9251 -15.9143 -15.8754 -15.8569 -15.8470 -15.8132 -15.8077
 -15.7847 -15.7693 -15.7554 -15.7106 -15.6946 -15.6831 -15.6455 -15.5847
 -15.5718 -15.5640 -15.5320 -15.5091 -15.5017 -15.4752 -15.4629 -15.4375
 -15.4005 -15.3840 -15.3725 -15.3584 -15.3331 -15.2877 -15.2809 -15.2408
 -15.2063 -15.1859 -15.1699 -15.1237 -15.0991 -15.0055 -14.9122 -14.8281
 -14.6407 -14.0351 -13.9149 -13.7865 -13.7124 -13.6831 -13.5758 -13.4873
 -13.4463 -13.4230 -13.3214 -13.2936 -13.1720 -13.0922 -13.0617 -12.9769
 -12.9088 -12.8340 -12.7819 -12.7306 -12.6784 -12.6148 -12.5936 -12.5555
 -12.4975 -12.4655 -12.2971  -5.1491  -4.8903  -4.5002  -4.3038  -4.2744
  -4.1981  -4.1298  -4.0672  -4.0067  -3.9667  -3.8904  -3.8026  -3.6927
  -3.6576  -3.5936  -3.4410  -3.3680  -3.1324  -3.0073  -2.7339  -2.5182
  -2.1456  -2.0172  -1.7858  -1.6764  -1.5903  -1.5085  -1.4638  -1.4067
  -1.3856  -1.2756  -1.2234  -1.1775  -1.1194  -1.0227  -0.9352  -0.8540
  -0.8382  -0.7934  -0.7393  -0.6893  -0.6466  -0.6021  -0.5694  -0.5186
  -0.5000  -0.4318  -0.3865  -0.3319  -0.2693  -0.2284  -0.2027  -0.1303
  -0.0563  -0.0445   0.0252   0.0814   0.1508   0.2163   0.2507   0.3903
   0.4448   0.4671   0.5658   0.6005   0.6494   0.6890   0.7567   0.8160
   0.8507   0.8822   0.9515   0.9884   1.0042   1.0508   1.0961   1.1640
   1.1877   1.2276   1.2865   1.3058   1.3365   1.3871   1.4186   1.4586
   1.5034   1.5415   1.5579   1.5808   1.6114   1.6278   1.6619   1.6729
   1.6941   1.7094   1.7599   1.7884   1.7987   1.8259   1.8694   1.9128
   1.9209   1.9489   1.9795   2.0144   2.0424   2.0585   2.0835   2.1065
   2.1418   2.1907   2.1981   2.2561   2.2941   2.3108   2.3240   2.3760
   2.4069   2.4359   2.4607   2.5004   2.5021   2.5462   2.5711   2.5812
   2.6364   2.6577   2.6946   2.7178   2.7667   2.8227   2.8746   2.9104
   2.9656   3.0029   3.0685   3.1515   3.2052   3.2648   3.3395   3.3900
     cgsolve_all iterations  71    anorm=    0.68E-07
     cgsolve_all iterations  71    anorm=    0.70E-07
     cgsolve_all iterations  71    anorm=    0.69E-07
     compute_u_kq: q = (    0.0000,    0.0000,    0.0200)
     Rotating WFCS
     ethr =  1.00E-14,  avg # of iterations = 23.0
     eigenvalues at k:
 -35.2714 -34.7814 -34.7736 -34.6949 -34.6877 -34.6119 -34.5205 -34.5084
 -34.3765 -34.3274 -34.2930 -34.1581 -33.9973 -17.3695 -16.9113 -16.7643
 -16.6833 -16.5114 -16.4727 -16.4015 -16.3285 -16.3087 -16.2183 -16.1957
 -16.1702 -16.1291 -16.0864 -16.0437 -16.0325 -16.0195 -16.0070 -15.9819
 -15.9580 -15.9235 -15.9144 -15.8745 -15.8570 -15.8469 -15.8119 -15.8072
 -15.7852 -15.7705 -15.7548 -15.7107 -15.6960 -15.6818 -15.6473 -15.5854
 -15.5723 -15.5609 -15.5340 -15.5083 -15.5012 -15.4751 -15.4648 -15.4362
 -15.4016 -15.3853 -15.3712 -15.3593 -15.3329 -15.2874 -15.2805 -15.2406
 -15.2068 -15.1868 -15.1710 -15.1235 -15.0985 -15.0043 -14.9128 -14.8282
 -14.6406 -14.0352 -13.9156 -13.7903 -13.7136 -13.6794 -13.5743 -13.4872
 -13.4457 -13.4211 -13.3213 -13.2917 -13.1717 -13.0931 -13.0640 -12.9783
 -12.9121 -12.8345 -12.7790 -12.7307 -12.6776 -12.6158 -12.5931 -12.5547
 -12.4977 -12.4659 -12.2959  -5.1486  -4.8910  -4.5007  -4.3033  -4.2740
  -4.1983  -4.1298  -4.0668  -4.0066  -3.9672  -3.8906  -3.8021  -3.6922
  -3.6582  -3.5934  -3.4422  -3.3673  -3.1322  -3.0065  -2.7338  -2.5194
  -2.1471  -2.0171  -1.7861  -1.6754  -1.5912  -1.5090  -1.4627  -1.4083
  -1.3841  -1.2755  -1.2241  -1.1770  -1.1177  -1.0221  -0.9370  -0.8536
  -0.8372  -0.7962  -0.7420  -0.6874  -0.6407  -0.6039  -0.5705  -0.5184
  -0.5002  -0.4310  -0.3858  -0.3341  -0.2740  -0.2298  -0.1973  -0.1321
  -0.0510  -0.0425   0.0246   0.0818   0.1453   0.2163   0.2526   0.3922
   0.4476   0.4687   0.5649   0.6019   0.6461   0.6831   0.7561   0.8142
   0.8510   0.8823   0.9511   0.9865   1.0046   1.0512   1.0983   1.1626
   1.1881   1.2297   1.2870   1.3046   1.3369   1.3892   1.4194   1.4590
   1.5053   1.5357   1.5586   1.5836   1.6118   1.6265   1.6612   1.6751
   1.6935   1.7117   1.7581   1.7843   1.7962   1.8250   1.8702   1.9144
   1.9192   1.9509   1.9782   2.0175   2.0408   2.0602   2.0894   2.1088
   2.1379   2.1917   2.1970   2.2562   2.2943   2.3112   2.3224   2.3761
   2.4085   2.4344   2.4608   2.4979   2.5048   2.5442   2.5679   2.5821
   2.6381   2.6568   2.6968   2.7197   2.7673   2.8250   2.8739   2.9111
   2.9653   3.0050   3.0607   3.1524   3.2058   3.2660   3.3384   3.3902
     eigenvalues at k+q:
 -35.2714 -34.7814 -34.7736 -34.6949 -34.6877 -34.6119 -34.5204 -34.5083
 -34.3765 -34.3274 -34.2930 -34.1581 -33.9973 -17.3695 -16.9114 -16.7643
 -16.6833 -16.5114 -16.4727 -16.4013 -16.3283 -16.3084 -16.2184 -16.1958
 -16.1715 -16.1288 -16.0873 -16.0436 -16.0320 -16.0180 -16.0076 -15.9809
 -15.9592 -15.9234 -15.9150 -15.8741 -15.8568 -15.8477 -15.8123 -15.8047
 -15.7865 -15.7716 -15.7544 -15.7111 -15.6966 -15.6802 -15.6471 -15.5856
 -15.5721 -15.5609 -15.5334 -15.5089 -15.5017 -15.4748 -15.4649 -15.4358
 -15.4014 -15.3857 -15.3701 -15.3603 -15.3333 -15.2875 -15.2802 -15.2400
 -15.2068 -15.1879 -15.1704 -15.1231 -15.0986 -15.0043 -14.9126 -14.8283
 -14.6405 -14.0347 -13.9166 -13.7891 -13.7139 -13.6794 -13.5741 -13.4867
 -13.4477 -13.4203 -13.3209 -13.2914 -13.1719 -13.0930 -13.0639 -12.9784
 -12.9122 -12.8345 -12.7792 -12.7307 -12.6778 -12.6158 -12.5933 -12.5547
 -12.4977 -12.4659 -12.2960  -5.1487  -4.8909  -4.5006  -4.3035  -4.2740
  -4.1982  -4.1297  -4.0668  -4.0067  -3.9672  -3.8907  -3.8021  -3.6925
  -3.6582  -3.5934  -3.4421  -3.3672  -3.1321  -3.0065  -2.7338  -2.5192
  -2.1471  -2.0170  -1.7856  -1.6757  -1.5922  -1.5094  -1.4631  -1.4072
  -1.3845  -1.2749  -1.2247  -1.1765  -1.1164  -1.0207  -0.9360  -0.8560
  -0.8369  -0.7958  -0.7428  -0.6865  -0.6402  -0.6032  -0.5731  -0.5199
  -0.5019  -0.4300  -0.3847  -0.3320  -0.2758  -0.2291  -0.1952  -0.1329
  -0.0538  -0.0431   0.0286   0.0852   0.1411   0.2167   0.2529   0.3887
   0.4474   0.4687   0.5681   0.6016   0.6486   0.6815   0.7534   0.8138
   0.8484   0.8853   0.9506   0.9867   1.0052   1.0555   1.0958   1.1630
   1.1869   1.2284   1.2854   1.3060   1.3356   1.3906   1.4217   1.4583
   1.5069   1.5377   1.5547   1.5812   1.6123   1.6255   1.6594   1.6760
   1.6943   1.7129   1.7597   1.7829   1.7960   1.8231   1.8680   1.9166
   1.9213   1.9511   1.9776   2.0171   2.0410   2.0636   2.0888   2.1072
   2.1356   2.1919   2.2000   2.2575   2.2928   2.3113   2.3214   2.3759
   2.4059   2.4365   2.4617   2.4986   2.5045   2.5436   2.5683   2.5811
   2.6393   2.6565   2.6971   2.7198   2.7665   2.8246   2.8739   2.9114
   2.9653   3.0049   3.0609   3.1524   3.2057   3.2658   3.3384   3.3901
     cgsolve_all iterations  73    anorm=    0.68E-07
     cgsolve_all iterations  71    anorm=    0.69E-07
     cgsolve_all iterations  71    anorm=    0.70E-07
     compute_u_kq: q = (    0.0000,    0.0000,   -0.0200)
     Rotating WFCS
     ethr =  1.00E-14,  avg # of iterations = 23.0
     eigenvalues at k:
 -35.2714 -34.7814 -34.7736 -34.6949 -34.6877 -34.6119 -34.5205 -34.5084
 -34.3765 -34.3274 -34.2930 -34.1581 -33.9973 -17.3695 -16.9113 -16.7643
 -16.6833 -16.5114 -16.4727 -16.4015 -16.3285 -16.3087 -16.2183 -16.1957
 -16.1702 -16.1291 -16.0864 -16.0437 -16.0325 -16.0195 -16.0070 -15.9819
 -15.9580 -15.9235 -15.9144 -15.8745 -15.8570 -15.8469 -15.8119 -15.8072
 -15.7852 -15.7705 -15.7548 -15.7107 -15.6960 -15.6818 -15.6473 -15.5854
 -15.5723 -15.5609 -15.5340 -15.5083 -15.5012 -15.4751 -15.4648 -15.4362
 -15.4016 -15.3853 -15.3712 -15.3593 -15.3329 -15.2874 -15.2805 -15.2406
 -15.2068 -15.1868 -15.1710 -15.1235 -15.0985 -15.0043 -14.9128 -14.8282
 -14.6406 -14.0352 -13.9156 -13.7903 -13.7136 -13.6794 -13.5743 -13.4872
 -13.4457 -13.4211 -13.3213 -13.2917 -13.1717 -13.0931 -13.0640 -12.9783
 -12.9121 -12.8345 -12.7790 -12.7307 -12.6776 -12.6158 -12.5931 -12.5547
 -12.4977 -12.4659 -12.2959  -5.1486  -4.8910  -4.5007  -4.3033  -4.2740
  -4.1983  -4.1298  -4.0668  -4.0066  -3.9672  -3.8906  -3.8021  -3.6922
  -3.6582  -3.5934  -3.4422  -3.3673  -3.1322  -3.0065  -2.7338  -2.5194
  -2.1471  -2.0171  -1.7861  -1.6754  -1.5912  -1.5090  -1.4627  -1.4083
  -1.3841  -1.2755  -1.2241  -1.1770  -1.1177  -1.0221  -0.9370  -0.8536
  -0.8372  -0.7962  -0.7420  -0.6874  -0.6407  -0.6039  -0.5705  -0.5184
  -0.5002  -0.4310  -0.3858  -0.3341  -0.2740  -0.2298  -0.1973  -0.1321
  -0.0510  -0.0425   0.0246   0.0818   0.1453   0.2163   0.2526   0.3922
   0.4476   0.4687   0.5649   0.6019   0.6461   0.6831   0.7561   0.8142
   0.8510   0.8823   0.9511   0.9865   1.0046   1.0512   1.0983   1.1626
   1.1881   1.2297   1.2870   1.3046   1.3369   1.3892   1.4194   1.4590
   1.5053   1.5357   1.5586   1.5836   1.6118   1.6265   1.6612   1.6751
   1.6935   1.7117   1.7581   1.7843   1.7962   1.8250   1.8702   1.9144
   1.9192   1.9509   1.9782   2.0175   2.0408   2.0602   2.0894   2.1088
   2.1379   2.1917   2.1970   2.2562   2.2943   2.3112   2.3224   2.3761
   2.4085   2.4344   2.4608   2.4979   2.5048   2.5442   2.5679   2.5821
   2.6381   2.6568   2.6968   2.7197   2.7673   2.8250   2.8739   2.9111
   2.9653   3.0050   3.0607   3.1524   3.2058   3.2660   3.3384   3.3902
     eigenvalues at k+q:
 -35.2714 -34.7814 -34.7736 -34.6949 -34.6877 -34.6119 -34.5204 -34.5083
 -34.3765 -34.3274 -34.2930 -34.1581 -33.9973 -17.3695 -16.9112 -16.7643
 -16.6833 -16.5114 -16.4727 -16.4017 -16.3286 -16.3090 -16.2183 -16.1957
 -16.1687 -16.1295 -16.0855 -16.0438 -16.0331 -16.0210 -16.0065 -15.9827
 -15.9571 -15.9236 -15.9140 -15.8748 -15.8572 -15.8461 -15.8123 -15.8089
 -15.7840 -15.7696 -15.7553 -15.7110 -15.6951 -15.6828 -15.6469 -15.5851
 -15.5724 -15.5609 -15.5348 -15.5078 -15.5004 -15.4754 -15.4648 -15.4366
 -15.4017 -15.3848 -15.3723 -15.3583 -15.3326 -15.2875 -15.2806 -15.2411
 -15.2068 -15.1857 -15.1715 -15.1238 -15.0985 -15.0042 -14.9130 -14.8280
 -14.6406 -14.0356 -13.9147 -13.7913 -13.7135 -13.6795 -13.5746 -13.4876
 -13.4437 -13.4219 -13.3218 -13.2919 -13.1714 -13.0932 -13.0640 -12.9783
 -12.9121 -12.8346 -12.7787 -12.7306 -12.6775 -12.6159 -12.5928 -12.5547
 -12.4977 -12.4660 -12.2958  -5.1486  -4.8910  -4.5007  -4.3032  -4.2741
  -4.1984  -4.1299  -4.0667  -4.0066  -3.9672  -3.8904  -3.8022  -3.6920
  -3.6583  -3.5934  -3.4423  -3.3674  -3.1322  -3.0065  -2.7338  -2.5195
  -2.1471  -2.0172  -1.7866  -1.6753  -1.5901  -1.5088  -1.4625  -1.4099
  -1.3825  -1.2763  -1.2237  -1.1772  -1.1192  -1.0233  -0.9378  -0.8516
  -0.8373  -0.7965  -0.7417  -0.6881  -0.6411  -0.6047  -0.5675  -0.5168
  -0.4983  -0.4316  -0.3876  -0.3357  -0.2726  -0.2306  -0.1994  -0.1314
  -0.0487  -0.0409   0.0204   0.0786   0.1488   0.2160   0.2526   0.3961
   0.4475   0.4688   0.5594   0.6030   0.6450   0.6853   0.7586   0.8148
   0.8532   0.8788   0.9510   0.9861   1.0045   1.0474   1.1011   1.1624
   1.1895   1.2305   1.2871   1.3032   1.3378   1.3882   1.4184   1.4597
   1.5036   1.5334   1.5616   1.5865   1.6109   1.6282   1.6621   1.6749
   1.6926   1.7106   1.7563   1.7858   1.7965   1.8266   1.8724   1.9103
   1.9184   1.9511   1.9790   2.0176   2.0405   2.0566   2.0903   2.1102
   2.1408   2.1905   2.1946   2.2550   2.2953   2.3117   2.3231   2.3766
   2.4109   2.4321   2.4599   2.4971   2.5054   2.5447   2.5674   2.5833
   2.6366   2.6571   2.6965   2.7195   2.7682   2.8253   2.8738   2.9109
   2.9651   3.0052   3.0606   3.1523   3.2060   3.2662   3.3384   3.3903
     cgsolve_all iterations  71    anorm=    0.68E-07
     cgsolve_all iterations  71    anorm=    0.70E-07
     cgsolve_all iterations  71    anorm=    0.70E-07

     k-point #    2 of     4      pool #  1    cpu time:    4601.8
     compute_u_kq: q = (    0.0000,    0.0000,    0.0000)
     Rotating WFCS
     ethr =  1.00E-14,  avg # of iterations =  6.0
     eigenvalues at k:
 -35.2714 -34.7814 -34.7736 -34.6949 -34.6877 -34.6119 -34.5205 -34.5084
 -34.3765 -34.3274 -34.2930 -34.1581 -33.9973 -17.3695 -16.9112 -16.7638
 -16.6839 -16.5114 -16.4741 -16.4002 -16.3266 -16.3110 -16.2210 -16.1965
 -16.1654 -16.1304 -16.0857 -16.0441 -16.0297 -16.0181 -16.0041 -15.9812
 -15.9582 -15.9265 -15.9174 -15.8734 -15.8606 -15.8424 -15.8220 -15.8081
 -15.7831 -15.7714 -15.7567 -15.7225 -15.6948 -15.6698 -15.6306 -15.5869
 -15.5731 -15.5619 -15.5410 -15.5047 -15.4993 -15.4765 -15.4662 -15.4368
 -15.3995 -15.3869 -15.3735 -15.3510 -15.3380 -15.2942 -15.2802 -15.2400
 -15.2068 -15.1864 -15.1685 -15.1227 -15.0993 -15.0038 -14.9131 -14.8280
 -14.6405 -14.0345 -13.9186 -13.7831 -13.7195 -13.6792 -13.5743 -13.4822
 -13.4503 -13.4209 -13.3223 -13.2904 -13.1719 -13.0933 -13.0635 -12.9785
 -12.9118 -12.8343 -12.7798 -12.7303 -12.6776 -12.6145 -12.5948 -12.5542
 -12.4977 -12.4659 -12.2959  -5.1487  -4.8910  -4.5006  -4.3045  -4.2730
  -4.1980  -4.1298  -4.0666  -4.0085  -3.9657  -3.8910  -3.8018  -3.6913
  -3.6592  -3.5931  -3.4428  -3.3669  -3.1315  -3.0065  -2.7339  -2.5194
  -2.1465  -2.0171  -1.7858  -1.6777  -1.5903  -1.5120  -1.4694  -1.4175
  -1.3605  -1.2796  -1.2279  -1.1709  -1.1246  -1.0191  -0.9311  -0.8658
  -0.8342  -0.7880  -0.7584  -0.6791  -0.6405  -0.6113  -0.5549  -0.5197
  -0.4921  -0.4197  -0.3948  -0.3313  -0.2841  -0.2303  -0.2048  -0.1337
  -0.0539  -0.0381   0.0359   0.0678   0.1412   0.2167   0.2630   0.4003
   0.4426   0.4786   0.5063   0.6155   0.6707   0.7163   0.7506   0.8114
   0.8331   0.8826   0.9358   0.9769   1.0173   1.0651   1.1111   1.1696
   1.1969   1.2150   1.2648   1.2888   1.3176   1.4114   1.4510   1.4748
   1.4968   1.5205   1.5509   1.5732   1.6163   1.6364   1.6613   1.6724
   1.6947   1.7249   1.7425   1.7867   1.8048   1.8161   1.8602   1.9181
   1.9266   1.9511   1.9888   2.0072   2.0372   2.0501   2.0901   2.1166
   2.1424   2.1776   2.2094   2.2548   2.2937   2.3107   2.3186   2.3881
   2.3948   2.4461   2.4599   2.4945   2.5070   2.5470   2.5618   2.5951
   2.6225   2.6621   2.6969   2.7159   2.7692   2.8239   2.8744   2.9118
   2.9633   3.0068   3.0619   3.1523   3.2060   3.2659   3.3385   3.3890
     eigenvalues at k+q:
 -35.2714 -34.7814 -34.7736 -34.6949 -34.6877 -34.6119 -34.5204 -34.5083
 -34.3765 -34.3274 -34.2930 -34.1581 -33.9973 -17.3695 -16.9112 -16.7638
 -16.6839 -16.5114 -16.4741 -16.4002 -16.3266 -16.3110 -16.2211 -16.1965
 -16.1654 -16.1304 -16.0857 -16.0441 -16.0297 -16.0181 -16.0041 -15.9812
 -15.9582 -15.9265 -15.9174 -15.8734 -15.8606 -15.8424 -15.8220 -15.8081
 -15.7831 -15.7714 -15.7567 -15.7225 -15.6948 -15.6698 -15.6306 -15.5869
 -15.5731 -15.5619 -15.5410 -15.5047 -15.4993 -15.4765 -15.4662 -15.4368
 -15.3995 -15.3869 -15.3735 -15.3510 -15.3380 -15.2942 -15.2802 -15.2400
 -15.2068 -15.1864 -15.1685 -15.1227 -15.0993 -15.0038 -14.9131 -14.8280
 -14.6405 -14.0345 -13.9186 -13.7831 -13.7195 -13.6792 -13.5743 -13.4822
 -13.4503 -13.4209 -13.3223 -13.2904 -13.1719 -13.0933 -13.0635 -12.9785
 -12.9118 -12.8343 -12.7798 -12.7303 -12.6776 -12.6145 -12.5948 -12.5542
 -12.4977 -12.4659 -12.2959  -5.1487  -4.8910  -4.5006  -4.3045  -4.2730
  -4.1980  -4.1298  -4.0666  -4.0085  -3.9657  -3.8910  -3.8018  -3.6913
  -3.6592  -3.5931  -3.4428  -3.3670  -3.1315  -3.0065  -2.7339  -2.5194
  -2.1465  -2.0171  -1.7858  -1.6777  -1.5903  -1.5120  -1.4694  -1.4175
  -1.3605  -1.2796  -1.2279  -1.1709  -1.1246  -1.0191  -0.9311  -0.8658
  -0.8342  -0.7880  -0.7584  -0.6791  -0.6405  -0.6113  -0.5549  -0.5197
  -0.4921  -0.4197  -0.3948  -0.3313  -0.2841  -0.2303  -0.2048  -0.1337
  -0.0539  -0.0381   0.0359   0.0678   0.1412   0.2167   0.2630   0.4003
   0.4426   0.4786   0.5063   0.6155   0.6707   0.7163   0.7506   0.8114
   0.8331   0.8826   0.9358   0.9769   1.0173   1.0651   1.1111   1.1696
   1.1969   1.2150   1.2648   1.2888   1.3176   1.4114   1.4510   1.4747
   1.4968   1.5205   1.5508   1.5732   1.6163   1.6364   1.6613   1.6724
   1.6947   1.7249   1.7425   1.7867   1.8048   1.8161   1.8602   1.9181
   1.9266   1.9511   1.9888   2.0072   2.0372   2.0501   2.0901   2.1166
   2.1424   2.1776   2.2094   2.2548   2.2937   2.3107   2.3186   2.3881
   2.3948   2.4461   2.4599   2.4945   2.5070   2.5470   2.5618   2.5951
   2.6225   2.6621   2.6969   2.7159   2.7692   2.8239   2.8744   2.9118
   2.9633   3.0068   3.0619   3.1523   3.2059   3.2659   3.3385   3.3890
     cgsolve_all iterations  66    anorm=    0.76E-07
PARA_AUG  1     -25.2772638        -0.5268875         0.9605098
     cgsolve_all iterations  65    anorm=    0.74E-07
PARA_AUG  2      -0.4693022       -25.1012521        -0.6532518
     cgsolve_all iterations  64    anorm=    0.73E-07
PARA_AUG  3       0.9532766        -0.7170203       -24.9910315
     cgsolve_all iterations  73    anorm=    0.68E-07
     cgsolve_all iterations  71    anorm=    0.68E-07
     cgsolve_all iterations  71    anorm=    0.68E-07
     compute_u_kq: q = (    0.0200,    0.0000,    0.0000)
     Rotating WFCS
     ethr =  1.00E-14,  avg # of iterations = 23.0
     eigenvalues at k:
 -35.2714 -34.7814 -34.7736 -34.6949 -34.6877 -34.6119 -34.5205 -34.5084
 -34.3765 -34.3274 -34.2930 -34.1581 -33.9973 -17.3695 -16.9112 -16.7638
 -16.6839 -16.5114 -16.4741 -16.4002 -16.3266 -16.3110 -16.2210 -16.1965
 -16.1654 -16.1304 -16.0857 -16.0441 -16.0297 -16.0181 -16.0041 -15.9812
 -15.9582 -15.9265 -15.9174 -15.8734 -15.8606 -15.8424 -15.8220 -15.8081
 -15.7831 -15.7714 -15.7567 -15.7225 -15.6948 -15.6698 -15.6306 -15.5869
 -15.5731 -15.5619 -15.5410 -15.5047 -15.4993 -15.4765 -15.4662 -15.4368
 -15.3995 -15.3869 -15.3735 -15.3510 -15.3380 -15.2942 -15.2802 -15.2400
 -15.2068 -15.1864 -15.1685 -15.1227 -15.0993 -15.0038 -14.9131 -14.8280
 -14.6405 -14.0345 -13.9186 -13.7831 -13.7195 -13.6792 -13.5743 -13.4822
 -13.4503 -13.4209 -13.3223 -13.2904 -13.1719 -13.0933 -13.0635 -12.9785
 -12.9118 -12.8343 -12.7798 -12.7303 -12.6776 -12.6145 -12.5948 -12.5542
 -12.4977 -12.4659 -12.2959  -5.1487  -4.8910  -4.5006  -4.3045  -4.2730
  -4.1980  -4.1298  -4.0666  -4.0085  -3.9657  -3.8910  -3.8018  -3.6913
  -3.6592  -3.5931  -3.4428  -3.3669  -3.1315  -3.0065  -2.7339  -2.5194
  -2.1465  -2.0171  -1.7858  -1.6777  -1.5903  -1.5120  -1.4694  -1.4175
  -1.3605  -1.2796  -1.2279  -1.1709  -1.1246  -1.0191  -0.9311  -0.8658
  -0.8342  -0.7880  -0.7584  -0.6791  -0.6405  -0.6113  -0.5549  -0.5197
  -0.4921  -0.4197  -0.3948  -0.3313  -0.2841  -0.2303  -0.2048  -0.1337
  -0.0539  -0.0381   0.0359   0.0678   0.1412   0.2167   0.2630   0.4003
   0.4426   0.4786   0.5063   0.6155   0.6707   0.7163   0.7506   0.8114
   0.8331   0.8826   0.9358   0.9769   1.0173   1.0651   1.1111   1.1696
   1.1969   1.2150   1.2648   1.2888   1.3176   1.4114   1.4510   1.4748
   1.4968   1.5205   1.5509   1.5732   1.6163   1.6364   1.6613   1.6724
   1.6947   1.7249   1.7425   1.7867   1.8048   1.8161   1.8602   1.9181
   1.9266   1.9511   1.9888   2.0072   2.0372   2.0501   2.0901   2.1166
   2.1424   2.1776   2.2094   2.2548   2.2937   2.3107   2.3186   2.3881
   2.3948   2.4461   2.4599   2.4945   2.5070   2.5470   2.5618   2.5951
   2.6225   2.6621   2.6969   2.7159   2.7692   2.8239   2.8744   2.9118
   2.9633   3.0068   3.0619   3.1523   3.2060   3.2659   3.3385   3.3890
     eigenvalues at k+q:
 -35.2714 -34.7814 -34.7736 -34.6949 -34.6877 -34.6119 -34.5204 -34.5083
 -34.3765 -34.3274 -34.2930 -34.1581 -33.9973 -17.3693 -16.9146 -16.7639
 -16.6801 -16.5120 -16.4759 -16.3999 -16.3279 -16.3124 -16.2222 -16.1952
 -16.1697 -16.1338 -16.0883 -16.0450 -16.0323 -16.0218 -16.0061 -15.9815
 -15.9589 -15.9319 -15.9183 -15.8746 -15.8600 -15.8416 -15.8219 -15.8092
 -15.7795 -15.7711 -15.7563 -15.7210 -15.6957 -15.6688 -15.6298 -15.5873
 -15.5733 -15.5620 -15.5398 -15.5017 -15.4978 -15.4719 -15.4625 -15.4359
 -15.3981 -15.3852 -15.3713 -15.3519 -15.3375 -15.2918 -15.2793 -15.2384
 -15.2075 -15.1901 -15.1677 -15.1222 -15.1005 -15.0016 -14.9107 -14.8261
 -14.6338 -14.0334 -13.9217 -13.7786 -13.7120 -13.6683 -13.5632 -13.4728
 -13.4471 -13.4167 -13.3215 -13.2893 -13.1775 -13.0956 -13.0647 -12.9870
 -12.9211 -12.8347 -12.7869 -12.7327 -12.6843 -12.6171 -12.6026 -12.5551
 -12.4998 -12.4680 -12.3041  -5.1490  -4.8881  -4.4942  -4.3063  -4.2731
  -4.1965  -4.1307  -4.0676  -4.0104  -3.9672  -3.8989  -3.8071  -3.6907
  -3.6581  -3.5949  -3.4405  -3.3616  -3.1297  -3.0077  -2.7321  -2.5170
  -2.1413  -2.0118  -1.7821  -1.6642  -1.5842  -1.5037  -1.4643  -1.4100
  -1.3553  -1.2780  -1.2305  -1.1735  -1.1218  -1.0209  -0.9315  -0.8666
  -0.8352  -0.7893  -0.7569  -0.6823  -0.6428  -0.6156  -0.5584  -0.5244
  -0.4943  -0.4188  -0.3983  -0.3332  -0.2787  -0.2342  -0.2029  -0.1302
  -0.0530  -0.0353   0.0362   0.0671   0.1444   0.2240   0.2647   0.4031
   0.4451   0.4790   0.5019   0.6134   0.6628   0.7156   0.7490   0.8067
   0.8316   0.8788   0.9345   0.9762   1.0113   1.0633   1.1145   1.1631
   1.1913   1.2095   1.2636   1.2827   1.3178   1.4062   1.4449   1.4751
   1.4934   1.5171   1.5480   1.5729   1.6125   1.6353   1.6609   1.6703
   1.6933   1.7221   1.7466   1.7870   1.8003   1.8152   1.8604   1.9168
   1.9249   1.9529   1.9859   2.0074   2.0336   2.0506   2.0876   2.1126
   2.1421   2.1771   2.2065   2.2586   2.2947   2.3124   2.3225   2.3873
   2.3996   2.4467   2.4640   2.4965   2.5088   2.5484   2.5678   2.5982
   2.6244   2.6652   2.6940   2.7176   2.7701   2.8230   2.8786   2.9135
   2.9605   3.0054   3.0622   3.1534   3.2034   3.2613   3.3391   3.3873
     cgsolve_all iterations  71    anorm=    0.68E-07
     cgsolve_all iterations  71    anorm=    0.69E-07
     cgsolve_all iterations  71    anorm=    0.69E-07
     compute_u_kq: q = (   -0.0200,    0.0000,    0.0000)
     Rotating WFCS
     ethr =  1.00E-14,  avg # of iterations = 23.0
     eigenvalues at k:
 -35.2714 -34.7814 -34.7736 -34.6949 -34.6877 -34.6119 -34.5205 -34.5084
 -34.3765 -34.3274 -34.2930 -34.1581 -33.9973 -17.3695 -16.9112 -16.7638
 -16.6839 -16.5114 -16.4741 -16.4002 -16.3266 -16.3110 -16.2210 -16.1965
 -16.1654 -16.1304 -16.0857 -16.0441 -16.0297 -16.0181 -16.0041 -15.9812
 -15.9582 -15.9265 -15.9174 -15.8734 -15.8606 -15.8424 -15.8220 -15.8081
 -15.7831 -15.7714 -15.7567 -15.7225 -15.6948 -15.6698 -15.6306 -15.5869
 -15.5731 -15.5619 -15.5410 -15.5047 -15.4993 -15.4765 -15.4662 -15.4368
 -15.3995 -15.3869 -15.3735 -15.3510 -15.3380 -15.2942 -15.2802 -15.2400
 -15.2068 -15.1864 -15.1685 -15.1227 -15.0993 -15.0038 -14.9131 -14.8280
 -14.6405 -14.0345 -13.9186 -13.7831 -13.7195 -13.6792 -13.5743 -13.4822
 -13.4503 -13.4209 -13.3223 -13.2904 -13.1719 -13.0933 -13.0635 -12.9785
 -12.9118 -12.8343 -12.7798 -12.7303 -12.6776 -12.6145 -12.5948 -12.5542
 -12.4977 -12.4659 -12.2959  -5.1487  -4.8910  -4.5006  -4.3045  -4.2730
  -4.1980  -4.1298  -4.0666  -4.0085  -3.9657  -3.8910  -3.8018  -3.6913
  -3.6592  -3.5931  -3.4428  -3.3669  -3.1315  -3.0065  -2.7339  -2.5194
  -2.1465  -2.0171  -1.7858  -1.6777  -1.5903  -1.5120  -1.4694  -1.4175
  -1.3605  -1.2796  -1.2279  -1.1709  -1.1246  -1.0191  -0.9311  -0.8658
  -0.8342  -0.7880  -0.7584  -0.6791  -0.6405  -0.6113  -0.5549  -0.5197
  -0.4921  -0.4197  -0.3948  -0.3313  -0.2841  -0.2303  -0.2048  -0.1337
  -0.0539  -0.0381   0.0359   0.0678   0.1412   0.2167   0.2630   0.4003
   0.4426   0.4786   0.5063   0.6155   0.6707   0.7163   0.7506   0.8114
   0.8331   0.8826   0.9358   0.9769   1.0173   1.0651   1.1111   1.1696
   1.1969   1.2150   1.2648   1.2888   1.3176   1.4114   1.4510   1.4748
   1.4968   1.5205   1.5509   1.5732   1.6163   1.6364   1.6613   1.6724
   1.6947   1.7249   1.7425   1.7867   1.8048   1.8161   1.8602   1.9181
   1.9266   1.9511   1.9888   2.0072   2.0372   2.0501   2.0901   2.1166
   2.1424   2.1776   2.2094   2.2548   2.2937   2.3107   2.3186   2.3881
   2.3948   2.4461   2.4599   2.4945   2.5070   2.5470   2.5618   2.5951
   2.6225   2.6621   2.6969   2.7159   2.7692   2.8239   2.8744   2.9118
   2.9633   3.0068   3.0619   3.1523   3.2060   3.2659   3.3385   3.3890
     eigenvalues at k+q:
 -35.2714 -34.7814 -34.7736 -34.6949 -34.6877 -34.6119 -34.5204 -34.5083
 -34.3765 -34.3274 -34.2930 -34.1581 -33.9973 -17.3697 -16.9078 -16.7638
 -16.6875 -16.5108 -16.4725 -16.4005 -16.3260 -16.3088 -16.2205 -16.1974
 -16.1607 -16.1268 -16.0831 -16.0435 -16.0280 -16.0144 -16.0013 -15.9803
 -15.9576 -15.9213 -15.9161 -15.8726 -15.8609 -15.8436 -15.8221 -15.8068
 -15.7866 -15.7715 -15.7572 -15.7245 -15.6942 -15.6708 -15.6319 -15.5862
 -15.5729 -15.5617 -15.5422 -15.5078 -15.5010 -15.4812 -15.4695 -15.4376
 -15.4010 -15.3897 -15.3745 -15.3499 -15.3384 -15.2966 -15.2811 -15.2416
 -15.2062 -15.1835 -15.1688 -15.1233 -15.0979 -15.0060 -14.9155 -14.8300
 -14.6472 -14.0357 -13.9155 -13.7877 -13.7274 -13.6893 -13.5850 -13.4920
 -13.4533 -13.4244 -13.3230 -13.2914 -13.1671 -13.0912 -13.0615 -12.9700
 -12.9035 -12.8338 -12.7732 -12.7281 -12.6711 -12.6121 -12.5870 -12.5534
 -12.4953 -12.4638 -12.2876  -5.1483  -4.8937  -4.5066  -4.3030  -4.2730
  -4.1995  -4.1288  -4.0656  -4.0067  -3.9645  -3.8826  -3.7964  -3.6919
  -3.6606  -3.5914  -3.4452  -3.3723  -3.1334  -3.0053  -2.7356  -2.5218
  -2.1520  -2.0224  -1.7896  -1.6907  -1.5958  -1.5205  -1.4749  -1.4257
  -1.3656  -1.2804  -1.2253  -1.1684  -1.1267  -1.0172  -0.9311  -0.8652
  -0.8319  -0.7871  -0.7588  -0.6765  -0.6378  -0.6073  -0.5516  -0.5150
  -0.4897  -0.4208  -0.3913  -0.3299  -0.2894  -0.2266  -0.2065  -0.1369
  -0.0584  -0.0386   0.0351   0.0686   0.1377   0.2080   0.2625   0.3983
   0.4404   0.4783   0.5115   0.6173   0.6785   0.7182   0.7524   0.8141
   0.8359   0.8859   0.9376   0.9787   1.0228   1.0667   1.1076   1.1752
   1.1996   1.2230   1.2666   1.2949   1.3179   1.4158   1.4566   1.4736
   1.5005   1.5250   1.5532   1.5750   1.6193   1.6368   1.6623   1.6741
   1.6963   1.7262   1.7373   1.7869   1.8106   1.8183   1.8604   1.9192
   1.9279   1.9491   1.9904   2.0072   2.0407   2.0497   2.0928   2.1194
   2.1429   2.1787   2.2127   2.2510   2.2917   2.3093   2.3146   2.3873
   2.3930   2.4453   2.4565   2.4923   2.5049   2.5459   2.5562   2.5920
   2.6207   2.6595   2.7000   2.7141   2.7684   2.8246   2.8698   2.9098
   2.9664   3.0086   3.0610   3.1509   3.2083   3.2705   3.3381   3.3907
     cgsolve_all iterations  73    anorm=    0.69E-07
     cgsolve_all iterations  71    anorm=    0.69E-07
     cgsolve_all iterations  71    anorm=    0.68E-07
     compute_u_kq: q = (    0.0000,    0.0200,    0.0000)
     Rotating WFCS
     ethr =  1.00E-14,  avg # of iterations = 23.0
     eigenvalues at k:
 -35.2714 -34.7814 -34.7736 -34.6949 -34.6877 -34.6119 -34.5205 -34.5084
 -34.3765 -34.3274 -34.2930 -34.1581 -33.9973 -17.3695 -16.9112 -16.7638
 -16.6839 -16.5114 -16.4741 -16.4002 -16.3266 -16.3110 -16.2210 -16.1965
 -16.1654 -16.1304 -16.0857 -16.0441 -16.0297 -16.0181 -16.0041 -15.9812
 -15.9582 -15.9265 -15.9174 -15.8734 -15.8606 -15.8424 -15.8220 -15.8081
 -15.7831 -15.7714 -15.7567 -15.7225 -15.6948 -15.6698 -15.6306 -15.5869
 -15.5731 -15.5619 -15.5410 -15.5047 -15.4993 -15.4765 -15.4662 -15.4368
 -15.3995 -15.3869 -15.3735 -15.3510 -15.3380 -15.2942 -15.2802 -15.2400
 -15.2068 -15.1864 -15.1685 -15.1227 -15.0993 -15.0038 -14.9131 -14.8280
 -14.6405 -14.0345 -13.9186 -13.7831 -13.7195 -13.6792 -13.5743 -13.4822
 -13.4503 -13.4209 -13.3223 -13.2904 -13.1719 -13.0933 -13.0635 -12.9785
 -12.9118 -12.8343 -12.7798 -12.7303 -12.6776 -12.6145 -12.5948 -12.5542
 -12.4977 -12.4659 -12.2959  -5.1487  -4.8910  -4.5006  -4.3045  -4.2730
  -4.1980  -4.1298  -4.0666  -4.0085  -3.9657  -3.8910  -3.8018  -3.6913
  -3.6592  -3.5931  -3.4428  -3.3669  -3.1315  -3.0065  -2.7339  -2.5194
  -2.1465  -2.0171  -1.7858  -1.6777  -1.5903  -1.5120  -1.4694  -1.4175
  -1.3605  -1.2796  -1.2279  -1.1709  -1.1246  -1.0191  -0.9311  -0.8658
  -0.8342  -0.7880  -0.7584  -0.6791  -0.6405  -0.6113  -0.5549  -0.5197
  -0.4921  -0.4197  -0.3948  -0.3313  -0.2841  -0.2303  -0.2048  -0.1337
  -0.0539  -0.0381   0.0359   0.0678   0.1412   0.2167   0.2630   0.4003
   0.4426   0.4786   0.5063   0.6155   0.6707   0.7163   0.7506   0.8114
   0.8331   0.8826   0.9358   0.9769   1.0173   1.0651   1.1111   1.1696
   1.1969   1.2150   1.2648   1.2888   1.3176   1.4114   1.4510   1.4748
   1.4968   1.5205   1.5509   1.5732   1.6163   1.6364   1.6613   1.6724
   1.6947   1.7249   1.7425   1.7867   1.8048   1.8161   1.8602   1.9181
   1.9266   1.9511   1.9888   2.0072   2.0372   2.0501   2.0901   2.1166
   2.1424   2.1776   2.2094   2.2548   2.2937   2.3107   2.3186   2.3881
   2.3948   2.4461   2.4599   2.4945   2.5070   2.5470   2.5618   2.5951
   2.6225   2.6621   2.6969   2.7159   2.7692   2.8239   2.8744   2.9118
   2.9633   3.0068   3.0619   3.1523   3.2060   3.2659   3.3385   3.3890
     eigenvalues at k+q:
 -35.2714 -34.7814 -34.7736 -34.6949 -34.6877 -34.6119 -34.5204 -34.5083
 -34.3765 -34.3274 -34.2930 -34.1581 -33.9973 -17.3695 -16.9110 -16.7650
 -16.6825 -16.5114 -16.4727 -16.3997 -16.3259 -16.3156 -16.2216 -16.1944
 -16.1658 -16.1315 -16.0853 -16.0450 -16.0302 -16.0189 -16.0037 -15.9786
 -15.9574 -15.9273 -15.9164 -15.8729 -15.8608 -15.8411 -15.8220 -15.8071
 -15.7832 -15.7715 -15.7562 -15.7236 -15.6956 -15.6699 -15.6320 -15.5873
 -15.5733 -15.5586 -15.5432 -15.5039 -15.4985 -15.4774 -15.4656 -15.4366
 -15.4006 -15.3874 -15.3754 -15.3501 -15.3369 -15.2942 -15.2800 -15.2406
 -15.2071 -15.1875 -15.1689 -15.1226 -15.0986 -15.0027 -14.9139 -14.8283
 -14.6403 -14.0344 -13.9191 -13.7863 -13.7207 -13.6761 -13.5743 -13.4815
 -13.4499 -13.4177 -13.3221 -13.2889 -13.1713 -13.0937 -13.0662 -12.9804
 -12.9158 -12.8349 -12.7764 -12.7303 -12.6767 -12.6153 -12.5943 -12.5536
 -12.4981 -12.4665 -12.2945  -5.1482  -4.8915  -4.5011  -4.3041  -4.2726
  -4.1980  -4.1297  -4.0661  -4.0085  -3.9669  -3.8911  -3.8014  -3.6910
  -3.6595  -3.5930  -3.4439  -3.3662  -3.1315  -3.0057  -2.7338  -2.5203
  -2.1478  -2.0168  -1.7856  -1.6776  -1.5904  -1.5124  -1.4688  -1.4204
  -1.3566  -1.2807  -1.2288  -1.1704  -1.1222  -1.0199  -0.9316  -0.8655
  -0.8333  -0.7890  -0.7617  -0.6791  -0.6358  -0.6110  -0.5557  -0.5207
  -0.4900  -0.4175  -0.3946  -0.3334  -0.2868  -0.2310  -0.2006  -0.1386
  -0.0520  -0.0341   0.0361   0.0644   0.1378   0.2174   0.2670   0.3995
   0.4434   0.4787   0.5123   0.6097   0.6690   0.7144   0.7502   0.8147
   0.8296   0.8791   0.9351   0.9732   1.0162   1.0688   1.1135   1.1702
   1.2009   1.2125   1.2684   1.2850   1.3203   1.4122   1.4522   1.4759
   1.4999   1.5191   1.5496   1.5722   1.6162   1.6343   1.6601   1.6728
   1.6941   1.7261   1.7419   1.7883   1.7996   1.8116   1.8609   1.9187
   1.9262   1.9519   1.9910   2.0049   2.0405   2.0541   2.0936   2.1186
   2.1401   2.1781   2.2082   2.2534   2.2940   2.3124   2.3157   2.3873
   2.3957   2.4471   2.4577   2.4943   2.5083   2.5468   2.5598   2.5937
   2.6217   2.6644   2.6985   2.7186   2.7698   2.8260   2.8737   2.9129
   2.9630   3.0088   3.0541   3.1531   3.2066   3.2666   3.3378   3.3892
     cgsolve_all iterations  73    anorm=    0.68E-07
     cgsolve_all iterations  71    anorm=    0.69E-07
     cgsolve_all iterations  71    anorm=    0.69E-07
     compute_u_kq: q = (    0.0000,   -0.0200,    0.0000)
     Rotating WFCS
     ethr =  1.00E-14,  avg # of iterations = 23.0
     eigenvalues at k:
 -35.2714 -34.7814 -34.7736 -34.6949 -34.6877 -34.6119 -34.5205 -34.5084
 -34.3765 -34.3274 -34.2930 -34.1581 -33.9973 -17.3695 -16.9112 -16.7638
 -16.6839 -16.5114 -16.4741 -16.4002 -16.3266 -16.3110 -16.2210 -16.1965
 -16.1654 -16.1304 -16.0857 -16.0441 -16.0297 -16.0181 -16.0041 -15.9812
 -15.9582 -15.9265 -15.9174 -15.8734 -15.8606 -15.8424 -15.8220 -15.8081
 -15.7831 -15.7714 -15.7567 -15.7225 -15.6948 -15.6698 -15.6306 -15.5869
 -15.5731 -15.5619 -15.5410 -15.5047 -15.4993 -15.4765 -15.4662 -15.4368
 -15.3995 -15.3869 -15.3735 -15.3510 -15.3380 -15.2942 -15.2802 -15.2400
 -15.2068 -15.1864 -15.1685 -15.1227 -15.0993 -15.0038 -14.9131 -14.8280
 -14.6405 -14.0345 -13.9186 -13.7831 -13.7195 -13.6792 -13.5743 -13.4822
 -13.4503 -13.4209 -13.3223 -13.2904 -13.1719 -13.0933 -13.0635 -12.9785
 -12.9118 -12.8343 -12.7798 -12.7303 -12.6776 -12.6145 -12.5948 -12.5542
 -12.4977 -12.4659 -12.2959  -5.1487  -4.8910  -4.5006  -4.3045  -4.2730
  -4.1980  -4.1298  -4.0666  -4.0085  -3.9657  -3.8910  -3.8018  -3.6913
  -3.6592  -3.5931  -3.4428  -3.3669  -3.1315  -3.0065  -2.7339  -2.5194
  -2.1465  -2.0171  -1.7858  -1.6777  -1.5903  -1.5120  -1.4694  -1.4175
  -1.3605  -1.2796  -1.2279  -1.1709  -1.1246  -1.0191  -0.9311  -0.8658
  -0.8342  -0.7880  -0.7584  -0.6791  -0.6405  -0.6113  -0.5549  -0.5197
  -0.4921  -0.4197  -0.3948  -0.3313  -0.2841  -0.2303  -0.2048  -0.1337
  -0.0539  -0.0381   0.0359   0.0678   0.1412   0.2167   0.2630   0.4003
   0.4426   0.4786   0.5063   0.6155   0.6707   0.7163   0.7506   0.8114
   0.8331   0.8826   0.9358   0.9769   1.0173   1.0651   1.1111   1.1696
   1.1969   1.2150   1.2648   1.2888   1.3176   1.4114   1.4510   1.4748
   1.4968   1.5205   1.5509   1.5732   1.6163   1.6364   1.6613   1.6724
   1.6947   1.7249   1.7425   1.7867   1.8048   1.8161   1.8602   1.9181
   1.9266   1.9511   1.9888   2.0072   2.0372   2.0501   2.0901   2.1166
   2.1424   2.1776   2.2094   2.2548   2.2937   2.3107   2.3186   2.3881
   2.3948   2.4461   2.4599   2.4945   2.5070   2.5470   2.5618   2.5951
   2.6225   2.6621   2.6969   2.7159   2.7692   2.8239   2.8744   2.9118
   2.9633   3.0068   3.0619   3.1523   3.2060   3.2659   3.3385   3.3890
     eigenvalues at k+q:
 -35.2714 -34.7814 -34.7736 -34.6949 -34.6877 -34.6119 -34.5204 -34.5083
 -34.3765 -34.3274 -34.2930 -34.1581 -33.9973 -17.3695 -16.9113 -16.7627
 -16.6853 -16.5113 -16.4757 -16.4000 -16.3279 -16.3060 -16.2209 -16.1982
 -16.1646 -16.1293 -16.0862 -16.0436 -16.0294 -16.0172 -16.0041 -15.9842
 -15.9589 -15.9260 -15.9184 -15.8740 -15.8601 -15.8443 -15.8220 -15.8093
 -15.7828 -15.7711 -15.7571 -15.7214 -15.6940 -15.6698 -15.6290 -15.5861
 -15.5729 -15.5654 -15.5388 -15.5059 -15.5002 -15.4753 -15.4662 -15.4371
 -15.3986 -15.3865 -15.3714 -15.3520 -15.3389 -15.2942 -15.2806 -15.2399
 -15.2063 -15.1853 -15.1680 -15.1232 -15.0997 -15.0050 -14.9125 -14.8278
 -14.6407 -14.0343 -13.9179 -13.7797 -13.7181 -13.6827 -13.5759 -13.4832
 -13.4501 -13.4225 -13.3227 -13.2922 -13.1723 -13.0925 -13.0613 -12.9770
 -12.9085 -12.8337 -12.7827 -12.7302 -12.6785 -12.6134 -12.5952 -12.5550
 -12.4976 -12.4655 -12.2971  -5.1491  -4.8903  -4.5002  -4.3049  -4.2733
  -4.1979  -4.1298  -4.0671  -4.0086  -3.9652  -3.8909  -3.8022  -3.6917
  -3.6588  -3.5932  -3.4416  -3.3677  -3.1316  -3.0073  -2.7340  -2.5181
  -2.1450  -2.0173  -1.7862  -1.6781  -1.5898  -1.5111  -1.4700  -1.4150
  -1.3648  -1.2783  -1.2272  -1.1716  -1.1274  -1.0172  -0.9297  -0.8658
  -0.8353  -0.7874  -0.7550  -0.6786  -0.6465  -0.6099  -0.5543  -0.5202
  -0.4933  -0.4215  -0.3948  -0.3296  -0.2815  -0.2301  -0.2087  -0.1293
  -0.0569  -0.0416   0.0361   0.0709   0.1450   0.2170   0.2599   0.4005
   0.4412   0.4784   0.5012   0.6191   0.6743   0.7165   0.7519   0.8079
   0.8372   0.8867   0.9357   0.9807   1.0191   1.0612   1.1079   1.1686
   1.1920   1.2175   1.2609   1.2931   1.3154   1.4098   1.4500   1.4734
   1.4934   1.5216   1.5524   1.5739   1.6158   1.6382   1.6633   1.6720
   1.6959   1.7243   1.7434   1.7849   1.8101   1.8210   1.8598   1.9170
   1.9264   1.9509   1.9864   2.0090   2.0311   2.0481   2.0875   2.1147
   2.1446   2.1779   2.2102   2.2561   2.2937   2.3086   2.3217   2.3876
   2.3959   2.4446   2.4622   2.4943   2.5061   2.5460   2.5646   2.5961
   2.6241   2.6601   2.6954   2.7135   2.7690   2.8215   2.8751   2.9110
   2.9638   3.0048   3.0695   3.1514   3.2053   3.2646   3.3396   3.3887
     cgsolve_all iterations  71    anorm=    0.68E-07
     cgsolve_all iterations  71    anorm=    0.70E-07
     cgsolve_all iterations  71    anorm=    0.69E-07
     compute_u_kq: q = (    0.0000,    0.0000,    0.0200)
     Rotating WFCS
     ethr =  1.00E-14,  avg # of iterations = 23.0
     eigenvalues at k:
 -35.2714 -34.7814 -34.7736 -34.6949 -34.6877 -34.6119 -34.5205 -34.5084
 -34.3765 -34.3274 -34.2930 -34.1581 -33.9973 -17.3695 -16.9112 -16.7638
 -16.6839 -16.5114 -16.4741 -16.4002 -16.3266 -16.3110 -16.2210 -16.1965
 -16.1654 -16.1304 -16.0857 -16.0441 -16.0297 -16.0181 -16.0041 -15.9812
 -15.9582 -15.9265 -15.9174 -15.8734 -15.8606 -15.8424 -15.8220 -15.8081
 -15.7831 -15.7714 -15.7567 -15.7225 -15.6948 -15.6698 -15.6306 -15.5869
 -15.5731 -15.5619 -15.5410 -15.5047 -15.4993 -15.4765 -15.4662 -15.4368
 -15.3995 -15.3869 -15.3735 -15.3510 -15.3380 -15.2942 -15.2802 -15.2400
 -15.2068 -15.1864 -15.1685 -15.1227 -15.0993 -15.0038 -14.9131 -14.8280
 -14.6405 -14.0345 -13.9186 -13.7831 -13.7195 -13.6792 -13.5743 -13.4822
 -13.4503 -13.4209 -13.3223 -13.2904 -13.1719 -13.0933 -13.0635 -12.9785
 -12.9118 -12.8343 -12.7798 -12.7303 -12.6776 -12.6145 -12.5948 -12.5542
 -12.4977 -12.4659 -12.2959  -5.1487  -4.8910  -4.5006  -4.3045  -4.2730
  -4.1980  -4.1298  -4.0666  -4.0085  -3.9657  -3.8910  -3.8018  -3.6913
  -3.6592  -3.5931  -3.4428  -3.3669  -3.1315  -3.0065  -2.7339  -2.5194
  -2.1465  -2.0171  -1.7858  -1.6777  -1.5903  -1.5120  -1.4694  -1.4175
  -1.3605  -1.2796  -1.2279  -1.1709  -1.1246  -1.0191  -0.9311  -0.8658
  -0.8342  -0.7880  -0.7584  -0.6791  -0.6405  -0.6113  -0.5549  -0.5197
  -0.4921  -0.4197  -0.3948  -0.3313  -0.2841  -0.2303  -0.2048  -0.1337
  -0.0539  -0.0381   0.0359   0.0678   0.1412   0.2167   0.2630   0.4003
   0.4426   0.4786   0.5063   0.6155   0.6707   0.7163   0.7506   0.8114
   0.8331   0.8826   0.9358   0.9769   1.0173   1.0651   1.1111   1.1696
   1.1969   1.2150   1.2648   1.2888   1.3176   1.4114   1.4510   1.4748
   1.4968   1.5205   1.5509   1.5732   1.6163   1.6364   1.6613   1.6724
   1.6947   1.7249   1.7425   1.7867   1.8048   1.8161   1.8602   1.9181
   1.9266   1.9511   1.9888   2.0072   2.0372   2.0501   2.0901   2.1166
   2.1424   2.1776   2.2094   2.2548   2.2937   2.3107   2.3186   2.3881
   2.3948   2.4461   2.4599   2.4945   2.5070   2.5470   2.5618   2.5951
   2.6225   2.6621   2.6969   2.7159   2.7692   2.8239   2.8744   2.9118
   2.9633   3.0068   3.0619   3.1523   3.2060   3.2659   3.3385   3.3890
     eigenvalues at k+q:
 -35.2714 -34.7814 -34.7736 -34.6949 -34.6877 -34.6119 -34.5204 -34.5083
 -34.3765 -34.3274 -34.2930 -34.1581 -33.9973 -17.3695 -16.9112 -16.7638
 -16.6838 -16.5114 -16.4741 -16.4004 -16.3269 -16.3111 -16.2210 -16.1963
 -16.1642 -16.1309 -16.0846 -16.0450 -16.0298 -16.0191 -16.0043 -15.9818
 -15.9575 -15.9265 -15.9170 -15.8735 -15.8610 -15.8417 -15.8225 -15.8087
 -15.7832 -15.7697 -15.7574 -15.7223 -15.6948 -15.6702 -15.6310 -15.5864
 -15.5733 -15.5621 -15.5413 -15.5047 -15.4981 -15.4768 -15.4661 -15.4372
 -15.3997 -15.3864 -15.3740 -15.3506 -15.3376 -15.2942 -15.2803 -15.2405
 -15.2068 -15.1855 -15.1689 -15.1230 -15.0993 -15.0038 -14.9132 -14.8278
 -14.6404 -14.0349 -13.9177 -13.7841 -13.7188 -13.6791 -13.5744 -13.4828
 -13.4480 -13.4216 -13.3228 -13.2908 -13.1718 -13.0934 -13.0635 -12.9786
 -12.9118 -12.8344 -12.7798 -12.7304 -12.6777 -12.6146 -12.5947 -12.5543
 -12.4977 -12.4660 -12.2960  -5.1487  -4.8909  -4.5005  -4.3044  -4.2731
  -4.1981  -4.1299  -4.0666  -4.0085  -3.9657  -3.8910  -3.8020  -3.6911
  -3.6592  -3.5932  -3.4428  -3.3669  -3.1315  -3.0066  -2.7338  -2.5194
  -2.1463  -2.0171  -1.7862  -1.6771  -1.5891  -1.5115  -1.4688  -1.4179
  -1.3604  -1.2801  -1.2274  -1.1713  -1.1259  -1.0208  -0.9320  -0.8636
  -0.8343  -0.7883  -0.7577  -0.6795  -0.6415  -0.6113  -0.5529  -0.5182
  -0.4908  -0.4217  -0.3954  -0.3331  -0.2816  -0.2293  -0.2090  -0.1331
  -0.0503  -0.0385   0.0314   0.0659   0.1450   0.2168   0.2622   0.4060
   0.4407   0.4799   0.5026   0.6150   0.6690   0.7140   0.7570   0.8136
   0.8328   0.8799   0.9363   0.9760   1.0186   1.0605   1.1110   1.1724
   1.1971   1.2163   1.2650   1.2867   1.3187   1.4106   1.4506   1.4721
   1.4962   1.5203   1.5523   1.5765   1.6157   1.6370   1.6602   1.6758
   1.6942   1.7224   1.7415   1.7878   1.8057   1.8164   1.8626   1.9144
   1.9268   1.9503   1.9913   2.0050   2.0372   2.0473   2.0931   2.1149
   2.1440   2.1779   2.2063   2.2544   2.2943   2.3110   2.3195   2.3881
   2.3974   2.4443   2.4590   2.4940   2.5075   2.5481   2.5621   2.5953
   2.6217   2.6618   2.6965   2.7159   2.7700   2.8241   2.8745   2.9115
   2.9632   3.0068   3.0620   3.1522   3.2060   3.2659   3.3385   3.3891
     cgsolve_all iterations  71    anorm=    0.68E-07
     cgsolve_all iterations  71    anorm=    0.68E-07
     cgsolve_all iterations  71    anorm=    0.69E-07
     compute_u_kq: q = (    0.0000,    0.0000,   -0.0200)
     Rotating WFCS
     ethr =  1.00E-14,  avg # of iterations = 23.0
     eigenvalues at k:
 -35.2714 -34.7814 -34.7736 -34.6949 -34.6877 -34.6119 -34.5205 -34.5084
 -34.3765 -34.3274 -34.2930 -34.1581 -33.9973 -17.3695 -16.9112 -16.7638
 -16.6839 -16.5114 -16.4741 -16.4002 -16.3266 -16.3110 -16.2210 -16.1965
 -16.1654 -16.1304 -16.0857 -16.0441 -16.0297 -16.0181 -16.0041 -15.9812
 -15.9582 -15.9265 -15.9174 -15.8734 -15.8606 -15.8424 -15.8220 -15.8081
 -15.7831 -15.7714 -15.7567 -15.7225 -15.6948 -15.6698 -15.6306 -15.5869
 -15.5731 -15.5619 -15.5410 -15.5047 -15.4993 -15.4765 -15.4662 -15.4368
 -15.3995 -15.3869 -15.3735 -15.3510 -15.3380 -15.2942 -15.2802 -15.2400
 -15.2068 -15.1864 -15.1685 -15.1227 -15.0993 -15.0038 -14.9131 -14.8280
 -14.6405 -14.0345 -13.9186 -13.7831 -13.7195 -13.6792 -13.5743 -13.4822
 -13.4503 -13.4209 -13.3223 -13.2904 -13.1719 -13.0933 -13.0635 -12.9785
 -12.9118 -12.8343 -12.7798 -12.7303 -12.6776 -12.6145 -12.5948 -12.5542
 -12.4977 -12.4659 -12.2959  -5.1487  -4.8910  -4.5006  -4.3045  -4.2730
  -4.1980  -4.1298  -4.0666  -4.0085  -3.9657  -3.8910  -3.8018  -3.6913
  -3.6592  -3.5931  -3.4428  -3.3669  -3.1315  -3.0065  -2.7339  -2.5194
  -2.1465  -2.0171  -1.7858  -1.6777  -1.5903  -1.5120  -1.4694  -1.4175
  -1.3605  -1.2796  -1.2279  -1.1709  -1.1246  -1.0191  -0.9311  -0.8658
  -0.8342  -0.7880  -0.7584  -0.6791  -0.6405  -0.6113  -0.5549  -0.5197
  -0.4921  -0.4197  -0.3948  -0.3313  -0.2841  -0.2303  -0.2048  -0.1337
  -0.0539  -0.0381   0.0359   0.0678   0.1412   0.2167   0.2630   0.4003
   0.4426   0.4786   0.5063   0.6155   0.6707   0.7163   0.7506   0.8114
   0.8331   0.8826   0.9358   0.9769   1.0173   1.0651   1.1111   1.1696
   1.1969   1.2150   1.2648   1.2888   1.3176   1.4114   1.4510   1.4748
   1.4968   1.5205   1.5509   1.5732   1.6163   1.6364   1.6613   1.6724
   1.6947   1.7249   1.7425   1.7867   1.8048   1.8161   1.8602   1.9181
   1.9266   1.9511   1.9888   2.0072   2.0372   2.0501   2.0901   2.1166
   2.1424   2.1776   2.2094   2.2548   2.2937   2.3107   2.3186   2.3881
   2.3948   2.4461   2.4599   2.4945   2.5070   2.5470   2.5618   2.5951
   2.6225   2.6621   2.6969   2.7159   2.7692   2.8239   2.8744   2.9118
   2.9633   3.0068   3.0619   3.1523   3.2060   3.2659   3.3385   3.3890
     eigenvalues at k+q:
 -35.2714 -34.7814 -34.7736 -34.6949 -34.6877 -34.6119 -34.5204 -34.5083
 -34.3765 -34.3274 -34.2930 -34.1581 -33.9973 -17.3695 -16.9112 -16.7639
 -16.6839 -16.5114 -16.4740 -16.4000 -16.3264 -16.3109 -16.2210 -16.1966
 -16.1667 -16.1299 -16.0867 -16.0434 -16.0297 -16.0171 -16.0039 -15.9804
 -15.9590 -15.9263 -15.9178 -15.8733 -15.8601 -15.8434 -15.8213 -15.8071
 -15.7830 -15.7733 -15.7561 -15.7225 -15.6948 -15.6697 -15.6308 -15.5873
 -15.5729 -15.5616 -15.5405 -15.5047 -15.5005 -15.4762 -15.4664 -15.4364
 -15.3994 -15.3874 -15.3728 -15.3518 -15.3382 -15.2940 -15.2801 -15.2396
 -15.2068 -15.1873 -15.1681 -15.1223 -15.0993 -15.0039 -14.9130 -14.8282
 -14.6406 -14.0340 -13.9195 -13.7824 -13.7199 -13.6793 -13.5743 -13.4818
 -13.4524 -13.4203 -13.3218 -13.2902 -13.1721 -13.0932 -13.0635 -12.9784
 -12.9118 -12.8343 -12.7797 -12.7303 -12.6776 -12.6144 -12.5948 -12.5542
 -12.4977 -12.4658 -12.2958  -5.1486  -4.8910  -4.5007  -4.3046  -4.2730
  -4.1979  -4.1297  -4.0666  -4.0085  -3.9657  -3.8909  -3.8017  -3.6916
  -3.6592  -3.5931  -3.4428  -3.3670  -3.1315  -3.0064  -2.7339  -2.5193
  -2.1467  -2.0171  -1.7854  -1.6781  -1.5915  -1.5124  -1.4697  -1.4169
  -1.3612  -1.2789  -1.2283  -1.1706  -1.1231  -1.0174  -0.9303  -0.8678
  -0.8341  -0.7882  -0.7583  -0.6791  -0.6393  -0.6112  -0.5575  -0.5209
  -0.4937  -0.4178  -0.3944  -0.3291  -0.2865  -0.2312  -0.2005  -0.1344
  -0.0572  -0.0379   0.0395   0.0708   0.1372   0.2166   0.2635   0.3948
   0.4440   0.4768   0.5118   0.6158   0.6720   0.7183   0.7434   0.8103
   0.8335   0.8851   0.9358   0.9780   1.0160   1.0688   1.1113   1.1662
   1.1962   1.2145   1.2644   1.2922   1.3171   1.4115   1.4506   1.4770
   1.4971   1.5215   1.5490   1.5714   1.6167   1.6352   1.6617   1.6701
   1.6950   1.7262   1.7447   1.7855   1.8038   1.8157   1.8584   1.9211
   1.9260   1.9524   1.9865   2.0090   2.0374   2.0534   2.0873   2.1172
   2.1410   2.1778   2.2119   2.2551   2.2930   2.3109   2.3178   2.3876
   2.3927   2.4470   2.4612   2.4952   2.5066   2.5458   2.5617   2.5943
   2.6241   2.6622   2.6974   2.7160   2.7683   2.8238   2.8743   2.9121
   2.9635   3.0067   3.0617   3.1523   3.2059   3.2659   3.3384   3.3890
     cgsolve_all iterations  73    anorm=    0.68E-07
     cgsolve_all iterations  71    anorm=    0.68E-07
     cgsolve_all iterations  71    anorm=    0.69E-07

     k-point #    3 of     4      pool #  1    cpu time:    9195.5
     compute_u_kq: q = (    0.0000,    0.0000,    0.0000)
     Rotating WFCS
     ethr =  1.00E-14,  avg # of iterations =  6.0
     eigenvalues at k:
 -35.2714 -34.7814 -34.7736 -34.6949 -34.6877 -34.6119 -34.5205 -34.5084
 -34.3765 -34.3274 -34.2930 -34.1581 -33.9973 -17.3694 -16.9103 -16.7666
 -16.6827 -16.5135 -16.4824 -16.3712 -16.3516 -16.2986 -16.2322 -16.1828
 -16.1472 -16.1262 -16.1018 -16.0698 -16.0288 -16.0154 -15.9972 -15.9690
 -15.9587 -15.9383 -15.9209 -15.8803 -15.8658 -15.8511 -15.8215 -15.8129
 -15.7790 -15.7657 -15.7570 -15.7166 -15.6953 -15.6705 -15.6293 -15.5785
 -15.5717 -15.5580 -15.5277 -15.5116 -15.4933 -15.4719 -15.4548 -15.4401
 -15.4073 -15.3944 -15.3677 -15.3416 -15.3312 -15.2946 -15.2887 -15.2586
 -15.2012 -15.1905 -15.1678 -15.1335 -15.0886 -15.0060 -14.9225 -14.8301
 -14.6386 -14.0264 -13.9060 -13.7822 -13.7202 -13.6816 -13.6188 -13.4924
 -13.4366 -13.3662 -13.3300 -13.2985 -13.1596 -13.0863 -13.0724 -12.9994
 -12.9322 -12.8383 -12.7580 -12.7291 -12.6698 -12.6067 -12.5901 -12.5609
 -12.5120 -12.4722 -12.2874  -5.1488  -4.8874  -4.5006  -4.3028  -4.2689
  -4.1946  -4.1262  -4.0632  -4.0058  -3.9995  -3.8934  -3.7990  -3.6953
  -3.6534  -3.5913  -3.4413  -3.3663  -3.1349  -3.0055  -2.7361  -2.5078
  -2.1419  -2.0143  -1.7987  -1.6790  -1.5858  -1.4958  -1.4736  -1.4402
  -1.3661  -1.2769  -1.2300  -1.1870  -1.1345  -0.9763  -0.9001  -0.8609
  -0.8520  -0.7912  -0.7524  -0.6839  -0.6322  -0.5945  -0.5628  -0.5219
  -0.5021  -0.4319  -0.3621  -0.3280  -0.2938  -0.2538  -0.2046  -0.1484
  -0.0662  -0.0300   0.0297   0.0652   0.1760   0.2432   0.3001   0.3697
   0.4328   0.4574   0.5143   0.6314   0.6537   0.6871   0.7373   0.8193
   0.8724   0.8900   0.9387   0.9804   1.0073   1.0384   1.0976   1.1380
   1.1790   1.2012   1.2773   1.3216   1.3461   1.3912   1.4265   1.4582
   1.4887   1.5183   1.5590   1.5700   1.5977   1.6438   1.6625   1.6890
   1.7067   1.7139   1.7541   1.7870   1.8027   1.8328   1.8673   1.8946
   1.9148   1.9598   1.9820   2.0108   2.0274   2.0694   2.0856   2.1056
   2.1534   2.2000   2.2146   2.2449   2.2885   2.3146   2.3434   2.3847
   2.4071   2.4336   2.4423   2.4947   2.5155   2.5420   2.5670   2.5800
   2.6257   2.6741   2.7096   2.7257   2.7724   2.8296   2.8716   2.9160
   2.9516   2.9907   3.0820   3.1592   3.2074   3.2456   3.3524   3.3869
     eigenvalues at k+q:
 -35.2714 -34.7814 -34.7736 -34.6949 -34.6877 -34.6119 -34.5204 -34.5083
 -34.3765 -34.3274 -34.2930 -34.1581 -33.9973 -17.3694 -16.9104 -16.7666
 -16.6827 -16.5135 -16.4824 -16.3712 -16.3516 -16.2986 -16.2322 -16.1828
 -16.1472 -16.1262 -16.1018 -16.0698 -16.0288 -16.0154 -15.9972 -15.9690
 -15.9587 -15.9383 -15.9209 -15.8803 -15.8658 -15.8511 -15.8215 -15.8129
 -15.7790 -15.7657 -15.7570 -15.7166 -15.6953 -15.6705 -15.6293 -15.5784
 -15.5717 -15.5580 -15.5277 -15.5116 -15.4933 -15.4719 -15.4549 -15.4401
 -15.4073 -15.3944 -15.3677 -15.3416 -15.3312 -15.2946 -15.2887 -15.2586
 -15.2012 -15.1905 -15.1678 -15.1335 -15.0886 -15.0060 -14.9225 -14.8301
 -14.6386 -14.0264 -13.9060 -13.7822 -13.7202 -13.6816 -13.6188 -13.4925
 -13.4366 -13.3662 -13.3300 -13.2985 -13.1596 -13.0863 -13.0724 -12.9994
 -12.9322 -12.8383 -12.7580 -12.7291 -12.6698 -12.6067 -12.5901 -12.5610
 -12.5120 -12.4722 -12.2874  -5.1488  -4.8873  -4.5006  -4.3029  -4.2689
  -4.1946  -4.1262  -4.0632  -4.0059  -3.9995  -3.8934  -3.7990  -3.6953
  -3.6534  -3.5913  -3.4414  -3.3663  -3.1349  -3.0055  -2.7361  -2.5078
  -2.1419  -2.0143  -1.7987  -1.6790  -1.5858  -1.4958  -1.4736  -1.4402
  -1.3661  -1.2769  -1.2300  -1.1870  -1.1345  -0.9764  -0.9001  -0.8609
  -0.8520  -0.7912  -0.7524  -0.6839  -0.6322  -0.5945  -0.5628  -0.5219
  -0.5021  -0.4319  -0.3621  -0.3280  -0.2938  -0.2538  -0.2046  -0.1484
  -0.0662  -0.0300   0.0297   0.0652   0.1760   0.2432   0.3001   0.3697
   0.4328   0.4574   0.5143   0.6314   0.6537   0.6871   0.7373   0.8193
   0.8724   0.8900   0.9387   0.9804   1.0073   1.0384   1.0976   1.1380
   1.1789   1.2012   1.2773   1.3216   1.3461   1.3912   1.4265   1.4582
   1.4887   1.5183   1.5590   1.5700   1.5977   1.6438   1.6625   1.6890
   1.7067   1.7139   1.7541   1.7870   1.8027   1.8328   1.8673   1.8946
   1.9148   1.9598   1.9820   2.0107   2.0274   2.0694   2.0856   2.1056
   2.1534   2.1999   2.2146   2.2449   2.2885   2.3146   2.3434   2.3847
   2.4071   2.4336   2.4423   2.4947   2.5155   2.5420   2.5670   2.5800
   2.6257   2.6741   2.7096   2.7257   2.7724   2.8296   2.8716   2.9160
   2.9516   2.9906   3.0820   3.1592   3.2074   3.2456   3.3524   3.3869
     cgsolve_all iterations  66    anorm=    0.77E-07
PARA_AUG  1     -25.2693572        -0.5245432         0.9598908
     cgsolve_all iterations  66    anorm=    0.75E-07
PARA_AUG  2      -0.4677039       -25.1040358        -0.6537529
     cgsolve_all iterations  66    anorm=    0.75E-07
PARA_AUG  3       0.9512562        -0.7167073       -24.9871628
     cgsolve_all iterations  73    anorm=    0.69E-07
     cgsolve_all iterations  73    anorm=    0.68E-07
     cgsolve_all iterations  73    anorm=    0.69E-07
     compute_u_kq: q = (    0.0200,    0.0000,    0.0000)
     Rotating WFCS
     ethr =  1.00E-14,  avg # of iterations = 23.0
     eigenvalues at k:
 -35.2714 -34.7814 -34.7736 -34.6949 -34.6877 -34.6119 -34.5205 -34.5084
 -34.3765 -34.3274 -34.2930 -34.1581 -33.9973 -17.3694 -16.9103 -16.7666
 -16.6827 -16.5135 -16.4824 -16.3712 -16.3516 -16.2986 -16.2322 -16.1828
 -16.1472 -16.1262 -16.1018 -16.0698 -16.0288 -16.0154 -15.9972 -15.9690
 -15.9587 -15.9383 -15.9209 -15.8803 -15.8658 -15.8511 -15.8215 -15.8129
 -15.7790 -15.7657 -15.7570 -15.7166 -15.6953 -15.6705 -15.6293 -15.5785
 -15.5717 -15.5580 -15.5277 -15.5116 -15.4933 -15.4719 -15.4548 -15.4401
 -15.4073 -15.3944 -15.3677 -15.3416 -15.3312 -15.2946 -15.2887 -15.2586
 -15.2012 -15.1905 -15.1678 -15.1335 -15.0886 -15.0060 -14.9225 -14.8301
 -14.6386 -14.0264 -13.9060 -13.7822 -13.7202 -13.6816 -13.6188 -13.4924
 -13.4366 -13.3662 -13.3300 -13.2985 -13.1596 -13.0863 -13.0724 -12.9994
 -12.9322 -12.8383 -12.7580 -12.7291 -12.6698 -12.6067 -12.5901 -12.5609
 -12.5120 -12.4722 -12.2874  -5.1488  -4.8874  -4.5006  -4.3028  -4.2689
  -4.1946  -4.1262  -4.0632  -4.0058  -3.9995  -3.8934  -3.7990  -3.6953
  -3.6534  -3.5913  -3.4413  -3.3663  -3.1349  -3.0055  -2.7361  -2.5078
  -2.1419  -2.0143  -1.7987  -1.6790  -1.5858  -1.4958  -1.4736  -1.4402
  -1.3661  -1.2769  -1.2300  -1.1870  -1.1345  -0.9763  -0.9001  -0.8609
  -0.8520  -0.7912  -0.7524  -0.6839  -0.6322  -0.5945  -0.5628  -0.5219
  -0.5021  -0.4319  -0.3621  -0.3280  -0.2938  -0.2538  -0.2046  -0.1484
  -0.0662  -0.0300   0.0297   0.0652   0.1760   0.2432   0.3001   0.3697
   0.4328   0.4574   0.5143   0.6314   0.6537   0.6871   0.7373   0.8193
   0.8724   0.8900   0.9387   0.9804   1.0073   1.0384   1.0976   1.1380
   1.1790   1.2012   1.2773   1.3216   1.3461   1.3912   1.4265   1.4582
   1.4887   1.5183   1.5590   1.5700   1.5977   1.6438   1.6625   1.6890
   1.7067   1.7139   1.7541   1.7870   1.8027   1.8328   1.8673   1.8946
   1.9148   1.9598   1.9820   2.0108   2.0274   2.0694   2.0856   2.1056
   2.1534   2.2000   2.2146   2.2449   2.2885   2.3146   2.3434   2.3847
   2.4071   2.4336   2.4423   2.4947   2.5155   2.5420   2.5670   2.5800
   2.6257   2.6741   2.7096   2.7257   2.7724   2.8296   2.8716   2.9160
   2.9516   2.9907   3.0820   3.1592   3.2074   3.2456   3.3524   3.3869
     eigenvalues at k+q:
 -35.2714 -34.7814 -34.7736 -34.6949 -34.6877 -34.6119 -34.5204 -34.5083
 -34.3765 -34.3274 -34.2930 -34.1581 -33.9973 -17.3692 -16.9138 -16.7657
 -16.6804 -16.5144 -16.4844 -16.3709 -16.3531 -16.2972 -16.2332 -16.1837
 -16.1491 -16.1305 -16.1061 -16.0696 -16.0302 -16.0181 -15.9974 -15.9721
 -15.9617 -15.9386 -15.9261 -15.8805 -15.8661 -15.8508 -15.8214 -15.8127
 -15.7775 -15.7658 -15.7567 -15.7163 -15.6968 -15.6687 -15.6286 -15.5794
 -15.5695 -15.5577 -15.5252 -15.5101 -15.4899 -15.4706 -15.4511 -15.4383
 -15.4037 -15.3920 -15.3676 -15.3421 -15.3311 -15.2940 -15.2869 -15.2564
 -15.2023 -15.1925 -15.1675 -15.1324 -15.0906 -15.0044 -14.9191 -14.8283
 -14.6323 -14.0258 -13.9093 -13.7752 -13.7117 -13.6742 -13.6056 -13.4866
 -13.4347 -13.3600 -13.3294 -13.2980 -13.1682 -13.0854 -13.0725 -13.0069
 -12.9393 -12.8380 -12.7678 -12.7297 -12.6769 -12.6142 -12.5946 -12.5613
 -12.5141 -12.4741 -12.2962  -5.1486  -4.8852  -4.4940  -4.3045  -4.2696
  -4.1930  -4.1268  -4.0645  -4.0071  -4.0005  -3.9023  -3.8047  -3.6947
  -3.6523  -3.5931  -3.4379  -3.3618  -3.1331  -3.0055  -2.7341  -2.5071
  -2.1353  -2.0088  -1.7939  -1.6662  -1.5778  -1.4878  -1.4682  -1.4351
  -1.3651  -1.2774  -1.2258  -1.1891  -1.1339  -0.9807  -0.8960  -0.8631
  -0.8494  -0.7918  -0.7553  -0.6903  -0.6316  -0.5969  -0.5625  -0.5264
  -0.5099  -0.4329  -0.3629  -0.3292  -0.2936  -0.2537  -0.2017  -0.1520
  -0.0634  -0.0272   0.0295   0.0695   0.1756   0.2553   0.2988   0.3698
   0.4356   0.4527   0.5139   0.6260   0.6515   0.6819   0.7402   0.8206
   0.8697   0.8916   0.9381   0.9770   0.9989   1.0338   1.0932   1.1365
   1.1762   1.1947   1.2730   1.3211   1.3460   1.3836   1.4227   1.4538
   1.4887   1.5150   1.5565   1.5683   1.5949   1.6424   1.6602   1.6889
   1.7064   1.7178   1.7583   1.7838   1.7980   1.8305   1.8664   1.8948
   1.9137   1.9539   1.9815   2.0102   2.0254   2.0675   2.0815   2.1057
   2.1532   2.2014   2.2183   2.2460   2.2862   2.3211   2.3463   2.3851
   2.4072   2.4332   2.4440   2.4967   2.5196   2.5434   2.5686   2.5824
   2.6271   2.6761   2.7064   2.7287   2.7749   2.8312   2.8757   2.9179
   2.9534   2.9878   3.0785   3.1574   3.2040   3.2421   3.3535   3.3862
     cgsolve_all iterations  73    anorm=    0.70E-07
     cgsolve_all iterations  73    anorm=    0.69E-07
     cgsolve_all iterations  72    anorm=    0.71E-07
     compute_u_kq: q = (   -0.0200,    0.0000,    0.0000)
     Rotating WFCS
     ethr =  1.00E-14,  avg # of iterations = 23.0
     eigenvalues at k:
 -35.2714 -34.7814 -34.7736 -34.6949 -34.6877 -34.6119 -34.5205 -34.5084
 -34.3765 -34.3274 -34.2930 -34.1581 -33.9973 -17.3694 -16.9103 -16.7666
 -16.6827 -16.5135 -16.4824 -16.3712 -16.3516 -16.2986 -16.2322 -16.1828
 -16.1472 -16.1262 -16.1018 -16.0698 -16.0288 -16.0154 -15.9972 -15.9690
 -15.9587 -15.9383 -15.9209 -15.8803 -15.8658 -15.8511 -15.8215 -15.8129
 -15.7790 -15.7657 -15.7570 -15.7166 -15.6953 -15.6705 -15.6293 -15.5785
 -15.5717 -15.5580 -15.5277 -15.5116 -15.4933 -15.4719 -15.4548 -15.4401
 -15.4073 -15.3944 -15.3677 -15.3416 -15.3312 -15.2946 -15.2887 -15.2586
 -15.2012 -15.1905 -15.1678 -15.1335 -15.0886 -15.0060 -14.9225 -14.8301
 -14.6386 -14.0264 -13.9060 -13.7822 -13.7202 -13.6816 -13.6188 -13.4924
 -13.4366 -13.3662 -13.3300 -13.2985 -13.1596 -13.0863 -13.0724 -12.9994
 -12.9322 -12.8383 -12.7580 -12.7291 -12.6698 -12.6067 -12.5901 -12.5609
 -12.5120 -12.4722 -12.2874  -5.1488  -4.8874  -4.5006  -4.3028  -4.2689
  -4.1946  -4.1262  -4.0632  -4.0058  -3.9995  -3.8934  -3.7990  -3.6953
  -3.6534  -3.5913  -3.4413  -3.3663  -3.1349  -3.0055  -2.7361  -2.5078
  -2.1419  -2.0143  -1.7987  -1.6790  -1.5858  -1.4958  -1.4736  -1.4402
  -1.3661  -1.2769  -1.2300  -1.1870  -1.1345  -0.9763  -0.9001  -0.8609
  -0.8520  -0.7912  -0.7524  -0.6839  -0.6322  -0.5945  -0.5628  -0.5219
  -0.5021  -0.4319  -0.3621  -0.3280  -0.2938  -0.2538  -0.2046  -0.1484
  -0.0662  -0.0300   0.0297   0.0652   0.1760   0.2432   0.3001   0.3697
   0.4328   0.4574   0.5143   0.6314   0.6537   0.6871   0.7373   0.8193
   0.8724   0.8900   0.9387   0.9804   1.0073   1.0384   1.0976   1.1380
   1.1790   1.2012   1.2773   1.3216   1.3461   1.3912   1.4265   1.4582
   1.4887   1.5183   1.5590   1.5700   1.5977   1.6438   1.6625   1.6890
   1.7067   1.7139   1.7541   1.7870   1.8027   1.8328   1.8673   1.8946
   1.9148   1.9598   1.9820   2.0108   2.0274   2.0694   2.0856   2.1056
   2.1534   2.2000   2.2146   2.2449   2.2885   2.3146   2.3434   2.3847
   2.4071   2.4336   2.4423   2.4947   2.5155   2.5420   2.5670   2.5800
   2.6257   2.6741   2.7096   2.7257   2.7724   2.8296   2.8716   2.9160
   2.9516   2.9907   3.0820   3.1592   3.2074   3.2456   3.3524   3.3869
     eigenvalues at k+q:
 -35.2714 -34.7814 -34.7736 -34.6949 -34.6877 -34.6119 -34.5204 -34.5083
 -34.3765 -34.3274 -34.2930 -34.1581 -33.9973 -17.3696 -16.9069 -16.7676
 -16.6850 -16.5126 -16.4806 -16.3717 -16.3505 -16.2993 -16.2312 -16.1822
 -16.1452 -16.1223 -16.0970 -16.0701 -16.0273 -16.0131 -15.9965 -15.9664
 -15.9555 -15.9379 -15.9155 -15.8800 -15.8655 -15.8514 -15.8220 -15.8126
 -15.7806 -15.7658 -15.7576 -15.7167 -15.6938 -15.6727 -15.6295 -15.5775
 -15.5745 -15.5580 -15.5304 -15.5128 -15.4970 -15.4743 -15.4585 -15.4406
 -15.4110 -15.3968 -15.3678 -15.3410 -15.3311 -15.2956 -15.2904 -15.2606
 -15.2005 -15.1891 -15.1678 -15.1349 -15.0863 -15.0075 -14.9259 -14.8319
 -14.6448 -14.0272 -13.9026 -13.7892 -13.7289 -13.6888 -13.6311 -13.4989
 -13.4384 -13.3722 -13.3304 -13.2987 -13.1514 -13.0878 -13.0712 -12.9918
 -12.9254 -12.8386 -12.7492 -12.7283 -12.6631 -12.6008 -12.5842 -12.5608
 -12.5097 -12.4702 -12.2786  -5.1490  -4.8894  -4.5069  -4.3014  -4.2682
  -4.1963  -4.1256  -4.0619  -4.0047  -3.9985  -3.8844  -3.7932  -3.6958
  -3.6547  -3.5895  -3.4448  -3.3709  -3.1366  -3.0055  -2.7382  -2.5085
  -2.1488  -2.0197  -1.8035  -1.6913  -1.5932  -1.5046  -1.4790  -1.4456
  -1.3675  -1.2760  -1.2339  -1.1848  -1.1345  -0.9725  -0.9037  -0.8593
  -0.8536  -0.7906  -0.7496  -0.6775  -0.6324  -0.5925  -0.5626  -0.5182
  -0.4937  -0.4309  -0.3621  -0.3271  -0.2936  -0.2546  -0.2070  -0.1445
  -0.0699  -0.0326   0.0292   0.0607   0.1746   0.2314   0.3026   0.3701
   0.4300   0.4627   0.5149   0.6357   0.6556   0.6942   0.7345   0.8175
   0.8741   0.8896   0.9392   0.9841   1.0146   1.0422   1.1022   1.1400
   1.1809   1.2087   1.2821   1.3222   1.3463   1.3981   1.4301   1.4627
   1.4889   1.5217   1.5600   1.5731   1.6007   1.6445   1.6650   1.6893
   1.7057   1.7112   1.7496   1.7898   1.8086   1.8351   1.8675   1.8943
   1.9165   1.9648   1.9831   2.0098   2.0296   2.0706   2.0901   2.1057
   2.1533   2.1987   2.2115   2.2437   2.2892   2.3088   2.3400   2.3847
   2.4072   2.4343   2.4417   2.4924   2.5115   2.5410   2.5653   2.5780
   2.6245   2.6722   2.7123   2.7233   2.7707   2.8275   2.8678   2.9138
   2.9497   2.9929   3.0853   3.1610   3.2107   3.2497   3.3512   3.3875
     cgsolve_all iterations  73    anorm=    0.69E-07
     cgsolve_all iterations  73    anorm=    0.69E-07
     cgsolve_all iterations  73    anorm=    0.69E-07
     compute_u_kq: q = (    0.0000,    0.0200,    0.0000)
     Rotating WFCS
     ethr =  1.00E-14,  avg # of iterations = 23.0
     eigenvalues at k:
 -35.2714 -34.7814 -34.7736 -34.6949 -34.6877 -34.6119 -34.5205 -34.5084
 -34.3765 -34.3274 -34.2930 -34.1581 -33.9973 -17.3694 -16.9103 -16.7666
 -16.6827 -16.5135 -16.4824 -16.3712 -16.3516 -16.2986 -16.2322 -16.1828
 -16.1472 -16.1262 -16.1018 -16.0698 -16.0288 -16.0154 -15.9972 -15.9690
 -15.9587 -15.9383 -15.9209 -15.8803 -15.8658 -15.8511 -15.8215 -15.8129
 -15.7790 -15.7657 -15.7570 -15.7166 -15.6953 -15.6705 -15.6293 -15.5785
 -15.5717 -15.5580 -15.5277 -15.5116 -15.4933 -15.4719 -15.4548 -15.4401
 -15.4073 -15.3944 -15.3677 -15.3416 -15.3312 -15.2946 -15.2887 -15.2586
 -15.2012 -15.1905 -15.1678 -15.1335 -15.0886 -15.0060 -14.9225 -14.8301
 -14.6386 -14.0264 -13.9060 -13.7822 -13.7202 -13.6816 -13.6188 -13.4924
 -13.4366 -13.3662 -13.3300 -13.2985 -13.1596 -13.0863 -13.0724 -12.9994
 -12.9322 -12.8383 -12.7580 -12.7291 -12.6698 -12.6067 -12.5901 -12.5609
 -12.5120 -12.4722 -12.2874  -5.1488  -4.8874  -4.5006  -4.3028  -4.2689
  -4.1946  -4.1262  -4.0632  -4.0058  -3.9995  -3.8934  -3.7990  -3.6953
  -3.6534  -3.5913  -3.4413  -3.3663  -3.1349  -3.0055  -2.7361  -2.5078
  -2.1419  -2.0143  -1.7987  -1.6790  -1.5858  -1.4958  -1.4736  -1.4402
  -1.3661  -1.2769  -1.2300  -1.1870  -1.1345  -0.9763  -0.9001  -0.8609
  -0.8520  -0.7912  -0.7524  -0.6839  -0.6322  -0.5945  -0.5628  -0.5219
  -0.5021  -0.4319  -0.3621  -0.3280  -0.2938  -0.2538  -0.2046  -0.1484
  -0.0662  -0.0300   0.0297   0.0652   0.1760   0.2432   0.3001   0.3697
   0.4328   0.4574   0.5143   0.6314   0.6537   0.6871   0.7373   0.8193
   0.8724   0.8900   0.9387   0.9804   1.0073   1.0384   1.0976   1.1380
   1.1790   1.2012   1.2773   1.3216   1.3461   1.3912   1.4265   1.4582
   1.4887   1.5183   1.5590   1.5700   1.5977   1.6438   1.6625   1.6890
   1.7067   1.7139   1.7541   1.7870   1.8027   1.8328   1.8673   1.8946
   1.9148   1.9598   1.9820   2.0108   2.0274   2.0694   2.0856   2.1056
   2.1534   2.2000   2.2146   2.2449   2.2885   2.3146   2.3434   2.3847
   2.4071   2.4336   2.4423   2.4947   2.5155   2.5420   2.5670   2.5800
   2.6257   2.6741   2.7096   2.7257   2.7724   2.8296   2.8716   2.9160
   2.9516   2.9907   3.0820   3.1592   3.2074   3.2456   3.3524   3.3869
     eigenvalues at k+q:
 -35.2714 -34.7814 -34.7736 -34.6949 -34.6877 -34.6119 -34.5204 -34.5083
 -34.3765 -34.3274 -34.2930 -34.1581 -33.9973 -17.3694 -16.9104 -16.7655
 -16.6842 -16.5137 -16.4834 -16.3722 -16.3513 -16.2938 -16.2339 -16.1840
 -16.1466 -16.1217 -16.1033 -16.0699 -16.0278 -16.0158 -15.9978 -15.9706
 -15.9606 -15.9364 -15.9218 -15.8810 -15.8654 -15.8527 -15.8215 -15.8131
 -15.7793 -15.7657 -15.7566 -15.7152 -15.6948 -15.6718 -15.6292 -15.5783
 -15.5714 -15.5558 -15.5307 -15.5120 -15.4944 -15.4713 -15.4548 -15.4407
 -15.4065 -15.3923 -15.3668 -15.3421 -15.3323 -15.2946 -15.2898 -15.2582
 -15.2007 -15.1893 -15.1672 -15.1340 -15.0888 -15.0074 -14.9218 -14.8299
 -14.6390 -14.0268 -13.9050 -13.7777 -13.7206 -13.6854 -13.6198 -13.4938
 -13.4364 -13.3694 -13.3310 -13.2996 -13.1605 -13.0843 -13.0707 -12.9960
 -12.9300 -12.8379 -12.7597 -12.7290 -12.6707 -12.6058 -12.5898 -12.5621
 -12.5112 -12.4719 -12.2884  -5.1492  -4.8869  -4.5004  -4.3031  -4.2694
  -4.1946  -4.1264  -4.0639  -4.0067  -3.9971  -3.8929  -3.7993  -3.6954
  -3.6532  -3.5914  -3.4403  -3.3673  -3.1350  -3.0063  -2.7362  -2.5070
  -2.1406  -2.0148  -1.7991  -1.6800  -1.5850  -1.4961  -1.4730  -1.4390
  -1.3694  -1.2754  -1.2286  -1.1882  -1.1379  -0.9752  -0.8996  -0.8636
  -0.8528  -0.7907  -0.7438  -0.6898  -0.6329  -0.5967  -0.5587  -0.5199
  -0.5056  -0.4335  -0.3613  -0.3291  -0.2911  -0.2510  -0.2075  -0.1458
  -0.0705  -0.0316   0.0307   0.0629   0.1827   0.2428   0.2934   0.3700
   0.4324   0.4581   0.5120   0.6335   0.6545   0.6900   0.7412   0.8195
   0.8740   0.8907   0.9410   0.9853   1.0035   1.0372   1.0929   1.1370
   1.1800   1.2032   1.2736   1.3204   1.3495   1.3898   1.4286   1.4566
   1.4870   1.5177   1.5581   1.5709   1.6011   1.6465   1.6630   1.6866
   1.7070   1.7138   1.7527   1.7891   1.8060   1.8337   1.8684   1.8931
   1.9148   1.9611   1.9803   2.0113   2.0257   2.0663   2.0850   2.1034
   2.1525   2.2014   2.2124   2.2452   2.2901   2.3148   2.3430   2.3866
   2.4060   2.4348   2.4417   2.4955   2.5120   2.5436   2.5695   2.5817
   2.6241   2.6733   2.7082   2.7231   2.7720   2.8278   2.8714   2.9134
   2.9533   2.9921   3.0869   3.1588   3.2063   3.2455   3.3530   3.3866
     cgsolve_all iterations  73    anorm=    0.69E-07
     cgsolve_all iterations  73    anorm=    0.69E-07
     cgsolve_all iterations  73    anorm=    0.70E-07
     compute_u_kq: q = (    0.0000,   -0.0200,    0.0000)
     Rotating WFCS
     ethr =  1.00E-14,  avg # of iterations = 23.0
     eigenvalues at k:
 -35.2714 -34.7814 -34.7736 -34.6949 -34.6877 -34.6119 -34.5205 -34.5084
 -34.3765 -34.3274 -34.2930 -34.1581 -33.9973 -17.3694 -16.9103 -16.7666
 -16.6827 -16.5135 -16.4824 -16.3712 -16.3516 -16.2986 -16.2322 -16.1828
 -16.1472 -16.1262 -16.1018 -16.0698 -16.0288 -16.0154 -15.9972 -15.9690
 -15.9587 -15.9383 -15.9209 -15.8803 -15.8658 -15.8511 -15.8215 -15.8129
 -15.7790 -15.7657 -15.7570 -15.7166 -15.6953 -15.6705 -15.6293 -15.5785
 -15.5717 -15.5580 -15.5277 -15.5116 -15.4933 -15.4719 -15.4548 -15.4401
 -15.4073 -15.3944 -15.3677 -15.3416 -15.3312 -15.2946 -15.2887 -15.2586
 -15.2012 -15.1905 -15.1678 -15.1335 -15.0886 -15.0060 -14.9225 -14.8301
 -14.6386 -14.0264 -13.9060 -13.7822 -13.7202 -13.6816 -13.6188 -13.4924
 -13.4366 -13.3662 -13.3300 -13.2985 -13.1596 -13.0863 -13.0724 -12.9994
 -12.9322 -12.8383 -12.7580 -12.7291 -12.6698 -12.6067 -12.5901 -12.5609
 -12.5120 -12.4722 -12.2874  -5.1488  -4.8874  -4.5006  -4.3028  -4.2689
  -4.1946  -4.1262  -4.0632  -4.0058  -3.9995  -3.8934  -3.7990  -3.6953
  -3.6534  -3.5913  -3.4413  -3.3663  -3.1349  -3.0055  -2.7361  -2.5078
  -2.1419  -2.0143  -1.7987  -1.6790  -1.5858  -1.4958  -1.4736  -1.4402
  -1.3661  -1.2769  -1.2300  -1.1870  -1.1345  -0.9763  -0.9001  -0.8609
  -0.8520  -0.7912  -0.7524  -0.6839  -0.6322  -0.5945  -0.5628  -0.5219
  -0.5021  -0.4319  -0.3621  -0.3280  -0.2938  -0.2538  -0.2046  -0.1484
  -0.0662  -0.0300   0.0297   0.0652   0.1760   0.2432   0.3001   0.3697
   0.4328   0.4574   0.5143   0.6314   0.6537   0.6871   0.7373   0.8193
   0.8724   0.8900   0.9387   0.9804   1.0073   1.0384   1.0976   1.1380
   1.1790   1.2012   1.2773   1.3216   1.3461   1.3912   1.4265   1.4582
   1.4887   1.5183   1.5590   1.5700   1.5977   1.6438   1.6625   1.6890
   1.7067   1.7139   1.7541   1.7870   1.8027   1.8328   1.8673   1.8946
   1.9148   1.9598   1.9820   2.0108   2.0274   2.0694   2.0856   2.1056
   2.1534   2.2000   2.2146   2.2449   2.2885   2.3146   2.3434   2.3847
   2.4071   2.4336   2.4423   2.4947   2.5155   2.5420   2.5670   2.5800
   2.6257   2.6741   2.7096   2.7257   2.7724   2.8296   2.8716   2.9160
   2.9516   2.9907   3.0820   3.1592   3.2074   3.2456   3.3524   3.3869
     eigenvalues at k+q:
 -35.2714 -34.7814 -34.7736 -34.6949 -34.6877 -34.6119 -34.5204 -34.5083
 -34.3765 -34.3274 -34.2930 -34.1581 -33.9973 -17.3694 -16.9104 -16.7677
 -16.6813 -16.5133 -16.4813 -16.3714 -16.3511 -16.3032 -16.2305 -16.1819
 -16.1481 -16.1312 -16.0997 -16.0694 -16.0297 -16.0150 -15.9967 -15.9682
 -15.9561 -15.9402 -15.9199 -15.8793 -15.8659 -15.8495 -15.8216 -15.8125
 -15.7789 -15.7659 -15.7573 -15.7182 -15.6957 -15.6691 -15.6296 -15.5787
 -15.5719 -15.5599 -15.5257 -15.5111 -15.4924 -15.4724 -15.4552 -15.4394
 -15.4081 -15.3962 -15.3688 -15.3414 -15.3302 -15.2949 -15.2869 -15.2586
 -15.2019 -15.1917 -15.1685 -15.1328 -15.0886 -15.0046 -14.9229 -14.8303
 -14.6382 -14.0262 -13.9073 -13.7864 -13.7199 -13.6780 -13.6170 -13.4910
 -13.4371 -13.3645 -13.3286 -13.2971 -13.1590 -13.0883 -13.0740 -13.0021
 -12.9341 -12.8385 -12.7570 -12.7290 -12.6693 -12.6079 -12.5905 -12.5596
 -12.5124 -12.4724 -12.2866  -5.1484  -4.8879  -4.5009  -4.3026  -4.2684
  -4.1947  -4.1262  -4.0626  -4.0051  -4.0009  -3.8939  -3.7988  -3.6951
  -3.6537  -3.5912  -3.4424  -3.3654  -3.1347  -3.0047  -2.7360  -2.5089
  -2.1433  -2.0139  -1.7981  -1.6781  -1.5867  -1.4962  -1.4739  -1.4403
  -1.3630  -1.2788  -1.2311  -1.1855  -1.1308  -0.9789  -0.9008  -0.8631
  -0.8455  -0.7914  -0.7613  -0.6780  -0.6334  -0.5908  -0.5664  -0.5266
  -0.4969  -0.4295  -0.3636  -0.3272  -0.2970  -0.2558  -0.2011  -0.1507
  -0.0624  -0.0281   0.0294   0.0671   0.1683   0.2432   0.3055   0.3697
   0.4335   0.4576   0.5171   0.6278   0.6540   0.6845   0.7332   0.8190
   0.8695   0.8903   0.9369   0.9747   1.0112   1.0412   1.1020   1.1393
   1.1781   1.2000   1.2807   1.3225   1.3418   1.3923   1.4255   1.4604
   1.4902   1.5197   1.5590   1.5693   1.5949   1.6414   1.6616   1.6909
   1.7058   1.7148   1.7553   1.7850   1.7987   1.8316   1.8670   1.8961
   1.9155   1.9585   1.9829   2.0095   2.0302   2.0716   2.0862   2.1084
   2.1543   2.1981   2.2163   2.2445   2.2871   2.3146   2.3428   2.3826
   2.4087   2.4331   2.4433   2.4937   2.5185   2.5409   2.5642   2.5785
   2.6271   2.6747   2.7107   2.7283   2.7729   2.8305   2.8719   2.9192
   2.9505   2.9891   3.0766   3.1593   3.2085   3.2463   3.3514   3.3871
     cgsolve_all iterations  73    anorm=    0.69E-07
     cgsolve_all iterations  73    anorm=    0.69E-07
     cgsolve_all iterations  73    anorm=    0.69E-07
     compute_u_kq: q = (    0.0000,    0.0000,    0.0200)
     Rotating WFCS
     ethr =  1.00E-14,  avg # of iterations = 23.0
     eigenvalues at k:
 -35.2714 -34.7814 -34.7736 -34.6949 -34.6877 -34.6119 -34.5205 -34.5084
 -34.3765 -34.3274 -34.2930 -34.1581 -33.9973 -17.3694 -16.9103 -16.7666
 -16.6827 -16.5135 -16.4824 -16.3712 -16.3516 -16.2986 -16.2322 -16.1828
 -16.1472 -16.1262 -16.1018 -16.0698 -16.0288 -16.0154 -15.9972 -15.9690
 -15.9587 -15.9383 -15.9209 -15.8803 -15.8658 -15.8511 -15.8215 -15.8129
 -15.7790 -15.7657 -15.7570 -15.7166 -15.6953 -15.6705 -15.6293 -15.5785
 -15.5717 -15.5580 -15.5277 -15.5116 -15.4933 -15.4719 -15.4548 -15.4401
 -15.4073 -15.3944 -15.3677 -15.3416 -15.3312 -15.2946 -15.2887 -15.2586
 -15.2012 -15.1905 -15.1678 -15.1335 -15.0886 -15.0060 -14.9225 -14.8301
 -14.6386 -14.0264 -13.9060 -13.7822 -13.7202 -13.6816 -13.6188 -13.4924
 -13.4366 -13.3662 -13.3300 -13.2985 -13.1596 -13.0863 -13.0724 -12.9994
 -12.9322 -12.8383 -12.7580 -12.7291 -12.6698 -12.6067 -12.5901 -12.5609
 -12.5120 -12.4722 -12.2874  -5.1488  -4.8874  -4.5006  -4.3028  -4.2689
  -4.1946  -4.1262  -4.0632  -4.0058  -3.9995  -3.8934  -3.7990  -3.6953
  -3.6534  -3.5913  -3.4413  -3.3663  -3.1349  -3.0055  -2.7361  -2.5078
  -2.1419  -2.0143  -1.7987  -1.6790  -1.5858  -1.4958  -1.4736  -1.4402
  -1.3661  -1.2769  -1.2300  -1.1870  -1.1345  -0.9763  -0.9001  -0.8609
  -0.8520  -0.7912  -0.7524  -0.6839  -0.6322  -0.5945  -0.5628  -0.5219
  -0.5021  -0.4319  -0.3621  -0.3280  -0.2938  -0.2538  -0.2046  -0.1484
  -0.0662  -0.0300   0.0297   0.0652   0.1760   0.2432   0.3001   0.3697
   0.4328   0.4574   0.5143   0.6314   0.6537   0.6871   0.7373   0.8193
   0.8724   0.8900   0.9387   0.9804   1.0073   1.0384   1.0976   1.1380
   1.1790   1.2012   1.2773   1.3216   1.3461   1.3912   1.4265   1.4582
   1.4887   1.5183   1.5590   1.5700   1.5977   1.6438   1.6625   1.6890
   1.7067   1.7139   1.7541   1.7870   1.8027   1.8328   1.8673   1.8946
   1.9148   1.9598   1.9820   2.0108   2.0274   2.0694   2.0856   2.1056
   2.1534   2.2000   2.2146   2.2449   2.2885   2.3146   2.3434   2.3847
   2.4071   2.4336   2.4423   2.4947   2.5155   2.5420   2.5670   2.5800
   2.6257   2.6741   2.7096   2.7257   2.7724   2.8296   2.8716   2.9160
   2.9516   2.9907   3.0820   3.1592   3.2074   3.2456   3.3524   3.3869
     eigenvalues at k+q:
 -35.2714 -34.7814 -34.7736 -34.6949 -34.6877 -34.6119 -34.5204 -34.5083
 -34.3765 -34.3274 -34.2930 -34.1581 -33.9973 -17.3694 -16.9104 -16.7665
 -16.6828 -16.5135 -16.4825 -16.3711 -16.3520 -16.2986 -16.2317 -16.1837
 -16.1465 -16.1270 -16.1008 -16.0690 -16.0286 -16.0163 -15.9971 -15.9702
 -15.9590 -15.9382 -15.9212 -15.8799 -15.8643 -15.8520 -15.8220 -15.8122
 -15.7799 -15.7661 -15.7562 -15.7159 -15.6950 -15.6702 -15.6312 -15.5787
 -15.5715 -15.5577 -15.5268 -15.5118 -15.4930 -15.4716 -15.4557 -15.4408
 -15.4072 -15.3934 -15.3682 -15.3421 -15.3300 -15.2939 -15.2892 -15.2592
 -15.2014 -15.1907 -15.1672 -15.1333 -15.0886 -15.0061 -14.9224 -14.8302
 -14.6385 -14.0266 -13.9060 -13.7815 -13.7210 -13.6812 -13.6188 -13.4911
 -13.4382 -13.3660 -13.3295 -13.2986 -13.1597 -13.0861 -13.0725 -12.9995
 -12.9324 -12.8383 -12.7582 -12.7291 -12.6698 -12.6068 -12.5904 -12.5609
 -12.5121 -12.4721 -12.2875  -5.1488  -4.8873  -4.5006  -4.3030  -4.2688
  -4.1945  -4.1262  -4.0632  -4.0054  -3.9998  -3.8935  -3.7992  -3.6953
  -3.6533  -3.5914  -3.4413  -3.3662  -3.1350  -3.0055  -2.7361  -2.5078
  -2.1418  -2.0142  -1.7979  -1.6792  -1.5854  -1.4953  -1.4744  -1.4415
  -1.3642  -1.2774  -1.2294  -1.1861  -1.1349  -0.9790  -0.8999  -0.8619
  -0.8498  -0.7919  -0.7533  -0.6830  -0.6326  -0.5949  -0.5626  -0.5217
  -0.4994  -0.4337  -0.3630  -0.3276  -0.2894  -0.2543  -0.2039  -0.1509
  -0.0668  -0.0300   0.0295   0.0608   0.1764   0.2436   0.3018   0.3680
   0.4327   0.4588   0.5149   0.6263   0.6589   0.6904   0.7361   0.8198
   0.8701   0.8869   0.9391   0.9792   1.0069   1.0376   1.1013   1.1398
   1.1788   1.2012   1.2807   1.3229   1.3413   1.3920   1.4285   1.4583
   1.4919   1.5194   1.5573   1.5693   1.5952   1.6439   1.6605   1.6895
   1.7071   1.7142   1.7553   1.7855   1.7988   1.8333   1.8669   1.8956
   1.9123   1.9627   1.9827   2.0126   2.0268   2.0695   2.0858   2.1064
   2.1531   2.1994   2.2157   2.2438   2.2872   2.3152   2.3432   2.3817
   2.4067   2.4328   2.4435   2.4959   2.5174   2.5431   2.5653   2.5796
   2.6248   2.6755   2.7096   2.7262   2.7718   2.8298   2.8715   2.9163
   2.9518   2.9900   3.0821   3.1591   3.2075   3.2456   3.3524   3.3868
     cgsolve_all iterations  73    anorm=    0.68E-07
     cgsolve_all iterations  73    anorm=    0.69E-07
     cgsolve_all iterations  73    anorm=    0.70E-07
     compute_u_kq: q = (    0.0000,    0.0000,   -0.0200)
     Rotating WFCS
     ethr =  1.00E-14,  avg # of iterations = 23.0
     eigenvalues at k:
 -35.2714 -34.7814 -34.7736 -34.6949 -34.6877 -34.6119 -34.5205 -34.5084
 -34.3765 -34.3274 -34.2930 -34.1581 -33.9973 -17.3694 -16.9103 -16.7666
 -16.6827 -16.5135 -16.4824 -16.3712 -16.3516 -16.2986 -16.2322 -16.1828
 -16.1472 -16.1262 -16.1018 -16.0698 -16.0288 -16.0154 -15.9972 -15.9690
 -15.9587 -15.9383 -15.9209 -15.8803 -15.8658 -15.8511 -15.8215 -15.8129
 -15.7790 -15.7657 -15.7570 -15.7166 -15.6953 -15.6705 -15.6293 -15.5785
 -15.5717 -15.5580 -15.5277 -15.5116 -15.4933 -15.4719 -15.4548 -15.4401
 -15.4073 -15.3944 -15.3677 -15.3416 -15.3312 -15.2946 -15.2887 -15.2586
 -15.2012 -15.1905 -15.1678 -15.1335 -15.0886 -15.0060 -14.9225 -14.8301
 -14.6386 -14.0264 -13.9060 -13.7822 -13.7202 -13.6816 -13.6188 -13.4924
 -13.4366 -13.3662 -13.3300 -13.2985 -13.1596 -13.0863 -13.0724 -12.9994
 -12.9322 -12.8383 -12.7580 -12.7291 -12.6698 -12.6067 -12.5901 -12.5609
 -12.5120 -12.4722 -12.2874  -5.1488  -4.8874  -4.5006  -4.3028  -4.2689
  -4.1946  -4.1262  -4.0632  -4.0058  -3.9995  -3.8934  -3.7990  -3.6953
  -3.6534  -3.5913  -3.4413  -3.3663  -3.1349  -3.0055  -2.7361  -2.5078
  -2.1419  -2.0143  -1.7987  -1.6790  -1.5858  -1.4958  -1.4736  -1.4402
  -1.3661  -1.2769  -1.2300  -1.1870  -1.1345  -0.9763  -0.9001  -0.8609
  -0.8520  -0.7912  -0.7524  -0.6839  -0.6322  -0.5945  -0.5628  -0.5219
  -0.5021  -0.4319  -0.3621  -0.3280  -0.2938  -0.2538  -0.2046  -0.1484
  -0.0662  -0.0300   0.0297   0.0652   0.1760   0.2432   0.3001   0.3697
   0.4328   0.4574   0.5143   0.6314   0.6537   0.6871   0.7373   0.8193
   0.8724   0.8900   0.9387   0.9804   1.0073   1.0384   1.0976   1.1380
   1.1790   1.2012   1.2773   1.3216   1.3461   1.3912   1.4265   1.4582
   1.4887   1.5183   1.5590   1.5700   1.5977   1.6438   1.6625   1.6890
   1.7067   1.7139   1.7541   1.7870   1.8027   1.8328   1.8673   1.8946
   1.9148   1.9598   1.9820   2.0108   2.0274   2.0694   2.0856   2.1056
   2.1534   2.2000   2.2146   2.2449   2.2885   2.3146   2.3434   2.3847
   2.4071   2.4336   2.4423   2.4947   2.5155   2.5420   2.5670   2.5800
   2.6257   2.6741   2.7096   2.7257   2.7724   2.8296   2.8716   2.9160
   2.9516   2.9907   3.0820   3.1592   3.2074   3.2456   3.3524   3.3869
     eigenvalues at k+q:
 -35.2714 -34.7814 -34.7736 -34.6949 -34.6877 -34.6119 -34.5204 -34.5083
 -34.3765 -34.3274 -34.2930 -34.1581 -33.9973 -17.3694 -16.9103 -16.7667
 -16.6827 -16.5136 -16.4824 -16.3714 -16.3511 -16.2986 -16.2326 -16.1817
 -16.1481 -16.1256 -16.1026 -16.0709 -16.0293 -16.0147 -15.9972 -15.9679
 -15.9581 -15.9385 -15.9203 -15.8804 -15.8673 -15.8502 -15.8209 -15.8135
 -15.7782 -15.7657 -15.7574 -15.7172 -15.6955 -15.6712 -15.6274 -15.5782
 -15.5718 -15.5585 -15.5284 -15.5114 -15.4937 -15.4727 -15.4537 -15.4393
 -15.4074 -15.3955 -15.3673 -15.3410 -15.3324 -15.2954 -15.2880 -15.2580
 -15.2010 -15.1903 -15.1684 -15.1338 -15.0885 -15.0060 -14.9226 -14.8300
 -14.6387 -14.0262 -13.9060 -13.7830 -13.7194 -13.6820 -13.6189 -13.4938
 -13.4351 -13.3664 -13.3304 -13.2984 -13.1595 -13.0865 -13.0722 -12.9993
 -12.9321 -12.8383 -12.7579 -12.7290 -12.6699 -12.6066 -12.5900 -12.5610
 -12.5120 -12.4722 -12.2873  -5.1488  -4.8874  -4.5007  -4.3027  -4.2689
  -4.1947  -4.1262  -4.0631  -4.0063  -3.9991  -3.8933  -3.7989  -3.6953
  -3.6535  -3.5912  -3.4414  -3.3664  -3.1348  -3.0054  -2.7362  -2.5078
  -2.1420  -2.0144  -1.7993  -1.6794  -1.5860  -1.4960  -1.4727  -1.4389
  -1.3683  -1.2763  -1.2308  -1.1875  -1.1340  -0.9747  -0.9003  -0.8595
  -0.8533  -0.7911  -0.7518  -0.6849  -0.6320  -0.5934  -0.5628  -0.5236
  -0.5031  -0.4301  -0.3623  -0.3278  -0.2984  -0.2526  -0.2053  -0.1465
  -0.0655  -0.0302   0.0294   0.0703   0.1756   0.2425   0.2985   0.3716
   0.4322   0.4571   0.5136   0.6317   0.6510   0.6864   0.7387   0.8181
   0.8738   0.8941   0.9379   0.9811   1.0080   1.0398   1.0937   1.1355
   1.1802   1.2010   1.2739   1.3207   1.3509   1.3902   1.4239   1.4586
   1.4850   1.5177   1.5599   1.5707   1.6003   1.6435   1.6637   1.6886
   1.7065   1.7140   1.7536   1.7885   1.8071   1.8322   1.8678   1.8937
   1.9174   1.9568   1.9807   2.0087   2.0282   2.0693   2.0842   2.1059
   2.1541   2.1991   2.2143   2.2467   2.2898   2.3136   2.3426   2.3880
   2.4073   2.4340   2.4416   2.4926   2.5146   2.5409   2.5685   2.5807
   2.6269   2.6727   2.7094   2.7255   2.7731   2.8292   2.8717   2.9158
   2.9514   2.9913   3.0820   3.1593   3.2074   3.2456   3.3524   3.3868
     cgsolve_all iterations  73    anorm=    0.69E-07
     cgsolve_all iterations  73    anorm=    0.69E-07
     cgsolve_all iterations  73    anorm=    0.71E-07

     k-point #    4 of     4      pool #  1    cpu time:   13849.9
     compute_u_kq: q = (    0.0000,    0.0000,    0.0000)
     Rotating WFCS
     ethr =  1.00E-14,  avg # of iterations =  6.0
     eigenvalues at k:
 -35.2714 -34.7814 -34.7736 -34.6949 -34.6877 -34.6119 -34.5205 -34.5084
 -34.3765 -34.3274 -34.2930 -34.1581 -33.9973 -17.3694 -16.9105 -16.7665
 -16.6833 -16.5136 -16.4807 -16.3723 -16.3502 -16.2986 -16.2305 -16.1801
 -16.1516 -16.1255 -16.0964 -16.0775 -16.0385 -16.0249 -15.9950 -15.9707
 -15.9510 -15.9362 -15.9130 -15.8790 -15.8667 -15.8485 -15.8224 -15.8029
 -15.7845 -15.7702 -15.7483 -15.7111 -15.6930 -15.6855 -15.6289 -15.5795
 -15.5710 -15.5622 -15.5209 -15.5119 -15.4980 -15.4826 -15.4458 -15.4401
 -15.4053 -15.3942 -15.3722 -15.3443 -15.3301 -15.2962 -15.2825 -15.2575
 -15.2021 -15.1874 -15.1669 -15.1374 -15.0879 -15.0062 -14.9218 -14.8303
 -14.6387 -14.0268 -13.9054 -13.7840 -13.7198 -13.6797 -13.6196 -13.4931
 -13.4364 -13.3643 -13.3305 -13.2995 -13.1601 -13.0847 -13.0725 -12.9999
 -12.9330 -12.8383 -12.7576 -12.7286 -12.6702 -12.6050 -12.5920 -12.5609
 -12.5120 -12.4721 -12.2874  -5.1488  -4.8874  -4.5004  -4.3038  -4.2683
  -4.1943  -4.1258  -4.0631  -4.0070  -3.9986  -3.8928  -3.7997  -3.6956
  -3.6531  -3.5919  -3.4411  -3.3653  -3.1354  -3.0054  -2.7362  -2.5085
  -2.1433  -2.0134  -1.7902  -1.6940  -1.5802  -1.4902  -1.4696  -1.4432
  -1.3747  -1.2729  -1.2339  -1.1753  -1.1303  -1.0027  -0.9032  -0.8548
  -0.8143  -0.8052  -0.7641  -0.6831  -0.6450  -0.5818  -0.5693  -0.5235
  -0.4746  -0.4393  -0.3965  -0.3234  -0.2786  -0.2488  -0.1991  -0.1547
  -0.0654  -0.0228  -0.0045   0.0883   0.1791   0.2357   0.3031   0.3807
   0.4113   0.4969   0.5066   0.5664   0.6683   0.7237   0.7706   0.7939
   0.8464   0.9044   0.9316   0.9728   1.0142   1.0440   1.0965   1.1375
   1.1770   1.2218   1.2559   1.3408   1.3596   1.3707   1.4271   1.4534
   1.4796   1.5217   1.5572   1.5737   1.5967   1.6325   1.6424   1.6832
   1.7051   1.7404   1.7637   1.7966   1.8123   1.8378   1.8672   1.9032
   1.9066   1.9553   1.9808   1.9905   2.0391   2.0591   2.0805   2.1260
   2.1604   2.1782   2.2317   2.2552   2.2893   2.2983   2.3308   2.3780
   2.3956   2.4372   2.4503   2.4831   2.5220   2.5458   2.5606   2.5908
   2.6364   2.6733   2.7023   2.7308   2.7758   2.8267   2.8716   2.9167
   2.9510   2.9907   3.0827   3.1583   3.2080   3.2460   3.3528   3.3861
     eigenvalues at k+q:
 -35.2714 -34.7814 -34.7736 -34.6949 -34.6877 -34.6119 -34.5204 -34.5083
 -34.3765 -34.3274 -34.2930 -34.1581 -33.9973 -17.3694 -16.9105 -16.7665
 -16.6833 -16.5136 -16.4807 -16.3723 -16.3502 -16.2986 -16.2305 -16.1801
 -16.1516 -16.1255 -16.0964 -16.0775 -16.0385 -16.0249 -15.9950 -15.9707
 -15.9510 -15.9362 -15.9130 -15.8790 -15.8667 -15.8485 -15.8224 -15.8029
 -15.7845 -15.7702 -15.7483 -15.7111 -15.6930 -15.6855 -15.6288 -15.5795
 -15.5710 -15.5622 -15.5209 -15.5119 -15.4980 -15.4826 -15.4458 -15.4401
 -15.4053 -15.3942 -15.3722 -15.3443 -15.3301 -15.2962 -15.2825 -15.2575
 -15.2021 -15.1874 -15.1669 -15.1374 -15.0879 -15.0062 -14.9218 -14.8303
 -14.6386 -14.0268 -13.9054 -13.7840 -13.7198 -13.6797 -13.6196 -13.4931
 -13.4364 -13.3643 -13.3305 -13.2995 -13.1601 -13.0847 -13.0725 -12.9999
 -12.9330 -12.8384 -12.7576 -12.7286 -12.6702 -12.6050 -12.5920 -12.5609
 -12.5120 -12.4721 -12.2874  -5.1488  -4.8874  -4.5004  -4.3038  -4.2683
  -4.1944  -4.1258  -4.0632  -4.0070  -3.9986  -3.8928  -3.7997  -3.6956
  -3.6531  -3.5919  -3.4411  -3.3653  -3.1354  -3.0053  -2.7362  -2.5085
  -2.1434  -2.0134  -1.7902  -1.6940  -1.5802  -1.4902  -1.4696  -1.4432
  -1.3747  -1.2729  -1.2339  -1.1753  -1.1303  -1.0027  -0.9032  -0.8548
  -0.8143  -0.8052  -0.7641  -0.6832  -0.6450  -0.5818  -0.5694  -0.5235
  -0.4746  -0.4393  -0.3965  -0.3234  -0.2786  -0.2488  -0.1991  -0.1547
  -0.0654  -0.0228  -0.0045   0.0883   0.1791   0.2357   0.3031   0.3807
   0.4113   0.4969   0.5066   0.5664   0.6683   0.7237   0.7706   0.7939
   0.8464   0.9044   0.9316   0.9728   1.0142   1.0440   1.0965   1.1375
   1.1770   1.2218   1.2559   1.3408   1.3596   1.3707   1.4271   1.4533
   1.4796   1.5217   1.5573   1.5737   1.5967   1.6325   1.6424   1.6832
   1.7051   1.7404   1.7637   1.7966   1.8123   1.8378   1.8672   1.9032
   1.9066   1.9553   1.9808   1.9905   2.0391   2.0591   2.0804   2.1260
   2.1604   2.1782   2.2317   2.2552   2.2893   2.2983   2.3308   2.3780
   2.3956   2.4372   2.4503   2.4831   2.5220   2.5458   2.5606   2.5908
   2.6364   2.6733   2.7023   2.7307   2.7758   2.8267   2.8716   2.9166
   2.9510   2.9907   3.0827   3.1582   3.2080   3.2460   3.3527   3.3861
     cgsolve_all iterations  66    anorm=    0.77E-07
PARA_AUG  1     -25.2695839        -0.5234436         0.9585986
     cgsolve_all iterations  66    anorm=    0.74E-07
PARA_AUG  2      -0.4673397       -25.1043093        -0.6542823
     cgsolve_all iterations  66    anorm=    0.75E-07
PARA_AUG  3       0.9497540        -0.7165858       -24.9865344
     cgsolve_all iterations  73    anorm=    0.68E-07
     cgsolve_all iterations  73    anorm=    0.69E-07
     cgsolve_all iterations  73    anorm=    0.69E-07
     compute_u_kq: q = (    0.0200,    0.0000,    0.0000)
     Rotating WFCS
     ethr =  1.00E-14,  avg # of iterations = 23.0
     eigenvalues at k:
 -35.2714 -34.7814 -34.7736 -34.6949 -34.6877 -34.6119 -34.5205 -34.5084
 -34.3765 -34.3274 -34.2930 -34.1581 -33.9973 -17.3694 -16.9105 -16.7665
 -16.6833 -16.5136 -16.4807 -16.3723 -16.3502 -16.2986 -16.2305 -16.1801
 -16.1516 -16.1255 -16.0964 -16.0775 -16.0385 -16.0249 -15.9950 -15.9707
 -15.9510 -15.9362 -15.9130 -15.8790 -15.8667 -15.8485 -15.8224 -15.8029
 -15.7845 -15.7702 -15.7483 -15.7111 -15.6930 -15.6855 -15.6289 -15.5795
 -15.5710 -15.5622 -15.5209 -15.5119 -15.4980 -15.4826 -15.4458 -15.4401
 -15.4053 -15.3942 -15.3722 -15.3443 -15.3301 -15.2962 -15.2825 -15.2575
 -15.2021 -15.1874 -15.1669 -15.1374 -15.0879 -15.0062 -14.9218 -14.8303
 -14.6387 -14.0268 -13.9054 -13.7840 -13.7198 -13.6797 -13.6196 -13.4931
 -13.4364 -13.3643 -13.3305 -13.2995 -13.1601 -13.0847 -13.0725 -12.9999
 -12.9330 -12.8383 -12.7576 -12.7286 -12.6702 -12.6050 -12.5920 -12.5609
 -12.5120 -12.4721 -12.2874  -5.1488  -4.8874  -4.5004  -4.3038  -4.2683
  -4.1943  -4.1258  -4.0631  -4.0070  -3.9986  -3.8928  -3.7997  -3.6956
  -3.6531  -3.5919  -3.4411  -3.3653  -3.1354  -3.0054  -2.7362  -2.5085
  -2.1433  -2.0134  -1.7902  -1.6940  -1.5802  -1.4902  -1.4696  -1.4432
  -1.3747  -1.2729  -1.2339  -1.1753  -1.1303  -1.0027  -0.9032  -0.8548
  -0.8143  -0.8052  -0.7641  -0.6831  -0.6450  -0.5818  -0.5693  -0.5235
  -0.4746  -0.4393  -0.3965  -0.3234  -0.2786  -0.2488  -0.1991  -0.1547
  -0.0654  -0.0228  -0.0045   0.0883   0.1791   0.2357   0.3031   0.3807
   0.4113   0.4969   0.5066   0.5664   0.6683   0.7237   0.7706   0.7939
   0.8464   0.9044   0.9316   0.9728   1.0142   1.0440   1.0965   1.1375
   1.1770   1.2218   1.2559   1.3408   1.3596   1.3707   1.4271   1.4534
   1.4796   1.5217   1.5572   1.5737   1.5967   1.6325   1.6424   1.6832
   1.7051   1.7404   1.7637   1.7966   1.8123   1.8378   1.8672   1.9032
   1.9066   1.9553   1.9808   1.9905   2.0391   2.0591   2.0805   2.1260
   2.1604   2.1782   2.2317   2.2552   2.2893   2.2983   2.3308   2.3780
   2.3956   2.4372   2.4503   2.4831   2.5220   2.5458   2.5606   2.5908
   2.6364   2.6733   2.7023   2.7308   2.7758   2.8267   2.8716   2.9167
   2.9510   2.9907   3.0827   3.1583   3.2080   3.2460   3.3528   3.3861
     eigenvalues at k+q:
 -35.2714 -34.7814 -34.7736 -34.6949 -34.6877 -34.6119 -34.5204 -34.5083
 -34.3765 -34.3274 -34.2930 -34.1581 -33.9973 -17.3692 -16.9140 -16.7655
 -16.6810 -16.5146 -16.4826 -16.3721 -16.3520 -16.2970 -16.2316 -16.1797
 -16.1551 -16.1299 -16.0995 -16.0788 -16.0410 -16.0250 -15.9966 -15.9726
 -15.9544 -15.9375 -15.9172 -15.8793 -15.8673 -15.8476 -15.8210 -15.8038
 -15.7852 -15.7695 -15.7470 -15.7112 -15.6945 -15.6849 -15.6272 -15.5785
 -15.5700 -15.5630 -15.5190 -15.5099 -15.4943 -15.4792 -15.4454 -15.4357
 -15.4022 -15.3915 -15.3727 -15.3440 -15.3310 -15.2949 -15.2811 -15.2555
 -15.2032 -15.1900 -15.1664 -15.1356 -15.0901 -15.0046 -14.9185 -14.8285
 -14.6323 -14.0263 -13.9087 -13.7766 -13.7119 -13.6718 -13.6067 -13.4868
 -13.4345 -13.3581 -13.3301 -13.2992 -13.1687 -13.0837 -13.0727 -13.0075
 -12.9401 -12.8380 -12.7674 -12.7294 -12.6772 -12.6125 -12.5964 -12.5612
 -12.5141 -12.4740 -12.2962  -5.1486  -4.8853  -4.4938  -4.3056  -4.2690
  -4.1927  -4.1265  -4.0645  -4.0069  -4.0009  -3.9016  -3.8055  -3.6949
  -3.6521  -3.5938  -3.4377  -3.3609  -3.1337  -3.0054  -2.7341  -2.5079
  -2.1369  -2.0079  -1.7860  -1.6801  -1.5726  -1.4838  -1.4624  -1.4372
  -1.3743  -1.2737  -1.2303  -1.1774  -1.1288  -1.0069  -0.8994  -0.8534
  -0.8156  -0.8080  -0.7661  -0.6861  -0.6471  -0.5811  -0.5711  -0.5312
  -0.4802  -0.4377  -0.4016  -0.3224  -0.2789  -0.2499  -0.1962  -0.1553
  -0.0624  -0.0201  -0.0047   0.0897   0.1790   0.2505   0.3004   0.3815
   0.4124   0.4926   0.5030   0.5691   0.6614   0.7234   0.7704   0.7922
   0.8454   0.9034   0.9303   0.9697   1.0062   1.0424   1.0881   1.1401
   1.1712   1.2154   1.2580   1.3350   1.3574   1.3675   1.4234   1.4497
   1.4753   1.5225   1.5554   1.5732   1.5913   1.6317   1.6414   1.6800
   1.7090   1.7398   1.7666   1.7965   1.8075   1.8347   1.8638   1.9017
   1.9095   1.9512   1.9775   1.9901   2.0349   2.0574   2.0801   2.1243
   2.1586   2.1811   2.2339   2.2583   2.2890   2.3022   2.3340   2.3767
   2.3997   2.4357   2.4535   2.4840   2.5232   2.5480   2.5635   2.5927
   2.6385   2.6746   2.7000   2.7330   2.7781   2.8284   2.8757   2.9189
   2.9525   2.9879   3.0789   3.1566   3.2046   3.2425   3.3539   3.3855
     cgsolve_all iterations  73    anorm=    0.70E-07
     cgsolve_all iterations  73    anorm=    0.70E-07
     cgsolve_all iterations  72    anorm=    0.70E-07
     compute_u_kq: q = (   -0.0200,    0.0000,    0.0000)
     Rotating WFCS
     ethr =  1.00E-14,  avg # of iterations = 23.0
     eigenvalues at k:
 -35.2714 -34.7814 -34.7736 -34.6949 -34.6877 -34.6119 -34.5205 -34.5084
 -34.3765 -34.3274 -34.2930 -34.1581 -33.9973 -17.3694 -16.9105 -16.7665
 -16.6833 -16.5136 -16.4807 -16.3723 -16.3502 -16.2986 -16.2305 -16.1801
 -16.1516 -16.1255 -16.0964 -16.0775 -16.0385 -16.0249 -15.9950 -15.9707
 -15.9510 -15.9362 -15.9130 -15.8790 -15.8667 -15.8485 -15.8224 -15.8029
 -15.7845 -15.7702 -15.7483 -15.7111 -15.6930 -15.6855 -15.6289 -15.5795
 -15.5710 -15.5622 -15.5209 -15.5119 -15.4980 -15.4826 -15.4458 -15.4401
 -15.4053 -15.3942 -15.3722 -15.3443 -15.3301 -15.2962 -15.2825 -15.2575
 -15.2021 -15.1874 -15.1669 -15.1374 -15.0879 -15.0062 -14.9218 -14.8303
 -14.6387 -14.0268 -13.9054 -13.7840 -13.7198 -13.6797 -13.6196 -13.4931
 -13.4364 -13.3643 -13.3305 -13.2995 -13.1601 -13.0847 -13.0725 -12.9999
 -12.9330 -12.8383 -12.7576 -12.7286 -12.6702 -12.6050 -12.5920 -12.5609
 -12.5120 -12.4721 -12.2874  -5.1488  -4.8874  -4.5004  -4.3038  -4.2683
  -4.1943  -4.1258  -4.0631  -4.0070  -3.9986  -3.8928  -3.7997  -3.6956
  -3.6531  -3.5919  -3.4411  -3.3653  -3.1354  -3.0054  -2.7362  -2.5085
  -2.1433  -2.0134  -1.7902  -1.6940  -1.5802  -1.4902  -1.4696  -1.4432
  -1.3747  -1.2729  -1.2339  -1.1753  -1.1303  -1.0027  -0.9032  -0.8548
  -0.8143  -0.8052  -0.7641  -0.6831  -0.6450  -0.5818  -0.5693  -0.5235
  -0.4746  -0.4393  -0.3965  -0.3234  -0.2786  -0.2488  -0.1991  -0.1547
  -0.0654  -0.0228  -0.0045   0.0883   0.1791   0.2357   0.3031   0.3807
   0.4113   0.4969   0.5066   0.5664   0.6683   0.7237   0.7706   0.7939
   0.8464   0.9044   0.9316   0.9728   1.0142   1.0440   1.0965   1.1375
   1.1770   1.2218   1.2559   1.3408   1.3596   1.3707   1.4271   1.4534
   1.4796   1.5217   1.5572   1.5737   1.5967   1.6325   1.6424   1.6832
   1.7051   1.7404   1.7637   1.7966   1.8123   1.8378   1.8672   1.9032
   1.9066   1.9553   1.9808   1.9905   2.0391   2.0591   2.0805   2.1260
   2.1604   2.1782   2.2317   2.2552   2.2893   2.2983   2.3308   2.3780
   2.3956   2.4372   2.4503   2.4831   2.5220   2.5458   2.5606   2.5908
   2.6364   2.6733   2.7023   2.7308   2.7758   2.8267   2.8716   2.9167
   2.9510   2.9907   3.0827   3.1583   3.2080   3.2460   3.3528   3.3861
     eigenvalues at k+q:
 -35.2714 -34.7814 -34.7736 -34.6949 -34.6877 -34.6119 -34.5204 -34.5083
 -34.3765 -34.3274 -34.2930 -34.1581 -33.9973 -17.3696 -16.9070 -16.7675
 -16.6856 -16.5126 -16.4789 -16.3727 -16.3490 -16.2996 -16.2295 -16.1806
 -16.1480 -16.1217 -16.0928 -16.0760 -16.0361 -16.0249 -15.9928 -15.9689
 -15.9482 -15.9350 -15.9085 -15.8787 -15.8659 -15.8499 -15.8238 -15.8018
 -15.7838 -15.7711 -15.7497 -15.7112 -15.6920 -15.6858 -15.6303 -15.5810
 -15.5719 -15.5608 -15.5233 -15.5148 -15.5017 -15.4853 -15.4479 -15.4427
 -15.4085 -15.3964 -15.3717 -15.3446 -15.3290 -15.2978 -15.2837 -15.2594
 -15.2013 -15.1855 -15.1671 -15.1394 -15.0856 -15.0077 -14.9251 -14.8322
 -14.6449 -14.0276 -13.9020 -13.7913 -13.7278 -13.6874 -13.6315 -13.4998
 -13.4383 -13.3704 -13.3308 -13.2996 -13.1520 -13.0863 -13.0713 -12.9922
 -12.9261 -12.8387 -12.7488 -12.7279 -12.6635 -12.5994 -12.5858 -12.5607
 -12.5096 -12.4701 -12.2786  -5.1490  -4.8895  -4.5067  -4.3022  -4.2678
  -4.1960  -4.1251  -4.0618  -4.0071  -3.9964  -3.8839  -3.7937  -3.6964
  -3.6544  -3.5901  -3.4444  -3.3699  -3.1371  -3.0054  -2.7382  -2.5092
  -2.1502  -2.0188  -1.7944  -1.7070  -1.5874  -1.4983  -1.4761  -1.4494
  -1.3753  -1.2720  -1.2371  -1.1735  -1.1310  -0.9984  -0.9067  -0.8567
  -0.8128  -0.8025  -0.7617  -0.6795  -0.6431  -0.5837  -0.5664  -0.5162
  -0.4695  -0.4403  -0.3915  -0.3246  -0.2786  -0.2481  -0.2014  -0.1542
  -0.0685  -0.0263  -0.0042   0.0865   0.1780   0.2213   0.3065   0.3800
   0.4106   0.4996   0.5122   0.5640   0.6749   0.7236   0.7713   0.7954
   0.8476   0.9046   0.9335   0.9766   1.0202   1.0464   1.1042   1.1345
   1.1844   1.2276   1.2545   1.3449   1.3611   1.3762   1.4311   1.4556
   1.4839   1.5216   1.5587   1.5741   1.6023   1.6324   1.6449   1.6865
   1.7012   1.7405   1.7608   1.7962   1.8170   1.8411   1.8706   1.9002
   1.9086   1.9584   1.9819   1.9931   2.0407   2.0628   2.0814   2.1267
   2.1614   2.1772   2.2293   2.2516   2.2879   2.2947   2.3282   2.3786
   2.3934   2.4386   2.4473   2.4823   2.5202   2.5443   2.5576   2.5892
   2.6344   2.6720   2.7047   2.7286   2.7739   2.8246   2.8679   2.9140
   2.9495   2.9928   3.0863   3.1599   3.2113   3.2500   3.3516   3.3868
     cgsolve_all iterations  73    anorm=    0.69E-07
     cgsolve_all iterations  73    anorm=    0.70E-07
     cgsolve_all iterations  73    anorm=    0.70E-07
     compute_u_kq: q = (    0.0000,    0.0200,    0.0000)
     Rotating WFCS
     ethr =  1.00E-14,  avg # of iterations = 23.0
     eigenvalues at k:
 -35.2714 -34.7814 -34.7736 -34.6949 -34.6877 -34.6119 -34.5205 -34.5084
 -34.3765 -34.3274 -34.2930 -34.1581 -33.9973 -17.3694 -16.9105 -16.7665
 -16.6833 -16.5136 -16.4807 -16.3723 -16.3502 -16.2986 -16.2305 -16.1801
 -16.1516 -16.1255 -16.0964 -16.0775 -16.0385 -16.0249 -15.9950 -15.9707
 -15.9510 -15.9362 -15.9130 -15.8790 -15.8667 -15.8485 -15.8224 -15.8029
 -15.7845 -15.7702 -15.7483 -15.7111 -15.6930 -15.6855 -15.6289 -15.5795
 -15.5710 -15.5622 -15.5209 -15.5119 -15.4980 -15.4826 -15.4458 -15.4401
 -15.4053 -15.3942 -15.3722 -15.3443 -15.3301 -15.2962 -15.2825 -15.2575
 -15.2021 -15.1874 -15.1669 -15.1374 -15.0879 -15.0062 -14.9218 -14.8303
 -14.6387 -14.0268 -13.9054 -13.7840 -13.7198 -13.6797 -13.6196 -13.4931
 -13.4364 -13.3643 -13.3305 -13.2995 -13.1601 -13.0847 -13.0725 -12.9999
 -12.9330 -12.8383 -12.7576 -12.7286 -12.6702 -12.6050 -12.5920 -12.5609
 -12.5120 -12.4721 -12.2874  -5.1488  -4.8874  -4.5004  -4.3038  -4.2683
  -4.1943  -4.1258  -4.0631  -4.0070  -3.9986  -3.8928  -3.7997  -3.6956
  -3.6531  -3.5919  -3.4411  -3.3653  -3.1354  -3.0054  -2.7362  -2.5085
  -2.1433  -2.0134  -1.7902  -1.6940  -1.5802  -1.4902  -1.4696  -1.4432
  -1.3747  -1.2729  -1.2339  -1.1753  -1.1303  -1.0027  -0.9032  -0.8548
  -0.8143  -0.8052  -0.7641  -0.6831  -0.6450  -0.5818  -0.5693  -0.5235
  -0.4746  -0.4393  -0.3965  -0.3234  -0.2786  -0.2488  -0.1991  -0.1547
  -0.0654  -0.0228  -0.0045   0.0883   0.1791   0.2357   0.3031   0.3807
   0.4113   0.4969   0.5066   0.5664   0.6683   0.7237   0.7706   0.7939
   0.8464   0.9044   0.9316   0.9728   1.0142   1.0440   1.0965   1.1375
   1.1770   1.2218   1.2559   1.3408   1.3596   1.3707   1.4271   1.4534
   1.4796   1.5217   1.5572   1.5737   1.5967   1.6325   1.6424   1.6832
   1.7051   1.7404   1.7637   1.7966   1.8123   1.8378   1.8672   1.9032
   1.9066   1.9553   1.9808   1.9905   2.0391   2.0591   2.0805   2.1260
   2.1604   2.1782   2.2317   2.2552   2.2893   2.2983   2.3308   2.3780
   2.3956   2.4372   2.4503   2.4831   2.5220   2.5458   2.5606   2.5908
   2.6364   2.6733   2.7023   2.7308   2.7758   2.8267   2.8716   2.9167
   2.9510   2.9907   3.0827   3.1583   3.2080   3.2460   3.3528   3.3861
     eigenvalues at k+q:
 -35.2714 -34.7814 -34.7736 -34.6949 -34.6877 -34.6119 -34.5204 -34.5083
 -34.3765 -34.3274 -34.2930 -34.1581 -33.9973 -17.3694 -16.9105 -16.7653
 -16.6849 -16.5139 -16.4815 -16.3728 -16.3504 -16.2940 -16.2310 -16.1826
 -16.1515 -16.1205 -16.0990 -16.0773 -16.0380 -16.0232 -15.9961 -15.9714
 -15.9543 -15.9347 -15.9137 -15.8794 -15.8666 -15.8493 -15.8233 -15.8025
 -15.7834 -15.7691 -15.7498 -15.7110 -15.6928 -15.6855 -15.6297 -15.5786
 -15.5709 -15.5594 -15.5260 -15.5110 -15.4998 -15.4809 -15.4451 -15.4402
 -15.4046 -15.3933 -15.3717 -15.3443 -15.3314 -15.2967 -15.2831 -15.2567
 -15.2017 -15.1867 -15.1655 -15.1380 -15.0882 -15.0076 -14.9210 -14.8303
 -14.6391 -14.0268 -13.9053 -13.7790 -13.7200 -13.6836 -13.6206 -13.4940
 -13.4376 -13.3675 -13.3310 -13.3002 -13.1612 -13.0826 -13.0711 -12.9964
 -12.9308 -12.8380 -12.7592 -12.7286 -12.6711 -12.6041 -12.5917 -12.5621
 -12.5112 -12.4718 -12.2884  -5.1492  -4.8869  -4.5002  -4.3042  -4.2688
  -4.1943  -4.1259  -4.0639  -4.0075  -3.9966  -3.8923  -3.7999  -3.6960
  -3.6529  -3.5920  -3.4400  -3.3663  -3.1355  -3.0061  -2.7363  -2.5076
  -2.1422  -2.0138  -1.7901  -1.6951  -1.5810  -1.4898  -1.4700  -1.4418
  -1.3772  -1.2725  -1.2318  -1.1762  -1.1331  -0.9998  -0.9019  -0.8594
  -0.8154  -0.8041  -0.7568  -0.6869  -0.6495  -0.5836  -0.5649  -0.5233
  -0.4791  -0.4388  -0.3959  -0.3206  -0.2744  -0.2495  -0.2000  -0.1554
  -0.0696  -0.0239  -0.0032   0.0898   0.1826   0.2358   0.2983   0.3757
   0.4097   0.4951   0.5091   0.5705   0.6696   0.7295   0.7698   0.7926
   0.8480   0.9018   0.9369   0.9813   1.0096   1.0415   1.0950   1.1350
   1.1795   1.2178   1.2575   1.3387   1.3600   1.3723   1.4248   1.4552
   1.4769   1.5229   1.5580   1.5740   1.5977   1.6324   1.6438   1.6833
   1.7016   1.7423   1.7669   1.7951   1.8145   1.8388   1.8676   1.9019
   1.9086   1.9551   1.9813   1.9898   2.0358   2.0576   2.0766   2.1252
   2.1617   2.1805   2.2315   2.2559   2.2889   2.2997   2.3295   2.3761
   2.3946   2.4377   2.4519   2.4842   2.5214   2.5477   2.5584   2.5927
   2.6365   2.6729   2.7010   2.7282   2.7749   2.8242   2.8715   2.9146
   2.9526   2.9922   3.0874   3.1578   3.2069   3.2458   3.3534   3.3858
     cgsolve_all iterations  73    anorm=    0.68E-07
     cgsolve_all iterations  73    anorm=    0.70E-07
     cgsolve_all iterations  73    anorm=    0.69E-07
     compute_u_kq: q = (    0.0000,   -0.0200,    0.0000)
     Rotating WFCS
     ethr =  1.00E-14,  avg # of iterations = 23.0
     eigenvalues at k:
 -35.2714 -34.7814 -34.7736 -34.6949 -34.6877 -34.6119 -34.5205 -34.5084
 -34.3765 -34.3274 -34.2930 -34.1581 -33.9973 -17.3694 -16.9105 -16.7665
 -16.6833 -16.5136 -16.4807 -16.3723 -16.3502 -16.2986 -16.2305 -16.1801
 -16.1516 -16.1255 -16.0964 -16.0775 -16.0385 -16.0249 -15.9950 -15.9707
 -15.9510 -15.9362 -15.9130 -15.8790 -15.8667 -15.8485 -15.8224 -15.8029
 -15.7845 -15.7702 -15.7483 -15.7111 -15.6930 -15.6855 -15.6289 -15.5795
 -15.5710 -15.5622 -15.5209 -15.5119 -15.4980 -15.4826 -15.4458 -15.4401
 -15.4053 -15.3942 -15.3722 -15.3443 -15.3301 -15.2962 -15.2825 -15.2575
 -15.2021 -15.1874 -15.1669 -15.1374 -15.0879 -15.0062 -14.9218 -14.8303
 -14.6387 -14.0268 -13.9054 -13.7840 -13.7198 -13.6797 -13.6196 -13.4931
 -13.4364 -13.3643 -13.3305 -13.2995 -13.1601 -13.0847 -13.0725 -12.9999
 -12.9330 -12.8383 -12.7576 -12.7286 -12.6702 -12.6050 -12.5920 -12.5609
 -12.5120 -12.4721 -12.2874  -5.1488  -4.8874  -4.5004  -4.3038  -4.2683
  -4.1943  -4.1258  -4.0631  -4.0070  -3.9986  -3.8928  -3.7997  -3.6956
  -3.6531  -3.5919  -3.4411  -3.3653  -3.1354  -3.0054  -2.7362  -2.5085
  -2.1433  -2.0134  -1.7902  -1.6940  -1.5802  -1.4902  -1.4696  -1.4432
  -1.3747  -1.2729  -1.2339  -1.1753  -1.1303  -1.0027  -0.9032  -0.8548
  -0.8143  -0.8052  -0.7641  -0.6831  -0.6450  -0.5818  -0.5693  -0.5235
  -0.4746  -0.4393  -0.3965  -0.3234  -0.2786  -0.2488  -0.1991  -0.1547
  -0.0654  -0.0228  -0.0045   0.0883   0.1791   0.2357   0.3031   0.3807
   0.4113   0.4969   0.5066   0.5664   0.6683   0.7237   0.7706   0.7939
   0.8464   0.9044   0.9316   0.9728   1.0142   1.0440   1.0965   1.1375
   1.1770   1.2218   1.2559   1.3408   1.3596   1.3707   1.4271   1.4534
   1.4796   1.5217   1.5572   1.5737   1.5967   1.6325   1.6424   1.6832
   1.7051   1.7404   1.7637   1.7966   1.8123   1.8378   1.8672   1.9032
   1.9066   1.9553   1.9808   1.9905   2.0391   2.0591   2.0805   2.1260
   2.1604   2.1782   2.2317   2.2552   2.2893   2.2983   2.3308   2.3780
   2.3956   2.4372   2.4503   2.4831   2.5220   2.5458   2.5606   2.5908
   2.6364   2.6733   2.7023   2.7308   2.7758   2.8267   2.8716   2.9167
   2.9510   2.9907   3.0827   3.1583   3.2080   3.2460   3.3528   3.3861
     eigenvalues at k+q:
 -35.2714 -34.7814 -34.7736 -34.6949 -34.6877 -34.6119 -34.5204 -34.5083
 -34.3765 -34.3274 -34.2930 -34.1581 -33.9973 -17.3694 -16.9105 -16.7675
 -16.6819 -16.5133 -16.4796 -16.3730 -16.3492 -16.3032 -16.2300 -16.1780
 -16.1520 -16.1306 -16.0932 -16.0771 -16.0389 -16.0266 -15.9941 -15.9703
 -15.9480 -15.9374 -15.9125 -15.8786 -15.8665 -15.8475 -15.8215 -15.8033
 -15.7859 -15.7707 -15.7471 -15.7113 -15.6933 -15.6853 -15.6282 -15.5808
 -15.5711 -15.5642 -15.5174 -15.5127 -15.4961 -15.4840 -15.4468 -15.4400
 -15.4055 -15.3952 -15.3727 -15.3448 -15.3289 -15.2953 -15.2819 -15.2578
 -15.2027 -15.1881 -15.1683 -15.1366 -15.0880 -15.0048 -14.9223 -14.8303
 -14.6382 -14.0271 -13.9059 -13.7886 -13.7195 -13.6761 -13.6177 -13.4921
 -13.4354 -13.3627 -13.3297 -13.2985 -13.1595 -13.0868 -13.0741 -13.0028
 -12.9348 -12.8385 -12.7566 -12.7286 -12.6696 -12.6063 -12.5923 -12.5595
 -12.5123 -12.4724 -12.2866  -5.1484  -4.8880  -4.5007  -4.3034  -4.2680
  -4.1945  -4.1259  -4.0625  -4.0066  -3.9996  -3.8933  -3.7995  -3.6951
  -3.6536  -3.5919  -3.4422  -3.3644  -3.1352  -3.0046  -2.7360  -2.5097
  -2.1446  -2.0131  -1.7902  -1.6925  -1.5796  -1.4911  -1.4692  -1.4435
  -1.3724  -1.2738  -1.2353  -1.1744  -1.1274  -1.0060  -0.9049  -0.8512
  -0.8137  -0.8055  -0.7712  -0.6798  -0.6400  -0.5820  -0.5713  -0.5255
  -0.4706  -0.4382  -0.3976  -0.3266  -0.2827  -0.2480  -0.1970  -0.1542
  -0.0608  -0.0226  -0.0052   0.0869   0.1743   0.2359   0.3062   0.3864
   0.4130   0.4982   0.5058   0.5624   0.6671   0.7169   0.7713   0.7953
   0.8448   0.9062   0.9270   0.9650   1.0190   1.0467   1.0978   1.1390
   1.1759   1.2257   1.2551   1.3417   1.3552   1.3728   1.4293   1.4522
   1.4824   1.5202   1.5574   1.5738   1.5955   1.6328   1.6410   1.6831
   1.7083   1.7384   1.7602   1.7979   1.8090   1.8365   1.8677   1.9021
   1.9070   1.9555   1.9801   1.9914   2.0413   2.0622   2.0841   2.1264
   2.1592   2.1757   2.2308   2.2549   2.2900   2.2970   2.3320   2.3801
   2.3963   2.4366   2.4492   2.4822   2.5224   2.5432   2.5636   2.5882
   2.6365   2.6733   2.7034   2.7330   2.7766   2.8284   2.8719   2.9192
   2.9502   2.9890   3.0775   3.1583   3.2091   3.2467   3.3518   3.3865
     cgsolve_all iterations  73    anorm=    0.68E-07
     cgsolve_all iterations  73    anorm=    0.69E-07
     cgsolve_all iterations  73    anorm=    0.69E-07
     compute_u_kq: q = (    0.0000,    0.0000,    0.0200)
     Rotating WFCS
     ethr =  1.00E-14,  avg # of iterations = 23.0
     eigenvalues at k:
 -35.2714 -34.7814 -34.7736 -34.6949 -34.6877 -34.6119 -34.5205 -34.5084
 -34.3765 -34.3274 -34.2930 -34.1581 -33.9973 -17.3694 -16.9105 -16.7665
 -16.6833 -16.5136 -16.4807 -16.3723 -16.3502 -16.2986 -16.2305 -16.1801
 -16.1516 -16.1255 -16.0964 -16.0775 -16.0385 -16.0249 -15.9950 -15.9707
 -15.9510 -15.9362 -15.9130 -15.8790 -15.8667 -15.8485 -15.8224 -15.8029
 -15.7845 -15.7702 -15.7483 -15.7111 -15.6930 -15.6855 -15.6289 -15.5795
 -15.5710 -15.5622 -15.5209 -15.5119 -15.4980 -15.4826 -15.4458 -15.4401
 -15.4053 -15.3942 -15.3722 -15.3443 -15.3301 -15.2962 -15.2825 -15.2575
 -15.2021 -15.1874 -15.1669 -15.1374 -15.0879 -15.0062 -14.9218 -14.8303
 -14.6387 -14.0268 -13.9054 -13.7840 -13.7198 -13.6797 -13.6196 -13.4931
 -13.4364 -13.3643 -13.3305 -13.2995 -13.1601 -13.0847 -13.0725 -12.9999
 -12.9330 -12.8383 -12.7576 -12.7286 -12.6702 -12.6050 -12.5920 -12.5609
 -12.5120 -12.4721 -12.2874  -5.1488  -4.8874  -4.5004  -4.3038  -4.2683
  -4.1943  -4.1258  -4.0631  -4.0070  -3.9986  -3.8928  -3.7997  -3.6956
  -3.6531  -3.5919  -3.4411  -3.3653  -3.1354  -3.0054  -2.7362  -2.5085
  -2.1433  -2.0134  -1.7902  -1.6940  -1.5802  -1.4902  -1.4696  -1.4432
  -1.3747  -1.2729  -1.2339  -1.1753  -1.1303  -1.0027  -0.9032  -0.8548
  -0.8143  -0.8052  -0.7641  -0.6831  -0.6450  -0.5818  -0.5693  -0.5235
  -0.4746  -0.4393  -0.3965  -0.3234  -0.2786  -0.2488  -0.1991  -0.1547
  -0.0654  -0.0228  -0.0045   0.0883   0.1791   0.2357   0.3031   0.3807
   0.4113   0.4969   0.5066   0.5664   0.6683   0.7237   0.7706   0.7939
   0.8464   0.9044   0.9316   0.9728   1.0142   1.0440   1.0965   1.1375
   1.1770   1.2218   1.2559   1.3408   1.3596   1.3707   1.4271   1.4534
   1.4796   1.5217   1.5572   1.5737   1.5967   1.6325   1.6424   1.6832
   1.7051   1.7404   1.7637   1.7966   1.8123   1.8378   1.8672   1.9032
   1.9066   1.9553   1.9808   1.9905   2.0391   2.0591   2.0805   2.1260
   2.1604   2.1782   2.2317   2.2552   2.2893   2.2983   2.3308   2.3780
   2.3956   2.4372   2.4503   2.4831   2.5220   2.5458   2.5606   2.5908
   2.6364   2.6733   2.7023   2.7308   2.7758   2.8267   2.8716   2.9167
   2.9510   2.9907   3.0827   3.1583   3.2080   3.2460   3.3528   3.3861
     eigenvalues at k+q:
 -35.2714 -34.7814 -34.7736 -34.6949 -34.6877 -34.6119 -34.5204 -34.5083
 -34.3765 -34.3274 -34.2930 -34.1581 -33.9973 -17.3694 -16.9106 -16.7666
 -16.6831 -16.5137 -16.4806 -16.3725 -16.3498 -16.2989 -16.2310 -16.1787
 -16.1528 -16.1254 -16.0967 -16.0787 -16.0379 -16.0250 -15.9950 -15.9697
 -15.9504 -15.9364 -15.9128 -15.8795 -15.8679 -15.8475 -15.8218 -15.8047
 -15.7823 -15.7706 -15.7488 -15.7123 -15.6938 -15.6847 -15.6271 -15.5793
 -15.5709 -15.5629 -15.5223 -15.5109 -15.4983 -15.4821 -15.4461 -15.4389
 -15.4050 -15.3958 -15.3715 -15.3439 -15.3309 -15.2965 -15.2823 -15.2569
 -15.2020 -15.1871 -15.1677 -15.1375 -15.0879 -15.0061 -14.9218 -14.8302
 -14.6386 -14.0266 -13.9055 -13.7847 -13.7188 -13.6798 -13.6193 -13.4942
 -13.4349 -13.3642 -13.3310 -13.2994 -13.1602 -13.0850 -13.0725 -13.0001
 -12.9331 -12.8383 -12.7577 -12.7286 -12.6704 -12.6052 -12.5919 -12.5608
 -12.5120 -12.4722 -12.2875  -5.1488  -4.8874  -4.5004  -4.3036  -4.2684
  -4.1944  -4.1258  -4.0631  -4.0073  -3.9985  -3.8930  -3.7996  -3.6956
  -3.6532  -3.5919  -3.4410  -3.3653  -3.1352  -3.0053  -2.7361  -2.5085
  -2.1433  -2.0134  -1.7910  -1.6934  -1.5805  -1.4904  -1.4687  -1.4416
  -1.3766  -1.2724  -1.2347  -1.1762  -1.1299  -1.0005  -0.9037  -0.8541
  -0.8151  -0.8050  -0.7636  -0.6843  -0.6447  -0.5811  -0.5674  -0.5267
  -0.4778  -0.4352  -0.3968  -0.3236  -0.2826  -0.2495  -0.2003  -0.1512
  -0.0633  -0.0253  -0.0014   0.0914   0.1783   0.2356   0.3019   0.3816
   0.4115   0.4987   0.5028   0.5669   0.6670   0.7224   0.7691   0.7938
   0.8498   0.9067   0.9312   0.9740   1.0146   1.0446   1.0920   1.1364
   1.1777   1.2204   1.2539   1.3396   1.3639   1.3706   1.4243   1.4511
   1.4780   1.5219   1.5569   1.5743   1.6022   1.6304   1.6429   1.6826
   1.7049   1.7412   1.7636   1.7953   1.8140   1.8420   1.8682   1.9020
   1.9069   1.9532   1.9805   1.9872   2.0405   2.0590   2.0806   2.1244
   2.1588   2.1804   2.2298   2.2578   2.2912   2.2972   2.3316   2.3797
   2.3967   2.4362   2.4504   2.4816   2.5213   2.5447   2.5622   2.5907
   2.6377   2.6716   2.7025   2.7304   2.7764   2.8266   2.8718   2.9166
   2.9509   2.9911   3.0823   3.1583   3.2080   3.2459   3.3527   3.3861
     cgsolve_all iterations  73    anorm=    0.68E-07
     cgsolve_all iterations  73    anorm=    0.68E-07
     cgsolve_all iterations  73    anorm=    0.70E-07
     compute_u_kq: q = (    0.0000,    0.0000,   -0.0200)
     Rotating WFCS
     ethr =  1.00E-14,  avg # of iterations = 23.0
     eigenvalues at k:
 -35.2714 -34.7814 -34.7736 -34.6949 -34.6877 -34.6119 -34.5205 -34.5084
 -34.3765 -34.3274 -34.2930 -34.1581 -33.9973 -17.3694 -16.9105 -16.7665
 -16.6833 -16.5136 -16.4807 -16.3723 -16.3502 -16.2986 -16.2305 -16.1801
 -16.1516 -16.1255 -16.0964 -16.0775 -16.0385 -16.0249 -15.9950 -15.9707
 -15.9510 -15.9362 -15.9130 -15.8790 -15.8667 -15.8485 -15.8224 -15.8029
 -15.7845 -15.7702 -15.7483 -15.7111 -15.6930 -15.6855 -15.6289 -15.5795
 -15.5710 -15.5622 -15.5209 -15.5119 -15.4980 -15.4826 -15.4458 -15.4401
 -15.4053 -15.3942 -15.3722 -15.3443 -15.3301 -15.2962 -15.2825 -15.2575
 -15.2021 -15.1874 -15.1669 -15.1374 -15.0879 -15.0062 -14.9218 -14.8303
 -14.6387 -14.0268 -13.9054 -13.7840 -13.7198 -13.6797 -13.6196 -13.4931
 -13.4364 -13.3643 -13.3305 -13.2995 -13.1601 -13.0847 -13.0725 -12.9999
 -12.9330 -12.8383 -12.7576 -12.7286 -12.6702 -12.6050 -12.5920 -12.5609
 -12.5120 -12.4721 -12.2874  -5.1488  -4.8874  -4.5004  -4.3038  -4.2683
  -4.1943  -4.1258  -4.0631  -4.0070  -3.9986  -3.8928  -3.7997  -3.6956
  -3.6531  -3.5919  -3.4411  -3.3653  -3.1354  -3.0054  -2.7362  -2.5085
  -2.1433  -2.0134  -1.7902  -1.6940  -1.5802  -1.4902  -1.4696  -1.4432
  -1.3747  -1.2729  -1.2339  -1.1753  -1.1303  -1.0027  -0.9032  -0.8548
  -0.8143  -0.8052  -0.7641  -0.6831  -0.6450  -0.5818  -0.5693  -0.5235
  -0.4746  -0.4393  -0.3965  -0.3234  -0.2786  -0.2488  -0.1991  -0.1547
  -0.0654  -0.0228  -0.0045   0.0883   0.1791   0.2357   0.3031   0.3807
   0.4113   0.4969   0.5066   0.5664   0.6683   0.7237   0.7706   0.7939
   0.8464   0.9044   0.9316   0.9728   1.0142   1.0440   1.0965   1.1375
   1.1770   1.2218   1.2559   1.3408   1.3596   1.3707   1.4271   1.4534
   1.4796   1.5217   1.5572   1.5737   1.5967   1.6325   1.6424   1.6832
   1.7051   1.7404   1.7637   1.7966   1.8123   1.8378   1.8672   1.9032
   1.9066   1.9553   1.9808   1.9905   2.0391   2.0591   2.0805   2.1260
   2.1604   2.1782   2.2317   2.2552   2.2893   2.2983   2.3308   2.3780
   2.3956   2.4372   2.4503   2.4831   2.5220   2.5458   2.5606   2.5908
   2.6364   2.6733   2.7023   2.7308   2.7758   2.8267   2.8716   2.9167
   2.9510   2.9907   3.0827   3.1583   3.2080   3.2460   3.3528   3.3861
     eigenvalues at k+q:
 -35.2714 -34.7814 -34.7736 -34.6949 -34.6877 -34.6119 -34.5204 -34.5083
 -34.3765 -34.3274 -34.2930 -34.1581 -33.9973 -17.3694 -16.9105 -16.7664
 -16.6835 -16.5136 -16.4807 -16.3722 -16.3507 -16.2984 -16.2301 -16.1815
 -16.1503 -16.1257 -16.0962 -16.0761 -16.0388 -16.0245 -15.9951 -15.9716
 -15.9517 -15.9362 -15.9136 -15.8782 -15.8655 -15.8497 -15.8229 -15.8014
 -15.7865 -15.7698 -15.7481 -15.7101 -15.6925 -15.6857 -15.6306 -15.5795
 -15.5711 -15.5615 -15.5197 -15.5129 -15.4975 -15.4829 -15.4458 -15.4413
 -15.4055 -15.3927 -15.3728 -15.3446 -15.3292 -15.2959 -15.2828 -15.2582
 -15.2022 -15.1878 -15.1661 -15.1372 -15.0879 -15.0064 -14.9217 -14.8305
 -14.6387 -14.0270 -13.9053 -13.7832 -13.7207 -13.6797 -13.6199 -13.4920
 -13.4380 -13.3645 -13.3301 -13.2997 -13.1600 -13.0845 -13.0726 -12.9997
 -12.9329 -12.8384 -12.7576 -12.7287 -12.6701 -12.6049 -12.5920 -12.5609
 -12.5119 -12.4720 -12.2873  -5.1488  -4.8874  -4.5005  -4.3039  -4.2683
  -4.1943  -4.1258  -4.0632  -4.0067  -3.9988  -3.8927  -3.7997  -3.6956
  -3.6531  -3.5920  -3.4411  -3.3654  -3.1355  -3.0054  -2.7362  -2.5085
  -2.1433  -2.0134  -1.7897  -1.6940  -1.5801  -1.4901  -1.4707  -1.4446
  -1.3726  -1.2736  -1.2329  -1.1750  -1.1308  -1.0042  -0.9025  -0.8558
  -0.8148  -0.8052  -0.7639  -0.6822  -0.6445  -0.5828  -0.5707  -0.5212
  -0.4722  -0.4428  -0.3953  -0.3230  -0.2763  -0.2468  -0.1979  -0.1588
  -0.0672  -0.0219  -0.0056   0.0845   0.1797   0.2362   0.3041   0.3791
   0.4119   0.4939   0.5104   0.5673   0.6695   0.7245   0.7700   0.7950
   0.8441   0.9017   0.9322   0.9719   1.0136   1.0435   1.1008   1.1379
   1.1770   1.2221   1.2591   1.3412   1.3543   1.3724   1.4292   1.4560
   1.4817   1.5218   1.5575   1.5721   1.5926   1.6341   1.6426   1.6840
   1.7054   1.7387   1.7635   1.7974   1.8103   1.8332   1.8664   1.9028
   1.9080   1.9576   1.9806   1.9951   2.0373   2.0594   2.0801   2.1269
   2.1625   2.1760   2.2332   2.2526   2.2874   2.2999   2.3301   2.3768
   2.3950   2.4376   2.4501   2.4848   2.5228   2.5468   2.5587   2.5905
   2.6348   2.6749   2.7024   2.7309   2.7750   2.8269   2.8714   2.9167
   2.9512   2.9902   3.0830   3.1582   3.2081   3.2461   3.3527   3.3861
     cgsolve_all iterations  73    anorm=    0.69E-07
     cgsolve_all iterations  73    anorm=    0.69E-07
     cgsolve_all iterations  73    anorm=    0.70E-07

     End of magnetic susceptibility calculation

     f-sum rule (1st term):
          -463.4928         -0.0493         -0.0013
            -0.0505       -463.6661          0.0448
            -0.0014          0.0451       -463.7068

     f-sum rule (2nd term):
           -11.5412          0.0484          0.0042
             0.0475        -11.5335         -0.0448
             0.0034         -0.0451        -11.4922

     f-sum rule (should be  -475.1984):
          -475.0339         -0.0009          0.0028
            -0.0030       -475.1995         -0.0000
             0.0021          0.0000       -475.1990

     chi_bare pGv (HH) in paratec units:
      -124.856388      0.549109      0.566685
         0.480376   -124.373151     -0.275837
         0.601721     -0.283346   -121.940603

      -124.856388      0.549109      0.566685
         0.480376   -124.373151     -0.275837
         0.601721     -0.283346   -121.940603

     chi_bare vGv (VV) in paratec units:
      -121.630895      0.457580      0.553260
         0.457392   -121.633629     -0.190707
         0.553119     -0.190767   -119.343083

      -121.630895      0.457580      0.553260
         0.457392   -121.633629     -0.190707
         0.553119     -0.190767   -119.343083

     chi_bare pGv (HH) in 10^{-6} cm^3/mol:
          -593.3293          2.6094          2.6929
             2.2828       -591.0329         -1.3108
             2.8594         -1.3465       -579.4732

     chi_bare vGv (VV) in 10^{-6} cm^3/mol:
          -578.0015          2.1745          2.6291
             2.1736       -578.0145         -0.9063
             2.6285         -0.9065       -567.1296

     Contributions to the NMR chemical shifts: -------------------------------

     Macroscopic shape contribution in ppm:                    7.42
             7.4923         -0.0000         -0.0000
            -0.0000          7.4633          0.0000
            -0.0000          0.0000          7.3174


     Core contribution in ppm:

     Atom  1  O   pos: ( -0.105602  1.239922  0.180223)  core sigma:         271.07
     Atom  2  H   pos: (  0.011554  1.329277  0.149736)  core sigma:           0.00
     Atom  3  H   pos: ( -0.173993  1.315541  0.294676)  core sigma:           0.00
     Atom  4  O   pos: (  0.308684  0.477661  0.361884)  core sigma:         271.07
     Atom  5  H   pos: (  0.266198  0.383923  0.467671)  core sigma:           0.00
     Atom  6  H   pos: (  0.411381  0.568708  0.425301)  core sigma:           0.00
     Atom  7  O   pos: ( -0.241571  1.435847  0.479290)  core sigma:         271.07
     Atom  8  H   pos: ( -1.128930  1.552553  0.461640)  core sigma:           0.00
     Atom  9  H   pos: ( -0.363288  1.525475  0.452994)  core sigma:           0.00
     Atom 10  O   pos: (  0.430674 -0.545408  1.794775)  core sigma:         271.07
     Atom 11  H   pos: (  0.405576 -0.683697  1.736282)  core sigma:           0.00
     Atom 12  H   pos: (  0.310598 -0.479490  1.735041)  core sigma:           0.00
     Atom 13  O   pos: (  0.475748  0.192187  0.095444)  core sigma:         271.07
     Atom 14  H   pos: (  0.340333  0.117877  0.089211)  core sigma:           0.00
     Atom 15  H   pos: (  0.438230  0.312098  0.174994)  core sigma:           0.00
     Atom 16  O   pos: (  0.797372 -0.809207  1.671531)  core sigma:         271.07
     Atom 17  H   pos: ( -0.520868  1.043917  1.483542)  core sigma:           0.00
     Atom 18  H   pos: (  0.937223 -0.764471  1.646863)  core sigma:           0.00
     Atom 19  O   pos: (  0.073919  0.929169  0.374759)  core sigma:         271.07
     Atom 20  H   pos: (  0.209069  0.965462  0.420716)  core sigma:           0.00
     Atom 21  H   pos: (  0.018543  1.049080  0.303400)  core sigma:           0.00
     Atom 22  O   pos: ( -0.388011  0.714334  1.993693)  core sigma:         271.07
     Atom 23  H   pos: ( -0.299817  0.628440  1.913108)  core sigma:           0.00
     Atom 24  H   pos: ( -0.635998  1.583287  0.020218)  core sigma:           0.00
     Atom 25  Ca  pos: ( -0.160465  1.321495  0.857253)  core sigma:        1265.05
     Atom 26  Si  pos: ( -0.665337  1.265748  0.701988)  core sigma:         837.79
     Atom 27  O   pos: ( -0.839110  1.204220  0.861018)  core sigma:         271.07
     Atom 28  O   pos: ( -0.502402  1.403618  0.818513)  core sigma:         271.07
     Atom 29  O   pos: ( -0.574487  1.053787  0.606006)  core sigma:         271.07
     Atom 30  O   pos: ( -0.771031  1.379879  0.510850)  core sigma:         271.07
     Atom 31  Ca  pos: (  0.764968 -0.083247  0.870624)  core sigma:        1265.05
     Atom 32  Si  pos: (  0.255194  0.001891  0.722711)  core sigma:         837.79
     Atom 33  O   pos: (  0.124928 -0.137447  0.874592)  core sigma:         271.07
     Atom 34  O   pos: (  0.460296  0.081289  0.822699)  core sigma:         271.07
     Atom 35  O   pos: (  0.305238 -0.113342  0.504172)  core sigma:         271.07
     Atom 36  Ca  pos: ( -0.337839  0.900087  1.146332)  core sigma:        1265.05
     Atom 37  Si  pos: ( -0.834267  0.878252  1.350850)  core sigma:         837.79
     Atom 38  O   pos: ( -0.643570  1.012890  1.274994)  core sigma:         271.07
     Atom 39  O   pos: ( -0.006018  0.821775  1.193526)  core sigma:         271.07
     Atom 40  O   pos: ( -0.905722  0.949043  1.573393)  core sigma:         271.07
     Atom 41  Ca  pos: (  0.605230 -0.499440  1.205528)  core sigma:        1265.05
     Atom 42  Si  pos: (  0.084431 -0.423647  1.374114)  core sigma:         837.79
     Atom 43  O   pos: (  0.947810 -0.589741  1.243230)  core sigma:         271.07
     Atom 44  O   pos: (  0.305418 -0.398892  1.277340)  core sigma:         271.07
     Atom 45  O   pos: (  0.006704 -0.181764  1.332714)  core sigma:         271.07
     Atom 46  O   pos: (  0.066141 -0.471416  1.612263)  core sigma:         271.07
     Atom 47  Ca  pos: (  0.816997  0.087672  0.172088)  core sigma:        1265.05
     Atom 48  Ca  pos: ( -0.655850  0.766870  1.774878)  core sigma:        1265.05
     Atom 49  Si  pos: ( -0.743619  1.583942  0.373508)  core sigma:         837.79
     Atom 50  O   pos: ( -0.788138  1.516350  0.141712)  core sigma:         271.07
     Atom 51  O   pos: (  0.713474 -0.146279  0.464256)  core sigma:         271.07
     Atom 52  O   pos: ( -0.065238 -0.132003  1.932736)  core sigma:         271.07
     Atom 53  H   pos: ( -0.040128 -0.002056  1.867243)  core sigma:           0.00
     Atom 54  H   pos: ( -0.280428  0.861041 -0.010318)  core sigma:           0.00
     Atom 55  O   pos: ( -0.421225  0.944625  0.179321)  core sigma:         271.07
     Atom 56  H   pos: ( -0.341882  1.063820  0.211205)  core sigma:           0.00
     Atom 57  H   pos: ( -0.419257  0.859342  0.311879)  core sigma:           0.00
     Atom 58  O   pos: (  0.331452 -0.101657  1.640943)  core sigma:         271.07
     Atom 59  H   pos: (  0.214009 -0.183591  1.673793)  core sigma:           0.00
     Atom 60  H   pos: (  0.449629 -0.194384  1.610094)  core sigma:           0.00
     Atom 61  O   pos: ( -0.236747  0.285997  0.461142)  core sigma:         271.07
     Atom 62  H   pos: ( -0.119584  0.227612  0.534053)  core sigma:           0.00
     Atom 63  H   pos: (  0.646125  0.221594  0.550483)  core sigma:           0.00
     Atom 64  O   pos: ( -0.553709  0.190581  2.041525)  core sigma:         271.07
     Atom 65  H   pos: ( -0.720790  1.275174  0.038249)  core sigma:           0.00
     Atom 66  H   pos: ( -0.623097  1.060730  0.063723)  core sigma:           0.00
     Atom 67  O   pos: ( -0.119337  0.268609  1.882375)  core sigma:         271.07
     Atom 68  H   pos: ( -0.070470  0.399128  1.827076)  core sigma:           0.00
     Atom 69  H   pos: ( -0.071611  0.273302  2.024184)  core sigma:           0.00
     Atom 70  O   pos: ( -0.007263  0.639332  1.812955)  core sigma:         271.07
     Atom 71  H   pos: ( -0.000107  0.722149  1.947055)  core sigma:           0.00
     Atom 72  H   pos: ( -0.012129  0.749155  1.706260)  core sigma:           0.00
     Atom 73  Ca  pos: ( -0.492458  0.417030  0.964876)  core sigma:        1265.05
     Atom 74  Si  pos: (  0.021620  0.375467  0.820768)  core sigma:         837.79
     Atom 75  O   pos: ( -0.183505  0.283831  0.915643)  core sigma:         271.07
     Atom 76  O   pos: (  0.172540  0.403756  1.007384)  core sigma:         271.07
     Atom 77  O   pos: (  0.110687  0.198452  0.652000)  core sigma:         271.07
     Atom 78  O   pos: (  0.001472  0.576854  0.687304)  core sigma:         271.07
     Atom 79  Ca  pos: (  0.110638  0.843032  0.869189)  core sigma:        1265.05
     Atom 80  Si  pos: ( -0.418185  0.871334  0.691239)  core sigma:         837.79
     Atom 81  O   pos: ( -0.540658  0.750776  0.867107)  core sigma:         271.07
     Atom 82  O   pos: ( -0.225658  0.976331  0.802239)  core sigma:         271.07
     Atom 83  O   pos: ( -0.384333  0.735002  0.489031)  core sigma:         271.07
     Atom 84  Ca  pos: (  0.312996 -0.049913  1.215300)  core sigma:        1265.05
     Atom 85  Si  pos: ( -0.214196 -0.076190  1.380620)  core sigma:         837.79
     Atom 86  O   pos: ( -0.182930  0.157556  1.442178)  core sigma:         271.07
     Atom 87  O   pos: (  0.650611 -0.129706  1.188699)  core sigma:         271.07
     Atom 88  O   pos: (  0.682161 -0.226464  1.574523)  core sigma:         271.07
     Atom 89  Ca  pos: ( -0.043108  0.420022  1.280156)  core sigma:        1265.05
     Atom 90  Si  pos: ( -0.550370  0.486312  1.410264)  core sigma:         837.79
     Atom 91  O   pos: (  0.369468  0.250657  1.348457)  core sigma:         271.07
     Atom 92  O   pos: ( -0.371301  0.569831  1.261746)  core sigma:         271.07
     Atom 93  O   pos: ( -0.750848  0.641545  1.398388)  core sigma:         271.07
     Atom 94  O   pos: ( -0.490949  0.493258  1.648214)  core sigma:         271.07
     Atom 95  Ca  pos: (  0.788136 -0.446458  1.816462)  core sigma:        1265.05
     Atom 96  Ca  pos: ( -0.422319  0.168360  1.712270)  core sigma:        1265.05
     Atom 97  Ca  pos: ( -0.086077  0.616716  0.365544)  core sigma:        1265.05
     Atom 98  O   pos: ( -0.133814  0.433252  0.057351)  core sigma:         271.07
     Atom 99  H   pos: ( -0.012693  0.453427 -0.022469)  core sigma:           0.00
     Atom100  O   pos: (  0.140730 -0.008980  0.086470)  core sigma:         271.07
     Atom101  H   pos: ( -1.054722  1.741061  0.137331)  core sigma:           0.00

     Bare contribution in ppm:

     Atom  1  O   pos: ( -0.105602  1.239922  0.180223)  bare sigma:          65.38
            65.1930          2.6237         -1.5509
             2.6028         63.1992          3.6426
            -2.3285          3.0766         67.7592

     Atom  2  H   pos: (  0.011554  1.329277  0.149736)  bare sigma:          13.99
            22.7025         13.3193         -3.7100
            14.1463         14.0495         -1.5664
            -3.3518         -1.0320          5.2222

     Atom  3  H   pos: ( -0.173993  1.315541  0.294676)  bare sigma:          10.64
             4.5230         -5.9901        -12.0673
            -6.4079          7.7400         15.5701
           -11.9419         15.4013         19.6487

     Atom  4  O   pos: (  0.308684  0.477661  0.361884)  bare sigma:          74.91
            75.9354          6.5356         -3.6154
             7.3579         77.3774          1.8475
            -1.7912          2.8798         71.4066

     Atom  5  H   pos: (  0.266198  0.383923  0.467671)  bare sigma:          18.30
            14.5700          5.5430         -5.7970
             6.3029         20.2786         -9.1541
            -7.0479         -9.7082         20.0420

     Atom  6  H   pos: (  0.411381  0.568708  0.425301)  bare sigma:          13.94
            18.8534         14.2987          6.4496
            14.1830         16.7192          5.7175
             7.7342          7.1135          6.2479

     Atom  7  O   pos: ( -0.241571  1.435847  0.479290)  bare sigma:          64.30
            69.6907         -3.7277         -2.0826
            -3.7381         61.4128          4.4400
            -5.0034          5.1294         61.7994

     Atom  8  H   pos: ( -1.128930  1.552553  0.461640)  bare sigma:          14.96
            23.7965         13.1589         -0.6515
            13.7158         16.0537          0.9826
            -1.0419          0.5380          5.0241

     Atom  9  H   pos: ( -0.363288  1.525475  0.452994)  bare sigma:          11.56
            23.3063        -15.2189          4.0136
           -16.5349         11.4294         -3.6523
             4.2466         -3.3868         -0.0618

     Atom 10  O   pos: (  0.430674 -0.545408  1.794775)  bare sigma:          68.63
            72.7168          0.2093          4.9388
             0.9236         70.9099          1.5061
             3.7273          0.7878         62.2773

     Atom 11  H   pos: (  0.405576 -0.683697  1.736282)  bare sigma:          12.95
             3.6137          4.5760          3.7663
             3.6738         28.8357         11.3528
             3.0345         11.8290          6.3932

     Atom 12  H   pos: (  0.310598 -0.479490  1.735041)  bare sigma:          15.73
            25.2188         -8.5468          9.7461
            -7.3182         11.9534         -4.1528
             9.6196         -4.4637         10.0097

     Atom 13  O   pos: (  0.475748  0.192187  0.095444)  bare sigma:          68.97
            75.7664          5.5953          1.2477
             2.5344         66.8572          1.6924
             1.0149          0.9423         64.2987

     Atom 14  H   pos: (  0.340333  0.117877  0.089211)  bare sigma:          11.02
            25.2170         17.8077          1.1640
            15.4330          8.4963          1.5543
             1.1309          1.5005         -0.6409

     Atom 15  H   pos: (  0.438230  0.312098  0.174994)  bare sigma:          16.11
            10.1809         -5.1589         -4.4550
            -4.4879         21.6539         12.0177
            -3.6867         11.9900         16.4932

     Atom 16  O   pos: (  0.797372 -0.809207  1.671531)  bare sigma:          66.98
            64.5375          4.3191          4.8779
             7.5866         68.5803         -2.9511
             5.6333         -1.9134         67.8290

     Atom 17  H   pos: ( -0.520868  1.043917  1.483542)  bare sigma:          11.28
             9.8400          2.2575         13.6417
             1.8432         -0.5122         -0.4531
            14.9114          0.2614         24.5188

     Atom 18  H   pos: (  0.937223 -0.764471  1.646863)  bare sigma:          15.93
            25.9264          8.4214         -1.3102
             8.3259         13.3675         -0.8370
            -2.5596         -1.6610          8.4949

     Atom 19  O   pos: (  0.073919  0.929169  0.374759)  bare sigma:          72.65
            71.5474          4.1366          2.7378
             3.8643         79.0313         -3.4697
             2.8745         -3.3680         67.3863

     Atom 20  H   pos: (  0.209069  0.965462  0.420716)  bare sigma:          17.00
            27.2784          3.8042          9.0346
             5.0474         10.9849          1.6935
             8.2540          0.9947         12.7322

     Atom 21  H   pos: (  0.018543  1.049080  0.303400)  bare sigma:          13.45
             9.4332         -8.3232          6.7401
            -9.8863         21.8731        -12.3488
             7.4334        -11.7699          9.0365

     Atom 22  O   pos: ( -0.388011  0.714334  1.993693)  bare sigma:          53.76
            55.2253          8.7371          3.5627
             8.1906         49.8901         -1.7264
             1.3612         -0.1623         56.1796

     Atom 23  H   pos: ( -0.299817  0.628440  1.913108)  bare sigma:          15.75
            19.5125         -4.8323         -6.6252
            -5.3972         12.6256          6.3585
            -6.7188          5.4828         15.1040

     Atom 24  H   pos: ( -0.635998  1.583287  0.020218)  bare sigma:           5.94
             9.8360         11.1100        -18.2294
            12.0252         -1.3206        -10.9425
           -18.1190        -10.1611          9.3185

     Atom 25  Ca  pos: ( -0.160465  1.321495  0.857253)  bare sigma:         106.32
           110.2913         -3.0336         -1.3656
            -3.7136        111.3968         -2.0912
            -2.1080         -2.6105         97.2674

     Atom 26  Si  pos: ( -0.665337  1.265748  0.701988)  bare sigma:         -27.88
           -27.2119          2.7813          0.0999
             2.7280        -28.3809          0.0074
             0.9259         -0.2103        -28.0559

     Atom 27  O   pos: ( -0.839110  1.204220  0.861018)  bare sigma:          29.71
            34.5036         -1.7542          1.3843
            -2.6547         37.7596         -0.5466
             4.7691          0.5970         16.8730

     Atom 28  O   pos: ( -0.502402  1.403618  0.818513)  bare sigma:          31.82
            35.3566          0.7272          0.6545
             0.5802         40.2068         -0.3524
            -1.4274         -0.6156         19.9045

     Atom 29  O   pos: ( -0.574487  1.053787  0.606006)  bare sigma:          52.05
            50.7250         -9.8701          2.1030
            -9.3455         56.7669          3.4094
             1.5061          2.8815         48.6584

     Atom 30  O   pos: ( -0.771031  1.379879  0.510850)  bare sigma:          54.97
            47.1516         -3.8673          4.5788
            -2.5170         58.8701        -10.9252
             3.9924         -9.7377         58.8989

     Atom 31  Ca  pos: (  0.764968 -0.083247  0.870624)  bare sigma:         102.81
           102.3541         -3.0313         -1.5485
            -2.9268        105.9090         -0.7771
            -2.1873         -0.6647        100.1775

     Atom 32  Si  pos: (  0.255194  0.001891  0.722711)  bare sigma:         -27.97
           -24.8845          3.9701         -0.6599
             4.3887        -29.7213         -0.4826
            -0.0778         -0.3589        -29.2902

     Atom 33  O   pos: (  0.124928 -0.137447  0.874592)  bare sigma:          38.60
            40.2960          1.0521         -0.1037
             1.1719         42.9576         -1.1315
             1.4636         -0.4553         32.5446

     Atom 34  O   pos: (  0.460296  0.081289  0.822699)  bare sigma:          36.30
            38.1651          0.7162          3.5027
            -0.1280         39.5357          1.7481
             3.8353          0.8113         31.2018

     Atom 35  O   pos: (  0.305238 -0.113342  0.504172)  bare sigma:          49.31
            49.1099         -2.7927         -3.6401
            -2.9210         47.9857          6.9452
            -3.4034          6.1504         50.8291

     Atom 36  Ca  pos: ( -0.337839  0.900087  1.146332)  bare sigma:          99.37
           101.8061         -4.2961         -2.4037
            -3.9864        102.7687         -1.1945
            -1.5463         -0.7008         93.5364

     Atom 37  Si  pos: ( -0.834267  0.878252  1.350850)  bare sigma:         -28.21
           -27.4546          3.5982          1.5721
             3.5869        -33.6877          1.7877
             0.6945          1.9278        -23.4940

     Atom 38  O   pos: ( -0.643570  1.012890  1.274994)  bare sigma:          33.62
            33.7299          0.7951         -2.1044
            -0.0238         31.3260         -5.1333
            -5.5120         -7.0651         35.8092

     Atom 39  O   pos: ( -0.006018  0.821775  1.193526)  bare sigma:          31.54
            36.1777         -3.2411          1.5918
            -5.5220         15.8000         -2.1065
             0.7530         -0.6151         42.6485

     Atom 40  O   pos: ( -0.905722  0.949043  1.573393)  bare sigma:          39.29
            34.1345         -1.2893         -0.9721
            -1.3765         41.6301         -2.6175
             0.7298         -1.9441         42.1138

     Atom 41  Ca  pos: (  0.605230 -0.499440  1.205528)  bare sigma:         100.15
           109.2483         -7.8549         -3.6011
            -7.7485         99.8615         -2.3371
            -3.6057         -2.1019         91.3266

     Atom 42  Si  pos: (  0.084431 -0.423647  1.374114)  bare sigma:         -27.90
           -27.2208          3.9405         -1.9992
             3.9321        -33.9647          0.3742
            -1.5202          0.1038        -22.5111

     Atom 43  O   pos: (  0.947810 -0.589741  1.243230)  bare sigma:          28.51
            25.3611          1.6284          1.7207
             2.8596         32.0006          2.9769
             0.5491          3.2875         28.1708

     Atom 44  O   pos: (  0.305418 -0.398892  1.277340)  bare sigma:          29.50
            38.8052         -6.2491         -6.0191
           -10.1076         27.9933          2.0956
            -4.1922          0.3318         21.7005

     Atom 45  O   pos: (  0.006704 -0.181764  1.332714)  bare sigma:          44.66
            50.9994         -2.5827         -2.8915
            -1.6000         42.8367          0.4007
            -3.6004          1.0252         40.1400

     Atom 46  O   pos: (  0.066141 -0.471416  1.612263)  bare sigma:          33.26
            42.4174         -0.4790        -11.6441
            -0.4476         22.1638          2.5111
            -8.2458         -0.2616         35.1947

     Atom 47  Ca  pos: (  0.816997  0.087672  0.172088)  bare sigma:          99.95
            98.9862         -0.3572         -2.7783
            -0.1293        107.2540          0.9685
            -1.3632          0.7809         93.6130

     Atom 48  Ca  pos: ( -0.655850  0.766870  1.774878)  bare sigma:         103.97
           111.7572         -7.3207          3.4881
            -6.9438        102.7550         -1.0283
             3.9781         -1.9183         97.3935

     Atom 49  Si  pos: ( -0.743619  1.583942  0.373508)  bare sigma:         -27.88
           -25.9072          4.2735          2.5187
             4.5639        -31.3582          1.4429
             1.6694          1.4745        -26.3752

     Atom 50  O   pos: ( -0.788138  1.516350  0.141712)  bare sigma:          45.86
            44.1880          5.5804         -6.1349
             5.8640         42.9264          1.8417
            -5.1235          1.5268         50.4756

     Atom 51  O   pos: (  0.713474 -0.146279  0.464256)  bare sigma:          46.36
            50.4874          0.5495          3.2267
             0.6185         47.4810         -4.8997
             1.6873         -5.0809         41.1228

     Atom 52  O   pos: ( -0.065238 -0.132003  1.932736)  bare sigma:          69.14
            61.7693          0.0319         -5.1269
            -1.9137         75.2171          5.3529
            -3.5107          4.7597         70.4401

     Atom 53  H   pos: ( -0.040128 -0.002056  1.867243)  bare sigma:          16.54
             7.5807          0.6323         -2.5166
             1.1004         28.7784         -6.5189
            -2.0475         -5.0845         13.2692

     Atom 54  H   pos: ( -0.280428  0.861041 -0.010318)  bare sigma:          13.93
             7.1892         -3.7994        -13.2685
            -4.7662          7.3303          7.8306
           -12.5314          6.6672         27.2637

     Atom 55  O   pos: ( -0.421225  0.944625  0.179321)  bare sigma:          65.64
            59.8078         -0.5844         -1.7425
            -0.5798         63.8291         -7.7943
            -1.1768        -10.5957         73.2959

     Atom 56  H   pos: ( -0.341882  1.063820  0.211205)  bare sigma:          19.05
            18.9519         10.2362          0.7591
             9.6611         24.2435          0.5862
             0.9634          1.0169         13.9468

     Atom 57  H   pos: ( -0.419257  0.859342  0.311879)  bare sigma:           8.06
            -6.1295         -1.0368          1.4928
            -0.7874          7.4413        -18.4516
             1.0636        -20.1525         22.8741

     Atom 58  O   pos: (  0.331452 -0.101657  1.640943)  bare sigma:          67.48
            77.1167          4.2858         -2.8001
             2.9548         64.6991          0.3825
            -1.8473          1.2206         60.6265

     Atom 59  H   pos: (  0.214009 -0.183591  1.673793)  bare sigma:          17.31
            24.9165          8.2031         -3.9044
             9.7048         16.4584         -0.8478
            -4.0125         -0.5977         10.5413

     Atom 60  H   pos: (  0.449629 -0.194384  1.610094)  bare sigma:          11.08
            27.1836         -9.3482         -6.0358
           -10.6241          7.1020          2.9342
            -5.9160          2.6731         -1.0460

     Atom 61  O   pos: ( -0.236747  0.285997  0.461142)  bare sigma:          64.71
            67.1825         -1.0135          3.1770
            -2.1970         64.4527          2.3253
             3.7308          3.3002         62.4812

     Atom 62  H   pos: ( -0.119584  0.227612  0.534053)  bare sigma:          14.62
            24.7811         -4.7666         10.8135
            -6.1018          7.4878         -3.9704
            11.9126         -3.5267         11.6047

     Atom 63  H   pos: (  0.646125  0.221594  0.550483)  bare sigma:          17.78
            23.7421          3.7650         -5.9228
             4.3703         13.2679         -3.2081
            -6.8915         -3.2929         16.3334

     Atom 64  O   pos: ( -0.553709  0.190581  2.041525)  bare sigma:          72.32
            69.0522         -6.4054         -3.3233
            -6.0908         71.4919         -0.2660
            -1.6792          2.4796         76.4127

     Atom 65  H   pos: ( -0.720790  1.275174  0.038249)  bare sigma:          15.81
             7.2964         -5.2094         -2.9204
            -5.9315         28.2234          9.5013
            -3.4337         11.5810         11.9002

     Atom 66  H   pos: ( -0.623097  1.060730  0.063723)  bare sigma:          14.90
            16.0645        -10.8582          8.7795
           -10.9002         13.1278         -9.0518
             9.9214         -9.8004         15.5161

     Atom 67  O   pos: ( -0.119337  0.268609  1.882375)  bare sigma:          67.88
            60.4596          2.5421          6.4162
             3.8654         73.6100         -1.6198
             4.7457         -1.6657         69.5568

     Atom 68  H   pos: ( -0.070470  0.399128  1.827076)  bare sigma:          13.34
             4.6379          9.4035         -1.8806
             8.6837         29.0748         -8.5525
            -1.5871         -7.4183          6.3114

     Atom 69  H   pos: ( -0.071611  0.273302  2.024184)  bare sigma:          14.40
             6.4778          1.5776         11.1561
             2.0384          5.5697          0.4460
            11.2048         -0.4281         31.1618

     Atom 70  O   pos: ( -0.007263  0.639332  1.812955)  bare sigma:          58.15
            53.9499          9.2093         -3.8892
             7.7012         60.4463         -0.9274
            -1.3462          0.3805         60.0455

     Atom 71  H   pos: ( -0.000107  0.722149  1.947055)  bare sigma:           8.65
            -2.7891          3.3739          2.9822
             3.7343          5.3231         18.0194
             3.7450         16.5932         23.4127

     Atom 72  H   pos: ( -0.012129  0.749155  1.706260)  bare sigma:          11.24
             2.3031          4.6736         -3.8039
             4.8553         15.4212        -16.6609
            -3.9536        -15.7673         16.0066

     Atom 73  Ca  pos: ( -0.492458  0.417030  0.964876)  bare sigma:          98.08
           105.6654         -4.5831         -0.0296
            -5.2832         99.6519          5.1812
             0.6800          4.3236         88.9267

     Atom 74  Si  pos: (  0.021620  0.375467  0.820768)  bare sigma:         -28.44
           -27.8843          2.6218          2.0965
             2.5200        -29.1433         -3.6297
             2.4274         -4.6147        -28.3026

     Atom 75  O   pos: ( -0.183505  0.283831  0.915643)  bare sigma:          30.85
            37.5500         -1.1523         -1.8626
            -2.2718         33.4560          1.8395
            -0.5690          1.1993         21.5337

     Atom 76  O   pos: (  0.172540  0.403756  1.007384)  bare sigma:          25.17
            38.5512         -3.1553         -6.0390
            -4.7082         15.8650         -2.6344
            -8.3721         -1.7283         21.0866

     Atom 77  O   pos: (  0.110687  0.198452  0.652000)  bare sigma:          46.01
            46.2449         -8.4694          1.0163
            -7.3141         50.0030         -0.2092
             1.2437         -1.1688         41.7828

     Atom 78  O   pos: (  0.001472  0.576854  0.687304)  bare sigma:          25.63
            11.5822          1.1635          4.7061
             3.3796         25.5772          6.8805
             6.0254          3.6412         39.7444

     Atom 79  Ca  pos: (  0.110638  0.843032  0.869189)  bare sigma:         101.12
            97.2409          2.7940         -0.8374
             3.3939        106.6876          6.7347
            -1.8614          6.7801         99.4303

     Atom 80  Si  pos: ( -0.418185  0.871334  0.691239)  bare sigma:         -28.29
           -29.2273          2.8731         -0.4224
             3.2163        -30.2383          2.3151
            -0.4061          2.9739        -25.4163

     Atom 81  O   pos: ( -0.540658  0.750776  0.867107)  bare sigma:          30.54
            29.9534         -4.0931          3.2156
            -1.9298         40.1076         -5.1296
             4.6996         -0.6764         21.5707

     Atom 82  O   pos: ( -0.225658  0.976331  0.802239)  bare sigma:          31.46
            31.0744         -0.9948         -3.8574
             0.6495         35.8186         -1.2908
            -5.1160         -3.5857         27.4850

     Atom 83  O   pos: ( -0.384333  0.735002  0.489031)  bare sigma:          39.04
            41.9047         -6.2079         -8.5166
            -4.9384         35.8480          3.1014
            -7.3203          1.7719         39.3772

     Atom 84  Ca  pos: (  0.312996 -0.049913  1.215300)  bare sigma:         103.88
           103.5358          4.4475          1.2730
             3.7237        113.9778          5.4293
             1.3520          5.0269         94.1216

     Atom 85  Si  pos: ( -0.214196 -0.076190  1.380620)  bare sigma:         -28.57
           -31.7726          1.6282          0.6849
             1.0745        -25.1110          1.2749
             0.2010          0.1930        -28.8165

     Atom 86  O   pos: ( -0.182930  0.157556  1.442178)  bare sigma:          29.00
            25.0425         14.2383         -9.8156
            11.5438         35.1843         -9.4480
           -11.7406        -14.8711         26.7671

     Atom 87  O   pos: (  0.650611 -0.129706  1.188699)  bare sigma:          23.07
            26.2961         -2.3675         -2.7359
            -2.0148         10.7411         -2.3482
            -4.9012         -1.3918         32.1602

     Atom 88  O   pos: (  0.682161 -0.226464  1.574523)  bare sigma:          32.70
            27.6585        -13.0213          4.8697
            -7.2948         34.7560         -8.9612
             2.2106        -10.5057         35.6897

     Atom 89  Ca  pos: ( -0.043108  0.420022  1.280156)  bare sigma:         104.72
           106.7264          5.0984        -10.5121
             6.0446        105.5862         -7.7389
           -11.0781         -6.6436        101.8441

     Atom 90  Si  pos: ( -0.550370  0.486312  1.410264)  bare sigma:         -28.41
           -31.9898          3.4295         -0.2040
             3.5971        -27.3097          2.0652
            -0.2643          1.8415        -25.9424

     Atom 91  O   pos: (  0.369468  0.250657  1.348457)  bare sigma:          35.66
            24.5047          4.2207          4.5244
             5.7453         55.8069         13.3518
             4.1904         10.0992         26.6812

     Atom 92  O   pos: ( -0.371301  0.569831  1.261746)  bare sigma:          27.19
            25.3425         -1.3477          0.8103
            -0.3043         28.2611          1.1569
             2.4736          1.4726         27.9647

     Atom 93  O   pos: ( -0.750848  0.641545  1.398388)  bare sigma:          45.61
            47.7239         -2.0398          1.8263
            -1.3089         46.6914          0.9392
             0.5965          1.5332         42.4121

     Atom 94  O   pos: ( -0.490949  0.493258  1.648214)  bare sigma:          20.38
             9.6547        -10.8267        -11.2032
           -11.1293         47.1207         -0.1856
            -9.4995         -0.7143          4.3501

     Atom 95  Ca  pos: (  0.788136 -0.446458  1.816462)  bare sigma:         105.77
           108.5259         -0.0746         -0.8278
            -1.1337        102.5068         -1.0622
            -1.1803         -1.0431        106.2782

     Atom 96  Ca  pos: ( -0.422319  0.168360  1.712270)  bare sigma:         104.69
            99.0551         -0.0983         -3.4454
            -1.7664        109.3929          0.5810
            -3.8904          0.1962        105.6233

     Atom 97  Ca  pos: ( -0.086077  0.616716  0.365544)  bare sigma:         103.80
            97.8971         -1.0221          1.0165
            -1.8659         99.6917          6.8202
             0.8004          8.1578        113.8113

     Atom 98  O   pos: ( -0.133814  0.433252  0.057351)  bare sigma:          48.81
            21.3928         -1.9422         18.5659
             2.5869         66.4525         -3.3817
            13.0708         -0.7745         58.5900

     Atom 99  H   pos: ( -0.012693  0.453427 -0.022469)  bare sigma:          19.78
            21.9629          0.7094         -5.5841
             1.1756         15.0384         -1.8500
            -5.8806         -1.4407         22.3481

     Atom100  O   pos: (  0.140730 -0.008980  0.086470)  bare sigma:          51.38
            64.9283          0.8441         -1.0666
             1.3346         43.3663         14.1190
            -4.2953         13.5965         45.8579

     Atom101  H   pos: ( -1.054722  1.741061  0.137331)  bare sigma:          19.36
            17.4916         -4.1424          5.0629
            -4.0346         17.4854         -6.2678
             4.8874         -6.1469         23.1129

     Diamagnetic contribution in ppm:

     Atom  1  O   pos: ( -0.105602  1.239922  0.180223)  dia sigma:          18.10
            18.2969          0.2526         -0.4330
             0.2526         17.9958          0.1266
            -0.4330          0.1266         18.0153

     Atom  2  H   pos: (  0.011554  1.329277  0.149736)  dia sigma:           0.95
             0.9549         -0.0000         -0.0000
            -0.0000          0.9549         -0.0000
            -0.0000         -0.0000          0.9549

     Atom  3  H   pos: ( -0.173993  1.315541  0.294676)  dia sigma:           0.92
             0.9211         -0.0000         -0.0000
            -0.0000          0.9211         -0.0000
            -0.0000         -0.0000          0.9211

     Atom  4  O   pos: (  0.308684  0.477661  0.361884)  dia sigma:          17.97
            17.8266          0.6043          0.0390
             0.6043         18.0958         -0.2725
             0.0390         -0.2725         17.9989

     Atom  5  H   pos: (  0.266198  0.383923  0.467671)  dia sigma:           1.02
             1.0214         -0.0000         -0.0000
            -0.0000          1.0214         -0.0000
            -0.0000         -0.0000          1.0214

     Atom  6  H   pos: (  0.411381  0.568708  0.425301)  dia sigma:           0.94
             0.9418         -0.0000         -0.0000
            -0.0000          0.9418         -0.0000
            -0.0000         -0.0000          0.9418

     Atom  7  O   pos: ( -0.241571  1.435847  0.479290)  dia sigma:          18.08
            18.6015          0.0806          0.0999
             0.0806         18.1236         -0.0461
             0.0999         -0.0461         17.5042

     Atom  8  H   pos: ( -1.128930  1.552553  0.461640)  dia sigma:           1.00
             0.9965         -0.0000         -0.0000
            -0.0000          0.9965         -0.0000
            -0.0000         -0.0000          0.9965

     Atom  9  H   pos: ( -0.363288  1.525475  0.452994)  dia sigma:           0.91
             0.9111         -0.0000         -0.0000
            -0.0000          0.9111         -0.0000
            -0.0000         -0.0000          0.9111

     Atom 10  O   pos: (  0.430674 -0.545408  1.794775)  dia sigma:          18.06
            18.1009         -0.2978          0.3456
            -0.2978         18.4680          0.1289
             0.3456          0.1289         17.6192

     Atom 11  H   pos: (  0.405576 -0.683697  1.736282)  dia sigma:           0.93
             0.9336         -0.0000         -0.0000
            -0.0000          0.9336         -0.0000
            -0.0000         -0.0000          0.9336

     Atom 12  H   pos: (  0.310598 -0.479490  1.735041)  dia sigma:           0.98
             0.9793         -0.0000         -0.0000
            -0.0000          0.9793         -0.0000
            -0.0000         -0.0000          0.9793

     Atom 13  O   pos: (  0.475748  0.192187  0.095444)  dia sigma:          18.11
            18.1719          0.1776         -0.0722
             0.1776         18.4065          0.5115
            -0.0722          0.5115         17.7431

     Atom 14  H   pos: (  0.340333  0.117877  0.089211)  dia sigma:           0.90
             0.9000         -0.0000         -0.0000
            -0.0000          0.9000         -0.0000
            -0.0000         -0.0000          0.9000

     Atom 15  H   pos: (  0.438230  0.312098  0.174994)  dia sigma:           0.99
             0.9898         -0.0000         -0.0000
            -0.0000          0.9898         -0.0000
            -0.0000         -0.0000          0.9898

     Atom 16  O   pos: (  0.797372 -0.809207  1.671531)  dia sigma:          18.11
            18.6161          0.2467          0.2042
             0.2467         17.5462         -0.1073
             0.2042         -0.1073         18.1668

     Atom 17  H   pos: ( -0.520868  1.043917  1.483542)  dia sigma:           0.90
             0.9039         -0.0000         -0.0000
            -0.0000          0.9039         -0.0000
            -0.0000         -0.0000          0.9039

     Atom 18  H   pos: (  0.937223 -0.764471  1.646863)  dia sigma:           0.98
             0.9762         -0.0000         -0.0000
            -0.0000          0.9762         -0.0000
            -0.0000         -0.0000          0.9762

     Atom 19  O   pos: (  0.073919  0.929169  0.374759)  dia sigma:          18.28
            18.6732         -0.0213          0.5189
            -0.0213         18.2990         -0.3057
             0.5189         -0.3057         17.8709

     Atom 20  H   pos: (  0.209069  0.965462  0.420716)  dia sigma:           1.01
             1.0077         -0.0000         -0.0000
            -0.0000          1.0077         -0.0000
            -0.0000         -0.0000          1.0077

     Atom 21  H   pos: (  0.018543  1.049080  0.303400)  dia sigma:           0.95
             0.9522         -0.0000         -0.0000
            -0.0000          0.9522         -0.0000
            -0.0000         -0.0000          0.9522

     Atom 22  O   pos: ( -0.388011  0.714334  1.993693)  dia sigma:          18.30
            18.3301         -0.1659         -0.5540
            -0.1659         18.3194          0.1027
            -0.5540          0.1027         18.2571

     Atom 23  H   pos: ( -0.299817  0.628440  1.913108)  dia sigma:           1.00
             1.0017         -0.0000         -0.0000
            -0.0000          1.0017         -0.0000
            -0.0000         -0.0000          1.0017

     Atom 24  H   pos: ( -0.635998  1.583287  0.020218)  dia sigma:           0.81
             0.8116         -0.0000         -0.0000
            -0.0000          0.8116         -0.0000
            -0.0000         -0.0000          0.8116

     Atom 25  Ca  pos: ( -0.160465  1.321495  0.857253)  dia sigma:          -4.23
            -4.2473          0.0091         -0.0005
             0.0091         -4.2353          0.0052
            -0.0005          0.0052         -4.2015

     Atom 26  Si  pos: ( -0.665337  1.265748  0.701988)  dia sigma:           1.96
             1.9490         -0.0289          0.0035
            -0.0289          1.9666         -0.0022
             0.0035         -0.0022          1.9558

     Atom 27  O   pos: ( -0.839110  1.204220  0.861018)  dia sigma:          17.84
            17.8996          0.0399         -0.1176
             0.0399         17.7477         -0.0644
            -0.1176         -0.0644         17.8744

     Atom 28  O   pos: ( -0.502402  1.403618  0.818513)  dia sigma:          17.85
            17.8540          0.0987          0.1469
             0.0987         17.9029          0.1076
             0.1469          0.1076         17.8078

     Atom 29  O   pos: ( -0.574487  1.053787  0.606006)  dia sigma:          18.19
            18.1493         -0.2656          0.0703
            -0.2656         18.4255          0.0519
             0.0703          0.0519         18.0063

     Atom 30  O   pos: ( -0.771031  1.379879  0.510850)  dia sigma:          18.40
            18.2395         -0.0344          0.1087
            -0.0344         18.4857         -0.3199
             0.1087         -0.3199         18.4782

     Atom 31  Ca  pos: (  0.764968 -0.083247  0.870624)  dia sigma:          -4.23
            -4.2209          0.0116          0.0074
             0.0116         -4.2416         -0.0003
             0.0074         -0.0003         -4.2148

     Atom 32  Si  pos: (  0.255194  0.001891  0.722711)  dia sigma:           1.92
             1.8882         -0.0423          0.0010
            -0.0423          1.9381          0.0111
             0.0010          0.0111          1.9299

     Atom 33  O   pos: (  0.124928 -0.137447  0.874592)  dia sigma:          17.67
            17.6462          0.0834         -0.1127
             0.0834         17.6532         -0.1172
            -0.1127         -0.1172         17.7130

     Atom 34  O   pos: (  0.460296  0.081289  0.822699)  dia sigma:          17.75
            17.8282          0.0855          0.0912
             0.0855         17.6856          0.0126
             0.0912          0.0126         17.7339

     Atom 35  O   pos: (  0.305238 -0.113342  0.504172)  dia sigma:          18.19
            18.2213         -0.1853         -0.1927
            -0.1853         18.0960          0.2676
            -0.1927          0.2676         18.2631

     Atom 36  Ca  pos: ( -0.337839  0.900087  1.146332)  dia sigma:          -4.20
            -4.2184         -0.0016          0.0053
            -0.0016         -4.2107          0.0051
             0.0053          0.0051         -4.1770

     Atom 37  Si  pos: ( -0.834267  0.878252  1.350850)  dia sigma:           1.94
             1.9264         -0.0362         -0.0019
            -0.0362          1.9875         -0.0188
            -0.0019         -0.0188          1.8944

     Atom 38  O   pos: ( -0.643570  1.012890  1.274994)  dia sigma:          17.82
            17.9285          0.1667         -0.0049
             0.1667         17.7522         -0.0374
            -0.0049         -0.0374         17.7674

     Atom 39  O   pos: ( -0.006018  0.821775  1.193526)  dia sigma:          17.83
            17.8467          0.0793          0.1665
             0.0793         17.7326          0.0678
             0.1665          0.0678         17.8963

     Atom 40  O   pos: ( -0.905722  0.949043  1.573393)  dia sigma:          17.66
            17.5835          0.0488         -0.0339
             0.0488         17.5351          0.0834
            -0.0339          0.0834         17.8671

     Atom 41  Ca  pos: (  0.605230 -0.499440  1.205528)  dia sigma:          -4.19
            -4.2265          0.0146          0.0162
             0.0146         -4.1859          0.0090
             0.0162          0.0090         -4.1612

     Atom 42  Si  pos: (  0.084431 -0.423647  1.374114)  dia sigma:           1.94
             1.9285         -0.0369          0.0201
            -0.0369          1.9904         -0.0024
             0.0201         -0.0024          1.8918

     Atom 43  O   pos: (  0.947810 -0.589741  1.243230)  dia sigma:          17.81
            17.7521          0.0871          0.1092
             0.0871         17.8235          0.1438
             0.1092          0.1438         17.8531

     Atom 44  O   pos: (  0.305418 -0.398892  1.277340)  dia sigma:          17.91
            17.9944          0.0881         -0.1137
             0.0881         17.8007         -0.0718
            -0.1137         -0.0718         17.9225

     Atom 45  O   pos: (  0.006704 -0.181764  1.332714)  dia sigma:          18.30
            18.3532         -0.2163         -0.0654
            -0.2163         18.5143         -0.0717
            -0.0654         -0.0717         18.0188

     Atom 46  O   pos: (  0.066141 -0.471416  1.612263)  dia sigma:          17.65
            17.5452          0.0514         -0.0075
             0.0514         17.5298         -0.0450
            -0.0075         -0.0450         17.8642

     Atom 47  Ca  pos: (  0.816997  0.087672  0.172088)  dia sigma:          -4.23
            -4.2263         -0.0000          0.0094
            -0.0000         -4.2597         -0.0093
             0.0094         -0.0093         -4.2085

     Atom 48  Ca  pos: ( -0.655850  0.766870  1.774878)  dia sigma:          -4.20
            -4.2230          0.0247         -0.0208
             0.0247         -4.1921         -0.0002
            -0.0208         -0.0002         -4.1722

     Atom 49  Si  pos: ( -0.743619  1.583942  0.373508)  dia sigma:           1.91
             1.9050         -0.0395         -0.0176
            -0.0395          1.9359         -0.0140
            -0.0176         -0.0140          1.8993

     Atom 50  O   pos: ( -0.788138  1.516350  0.141712)  dia sigma:          17.73
            17.6612          0.0874         -0.0374
             0.0874         17.6069          0.1497
            -0.0374          0.1497         17.9330

     Atom 51  O   pos: (  0.713474 -0.146279  0.464256)  dia sigma:          17.58
            17.7587          0.0993          0.0822
             0.0993         17.4998         -0.0129
             0.0822         -0.0129         17.4956

     Atom 52  O   pos: ( -0.065238 -0.132003  1.932736)  dia sigma:          18.16
            17.6770          0.1214         -0.4731
             0.1214         18.3350         -0.2225
            -0.4731         -0.2225         18.4609

     Atom 53  H   pos: ( -0.040128 -0.002056  1.867243)  dia sigma:           1.01
             1.0059         -0.0000         -0.0000
            -0.0000          1.0059         -0.0000
            -0.0000         -0.0000          1.0059

     Atom 54  H   pos: ( -0.280428  0.861041 -0.010318)  dia sigma:           0.97
             0.9687         -0.0000         -0.0000
            -0.0000          0.9687         -0.0000
            -0.0000         -0.0000          0.9687

     Atom 55  O   pos: ( -0.421225  0.944625  0.179321)  dia sigma:          18.03
            17.7376          0.4712          0.1066
             0.4712         18.4001         -0.1223
             0.1066         -0.1223         17.9461

     Atom 56  H   pos: ( -0.341882  1.063820  0.211205)  dia sigma:           1.04
             1.0426         -0.0000         -0.0000
            -0.0000          1.0426         -0.0000
            -0.0000         -0.0000          1.0426

     Atom 57  H   pos: ( -0.419257  0.859342  0.311879)  dia sigma:           0.86
             0.8615         -0.0000         -0.0000
            -0.0000          0.8615         -0.0000
            -0.0000         -0.0000          0.8615

     Atom 58  O   pos: (  0.331452 -0.101657  1.640943)  dia sigma:          18.15
            18.6970          0.0984         -0.3490
             0.0984         18.1675         -0.0281
            -0.3490         -0.0281         17.5861

     Atom 59  H   pos: (  0.214009 -0.183591  1.673793)  dia sigma:           1.02
             1.0173         -0.0000         -0.0000
            -0.0000          1.0173         -0.0000
            -0.0000         -0.0000          1.0173

     Atom 60  H   pos: (  0.449629 -0.194384  1.610094)  dia sigma:           0.91
             0.9095         -0.0000         -0.0000
            -0.0000          0.9095         -0.0000
            -0.0000         -0.0000          0.9095

     Atom 61  O   pos: ( -0.236747  0.285997  0.461142)  dia sigma:          18.24
            18.9463         -0.0603         -0.1078
            -0.0603         17.7116         -0.4035
            -0.1078         -0.4035         18.0579

     Atom 62  H   pos: ( -0.119584  0.227612  0.534053)  dia sigma:           0.98
             0.9768         -0.0000         -0.0000
            -0.0000          0.9768         -0.0000
            -0.0000         -0.0000          0.9768

     Atom 63  H   pos: (  0.646125  0.221594  0.550483)  dia sigma:           1.01
             1.0130         -0.0000         -0.0000
            -0.0000          1.0130         -0.0000
            -0.0000         -0.0000          1.0130

     Atom 64  O   pos: ( -0.553709  0.190581  2.041525)  dia sigma:          18.19
            17.7251         -0.4540          0.2611
            -0.4540         18.6622          0.0587
             0.2611          0.0587         18.1731

     Atom 65  H   pos: ( -0.720790  1.275174  0.038249)  dia sigma:           0.99
             0.9882         -0.0000         -0.0000
            -0.0000          0.9882         -0.0000
            -0.0000         -0.0000          0.9882

     Atom 66  H   pos: ( -0.623097  1.060730  0.063723)  dia sigma:           0.98
             0.9787         -0.0000         -0.0000
            -0.0000          0.9787         -0.0000
            -0.0000         -0.0000          0.9787

     Atom 67  O   pos: ( -0.119337  0.268609  1.882375)  dia sigma:          18.22
            17.7559          0.2784          0.1770
             0.2784         18.2826         -0.3183
             0.1770         -0.3183         18.6196

     Atom 68  H   pos: ( -0.070470  0.399128  1.827076)  dia sigma:           0.96
             0.9589         -0.0000         -0.0000
            -0.0000          0.9589         -0.0000
            -0.0000         -0.0000          0.9589

     Atom 69  H   pos: ( -0.071611  0.273302  2.024184)  dia sigma:           0.97
             0.9710         -0.0000         -0.0000
            -0.0000          0.9710         -0.0000
            -0.0000         -0.0000          0.9710

     Atom 70  O   pos: ( -0.007263  0.639332  1.812955)  dia sigma:          18.05
            17.5464         -0.0125          0.0768
            -0.0125         18.1072         -0.0943
             0.0768         -0.0943         18.4935

     Atom 71  H   pos: ( -0.000107  0.722149  1.947055)  dia sigma:           0.87
             0.8703         -0.0000         -0.0000
            -0.0000          0.8703         -0.0000
            -0.0000         -0.0000          0.8703

     Atom 72  H   pos: ( -0.012129  0.749155  1.706260)  dia sigma:           0.92
             0.9176         -0.0000         -0.0000
            -0.0000          0.9176         -0.0000
            -0.0000         -0.0000          0.9176

     Atom 73  Ca  pos: ( -0.492458  0.417030  0.964876)  dia sigma:          -4.20
            -4.2293          0.0101         -0.0039
             0.0101         -4.2010         -0.0192
            -0.0039         -0.0192         -4.1585

     Atom 74  Si  pos: (  0.021620  0.375467  0.820768)  dia sigma:           1.98
             1.9738         -0.0312         -0.0231
            -0.0312          1.9948          0.0490
            -0.0231          0.0490          1.9710

     Atom 75  O   pos: ( -0.183505  0.283831  0.915643)  dia sigma:          17.80
            17.8074          0.0871         -0.1493
             0.0871         17.7776         -0.0294
            -0.1493         -0.0294         17.8042

     Atom 76  O   pos: (  0.172540  0.403756  1.007384)  dia sigma:          17.79
            17.7366         -0.0416          0.1061
            -0.0416         17.7375          0.0597
             0.1061          0.0597         17.8934

     Atom 77  O   pos: (  0.110687  0.198452  0.652000)  dia sigma:          18.02
            17.9717         -0.2718          0.0107
            -0.2718         18.1486          0.0967
             0.0107          0.0967         17.9285

     Atom 78  O   pos: (  0.001472  0.576854  0.687304)  dia sigma:          17.86
            17.7242         -0.0051         -0.0265
            -0.0051         17.9948         -0.1511
            -0.0265         -0.1511         17.8738

     Atom 79  Ca  pos: (  0.110638  0.843032  0.869189)  dia sigma:          -4.21
            -4.2060         -0.0040         -0.0008
            -0.0040         -4.2353         -0.0206
            -0.0008         -0.0206         -4.1975

     Atom 80  Si  pos: ( -0.418185  0.871334  0.691239)  dia sigma:           1.91
             1.9202         -0.0368          0.0044
            -0.0368          1.9313         -0.0223
             0.0044         -0.0223          1.8766

     Atom 81  O   pos: ( -0.540658  0.750776  0.867107)  dia sigma:          17.72
            17.6950          0.0250         -0.1129
             0.0250         17.6835         -0.0979
            -0.1129         -0.0979         17.7927

     Atom 82  O   pos: ( -0.225658  0.976331  0.802239)  dia sigma:          17.74
            17.7896          0.0870          0.1573
             0.0870         17.6774          0.0992
             0.1573          0.0992         17.7422

     Atom 83  O   pos: ( -0.384333  0.735002  0.489031)  dia sigma:          17.80
            17.6523          0.0455          0.0125
             0.0455         17.7594          0.1513
             0.0125          0.1513         17.9951

     Atom 84  Ca  pos: (  0.312996 -0.049913  1.215300)  dia sigma:          -4.19
            -4.2021         -0.0152          0.0040
            -0.0152         -4.2244         -0.0107
             0.0040         -0.0107         -4.1495

     Atom 85  Si  pos: ( -0.214196 -0.076190  1.380620)  dia sigma:           1.96
             1.9837         -0.0148         -0.0055
            -0.0148          1.9305         -0.0064
            -0.0055         -0.0064          1.9547

     Atom 86  O   pos: ( -0.182930  0.157556  1.442178)  dia sigma:          17.73
            17.6164          0.0704         -0.0638
             0.0704         17.9203          0.1027
            -0.0638          0.1027         17.6397

     Atom 87  O   pos: (  0.650611 -0.129706  1.188699)  dia sigma:          17.86
            17.8456          0.0431          0.1614
             0.0431         17.7491          0.0640
             0.1614          0.0640         17.9800

     Atom 88  O   pos: (  0.682161 -0.226464  1.574523)  dia sigma:          17.72
            17.6456          0.0544         -0.1372
             0.0544         17.7661         -0.1070
            -0.1372         -0.1070         17.7522

     Atom 89  Ca  pos: ( -0.043108  0.420022  1.280156)  dia sigma:          -4.21
            -4.2234         -0.0165          0.0271
            -0.0165         -4.2033          0.0200
             0.0271          0.0200         -4.1891

     Atom 90  Si  pos: ( -0.550370  0.486312  1.410264)  dia sigma:           1.95
             1.9764         -0.0399          0.0027
            -0.0399          1.9447         -0.0157
             0.0027         -0.0157          1.9147

     Atom 91  O   pos: (  0.369468  0.250657  1.348457)  dia sigma:          17.70
            17.6342          0.1036          0.0390
             0.1036         17.8148          0.0822
             0.0390          0.0822         17.6544

     Atom 92  O   pos: ( -0.371301  0.569831  1.261746)  dia sigma:          17.80
            17.8939          0.0598         -0.1691
             0.0598         17.6913         -0.0610
            -0.1691         -0.0610         17.8113

     Atom 93  O   pos: ( -0.750848  0.641545  1.398388)  dia sigma:          18.29
            18.3667         -0.2367          0.0498
            -0.2367         18.4936         -0.0577
             0.0498         -0.0577         18.0170

     Atom 94  O   pos: ( -0.490949  0.493258  1.648214)  dia sigma:          17.73
            17.5978         -0.0132          0.0263
            -0.0132         17.6551          0.0243
             0.0263          0.0243         17.9394

     Atom 95  Ca  pos: (  0.788136 -0.446458  1.816462)  dia sigma:          -4.23
            -4.2369         -0.0027          0.0014
            -0.0027         -4.2231          0.0097
             0.0014          0.0097         -4.2207

     Atom 96  Ca  pos: ( -0.422319  0.168360  1.712270)  dia sigma:          -4.22
            -4.2159         -0.0040          0.0153
            -0.0040         -4.2336         -0.0020
             0.0153         -0.0020         -4.2248

     Atom 97  Ca  pos: ( -0.086077  0.616716  0.365544)  dia sigma:          -4.23
            -4.2113         -0.0025          0.0016
            -0.0025         -4.2086         -0.0164
             0.0016         -0.0164         -4.2570

     Atom 98  O   pos: ( -0.133814  0.433252  0.057351)  dia sigma:          17.66
            18.0362          0.1262         -0.4378
             0.1262         17.2835         -0.0610
            -0.4378         -0.0610         17.6730

     Atom 99  H   pos: ( -0.012693  0.453427 -0.022469)  dia sigma:           1.06
             1.0559         -0.0000         -0.0000
            -0.0000          1.0559         -0.0000
            -0.0000         -0.0000          1.0559

     Atom100  O   pos: (  0.140730 -0.008980  0.086470)  dia sigma:          17.71
            17.4864         -0.1251          0.2253
            -0.1251         17.7457         -0.4057
             0.2253         -0.4057         17.9000

     Atom101  H   pos: ( -1.054722  1.741061  0.137331)  dia sigma:           1.05
             1.0526         -0.0000         -0.0000
            -0.0000          1.0526         -0.0000
            -0.0000         -0.0000          1.0526

     Paramagnetic contribution in ppm:

     Atom  1  O   pos: ( -0.105602  1.239922  0.180223)  para sigma:         -35.06
           -34.3843          5.2937         -8.7867
             5.1755        -40.1964          8.8200
           -10.9635          7.6259        -30.6074

     Atom  2  H   pos: (  0.011554  1.329277  0.149736)  para sigma:           0.00
             0.0000          0.0000          0.0000
             0.0000          0.0000          0.0000
             0.0000          0.0000          0.0000

     Atom  3  H   pos: ( -0.173993  1.315541  0.294676)  para sigma:           0.00
             0.0000          0.0000          0.0000
             0.0000          0.0000          0.0000
             0.0000          0.0000          0.0000

     Atom  4  O   pos: (  0.308684  0.477661  0.361884)  para sigma:         -10.39
            -8.9775         20.8286         -6.0693
            22.0207         -4.8909          0.8659
            -1.5978          2.8059        -17.2923

     Atom  5  H   pos: (  0.266198  0.383923  0.467671)  para sigma:           0.00
             0.0000          0.0000          0.0000
             0.0000          0.0000          0.0000
             0.0000          0.0000          0.0000

     Atom  6  H   pos: (  0.411381  0.568708  0.425301)  para sigma:           0.00
             0.0000          0.0000          0.0000
             0.0000          0.0000          0.0000
             0.0000          0.0000          0.0000

     Atom  7  O   pos: ( -0.241571  1.435847  0.479290)  para sigma:         -37.96
           -24.0053         -7.5219         -1.0265
            -7.1560        -41.8268          7.5715
            -8.5004          8.9470        -48.0585

     Atom  8  H   pos: ( -1.128930  1.552553  0.461640)  para sigma:           0.00
             0.0000          0.0000          0.0000
             0.0000          0.0000          0.0000
             0.0000          0.0000          0.0000

     Atom  9  H   pos: ( -0.363288  1.525475  0.452994)  para sigma:           0.00
             0.0000          0.0000          0.0000
             0.0000          0.0000          0.0000
             0.0000          0.0000          0.0000

     Atom 10  O   pos: (  0.430674 -0.545408  1.794775)  para sigma:         -26.45
           -17.9302         -0.1821         12.5724
             1.1004        -18.6900          6.7202
            10.6506          4.9425        -42.7235

     Atom 11  H   pos: (  0.405576 -0.683697  1.736282)  para sigma:           0.00
             0.0000          0.0000          0.0000
             0.0000          0.0000          0.0000
             0.0000          0.0000          0.0000

     Atom 12  H   pos: (  0.310598 -0.479490  1.735041)  para sigma:           0.00
             0.0000          0.0000          0.0000
             0.0000          0.0000          0.0000
             0.0000          0.0000          0.0000

     Atom 13  O   pos: (  0.475748  0.192187  0.095444)  para sigma:         -25.88
            -9.3154         13.4005          1.4240
             6.3683        -27.9078          6.5543
             1.0240          4.2599        -40.4022

     Atom 14  H   pos: (  0.340333  0.117877  0.089211)  para sigma:           0.00
             0.0000          0.0000          0.0000
             0.0000          0.0000          0.0000
             0.0000          0.0000          0.0000

     Atom 15  H   pos: (  0.438230  0.312098  0.174994)  para sigma:           0.00
             0.0000          0.0000          0.0000
             0.0000          0.0000          0.0000
             0.0000          0.0000          0.0000

     Atom 16  O   pos: (  0.797372 -0.809207  1.671531)  para sigma:         -30.65
           -32.8849          8.4522         12.8576
            16.5265        -30.7033         -6.9044
            14.9711         -3.8420        -28.3560

     Atom 17  H   pos: ( -0.520868  1.043917  1.483542)  para sigma:           0.00
             0.0000          0.0000          0.0000
             0.0000          0.0000          0.0000
             0.0000          0.0000          0.0000

     Atom 18  H   pos: (  0.937223 -0.764471  1.646863)  para sigma:           0.00
             0.0000          0.0000          0.0000
             0.0000          0.0000          0.0000
             0.0000          0.0000          0.0000

     Atom 19  O   pos: (  0.073919  0.929169  0.374759)  para sigma:         -17.99
           -19.1188          7.0253          7.9799
             6.5106         -4.5450         -8.6466
             8.1625         -8.0804        -30.3057

     Atom 20  H   pos: (  0.209069  0.965462  0.420716)  para sigma:           0.00
             0.0000          0.0000          0.0000
             0.0000          0.0000          0.0000
             0.0000          0.0000          0.0000

     Atom 21  H   pos: (  0.018543  1.049080  0.303400)  para sigma:           0.00
             0.0000          0.0000          0.0000
             0.0000          0.0000          0.0000
             0.0000          0.0000          0.0000

     Atom 22  O   pos: ( -0.388011  0.714334  1.993693)  para sigma:         -62.98
           -60.8407         19.5067          6.3543
            18.2800        -69.0348         -5.4525
             1.1225         -0.5101        -59.0501

     Atom 23  H   pos: ( -0.299817  0.628440  1.913108)  para sigma:           0.00
             0.0000          0.0000          0.0000
             0.0000          0.0000          0.0000
             0.0000          0.0000          0.0000

     Atom 24  H   pos: ( -0.635998  1.583287  0.020218)  para sigma:           0.00
             0.0000          0.0000          0.0000
             0.0000          0.0000          0.0000
             0.0000          0.0000          0.0000

     Atom 25  Ca  pos: ( -0.160465  1.321495  0.857253)  para sigma:        -466.51
          -458.2150        -14.3542         -6.8089
           -16.3015       -446.3107         -7.7214
            -8.8440         -8.6994       -494.9988

     Atom 26  Si  pos: ( -0.665337  1.265748  0.701988)  para sigma:        -401.16
          -388.4258         20.9783         -6.3875
            19.0345       -412.2836          5.1529
             0.9590          0.5568       -402.7587

     Atom 27  O   pos: ( -0.839110  1.204220  0.861018)  para sigma:        -110.64
          -100.2953         -2.9008          0.3471
            -4.6948        -94.6474         -2.2295
             7.9905         -0.3220       -136.9760

     Atom 28  O   pos: ( -0.502402  1.403618  0.818513)  para sigma:        -105.28
           -97.3211          3.6719          4.5361
             3.6069        -85.7577          2.9193
            -1.0862          1.3045       -132.7572

     Atom 29  O   pos: ( -0.574487  1.053787  0.606006)  para sigma:         -62.35
           -65.5011        -23.7104          4.3291
           -22.1091        -49.5242          7.0211
             2.4803          6.1197        -72.0342

     Atom 30  O   pos: ( -0.771031  1.379879  0.510850)  para sigma:         -58.72
           -78.2848         -9.2918         10.7297
            -6.1532        -49.4721        -27.0843
             8.9682        -24.6707        -48.4023

     Atom 31  Ca  pos: (  0.764968 -0.083247  0.870624)  para sigma:        -483.13
          -478.4040         -8.7954         -0.6394
            -7.9599       -478.4382         -4.3114
            -0.0993         -2.5606       -492.5581

     Atom 32  Si  pos: (  0.255194  0.001891  0.722711)  para sigma:        -408.98
          -391.6224         33.7799         -1.6261
            35.6092       -416.3639        -11.5341
             2.0703         -7.1083       -418.9604

     Atom 33  O   pos: (  0.124928 -0.137447  0.874592)  para sigma:         -87.37
           -84.7651          3.1624         -3.0988
             3.8683        -77.6545         -5.5010
             0.5966         -3.0617        -99.6906

     Atom 34  O   pos: (  0.460296  0.081289  0.822699)  para sigma:         -93.19
           -88.6680          3.7350         11.1339
             0.9145        -87.1837          3.6400
            12.3194          2.4009       -103.7051

     Atom 35  O   pos: (  0.305238 -0.113342  0.504172)  para sigma:         -68.82
           -70.6606         -8.2986         -9.0062
            -9.2330        -70.2670         16.8779
            -8.7071         14.5241        -65.5466

     Atom 36  Ca  pos: ( -0.337839  0.900087  1.146332)  para sigma:        -503.04
          -499.8844        -30.3930         -5.7852
           -27.6024       -493.1808          0.4440
            -0.8648          1.3629       -516.0522

     Atom 37  Si  pos: ( -0.834267  0.878252  1.350850)  para sigma:        -408.50
          -398.7021         19.2502          1.0201
            20.5479       -445.9824         14.5018
             0.0417         15.1639       -380.8102

     Atom 38  O   pos: ( -0.643570  1.012890  1.274994)  para sigma:        -100.29
           -97.7523          3.4469         -7.5482
             1.2478       -104.7107        -11.6993
           -15.3093        -16.7979        -98.4100

     Atom 39  O   pos: ( -0.006018  0.821775  1.193526)  para sigma:        -104.57
           -94.1285         -7.0011          5.5639
           -12.2843       -141.7722         -3.9820
             4.2974          0.0171        -77.8148

     Atom 40  O   pos: ( -0.905722  0.949043  1.573393)  para sigma:         -84.99
           -96.3998         -3.9876         -4.4082
            -3.3291        -83.5254         -1.7593
             0.6157         -1.7285        -75.0393

     Atom 41  Ca  pos: (  0.605230 -0.499440  1.205528)  para sigma:        -500.50
          -472.2323        -36.1477         -8.6123
           -34.8201       -501.9583         -8.7635
            -7.5968         -6.4209       -527.2963

     Atom 42  Si  pos: (  0.084431 -0.423647  1.374114)  para sigma:        -406.49
          -404.9963         17.0530         -7.3444
            17.0661       -446.5814          4.3268
            -5.8043          2.9837       -367.8839

     Atom 43  O   pos: (  0.947810 -0.589741  1.243230)  para sigma:        -111.25
          -118.4241          4.6501          5.8503
             7.0698       -101.9552          9.1659
             3.6661          9.7923       -113.3776

     Atom 44  O   pos: (  0.305418 -0.398892  1.277340)  para sigma:        -110.43
           -87.2674        -12.8340        -16.2087
           -22.5325       -115.9146          3.7774
           -11.3261         -1.0423       -128.1005

     Atom 45  O   pos: (  0.006704 -0.181764  1.332714)  para sigma:         -80.11
           -68.2490         -7.5240         -6.3809
            -4.0340        -81.4569          1.0192
            -8.7634          3.1971        -90.6304

     Atom 46  O   pos: (  0.066141 -0.471416  1.612263)  para sigma:         -97.09
           -82.0027         -1.1498        -27.3004
            -2.5861       -123.2734          3.9008
           -20.0836         -2.1117        -85.9965

     Atom 47  Ca  pos: (  0.816997  0.087672  0.172088)  para sigma:        -506.47
          -509.4622         -2.5517        -12.6455
            -1.2384       -490.8337          6.6537
            -7.9411          7.7055       -519.1215

     Atom 48  Ca  pos: ( -0.655850  0.766870  1.774878)  para sigma:        -467.13
          -436.5112        -20.4845         13.6451
           -18.7806       -476.6307         -6.7961
            15.5309         -9.9131       -488.2420

     Atom 49  Si  pos: ( -0.743619  1.583942  0.373508)  para sigma:        -408.16
          -396.8605         26.2049         24.1804
            28.8958       -426.3012         17.1506
            13.4126         16.7815       -401.3054

     Atom 50  O   pos: ( -0.788138  1.516350  0.141712)  para sigma:         -72.22
           -77.7192         10.8987        -12.3240
            11.7897        -80.8893          6.1188
            -9.5524          5.2202        -58.0410

     Atom 51  O   pos: (  0.713474 -0.146279  0.464256)  para sigma:         -68.46
           -55.8662          5.2638          7.1937
             5.8499        -67.5636         -9.6216
             3.1905        -10.4950        -81.9461

     Atom 52  O   pos: ( -0.065238 -0.132003  1.932736)  para sigma:         -26.23
           -40.7141          1.9640        -14.4492
            -2.3316        -14.2933          9.3420
           -11.7678          7.1805        -23.6682

     Atom 53  H   pos: ( -0.040128 -0.002056  1.867243)  para sigma:           0.00
             0.0000          0.0000          0.0000
             0.0000          0.0000          0.0000
             0.0000          0.0000          0.0000

     Atom 54  H   pos: ( -0.280428  0.861041 -0.010318)  para sigma:           0.00
             0.0000          0.0000          0.0000
             0.0000          0.0000          0.0000
             0.0000          0.0000          0.0000

     Atom 55  O   pos: ( -0.421225  0.944625  0.179321)  para sigma:         -32.48
           -46.7689          2.2126         -2.6357
             2.6608        -32.4890        -17.3688
            -1.6162        -23.7887        -18.1748

     Atom 56  H   pos: ( -0.341882  1.063820  0.211205)  para sigma:           0.00
             0.0000          0.0000          0.0000
             0.0000          0.0000          0.0000
             0.0000          0.0000          0.0000

     Atom 57  H   pos: ( -0.419257  0.859342  0.311879)  para sigma:           0.00
             0.0000          0.0000          0.0000
             0.0000          0.0000          0.0000
             0.0000          0.0000          0.0000

     Atom 58  O   pos: (  0.331452 -0.101657  1.640943)  para sigma:         -28.51
            -5.2475          6.8475         -8.4271
             2.8351        -34.6910         -0.4702
            -5.8604          1.3928        -45.5916

     Atom 59  H   pos: (  0.214009 -0.183591  1.673793)  para sigma:           0.00
             0.0000          0.0000          0.0000
             0.0000          0.0000          0.0000
             0.0000          0.0000          0.0000

     Atom 60  H   pos: (  0.449629 -0.194384  1.610094)  para sigma:           0.00
             0.0000          0.0000          0.0000
             0.0000          0.0000          0.0000
             0.0000          0.0000          0.0000

     Atom 61  O   pos: ( -0.236747  0.285997  0.461142)  para sigma:         -36.91
           -26.1729         -4.1590          4.9611
            -7.2574        -41.2936          2.4816
             6.1181          4.3340        -43.2663

     Atom 62  H   pos: ( -0.119584  0.227612  0.534053)  para sigma:           0.00
             0.0000          0.0000          0.0000
             0.0000          0.0000          0.0000
             0.0000          0.0000          0.0000

     Atom 63  H   pos: (  0.646125  0.221594  0.550483)  para sigma:           0.00
             0.0000          0.0000          0.0000
             0.0000          0.0000          0.0000
             0.0000          0.0000          0.0000

     Atom 64  O   pos: ( -0.553709  0.190581  2.041525)  para sigma:         -19.16
           -29.4549        -16.3158         -3.0355
           -15.3079        -14.9239         -1.1290
             0.2609          3.9803        -13.0863

     Atom 65  H   pos: ( -0.720790  1.275174  0.038249)  para sigma:           0.00
             0.0000          0.0000          0.0000
             0.0000          0.0000          0.0000
             0.0000          0.0000          0.0000

     Atom 66  H   pos: ( -0.623097  1.060730  0.063723)  para sigma:           0.00
             0.0000          0.0000          0.0000
             0.0000          0.0000          0.0000
             0.0000          0.0000          0.0000

     Atom 67  O   pos: ( -0.119337  0.268609  1.882375)  para sigma:         -29.83
           -46.8594          6.7021         13.5493
            10.0599        -19.0411         -5.3461
             9.2099         -6.6236        -23.5960

     Atom 68  H   pos: ( -0.070470  0.399128  1.827076)  para sigma:           0.00
             0.0000          0.0000          0.0000
             0.0000          0.0000          0.0000
             0.0000          0.0000          0.0000

     Atom 69  H   pos: ( -0.071611  0.273302  2.024184)  para sigma:           0.00
             0.0000          0.0000          0.0000
             0.0000          0.0000          0.0000
             0.0000          0.0000          0.0000

     Atom 70  O   pos: ( -0.007263  0.639332  1.812955)  para sigma:         -50.86
           -64.3829         16.0292         -5.6021
            12.5494        -44.7994         -1.9645
            -0.0575          0.5947        -43.3946

     Atom 71  H   pos: ( -0.000107  0.722149  1.947055)  para sigma:           0.00
             0.0000          0.0000          0.0000
             0.0000          0.0000          0.0000
             0.0000          0.0000          0.0000

     Atom 72  H   pos: ( -0.012129  0.749155  1.706260)  para sigma:           0.00
             0.0000          0.0000          0.0000
             0.0000          0.0000          0.0000
             0.0000          0.0000          0.0000

     Atom 73  Ca  pos: ( -0.492458  0.417030  0.964876)  para sigma:        -513.22
          -490.8177        -21.2510         -6.2856
           -25.9313       -511.4788         14.8043
             0.0723          7.3822       -537.3505

     Atom 74  Si  pos: (  0.021620  0.375467  0.820768)  para sigma:        -412.46
          -403.7751         13.6553         14.6886
            14.0864       -416.3575        -28.8131
            14.3485        -36.7739       -417.2356

     Atom 75  O   pos: ( -0.183505  0.283831  0.915643)  para sigma:        -106.11
           -89.9489         -1.5081         -7.0323
            -4.5304       -101.6197          1.2412
            -3.5734          0.2184       -126.7466

     Atom 76  O   pos: (  0.172540  0.403756  1.007384)  para sigma:        -118.87
           -90.4489         -5.9556        -10.2349
            -9.8803       -140.4010         -5.8028
           -16.3254         -3.7746       -125.7601

     Atom 77  O   pos: (  0.110687  0.198452  0.652000)  para sigma:         -74.81
           -76.1911        -19.6266          1.4942
           -17.1610        -65.6412          1.9877
             1.8028         -0.6381        -82.5958

     Atom 78  O   pos: (  0.001472  0.576854  0.687304)  para sigma:        -118.89
          -150.7159          2.5247          9.5882
             6.7907       -118.0444         11.5579
            12.0443          5.3280        -87.9084

     Atom 79  Ca  pos: (  0.110638  0.843032  0.869189)  para sigma:        -492.60
          -516.9451         15.8248         -5.0598
            18.7326       -474.1131         23.5942
            -6.4837         27.0770       -486.7538

     Atom 80  Si  pos: ( -0.418185  0.871334  0.691239)  para sigma:        -410.95
          -411.8208         23.3140         -5.6613
            24.8895       -421.7504         13.8126
            -9.7263         21.7508       -399.2718

     Atom 81  O   pos: ( -0.540658  0.750776  0.867107)  para sigma:        -105.84
          -108.2927         -8.6917          5.2759
            -3.8277        -85.8271        -12.8123
             8.8522         -2.4669       -123.3918

     Atom 82  O   pos: ( -0.225658  0.976331  0.802239)  para sigma:        -103.15
          -103.3199         -0.6738         -5.7222
             3.1434        -94.9929         -1.9424
            -9.4883         -7.3038       -111.1464

     Atom 83  O   pos: ( -0.384333  0.735002  0.489031)  para sigma:         -87.69
           -83.2701        -13.6562        -20.2560
           -10.2030        -96.3482         10.3811
           -16.7602          7.2880        -83.4541

     Atom 84  Ca  pos: (  0.312996 -0.049913  1.215300)  para sigma:        -473.13
          -482.8769         13.1686          9.0350
             9.7820       -442.4820         28.8859
             8.3832         26.2054       -494.0404

     Atom 85  Si  pos: ( -0.214196 -0.076190  1.380620)  para sigma:        -408.85
          -430.6858         18.8633          8.7593
            11.7466       -386.7695          9.7262
             9.0137          1.8824       -409.1077

     Atom 86  O   pos: ( -0.182930  0.157556  1.442178)  para sigma:        -107.96
          -118.6037         32.8455        -20.3397
            27.1595        -89.8104        -19.4491
           -24.3242        -31.1282       -115.4721

     Atom 87  O   pos: (  0.650611 -0.129706  1.188699)  para sigma:        -123.44
          -116.0122         -3.9160         -3.1175
            -3.4986       -151.4618         -4.6773
            -7.2117         -1.3470       -102.8572

     Atom 88  O   pos: (  0.682161 -0.226464  1.574523)  para sigma:         -99.69
          -113.6653        -24.5770          7.7000
           -13.2273        -94.6223        -21.8769
             1.9111        -25.9188        -90.7779

     Atom 89  Ca  pos: ( -0.043108  0.420022  1.280156)  para sigma:        -464.41
          -467.5669         12.5270        -43.3544
            16.2321       -459.7280        -28.6845
           -40.6318        -22.0115       -465.9430

     Atom 90  Si  pos: ( -0.550370  0.486312  1.410264)  para sigma:        -406.24
          -420.5506         32.8538          1.0688
            32.6631       -409.4599          6.6727
            -0.8825          6.4235       -388.7152

     Atom 91  O   pos: (  0.369468  0.250657  1.348457)  para sigma:         -92.38
          -118.4731         12.6618          9.1677
            15.2148        -44.5985         32.7576
             8.9300         26.5435       -114.0589

     Atom 92  O   pos: ( -0.371301  0.569831  1.261746)  para sigma:        -113.76
          -117.6006         -2.5727         -0.4503
            -0.1607       -113.3712          2.0390
             3.9311          2.5218       -110.3116

     Atom 93  O   pos: ( -0.750848  0.641545  1.398388)  para sigma:         -76.84
           -71.0033         -6.8857          3.0264
            -3.9985        -73.7323         -0.4736
             1.4733          1.1847        -85.7871

     Atom 94  O   pos: ( -0.490949  0.493258  1.648214)  para sigma:        -128.22
          -149.9591        -20.1390        -25.7071
           -21.2424        -71.7383         -2.9288
           -21.7478         -3.4891       -162.9563

     Atom 95  Ca  pos: (  0.788136 -0.446458  1.816462)  para sigma:        -460.44
          -444.8023          4.4157          1.4315
            -0.5944       -474.7318          8.0647
            -2.3630          7.8794       -461.7739

     Atom 96  Ca  pos: ( -0.422319  0.168360  1.712270)  para sigma:        -475.37
          -492.9995          3.7960         -9.4755
            -4.3243       -459.7874          1.1398
           -12.6457          1.8081       -473.3226

     Atom 97  Ca  pos: ( -0.086077  0.616716  0.365544)  para sigma:        -479.54
          -501.1022         -0.1968          7.1581
            -3.4288       -490.2595         32.9205
             5.4643         37.9448       -447.2624

     Atom 98  O   pos: ( -0.133814  0.433252  0.057351)  para sigma:         -60.68
          -116.9989         -4.5795         39.1287
             6.4159        -23.2098         -6.4543
            24.7263         -1.2148        -41.8260

     Atom 99  H   pos: ( -0.012693  0.453427 -0.022469)  para sigma:           0.00
             0.0000          0.0000          0.0000
             0.0000          0.0000          0.0000
             0.0000          0.0000          0.0000

     Atom100  O   pos: (  0.140730 -0.008980  0.086470)  para sigma:         -58.59
           -31.2968         -0.7812         -0.9365
             1.4293        -72.9681         27.7998
            -9.3463         27.2469        -71.5154

     Atom101  H   pos: ( -1.054722  1.741061  0.137331)  para sigma:           0.00
             0.0000          0.0000          0.0000
             0.0000          0.0000          0.0000
             0.0000          0.0000          0.0000

     Paramagnetic US occ-occ contribution in ppm:

     Atom  1  O   pos: ( -0.105602  1.239922  0.180223)  para_oo sigma:          -1.20
            -1.2674         -0.0654         -0.0168
            -0.0742         -1.2063          0.0697
            -0.0227          0.0640         -1.1146

     Atom  2  H   pos: (  0.011554  1.329277  0.149736)  para_oo sigma:           0.00
             0.0000          0.0000          0.0000
             0.0000          0.0000          0.0000
             0.0000          0.0000          0.0000

     Atom  3  H   pos: ( -0.173993  1.315541  0.294676)  para_oo sigma:           0.00
             0.0000          0.0000          0.0000
             0.0000          0.0000          0.0000
             0.0000          0.0000          0.0000

     Atom  4  O   pos: (  0.308684  0.477661  0.361884)  para_oo sigma:          -0.71
            -0.7269          0.1090         -0.0114
             0.1376         -0.6652          0.0110
            -0.0073          0.0531         -0.7465

     Atom  5  H   pos: (  0.266198  0.383923  0.467671)  para_oo sigma:           0.00
             0.0000          0.0000          0.0000
             0.0000          0.0000          0.0000
             0.0000          0.0000          0.0000

     Atom  6  H   pos: (  0.411381  0.568708  0.425301)  para_oo sigma:           0.00
             0.0000          0.0000          0.0000
             0.0000          0.0000          0.0000
             0.0000          0.0000          0.0000

     Atom  7  O   pos: ( -0.241571  1.435847  0.479290)  para_oo sigma:          -1.03
            -0.9655         -0.1613         -0.0349
            -0.1875         -1.0349          0.1258
            -0.0961          0.0994         -1.0882

     Atom  8  H   pos: ( -1.128930  1.552553  0.461640)  para_oo sigma:           0.00
             0.0000          0.0000          0.0000
             0.0000          0.0000          0.0000
             0.0000          0.0000          0.0000

     Atom  9  H   pos: ( -0.363288  1.525475  0.452994)  para_oo sigma:           0.00
             0.0000          0.0000          0.0000
             0.0000          0.0000          0.0000
             0.0000          0.0000          0.0000

     Atom 10  O   pos: (  0.430674 -0.545408  1.794775)  para_oo sigma:          -0.56
            -0.8384         -0.1476          0.0616
            -0.2323         -0.1586          0.0473
             0.0852          0.0520         -0.6854

     Atom 11  H   pos: (  0.405576 -0.683697  1.736282)  para_oo sigma:           0.00
             0.0000          0.0000          0.0000
             0.0000          0.0000          0.0000
             0.0000          0.0000          0.0000

     Atom 12  H   pos: (  0.310598 -0.479490  1.735041)  para_oo sigma:           0.00
             0.0000          0.0000          0.0000
             0.0000          0.0000          0.0000
             0.0000          0.0000          0.0000

     Atom 13  O   pos: (  0.475748  0.192187  0.095444)  para_oo sigma:          -0.54
            -0.6549          0.3126         -0.0336
             0.3408         -0.3154          0.2704
            -0.0738          0.2708         -0.6449

     Atom 14  H   pos: (  0.340333  0.117877  0.089211)  para_oo sigma:           0.00
             0.0000          0.0000          0.0000
             0.0000          0.0000          0.0000
             0.0000          0.0000          0.0000

     Atom 15  H   pos: (  0.438230  0.312098  0.174994)  para_oo sigma:           0.00
             0.0000          0.0000          0.0000
             0.0000          0.0000          0.0000
             0.0000          0.0000          0.0000

     Atom 16  O   pos: (  0.797372 -0.809207  1.671531)  para_oo sigma:          -0.43
            -0.1770          0.0064          0.3732
            -0.1705         -0.6969          0.0114
             0.3894          0.0460         -0.4216

     Atom 17  H   pos: ( -0.520868  1.043917  1.483542)  para_oo sigma:           0.00
             0.0000          0.0000          0.0000
             0.0000          0.0000          0.0000
             0.0000          0.0000          0.0000

     Atom 18  H   pos: (  0.937223 -0.764471  1.646863)  para_oo sigma:           0.00
             0.0000          0.0000          0.0000
             0.0000          0.0000          0.0000
             0.0000          0.0000          0.0000

     Atom 19  O   pos: (  0.073919  0.929169  0.374759)  para_oo sigma:          -0.24
             0.0029         -0.3360          0.3256
            -0.3830         -0.5469         -0.1892
             0.3294         -0.1941         -0.1870

     Atom 20  H   pos: (  0.209069  0.965462  0.420716)  para_oo sigma:           0.00
             0.0000          0.0000          0.0000
             0.0000          0.0000          0.0000
             0.0000          0.0000          0.0000

     Atom 21  H   pos: (  0.018543  1.049080  0.303400)  para_oo sigma:           0.00
             0.0000          0.0000          0.0000
             0.0000          0.0000          0.0000
             0.0000          0.0000          0.0000

     Atom 22  O   pos: ( -0.388011  0.714334  1.993693)  para_oo sigma:          -0.05
             0.2536         -0.1043         -1.0049
             0.0606         -0.4211         -0.1744
            -0.9176         -0.1444          0.0279

     Atom 23  H   pos: ( -0.299817  0.628440  1.913108)  para_oo sigma:           0.00
             0.0000          0.0000          0.0000
             0.0000          0.0000          0.0000
             0.0000          0.0000          0.0000

     Atom 24  H   pos: ( -0.635998  1.583287  0.020218)  para_oo sigma:           0.00
             0.0000          0.0000          0.0000
             0.0000          0.0000          0.0000
             0.0000          0.0000          0.0000

     Atom 25  Ca  pos: ( -0.160465  1.321495  0.857253)  para_oo sigma:          -3.00
            -2.7962         -0.3415         -0.0606
            -0.3766         -2.5142         -0.0886
            -0.1234         -0.0565         -3.6985

     Atom 26  Si  pos: ( -0.665337  1.265748  0.701988)  para_oo sigma:          -6.10
            -5.8478          0.4205          0.1101
             0.4073         -6.4512          0.2611
             0.0265          0.2126         -6.0038

     Atom 27  O   pos: ( -0.839110  1.204220  0.861018)  para_oo sigma:          -1.56
            -1.0123          0.7498         -1.8718
             0.7415         -2.9111         -0.7530
            -1.9678         -0.7259         -0.7586

     Atom 28  O   pos: ( -0.502402  1.403618  0.818513)  para_oo sigma:          -1.61
            -1.2149          1.3961          1.2342
             1.4141         -1.7562          1.0270
             1.3455          1.1614         -1.8480

     Atom 29  O   pos: ( -0.574487  1.053787  0.606006)  para_oo sigma:          -3.77
            -3.9574         -1.2578         -0.0384
            -1.2972         -2.7522          0.2750
            -0.0864          0.2560         -4.5876

     Atom 30  O   pos: ( -0.771031  1.379879  0.510850)  para_oo sigma:          -4.12
            -5.1862         -0.4859          0.4165
            -0.4422         -3.6413         -1.6606
             0.4857         -1.6669         -3.5359

     Atom 31  Ca  pos: (  0.764968 -0.083247  0.870624)  para_oo sigma:          -3.28
            -3.3674         -0.3229         -0.1638
            -0.3507         -2.9811         -0.1050
            -0.0990         -0.0436         -3.4967

     Atom 32  Si  pos: (  0.255194  0.001891  0.722711)  para_oo sigma:          -5.85
            -5.5543          0.9113          0.0714
             0.9358         -6.0433         -0.2237
             0.0241         -0.2618         -5.9498

     Atom 33  O   pos: (  0.124928 -0.137447  0.874592)  para_oo sigma:          -2.05
            -2.4148          1.2517         -1.4475
             1.1772         -2.1708         -1.2675
            -1.4577         -1.3278         -1.5781

     Atom 34  O   pos: (  0.460296  0.081289  0.822699)  para_oo sigma:          -2.18
            -0.7145          1.3306          1.2500
             1.3726         -3.0621          0.3806
             1.2023          0.3525         -2.7685

     Atom 35  O   pos: (  0.305238 -0.113342  0.504172)  para_oo sigma:          -3.79
            -4.0860         -0.8484         -0.7475
            -0.8557         -3.8360          0.8711
            -0.7650          0.9445         -3.4568

     Atom 36  Ca  pos: ( -0.337839  0.900087  1.146332)  para_oo sigma:          -3.59
            -3.5299         -0.5868         -0.1007
            -0.5604         -3.2546         -0.0715
            -0.0422         -0.0476         -3.9989

     Atom 37  Si  pos: ( -0.834267  0.878252  1.350850)  para_oo sigma:          -5.96
            -5.6404          0.2798          0.0766
             0.3323         -6.6648          0.3069
             0.1199          0.2072         -5.5759

     Atom 38  O   pos: ( -0.643570  1.012890  1.274994)  para_oo sigma:          -1.94
            -1.0928          1.4652         -0.3439
             1.4193         -2.1739         -0.3616
            -0.2479         -0.2933         -2.5471

     Atom 39  O   pos: ( -0.006018  0.821775  1.193526)  para_oo sigma:          -1.53
            -1.1690          0.5452          1.8528
             0.7025         -2.2313          0.5856
             1.9215          0.4894         -1.1937

     Atom 40  O   pos: ( -0.905722  0.949043  1.573393)  para_oo sigma:          -3.11
            -4.1893         -0.0361         -1.1591
            -0.1233         -3.6656          0.8657
            -1.2342          1.0930         -1.4610

     Atom 41  Ca  pos: (  0.605230 -0.499440  1.205528)  para_oo sigma:          -3.54
            -2.9925         -0.8966         -0.3961
            -0.8712         -3.5620         -0.2077
            -0.3548         -0.2552         -4.0682

     Atom 42  Si  pos: (  0.084431 -0.423647  1.374114)  para_oo sigma:          -6.04
            -5.9656          0.3605         -0.0665
             0.3516         -6.9306          0.0196
            -0.1857          0.0627         -5.2272

     Atom 43  O   pos: (  0.947810 -0.589741  1.243230)  para_oo sigma:          -1.28
            -1.3719          1.1212          1.3583
             1.0405         -1.3379          1.0892
             1.3739          1.1788         -1.1198

     Atom 44  O   pos: (  0.305418 -0.398892  1.277340)  para_oo sigma:          -1.47
            -0.1628          0.5223         -0.9403
             0.8581         -2.7416         -0.1721
            -1.1195         -0.1074         -1.5137

     Atom 45  O   pos: (  0.006704 -0.181764  1.332714)  para_oo sigma:          -3.19
            -2.9840         -1.4642          0.0615
            -1.7352         -2.5976          0.2067
             0.1247          0.1526         -3.9955

     Atom 46  O   pos: (  0.066141 -0.471416  1.612263)  para_oo sigma:          -2.63
            -4.1126         -0.0015          0.4436
             0.0525         -3.2638         -0.6634
             0.4798         -0.7425         -0.5117

     Atom 47  Ca  pos: (  0.816997  0.087672  0.172088)  para_oo sigma:          -3.42
            -3.7997         -0.1015          0.2447
             0.0323         -2.9518          0.0452
             0.2947          0.0441         -3.5226

     Atom 48  Ca  pos: ( -0.655850  0.766870  1.774878)  para_oo sigma:          -2.42
            -2.1533         -0.1032         -0.1309
            -0.0439         -2.0148         -0.0238
            -0.1918         -0.1075         -3.0840

     Atom 49  Si  pos: ( -0.743619  1.583942  0.373508)  para_oo sigma:          -5.85
            -5.6121          0.5712          0.3049
             0.5426         -5.8755          0.1389
             0.2884          0.1512         -6.0550

     Atom 50  O   pos: ( -0.788138  1.516350  0.141712)  para_oo sigma:          -3.66
            -4.4753          0.1132          0.3985
             0.0603         -4.3910          0.6659
             0.4248          0.6534         -2.1082

     Atom 51  O   pos: (  0.713474 -0.146279  0.464256)  para_oo sigma:          -3.05
            -1.2373          1.1746          0.5844
             1.1142         -3.2883          0.4341
             0.6256          0.4454         -4.6112

     Atom 52  O   pos: ( -0.065238 -0.132003  1.932736)  para_oo sigma:          -0.55
            -0.6276         -0.2253         -0.2580
            -0.1603         -0.7546         -0.1693
            -0.2854         -0.2927         -0.2625

     Atom 53  H   pos: ( -0.040128 -0.002056  1.867243)  para_oo sigma:           0.00
             0.0000          0.0000          0.0000
             0.0000          0.0000          0.0000
             0.0000          0.0000          0.0000

     Atom 54  H   pos: ( -0.280428  0.861041 -0.010318)  para_oo sigma:           0.00
             0.0000          0.0000          0.0000
             0.0000          0.0000          0.0000
             0.0000          0.0000          0.0000

     Atom 55  O   pos: ( -0.421225  0.944625  0.179321)  para_oo sigma:          -1.19
            -1.1378         -0.0943          0.0214
            -0.1153         -1.3967         -0.2026
            -0.0022         -0.2671         -1.0265

     Atom 56  H   pos: ( -0.341882  1.063820  0.211205)  para_oo sigma:           0.00
             0.0000          0.0000          0.0000
             0.0000          0.0000          0.0000
             0.0000          0.0000          0.0000

     Atom 57  H   pos: ( -0.419257  0.859342  0.311879)  para_oo sigma:           0.00
             0.0000          0.0000          0.0000
             0.0000          0.0000          0.0000
             0.0000          0.0000          0.0000

     Atom 58  O   pos: (  0.331452 -0.101657  1.640943)  para_oo sigma:          -0.55
            -0.1094         -0.2786         -0.2182
            -0.5790         -0.8167          0.1110
            -0.2856          0.0117         -0.7261

     Atom 59  H   pos: (  0.214009 -0.183591  1.673793)  para_oo sigma:           0.00
             0.0000          0.0000          0.0000
             0.0000          0.0000          0.0000
             0.0000          0.0000          0.0000

     Atom 60  H   pos: (  0.449629 -0.194384  1.610094)  para_oo sigma:           0.00
             0.0000          0.0000          0.0000
             0.0000          0.0000          0.0000
             0.0000          0.0000          0.0000

     Atom 61  O   pos: ( -0.236747  0.285997  0.461142)  para_oo sigma:          -0.35
             0.0998         -0.0564          0.1202
            -0.1041         -0.5255         -0.1479
             0.2192         -0.1746         -0.6318

     Atom 62  H   pos: ( -0.119584  0.227612  0.534053)  para_oo sigma:           0.00
             0.0000          0.0000          0.0000
             0.0000          0.0000          0.0000
             0.0000          0.0000          0.0000

     Atom 63  H   pos: (  0.646125  0.221594  0.550483)  para_oo sigma:           0.00
             0.0000          0.0000          0.0000
             0.0000          0.0000          0.0000
             0.0000          0.0000          0.0000

     Atom 64  O   pos: ( -0.553709  0.190581  2.041525)  para_oo sigma:          -0.39
            -0.3868         -0.3404          0.2091
            -0.3466          0.0393         -0.0761
             0.2123         -0.1236         -0.8091

     Atom 65  H   pos: ( -0.720790  1.275174  0.038249)  para_oo sigma:           0.00
             0.0000          0.0000          0.0000
             0.0000          0.0000          0.0000
             0.0000          0.0000          0.0000

     Atom 66  H   pos: ( -0.623097  1.060730  0.063723)  para_oo sigma:           0.00
             0.0000          0.0000          0.0000
             0.0000          0.0000          0.0000
             0.0000          0.0000          0.0000

     Atom 67  O   pos: ( -0.119337  0.268609  1.882375)  para_oo sigma:          -0.70
            -1.0184         -0.0532         -0.1607
            -0.0353         -0.3561         -0.3224
            -0.0947         -0.2519         -0.7198

     Atom 68  H   pos: ( -0.070470  0.399128  1.827076)  para_oo sigma:           0.00
             0.0000          0.0000          0.0000
             0.0000          0.0000          0.0000
             0.0000          0.0000          0.0000

     Atom 69  H   pos: ( -0.071611  0.273302  2.024184)  para_oo sigma:           0.00
             0.0000          0.0000          0.0000
             0.0000          0.0000          0.0000
             0.0000          0.0000          0.0000

     Atom 70  O   pos: ( -0.007263  0.639332  1.812955)  para_oo sigma:          -1.01
            -1.2925          0.0187         -0.0822
             0.1771         -0.8865         -0.0010
            -0.0717          0.0356         -0.8516

     Atom 71  H   pos: ( -0.000107  0.722149  1.947055)  para_oo sigma:           0.00
             0.0000          0.0000          0.0000
             0.0000          0.0000          0.0000
             0.0000          0.0000          0.0000

     Atom 72  H   pos: ( -0.012129  0.749155  1.706260)  para_oo sigma:           0.00
             0.0000          0.0000          0.0000
             0.0000          0.0000          0.0000
             0.0000          0.0000          0.0000

     Atom 73  Ca  pos: ( -0.492458  0.417030  0.964876)  para_oo sigma:          -3.81
            -3.4351         -0.5384          0.1115
            -0.5198         -3.5800          0.2446
             0.1124          0.2440         -4.4128

     Atom 74  Si  pos: (  0.021620  0.375467  0.820768)  para_oo sigma:          -5.94
            -5.8227          0.3468          0.3020
             0.3904         -6.0413         -0.7630
             0.2980         -0.7927         -5.9513

     Atom 75  O   pos: ( -0.183505  0.283831  0.915643)  para_oo sigma:          -1.64
            -0.4767          1.4110         -1.0513
             1.4491         -2.3785         -0.6873
            -1.2054         -0.5649         -2.0791

     Atom 76  O   pos: (  0.172540  0.403756  1.007384)  para_oo sigma:          -1.83
            -2.2056          0.1413          2.3376
             0.1422         -2.4411          0.4210
             2.4276          0.4174         -0.8426

     Atom 77  O   pos: (  0.110687  0.198452  0.652000)  para_oo sigma:          -3.46
            -3.6106         -1.0180          0.0281
            -1.0319         -2.7826          0.1214
             0.0179          0.1202         -3.9754

     Atom 78  O   pos: (  0.001472  0.576854  0.687304)  para_oo sigma:          -1.61
            -2.3772         -0.6518         -0.4192
            -0.5853         -0.1424         -2.0035
            -0.3467         -1.9432         -2.3145

     Atom 79  Ca  pos: (  0.110638  0.843032  0.869189)  para_oo sigma:          -3.44
            -3.7348          0.0822         -0.0276
             0.1407         -3.1054          0.4848
            -0.0329          0.5579         -3.4774

     Atom 80  Si  pos: ( -0.418185  0.871334  0.691239)  para_oo sigma:          -5.80
            -5.6327          0.5489         -0.0202
             0.5504         -6.1224          0.3623
            -0.0865          0.3317         -5.6394

     Atom 81  O   pos: ( -0.540658  0.750776  0.867107)  para_oo sigma:          -1.59
            -1.8233          1.0015         -1.6113
             0.9019         -2.0910         -1.1123
            -1.6332         -1.2707         -0.8457

     Atom 82  O   pos: ( -0.225658  0.976331  0.802239)  para_oo sigma:          -1.57
            -0.3855          1.1779          1.2116
             1.1795         -2.1708          0.7781
             1.3617          0.8130         -2.1679

     Atom 83  O   pos: ( -0.384333  0.735002  0.489031)  para_oo sigma:          -2.66
            -3.9474          0.0314          0.1435
            -0.0115         -2.6986          1.1415
             0.0716          1.1845         -1.3253

     Atom 84  Ca  pos: (  0.312996 -0.049913  1.215300)  para_oo sigma:          -3.26
            -3.4322          0.2419          0.0936
             0.2311         -2.5143          0.6041
             0.1427          0.5749         -3.8228

     Atom 85  Si  pos: ( -0.214196 -0.076190  1.380620)  para_oo sigma:          -5.93
            -6.3898          0.3979          0.1908
             0.3562         -5.5483          0.2334
             0.2405          0.2807         -5.8437

     Atom 86  O   pos: ( -0.182930  0.157556  1.442178)  para_oo sigma:          -1.69
            -2.7286         -0.0002          0.7191
             0.0531          0.4554          1.3616
             0.7305          1.4865         -2.8079

     Atom 87  O   pos: (  0.650611 -0.129706  1.188699)  para_oo sigma:          -1.03
            -1.2904          0.2793          1.7813
             0.3892         -1.8861          0.5872
             1.7399          0.5064          0.0859

     Atom 88  O   pos: (  0.682161 -0.226464  1.574523)  para_oo sigma:          -2.30
            -2.0375          0.7310         -1.2108
             0.7645         -2.8494         -0.8124
            -1.1580         -0.7647         -2.0003

     Atom 89  Ca  pos: ( -0.043108  0.420022  1.280156)  para_oo sigma:          -2.89
            -2.8879          0.1858         -0.7530
             0.2743         -2.8296         -0.5284
            -0.7272         -0.5022         -2.9585

     Atom 90  Si  pos: ( -0.550370  0.486312  1.410264)  para_oo sigma:          -6.05
            -6.3136          0.6024          0.1388
             0.5908         -5.9868          0.2140
            -0.0075          0.1875         -5.8418

     Atom 91  O   pos: (  0.369468  0.250657  1.348457)  para_oo sigma:          -2.14
            -2.4154          0.8727          0.3456
             0.8100         -1.0376          0.4623
             0.4415          0.3872         -2.9533

     Atom 92  O   pos: ( -0.371301  0.569831  1.261746)  para_oo sigma:          -1.13
            -0.3390          0.8731         -1.6228
             0.8792         -2.0970         -0.7997
            -1.7428         -0.8977         -0.9508

     Atom 93  O   pos: ( -0.750848  0.641545  1.398388)  para_oo sigma:          -3.03
            -2.9111         -1.5877          0.0668
            -1.6045         -2.0719         -0.4976
             0.1003         -0.4700         -4.1212

     Atom 94  O   pos: ( -0.490949  0.493258  1.648214)  para_oo sigma:          -1.40
            -1.9546          0.5946          1.1436
             0.6209         -3.7613          0.0551
             1.1273          0.0697          1.5100

     Atom 95  Ca  pos: (  0.788136 -0.446458  1.816462)  para_oo sigma:          -2.92
            -2.6151         -0.0778          0.0906
            -0.0716         -3.1192          0.1707
             0.0447          0.1557         -3.0278

     Atom 96  Ca  pos: ( -0.422319  0.168360  1.712270)  para_oo sigma:          -3.07
            -2.8405          0.3532         -0.0452
             0.2112         -3.1026         -0.0229
            -0.0711          0.0124         -3.2725

     Atom 97  Ca  pos: ( -0.086077  0.616716  0.365544)  para_oo sigma:          -3.34
            -3.9741          0.1090         -0.0038
             0.0809         -3.3350          0.4970
            -0.0990          0.5322         -2.7076

     Atom 98  O   pos: ( -0.133814  0.433252  0.057351)  para_oo sigma:           1.04
             2.0780          0.0706         -0.8361
            -0.0357          0.2653         -0.1070
            -0.7236         -0.1036          0.7768

     Atom 99  H   pos: ( -0.012693  0.453427 -0.022469)  para_oo sigma:           0.00
             0.0000          0.0000          0.0000
             0.0000          0.0000          0.0000
             0.0000          0.0000          0.0000

     Atom100  O   pos: (  0.140730 -0.008980  0.086470)  para_oo sigma:          -0.44
            -0.8092          0.4050          0.2354
             0.4374         -0.4651         -0.0019
             0.2451         -0.1297         -0.0564

     Atom101  H   pos: ( -1.054722  1.741061  0.137331)  para_oo sigma:           0.00
             0.0000          0.0000          0.0000
             0.0000          0.0000          0.0000
             0.0000          0.0000          0.0000

     Paramagnetic US L_R Q_R contribution in ppm:

     Atom  1  O   pos: ( -0.105602  1.239922  0.180223)  para_lq sigma:        -100.49
          -101.0928         -2.1012          3.8398
            -1.8737       -100.4105         -2.6142
             3.8074         -2.8666        -99.9555

     Atom  2  H   pos: (  0.011554  1.329277  0.149736)  para_lq sigma:           0.00
             0.0000          0.0000          0.0000
             0.0000          0.0000          0.0000
             0.0000          0.0000          0.0000

     Atom  3  H   pos: ( -0.173993  1.315541  0.294676)  para_lq sigma:           0.00
             0.0000          0.0000          0.0000
             0.0000          0.0000          0.0000
             0.0000          0.0000          0.0000

     Atom  4  O   pos: (  0.308684  0.477661  0.361884)  para_lq sigma:        -101.77
          -100.3478         -5.7571         -2.4256
            -5.6052       -101.3673          1.4700
            -2.2633          1.7542       -103.6016

     Atom  5  H   pos: (  0.266198  0.383923  0.467671)  para_lq sigma:           0.00
             0.0000          0.0000          0.0000
             0.0000          0.0000          0.0000
             0.0000          0.0000          0.0000

     Atom  6  H   pos: (  0.411381  0.568708  0.425301)  para_lq sigma:           0.00
             0.0000          0.0000          0.0000
             0.0000          0.0000          0.0000
             0.0000          0.0000          0.0000

     Atom  7  O   pos: ( -0.241571  1.435847  0.479290)  para_lq sigma:        -100.51
          -104.3208         -0.5055         -1.0146
            -0.4145       -102.6933          1.4185
            -1.1813          1.3928        -94.5022

     Atom  8  H   pos: ( -1.128930  1.552553  0.461640)  para_lq sigma:           0.00
             0.0000          0.0000          0.0000
             0.0000          0.0000          0.0000
             0.0000          0.0000          0.0000

     Atom  9  H   pos: ( -0.363288  1.525475  0.452994)  para_lq sigma:           0.00
             0.0000          0.0000          0.0000
             0.0000          0.0000          0.0000
             0.0000          0.0000          0.0000

     Atom 10  O   pos: (  0.430674 -0.545408  1.794775)  para_lq sigma:        -101.51
          -102.2889          1.0388         -4.7302
             1.1328       -104.8350         -2.2815
            -4.9300         -2.1609        -97.3998

     Atom 11  H   pos: (  0.405576 -0.683697  1.736282)  para_lq sigma:           0.00
             0.0000          0.0000          0.0000
             0.0000          0.0000          0.0000
             0.0000          0.0000          0.0000

     Atom 12  H   pos: (  0.310598 -0.479490  1.735041)  para_lq sigma:           0.00
             0.0000          0.0000          0.0000
             0.0000          0.0000          0.0000
             0.0000          0.0000          0.0000

     Atom 13  O   pos: (  0.475748  0.192187  0.095444)  para_lq sigma:        -101.28
          -104.5344         -0.8760          1.6189
            -1.2582       -102.4196         -4.2868
             1.4037         -4.2469        -96.8772

     Atom 14  H   pos: (  0.340333  0.117877  0.089211)  para_lq sigma:           0.00
             0.0000          0.0000          0.0000
             0.0000          0.0000          0.0000
             0.0000          0.0000          0.0000

     Atom 15  H   pos: (  0.438230  0.312098  0.174994)  para_lq sigma:           0.00
             0.0000          0.0000          0.0000
             0.0000          0.0000          0.0000
             0.0000          0.0000          0.0000

     Atom 16  O   pos: (  0.797372 -0.809207  1.671531)  para_lq sigma:        -101.16
          -104.6490         -2.4415         -0.7416
            -2.2740        -95.1302          1.7423
            -0.8324          1.6898       -103.6865

     Atom 17  H   pos: ( -0.520868  1.043917  1.483542)  para_lq sigma:           0.00
             0.0000          0.0000          0.0000
             0.0000          0.0000          0.0000
             0.0000          0.0000          0.0000

     Atom 18  H   pos: (  0.937223 -0.764471  1.646863)  para_lq sigma:           0.00
             0.0000          0.0000          0.0000
             0.0000          0.0000          0.0000
             0.0000          0.0000          0.0000

     Atom 19  O   pos: (  0.073919  0.929169  0.374759)  para_lq sigma:        -100.15
          -102.0611         -0.5877         -4.2653
            -0.5190       -103.1304          3.9539
            -4.2751          3.9120        -95.2500

     Atom 20  H   pos: (  0.209069  0.965462  0.420716)  para_lq sigma:           0.00
             0.0000          0.0000          0.0000
             0.0000          0.0000          0.0000
             0.0000          0.0000          0.0000

     Atom 21  H   pos: (  0.018543  1.049080  0.303400)  para_lq sigma:           0.00
             0.0000          0.0000          0.0000
             0.0000          0.0000          0.0000
             0.0000          0.0000          0.0000

     Atom 22  O   pos: ( -0.388011  0.714334  1.993693)  para_lq sigma:        -100.95
          -100.3362          1.1223          4.5272
             1.0779       -102.2835         -0.6374
             4.3731         -0.6081       -100.2431

     Atom 23  H   pos: ( -0.299817  0.628440  1.913108)  para_lq sigma:           0.00
             0.0000          0.0000          0.0000
             0.0000          0.0000          0.0000
             0.0000          0.0000          0.0000

     Atom 24  H   pos: ( -0.635998  1.583287  0.020218)  para_lq sigma:           0.00
             0.0000          0.0000          0.0000
             0.0000          0.0000          0.0000
             0.0000          0.0000          0.0000

     Atom 25  Ca  pos: ( -0.160465  1.321495  0.857253)  para_lq sigma:         202.53
           202.5275         -0.6249         -0.5618
            -0.8587        203.7905         -0.2776
            -0.9865         -0.3390        201.2797

     Atom 26  Si  pos: ( -0.665337  1.265748  0.701988)  para_lq sigma:          -0.46
             0.6514          2.4910         -0.4854
             2.0695         -1.8498          1.1331
             0.3975          0.8228         -0.1755

     Atom 27  O   pos: ( -0.839110  1.204220  0.861018)  para_lq sigma:        -109.52
          -110.3717         -1.6430          3.5981
            -1.7944       -106.5424          1.0731
             4.7180          1.6367       -111.6321

     Atom 28  O   pos: ( -0.502402  1.403618  0.818513)  para_lq sigma:        -109.62
          -110.2212         -3.1774         -2.4419
            -3.2762       -108.5118         -2.2103
            -2.9097         -2.2875       -110.1407

     Atom 29  O   pos: ( -0.574487  1.053787  0.606006)  para_lq sigma:        -103.79
          -103.1809          3.2926         -0.1903
             3.3031       -107.1574         -0.1249
            -0.1862         -0.1195       -101.0427

     Atom 30  O   pos: ( -0.771031  1.379879  0.510850)  para_lq sigma:        -101.77
          -100.0054          0.5825         -1.8205
             0.5292       -102.7749          4.3870
            -1.5322          4.3129       -102.5437

     Atom 31  Ca  pos: (  0.764968 -0.083247  0.870624)  para_lq sigma:         201.81
           201.8558         -0.3970         -0.0868
            -0.4443        202.0095         -0.3982
            -0.3418         -0.2332        201.5774

     Atom 32  Si  pos: (  0.255194  0.001891  0.722711)  para_lq sigma:          -0.80
             0.6819          4.0359         -0.4017
             4.4545         -1.6900         -1.3998
             0.2617         -1.0752         -1.3888

     Atom 33  O   pos: (  0.124928 -0.137447  0.874592)  para_lq sigma:        -110.97
          -110.2246         -2.4151          2.3357
            -2.7040       -110.5576          2.9283
             3.0792          3.3943       -112.1165

     Atom 34  O   pos: (  0.460296  0.081289  0.822699)  para_lq sigma:        -110.55
          -114.2600         -1.9662         -3.6730
            -1.7473       -108.0434         -1.8317
            -4.0026         -2.1924       -109.3552

     Atom 35  O   pos: (  0.305238 -0.113342  0.504172)  para_lq sigma:        -103.98
          -104.0669          2.3617          1.7090
             2.5643       -103.9058         -3.0489
             1.5787         -2.6642       -103.9716

     Atom 36  Ca  pos: ( -0.337839  0.900087  1.146332)  para_lq sigma:         200.31
           199.4278         -2.3046         -0.2055
            -2.0494        200.7230         -0.0278
             0.2349          0.2624        200.7788

     Atom 37  Si  pos: ( -0.834267  0.878252  1.350850)  para_lq sigma:          -0.91
            -0.0797          1.7052          0.4089
             2.0247         -4.6106          1.4000
             0.1471          1.3306          1.9483

     Atom 38  O   pos: ( -0.643570  1.012890  1.274994)  para_lq sigma:        -109.80
          -112.0866         -3.3503          2.2066
            -3.5463       -109.9683          1.4982
             1.8061          1.3013       -107.3501

     Atom 39  O   pos: ( -0.006018  0.821775  1.193526)  para_lq sigma:        -110.42
          -112.0970         -0.5330         -4.1064
            -0.3910       -108.4246         -0.3122
            -4.0749         -0.3338       -110.7335

     Atom 40  O   pos: ( -0.905722  0.949043  1.573393)  para_lq sigma:        -110.94
          -109.1727          0.7511          2.0083
             0.6859       -108.9281         -2.7206
             1.9638         -2.2402       -114.7073

     Atom 41  Ca  pos: (  0.605230 -0.499440  1.205528)  para_lq sigma:         200.88
           201.3849         -2.5505         -0.5876
            -2.3863        200.6970         -0.3570
            -0.3373         -0.3072        200.5676

     Atom 42  Si  pos: (  0.084431 -0.423647  1.374114)  para_lq sigma:          -0.73
            -1.1488          1.6584         -0.5120
             2.0608         -4.8302          0.0796
            -0.4936          0.2729          3.7902

     Atom 43  O   pos: (  0.947810 -0.589741  1.243230)  para_lq sigma:        -110.88
          -111.7838         -2.6626         -2.0837
            -2.5478       -111.1508         -2.6174
            -2.2938         -2.4998       -109.7101

     Atom 44  O   pos: (  0.305418 -0.398892  1.277340)  para_lq sigma:        -109.93
          -114.4762         -0.8720          3.0598
            -0.4533       -107.1728          0.0942
             3.3099          0.2468       -108.1385

     Atom 45  O   pos: (  0.006704 -0.181764  1.332714)  para_lq sigma:        -103.46
          -105.4875          3.1327          1.2451
             2.7693       -105.0566          0.6099
             1.3833          0.5534        -99.8405

     Atom 46  O   pos: (  0.066141 -0.471416  1.612263)  para_lq sigma:        -113.00
          -109.6317         -0.2948          0.1602
            -0.1188       -110.7827          2.6534
             1.1114          2.1269       -118.5989

     Atom 47  Ca  pos: (  0.816997  0.087672  0.172088)  para_lq sigma:         201.35
           200.1259          0.3846         -0.0638
            -0.0376        202.6045         -0.3515
             1.5132         -0.7827        201.3164

     Atom 48  Ca  pos: ( -0.655850  0.766870  1.774878)  para_lq sigma:         201.85
           202.5018         -1.1646         -0.1142
            -1.1790        202.8752         -0.1456
            -0.0056         -0.2581        200.1781

     Atom 49  Si  pos: ( -0.743619  1.583942  0.373508)  para_lq sigma:          -0.81
             0.8207          2.8622          2.3912
             3.2324         -2.1128          1.4788
             1.0339          1.5077         -1.1286

     Atom 50  O   pos: ( -0.788138  1.516350  0.141712)  para_lq sigma:        -108.67
          -106.6542         -0.4667          0.3442
            -0.8204       -106.0312         -0.9342
            -0.0490         -1.3530       -113.3198

     Atom 51  O   pos: (  0.713474 -0.146279  0.464256)  para_lq sigma:        -111.14
          -114.4309         -3.7738         -0.6835
            -3.7075       -109.8245         -0.2353
            -0.7997         -0.2432       -109.1684

     Atom 52  O   pos: ( -0.065238 -0.132003  1.932736)  para_lq sigma:        -100.54
           -94.7531         -0.4485          4.2306
            -0.7911       -104.1300          0.3684
             4.4308          0.2015       -102.7515

     Atom 53  H   pos: ( -0.040128 -0.002056  1.867243)  para_lq sigma:           0.00
             0.0000          0.0000          0.0000
             0.0000          0.0000          0.0000
             0.0000          0.0000          0.0000

     Atom 54  H   pos: ( -0.280428  0.861041 -0.010318)  para_lq sigma:           0.00
             0.0000          0.0000          0.0000
             0.0000          0.0000          0.0000
             0.0000          0.0000          0.0000

     Atom 55  O   pos: ( -0.421225  0.944625  0.179321)  para_lq sigma:        -102.03
           -98.3923         -3.3464         -1.2217
            -3.4262       -103.7405          2.0674
            -1.3514          1.7528       -103.9696

     Atom 56  H   pos: ( -0.341882  1.063820  0.211205)  para_lq sigma:           0.00
             0.0000          0.0000          0.0000
             0.0000          0.0000          0.0000
             0.0000          0.0000          0.0000

     Atom 57  H   pos: ( -0.419257  0.859342  0.311879)  para_lq sigma:           0.00
             0.0000          0.0000          0.0000
             0.0000          0.0000          0.0000
             0.0000          0.0000          0.0000

     Atom 58  O   pos: (  0.331452 -0.101657  1.640943)  para_lq sigma:        -101.32
          -104.2833          0.8247          2.6904
             0.4654       -104.4489         -0.4708
             2.5566         -0.4695        -95.2292

     Atom 59  H   pos: (  0.214009 -0.183591  1.673793)  para_lq sigma:           0.00
             0.0000          0.0000          0.0000
             0.0000          0.0000          0.0000
             0.0000          0.0000          0.0000

     Atom 60  H   pos: (  0.449629 -0.194384  1.610094)  para_lq sigma:           0.00
             0.0000          0.0000          0.0000
             0.0000          0.0000          0.0000
             0.0000          0.0000          0.0000

     Atom 61  O   pos: ( -0.236747  0.285997  0.461142)  para_lq sigma:        -100.59
          -103.7400          0.7187          0.2252
             0.4029        -96.6531          5.7085
             0.3265          5.7665       -101.3822

     Atom 62  H   pos: ( -0.119584  0.227612  0.534053)  para_lq sigma:           0.00
             0.0000          0.0000          0.0000
             0.0000          0.0000          0.0000
             0.0000          0.0000          0.0000

     Atom 63  H   pos: (  0.646125  0.221594  0.550483)  para_lq sigma:           0.00
             0.0000          0.0000          0.0000
             0.0000          0.0000          0.0000
             0.0000          0.0000          0.0000

     Atom 64  O   pos: ( -0.553709  0.190581  2.041525)  para_lq sigma:        -100.36
           -95.4199          3.7484         -3.6665
             3.7136       -103.0851         -0.9007
            -3.4310         -0.5023       -102.5819

     Atom 65  H   pos: ( -0.720790  1.275174  0.038249)  para_lq sigma:           0.00
             0.0000          0.0000          0.0000
             0.0000          0.0000          0.0000
             0.0000          0.0000          0.0000

     Atom 66  H   pos: ( -0.623097  1.060730  0.063723)  para_lq sigma:           0.00
             0.0000          0.0000          0.0000
             0.0000          0.0000          0.0000
             0.0000          0.0000          0.0000

     Atom 67  O   pos: ( -0.119337  0.268609  1.882375)  para_lq sigma:         -99.77
           -95.6853         -4.4111         -2.1493
            -4.0473       -100.2640          1.9638
            -2.3810          2.0613       -103.3613

     Atom 68  H   pos: ( -0.070470  0.399128  1.827076)  para_lq sigma:           0.00
             0.0000          0.0000          0.0000
             0.0000          0.0000          0.0000
             0.0000          0.0000          0.0000

     Atom 69  H   pos: ( -0.071611  0.273302  2.024184)  para_lq sigma:           0.00
             0.0000          0.0000          0.0000
             0.0000          0.0000          0.0000
             0.0000          0.0000          0.0000

     Atom 70  O   pos: ( -0.007263  0.639332  1.812955)  para_lq sigma:        -102.00
           -96.4963          0.5941         -0.9555
             0.6656       -103.4608          0.6961
            -0.8051          1.1362       -106.0485

     Atom 71  H   pos: ( -0.000107  0.722149  1.947055)  para_lq sigma:           0.00
             0.0000          0.0000          0.0000
             0.0000          0.0000          0.0000
             0.0000          0.0000          0.0000

     Atom 72  H   pos: ( -0.012129  0.749155  1.706260)  para_lq sigma:           0.00
             0.0000          0.0000          0.0000
             0.0000          0.0000          0.0000
             0.0000          0.0000          0.0000

     Atom 73  Ca  pos: ( -0.492458  0.417030  0.964876)  para_lq sigma:         200.24
           200.2958         -1.0424          0.0044
            -1.4686        200.6669          0.6475
             0.3794          0.3259        199.7708

     Atom 74  Si  pos: (  0.021620  0.375467  0.820768)  para_lq sigma:          -0.88
            -0.3850          1.3678          1.2946
             1.5971         -1.2465         -2.7427
             1.4125         -3.9473         -1.0142

     Atom 75  O   pos: ( -0.183505  0.283831  0.915643)  para_lq sigma:        -110.81
          -114.1712         -2.6808          3.1149
            -2.2776       -108.5865          0.9291
             3.5122          1.1739       -109.6808

     Atom 76  O   pos: (  0.172540  0.403756  1.007384)  para_lq sigma:        -111.54
          -111.4535         -0.9313         -4.4467
            -1.3476       -108.3455         -1.4771
            -4.9434         -1.5040       -114.8159

     Atom 77  O   pos: (  0.110687  0.198452  0.652000)  para_lq sigma:        -105.29
          -104.3940          3.1935          0.0688
             3.3186       -106.9336         -1.5426
             0.1995         -1.6658       -104.5490

     Atom 78  O   pos: (  0.001472  0.576854  0.687304)  para_lq sigma:        -110.89
          -108.4380          0.1476         -1.0306
             0.6152       -115.0362          4.3666
            -0.6587          2.7697       -109.1893

     Atom 79  Ca  pos: (  0.110638  0.843032  0.869189)  para_lq sigma:         200.75
           199.2260          0.8924         -0.3093
             1.3209        201.6268          1.6166
            -0.8375          1.3119        201.4108

     Atom 80  Si  pos: ( -0.418185  0.871334  0.691239)  para_lq sigma:          -1.02
            -0.9004          2.4676         -0.1514
             2.6068         -2.5587          1.3611
            -0.6643          2.2355          0.3869

     Atom 81  O   pos: ( -0.540658  0.750776  0.867107)  para_lq sigma:        -111.34
          -110.3312         -2.0985          2.6796
            -1.9538       -109.8093          2.9976
             3.0754          3.6207       -113.8704

     Atom 82  O   pos: ( -0.225658  0.976331  0.802239)  para_lq sigma:        -111.50
          -113.8163         -2.7397         -3.7189
            -2.5746       -109.8088         -1.5535
            -3.8673         -1.9627       -110.8843

     Atom 83  O   pos: ( -0.384333  0.735002  0.489031)  para_lq sigma:        -109.25
          -106.4858          0.5183          0.6881
             0.6423       -109.2918         -3.0185
             0.6040         -2.7655       -111.9734

     Atom 84  Ca  pos: (  0.312996 -0.049913  1.215300)  para_lq sigma:         201.78
           200.5583          0.5728          0.8237
             0.3025        203.9544          1.8997
             1.0273          1.4254        200.8315

     Atom 85  Si  pos: ( -0.214196 -0.076190  1.380620)  para_lq sigma:          -0.92
            -3.3876          2.1806          1.0042
             1.3021          1.3597          1.3657
             1.1399          0.6418         -0.7377

     Atom 86  O   pos: ( -0.182930  0.157556  1.442178)  para_lq sigma:        -112.29
          -109.2255          0.3349          0.0242
            -0.3437       -117.3541         -2.5942
            -0.2072         -3.4186       -110.2911

     Atom 87  O   pos: (  0.650611 -0.129706  1.188699)  para_lq sigma:        -111.22
          -111.2259         -0.7290         -3.8440
            -0.5912       -109.8137         -0.6379
            -3.7514         -0.6761       -112.6286

     Atom 88  O   pos: (  0.682161 -0.226464  1.574523)  para_lq sigma:        -111.71
          -111.5230         -3.6946          3.9602
            -2.0808       -110.8740          2.4854
             3.3999          2.6469       -112.7365

     Atom 89  Ca  pos: ( -0.043108  0.420022  1.280156)  para_lq sigma:         201.69
           200.9495          0.3599         -2.4609
             0.9397        202.1303         -1.8312
            -2.5653         -1.1995        201.9914

     Atom 90  Si  pos: ( -0.550370  0.486312  1.410264)  para_lq sigma:          -0.89
            -2.4398          3.4270          0.2716
             3.1179         -1.1971          0.8764
             0.0051          1.0158          0.9634

     Atom 91  O   pos: (  0.369468  0.250657  1.348457)  para_lq sigma:        -111.52
          -109.1613         -1.9636         -1.0433
            -1.9402       -115.3474         -1.7872
            -1.1300         -2.1708       -110.0565

     Atom 92  O   pos: ( -0.371301  0.569831  1.261746)  para_lq sigma:        -111.02
          -112.4793         -1.8001          3.3185
            -1.5797       -109.5519          1.6336
             3.4840          1.8838       -111.0151

     Atom 93  O   pos: ( -0.750848  0.641545  1.398388)  para_lq sigma:        -103.99
          -103.9503          4.0796         -0.9483
             3.8058       -107.0862          0.6983
            -1.1952          0.8463       -100.9189

     Atom 94  O   pos: ( -0.490949  0.493258  1.648214)  para_lq sigma:        -112.79
          -110.4367         -0.1330         -3.9839
            -0.1187       -108.4518         -0.0613
            -3.5823         -0.0955       -119.4754

     Atom 95  Ca  pos: (  0.788136 -0.446458  1.816462)  para_lq sigma:         202.79
           203.3507         -0.5189         -0.0187
            -1.0307        201.4802          0.7159
            -0.1352          0.6745        203.5304

     Atom 96  Ca  pos: ( -0.422319  0.168360  1.712270)  para_lq sigma:         202.28
           201.7962          0.1726          0.0507
            -0.8777        203.2521          0.1849
            -0.3227         -0.5095        201.7783

     Atom 97  Ca  pos: ( -0.086077  0.616716  0.365544)  para_lq sigma:         202.15
           199.9406         -1.0994          0.0395
            -1.2553        201.7211          1.7673
             0.3248          2.4436        204.7975

     Atom 98  O   pos: ( -0.133814  0.433252  0.057351)  para_lq sigma:        -112.43
          -116.4769         -1.4910          4.7610
            -1.1562       -108.4706          0.2267
             4.3315          0.6294       -112.3382

     Atom 99  H   pos: ( -0.012693  0.453427 -0.022469)  para_lq sigma:           0.00
             0.0000          0.0000          0.0000
             0.0000          0.0000          0.0000
             0.0000          0.0000          0.0000

     Atom100  O   pos: (  0.140730 -0.008980  0.086470)  para_lq sigma:        -109.37
          -107.1666          1.6884         -2.2294
             1.8368       -110.0075          3.9240
            -2.5818          3.8739       -110.9321

     Atom101  H   pos: ( -1.054722  1.741061  0.137331)  para_lq sigma:           0.00
             0.0000          0.0000          0.0000
             0.0000          0.0000          0.0000
             0.0000          0.0000          0.0000


     Total NMR chemical shifts in ppm: ---------------------------------------
     (adopting the Simpson convention for anisotropy and asymmetry)-----------

     Atom  1  O   pos: ( -0.105602  1.239922  0.180223)  Total sigma:         225.24
           225.3127          6.0034         -6.9475
             6.0829        217.9200         10.0448
            -9.9404          8.0264        232.4892

     O    1    anisotropy:    -25.22    eta:   -0.6574
     O    1    sigma_11=    228.12    axis=(  0.761482  0.619640  0.190241)
     O    1    sigma_22=    239.17    axis=(  0.421636 -0.250602 -0.871448)
     O    1    sigma_33=    208.43    axis=(  0.492310 -0.743804  0.452091)

     Atom  2  H   pos: (  0.011554  1.329277  0.149736)  Total sigma:          22.37
            31.1496         13.3193         -3.7100
            14.1463         22.4677         -1.5664
            -3.3518         -1.0320         13.4944

     H    2    anisotropy:     28.96    eta:   -0.1115
     H    2    sigma_11=     13.79    axis=(  0.267369 -0.542628 -0.796284)
     H    2    sigma_22=     11.64    axis=( -0.533018  0.605145 -0.591347)
     H    2    sigma_33=     41.68    axis=(  0.802749  0.582542 -0.127434)

     Atom  3  H   pos: ( -0.173993  1.315541  0.294676)  Total sigma:          18.98
            12.9364         -5.9901        -12.0673
            -6.4079         16.1244         15.5701
           -11.9419         15.4013         27.8871

     H    3    anisotropy:     37.99    eta:   -0.1430
     H    3    sigma_11=      8.13    axis=(  0.790479  0.612490  0.000230)
     H    3    sigma_22=      4.51    axis=( -0.469303  0.605923 -0.642349)
     H    3    sigma_33=     44.31    axis=( -0.393572  0.507656  0.766412)

     Atom  4  O   pos: (  0.308684  0.477661  0.361884)  Total sigma:         258.51
           262.2770         22.3203        -12.0826
            24.5153        267.0883          3.9220
            -5.6206          7.2205        246.1573

     O    4    anisotropy:     44.70    eta:   -0.7106
     O    4    sigma_11=    254.20    axis=( -0.431833  0.445467  0.784270)
     O    4    sigma_22=    233.02    axis=( -0.596452  0.511219 -0.618789)
     O    4    sigma_33=    288.30    axis=( -0.676584 -0.734993  0.044939)

     Atom  5  H   pos: (  0.266198  0.383923  0.467671)  Total sigma:          26.74
            23.0838          5.5430         -5.7970
             6.3029         28.7634         -9.1541
            -7.0479         -9.7082         28.3808

     H    5    anisotropy:     22.93    eta:   -0.0527
     H    5    sigma_11=     19.50    axis=(  0.609803 -0.722309 -0.326206)
     H    5    sigma_22=     18.70    axis=(  0.673038  0.254602  0.694405)
     H    5    sigma_33=     42.03    axis=( -0.418522 -0.642999  0.641398)

     Atom  6  H   pos: (  0.411381  0.568708  0.425301)  Total sigma:          22.31
            27.2876         14.2987          6.4496
            14.1830         25.1243          5.7175
             7.7342          7.1135         14.5071

     H    6    anisotropy:     31.98    eta:   -0.0281
     H    6    sigma_11=     11.95    axis=(  0.624139 -0.760862  0.177592)
     H    6    sigma_22=     11.35    axis=(  0.351931  0.070841 -0.933341)
     H    6    sigma_33=     43.63    axis=(  0.697563  0.645035  0.311985)

     Atom  7  O   pos: ( -0.241571  1.435847  0.479290)  Total sigma:         221.38
           237.5678        -11.8358         -4.0587
           -11.4155        212.5196         13.5098
           -14.6812         15.5226        214.0471

     O    7    anisotropy:     40.42    eta:   -0.6889
     O    7    sigma_11=    217.19    axis=(  0.582382  0.512375  0.631113)
     O    7    sigma_22=    198.62    axis=( -0.062956 -0.745598  0.663416)
     O    7    sigma_33=    248.33    axis=( -0.810474  0.426094  0.401966)

     Atom  8  H   pos: ( -1.128930  1.552553  0.461640)  Total sigma:          23.38
            32.2854         13.1589         -0.6515
            13.7158         24.5135          0.9826
            -1.0419          0.5380         13.3380

     H    8    anisotropy:     28.52    eta:   -0.1304
     H    8    sigma_11=     15.11    axis=( -0.505367  0.679359  0.532048)
     H    8    sigma_22=     12.63    axis=(  0.324727 -0.421527  0.846680)
     H    8    sigma_33=     42.39    axis=( -0.799473 -0.600654  0.007581)

     Atom  9  H   pos: ( -0.363288  1.525475  0.452994)  Total sigma:          19.89
            31.7097        -15.2189          4.0136
           -16.5349         19.8039         -3.6523
             4.2466         -3.3868          8.1667

     H    9    anisotropy:     35.47    eta:   -0.0764
     H    9    sigma_11=      8.98    axis=(  0.581769  0.753201 -0.306974)
     H    9    sigma_22=      7.17    axis=(  0.059760  0.336814  0.939673)
     H    9    sigma_33=     43.54    axis=( -0.811155  0.565018 -0.150937)

     Atom 10  O   pos: (  0.430674 -0.545408  1.794775)  Total sigma:         236.68
           248.3274          0.6207         13.1883
             2.6267        244.2327          6.1210
             9.8787          3.7502        217.4800

     O   10    anisotropy:    -35.40    eta:   -0.4067
     O   10    sigma_11=    243.68    axis=( -0.363631  0.931416  0.015388)
     O   10    sigma_22=    253.28    axis=( -0.881012 -0.338493 -0.330515)
     O   10    sigma_33=    213.08    axis=( -0.302638 -0.133743  0.943675)

     Atom 11  H   pos: (  0.405576 -0.683697  1.736282)  Total sigma:          21.31
            12.0396          4.5760          3.7663
             3.6738         37.2327         11.3528
             3.0345         11.8290         14.6442

     H   11    anisotropy:     32.50    eta:   -0.1543
     H   11    sigma_11=     12.14    axis=(  0.833563 -0.338678  0.436428)
     H   11    sigma_22=      8.80    axis=(  0.527603  0.253930 -0.810650)
     H   11    sigma_33=     42.97    axis=(  0.163727  0.905989  0.390355)

     Atom 12  H   pos: (  0.310598 -0.479490  1.735041)  Total sigma:          24.13
            33.6904         -8.5468          9.7461
            -7.3182         20.3961         -4.1528
             9.6196         -4.4637         18.3064

     H   12    anisotropy:     26.97    eta:   -0.1738
     H   12    sigma_11=     16.70    axis=(  0.399101  0.915549  0.049887)
     H   12    sigma_22=     13.58    axis=( -0.391491  0.120952  0.912198)
     H   12    sigma_33=     42.11    axis=(  0.829128 -0.383589  0.406701)

     Atom 13  O   pos: (  0.475748  0.192187  0.095444)  Total sigma:         237.89
           258.0009         18.6101          4.1848
             8.1630        233.1591          4.7417
             3.2966          1.7376        222.5098

     O   13    anisotropy:     39.73    eta:   -0.2300
     O   13    sigma_11=    227.69    axis=( -0.416858  0.875030  0.246073)
     O   13    sigma_22=    221.60    axis=(  0.000536 -0.270479  0.962726)
     O   13    sigma_33=    264.38    axis=( -0.908971 -0.401452 -0.112283)

     Atom 14  H   pos: (  0.340333  0.117877  0.089211)  Total sigma:          19.35
            33.6094         17.8077          1.1640
            15.4330         16.8597          1.5543
             1.1309          1.5005          7.5765

     H   14    anisotropy:     36.88    eta:   -0.0668
     H   14    sigma_11=      7.88    axis=( -0.291700  0.391353  0.872785)
     H   14    sigma_22=      6.24    axis=( -0.438706  0.756094 -0.485653)
     H   14    sigma_33=     43.93    axis=( -0.849969 -0.524561 -0.048864)

     Atom 15  H   pos: (  0.438230  0.312098  0.174994)  Total sigma:          24.52
            18.6630         -5.1589         -4.4550
            -4.4879         30.1070         12.0177
            -3.6867         11.9900         24.8004

     H   15    anisotropy:     25.45    eta:   -0.1051
     H   15    sigma_11=     16.93    axis=(  0.960467  0.259302  0.101321)
     H   15    sigma_22=     15.15    axis=( -0.080767  0.607833 -0.789947)
     H   15    sigma_33=     41.49    axis=( -0.266421  0.750534  0.604747)

     Atom 16  O   pos: (  0.797372 -0.809207  1.671531)  Total sigma:         231.36
           224.0099         10.5828         17.5712
            21.9153        238.1344         -8.2091
            20.3655         -4.1269        231.9239

     O   16    anisotropy:    -45.37    eta:   -0.3356
     O   16    sigma_11=    241.40    axis=( -0.131220  0.690219 -0.711603)
     O   16    sigma_22=    251.56    axis=(  0.663490  0.594488  0.454275)
     O   16    sigma_33=    201.11    axis=( -0.736589  0.412532  0.535962)

     Atom 17  H   pos: ( -0.520868  1.043917  1.483542)  Total sigma:          19.61
            18.2362          2.2575         13.6417
             1.8432          7.8550         -0.4531
            14.9114          0.2614         32.7401

     H   17    anisotropy:     32.88    eta:   -0.1804
     H   17    sigma_11=     10.63    axis=( -0.708386 -0.539579  0.455020)
     H   17    sigma_22=      6.67    axis=( -0.472644  0.841418  0.261959)
     H   17    sigma_33=     41.53    axis=(  0.524210  0.029494  0.851078)

     Atom 18  H   pos: (  0.937223 -0.764471  1.646863)  Total sigma:          24.33
            34.3949          8.4214         -1.3102
             8.3259         21.8070         -0.8370
            -2.5596         -1.6610         16.7884

     H   18    anisotropy:     21.73    eta:   -0.0820
     H   18    sigma_11=     17.68    axis=( -0.457241  0.862732 -0.215925)
     H   18    sigma_22=     16.49    axis=( -0.006993  0.239296  0.970922)
     H   18    sigma_33=     38.81    axis=( -0.889315 -0.445455  0.103383)

     Atom 19  O   pos: (  0.073919  0.929169  0.374759)  Total sigma:         251.05
           247.6108         10.2168          7.2970
             9.4515        267.6462         -8.6574
             7.6102         -8.0362        237.9067

     O   19    anisotropy:     32.08    eta:   -0.9757
     O   19    sigma_11=    250.79    axis=( -0.796867  0.179267 -0.576946)
     O   19    sigma_22=    229.93    axis=( -0.510627  0.310547  0.801761)
     O   19    sigma_33=    272.44    axis=( -0.322898 -0.933501  0.155926)

     Atom 20  H   pos: (  0.209069  0.965462  0.420716)  Total sigma:          25.43
            35.7785          3.8042          9.0346
             5.0474         19.4560          1.6935
             8.2540          0.9947         21.0573

     H   20    anisotropy:     22.99    eta:   -0.1225
     H   20    sigma_11=     18.71    axis=(  0.032014 -0.913899  0.404677)
     H   20    sigma_22=     16.83    axis=(  0.455118 -0.347144 -0.819975)
     H   20    sigma_33=     40.76    axis=(  0.889855  0.210427  0.404818)

     Atom 21  H   pos: (  0.018543  1.049080  0.303400)  Total sigma:          21.82
            17.8777         -8.3232          6.7401
            -9.8863         30.2886        -12.3488
             7.4334        -11.7699         17.3060

     H   21    anisotropy:     31.42    eta:   -0.1717
     H   21    sigma_11=     13.15    axis=(  0.834260  0.535516  0.131275)
     H   21    sigma_22=      9.55    axis=( -0.358799  0.346493  0.866721)
     H   21    sigma_33=     42.77    axis=(  0.418657 -0.770172  0.481208)

     Atom 22  O   pos: ( -0.388011  0.714334  1.993693)  Total sigma:         186.59
           191.1995         29.0959         12.8853
            27.4432        175.0084         -7.8880
             5.3852         -1.3222        193.5637

     O   22    anisotropy:    -52.38    eta:   -0.5474
     O   22    sigma_11=    194.49    axis=( -0.061639 -0.313402  0.947618)
     O   22    sigma_22=    213.61    axis=(  0.797233  0.555771  0.235665)
     O   22    sigma_33=    151.67    axis=(  0.600517 -0.769998 -0.215597)

     Atom 23  H   pos: ( -0.299817  0.628440  1.913108)  Total sigma:          24.17
            28.0066         -4.8323         -6.6252
            -5.3972         21.0907          6.3585
            -6.7188          5.4828         23.4231

     H   23    anisotropy:     18.57    eta:   -0.2866
     H   23    sigma_11=     19.76    axis=(  0.711398  0.489417  0.504364)
     H   23    sigma_22=     16.21    axis=( -0.048068  0.749864 -0.659843)
     H   23    sigma_33=     36.55    axis=( -0.701143  0.445168  0.556977)

     Atom 24  H   pos: ( -0.635998  1.583287  0.020218)  Total sigma:          14.18
            18.1400         11.1100        -18.2294
            12.0252          6.9544        -10.9425
           -18.1190        -10.1611         17.4475

     H   24    anisotropy:     42.93    eta:   -0.0406
     H   24    sigma_11=      0.45    axis=(  0.126915  0.776206  0.617574)
     H   24    sigma_22=     -0.71    axis=(  0.742361 -0.487263  0.459864)
     H   24    sigma_33=     42.80    axis=( -0.657870 -0.400099  0.638066)

     Atom 25  Ca  pos: ( -0.160465  1.321495  0.857253)  Total sigma:        1107.59
          1120.1070        -18.3451         -8.7975
           -21.2413       1134.6449        -10.1736
           -12.0624        -11.7002       1068.0201

     Ca  25    anisotropy:    -67.09    eta:   -0.8329
     Ca  25    sigma_11=   1111.33    axis=(  0.790918  0.520412 -0.321900)
     Ca  25    sigma_22=   1148.58    axis=( -0.560472  0.827219 -0.039741)
     Ca  25    sigma_33=   1062.86    axis=(  0.245600  0.211847  0.945939)

     Atom 26  Si  pos: ( -0.665337  1.265748  0.701988)  Total sigma:         411.58
           426.4015         26.6421         -6.6594
            24.2103        398.2586          6.5522
             2.3123          1.3796        410.0734

     Si  26    anisotropy:     44.72    eta:   -0.9488
     Si  26    sigma_11=    410.81    axis=( -0.086174  0.137183  0.986790)
     Si  26    sigma_22=    382.53    axis=( -0.500792  0.850284 -0.161939)
     Si  26    sigma_33=    441.39    axis=( -0.861267 -0.508132 -0.004573)

     Atom 27  O   pos: ( -0.839110  1.204220  0.861018)  Total sigma:         104.34
           119.2913         -5.5083          3.3402
            -8.3625        129.9447         -2.5204
            15.3922          1.1214         63.7730

     O   27    anisotropy:    -63.16    eta:   -0.3951
     O   27    sigma_11=    117.07    axis=( -0.867582 -0.475309 -0.146226)
     O   27    sigma_22=    133.71    axis=(  0.469910 -0.879795  0.071736)
     O   27    sigma_33=     62.23    axis=( -0.162746 -0.006476  0.986647)

     Atom 28  O   pos: ( -0.502402  1.403618  0.818513)  Total sigma:         111.67
           123.0208          2.7165          4.1298
             2.4237        140.6222          1.4912
            -3.9308         -0.3297         71.3587

     O   28    anisotropy:    -60.47    eta:   -0.4550
     O   28    sigma_11=    122.65    axis=( -0.989924  0.141596 -0.000317)
     O   28    sigma_22=    140.99    axis=( -0.141589 -0.989889 -0.008458)
     O   28    sigma_33=     71.35    axis=( -0.001511 -0.008328  0.999964)

     Atom 29  O   pos: ( -0.574487  1.053787  0.606006)  Total sigma:         178.83
           174.8022        -31.8113          6.2737
           -29.7143        194.2968         10.6325
             3.7841          9.1896        167.3924

     O   29    anisotropy:     57.77    eta:   -0.6375
     O   29    sigma_11=    171.85    axis=(  0.421375  0.185539  0.887704)
     O   29    sigma_22=    147.30    axis=(  0.701440  0.553760 -0.448700)
     O   29    sigma_33=    217.34    axis=( -0.574826  0.811742  0.103196)

     Atom 30  O   pos: ( -0.771031  1.379879  0.510850)  Total sigma:         187.26
           160.4819        -13.0970         14.0132
            -8.6177        200.0058        -35.6030
            12.0229        -32.0822        201.2875

     O   30    anisotropy:     76.37    eta:   -0.2031
     O   30    sigma_11=    166.97    axis=(  0.126534  0.729847  0.671798)
     O   30    sigma_22=    156.63    axis=(  0.968916  0.054201 -0.241380)
     O   30    sigma_33=    238.17    axis=(  0.212582 -0.681459  0.700302)

     Atom 31  Ca  pos: (  0.764968 -0.083247  0.870624)  Total sigma:        1086.47
          1090.7644        -12.5350         -2.4310
           -11.6703       1094.7753         -5.5919
            -2.7200         -3.5024       1073.8571

     Ca  31    anisotropy:     28.02    eta:   -0.6366
     Ca  31    sigma_11=   1083.07    axis=(  0.699735  0.543434 -0.463734)
     Ca  31    sigma_22=   1071.18    axis=(  0.324336  0.336718  0.883984)
     Ca  31    sigma_33=   1105.14    axis=( -0.636535  0.768960 -0.059359)

     Atom 32  Si  pos: (  0.255194  0.001891  0.722711)  Total sigma:         403.54
           425.7955         42.6549         -2.6152
            45.3459        393.3772        -13.6290
             2.2794         -8.7931        391.4523

     Si  32    anisotropy:     80.40    eta:   -0.6239
     Si  32    sigma_11=    393.46    axis=(  0.242787 -0.174764  0.954208)
     Si  32    sigma_22=    360.02    axis=( -0.533007  0.797826  0.281740)
     Si  32    sigma_33=    457.14    axis=( -0.810530 -0.577002  0.100551)

     Atom 33  O   pos: (  0.124928 -0.137447  0.874592)  Total sigma:         134.38
           139.1049          3.1345         -2.4269
             3.5968        148.7662         -5.0889
             3.5690         -1.5678        115.2648

     O   33    anisotropy:    -29.21    eta:   -0.6129
     O   33    sigma_11=    138.15    axis=( -0.956928  0.282949 -0.065033)
     O   33    sigma_22=    150.08    axis=( -0.287886 -0.953755  0.086449)
     O   33    sigma_33=    114.90    axis=( -0.037565  0.101447  0.994131)

     Atom 34  O   pos: (  0.460296  0.081289  0.822699)  Total sigma:         126.63
           130.9180          3.9012         12.3048
             0.4973        137.4703          3.9495
            13.4456          1.3849        111.4993

     O   34    anisotropy:    -32.41    eta:   -0.2922
     O   34    sigma_11=    134.28    axis=(  0.657559 -0.695235  0.290284)
     O   34    sigma_22=    140.59    axis=(  0.610281  0.717452  0.335887)
     O   34    sigma_33=    105.02    axis=( -0.441785 -0.043711  0.896056)

     Atom 35  O   pos: (  0.305238 -0.113342  0.504172)  Total sigma:         169.40
           167.0849         -9.7634        -11.8775
           -10.6307        166.6111         21.9130
           -11.4895         19.2224        174.5095

     O   35    anisotropy:     44.44    eta:   -0.3367
     O   35    sigma_11=    159.58    axis=(  0.898930  0.248854  0.360551)
     O   35    sigma_22=    149.60    axis=(  0.035636  0.778738 -0.626336)
     O   35    sigma_33=    199.03    axis=( -0.436641  0.575881  0.691163)

     Atom 36  Ca  pos: ( -0.337839  0.900087  1.146332)  Total sigma:        1061.32
          1066.1480        -37.5821         -8.4898
           -34.2002       1075.3633         -0.8446
            -2.2131          0.8820       1042.4589

     Ca  36    anisotropy:     68.72    eta:   -0.2423
     Ca  36    sigma_11=   1043.97    axis=( -0.259811 -0.297547  0.918675)
     Ca  36    sigma_22=   1032.87    axis=( -0.703191 -0.593724 -0.391170)
     Ca  36    sigma_33=   1107.14    axis=(  0.661831 -0.747634 -0.054976)

     Atom 37  Si  pos: ( -0.834267  0.878252  1.350850)  Total sigma:         403.57
           415.3361         24.7971          3.0759
            26.4556        356.2995         17.9776
             1.0014         18.6107        439.0742

     Si  37    anisotropy:    -89.55    eta:   -0.3951
     Si  37    sigma_11=    421.63    axis=(  0.896603  0.249207 -0.366059)
     Si  37    sigma_22=    445.21    axis=(  0.297308  0.273877  0.914658)
     Si  37    sigma_33=    343.87    axis=( -0.328194  0.928917 -0.171468)

     Atom 38  O   pos: ( -0.643570  1.012890  1.274994)  Total sigma:         117.91
           119.2940          2.5237         -7.7948
            -0.7363        110.7635        -15.7333
           -19.2679        -22.8924        123.6616

     O   38    anisotropy:     38.15    eta:   -0.8422
     O   38    sigma_11=    115.90    axis=(  0.838049 -0.516390  0.176114)
     O   38    sigma_22=     94.48    axis=(  0.312585  0.718999  0.620750)
     O   38    sigma_33=    143.34    axis=( -0.447175 -0.465169  0.763972)

     Atom 39  O   pos: ( -0.006018  0.821775  1.193526)  Total sigma:         111.34
           125.1971        -10.1508          5.0686
           -17.4155         59.6426         -5.7472
             3.0635         -0.3746        149.1950

     O   39    anisotropy:    -81.80    eta:   -0.4248
     O   39    sigma_11=    127.03    axis=( -0.961240  0.187426  0.202210)
     O   39    sigma_22=    150.20    axis=(  0.193754 -0.062586  0.979052)
     O   39    sigma_33=     56.81    axis=(  0.196155  0.980283  0.023846)

     Atom 40  O   pos: ( -0.905722  0.949043  1.573393)  Total sigma:         136.42
           120.5234         -4.5131         -4.5651
            -4.0942        141.5843         -6.1483
             2.0411         -4.7363        147.1657

     O   40    anisotropy:    -25.42    eta:   -0.6661
     O   40    sigma_11=    139.25    axis=( -0.223819  0.819308  0.527864)
     O   40    sigma_22=    150.54    axis=(  0.040928 -0.533225  0.844983)
     O   40    sigma_33=    119.48    axis=(  0.973771  0.210728  0.085813)

     Atom 41  Ca  pos: (  0.605230 -0.499440  1.205528)  Total sigma:        1065.28
          1103.7286        -47.4351        -13.1809
           -45.8114       1063.3700        -11.6562
           -11.8784         -9.0762       1028.7402

     Ca  41    anisotropy:    103.94    eta:   -0.4523
     Ca  41    sigma_11=   1046.30    axis=( -0.383668 -0.649096  0.656867)
     Ca  41    sigma_22=   1014.96    axis=( -0.386321 -0.533255 -0.752592)
     Ca  41    sigma_33=   1134.57    axis=( -0.838782  0.542507  0.046166)

     Atom 42  Si  pos: (  0.084431 -0.423647  1.374114)  Total sigma:         406.00
           407.8835         22.9756         -9.9020
            23.3737        354.9410          4.7978
            -7.9837          3.4208        455.1714

     Si  42    anisotropy:    -90.33    eta:   -0.6874
     Si  42    sigma_11=    415.41    axis=(  0.916513  0.362715  0.168646)
     Si  42    sigma_22=    456.81    axis=( -0.180444 -0.001373  0.983584)
     Si  42    sigma_33=    345.78    axis=( -0.356993  0.931899 -0.064191)

     Atom 43  O   pos: (  0.947810 -0.589741  1.243230)  Total sigma:         101.41
            90.1005          4.8242          6.9549
             8.5092        113.9185         10.7585
             3.4044         11.9026        100.2086

     O   43    anisotropy:     31.58    eta:   -0.3012
     O   43    sigma_11=     94.05    axis=( -0.183808  0.532813 -0.826029)
     O   43    sigma_22=     87.71    axis=(  0.950580 -0.117569 -0.287359)
     O   43    sigma_33=    122.46    axis=(  0.250224  0.838026  0.484871)

     Atom 44  O   pos: (  0.305418 -0.398892  1.277340)  Total sigma:         104.08
           133.4604        -19.3447        -20.2219
           -32.1471         98.5034          5.7232
           -13.4416         -0.6430         80.2625

     O   44    anisotropy:     70.06    eta:   -0.2940
     O   44    sigma_11=     87.59    axis=( -0.315551 -0.844780  0.432174)
     O   44    sigma_22=     73.86    axis=(  0.378670  0.305502  0.873658)
     O   44    sigma_33=    150.78    axis=(  0.870078 -0.439335 -0.223491)

     Atom 45  O   pos: (  0.006704 -0.181764  1.332714)  Total sigma:         154.69
           171.1993         -8.6544         -8.0312
            -4.8161        150.7781          2.1648
           -10.9212          4.8566        142.0848

     O   45    anisotropy:     32.27    eta:   -0.4522
     O   45    sigma_11=    148.79    axis=(  0.310047  0.948913  0.058611)
     O   45    sigma_22=    139.06    axis=(  0.252569 -0.141644  0.957155)
     O   45    sigma_33=    176.20    axis=( -0.916559  0.281960  0.283582)

     Atom 46  O   pos: (  0.066141 -0.471416  1.612263)  Total sigma:         116.68
           142.7827         -1.8737        -38.3482
            -3.0485         80.9120          8.3568
           -26.7457         -1.0340        126.3441

     O   46    anisotropy:     77.48    eta:   -0.3963
     O   46    sigma_11=    101.09    axis=( -0.616391 -0.067192 -0.784568)
     O   46    sigma_22=     80.62    axis=( -0.003706  0.996589 -0.082439)
     O   46    sigma_33=    168.33    axis=( -0.787431  0.047907  0.614538)

     Atom 47  Ca  pos: (  0.816997  0.087672  0.172088)  Total sigma:        1059.65
          1054.1707         -2.6258        -15.2335
            -1.3730       1084.3311          7.3065
            -7.4870          7.7386       1040.4486

     Ca  47    anisotropy:     39.65    eta:   -0.9847
     Ca  47    sigma_11=   1059.45    axis=( -0.873702 -0.203748  0.441737)
     Ca  47    sigma_22=   1033.42    axis=(  0.468914 -0.111047  0.876235)
     Ca  47    sigma_33=   1086.09    axis=(  0.129478 -0.972705 -0.192562)

     Atom 48  Ca  pos: ( -0.655850  0.766870  1.774878)  Total sigma:        1104.56
          1143.9182        -29.0484         16.8673
           -26.9227       1095.3104         -7.9940
            19.2909        -12.1972       1074.4451

     Ca  48    anisotropy:     85.52    eta:   -0.2350
     Ca  48    sigma_11=   1082.75    axis=(  0.441924  0.889147 -0.118830)
     Ca  48    sigma_22=   1069.35    axis=( -0.156520  0.206864  0.965768)
     Ca  48    sigma_33=   1161.57    axis=( -0.883292  0.408197 -0.230588)

     Atom 49  Si  pos: ( -0.743619  1.583942  0.373508)  Total sigma:         404.44
           419.6325         33.8722         29.3775
            37.1952        381.5458         20.1972
            16.3868         19.9009        412.1466

     Si  49    anisotropy:     83.06    eta:   -0.6210
     Si  49    sigma_11=    393.95    axis=(  0.526409  0.157548 -0.835507)
     Si  49    sigma_22=    359.56    axis=(  0.467710 -0.874297  0.129817)
     Si  49    sigma_33=    459.82    axis=(  0.710029  0.459112  0.533925)

     Atom 50  O   pos: ( -0.788138  1.516350  0.141712)  Total sigma:         157.55
           151.5678         16.2129        -17.7536
            16.9809        147.7602          7.8419
           -14.3375          6.1970        173.3319

     O   50    anisotropy:    -45.40    eta:   -0.6110
     O   50    sigma_11=    163.44    axis=(  0.552892  0.748829  0.365465)
     O   50    sigma_22=    181.93    axis=( -0.492026 -0.060573  0.868471)
     O   50    sigma_33=    127.29    axis=( -0.672474  0.659989 -0.334953)

     Atom 51  O   pos: (  0.713474 -0.146279  0.464256)  Total sigma:         159.80
           175.2790          3.3135         10.4034
             3.9744        162.8425        -14.3354
             4.7859        -15.3866        141.2849

     O   51    anisotropy:    -41.61    eta:   -0.2347
     O   51    sigma_11=    170.42    axis=(  0.030086  0.893534 -0.447986)
     O   51    sigma_22=    176.93    axis=( -0.981075 -0.059368 -0.184300)
     O   51    sigma_33=    132.06    axis=( -0.191274  0.445053  0.874838)

     Atom 52  O   pos: ( -0.065238 -0.132003  1.932736)  Total sigma:         238.48
           221.9188          1.4435        -16.0767
            -5.0753        252.9123         14.6715
           -11.6062         11.6266        240.6111

     O   52    anisotropy:     37.38    eta:   -0.9680
     O   52    sigma_11=    238.08    axis=( -0.470800 -0.616881  0.630718)
     O   52    sigma_22=    213.96    axis=( -0.851749  0.131491 -0.507182)
     O   52    sigma_33=    263.40    axis=( -0.229937  0.775995  0.587334)

     Atom 53  H   pos: ( -0.040128 -0.002056  1.867243)  Total sigma:          24.97
            16.0790          0.6323         -2.5166
             1.1004         37.2477         -6.5189
            -2.0475         -5.0845         21.5925

     H   53    anisotropy:     21.44    eta:   -0.3701
     H   53    sigma_11=     20.47    axis=( -0.386558  0.319201  0.865265)
     H   53    sigma_22=     15.18    axis=(  0.919849  0.065570  0.386754)
     H   53    sigma_33=     39.27    axis=( -0.066717 -0.945416  0.318963)

     Atom 54  H   pos: ( -0.280428  0.861041 -0.010318)  Total sigma:          22.32
            15.6502         -3.7994        -13.2685
            -4.7662         15.7624          7.8306
           -12.5314          6.6672         35.5498

     H   54    anisotropy:     33.05    eta:   -0.1896
     H   54    sigma_11=     13.39    axis=( -0.011309  0.948408 -0.316851)
     H   54    sigma_22=      9.21    axis=( -0.903736 -0.145305 -0.402676)
     H   54    sigma_33=     44.36    axis=( -0.427941  0.281796  0.858754)

     Atom 55  O   pos: ( -0.421225  0.944625  0.179321)  Total sigma:         226.47
           209.8136         -1.3412         -5.4720
            -0.9894        223.1414        -23.4205
            -4.0401        -33.0210        246.4634

     O   55    anisotropy:     58.59    eta:   -0.2299
     O   55    sigma_11=    211.43    axis=(  0.891586 -0.404065 -0.204465)
     O   55    sigma_22=    202.45    axis=(  0.448933  0.729381  0.516200)
     O   55    sigma_33=    265.53    axis=( -0.059445 -0.552028  0.831704)

     Atom 56  H   pos: ( -0.341882  1.063820  0.211205)  Total sigma:          27.51
            27.4868         10.2362          0.7591
             9.6611         32.7495          0.5862
             0.9634          1.0169         22.3068

     H   56    anisotropy:     19.45    eta:   -0.1878
     H   56    sigma_11=     22.25    axis=( -0.024213  0.098870 -0.994806)
     H   56    sigma_22=     19.81    axis=(  0.792589 -0.604568 -0.079377)
     H   56    sigma_33=     40.48    axis=(  0.609275  0.790394  0.063725)

     Atom 57  H   pos: ( -0.419257  0.859342  0.311879)  Total sigma:          16.35
             2.2243         -1.0368          1.4928
            -0.7874         15.7662        -18.4516
             1.0636        -20.1525         31.0530

     H   57    anisotropy:     41.82    eta:   -0.0175
     H   57    sigma_11=      2.65    axis=( -0.073617  0.823283  0.562837)
     H   57    sigma_22=      2.16    axis=(  0.996587  0.081865  0.010603)
     H   57    sigma_33=     44.23    axis=(  0.037347 -0.561697  0.826500)

     Atom 58  O   pos: (  0.331452 -0.101657  1.640943)  Total sigma:         233.75
           264.7407         11.7778         -9.1039
             5.7747        221.4482         -0.4756
            -5.7857          2.1274        215.0580

     O   58    anisotropy:     50.52    eta:   -0.2132
     O   58    sigma_11=    220.50    axis=( -0.131689  0.937380  0.322454)
     O   58    sigma_22=    213.32    axis=(  0.186167 -0.296113  0.936835)
     O   58    sigma_33=    267.43    axis=( -0.973653 -0.183401  0.135515)

     Atom 59  H   pos: (  0.214009 -0.183591  1.673793)  Total sigma:          25.75
            33.4261          8.2031         -3.9044
             9.7048         24.9390         -0.8478
            -4.0125         -0.5977         18.8759

     H   59    anisotropy:     21.02    eta:   -0.2247
     H   59    sigma_11=     20.31    axis=(  0.342283 -0.750915 -0.564773)
     H   59    sigma_22=     17.17    axis=(  0.423727 -0.413127  0.806090)
     H   59    sigma_33=     39.76    axis=(  0.838628  0.515221 -0.176777)

     Atom 60  H   pos: (  0.449629 -0.194384  1.610094)  Total sigma:          19.41
            35.5854         -9.3482         -6.0358
           -10.6241         15.4748          2.9342
            -5.9160          2.6731          7.1808

     H   60    anisotropy:     32.36    eta:   -0.2549
     H   60    sigma_11=     11.38    axis=(  0.392288  0.918206  0.054850)
     H   60    sigma_22=      5.88    axis=(  0.155164 -0.124831  0.979970)
     H   60    sigma_33=     40.99    axis=( -0.906661  0.375920  0.191442)

     Atom 61  O   pos: ( -0.236747  0.285997  0.461142)  Total sigma:         223.59
           234.8829         -4.5705          8.3757
            -9.2159        222.2304          9.9640
            10.2868         12.8227        213.6511

     O   61    anisotropy:    -32.81    eta:   -0.4044
     O   61    sigma_11=    230.10    axis=(  0.034742  0.812271  0.582244)
     O   61    sigma_22=    238.95    axis=( -0.943330  0.219045 -0.249295)
     O   61    sigma_33=    201.71    axis=( -0.330033 -0.540587  0.773850)

     Atom 62  H   pos: ( -0.119584  0.227612  0.534053)  Total sigma:          23.03
            33.2502         -4.7666         10.8135
            -6.1018         15.9279         -3.9704
            11.9126         -3.5267         19.8989

     H   62    anisotropy:     27.64    eta:   -0.0739
     H   62    sigma_11=     14.49    axis=(  0.414460  0.869644 -0.268220)
     H   62    sigma_22=     13.13    axis=( -0.355030  0.425878  0.832215)
     H   62    sigma_33=     41.45    axis=(  0.837960 -0.249694  0.485259)

     Atom 63  H   pos: (  0.646125  0.221594  0.550483)  Total sigma:          26.22
            32.2474          3.7650         -5.9228
             4.3703         21.7442         -3.2081
            -6.8915         -3.2929         24.6637

     H   63    anisotropy:     17.04    eta:   -0.1585
     H   63    sigma_11=     21.44    axis=(  0.574443 -0.462235  0.675540)
     H   63    sigma_22=     19.64    axis=( -0.014560 -0.830934 -0.556181)
     H   63    sigma_33=     37.58    axis=( -0.818415 -0.309659  0.484054)

     Atom 64  O   pos: ( -0.553709  0.190581  2.041525)  Total sigma:         249.10
           240.0830        -19.7673         -9.5552
           -18.4857        250.7226         -2.3131
            -4.3759          5.8927        256.5007

     O   64    anisotropy:    -36.30    eta:   -0.5710
     O   64    sigma_11=    254.29    axis=( -0.165229  0.443559 -0.880883)
     O   64    sigma_22=    268.11    axis=( -0.576849  0.680991  0.451106)
     O   64    sigma_33=    224.90    axis=(  0.799966  0.582672  0.143347)

     Atom 65  H   pos: ( -0.720790  1.275174  0.038249)  Total sigma:          24.22
            15.7769         -5.2094         -2.9204
            -5.9315         36.6749          9.5013
            -3.4337         11.5810         20.2058

     H   65    anisotropy:     28.63    eta:   -0.0585
     H   65    sigma_11=     15.24    axis=(  0.380749  0.485768 -0.786804)
     H   65    sigma_22=     14.12    axis=(  0.896514  0.014479  0.442779)
     H   65    sigma_33=     43.30    axis=( -0.226480  0.873968  0.429984)

     Atom 66  H   pos: ( -0.623097  1.060730  0.063723)  Total sigma:          23.31
            24.5355        -10.8582          8.7795
           -10.9002         21.5698         -9.0518
             9.9214         -9.8004         23.8122

     H   66    anisotropy:     29.73    eta:   -0.1560
     H   66    sigma_11=     14.94    axis=( -0.587256  0.163457  0.792725)
     H   66    sigma_22=     11.85    axis=(  0.532562  0.815561  0.226359)
     H   66    sigma_33=     43.13    axis=(  0.609515 -0.555106  0.565994)

     Atom 67  O   pos: ( -0.119337  0.268609  1.882375)  Total sigma:         234.29
           213.2197          5.0582         17.8325
            10.1210        250.7696         -5.6428
            11.6569         -6.7983        238.8916

     O   67    anisotropy:    -44.61    eta:   -0.2908
     O   67    sigma_11=    244.84    axis=(  0.460763  0.290140  0.838759)
     O   67    sigma_22=    253.49    axis=( -0.048144 -0.935493  0.350049)
     O   67    sigma_33=    204.55    axis=( -0.886216  0.201671  0.417072)

     Atom 68  H   pos: ( -0.070470  0.399128  1.827076)  Total sigma:          21.72
            13.0891          9.4035         -1.8806
             8.6837         37.4971         -8.5525
            -1.5871         -7.4183         14.5877

     H   68    anisotropy:     31.65    eta:   -0.1282
     H   68    sigma_11=     12.53    axis=(  0.388038  0.150265  0.909311)
     H   68    sigma_22=      9.82    axis=(  0.873374 -0.375059 -0.310723)
     H   68    sigma_33=     42.82    axis=( -0.294355 -0.914741  0.276775)

     Atom 69  H   pos: ( -0.071611  0.273302  2.024184)  Total sigma:          22.80
            14.9411          1.5776         11.1561
             2.0384         14.0040          0.4460
            11.2048         -0.4281         39.4501

     H   69    anisotropy:     31.50    eta:   -0.2272
     H   69    sigma_11=     14.68    axis=( -0.348078 -0.924146  0.157466)
     H   69    sigma_22=      9.91    axis=(  0.864589 -0.381389 -0.327151)
     H   69    sigma_33=     43.80    axis=(  0.362391  0.022269  0.931760)

     Atom 70  O   pos: ( -0.007263  0.639332  1.812955)  Total sigma:         200.82
           187.8920         25.8388        -10.4523
            21.0807        207.9451         -2.2911
            -2.2037          2.0526        206.6366

     O   70    anisotropy:    -43.80    eta:   -0.6001
     O   70    sigma_11=    206.66    axis=( -0.008943  0.253743  0.967230)
     O   70    sigma_22=    224.19    axis=( -0.556284 -0.805041  0.206051)
     O   70    sigma_33=    171.62    axis=( -0.830944  0.536212 -0.148353)

     Atom 71  H   pos: ( -0.000107  0.722149  1.947055)  Total sigma:          16.94
             5.5735          3.3739          2.9822
             3.7343         13.6566         18.0194
             3.7450         16.5932         31.6004

     H   71    anisotropy:     38.67    eta:   -0.1222
     H   71    sigma_11=      5.63    axis=(  0.882532  0.330493 -0.334533)
     H   71    sigma_22=      2.48    axis=( -0.453004  0.788395 -0.416197)
     H   71    sigma_33=     42.72    axis=(  0.126193  0.518852  0.845498)

     Atom 72  H   pos: ( -0.012129  0.749155  1.706260)  Total sigma:          19.59
            10.7130          4.6736         -3.8039
             4.8553         23.8022        -16.6609
            -3.9536        -15.7673         24.2416

     H   72    anisotropy:     32.80    eta:   -0.0979
     H   72    sigma_11=      9.72    axis=(  0.927927  0.099648  0.359195)
     H   72    sigma_22=      7.58    axis=( -0.317715  0.715399  0.622303)
     H   72    sigma_33=     41.45    axis=( -0.194956 -0.691573  0.695498)

     Atom 73  Ca  pos: ( -0.492458  0.417030  0.964876)  Total sigma:        1049.58
          1080.0258        -27.4048         -6.2032
           -33.1929       1053.5767         20.8585
             1.2402         12.2565       1015.1474

     Ca  73    anisotropy:     77.64    eta:   -0.6152
     Ca  73    sigma_11=   1039.62    axis=(  0.559741  0.711606  0.424626)
     Ca  73    sigma_22=   1007.78    axis=( -0.145430 -0.420110  0.895744)
     Ca  73    sigma_33=   1101.34    axis=( -0.815806  0.563138  0.131664)

     Atom 74  Si  pos: (  0.021620  0.375467  0.820768)  Total sigma:         399.48
           409.3932         17.9605         18.3586
            18.5626        394.4637        -35.8996
            18.4632        -46.0796        394.5788

     Si  74    anisotropy:    -84.19    eta:   -0.2839
     Si  74    sigma_11=    419.57    axis=(  0.930794  0.263719  0.253130)
     Si  74    sigma_22=    435.51    axis=( -0.006910  0.705045 -0.709129)
     Si  74    sigma_33=    343.35    axis=( -0.365479  0.658304  0.658074)

     Atom 75  O   pos: ( -0.183505  0.283831  0.915643)  Total sigma:         108.58
           129.3279         -3.8431         -6.9805
            -7.5437        117.1872          3.2931
            -1.9849          1.9973         79.2236

     O   75    anisotropy:    -44.81    eta:   -0.5733
     O   75    sigma_11=    114.95    axis=( -0.373989 -0.927179 -0.021721)
     O   75    sigma_22=    132.08    axis=(  0.923820 -0.370365 -0.096882)
     O   75    sigma_33=     78.71    axis=(  0.081782 -0.056300  0.995059)

     Atom 76  O   pos: (  0.172540  0.403756  1.007384)  Total sigma:          89.22
           130.7471         -9.9425        -18.2768
           -15.8356         60.9530         -9.4336
           -27.1073         -6.5298         75.9536

     O   76    anisotropy:     76.28    eta:   -0.4892
     O   76    sigma_11=     76.23    axis=(  0.193526 -0.577622  0.793032)
     O   76    sigma_22=     51.35    axis=(  0.279597  0.807265  0.519758)
     O   76    sigma_33=    140.07    axis=( -0.940411  0.121143  0.317728)

     Atom 77  O   pos: (  0.110687  0.198452  0.652000)  Total sigma:         158.97
           158.5883        -26.1923          2.6181
           -22.4602        171.3324          0.4540
             3.2746         -3.2558        146.9834

     O   77    anisotropy:     47.00    eta:   -0.2416
     O   77    sigma_11=    147.09    axis=(  0.116751  0.173638  0.977865)
     O   77    sigma_22=    139.51    axis=( -0.782848 -0.589802  0.198197)
     O   77    sigma_33=    190.30    axis=(  0.611161 -0.788659  0.067072)

     Atom 78  O   pos: (  0.001472  0.576854  0.687304)  Total sigma:          90.61
            46.3426          3.1790         12.8179
            10.1951         88.8872         20.6504
            17.0378          9.6446        136.5983

     O   78    anisotropy:     79.64    eta:   -0.7737
     O   78    sigma_11=     84.60    axis=(  0.052463  0.954621 -0.293166)
     O   78    sigma_22=     43.53    axis=(  0.985016 -0.097765 -0.142075)
     O   78    sigma_33=    143.70    axis=(  0.164289  0.281319  0.945446)

     Atom 79  Ca  pos: (  0.110638  0.843032  0.869189)  Total sigma:        1074.10
          1044.1277         19.5893         -6.2350
            23.5841       1099.3783         32.4097
            -9.2163         35.7064       1078.7843

     Ca  79    anisotropy:     78.98    eta:   -0.7464
     Ca  79    sigma_11=   1067.42    axis=( -0.584603 -0.372983  0.720502)
     Ca  79    sigma_22=   1028.12    axis=( -0.795063  0.440255 -0.417193)
     Ca  79    sigma_33=   1126.75    axis=(  0.161598  0.816737  0.553920)

     Atom 80  Si  pos: ( -0.418185  0.871334  0.691239)  Total sigma:         401.06
           399.6255         29.1668         -6.2508
            31.2263        386.5190         17.8289
           -10.8788         27.2696        417.0475

     Si  80    anisotropy:    -70.96    eta:   -0.2986
     Si  80    sigma_11=    417.65    axis=( -0.736526 -0.262981  0.623194)
     Si  80    sigma_22=    431.78    axis=( -0.378973 -0.602707 -0.702228)
     Si  80    sigma_33=    353.76    axis=(  0.560276 -0.753383  0.344247)

     Atom 81  O   pos: ( -0.540658  0.750776  0.867107)  Total sigma:         108.01
           105.7685        -13.8567          9.4469
            -6.7844        138.6019        -16.1543
            14.8810         -0.8912         79.6477

     O   81    anisotropy:     53.59    eta:   -0.8717
     O   81    sigma_11=    105.71    axis=( -0.886219 -0.355184 -0.297421)
     O   81    sigma_22=     74.57    axis=( -0.342335  0.069541  0.937001)
     O   81    sigma_33=    143.73    axis=(  0.312125 -0.932206  0.183220)

     Atom 82  O   pos: ( -0.225658  0.976331  0.802239)  Total sigma:         111.46
           109.9096         -3.1434        -11.9296
             2.4847        125.0617         -3.9093
           -16.9527        -11.9399         99.4207

     O   82    anisotropy:    -35.08    eta:   -0.4475
     O   82    sigma_11=    117.92    axis=(  0.789764 -0.439117 -0.428308)
     O   82    sigma_22=    128.39    axis=(  0.282446  0.880141 -0.381545)
     O   82    sigma_33=     88.08    axis=(  0.544515  0.180357  0.819131)

     Atom 83  O   pos: ( -0.384333  0.735002  0.489031)  Total sigma:         135.75
           144.4209        -19.2690        -27.9284
           -14.4651        123.8070         11.7567
           -23.3923          7.6301        139.0118

     O   83    anisotropy:     58.39    eta:   -0.1974
     O   83    sigma_11=    120.13    axis=(  0.241430 -0.690130  0.682226)
     O   83    sigma_22=    112.44    axis=( -0.659567 -0.632376 -0.406291)
     O   83    sigma_33=    174.67    axis=( -0.711817  0.351883  0.607861)

     Atom 84  Ca  pos: (  0.312996 -0.049913  1.215300)  Total sigma:        1097.56
          1086.1296         18.4157         11.2292
            14.0241       1141.2292         36.8083
            10.9093         33.2219       1065.3122

     Ca  84    anisotropy:     93.50    eta:   -0.4934
     Ca  84    sigma_11=   1081.77    axis=(  0.957906 -0.284391  0.039219)
     Ca  84    sigma_22=   1051.01    axis=( -0.138094 -0.336688  0.931435)
     Ca  84    sigma_33=   1159.89    axis=(  0.251687  0.897643  0.361788)

     Atom 85  Si  pos: ( -0.214196 -0.076190  1.380620)  Total sigma:         402.90
           375.0344         23.0552         10.6338
            14.4646        431.1190         12.5938
            10.5896          2.9915        402.5607

     Si  85    anisotropy:     55.44    eta:   -0.9170
     Si  85    sigma_11=    401.37    axis=( -0.139265  0.332185 -0.932876)
     Si  85    sigma_22=    367.48    axis=(  0.940907 -0.249292 -0.229234)
     Si  85    sigma_33=    439.87    axis=(  0.308707  0.909674  0.277838)

     Atom 86  O   pos: ( -0.182930  0.157556  1.442178)  Total sigma:         103.28
            90.6684         47.4889        -29.4758
            38.4830        124.9337        -30.0270
           -35.6052        -47.8287         94.2280

     O   86    anisotropy:    119.42    eta:   -0.1219
     O   86    sigma_11=     68.32    axis=( -0.209691  0.657107  0.724044)
     O   86    sigma_22=     58.62    axis=(  0.837592 -0.261322  0.479740)
     O   86    sigma_33=    182.89    axis=( -0.504449 -0.707051  0.495591)

     Atom 87  O   pos: (  0.650611 -0.129706  1.188699)  Total sigma:          83.73
            94.1804         -6.6901         -7.7547
            -5.6723         43.8668         -7.0122
           -13.9631         -2.8445        113.1325

     O   87    anisotropy:    -61.75    eta:   -0.6709
     O   87    sigma_11=     90.50    axis=(  0.902993 -0.161754  0.398044)
     O   87    sigma_22=    118.12    axis=( -0.407212 -0.026696  0.912944)
     O   87    sigma_33=     42.56    axis=( -0.137046 -0.986470 -0.089974)

     Atom 88  O   pos: (  0.682161 -0.226464  1.574523)  Total sigma:         115.23
            96.6455        -40.5076         15.1819
           -21.7840        122.7147        -29.2719
             6.2264        -34.6493        126.3194

     O   88    anisotropy:     80.42    eta:   -0.5439
     O   88    sigma_11=    103.00    axis=( -0.540924  0.369954  0.755338)
     O   88    sigma_22=     73.84    axis=(  0.746429  0.625038  0.228409)
     O   88    sigma_33=    168.84    axis=(  0.387614 -0.687359  0.614242)

     Atom 89  Ca  pos: ( -0.043108  0.420022  1.280156)  Total sigma:        1107.38
          1105.5445         18.1546        -57.0534
            23.4742       1113.4733        -38.7630
           -54.9754        -30.3368       1103.1167

     Ca  89    anisotropy:    112.89    eta:   -0.6207
     Ca  89    sigma_11=   1093.10    axis=(  0.486447 -0.848750 -0.207346)
     Ca  89    sigma_22=   1046.39    axis=(  0.640578  0.185073  0.745257)
     Ca  89    sigma_33=   1182.64    axis=( -0.594163 -0.495349  0.633719)

     Atom 90  Si  pos: ( -0.550370  0.486312  1.410264)  Total sigma:         405.57
           385.9692         40.2727          1.2780
            39.9290        403.2487          9.8127
            -1.1465          9.4525        427.4902

     Si  90    anisotropy:    -78.70    eta:   -0.3214
     Si  90    sigma_11=    423.37    axis=(  0.384996  0.360497 -0.849600)
     Si  90    sigma_22=    440.24    axis=(  0.507627  0.686090  0.521148)
     Si  90    sigma_33=    353.10    axis=(  0.770774 -0.631920  0.081144)

     Atom 91  O   pos: (  0.369468  0.250657  1.348457)  Total sigma:         125.83
            90.6563         15.8952         13.0335
            19.9335        191.1764         44.8667
            12.4710         34.9412         95.6592

     O   91    anisotropy:    125.42    eta:   -0.1543
     O   91    sigma_11=     90.48    axis=(  0.835096 -0.324564  0.444154)
     O   91    sigma_22=     77.57    axis=(  0.521192  0.208507 -0.827577)
     O   91    sigma_33=    209.44    axis=(  0.175993  0.922596  0.343283)

     Atom 92  O   pos: ( -0.371301  0.569831  1.261746)  Total sigma:          97.58
            91.3848         -4.7875          1.8868
            -1.1057         99.4706          3.9689
             7.9768          4.9195        101.8908

     O   92    anisotropy:    -14.79    eta:   -0.6435
     O   92    sigma_11=     99.34    axis=(  0.513124 -0.777761  0.363030)
     O   92    sigma_22=    105.69    axis=(  0.183611  0.512632  0.838746)
     O   92    sigma_33=     87.72    axis=(  0.838445  0.363725 -0.405849)

     Atom 93  O   pos: ( -0.750848  0.641545  1.398388)  Total sigma:         158.54
           166.7932         -6.6703          4.0209
            -3.3428        160.8327          0.6085
             1.0248          3.0364        147.9943

     O   93    anisotropy:    -17.04    eta:   -0.9678
     O   93    sigma_11=    158.72    axis=(  0.452174  0.855685  0.251680)
     O   93    sigma_22=    169.72    axis=( -0.874921  0.480370 -0.061305)
     O   93    sigma_33=    147.18    axis=( -0.173358 -0.192479  0.965867)

     Atom 94  O   pos: ( -0.490949  0.493258  1.648214)  Total sigma:          74.20
            43.4694        -30.5172        -39.7243
           -31.8827        159.3627         -3.0964
           -33.6759         -4.2049         19.7601

     O   94    anisotropy:    139.87    eta:   -0.8005
     O   94    sigma_11=     64.90    axis=(  0.747518  0.222707 -0.625794)
     O   94    sigma_22=     -9.75    axis=(  0.613415  0.129987  0.778990)
     O   94    sigma_33=    167.44    axis=( -0.254832  0.966181  0.039444)

     Atom 95  Ca  pos: (  0.788136 -0.446458  1.816462)  Total sigma:        1113.45
          1132.7690          3.7418          0.6769
            -2.8331       1094.4306          7.8988
            -3.6325          7.6761       1113.1579

     Ca  95    anisotropy:    -32.79    eta:   -0.7776
     Ca  95    sigma_11=   1115.88    axis=(  0.072808  0.341682  0.936991)
     Ca  95    sigma_22=   1132.88    axis=( -0.997090  0.003641  0.076150)
     Ca  95    sigma_33=   1091.59    axis=( -0.022608  0.939809 -0.340952)

     Atom 96  Ca  pos: ( -0.422319  0.168360  1.712270)  Total sigma:        1096.78
          1073.3421          4.2195        -12.9001
            -6.7612       1118.0392          1.8808
           -16.9146          1.5051       1098.9536

     Ca  96    anisotropy:    -45.43    eta:   -0.4267
     Ca  96    sigma_11=   1105.46    axis=( -0.410139 -0.162224  0.897479)
     Ca  96    sigma_22=   1118.38    axis=( -0.075458  0.986715  0.143871)
     Ca  96    sigma_33=   1066.49    axis=(  0.908896  0.008715  0.416932)

     Atom 97  Ca  pos: ( -0.086077  0.616716  0.365544)  Total sigma:        1091.33
          1061.0968         -2.2118          8.2118
            -6.4716       1076.1273         41.9887
             6.4920         49.0621       1136.7535

     Ca  97    anisotropy:    105.01    eta:   -0.2460
     Ca  97    sigma_11=   1064.93    axis=(  0.874213 -0.445561  0.192940)
     Ca  97    sigma_22=   1047.71    axis=(  0.483509  0.762550 -0.429810)
     Ca  97    sigma_33=   1161.33    axis=(  0.044380  0.469034  0.882064)

     Atom 98  O   pos: ( -0.133814  0.433252  0.057351)  Total sigma:         172.91
            86.5983         -7.8159         61.1816
             7.9371        230.8591         -9.7772
            40.9672         -1.5245        201.2679

     O   98    anisotropy:   -158.68    eta:   -0.1383
     O   98    sigma_11=    218.49    axis=(  0.332612  0.390457  0.858436)
     O   98    sigma_22=    233.12    axis=( -0.128252  0.920534 -0.369009)
     O   98    sigma_33=     67.12    axis=(  0.934302 -0.012641 -0.356258)

     Atom 99  H   pos: ( -0.012693  0.453427 -0.022469)  Total sigma:          28.26
            30.5111          0.7094         -5.5841
             1.1756         23.5577         -1.8500
            -5.8806         -1.4407         30.7214

     H   99    anisotropy:     12.52    eta:   -0.2213
     H   99    sigma_11=     25.01    axis=(  0.717513 -0.263874  0.644629)
     H   99    sigma_22=     23.17    axis=( -0.097642 -0.954431 -0.282007)
     H   99    sigma_33=     36.61    axis=( -0.689668 -0.139401  0.710581)

     Atom100  O   pos: (  0.140730 -0.008980  0.086470)  Total sigma:         179.19
           221.7094          2.0312         -3.7718
             4.9130        156.2095         45.4352
           -15.7530         44.1818        159.6463

     O  100    anisotropy:   -100.33    eta:   -0.3255
     O  100    sigma_11=    201.75    axis=( -0.215757 -0.693169 -0.687724)
     O  100    sigma_22=    223.52    axis=( -0.972774  0.091554  0.212906)
     O  100    sigma_33=    112.30    axis=(  0.084616 -0.714936  0.694050)

     Atom101  H   pos: ( -1.054722  1.741061  0.137331)  Total sigma:          27.84
            26.0365         -4.1424          5.0629
            -4.0346         26.0014         -6.2678
             4.8874         -6.1469         31.4829

     H  101    anisotropy:     16.37    eta:   -0.1405
     H  101    sigma_11=     23.15    axis=( -0.785385  0.169726  0.595284)
     H  101    sigma_22=     21.62    axis=(  0.424774  0.847292  0.318847)
     H  101    sigma_33=     38.76    axis=(  0.450263 -0.503279  0.737546)

     Initialization:
     gipaw_setup  :      0.34s CPU      0.37s WALL (       1 calls)

     Linear response
     greenf       :  16122.39s CPU  16266.57s WALL (      96 calls)
     cgsolve      :  16029.27s CPU  16172.58s WALL (      96 calls)
     ch_psi       :  15348.73s CPU  15484.73s WALL (    6848 calls)
     h_psiq       :  11240.38s CPU  11338.09s WALL (    6848 calls)

     Apply operators
     h_psi        :   9148.70s CPU   9225.92s WALL (    7476 calls)
     apply_vel    :    201.43s CPU    205.13s WALL (      84 calls)

     Induced current
     j_para       :    485.54s CPU    489.05s WALL (     108 calls)
     biot_savart  :      0.07s CPU      0.07s WALL (       1 calls)

     Other routines

     General routines
     calbec       :   4788.25s CPU   4847.07s WALL (   21984 calls)
     fft          :      0.29s CPU      0.30s WALL (      32 calls)
     fftw         :   6490.13s CPU   6540.17s WALL ( 3854138 calls)
     davcio       :      0.01s CPU      1.47s WALL (      64 calls)

     Parallel routines
     fft_scatter  :   2025.95s CPU   2044.21s WALL ( 3854170 calls)

     Plugins


     GIPAW        :      5h 5m CPU      5h 8m WALL


   This run was terminated on:   2:43: 5   4Nov2023            

=------------------------------------------------------------------------------=
   JOB DONE.
=------------------------------------------------------------------------------=
