# Supplementary material for: Is there a future for 43Ca nuclear magnetic resonance in cement science?
Source: Phys Chem Chem Phys. 2025 Apr 9;27(17):9159–68. doi: 10.1039/d5cp00491h (PMC11997747; doi:10.1039/d5cp00491h)
Supplement: CP-027-D5CP00491H-s001 [file CP-027-D5CP00491H-s001.zip › QE-Files/CSH-bulk-structures/CONFIG_surf41]

Surf 41
0 3
  13.226262831   0.096799886   0.195397042
  -4.172405801   6.219019866   0.004895638
   3.326087172  -0.345633312  21.545249999
Ca 1
5.8943579112 0.7557039283 7.1700368358
Ca 2
2.7701453007 0.7455379321 5.3123367855
Ca 3
0.6795302824 3.7807261894 5.1997720405
Ca 4
3.9862345031 3.8190497157 6.984615239
Ca 5
13.951916758 -0.0865454193 16.7581178435
Ca 6
0.8426381381 1.7882583317 10.8832360536
Ca 7
7.0680911289 0.9933771282 16.983696154
Ca 8
12.6375465222 0.8118041804 7.1446725255
Ca 9
9.477837844 0.9159346524 5.1112100065
Ca 10
7.2467494803 3.8369157535 4.9812639254
Ca 11
10.484554228 3.8941869613 7.2776470309
Ca 12
7.5045953352 1.4015543376 10.7148122731
Ca 13
0.9650893091 4.1356149051 20.9624561804
Si 14
-0.6889417324 2.8413552186 1.9384145111
Si 15
6.9404787795 4.0382526619 8.075429307
Si 16
10.5356129387 4.2263493994 4.2085549021
Si 17
5.7066714119 2.7241416703 1.9981211358
Si 18
0.5463375149 4.0371086533 8.2360929268
Si 19
3.8085816263 4.2080244414 3.9531439262
Si 20
2.8495992041 0.5169757363 8.3193383
Si 21
6.185835091 0.4779104747 4.0913607534
Si 22
9.4763251265 0.564297729 8.4616025675
Si 23
12.9431407893 0.5684085744 4.0383701931
O 24
2.7664764622 5.3846393082 3.3973432772
O 25
3.6203430073 1.6443485811 7.4066510484
O 26
7.2220833774 1.3981744013 4.9085377384
O 27
1.5514682453 -0.0016982241 7.4801676768
O 28
0.8178294707 6.2015627112 5.0684473495
O 29
8.7890356359 2.04966877 21.9685209197
O 30
0.5079654707 3.757118014 2.6721541796
H 31
1.2874322279 4.0214610341 2.1529216286
O 32
0.9047032619 3.6452595618 9.7825882071
O 33
4.4023761297 3.6418752823 2.5055208418
O 34
9.7611407582 1.0769302383 10.0129320101
O 35
12.7194279085 1.3699215907 2.5873863618
O 36
5.724122945 5.1683895161 8.3331872614
O 37
9.6828626217 5.4886181974 3.5872221007
O 38
10.3139990227 1.3921775124 7.3319545756
O 39
0.5165321721 1.4115127313 4.9102588512
O 40
7.8658781426 0.5273511343 8.2161949023
O 41
7.3973411108 6.259239044 4.698462163
O 42
2.5699466601 2.667889528 21.9015057924
O 43
7.0909195019 3.4114699842 2.4909278787
O 44
7.32006009 3.4660609388 9.5627241052
O 45
11.1486356909 3.4561439655 2.8570543948
O 46
6.1881407223 2.9853023951 7.0895970145
O 47
9.5369296319 3.2361472377 5.0098036556
O 48
8.2002229779 4.7132818218 7.3055465404
O 49
-1.5280417708 4.6161110625 5.0254821285
O 50
-0.4305470361 2.9936642009 7.4413304907
O 51
2.954347058 3.0820457207 4.751798616
O 52
1.8302737271 4.3933447483 7.281047134
O 53
4.9383490962 4.8023751188 4.9562896862
O 54
2.6342812368 0.9039599223 9.8945609195
O 55
5.5056057567 1.2368161407 2.7641382757
O 56
-0.2075992385 5.5095043577 8.321502904
O 57
2.9959291269 5.2345684861 10.2866274698
H 58
3.2143505116 5.518641786 9.3538649508
H 59
2.1995159724 4.6381747153 10.1733180137
O 60
9.8682055678 3.7145505316 9.5891824397
H 61
10.0456084055 2.7559180868 9.8195344463
H 62
8.8358166741 3.6482274203 9.5458430072
O 63
11.7019956203 2.3696306273 11.6923745381
H 64
11.05053254 1.8825764833 11.1195939028
H 65
11.6006577892 3.3332118269 11.4987541381
O 66
9.2315741823 1.4469860734 2.6257826242
H 67
9.9214093035 2.1520925744 2.5573115302
H 68
8.3876398902 1.9673105947 2.5668475198
O 69
6.7187666277 3.208107647 18.0916652874
H 70
6.5053167613 3.2014347604 19.0529059418
H 71
6.5654671929 4.10165525 17.7284197789
O 72
0.1075381061 4.2343159819 14.0293517928
H 73
0.7193335533 3.5469511982 13.6281835175
H 74
-0.2471785863 4.6801695642 13.2268349633
O 75
2.7892026487 1.0006819637 16.5188458308
H 76
3.5770750269 0.943232489 17.127488505
H 77
2.9948340161 1.7949215723 15.9679878093
O 78
3.5438907369 3.6403771631 19.6285022321
H 79
3.9077982369 4.5150355126 19.8645707108
H 80
3.4275438595 3.1953591335 20.5198167468
O 81
5.7633233302 0.1793005151 14.9527220973
H 82
1.247982681 5.4732296154 14.9398388498
H 83
5.0602680839 0.6337975552 14.4180935773
O 84
2.8706928433 0.9992104042 2.8303261664
H 85
3.8673507384 1.0864124941 2.7934905972
H 86
2.5719734182 1.9261845458 2.941773551
O 87
4.3837196978 5.5992588151 16.0455437665
H 88
3.892221687 4.7999259783 15.7102723729
H 89
5.169289517 5.6757460003 15.4694050784
O 90
10.8137771521 4.5641244616 15.3342739689
H 91
10.3837899855 3.7470862154 14.9771609501
H 92
11.7601435347 4.484914103 15.074361378
O 93
6.3918149256 2.5942618293 20.8601101643
H 94
6.2269883762 3.5316211403 21.1291249065
H 95
7.2084777199 2.3860157635 21.402829578
O 96
-0.71537251 5.0439819937 11.3810580981
H 97
-1.0982733756 5.7605467236 10.7783071652
H 98
-0.0441732702 4.5916872311 10.7761659992
O 99
10.8714699285 -0.1178920541 13.9524470016
H 100
6.5945399898 5.7303851321 13.0478823263
H 101
10.4046184446 0.7954888828 14.0142443849
O 102
12.4829792179 -0.1245171625 18.70786583
H 103
11.6071334487 0.3021369303 18.7224097769
H 104
8.3170048671 5.3308680494 19.3474381225
O 105
5.1603644144 1.7732876624 10.3021637558
H 106
4.1970690695 1.4690156948 10.2409038102
H 107
5.1761432453 2.6893128408 9.9694369525
O 108
8.8504060529 6.1588536877 10.4674581228
H 109
7.9761266324 5.8176092653 10.8042637704
H 110
9.3801368569 5.4015830653 10.1248291531
O 111
4.9423185456 1.077767025 18.1651920991
H 112
4.7449638158 1.8611836067 18.7123623166
H 113
4.6344001612 0.211376463 18.7045802782
O 114
6.4579918866 5.1138405286 21.9989175446
H 115
9.8067575311 -0.7705588067 22.4036107398
H 116
3.6833803386 5.1505670498 1.2054906768
O 117
12.1672164286 3.4205013746 22.0483201831
H 118
8.2826669475 3.7463117557 1.3343787739
H 119
11.7860954999 2.6737928938 21.5243107938
O 120
15.3773312585 0.4956299593 20.7957415673
H 121
2.4858175972 1.2087841565 21.0935446073
H 122
14.8915211286 0.0093975105 21.514910839
O 123
9.0480009504 4.2460122205 20.4563465564
H 124
9.2707857717 4.7960177677 21.254809528
H 125
8.8741595776 3.3680396592 20.9027187671
O 126
3.4784076629 5.5747478406 21.8987102712
H 127
-0.0026738928 5.7983001601 1.3110244431
H 128
7.9480566864 0.2969782993 21.8163960523
O 129
13.6929873678 2.2655018656 19.7993771141
H 130
12.8061567735 1.8679471096 19.9356237049
H 131
14.3178831617 1.5077039837 20.0320458238
O 132
13.4747729262 0.9285481718 14.5619950667
H 133
0.7552948981 1.4926300818 13.8555241116
H 134
12.6026979876 0.7788117644 14.1368929316
O 135
6.3998697817 5.8375122592 1.180593284
H 136
6.7238256143 5.1176708958 1.7830754289
H 137
9.9917750228 0.2395299294 1.6925243699
O 138
9.5378961539 2.0223978267 17.0534185927
H 139
9.9517287713 1.9873367354 16.1636811464
H 140
9.9556012851 2.8059112222 17.4869406698
O 141
3.4485934317 3.2834793021 15.000229741
H 142
4.2572003664 3.2732644487 14.4155548511
H 143
2.7258999661 3.1580354748 14.3357421883
O 144
8.3094174208 3.1155541286 12.2098749026
H 145
8.6739657842 3.9364196785 11.8409114565
H 146
8.9292044844 2.843606785 12.9575414114
O 147
2.0401503395 4.8013686603 17.4544244972
H 148
2.6342379113 4.2740133794 18.0322056893
H 149
1.2048063015 4.8698920827 17.9769642764
O 150
7.3841776932 2.5505068048 15.1431359961
H 151
8.2921929217 2.4894677364 14.7514224547
H 152
6.7677084261 2.7476527121 14.3819423896
O 153
4.0402163817 1.0088676662 13.0012144725
H 154
3.1695094771 1.5047391351 12.9676969411
H 155
3.9744121957 0.26280201 12.355241002
O 156
7.8923413261 0.7266162725 19.2477121175
H 157
7.276026664 1.3097749857 19.7492871127
H 158
8.7712287774 1.1407736146 19.3505268901
O 159
10.675201884 4.404723457 18.3326932817
H 160
11.6293159999 4.5298978513 18.5860150866
H 161
10.1833401892 4.336848901 19.1990426978
O 162
5.5188791714 3.1427300138 13.2488315824
H 163
5.0950709887 2.360905548 12.796207125
H 164
5.7576196788 3.8229492834 12.5776216466
O 165
7.782312599 5.027736324 16.0793591787
H 166
7.7167060626 4.0542264881 15.8976744301
H 167
7.410390194 5.414103319 15.2384530955
O 168
6.4626289785 5.1679011701 11.3625573135
H 169
6.6916775618 4.4508935639 10.6701035994
H 170
5.9738897402 5.8995204093 10.8645617406
O 171
7.7070636635 0.4125388739 12.9425929548
H 172
8.4439541989 0.840711061 13.4224323626
H 173
7.0182599326 0.2690306792 13.6445765443
O 174
10.8984486503 1.350179304 20.6076609078
H 175
11.0731698333 0.4728693004 21.0259362612
H 176
10.0675456228 1.6564897897 21.1192323607
O 177
13.097929772 2.1753804549 17.1829026426
H 178
13.3839984146 2.9568824078 16.6782287037
H 179
13.4140305313 2.3231899 18.1155475585
O 180
4.7367889598 -0.2012385137 22.2217294289
H 181
2.0260153296 0.4055937125 1.4061340784
H 182
-3.6491260857 6.53570168 1.0633300762
O 183
1.8403957685 2.5910963099 12.811343385
H 184
2.3158351436 3.3248802277 12.3758341037
O 185
9.8936964855 2.2311981762 14.1277630246
H 186
10.6225437815 2.4722974613 13.5157585454
O 187
-0.0588559615 5.1883318639 19.2321501884
H 188
-0.7768441752 5.6590295415 19.7279457616
