# Supplementary material for: Is there a future for 43Ca nuclear magnetic resonance in cement science?
Source: Phys Chem Chem Phys. 2025 Apr 9;27(17):9159–68. doi: 10.1039/d5cp00491h (PMC11997747; doi:10.1039/d5cp00491h)
Supplement: CP-027-D5CP00491H-s001 [file CP-027-D5CP00491H-s001.zip › QE-Files/CSH-bulk-structures/CONFIG_surf3]

Surf 3
0 3
   6.556334300  -0.023212896  -0.098856117
  -3.965360654   6.256330387   0.306879559
  -0.324898261   0.878793980  22.673809302
Si 1
-1.7602124224 6.0168657959 8.3607185685
Si 2
1.0962045518 6.0055310963 3.8187177246
Si 3
4.3301346777 1.9290362427 1.2838141416
Si 4
0.0678571443 3.3730459865 7.7969055772
Si 5
2.9128630142 3.40144003 3.7927924806
O 6
2.1945513344 0.2703682294 9.6027167397
O 7
4.7472025243 0.5539961051 2.1145867923
O 8
-0.7526944966 4.671846499 8.462634021
O 9
2.020025124 4.7127801636 3.2932181221
O 10
2.9253222644 0.764305156 6.9665921679
O 11
5.933290543 0.6248297603 4.5912759564
O 12
-3.1914317075 5.5309938323 7.7322453376
O 13
-0.2844013113 5.4363392381 4.4435793536
O 14
3.1846037621 1.6217750464 0.1989224121
O 15
-1.5077252814 3.0015329869 10.5463450552
H 16
4.1558902355 2.6982747376 10.8252251191
H 17
-1.5043155343 3.8442909226 10.048485861
O 18
-0.8914514296 2.5283998946 0.6797647212
O 19
0.9263981029 6.3667218027 10.4369624463
H 20
1.0629469251 5.3970999793 10.7291939982
H 21
-0.0427306025 6.4468906239 10.2086784866
O 22
1.5777975435 0.4254118578 2.4278414563
H 23
1.7359589176 1.274361157 2.9880572401
H 24
2.4638106165 0.0343009302 2.2803024575
O 25
1.1001309824 2.7824292883 8.898846253
O 26
3.8577973662 3.0235077667 2.4770336059
O 27
-1.0659171496 2.3513509466 7.209710859
O 28
1.8534972871 2.2246090118 4.1705479089
O 29
0.9687676616 3.9523027416 6.5520960381
O 30
3.9021266579 3.807844502 5.0198746507
Ca 31
1.2318233547 6.3137918315 7.0347259258
Ca 32
-2.2621058127 6.2122378546 5.2969562095
Ca 33
-0.351883956 3.0972708951 4.8227989145
Ca 34
3.1533998394 3.1083325291 7.1438286264
O 35
1.2056317676 3.8561780546 0.7999603845
H 36
1.5275730725 4.3031461442 1.6153903874
H 37
0.2417625615 3.6081465121 0.9478929012
O 38
3.4204196381 2.5606677561 20.3692098236
H 39
3.1948852924 2.5708323511 21.3870602076
H 40
3.373646786 3.4885494646 20.0262452902
O 41
-2.8338658593 5.2427445049 0.346096506
H 42
-2.4614391523 5.7833565929 22.3810178726
H 43
-2.8174005111 4.6553323756 1.1262895983
Ca 44
-2.7836828096 6.58232037 17.7067167262
O 45
3.1820595969 5.1593844562 19.4512748461
H 46
2.3563352098 5.3365213409 19.9920773358
H 47
-2.6062133982 5.2167828556 20.2048932445
O 48
0.9995755335 2.4650553176 18.5936576104
H 49
1.8324468987 2.6127971792 19.0891829501
H 50
0.9005831529 3.2698928094 17.9603917506
O 51
1.0857486992 5.7103510095 21.0193782593
H 52
1.2095753077 5.4016463281 21.9674181567
H 53
1.3812723881 6.6584843206 21.0258783264
O 54
-1.8591007644 4.5573255438 16.9322426375
H 55
-2.2525220962 3.7496963081 16.5612543162
H 56
-0.8604016912 4.4523481125 16.8320715342
O 57
1.3896860824 1.3671197228 15.1489216306
H 58
1.6911678423 0.5894920192 14.5702380753
H 59
0.645119113 1.7530927359 14.6440807341
O 60
2.3820212107 4.0887623654 14.5800820164
H 61
3.3141012574 4.4207784055 14.5323072808
H 62
2.4373723163 3.1093730598 14.5309769778
Ca 63
0.2427242343 1.4486445167 10.5003320234
O 64
3.2890666696 0.6320062834 18.3645622893
H 65
4.1998619224 0.557143266 17.8997391774
H 66
3.422519362 1.2605497853 19.1095381392
O 67
-0.0539208087 2.6688394908 12.8527512734
H 68
-0.9142010552 2.9475392296 12.4753824115
H 69
0.5766493594 3.3022984952 12.3590410061
O 70
-1.4777737726 5.0561210907 21.3146671511
H 71
-1.365705697 4.2995425269 21.978447771
H 72
-0.5655705855 5.3965644135 21.0807216436
O 73
0.7314463247 6.0373410518 13.6115366013
H 74
1.3488065777 5.2835380956 13.8224486114
H 75
0.7721613789 6.1943413544 12.6478325651
O 76
-1.8682069736 5.4930652635 14.0801577805
H 77
-2.2964888032 5.5510271982 13.1688784613
H 78
-0.8864176938 5.5867587929 13.9346702533
O 79
4.6377633493 2.1194206126 14.8755438455
H 80
4.6047903873 1.334228078 14.2717220651
H 81
-1.2895909403 2.7437789967 14.5309849235
O 82
2.9841261125 1.9137247733 11.6164096371
H 83
2.764949284 1.3502970461 10.8265475488
H 84
2.3861394696 2.7383962835 11.5605226755
O 85
-3.133647612 5.5811088195 11.8213879207
H 86
-2.4714336189 5.6190170716 11.0608846267
H 87
2.7107566859 4.8349920668 11.5227108493
O 88
-0.508762746 2.0400076569 20.782492319
H 89
-0.0545840481 2.2254935356 19.909899255
H 90
-1.4415987315 2.3983610627 20.6916016619
O 91
0.7737524202 4.3726318283 16.8618912815
H 92
1.2937397769 4.1491446657 16.0550859204
H 93
1.0957704897 5.3974573482 17.0662585673
Ca 94
1.0012704442 1.2977297483 0.2573571051
O 95
5.4928639635 0.4259967755 17.0326384634
H 96
5.2507217394 1.0366703727 16.3023372928
O 97
1.4951989968 3.9828214713 11.2274350201
H 98
1.4014008149 3.6814156108 10.2725311445
