# Supplementary material for: Is there a future for 43Ca nuclear magnetic resonance in cement science?
Source: Phys Chem Chem Phys. 2025 Apr 9;27(17):9159–68. doi: 10.1039/d5cp00491h (PMC11997747; doi:10.1039/d5cp00491h)
Supplement: CP-027-D5CP00491H-s001 [file CP-027-D5CP00491H-s001.zip › QE-Files/CSH-bulk-structures/CONFIG_11]

11 -56016.257939 eV
0 3
   6.625411607  -0.059814017   0.076922252
  -8.120047756  12.130535713  -0.280733061
   0.903470760  -6.245191473  13.686734168
O 1
-5.3680737162 5.1505358945 12.3997412822
H 2
-4.9360784469 4.8782556791 13.2402643492
H 3
-4.8864530987 4.7319267329 11.6527542551
O 4
1.6181687656 0.902303968 1.5055421178
H 5
1.8832598305 1.5986574333 2.1767521078
H 6
2.1758770639 0.0738536883 1.6234431212
O 7
-2.5198261625 3.7195384803 13.2746434841
H 8
-4.1610519403 10.1175206229 0.2662054646
H 9
-2.5772609167 10.0289654342 0.1062104282
O 10
6.4470312003 -5.56325254 13.7017626879
H 11
4.7463626483 1.5207886733 0.0934650082
H 12
-2.1372822232 5.8166167895 12.9871061644
O 13
2.7295250403 -2.8917774134 12.7301521081
H 14
3.6373869372 -3.1515557824 13.1305334152
H 15
1.3226006196 3.7625261823 -0.180767714
O 16
-2.9490857354 6.0019947893 10.6852664254
H 17
-2.4315772236 6.8604835068 10.7245923679
H 18
-3.8868211249 6.2921872296 10.5275975357
O 19
-1.792755309 8.8963476541 3.5833734571
H 20
-0.9192720789 9.3470168019 3.7003230703
H 21
-2.4554468616 9.6345147437 3.6590887246
O 22
-0.7527686163 2.9034143035 10.7338425116
H 23
-0.8151537131 3.7103960803 10.1065279504
H 24
0.2042833427 2.847020495 10.9226843761
Ca 25
-1.5970283528 8.2441435328 6.0855461983
Si 26
-4.6589202807 8.1008437321 4.7603658846
O 27
-6.1216980669 7.6400230606 5.2709190513
O 28
-3.9663715184 9.1071069318 5.8401666946
O 29
-3.6906068309 6.785998932 4.5363923192
O 30
-4.7685396136 8.7205697332 3.1950731736
Ca 31
4.5481710337 -0.7166132439 6.1209759449
Si 32
1.1687266464 -0.5719952143 5.2204086179
O 33
0.1421114483 -1.4593110128 6.1027117059
O 34
2.3341674964 -0.0146722827 6.1879910479
O 35
1.7876932083 -1.4008760924 3.9409901057
Ca 36
-2.7159701984 5.3803637161 8.247886555
Si 37
0.8581452817 5.2166483609 8.9866480406
O 38
-5.0336302699 5.6000728431 7.479106201
O 39
-0.6517951574 4.6321237087 8.8177402351
O 40
-5.5673217063 6.6072470467 9.8435046984
Ca 41
-4.927630321 8.2466094802 7.9966742958
Si 42
6.4517752816 -3.495922198 9.3774074908
O 43
-2.7471228247 7.7017393528 8.3070272879
O 44
1.0845802131 -3.2380056849 8.2753011663
O 45
5.8729642796 -1.9324039335 9.4111536065
O 46
0.1157214135 -3.8730680896 10.8387708558
Ca 47
1.6219836985 -4.967900346 12.0671980507
Ca 48
5.9879672971 0.1755180345 2.3159914762
Si 49
-4.937181323 10.3333190071 2.8282479463
O 50
-5.3232703192 10.6004207365 1.2686375466
O 51
4.4987729905 -1.0070528171 3.6254047108
O 52
0.075337517 6.888302102 1.9755904248
H 53
-0.539210824 6.5210664204 2.6815756084
H 54
0.7222981205 7.4729728244 2.4357397002
O 55
-2.8632300406 5.9308716779 1.1204394977
H 56
-2.7792934212 6.5651819929 1.8555139538
H 57
-3.6257829559 6.264883093 0.4998863396
O 58
-1.3276101211 10.1557374277 1.2293471295
H 59
-1.5260349656 9.4571015445 1.9062421606
H 60
-6.9411780986 10.2538966945 1.100579696
O 61
0.5009439663 4.4013413338 1.119659122
H 62
1.1213348055 4.0255759912 1.8197490737
H 63
0.5199789165 5.3961696189 1.2763764299
O 64
1.8955480137 3.1095625255 2.9234341814
H 65
2.3870188183 3.5908771991 3.7705087811
H 66
0.9715167898 2.9263158789 3.2263757487
O 67
0.1982950386 -1.4201150089 12.0195259875
H 68
0.0631528304 -2.3503280444 11.6665899971
H 69
-0.6196105322 -0.9248532489 11.6878999379
Ca 70
2.544720071 2.3304448051 6.2346633663
Si 71
-0.6427925965 2.0366594868 4.7372248753
O 72
-1.9073908316 1.6523392731 5.672000836
O 73
0.3089824871 3.0339801668 5.5996293019
O 74
0.3023761775 0.6243729615 4.4713815453
O 75
-0.9298947072 2.3721639713 3.1637409729
Ca 76
0.467745658 5.3009170371 5.5626400149
Si 77
-2.6502207552 5.489323728 4.7648027098
O 78
-3.6896263101 4.2221249706 4.8191637855
O 79
-1.8298878105 5.7596053059 6.1620949283
O 80
-1.5200339392 5.4016811408 3.594371018
Ca 81
1.1367052336 -0.7214648681 8.1776645154
Si 82
4.6487370216 -0.8013737405 9.500802691
O 83
-1.5269567163 0.2352582472 8.2072030125
O 84
3.1610930095 -1.4883265317 9.2608458146
O 85
-1.9282240647 -0.18740988 10.9690190306
Ca 86
-0.9502011996 2.3702597517 7.8389434779
Si 87
2.2489035329 2.4725482354 9.2426791199
O 88
1.1999703585 1.7129360265 8.2366933218
O 89
-3.0994178955 2.9932249614 8.2293186211
O 90
1.6833328654 3.9739280644 9.7952329916
O 91
2.4793968601 1.5522985629 10.5554760611
Ca 92
2.3979943852 -0.7651385841 11.4857102116
Ca 93
-2.4424745126 1.8398674704 11.8755032832
Ca 94
-1.7814571023 4.0094389706 1.8247204076
O 95
3.8667357749 2.4180174835 0.3868509726
H 96
3.1601434893 1.8626698015 0.7791194968
O 97
2.8732772728 0.482840284 13.315594451
H 98
1.2441199933 7.0647555731 0.1806868288
