# Supplementary material for: Is there a future for 43Ca nuclear magnetic resonance in cement science?
Source: Phys Chem Chem Phys. 2025 Apr 9;27(17):9159–68. doi: 10.1039/d5cp00491h (PMC11997747; doi:10.1039/d5cp00491h)
Supplement: CP-027-D5CP00491H-s001 [file CP-027-D5CP00491H-s001.zip › QE-Files/CSH-bulk-structures/pair19.vc-relax.nmr.out]

     Program GIPAW v.7.2 starts on  4Nov2023 at 12: 9:31 

     This program is part of the open-source Quantum ESPRESSO suite
     for quantum simulation of materials; please cite
         "P. Giannozzi et al., J. Phys.:Condens. Matter 21 395502 (2009);
         "P. Giannozzi et al., J. Phys.:Condens. Matter 29 465901 (2017);
         "P. Giannozzi et al., J. Chem. Phys. 152 154105 (2020);
          URL http://www.quantum-espresso.org", 
     in publications or presentations arising from this work. More details at
     http://www.quantum-espresso.org/quote

     Parallel version (MPI), running on   112 processors

     MPI processes distributed on     1 nodes
     R & G space division:  proc/nbgrp/npool/nimage =     112
     237641 MiB available memory on the printing compute node when the environment starts


     ***** This is GIPAW git revision                                          *****
     ***** you can cite: N. Varini et al., Comp. Phys. Comm. 184, 1827 (2013)  *****
     ***** in publications or presentations arising from this work.            *****

     Parallelizing q-star over 1 images
     Reading input from pair19.vc-relax.nmr.in

     ------------------- Input file: --------------------
&inputgipaw
	job = 'nmr'
	prefix = 'pair19.vc-relax_nmr'
	tmp_dir = './tmpPair19/',
	verbosity = 'high'
	diagonalization = 'david'
/


     Reading xml data from directory:

     ./tmpPair19/pair19.vc-relax_nmr.save/
     file Ca.pbe-spn-kjpaw_psl.1.0.0.UPF: wavefunction(s)  3S renormalized
     file O.pbe-n-kjpaw_psl.1.0.0.UPF: wavefunction(s)  2S 2P renormalized
     file Si.pbe-nl-kjpaw_psl.1.0.0.UPF: wavefunction(s)  3S 3P renormalized
     file H.pbe-kjpaw_psl.1.0.0.UPF: wavefunction(s)  1S renormalized

     IMPORTANT: XC functional enforced from input :
     Exchange-correlation= PBE
                           (   1   4   3   4   0   0   0)
     Any further DFT definition will be discarded
     Please, verify this is what you really want


     Parallelization info
     --------------------
     sticks:   dense  smooth     PW     G-vecs:    dense   smooth      PW
     Min         124     124     42                16791    16791    3384
     Max         125     125     43                16800    16800    3397
     Sum       13951   13951   4811              1881061  1881061  380115

     Using Slab Decomposition

     Reading collected, re-writing distributed wavefunctions
     Subspace diagonalization in iterative solution of the eigenvalue problem:
     a serial algorithm will be used

     GIPAW projectors -----------------------------------------------
     atom=  Ca   l=0  rc=    1.3000  rs=    0.8667
     atom=  Ca   l=0  rc=    1.3000  rs=    0.8667
     atom=  Ca   l=1  rc=    1.6000  rs=    1.0667
     atom=  Ca   l=1  rc=    1.6000  rs=    1.0667
     atom=  Ca   l=2  rc=    1.7000  rs=    1.1333
     atom=  Ca   l=2  rc=    1.7000  rs=    1.1333
     projs nearly linearly dependent: l=0  n1,n2= 1, 2  s=  0.99170013
     projs nearly linearly dependent: l=2  n1,n2= 1, 2  s=  0.99334936

     atom=  O    l=0  rc=    1.3000  rs=    0.8667
     atom=  O    l=0  rc=    1.3000  rs=    0.8667
     atom=  O    l=1  rc=    1.3500  rs=    0.9000
     atom=  O    l=1  rc=    1.3500  rs=    0.9000
     projs nearly linearly dependent: l=1  n1,n2= 1, 2  s=  0.99790099

     atom=  Si   l=0  rc=    1.8000  rs=    1.2000
     atom=  Si   l=0  rc=    1.8000  rs=    1.2000
     atom=  Si   l=1  rc=    1.8000  rs=    1.2000
     atom=  Si   l=1  rc=    1.8000  rs=    1.2000
     atom=  Si   l=2  rc=    1.8000  rs=    1.2000
     atom=  Si   l=2  rc=    1.8000  rs=    1.2000
     projs nearly linearly dependent: l=2  n1,n2= 1, 2  s=  0.99992180

     atom=  H    l=0  rc=    1.0000  rs=    0.6667
     atom=  H    l=0  rc=    1.0000  rs=    0.6667
     projs nearly linearly dependent: l=0  n1,n2= 1, 2  s=  0.99968852
     -----------------------------------------------------------------

     GIPAW integrals: -------------------------------------------
     Atom  i/j   nmr_para   nmr_dia   epr_rmc  epr_para   epr_dia
       Ca  1 1   0.25E+04 -0.66E+00  0.13E+02  0.81E+09  0.75E+03
       Ca  2 1   0.26E+04 -0.73E+00  0.13E+02  0.86E+09  0.79E+03
       Ca  2 2   0.28E+04 -0.80E+00  0.13E+02  0.92E+09  0.84E+03
       Ca  3 3   0.30E+02  0.22E+00  0.11E+02  0.47E+05  0.19E+03
       Ca  4 3   0.33E+02  0.20E+00  0.12E+02  0.54E+05  0.22E+03
       Ca  4 4   0.37E+02  0.17E+00  0.13E+02  0.60E+05  0.24E+03
       Ca  5 5   0.29E+01  0.74E+00  0.81E+01  0.47E+03  0.66E+02
       Ca  6 5   0.36E+01  0.91E+00  0.10E+02  0.59E+03  0.81E+02
       Ca  6 6   0.45E+01  0.11E+01  0.13E+02  0.74E+03  0.10E+03
       O   1 1   0.81E+03 -0.32E+00  0.65E+01  0.43E+08  0.24E+03
       O   2 1   0.91E+03 -0.39E+00  0.71E+01  0.48E+08  0.27E+03
       O   2 2   0.10E+04 -0.48E+00  0.78E+01  0.55E+08  0.31E+03
       O   3 3   0.99E+01  0.87E+00  0.58E+01  0.24E+04  0.75E+02
       O   4 3   0.11E+02  0.97E+00  0.67E+01  0.27E+04  0.83E+02
       O   4 4   0.12E+02  0.11E+01  0.76E+01  0.31E+04  0.93E+02
       Si  1 1   0.12E+04 -0.54E-01  0.93E+01  0.18E+09  0.37E+03
       Si  2 1   0.17E+04  0.68E-01  0.12E+02  0.26E+09  0.52E+03
       Si  2 2   0.24E+04  0.31E+00  0.19E+02  0.37E+09  0.74E+03
       Si  3 3   0.18E+02  0.34E+00  0.10E+02  0.13E+05  0.11E+03
       Si  4 3   0.21E+02  0.27E+00  0.11E+02  0.15E+05  0.13E+03
       Si  4 4   0.23E+02  0.18E+00  0.12E+02  0.18E+05  0.14E+03
       Si  5 5   0.26E+00  0.79E-01  0.58E+00  0.29E+02  0.79E+01
       Si  6 5   0.27E+00  0.84E-01  0.62E+00  0.30E+02  0.81E+01
       Si  6 6   0.29E+00  0.89E-01  0.66E+00  0.31E+02  0.84E+01
       H   1 1   0.39E+02  0.19E+00  0.29E+00  0.78E+05  0.13E+02
       H   2 1   0.41E+02  0.21E+00  0.32E+00  0.82E+05  0.14E+02
       H   2 2   0.43E+02  0.22E+00  0.36E+00  0.86E+05  0.15E+02
     ------------------------------------------------------------

     alpha_pv=     77.1827 eV

     Number of occupied bands for each k-point:
     k-point:     1    nbnd_occ= 236
     k-point:     2    nbnd_occ= 236
     k-point:     3    nbnd_occ= 236
     k-point:     4    nbnd_occ= 236


     q-space interpolation up to   240.00 Rydberg

     GIPAW job: nmr                                                                             
     NMR macroscopic correction: yes
             0.6667          0.0000          0.0000
             0.0000          0.6667          0.0000
             0.0000          0.0000          0.6667


     Largest allocated arrays     est. size (Mb)     dimensions
        KS wavefunctions at k          11.63 Mb     (    3229,  236)
        KS wavefunctions at k+q        11.63 Mb     (    3229,  236)
        First-order wavefunctions     116.28 Mb     (    3229,  236, 10)
        First-order wavefunct (US)     69.77 Mb     (    3229,  236,  6)
        Charge/spin density             0.51 Mb     (   67500,    1)
        Induced current                 4.63 Mb     (   67500,    3,3,1)
        Induced magnetic field          4.63 Mb     (   67500,    3,3,1)
        NL pseudopotentials            40.60 Mb     (    3229,  824)
        GIPAW NL terms                 40.60 Mb     (    3229,  824)

     Computing the magnetic susceptibility     isolve=0    ethr=  0.1000E-13
     k-point #    1 of     4      pool #  1    cpu time:       9.1
     compute_u_kq: q = (    0.0000,    0.0000,    0.0000)
     Rotating WFCS
     ethr =  1.00E-14,  avg # of iterations =  6.0
     eigenvalues at k:
 -35.4913 -34.9975 -34.8298 -34.8192 -34.7854 -34.7633 -34.7444 -34.7334
 -34.7160 -34.7143 -34.6619 -34.5469 -34.4664 -17.8164 -17.1218 -17.0435
 -16.9191 -16.8574 -16.8005 -16.7847 -16.7269 -16.6423 -16.5467 -16.4821
 -16.4272 -16.3686 -16.3244 -16.3099 -16.2474 -16.2248 -16.2092 -16.1918
 -16.1633 -16.1455 -16.1214 -16.0971 -16.0894 -16.0739 -16.0511 -16.0227
 -16.0043 -15.9630 -15.9408 -15.9195 -15.9121 -15.8973 -15.8780 -15.8661
 -15.8574 -15.8311 -15.8110 -15.8060 -15.7880 -15.7835 -15.7684 -15.7564
 -15.7400 -15.7151 -15.7116 -15.6884 -15.6649 -15.6575 -15.6302 -15.6190
 -15.5891 -15.5711 -15.5491 -15.4038 -15.2500 -15.1421 -15.0529 -14.8960
 -14.1989 -14.0983 -14.0636 -13.9369 -13.8919 -13.8407 -13.7862 -13.7189
 -13.6378 -13.5677 -13.5138 -13.4481 -13.3394 -13.2972 -13.1758 -13.1542
 -13.1086 -13.0353 -12.9651 -12.9309 -12.8911 -12.8142 -12.8041 -12.7788
 -12.7192 -12.6053  -5.5077  -5.1883  -4.9609  -4.8271  -4.6389  -4.5211
  -4.4023  -4.3877  -4.3405  -4.2412  -4.2056  -4.0756  -4.0243  -3.9495
  -3.8750  -3.7024  -3.6189  -3.5961  -3.0894  -2.6863  -2.5694  -2.3895
  -2.1368  -2.0469  -1.9215  -1.8625  -1.7866  -1.6977  -1.6211  -1.5497
  -1.5037  -1.4484  -1.3204  -1.2708  -1.2293  -1.1136  -1.0422  -0.9995
  -0.9618  -0.9359  -0.8767  -0.8332  -0.7822  -0.7543  -0.7151  -0.6801
  -0.6271  -0.5631  -0.5351  -0.4417  -0.3363  -0.2705  -0.2083  -0.2026
  -0.1474  -0.0866  -0.0142   0.0301   0.0673   0.1330   0.1770   0.2506
   0.3128   0.3751   0.4362   0.4962   0.5302   0.5720   0.6348   0.6437
   0.7186   0.7495   0.8020   0.8354   0.8506   0.8826   0.9128   0.9379
   0.9679   1.0194   1.0658   1.0909   1.1238   1.1650   1.2271   1.2639
   1.2847   1.3080   1.3681   1.3826   1.4168   1.4331   1.4549   1.4829
   1.5098   1.5465   1.5702   1.6091   1.6351   1.6607   1.6913   1.7052
   1.7295   1.7435   1.7653   1.7972   1.8162   1.8516   1.9001   1.9277
   1.9761   2.0004   2.0404   2.0584   2.0895   2.1166   2.1301   2.1633
   2.1942   2.2385   2.2790   2.3098   2.3390   2.3846   2.4045   2.4535
   2.4800   2.5141   2.5993   2.6668   2.7261   2.7668   2.8026   2.8157
   2.8446   2.9457   2.9815   3.1000
     eigenvalues at k+q:
 -35.4913 -34.9975 -34.8298 -34.8192 -34.7854 -34.7634 -34.7444 -34.7334
 -34.7160 -34.7143 -34.6619 -34.5469 -34.4664 -17.8164 -17.1218 -17.0435
 -16.9190 -16.8574 -16.8005 -16.7846 -16.7269 -16.6423 -16.5467 -16.4821
 -16.4272 -16.3686 -16.3244 -16.3099 -16.2474 -16.2248 -16.2093 -16.1918
 -16.1633 -16.1455 -16.1215 -16.0971 -16.0894 -16.0739 -16.0511 -16.0227
 -16.0043 -15.9630 -15.9408 -15.9195 -15.9121 -15.8973 -15.8780 -15.8661
 -15.8575 -15.8311 -15.8110 -15.8060 -15.7880 -15.7835 -15.7684 -15.7564
 -15.7400 -15.7152 -15.7116 -15.6884 -15.6649 -15.6575 -15.6302 -15.6191
 -15.5891 -15.5711 -15.5491 -15.4038 -15.2500 -15.1422 -15.0530 -14.8960
 -14.1989 -14.0983 -14.0636 -13.9369 -13.8919 -13.8407 -13.7862 -13.7189
 -13.6378 -13.5677 -13.5138 -13.4481 -13.3394 -13.2972 -13.1758 -13.1542
 -13.1086 -13.0353 -12.9651 -12.9309 -12.8911 -12.8142 -12.8041 -12.7788
 -12.7192 -12.6053  -5.5077  -5.1883  -4.9609  -4.8271  -4.6389  -4.5211
  -4.4023  -4.3877  -4.3405  -4.2412  -4.2056  -4.0756  -4.0242  -3.9495
  -3.8751  -3.7024  -3.6189  -3.5961  -3.0894  -2.6863  -2.5694  -2.3895
  -2.1368  -2.0469  -1.9215  -1.8625  -1.7866  -1.6977  -1.6211  -1.5497
  -1.5037  -1.4484  -1.3204  -1.2708  -1.2293  -1.1136  -1.0422  -0.9995
  -0.9618  -0.9359  -0.8767  -0.8332  -0.7822  -0.7543  -0.7151  -0.6801
  -0.6271  -0.5631  -0.5351  -0.4417  -0.3363  -0.2705  -0.2083  -0.2026
  -0.1474  -0.0866  -0.0142   0.0301   0.0673   0.1330   0.1770   0.2506
   0.3128   0.3751   0.4362   0.4962   0.5302   0.5720   0.6348   0.6437
   0.7186   0.7495   0.8020   0.8354   0.8506   0.8826   0.9128   0.9379
   0.9679   1.0194   1.0658   1.0909   1.1238   1.1650   1.2271   1.2639
   1.2846   1.3080   1.3681   1.3826   1.4168   1.4331   1.4549   1.4829
   1.5098   1.5465   1.5702   1.6091   1.6351   1.6607   1.6913   1.7052
   1.7295   1.7435   1.7653   1.7972   1.8162   1.8516   1.9001   1.9277
   1.9761   2.0004   2.0404   2.0584   2.0895   2.1166   2.1300   2.1633
   2.1942   2.2385   2.2790   2.3098   2.3390   2.3846   2.4045   2.4535
   2.4800   2.5141   2.5993   2.6668   2.7261   2.7668   2.8026   2.8157
   2.8446   2.9457   2.9815   3.1000
     cgsolve_all iterations  63    anorm=    0.75E-07
PARA_AUG  1     -26.0689729         0.5192264         0.1509838
     cgsolve_all iterations  65    anorm=    0.74E-07
PARA_AUG  2       0.4221966       -24.2424831         0.7727437
     cgsolve_all iterations  65    anorm=    0.74E-07
PARA_AUG  3       0.3738382         0.6654859       -25.4378847
     cgsolve_all iterations  72    anorm=    0.73E-07
     cgsolve_all iterations  70    anorm=    0.73E-07
     cgsolve_all iterations  70    anorm=    0.73E-07
     compute_u_kq: q = (    0.0204,    0.0000,    0.0000)
     Rotating WFCS
     ethr =  1.00E-14,  avg # of iterations = 23.0
     eigenvalues at k:
 -35.4913 -34.9975 -34.8298 -34.8192 -34.7854 -34.7633 -34.7444 -34.7334
 -34.7160 -34.7143 -34.6619 -34.5469 -34.4664 -17.8164 -17.1218 -17.0435
 -16.9191 -16.8574 -16.8005 -16.7847 -16.7269 -16.6423 -16.5467 -16.4821
 -16.4272 -16.3686 -16.3244 -16.3099 -16.2474 -16.2248 -16.2092 -16.1918
 -16.1633 -16.1455 -16.1214 -16.0971 -16.0894 -16.0739 -16.0511 -16.0227
 -16.0043 -15.9630 -15.9408 -15.9195 -15.9121 -15.8973 -15.8780 -15.8661
 -15.8574 -15.8311 -15.8110 -15.8060 -15.7880 -15.7835 -15.7684 -15.7564
 -15.7400 -15.7151 -15.7116 -15.6884 -15.6649 -15.6575 -15.6302 -15.6190
 -15.5891 -15.5711 -15.5491 -15.4038 -15.2500 -15.1421 -15.0529 -14.8960
 -14.1989 -14.0983 -14.0636 -13.9369 -13.8919 -13.8407 -13.7862 -13.7189
 -13.6378 -13.5677 -13.5138 -13.4481 -13.3394 -13.2972 -13.1758 -13.1542
 -13.1086 -13.0353 -12.9651 -12.9309 -12.8911 -12.8142 -12.8041 -12.7788
 -12.7192 -12.6053  -5.5077  -5.1883  -4.9609  -4.8271  -4.6389  -4.5211
  -4.4023  -4.3877  -4.3405  -4.2412  -4.2056  -4.0756  -4.0243  -3.9495
  -3.8750  -3.7024  -3.6189  -3.5961  -3.0894  -2.6863  -2.5694  -2.3895
  -2.1368  -2.0469  -1.9215  -1.8625  -1.7866  -1.6977  -1.6211  -1.5497
  -1.5037  -1.4484  -1.3204  -1.2708  -1.2293  -1.1136  -1.0422  -0.9995
  -0.9618  -0.9359  -0.8767  -0.8332  -0.7822  -0.7543  -0.7151  -0.6801
  -0.6271  -0.5631  -0.5351  -0.4417  -0.3363  -0.2705  -0.2083  -0.2026
  -0.1474  -0.0866  -0.0142   0.0301   0.0673   0.1330   0.1770   0.2506
   0.3128   0.3751   0.4362   0.4962   0.5302   0.5720   0.6348   0.6437
   0.7186   0.7495   0.8020   0.8354   0.8506   0.8826   0.9128   0.9379
   0.9679   1.0194   1.0658   1.0909   1.1238   1.1650   1.2271   1.2639
   1.2847   1.3080   1.3681   1.3826   1.4168   1.4331   1.4549   1.4829
   1.5098   1.5465   1.5702   1.6091   1.6351   1.6607   1.6913   1.7052
   1.7295   1.7435   1.7653   1.7972   1.8162   1.8516   1.9001   1.9277
   1.9761   2.0004   2.0404   2.0584   2.0895   2.1166   2.1301   2.1633
   2.1942   2.2385   2.2790   2.3098   2.3390   2.3846   2.4045   2.4535
   2.4800   2.5141   2.5993   2.6668   2.7261   2.7668   2.8026   2.8157
   2.8446   2.9457   2.9815   3.1000
     eigenvalues at k+q:
 -35.4913 -34.9975 -34.8298 -34.8192 -34.7854 -34.7634 -34.7444 -34.7334
 -34.7160 -34.7143 -34.6619 -34.5469 -34.4664 -17.8221 -17.1198 -17.0369
 -16.9200 -16.8591 -16.8005 -16.7867 -16.7202 -16.6426 -16.5431 -16.4797
 -16.4285 -16.3708 -16.3277 -16.3088 -16.2527 -16.2297 -16.2123 -16.1963
 -16.1659 -16.1463 -16.1241 -16.1008 -16.0900 -16.0756 -16.0499 -16.0215
 -16.0042 -15.9616 -15.9387 -15.9187 -15.9100 -15.8962 -15.8776 -15.8662
 -15.8544 -15.8283 -15.8099 -15.8054 -15.7884 -15.7828 -15.7683 -15.7571
 -15.7392 -15.7154 -15.7116 -15.6864 -15.6663 -15.6570 -15.6296 -15.6194
 -15.5910 -15.5716 -15.5513 -15.4030 -15.2476 -15.1379 -15.0477 -14.8944
 -14.1972 -14.0972 -14.0623 -13.9290 -13.8837 -13.8383 -13.7771 -13.7095
 -13.6344 -13.5671 -13.5123 -13.4501 -13.3472 -13.3012 -13.1797 -13.1581
 -13.1173 -13.0437 -12.9645 -12.9312 -12.8908 -12.8246 -12.8060 -12.7808
 -12.7244 -12.6055  -5.5085  -5.1844  -4.9585  -4.8250  -4.6414  -4.5238
  -4.4000  -4.3887  -4.3401  -4.2402  -4.2058  -4.0758  -4.0258  -3.9485
  -3.8720  -3.7098  -3.6187  -3.6017  -3.0882  -2.6844  -2.5655  -2.3873
  -2.1278  -2.0369  -1.9173  -1.8545  -1.7745  -1.6898  -1.6194  -1.5476
  -1.5018  -1.4386  -1.3200  -1.2785  -1.2317  -1.1169  -1.0388  -1.0012
  -0.9613  -0.9435  -0.8796  -0.8320  -0.7834  -0.7528  -0.7095  -0.6792
  -0.6249  -0.5647  -0.5399  -0.4419  -0.3435  -0.2717  -0.2101  -0.1986
  -0.1456  -0.0866  -0.0184   0.0302   0.0660   0.1268   0.1753   0.2417
   0.3127   0.3750   0.4289   0.5018   0.5318   0.5677   0.6347   0.6427
   0.7140   0.7455   0.8002   0.8359   0.8504   0.8839   0.9118   0.9361
   0.9699   1.0198   1.0619   1.0880   1.1217   1.1646   1.2229   1.2636
   1.2832   1.3056   1.3668   1.3794   1.4172   1.4340   1.4499   1.4842
   1.5027   1.5456   1.5648   1.6042   1.6343   1.6585   1.6829   1.7048
   1.7285   1.7414   1.7643   1.7973   1.8187   1.8513   1.8980   1.9289
   1.9792   2.0040   2.0441   2.0632   2.0896   2.1184   2.1307   2.1666
   2.1948   2.2372   2.2783   2.3087   2.3382   2.3882   2.4077   2.4611
   2.4823   2.5169   2.5983   2.6663   2.7250   2.7644   2.8029   2.8168
   2.8497   2.9443   2.9773   3.0985
     cgsolve_all iterations  72    anorm=    0.74E-07
     cgsolve_all iterations  70    anorm=    0.72E-07
     cgsolve_all iterations  70    anorm=    0.73E-07
     compute_u_kq: q = (   -0.0204,    0.0000,    0.0000)
     Rotating WFCS
     ethr =  1.00E-14,  avg # of iterations = 23.0
     eigenvalues at k:
 -35.4913 -34.9975 -34.8298 -34.8192 -34.7854 -34.7633 -34.7444 -34.7334
 -34.7160 -34.7143 -34.6619 -34.5469 -34.4664 -17.8164 -17.1218 -17.0435
 -16.9191 -16.8574 -16.8005 -16.7847 -16.7269 -16.6423 -16.5467 -16.4821
 -16.4272 -16.3686 -16.3244 -16.3099 -16.2474 -16.2248 -16.2092 -16.1918
 -16.1633 -16.1455 -16.1214 -16.0971 -16.0894 -16.0739 -16.0511 -16.0227
 -16.0043 -15.9630 -15.9408 -15.9195 -15.9121 -15.8973 -15.8780 -15.8661
 -15.8574 -15.8311 -15.8110 -15.8060 -15.7880 -15.7835 -15.7684 -15.7564
 -15.7400 -15.7151 -15.7116 -15.6884 -15.6649 -15.6575 -15.6302 -15.6190
 -15.5891 -15.5711 -15.5491 -15.4038 -15.2500 -15.1421 -15.0529 -14.8960
 -14.1989 -14.0983 -14.0636 -13.9369 -13.8919 -13.8407 -13.7862 -13.7189
 -13.6378 -13.5677 -13.5138 -13.4481 -13.3394 -13.2972 -13.1758 -13.1542
 -13.1086 -13.0353 -12.9651 -12.9309 -12.8911 -12.8142 -12.8041 -12.7788
 -12.7192 -12.6053  -5.5077  -5.1883  -4.9609  -4.8271  -4.6389  -4.5211
  -4.4023  -4.3877  -4.3405  -4.2412  -4.2056  -4.0756  -4.0243  -3.9495
  -3.8750  -3.7024  -3.6189  -3.5961  -3.0894  -2.6863  -2.5694  -2.3895
  -2.1368  -2.0469  -1.9215  -1.8625  -1.7866  -1.6977  -1.6211  -1.5497
  -1.5037  -1.4484  -1.3204  -1.2708  -1.2293  -1.1136  -1.0422  -0.9995
  -0.9618  -0.9359  -0.8767  -0.8332  -0.7822  -0.7543  -0.7151  -0.6801
  -0.6271  -0.5631  -0.5351  -0.4417  -0.3363  -0.2705  -0.2083  -0.2026
  -0.1474  -0.0866  -0.0142   0.0301   0.0673   0.1330   0.1770   0.2506
   0.3128   0.3751   0.4362   0.4962   0.5302   0.5720   0.6348   0.6437
   0.7186   0.7495   0.8020   0.8354   0.8506   0.8826   0.9128   0.9379
   0.9679   1.0194   1.0658   1.0909   1.1238   1.1650   1.2271   1.2639
   1.2847   1.3080   1.3681   1.3826   1.4168   1.4331   1.4549   1.4829
   1.5098   1.5465   1.5702   1.6091   1.6351   1.6607   1.6913   1.7052
   1.7295   1.7435   1.7653   1.7972   1.8162   1.8516   1.9001   1.9277
   1.9761   2.0004   2.0404   2.0584   2.0895   2.1166   2.1301   2.1633
   2.1942   2.2385   2.2790   2.3098   2.3390   2.3846   2.4045   2.4535
   2.4800   2.5141   2.5993   2.6668   2.7261   2.7668   2.8026   2.8157
   2.8446   2.9457   2.9815   3.1000
     eigenvalues at k+q:
 -35.4913 -34.9975 -34.8298 -34.8192 -34.7855 -34.7633 -34.7444 -34.7334
 -34.7160 -34.7143 -34.6620 -34.5469 -34.4664 -17.8105 -17.1238 -17.0501
 -16.9181 -16.8560 -16.8005 -16.7825 -16.7333 -16.6419 -16.5501 -16.4852
 -16.4250 -16.3662 -16.3213 -16.3111 -16.2419 -16.2205 -16.2060 -16.1866
 -16.1606 -16.1449 -16.1191 -16.0936 -16.0883 -16.0722 -16.0530 -16.0237
 -16.0043 -15.9644 -15.9430 -15.9205 -15.9145 -15.8980 -15.8788 -15.8658
 -15.8604 -15.8341 -15.8129 -15.8063 -15.7878 -15.7839 -15.7688 -15.7554
 -15.7409 -15.7151 -15.7112 -15.6904 -15.6635 -15.6578 -15.6307 -15.6189
 -15.5873 -15.5704 -15.5469 -15.4047 -15.2524 -15.1464 -15.0582 -14.8977
 -14.2005 -14.0994 -14.0650 -13.9448 -13.9005 -13.8425 -13.7949 -13.7277
 -13.6409 -13.5683 -13.5153 -13.4464 -13.3325 -13.2925 -13.1758 -13.1467
 -13.0996 -13.0271 -12.9657 -12.9308 -12.8917 -12.8076 -12.7990 -12.7766
 -12.7139 -12.6050  -5.5069  -5.1922  -4.9633  -4.8292  -4.6364  -4.5183
  -4.4048  -4.3864  -4.3411  -4.2421  -4.2057  -4.0748  -4.0222  -3.9512
  -3.8781  -3.6955  -3.6191  -3.5900  -3.0905  -2.6882  -2.5731  -2.3921
  -2.1464  -2.0562  -1.9263  -1.8695  -1.7987  -1.7057  -1.6225  -1.5517
  -1.5060  -1.4577  -1.3212  -1.2631  -1.2257  -1.1107  -1.0456  -0.9982
  -0.9624  -0.9273  -0.8738  -0.8344  -0.7811  -0.7558  -0.7212  -0.6807
  -0.6295  -0.5620  -0.5292  -0.4417  -0.3298  -0.2698  -0.2091  -0.2055
  -0.1480  -0.0859  -0.0104   0.0301   0.0680   0.1385   0.1794   0.2591
   0.3134   0.3756   0.4431   0.4907   0.5286   0.5766   0.6336   0.6465
   0.7219   0.7539   0.8023   0.8358   0.8503   0.8816   0.9143   0.9407
   0.9659   1.0191   1.0692   1.0937   1.1262   1.1652   1.2305   1.2633
   1.2869   1.3110   1.3688   1.3860   1.4130   1.4345   1.4606   1.4821
   1.5165   1.5477   1.5757   1.6139   1.6359   1.6630   1.6974   1.7082
   1.7297   1.7460   1.7664   1.7968   1.8141   1.8519   1.9024   1.9265
   1.9727   1.9960   2.0371   2.0534   2.0902   2.1153   2.1297   2.1608
   2.1937   2.2393   2.2795   2.3108   2.3395   2.3784   2.4036   2.4459
   2.4779   2.5111   2.6003   2.6675   2.7273   2.7684   2.8023   2.8132
   2.8414   2.9465   2.9861   3.1013
     cgsolve_all iterations  72    anorm=    0.74E-07
     cgsolve_all iterations  70    anorm=    0.74E-07
     cgsolve_all iterations  72    anorm=    0.74E-07
     compute_u_kq: q = (    0.0000,    0.0204,    0.0000)
     Rotating WFCS
     ethr =  1.00E-14,  avg # of iterations = 23.0
     eigenvalues at k:
 -35.4913 -34.9975 -34.8298 -34.8192 -34.7854 -34.7633 -34.7444 -34.7334
 -34.7160 -34.7143 -34.6619 -34.5469 -34.4664 -17.8164 -17.1218 -17.0435
 -16.9191 -16.8574 -16.8005 -16.7847 -16.7269 -16.6423 -16.5467 -16.4821
 -16.4272 -16.3686 -16.3244 -16.3099 -16.2474 -16.2248 -16.2092 -16.1918
 -16.1633 -16.1455 -16.1214 -16.0971 -16.0894 -16.0739 -16.0511 -16.0227
 -16.0043 -15.9630 -15.9408 -15.9195 -15.9121 -15.8973 -15.8780 -15.8661
 -15.8574 -15.8311 -15.8110 -15.8060 -15.7880 -15.7835 -15.7684 -15.7564
 -15.7400 -15.7151 -15.7116 -15.6884 -15.6649 -15.6575 -15.6302 -15.6190
 -15.5891 -15.5711 -15.5491 -15.4038 -15.2500 -15.1421 -15.0529 -14.8960
 -14.1989 -14.0983 -14.0636 -13.9369 -13.8919 -13.8407 -13.7862 -13.7189
 -13.6378 -13.5677 -13.5138 -13.4481 -13.3394 -13.2972 -13.1758 -13.1542
 -13.1086 -13.0353 -12.9651 -12.9309 -12.8911 -12.8142 -12.8041 -12.7788
 -12.7192 -12.6053  -5.5077  -5.1883  -4.9609  -4.8271  -4.6389  -4.5211
  -4.4023  -4.3877  -4.3405  -4.2412  -4.2056  -4.0756  -4.0243  -3.9495
  -3.8750  -3.7024  -3.6189  -3.5961  -3.0894  -2.6863  -2.5694  -2.3895
  -2.1368  -2.0469  -1.9215  -1.8625  -1.7866  -1.6977  -1.6211  -1.5497
  -1.5037  -1.4484  -1.3204  -1.2708  -1.2293  -1.1136  -1.0422  -0.9995
  -0.9618  -0.9359  -0.8767  -0.8332  -0.7822  -0.7543  -0.7151  -0.6801
  -0.6271  -0.5631  -0.5351  -0.4417  -0.3363  -0.2705  -0.2083  -0.2026
  -0.1474  -0.0866  -0.0142   0.0301   0.0673   0.1330   0.1770   0.2506
   0.3128   0.3751   0.4362   0.4962   0.5302   0.5720   0.6348   0.6437
   0.7186   0.7495   0.8020   0.8354   0.8506   0.8826   0.9128   0.9379
   0.9679   1.0194   1.0658   1.0909   1.1238   1.1650   1.2271   1.2639
   1.2847   1.3080   1.3681   1.3826   1.4168   1.4331   1.4549   1.4829
   1.5098   1.5465   1.5702   1.6091   1.6351   1.6607   1.6913   1.7052
   1.7295   1.7435   1.7653   1.7972   1.8162   1.8516   1.9001   1.9277
   1.9761   2.0004   2.0404   2.0584   2.0895   2.1166   2.1301   2.1633
   2.1942   2.2385   2.2790   2.3098   2.3390   2.3846   2.4045   2.4535
   2.4800   2.5141   2.5993   2.6668   2.7261   2.7668   2.8026   2.8157
   2.8446   2.9457   2.9815   3.1000
     eigenvalues at k+q:
 -35.4913 -34.9975 -34.8298 -34.8192 -34.7854 -34.7634 -34.7444 -34.7334
 -34.7160 -34.7143 -34.6619 -34.5469 -34.4664 -17.8162 -17.1215 -17.0443
 -16.9179 -16.8578 -16.8004 -16.7854 -16.7269 -16.6423 -16.5454 -16.4819
 -16.4270 -16.3697 -16.3256 -16.3121 -16.2474 -16.2243 -16.2086 -16.1926
 -16.1607 -16.1436 -16.1207 -16.0974 -16.0913 -16.0738 -16.0518 -16.0217
 -16.0028 -15.9654 -15.9417 -15.9187 -15.9115 -15.8967 -15.8775 -15.8662
 -15.8576 -15.8315 -15.8114 -15.8048 -15.7887 -15.7818 -15.7689 -15.7552
 -15.7396 -15.7152 -15.7110 -15.6897 -15.6657 -15.6580 -15.6319 -15.6204
 -15.5889 -15.5712 -15.5476 -15.4033 -15.2507 -15.1430 -15.0524 -14.8960
 -14.1990 -14.1008 -14.0638 -13.9381 -13.8924 -13.8375 -13.7883 -13.7134
 -13.6377 -13.5673 -13.5097 -13.4460 -13.3432 -13.2986 -13.1794 -13.1580
 -13.1137 -13.0315 -12.9668 -12.9275 -12.8885 -12.8144 -12.8034 -12.7784
 -12.7184 -12.6057  -5.5077  -5.1882  -4.9609  -4.8272  -4.6388  -4.5210
  -4.4031  -4.3869  -4.3404  -4.2418  -4.2062  -4.0758  -4.0222  -3.9512
  -3.8748  -3.7022  -3.6188  -3.5961  -3.0880  -2.6861  -2.5712  -2.3885
  -2.1377  -2.0475  -1.9214  -1.8670  -1.7882  -1.6930  -1.6213  -1.5504
  -1.5003  -1.4491  -1.3223  -1.2701  -1.2280  -1.1132  -1.0394  -1.0001
  -0.9594  -0.9340  -0.8778  -0.8358  -0.7824  -0.7549  -0.7177  -0.6833
  -0.6266  -0.5620  -0.5365  -0.4409  -0.3372  -0.2683  -0.2078  -0.1998
  -0.1486  -0.0834  -0.0098   0.0265   0.0668   0.1338   0.1758   0.2478
   0.3078   0.3790   0.4389   0.4987   0.5282   0.5679   0.6373   0.6403
   0.7170   0.7504   0.8049   0.8350   0.8507   0.8819   0.9117   0.9351
   0.9683   1.0216   1.0674   1.0894   1.1264   1.1609   1.2245   1.2619
   1.2857   1.3072   1.3626   1.3855   1.4171   1.4344   1.4569   1.4866
   1.5091   1.5441   1.5714   1.6068   1.6360   1.6630   1.6939   1.7058
   1.7305   1.7449   1.7646   1.7986   1.8196   1.8516   1.8998   1.9276
   1.9755   2.0012   2.0422   2.0579   2.0886   2.1131   2.1272   2.1637
   2.1936   2.2372   2.2797   2.3116   2.3406   2.3830   2.4047   2.4538
   2.4837   2.5119   2.5973   2.6677   2.7256   2.7663   2.8024   2.8136
   2.8475   2.9456   2.9812   3.1002
     cgsolve_all iterations  72    anorm=    0.72E-07
     cgsolve_all iterations  70    anorm=    0.74E-07
     cgsolve_all iterations  70    anorm=    0.72E-07
     compute_u_kq: q = (    0.0000,   -0.0204,    0.0000)
     Rotating WFCS
     ethr =  1.00E-14,  avg # of iterations = 23.0
     eigenvalues at k:
 -35.4913 -34.9975 -34.8298 -34.8192 -34.7854 -34.7633 -34.7444 -34.7334
 -34.7160 -34.7143 -34.6619 -34.5469 -34.4664 -17.8164 -17.1218 -17.0435
 -16.9191 -16.8574 -16.8005 -16.7847 -16.7269 -16.6423 -16.5467 -16.4821
 -16.4272 -16.3686 -16.3244 -16.3099 -16.2474 -16.2248 -16.2092 -16.1918
 -16.1633 -16.1455 -16.1214 -16.0971 -16.0894 -16.0739 -16.0511 -16.0227
 -16.0043 -15.9630 -15.9408 -15.9195 -15.9121 -15.8973 -15.8780 -15.8661
 -15.8574 -15.8311 -15.8110 -15.8060 -15.7880 -15.7835 -15.7684 -15.7564
 -15.7400 -15.7151 -15.7116 -15.6884 -15.6649 -15.6575 -15.6302 -15.6190
 -15.5891 -15.5711 -15.5491 -15.4038 -15.2500 -15.1421 -15.0529 -14.8960
 -14.1989 -14.0983 -14.0636 -13.9369 -13.8919 -13.8407 -13.7862 -13.7189
 -13.6378 -13.5677 -13.5138 -13.4481 -13.3394 -13.2972 -13.1758 -13.1542
 -13.1086 -13.0353 -12.9651 -12.9309 -12.8911 -12.8142 -12.8041 -12.7788
 -12.7192 -12.6053  -5.5077  -5.1883  -4.9609  -4.8271  -4.6389  -4.5211
  -4.4023  -4.3877  -4.3405  -4.2412  -4.2056  -4.0756  -4.0243  -3.9495
  -3.8750  -3.7024  -3.6189  -3.5961  -3.0894  -2.6863  -2.5694  -2.3895
  -2.1368  -2.0469  -1.9215  -1.8625  -1.7866  -1.6977  -1.6211  -1.5497
  -1.5037  -1.4484  -1.3204  -1.2708  -1.2293  -1.1136  -1.0422  -0.9995
  -0.9618  -0.9359  -0.8767  -0.8332  -0.7822  -0.7543  -0.7151  -0.6801
  -0.6271  -0.5631  -0.5351  -0.4417  -0.3363  -0.2705  -0.2083  -0.2026
  -0.1474  -0.0866  -0.0142   0.0301   0.0673   0.1330   0.1770   0.2506
   0.3128   0.3751   0.4362   0.4962   0.5302   0.5720   0.6348   0.6437
   0.7186   0.7495   0.8020   0.8354   0.8506   0.8826   0.9128   0.9379
   0.9679   1.0194   1.0658   1.0909   1.1238   1.1650   1.2271   1.2639
   1.2847   1.3080   1.3681   1.3826   1.4168   1.4331   1.4549   1.4829
   1.5098   1.5465   1.5702   1.6091   1.6351   1.6607   1.6913   1.7052
   1.7295   1.7435   1.7653   1.7972   1.8162   1.8516   1.9001   1.9277
   1.9761   2.0004   2.0404   2.0584   2.0895   2.1166   2.1301   2.1633
   2.1942   2.2385   2.2790   2.3098   2.3390   2.3846   2.4045   2.4535
   2.4800   2.5141   2.5993   2.6668   2.7261   2.7668   2.8026   2.8157
   2.8446   2.9457   2.9815   3.1000
     eigenvalues at k+q:
 -35.4913 -34.9975 -34.8298 -34.8192 -34.7854 -34.7634 -34.7444 -34.7334
 -34.7160 -34.7143 -34.6619 -34.5469 -34.4664 -17.8165 -17.1219 -17.0428
 -16.9199 -16.8571 -16.8005 -16.7838 -16.7273 -16.6422 -16.5476 -16.4826
 -16.4275 -16.3675 -16.3229 -16.3075 -16.2475 -16.2250 -16.2099 -16.1912
 -16.1660 -16.1482 -16.1226 -16.0987 -16.0865 -16.0739 -16.0501 -16.0230
 -16.0050 -15.9602 -15.9399 -15.9201 -15.9129 -15.8981 -15.8784 -15.8659
 -15.8572 -15.8308 -15.8109 -15.8074 -15.7878 -15.7849 -15.7683 -15.7569
 -15.7402 -15.7152 -15.7123 -15.6871 -15.6642 -15.6571 -15.6288 -15.6179
 -15.5888 -15.5708 -15.5505 -15.4043 -15.2496 -15.1415 -15.0535 -14.8961
 -14.1983 -14.0957 -14.0631 -13.9361 -13.8921 -13.8435 -13.7841 -13.7250
 -13.6376 -13.5679 -13.5168 -13.4500 -13.3362 -13.2957 -13.1728 -13.1506
 -13.1033 -13.0389 -12.9643 -12.9340 -12.8933 -12.8142 -12.8048 -12.7793
 -12.7198 -12.6049  -5.5077  -5.1884  -4.9609  -4.8270  -4.6389  -4.5211
  -4.4016  -4.3883  -4.3408  -4.2405  -4.2051  -4.0751  -4.0259  -3.9483
  -3.8754  -3.7024  -3.6190  -3.5962  -3.0911  -2.6863  -2.5671  -2.3905
  -2.1357  -2.0464  -1.9220  -1.8588  -1.7846  -1.7028  -1.6211  -1.5488
  -1.5069  -1.4467  -1.3190  -1.2712  -1.2313  -1.1132  -1.0443  -0.9987
  -0.9646  -0.9378  -0.8756  -0.8314  -0.7817  -0.7534  -0.7119  -0.6769
  -0.6279  -0.5644  -0.5340  -0.4419  -0.3353  -0.2723  -0.2087  -0.2055
  -0.1457  -0.0901  -0.0185   0.0331   0.0674   0.1304   0.1797   0.2528
   0.3190   0.3719   0.4335   0.4934   0.5321   0.5754   0.6317   0.6475
   0.7204   0.7486   0.7980   0.8357   0.8505   0.8829   0.9139   0.9423
   0.9679   1.0170   1.0641   1.0903   1.1220   1.1685   1.2296   1.2647
   1.2850   1.3085   1.3719   1.3816   1.4163   1.4319   1.4528   1.4790
   1.5100   1.5502   1.5689   1.6110   1.6341   1.6577   1.6885   1.7044
   1.7294   1.7427   1.7659   1.7958   1.8141   1.8522   1.9006   1.9280
   1.9769   1.9999   2.0384   2.0590   2.0903   2.1194   2.1330   2.1638
   2.1945   2.2390   2.2774   2.3075   2.3374   2.3861   2.4044   2.4526
   2.4773   2.5169   2.6019   2.6654   2.7270   2.7673   2.8024   2.8179
   2.8417   2.9455   2.9820   3.0996
     cgsolve_all iterations  72    anorm=    0.73E-07
     cgsolve_all iterations  70    anorm=    0.73E-07
     cgsolve_all iterations  70    anorm=    0.72E-07
     compute_u_kq: q = (    0.0000,    0.0000,    0.0204)
     Rotating WFCS
     ethr =  1.00E-14,  avg # of iterations = 23.0
     eigenvalues at k:
 -35.4913 -34.9975 -34.8298 -34.8192 -34.7854 -34.7633 -34.7444 -34.7334
 -34.7160 -34.7143 -34.6619 -34.5469 -34.4664 -17.8164 -17.1218 -17.0435
 -16.9191 -16.8574 -16.8005 -16.7847 -16.7269 -16.6423 -16.5467 -16.4821
 -16.4272 -16.3686 -16.3244 -16.3099 -16.2474 -16.2248 -16.2092 -16.1918
 -16.1633 -16.1455 -16.1214 -16.0971 -16.0894 -16.0739 -16.0511 -16.0227
 -16.0043 -15.9630 -15.9408 -15.9195 -15.9121 -15.8973 -15.8780 -15.8661
 -15.8574 -15.8311 -15.8110 -15.8060 -15.7880 -15.7835 -15.7684 -15.7564
 -15.7400 -15.7151 -15.7116 -15.6884 -15.6649 -15.6575 -15.6302 -15.6190
 -15.5891 -15.5711 -15.5491 -15.4038 -15.2500 -15.1421 -15.0529 -14.8960
 -14.1989 -14.0983 -14.0636 -13.9369 -13.8919 -13.8407 -13.7862 -13.7189
 -13.6378 -13.5677 -13.5138 -13.4481 -13.3394 -13.2972 -13.1758 -13.1542
 -13.1086 -13.0353 -12.9651 -12.9309 -12.8911 -12.8142 -12.8041 -12.7788
 -12.7192 -12.6053  -5.5077  -5.1883  -4.9609  -4.8271  -4.6389  -4.5211
  -4.4023  -4.3877  -4.3405  -4.2412  -4.2056  -4.0756  -4.0243  -3.9495
  -3.8750  -3.7024  -3.6189  -3.5961  -3.0894  -2.6863  -2.5694  -2.3895
  -2.1368  -2.0469  -1.9215  -1.8625  -1.7866  -1.6977  -1.6211  -1.5497
  -1.5037  -1.4484  -1.3204  -1.2708  -1.2293  -1.1136  -1.0422  -0.9995
  -0.9618  -0.9359  -0.8767  -0.8332  -0.7822  -0.7543  -0.7151  -0.6801
  -0.6271  -0.5631  -0.5351  -0.4417  -0.3363  -0.2705  -0.2083  -0.2026
  -0.1474  -0.0866  -0.0142   0.0301   0.0673   0.1330   0.1770   0.2506
   0.3128   0.3751   0.4362   0.4962   0.5302   0.5720   0.6348   0.6437
   0.7186   0.7495   0.8020   0.8354   0.8506   0.8826   0.9128   0.9379
   0.9679   1.0194   1.0658   1.0909   1.1238   1.1650   1.2271   1.2639
   1.2847   1.3080   1.3681   1.3826   1.4168   1.4331   1.4549   1.4829
   1.5098   1.5465   1.5702   1.6091   1.6351   1.6607   1.6913   1.7052
   1.7295   1.7435   1.7653   1.7972   1.8162   1.8516   1.9001   1.9277
   1.9761   2.0004   2.0404   2.0584   2.0895   2.1166   2.1301   2.1633
   2.1942   2.2385   2.2790   2.3098   2.3390   2.3846   2.4045   2.4535
   2.4800   2.5141   2.5993   2.6668   2.7261   2.7668   2.8026   2.8157
   2.8446   2.9457   2.9815   3.1000
     eigenvalues at k+q:
 -35.4913 -34.9975 -34.8298 -34.8192 -34.7854 -34.7634 -34.7444 -34.7334
 -34.7160 -34.7143 -34.6619 -34.5469 -34.4664 -17.8164 -17.1217 -17.0434
 -16.9191 -16.8574 -16.8004 -16.7847 -16.7269 -16.6422 -16.5465 -16.4820
 -16.4277 -16.3688 -16.3226 -16.3109 -16.2483 -16.2239 -16.2089 -16.1948
 -16.1631 -16.1441 -16.1204 -16.0963 -16.0912 -16.0739 -16.0513 -16.0225
 -16.0043 -15.9636 -15.9403 -15.9197 -15.9114 -15.8976 -15.8776 -15.8660
 -15.8568 -15.8316 -15.8113 -15.8054 -15.7883 -15.7832 -15.7679 -15.7574
 -15.7402 -15.7150 -15.7117 -15.6883 -15.6649 -15.6576 -15.6301 -15.6190
 -15.5897 -15.5711 -15.5486 -15.4038 -15.2499 -15.1422 -15.0528 -14.8961
 -14.2002 -14.0989 -14.0610 -13.9374 -13.8912 -13.8407 -13.7865 -13.7188
 -13.6378 -13.5676 -13.5141 -13.4480 -13.3396 -13.2973 -13.1760 -13.1542
 -13.1088 -13.0352 -12.9650 -12.9311 -12.8915 -12.8142 -12.8040 -12.7780
 -12.7192 -12.6057  -5.5077  -5.1884  -4.9609  -4.8268  -4.6389  -4.5211
  -4.4024  -4.3877  -4.3404  -4.2411  -4.2057  -4.0760  -4.0241  -3.9497
  -3.8747  -3.7024  -3.6192  -3.5959  -3.0896  -2.6868  -2.5685  -2.3896
  -2.1358  -2.0484  -1.9195  -1.8614  -1.7898  -1.6956  -1.6206  -1.5507
  -1.5044  -1.4479  -1.3201  -1.2698  -1.2317  -1.1139  -1.0407  -0.9991
  -0.9641  -0.9348  -0.8773  -0.8343  -0.7844  -0.7500  -0.7141  -0.6762
  -0.6303  -0.5632  -0.5346  -0.4449  -0.3363  -0.2682  -0.2097  -0.2039
  -0.1488  -0.0845  -0.0157   0.0291   0.0701   0.1352   0.1750   0.2520
   0.3114   0.3773   0.4341   0.4985   0.5272   0.5694   0.6336   0.6475
   0.7194   0.7485   0.8049   0.8342   0.8523   0.8832   0.9098   0.9367
   0.9673   1.0181   1.0657   1.0915   1.1245   1.1650   1.2236   1.2630
   1.2908   1.3069   1.3696   1.3820   1.4180   1.4330   1.4542   1.4834
   1.5099   1.5488   1.5685   1.6094   1.6372   1.6604   1.6895   1.7031
   1.7275   1.7418   1.7660   1.7980   1.8170   1.8517   1.9021   1.9270
   1.9770   2.0009   2.0400   2.0596   2.0891   2.1163   2.1293   2.1621
   2.1946   2.2386   2.2792   2.3088   2.3381   2.3849   2.4046   2.4534
   2.4801   2.5146   2.5995   2.6666   2.7270   2.7670   2.8023   2.8156
   2.8449   2.9454   2.9812   3.1000
     cgsolve_all iterations  72    anorm=    0.73E-07
     cgsolve_all iterations  70    anorm=    0.73E-07
     cgsolve_all iterations  70    anorm=    0.73E-07
     compute_u_kq: q = (    0.0000,    0.0000,   -0.0204)
     Rotating WFCS
     ethr =  1.00E-14,  avg # of iterations = 23.0
     eigenvalues at k:
 -35.4913 -34.9975 -34.8298 -34.8192 -34.7854 -34.7633 -34.7444 -34.7334
 -34.7160 -34.7143 -34.6619 -34.5469 -34.4664 -17.8164 -17.1218 -17.0435
 -16.9191 -16.8574 -16.8005 -16.7847 -16.7269 -16.6423 -16.5467 -16.4821
 -16.4272 -16.3686 -16.3244 -16.3099 -16.2474 -16.2248 -16.2092 -16.1918
 -16.1633 -16.1455 -16.1214 -16.0971 -16.0894 -16.0739 -16.0511 -16.0227
 -16.0043 -15.9630 -15.9408 -15.9195 -15.9121 -15.8973 -15.8780 -15.8661
 -15.8574 -15.8311 -15.8110 -15.8060 -15.7880 -15.7835 -15.7684 -15.7564
 -15.7400 -15.7151 -15.7116 -15.6884 -15.6649 -15.6575 -15.6302 -15.6190
 -15.5891 -15.5711 -15.5491 -15.4038 -15.2500 -15.1421 -15.0529 -14.8960
 -14.1989 -14.0983 -14.0636 -13.9369 -13.8919 -13.8407 -13.7862 -13.7189
 -13.6378 -13.5677 -13.5138 -13.4481 -13.3394 -13.2972 -13.1758 -13.1542
 -13.1086 -13.0353 -12.9651 -12.9309 -12.8911 -12.8142 -12.8041 -12.7788
 -12.7192 -12.6053  -5.5077  -5.1883  -4.9609  -4.8271  -4.6389  -4.5211
  -4.4023  -4.3877  -4.3405  -4.2412  -4.2056  -4.0756  -4.0243  -3.9495
  -3.8750  -3.7024  -3.6189  -3.5961  -3.0894  -2.6863  -2.5694  -2.3895
  -2.1368  -2.0469  -1.9215  -1.8625  -1.7866  -1.6977  -1.6211  -1.5497
  -1.5037  -1.4484  -1.3204  -1.2708  -1.2293  -1.1136  -1.0422  -0.9995
  -0.9618  -0.9359  -0.8767  -0.8332  -0.7822  -0.7543  -0.7151  -0.6801
  -0.6271  -0.5631  -0.5351  -0.4417  -0.3363  -0.2705  -0.2083  -0.2026
  -0.1474  -0.0866  -0.0142   0.0301   0.0673   0.1330   0.1770   0.2506
   0.3128   0.3751   0.4362   0.4962   0.5302   0.5720   0.6348   0.6437
   0.7186   0.7495   0.8020   0.8354   0.8506   0.8826   0.9128   0.9379
   0.9679   1.0194   1.0658   1.0909   1.1238   1.1650   1.2271   1.2639
   1.2847   1.3080   1.3681   1.3826   1.4168   1.4331   1.4549   1.4829
   1.5098   1.5465   1.5702   1.6091   1.6351   1.6607   1.6913   1.7052
   1.7295   1.7435   1.7653   1.7972   1.8162   1.8516   1.9001   1.9277
   1.9761   2.0004   2.0404   2.0584   2.0895   2.1166   2.1301   2.1633
   2.1942   2.2385   2.2790   2.3098   2.3390   2.3846   2.4045   2.4535
   2.4800   2.5141   2.5993   2.6668   2.7261   2.7668   2.8026   2.8157
   2.8446   2.9457   2.9815   3.1000
     eigenvalues at k+q:
 -35.4913 -34.9975 -34.8298 -34.8192 -34.7854 -34.7634 -34.7444 -34.7334
 -34.7160 -34.7143 -34.6619 -34.5469 -34.4664 -17.8163 -17.1218 -17.0435
 -16.9190 -16.8575 -16.8006 -16.7846 -16.7269 -16.6423 -16.5469 -16.4821
 -16.4268 -16.3685 -16.3262 -16.3088 -16.2467 -16.2257 -16.2099 -16.1884
 -16.1634 -16.1468 -16.1224 -16.0980 -16.0879 -16.0739 -16.0507 -16.0228
 -16.0042 -15.9626 -15.9414 -15.9194 -15.9126 -15.8971 -15.8785 -15.8663
 -15.8579 -15.8307 -15.8107 -15.8068 -15.7879 -15.7836 -15.7688 -15.7554
 -15.7398 -15.7154 -15.7112 -15.6884 -15.6650 -15.6572 -15.6303 -15.6191
 -15.5884 -15.5710 -15.5497 -15.4038 -15.2500 -15.1421 -15.0531 -14.8960
 -14.1974 -14.0976 -14.0665 -13.9364 -13.8925 -13.8405 -13.7859 -13.7189
 -13.6377 -13.5678 -13.5135 -13.4483 -13.3392 -13.2971 -13.1756 -13.1541
 -13.1083 -13.0354 -12.9651 -12.9308 -12.8908 -12.8142 -12.8042 -12.7797
 -12.7191 -12.6048  -5.5077  -5.1882  -4.9610  -4.8274  -4.6388  -4.5211
  -4.4023  -4.3877  -4.3405  -4.2413  -4.2055  -4.0751  -4.0244  -3.9494
  -3.8754  -3.7023  -3.6187  -3.5963  -3.0893  -2.6855  -2.5705  -2.3894
  -2.1378  -2.0455  -1.9233  -1.8629  -1.7838  -1.7000  -1.6216  -1.5487
  -1.5030  -1.4491  -1.3209  -1.2716  -1.2267  -1.1134  -1.0435  -0.9995
  -0.9596  -0.9371  -0.8764  -0.8316  -0.7802  -0.7591  -0.7156  -0.6843
  -0.6244  -0.5638  -0.5345  -0.4381  -0.3358  -0.2721  -0.2076  -0.2016
  -0.1465  -0.0885  -0.0127   0.0310   0.0644   0.1305   0.1792   0.2490
   0.3138   0.3736   0.4380   0.4940   0.5331   0.5744   0.6324   0.6434
   0.7182   0.7505   0.7992   0.8370   0.8488   0.8822   0.9151   0.9392
   0.9690   1.0212   1.0659   1.0902   1.1227   1.1656   1.2308   1.2646
   1.2778   1.3093   1.3651   1.3842   1.4154   1.4328   1.4564   1.4824
   1.5091   1.5441   1.5720   1.6083   1.6326   1.6613   1.6928   1.7079
   1.7316   1.7453   1.7642   1.7972   1.8160   1.8522   1.8978   1.9281
   1.9749   1.9997   2.0402   2.0572   2.0907   2.1170   2.1309   2.1643
   2.1935   2.2386   2.2786   2.3107   2.3398   2.3844   2.4045   2.4536
   2.4799   2.5134   2.5992   2.6670   2.7253   2.7665   2.8028   2.8158
   2.8444   2.9459   2.9819   3.1000
     cgsolve_all iterations  72    anorm=    0.73E-07
     cgsolve_all iterations  70    anorm=    0.73E-07
     cgsolve_all iterations  72    anorm=    0.73E-07

     k-point #    2 of     4      pool #  1    cpu time:    4646.5
     compute_u_kq: q = (    0.0000,    0.0000,    0.0000)
     Rotating WFCS
     ethr =  1.00E-14,  avg # of iterations =  6.0
     eigenvalues at k:
 -35.4913 -34.9975 -34.8298 -34.8192 -34.7854 -34.7633 -34.7444 -34.7334
 -34.7160 -34.7143 -34.6619 -34.5469 -34.4664 -17.8164 -17.1219 -17.0431
 -16.9193 -16.8578 -16.8008 -16.7843 -16.7264 -16.6421 -16.5471 -16.4796
 -16.4262 -16.3735 -16.3298 -16.3036 -16.2565 -16.2241 -16.2128 -16.1836
 -16.1611 -16.1355 -16.1274 -16.1092 -16.0832 -16.0689 -16.0462 -16.0192
 -16.0039 -15.9668 -15.9398 -15.9263 -15.9105 -15.8997 -15.8780 -15.8642
 -15.8559 -15.8325 -15.8127 -15.8075 -15.7976 -15.7793 -15.7659 -15.7525
 -15.7404 -15.7187 -15.7064 -15.6879 -15.6690 -15.6547 -15.6292 -15.6204
 -15.5893 -15.5704 -15.5495 -15.4038 -15.2495 -15.1423 -15.0527 -14.8961
 -14.1976 -14.0979 -14.0677 -13.9355 -13.8900 -13.8384 -13.7895 -13.7190
 -13.6375 -13.5671 -13.5149 -13.4476 -13.3395 -13.2970 -13.1759 -13.1546
 -13.1074 -13.0347 -12.9647 -12.9313 -12.8943 -12.8144 -12.8023 -12.7783
 -12.7192 -12.6055  -5.5077  -5.1881  -4.9610  -4.8270  -4.6390  -4.5215
  -4.4039  -4.3879  -4.3395  -4.2418  -4.2035  -4.0751  -4.0239  -3.9514
  -3.8742  -3.7021  -3.6208  -3.5945  -3.0906  -2.6799  -2.5755  -2.3901
  -2.1384  -2.0481  -1.9191  -1.8391  -1.8018  -1.7016  -1.6220  -1.5493
  -1.5034  -1.4545  -1.3258  -1.2696  -1.2174  -1.1204  -1.0347  -0.9959
  -0.9597  -0.9390  -0.8878  -0.8182  -0.7972  -0.7560  -0.7082  -0.6906
  -0.6342  -0.5839  -0.5065  -0.4277  -0.3237  -0.2532  -0.2220  -0.2058
  -0.1792  -0.0770  -0.0013   0.0248   0.0621   0.1190   0.1959   0.2433
   0.3072   0.3841   0.4386   0.4929   0.5292   0.5562   0.6220   0.6705
   0.7303   0.7464   0.7973   0.8381   0.8577   0.8782   0.8971   0.9574
   0.9837   1.0293   1.0633   1.0853   1.1187   1.1586   1.2310   1.2516
   1.2797   1.3193   1.3483   1.3854   1.4118   1.4333   1.4636   1.4808
   1.5157   1.5270   1.5688   1.6015   1.6251   1.6633   1.6825   1.7088
   1.7199   1.7616   1.7738   1.8157   1.8285   1.8718   1.8967   1.9228
   1.9580   1.9936   2.0243   2.0601   2.1091   2.1168   2.1340   2.1630
   2.1857   2.2482   2.2736   2.3060   2.3365   2.3864   2.4087   2.4564
   2.4791   2.5111   2.6014   2.6668   2.7287   2.7614   2.8019   2.8159
   2.8455   2.9442   2.9822   3.0995
     eigenvalues at k+q:
 -35.4913 -34.9975 -34.8298 -34.8192 -34.7854 -34.7634 -34.7444 -34.7334
 -34.7160 -34.7143 -34.6619 -34.5469 -34.4664 -17.8164 -17.1219 -17.0431
 -16.9193 -16.8578 -16.8008 -16.7843 -16.7264 -16.6421 -16.5471 -16.4796
 -16.4262 -16.3735 -16.3298 -16.3036 -16.2565 -16.2241 -16.2128 -16.1836
 -16.1611 -16.1355 -16.1274 -16.1092 -16.0832 -16.0689 -16.0462 -16.0192
 -16.0039 -15.9669 -15.9398 -15.9263 -15.9105 -15.8997 -15.8780 -15.8642
 -15.8559 -15.8325 -15.8127 -15.8075 -15.7976 -15.7793 -15.7659 -15.7525
 -15.7404 -15.7187 -15.7064 -15.6879 -15.6690 -15.6548 -15.6292 -15.6204
 -15.5893 -15.5704 -15.5495 -15.4038 -15.2495 -15.1424 -15.0527 -14.8961
 -14.1976 -14.0979 -14.0677 -13.9355 -13.8900 -13.8384 -13.7895 -13.7190
 -13.6375 -13.5671 -13.5149 -13.4476 -13.3396 -13.2970 -13.1759 -13.1546
 -13.1075 -13.0347 -12.9647 -12.9313 -12.8943 -12.8144 -12.8023 -12.7783
 -12.7192 -12.6054  -5.5077  -5.1881  -4.9610  -4.8270  -4.6390  -4.5215
  -4.4039  -4.3879  -4.3395  -4.2418  -4.2035  -4.0751  -4.0239  -3.9514
  -3.8742  -3.7021  -3.6208  -3.5945  -3.0906  -2.6799  -2.5755  -2.3901
  -2.1384  -2.0481  -1.9191  -1.8391  -1.8018  -1.7016  -1.6220  -1.5492
  -1.5034  -1.4545  -1.3258  -1.2696  -1.2174  -1.1204  -1.0348  -0.9959
  -0.9597  -0.9390  -0.8878  -0.8182  -0.7972  -0.7560  -0.7082  -0.6906
  -0.6342  -0.5839  -0.5065  -0.4277  -0.3237  -0.2532  -0.2220  -0.2058
  -0.1792  -0.0770  -0.0013   0.0248   0.0621   0.1190   0.1959   0.2433
   0.3072   0.3841   0.4386   0.4929   0.5292   0.5562   0.6220   0.6705
   0.7303   0.7464   0.7973   0.8381   0.8576   0.8782   0.8971   0.9574
   0.9837   1.0293   1.0633   1.0853   1.1187   1.1586   1.2310   1.2516
   1.2797   1.3193   1.3483   1.3854   1.4118   1.4333   1.4636   1.4808
   1.5157   1.5270   1.5688   1.6014   1.6251   1.6633   1.6825   1.7088
   1.7199   1.7616   1.7738   1.8157   1.8285   1.8718   1.8967   1.9228
   1.9580   1.9936   2.0243   2.0601   2.1091   2.1168   2.1340   2.1630
   2.1857   2.2482   2.2736   2.3060   2.3365   2.3864   2.4087   2.4564
   2.4791   2.5111   2.6014   2.6668   2.7287   2.7614   2.8019   2.8159
   2.8455   2.9442   2.9823   3.0995
     cgsolve_all iterations  63    anorm=    0.74E-07
PARA_AUG  1     -26.0694687         0.5191474         0.1511045
     cgsolve_all iterations  65    anorm=    0.73E-07
PARA_AUG  2       0.4227669       -24.2433711         0.7721674
     cgsolve_all iterations  63    anorm=    0.73E-07
PARA_AUG  3       0.3740041         0.6654288       -25.4385230
     cgsolve_all iterations  70    anorm=    0.74E-07
     cgsolve_all iterations  70    anorm=    0.74E-07
     cgsolve_all iterations  70    anorm=    0.73E-07
     compute_u_kq: q = (    0.0204,    0.0000,    0.0000)
     Rotating WFCS
     ethr =  1.00E-14,  avg # of iterations = 23.0
     eigenvalues at k:
 -35.4913 -34.9975 -34.8298 -34.8192 -34.7854 -34.7633 -34.7444 -34.7334
 -34.7160 -34.7143 -34.6619 -34.5469 -34.4664 -17.8164 -17.1219 -17.0431
 -16.9193 -16.8578 -16.8008 -16.7843 -16.7264 -16.6421 -16.5471 -16.4796
 -16.4262 -16.3735 -16.3298 -16.3036 -16.2565 -16.2241 -16.2128 -16.1836
 -16.1611 -16.1355 -16.1274 -16.1092 -16.0832 -16.0689 -16.0462 -16.0192
 -16.0039 -15.9668 -15.9398 -15.9263 -15.9105 -15.8997 -15.8780 -15.8642
 -15.8559 -15.8325 -15.8127 -15.8075 -15.7976 -15.7793 -15.7659 -15.7525
 -15.7404 -15.7187 -15.7064 -15.6879 -15.6690 -15.6547 -15.6292 -15.6204
 -15.5893 -15.5704 -15.5495 -15.4038 -15.2495 -15.1423 -15.0527 -14.8961
 -14.1976 -14.0979 -14.0677 -13.9355 -13.8900 -13.8384 -13.7895 -13.7190
 -13.6375 -13.5671 -13.5149 -13.4476 -13.3395 -13.2970 -13.1759 -13.1546
 -13.1074 -13.0347 -12.9647 -12.9313 -12.8943 -12.8144 -12.8023 -12.7783
 -12.7192 -12.6055  -5.5077  -5.1881  -4.9610  -4.8270  -4.6390  -4.5215
  -4.4039  -4.3879  -4.3395  -4.2418  -4.2035  -4.0751  -4.0239  -3.9514
  -3.8742  -3.7021  -3.6208  -3.5945  -3.0906  -2.6799  -2.5755  -2.3901
  -2.1384  -2.0481  -1.9191  -1.8391  -1.8018  -1.7016  -1.6220  -1.5493
  -1.5034  -1.4545  -1.3258  -1.2696  -1.2174  -1.1204  -1.0347  -0.9959
  -0.9597  -0.9390  -0.8878  -0.8182  -0.7972  -0.7560  -0.7082  -0.6906
  -0.6342  -0.5839  -0.5065  -0.4277  -0.3237  -0.2532  -0.2220  -0.2058
  -0.1792  -0.0770  -0.0013   0.0248   0.0621   0.1190   0.1959   0.2433
   0.3072   0.3841   0.4386   0.4929   0.5292   0.5562   0.6220   0.6705
   0.7303   0.7464   0.7973   0.8381   0.8577   0.8782   0.8971   0.9574
   0.9837   1.0293   1.0633   1.0853   1.1187   1.1586   1.2310   1.2516
   1.2797   1.3193   1.3483   1.3854   1.4118   1.4333   1.4636   1.4808
   1.5157   1.5270   1.5688   1.6015   1.6251   1.6633   1.6825   1.7088
   1.7199   1.7616   1.7738   1.8157   1.8285   1.8718   1.8967   1.9228
   1.9580   1.9936   2.0243   2.0601   2.1091   2.1168   2.1340   2.1630
   2.1857   2.2482   2.2736   2.3060   2.3365   2.3864   2.4087   2.4564
   2.4791   2.5111   2.6014   2.6668   2.7287   2.7614   2.8019   2.8159
   2.8455   2.9442   2.9822   3.0995
     eigenvalues at k+q:
 -35.4913 -34.9975 -34.8298 -34.8192 -34.7854 -34.7634 -34.7444 -34.7334
 -34.7160 -34.7143 -34.6619 -34.5469 -34.4664 -17.8221 -17.1200 -17.0366
 -16.9203 -16.8595 -16.8009 -16.7862 -16.7197 -16.6424 -16.5437 -16.4764
 -16.4280 -16.3762 -16.3319 -16.3031 -16.2621 -16.2289 -16.2167 -16.1862
 -16.1638 -16.1391 -16.1292 -16.1098 -16.0857 -16.0706 -16.0447 -16.0202
 -16.0039 -15.9641 -15.9371 -15.9244 -15.9107 -15.8975 -15.8778 -15.8628
 -15.8531 -15.8308 -15.8114 -15.8073 -15.7972 -15.7785 -15.7665 -15.7527
 -15.7397 -15.7190 -15.7069 -15.6855 -15.6701 -15.6549 -15.6290 -15.6205
 -15.5903 -15.5718 -15.5513 -15.4030 -15.2472 -15.1381 -15.0475 -14.8944
 -14.1959 -14.0971 -14.0662 -13.9270 -13.8824 -13.8365 -13.7800 -13.7096
 -13.6342 -13.5666 -13.5134 -13.4495 -13.3475 -13.3010 -13.1802 -13.1581
 -13.1162 -13.0431 -12.9642 -12.9315 -12.8939 -12.8246 -12.8042 -12.7803
 -12.7244 -12.6057  -5.5085  -5.1842  -4.9586  -4.8249  -4.6416  -4.5242
  -4.4013  -4.3890  -4.3393  -4.2408  -4.2041  -4.0754  -4.0250  -3.9501
  -3.8712  -3.7097  -3.6209  -3.5998  -3.0893  -2.6779  -2.5718  -2.3879
  -2.1281  -2.0413  -1.9148  -1.8282  -1.7884  -1.6954  -1.6204  -1.5462
  -1.5032  -1.4455  -1.3263  -1.2752  -1.2207  -1.1237  -1.0310  -0.9948
  -0.9616  -0.9443  -0.8920  -0.8179  -0.7988  -0.7560  -0.7077  -0.6838
  -0.6302  -0.5842  -0.5113  -0.4303  -0.3308  -0.2550  -0.2194  -0.2092
  -0.1745  -0.0788  -0.0048   0.0253   0.0607   0.1136   0.1979   0.2324
   0.3085   0.3827   0.4320   0.4983   0.5289   0.5511   0.6205   0.6701
   0.7289   0.7451   0.7979   0.8371   0.8556   0.8779   0.8965   0.9572
   0.9823   1.0282   1.0636   1.0816   1.1143   1.1576   1.2273   1.2512
   1.2770   1.3148   1.3467   1.3866   1.4110   1.4323   1.4618   1.4800
   1.5130   1.5233   1.5631   1.5966   1.6252   1.6613   1.6790   1.7060
   1.7175   1.7607   1.7715   1.8159   1.8274   1.8714   1.8973   1.9215
   1.9605   1.9972   2.0298   2.0643   2.1127   2.1172   2.1351   2.1649
   2.1866   2.2477   2.2734   2.3039   2.3358   2.3907   2.4116   2.4635
   2.4814   2.5139   2.6006   2.6659   2.7278   2.7591   2.8018   2.8173
   2.8505   2.9427   2.9781   3.0980
     cgsolve_all iterations  70    anorm=    0.75E-07
     cgsolve_all iterations  70    anorm=    0.75E-07
     cgsolve_all iterations  70    anorm=    0.73E-07
     compute_u_kq: q = (   -0.0204,    0.0000,    0.0000)
     Rotating WFCS
     ethr =  1.00E-14,  avg # of iterations = 23.0
     eigenvalues at k:
 -35.4913 -34.9975 -34.8298 -34.8192 -34.7854 -34.7633 -34.7444 -34.7334
 -34.7160 -34.7143 -34.6619 -34.5469 -34.4664 -17.8164 -17.1219 -17.0431
 -16.9193 -16.8578 -16.8008 -16.7843 -16.7264 -16.6421 -16.5471 -16.4796
 -16.4262 -16.3735 -16.3298 -16.3036 -16.2565 -16.2241 -16.2128 -16.1836
 -16.1611 -16.1355 -16.1274 -16.1092 -16.0832 -16.0689 -16.0462 -16.0192
 -16.0039 -15.9668 -15.9398 -15.9263 -15.9105 -15.8997 -15.8780 -15.8642
 -15.8559 -15.8325 -15.8127 -15.8075 -15.7976 -15.7793 -15.7659 -15.7525
 -15.7404 -15.7187 -15.7064 -15.6879 -15.6690 -15.6547 -15.6292 -15.6204
 -15.5893 -15.5704 -15.5495 -15.4038 -15.2495 -15.1423 -15.0527 -14.8961
 -14.1976 -14.0979 -14.0677 -13.9355 -13.8900 -13.8384 -13.7895 -13.7190
 -13.6375 -13.5671 -13.5149 -13.4476 -13.3395 -13.2970 -13.1759 -13.1546
 -13.1074 -13.0347 -12.9647 -12.9313 -12.8943 -12.8144 -12.8023 -12.7783
 -12.7192 -12.6055  -5.5077  -5.1881  -4.9610  -4.8270  -4.6390  -4.5215
  -4.4039  -4.3879  -4.3395  -4.2418  -4.2035  -4.0751  -4.0239  -3.9514
  -3.8742  -3.7021  -3.6208  -3.5945  -3.0906  -2.6799  -2.5755  -2.3901
  -2.1384  -2.0481  -1.9191  -1.8391  -1.8018  -1.7016  -1.6220  -1.5493
  -1.5034  -1.4545  -1.3258  -1.2696  -1.2174  -1.1204  -1.0347  -0.9959
  -0.9597  -0.9390  -0.8878  -0.8182  -0.7972  -0.7560  -0.7082  -0.6906
  -0.6342  -0.5839  -0.5065  -0.4277  -0.3237  -0.2532  -0.2220  -0.2058
  -0.1792  -0.0770  -0.0013   0.0248   0.0621   0.1190   0.1959   0.2433
   0.3072   0.3841   0.4386   0.4929   0.5292   0.5562   0.6220   0.6705
   0.7303   0.7464   0.7973   0.8381   0.8577   0.8782   0.8971   0.9574
   0.9837   1.0293   1.0633   1.0853   1.1187   1.1586   1.2310   1.2516
   1.2797   1.3193   1.3483   1.3854   1.4118   1.4333   1.4636   1.4808
   1.5157   1.5270   1.5688   1.6015   1.6251   1.6633   1.6825   1.7088
   1.7199   1.7616   1.7738   1.8157   1.8285   1.8718   1.8967   1.9228
   1.9580   1.9936   2.0243   2.0601   2.1091   2.1168   2.1340   2.1630
   2.1857   2.2482   2.2736   2.3060   2.3365   2.3864   2.4087   2.4564
   2.4791   2.5111   2.6014   2.6668   2.7287   2.7614   2.8019   2.8159
   2.8455   2.9442   2.9822   3.0995
     eigenvalues at k+q:
 -35.4913 -34.9975 -34.8298 -34.8192 -34.7855 -34.7633 -34.7444 -34.7334
 -34.7160 -34.7143 -34.6620 -34.5469 -34.4664 -17.8105 -17.1239 -17.0497
 -16.9183 -16.8564 -16.8008 -16.7822 -16.7327 -16.6416 -16.5504 -16.4833
 -16.4236 -16.3706 -16.3283 -16.3038 -16.2506 -16.2205 -16.2076 -16.1814
 -16.1585 -16.1317 -16.1259 -16.1085 -16.0811 -16.0665 -16.0482 -16.0181
 -16.0035 -15.9698 -15.9427 -15.9281 -15.9105 -15.9020 -15.8785 -15.8655
 -15.8585 -15.8343 -15.8143 -15.8077 -15.7979 -15.7801 -15.7656 -15.7520
 -15.7411 -15.7183 -15.7059 -15.6903 -15.6680 -15.6545 -15.6293 -15.6202
 -15.5886 -15.5687 -15.5476 -15.4047 -15.2519 -15.1466 -15.0580 -14.8977
 -14.1993 -14.0987 -14.0693 -13.9440 -13.8982 -13.8396 -13.7987 -13.7278
 -13.6406 -13.5677 -13.5164 -13.4460 -13.3325 -13.2924 -13.1757 -13.1474
 -13.0985 -13.0263 -12.9654 -12.9312 -12.8949 -12.8076 -12.7973 -12.7762
 -12.7140 -12.6052  -5.5069  -5.1920  -4.9634  -4.8291  -4.6365  -4.5188
  -4.4065  -4.3865  -4.3399  -4.2427  -4.2033  -4.0744  -4.0222  -3.9533
  -3.8772  -3.6951  -3.6208  -3.5885  -3.0918  -2.6820  -2.5789  -2.3927
  -2.1492  -2.0538  -1.9242  -1.8498  -1.8143  -1.7078  -1.6235  -1.5525
  -1.5040  -1.4631  -1.3260  -1.2637  -1.2132  -1.1170  -1.0388  -0.9971
  -0.9582  -0.9328  -0.8834  -0.8186  -0.7957  -0.7565  -0.7091  -0.6966
  -0.6380  -0.5831  -0.5014  -0.4257  -0.3173  -0.2528  -0.2260  -0.2008
  -0.1831  -0.0746   0.0016   0.0244   0.0630   0.1246   0.1942   0.2538
   0.3065   0.3853   0.4446   0.4881   0.5299   0.5612   0.6229   0.6712
   0.7293   0.7491   0.7964   0.8388   0.8601   0.8784   0.8983   0.9579
   0.9851   1.0300   1.0627   1.0897   1.1227   1.1603   1.2330   1.2521
   1.2831   1.3236   1.3500   1.3840   1.4132   1.4330   1.4663   1.4816
   1.5186   1.5312   1.5745   1.6050   1.6260   1.6645   1.6860   1.7099
   1.7250   1.7619   1.7763   1.8148   1.8303   1.8718   1.8956   1.9249
   1.9557   1.9891   2.0194   2.0563   2.1053   2.1169   2.1333   2.1621
   2.1851   2.2483   2.2737   2.3077   2.3370   2.3796   2.4079   2.4490
   2.4772   2.5082   2.6022   2.6679   2.7297   2.7632   2.8021   2.8130
   2.8422   2.9452   2.9866   3.1009
     cgsolve_all iterations  72    anorm=    0.75E-07
     cgsolve_all iterations  70    anorm=    0.73E-07
     cgsolve_all iterations  70    anorm=    0.72E-07
     compute_u_kq: q = (    0.0000,    0.0204,    0.0000)
     Rotating WFCS
     ethr =  1.00E-14,  avg # of iterations = 23.0
     eigenvalues at k:
 -35.4913 -34.9975 -34.8298 -34.8192 -34.7854 -34.7633 -34.7444 -34.7334
 -34.7160 -34.7143 -34.6619 -34.5469 -34.4664 -17.8164 -17.1219 -17.0431
 -16.9193 -16.8578 -16.8008 -16.7843 -16.7264 -16.6421 -16.5471 -16.4796
 -16.4262 -16.3735 -16.3298 -16.3036 -16.2565 -16.2241 -16.2128 -16.1836
 -16.1611 -16.1355 -16.1274 -16.1092 -16.0832 -16.0689 -16.0462 -16.0192
 -16.0039 -15.9668 -15.9398 -15.9263 -15.9105 -15.8997 -15.8780 -15.8642
 -15.8559 -15.8325 -15.8127 -15.8075 -15.7976 -15.7793 -15.7659 -15.7525
 -15.7404 -15.7187 -15.7064 -15.6879 -15.6690 -15.6547 -15.6292 -15.6204
 -15.5893 -15.5704 -15.5495 -15.4038 -15.2495 -15.1423 -15.0527 -14.8961
 -14.1976 -14.0979 -14.0677 -13.9355 -13.8900 -13.8384 -13.7895 -13.7190
 -13.6375 -13.5671 -13.5149 -13.4476 -13.3395 -13.2970 -13.1759 -13.1546
 -13.1074 -13.0347 -12.9647 -12.9313 -12.8943 -12.8144 -12.8023 -12.7783
 -12.7192 -12.6055  -5.5077  -5.1881  -4.9610  -4.8270  -4.6390  -4.5215
  -4.4039  -4.3879  -4.3395  -4.2418  -4.2035  -4.0751  -4.0239  -3.9514
  -3.8742  -3.7021  -3.6208  -3.5945  -3.0906  -2.6799  -2.5755  -2.3901
  -2.1384  -2.0481  -1.9191  -1.8391  -1.8018  -1.7016  -1.6220  -1.5493
  -1.5034  -1.4545  -1.3258  -1.2696  -1.2174  -1.1204  -1.0347  -0.9959
  -0.9597  -0.9390  -0.8878  -0.8182  -0.7972  -0.7560  -0.7082  -0.6906
  -0.6342  -0.5839  -0.5065  -0.4277  -0.3237  -0.2532  -0.2220  -0.2058
  -0.1792  -0.0770  -0.0013   0.0248   0.0621   0.1190   0.1959   0.2433
   0.3072   0.3841   0.4386   0.4929   0.5292   0.5562   0.6220   0.6705
   0.7303   0.7464   0.7973   0.8381   0.8577   0.8782   0.8971   0.9574
   0.9837   1.0293   1.0633   1.0853   1.1187   1.1586   1.2310   1.2516
   1.2797   1.3193   1.3483   1.3854   1.4118   1.4333   1.4636   1.4808
   1.5157   1.5270   1.5688   1.6015   1.6251   1.6633   1.6825   1.7088
   1.7199   1.7616   1.7738   1.8157   1.8285   1.8718   1.8967   1.9228
   1.9580   1.9936   2.0243   2.0601   2.1091   2.1168   2.1340   2.1630
   2.1857   2.2482   2.2736   2.3060   2.3365   2.3864   2.4087   2.4564
   2.4791   2.5111   2.6014   2.6668   2.7287   2.7614   2.8019   2.8159
   2.8455   2.9442   2.9822   3.0995
     eigenvalues at k+q:
 -35.4913 -34.9975 -34.8298 -34.8192 -34.7854 -34.7634 -34.7444 -34.7334
 -34.7160 -34.7143 -34.6619 -34.5469 -34.4664 -17.8162 -17.1216 -17.0440
 -16.9181 -16.8582 -16.8008 -16.7850 -16.7263 -16.6421 -16.5460 -16.4795
 -16.4267 -16.3751 -16.3288 -16.3055 -16.2560 -16.2254 -16.2119 -16.1808
 -16.1599 -16.1357 -16.1263 -16.1095 -16.0839 -16.0721 -16.0457 -16.0184
 -16.0026 -15.9697 -15.9389 -15.9251 -15.9100 -15.8991 -15.8783 -15.8657
 -15.8561 -15.8314 -15.8133 -15.8064 -15.7982 -15.7779 -15.7666 -15.7505
 -15.7400 -15.7189 -15.7059 -15.6890 -15.6700 -15.6552 -15.6305 -15.6216
 -15.5889 -15.5708 -15.5481 -15.4033 -15.2500 -15.1434 -15.0522 -14.8961
 -14.1979 -14.0986 -14.0694 -13.9376 -13.8900 -13.8357 -13.7912 -13.7133
 -13.6375 -13.5666 -13.5106 -13.4455 -13.3433 -13.2985 -13.1795 -13.1583
 -13.1124 -13.0312 -12.9663 -12.9276 -12.8916 -12.8145 -12.8018 -12.7786
 -12.7185 -12.6055  -5.5077  -5.1881  -4.9610  -4.8269  -4.6390  -4.5214
  -4.4048  -4.3871  -4.3392  -4.2423  -4.2039  -4.0755  -4.0221  -3.9535
  -3.8737  -3.7019  -3.6208  -3.5942  -3.0893  -2.6810  -2.5755  -2.3892
  -2.1384  -2.0488  -1.9207  -1.8453  -1.8001  -1.6985  -1.6219  -1.5509
  -1.5000  -1.4540  -1.3269  -1.2682  -1.2180  -1.1206  -1.0334  -0.9930
  -0.9581  -0.9369  -0.8876  -0.8213  -0.8001  -0.7557  -0.7078  -0.6910
  -0.6366  -0.5838  -0.5089  -0.4292  -0.3246  -0.2516  -0.2203  -0.2052
  -0.1771  -0.0733  -0.0003   0.0231   0.0612   0.1229   0.1909   0.2437
   0.3019   0.3871   0.4428   0.4939   0.5251   0.5548   0.6182   0.6712
   0.7272   0.7483   0.7961   0.8422   0.8582   0.8788   0.8948   0.9577
   0.9868   1.0264   1.0624   1.0912   1.1192   1.1611   1.2254   1.2482
   1.2753   1.3197   1.3442   1.3870   1.4127   1.4366   1.4662   1.4812
   1.5140   1.5267   1.5731   1.6004   1.6263   1.6641   1.6838   1.7085
   1.7215   1.7616   1.7750   1.8119   1.8321   1.8704   1.8954   1.9254
   1.9575   1.9954   2.0250   2.0606   2.1070   2.1157   2.1305   2.1622
   2.1856   2.2466   2.2738   2.3092   2.3379   2.3849   2.4093   2.4571
   2.4831   2.5084   2.5998   2.6676   2.7277   2.7608   2.8016   2.8139
   2.8482   2.9442   2.9819   3.0998
     cgsolve_all iterations  70    anorm=    0.75E-07
     cgsolve_all iterations  70    anorm=    0.75E-07
     cgsolve_all iterations  70    anorm=    0.73E-07
     compute_u_kq: q = (    0.0000,   -0.0204,    0.0000)
     Rotating WFCS
     ethr =  1.00E-14,  avg # of iterations = 23.0
     eigenvalues at k:
 -35.4913 -34.9975 -34.8298 -34.8192 -34.7854 -34.7633 -34.7444 -34.7334
 -34.7160 -34.7143 -34.6619 -34.5469 -34.4664 -17.8164 -17.1219 -17.0431
 -16.9193 -16.8578 -16.8008 -16.7843 -16.7264 -16.6421 -16.5471 -16.4796
 -16.4262 -16.3735 -16.3298 -16.3036 -16.2565 -16.2241 -16.2128 -16.1836
 -16.1611 -16.1355 -16.1274 -16.1092 -16.0832 -16.0689 -16.0462 -16.0192
 -16.0039 -15.9668 -15.9398 -15.9263 -15.9105 -15.8997 -15.8780 -15.8642
 -15.8559 -15.8325 -15.8127 -15.8075 -15.7976 -15.7793 -15.7659 -15.7525
 -15.7404 -15.7187 -15.7064 -15.6879 -15.6690 -15.6547 -15.6292 -15.6204
 -15.5893 -15.5704 -15.5495 -15.4038 -15.2495 -15.1423 -15.0527 -14.8961
 -14.1976 -14.0979 -14.0677 -13.9355 -13.8900 -13.8384 -13.7895 -13.7190
 -13.6375 -13.5671 -13.5149 -13.4476 -13.3395 -13.2970 -13.1759 -13.1546
 -13.1074 -13.0347 -12.9647 -12.9313 -12.8943 -12.8144 -12.8023 -12.7783
 -12.7192 -12.6055  -5.5077  -5.1881  -4.9610  -4.8270  -4.6390  -4.5215
  -4.4039  -4.3879  -4.3395  -4.2418  -4.2035  -4.0751  -4.0239  -3.9514
  -3.8742  -3.7021  -3.6208  -3.5945  -3.0906  -2.6799  -2.5755  -2.3901
  -2.1384  -2.0481  -1.9191  -1.8391  -1.8018  -1.7016  -1.6220  -1.5493
  -1.5034  -1.4545  -1.3258  -1.2696  -1.2174  -1.1204  -1.0347  -0.9959
  -0.9597  -0.9390  -0.8878  -0.8182  -0.7972  -0.7560  -0.7082  -0.6906
  -0.6342  -0.5839  -0.5065  -0.4277  -0.3237  -0.2532  -0.2220  -0.2058
  -0.1792  -0.0770  -0.0013   0.0248   0.0621   0.1190   0.1959   0.2433
   0.3072   0.3841   0.4386   0.4929   0.5292   0.5562   0.6220   0.6705
   0.7303   0.7464   0.7973   0.8381   0.8577   0.8782   0.8971   0.9574
   0.9837   1.0293   1.0633   1.0853   1.1187   1.1586   1.2310   1.2516
   1.2797   1.3193   1.3483   1.3854   1.4118   1.4333   1.4636   1.4808
   1.5157   1.5270   1.5688   1.6015   1.6251   1.6633   1.6825   1.7088
   1.7199   1.7616   1.7738   1.8157   1.8285   1.8718   1.8967   1.9228
   1.9580   1.9936   2.0243   2.0601   2.1091   2.1168   2.1340   2.1630
   2.1857   2.2482   2.2736   2.3060   2.3365   2.3864   2.4087   2.4564
   2.4791   2.5111   2.6014   2.6668   2.7287   2.7614   2.8019   2.8159
   2.8455   2.9442   2.9822   3.0995
     eigenvalues at k+q:
 -35.4913 -34.9975 -34.8298 -34.8192 -34.7854 -34.7634 -34.7444 -34.7334
 -34.7160 -34.7143 -34.6619 -34.5469 -34.4664 -17.8165 -17.1221 -17.0424
 -16.9202 -16.8574 -16.8008 -16.7835 -16.7268 -16.6420 -16.5479 -16.4800
 -16.4257 -16.3717 -16.3307 -16.3016 -16.2568 -16.2227 -16.2139 -16.1866
 -16.1626 -16.1356 -16.1294 -16.1080 -16.0834 -16.0661 -16.0459 -16.0199
 -16.0045 -15.9632 -15.9405 -15.9274 -15.9109 -15.9005 -15.8776 -15.8633
 -15.8552 -15.8337 -15.8127 -15.8081 -15.7974 -15.7805 -15.7652 -15.7542
 -15.7405 -15.7188 -15.7072 -15.6868 -15.6681 -15.6544 -15.6282 -15.6192
 -15.5892 -15.5698 -15.5507 -15.4043 -15.2494 -15.1415 -15.0532 -14.8961
 -14.1969 -14.0970 -14.0659 -13.9336 -13.8910 -13.8406 -13.7878 -13.7253
 -13.6373 -13.5675 -13.5180 -13.4494 -13.3365 -13.2955 -13.1728 -13.1510
 -13.1024 -13.0379 -12.9641 -12.9346 -12.8965 -12.8144 -12.8028 -12.7781
 -12.7198 -12.6054  -5.5077  -5.1881  -4.9610  -4.8271  -4.6390  -4.5216
  -4.4030  -4.3885  -4.3400  -4.2412  -4.2034  -4.0745  -4.0253  -3.9496
  -3.8748  -3.7022  -3.6208  -3.5948  -3.0921  -2.6787  -2.5749  -2.3912
  -2.1381  -2.0474  -1.9177  -1.8333  -1.8044  -1.7048  -1.6223  -1.5478
  -1.5059  -1.4542  -1.3252  -1.2711  -1.2171  -1.1193  -1.0356  -0.9993
  -0.9610  -0.9411  -0.8883  -0.8159  -0.7938  -0.7564  -0.7086  -0.6895
  -0.6319  -0.5841  -0.5040  -0.4266  -0.3227  -0.2545  -0.2249  -0.2044
  -0.1812  -0.0809  -0.0028   0.0259   0.0636   0.1142   0.2008   0.2431
   0.3135   0.3809   0.4351   0.4917   0.5332   0.5575   0.6251   0.6697
   0.7332   0.7445   0.7981   0.8328   0.8583   0.8767   0.9003   0.9571
   0.9811   1.0317   1.0636   1.0794   1.1183   1.1560   1.2351   1.2556
   1.2838   1.3188   1.3520   1.3849   1.4120   1.4305   1.4598   1.4797
   1.5178   1.5277   1.5643   1.6022   1.6243   1.6614   1.6823   1.7084
   1.7184   1.7610   1.7741   1.8187   1.8259   1.8734   1.8983   1.9209
   1.9591   1.9921   2.0238   2.0596   2.1102   2.1177   2.1381   2.1644
   2.1858   2.2489   2.2732   2.3018   2.3351   2.3876   2.4081   2.4549
   2.4763   2.5145   2.6036   2.6654   2.7303   2.7621   2.8020   2.8181
   2.8426   2.9441   2.9827   3.0989
     cgsolve_all iterations  72    anorm=    0.74E-07
     cgsolve_all iterations  70    anorm=    0.74E-07
     cgsolve_all iterations  70    anorm=    0.73E-07
     compute_u_kq: q = (    0.0000,    0.0000,    0.0204)
     Rotating WFCS
     ethr =  1.00E-14,  avg # of iterations = 23.0
     eigenvalues at k:
 -35.4913 -34.9975 -34.8298 -34.8192 -34.7854 -34.7633 -34.7444 -34.7334
 -34.7160 -34.7143 -34.6619 -34.5469 -34.4664 -17.8164 -17.1219 -17.0431
 -16.9193 -16.8578 -16.8008 -16.7843 -16.7264 -16.6421 -16.5471 -16.4796
 -16.4262 -16.3735 -16.3298 -16.3036 -16.2565 -16.2241 -16.2128 -16.1836
 -16.1611 -16.1355 -16.1274 -16.1092 -16.0832 -16.0689 -16.0462 -16.0192
 -16.0039 -15.9668 -15.9398 -15.9263 -15.9105 -15.8997 -15.8780 -15.8642
 -15.8559 -15.8325 -15.8127 -15.8075 -15.7976 -15.7793 -15.7659 -15.7525
 -15.7404 -15.7187 -15.7064 -15.6879 -15.6690 -15.6547 -15.6292 -15.6204
 -15.5893 -15.5704 -15.5495 -15.4038 -15.2495 -15.1423 -15.0527 -14.8961
 -14.1976 -14.0979 -14.0677 -13.9355 -13.8900 -13.8384 -13.7895 -13.7190
 -13.6375 -13.5671 -13.5149 -13.4476 -13.3395 -13.2970 -13.1759 -13.1546
 -13.1074 -13.0347 -12.9647 -12.9313 -12.8943 -12.8144 -12.8023 -12.7783
 -12.7192 -12.6055  -5.5077  -5.1881  -4.9610  -4.8270  -4.6390  -4.5215
  -4.4039  -4.3879  -4.3395  -4.2418  -4.2035  -4.0751  -4.0239  -3.9514
  -3.8742  -3.7021  -3.6208  -3.5945  -3.0906  -2.6799  -2.5755  -2.3901
  -2.1384  -2.0481  -1.9191  -1.8391  -1.8018  -1.7016  -1.6220  -1.5493
  -1.5034  -1.4545  -1.3258  -1.2696  -1.2174  -1.1204  -1.0347  -0.9959
  -0.9597  -0.9390  -0.8878  -0.8182  -0.7972  -0.7560  -0.7082  -0.6906
  -0.6342  -0.5839  -0.5065  -0.4277  -0.3237  -0.2532  -0.2220  -0.2058
  -0.1792  -0.0770  -0.0013   0.0248   0.0621   0.1190   0.1959   0.2433
   0.3072   0.3841   0.4386   0.4929   0.5292   0.5562   0.6220   0.6705
   0.7303   0.7464   0.7973   0.8381   0.8577   0.8782   0.8971   0.9574
   0.9837   1.0293   1.0633   1.0853   1.1187   1.1586   1.2310   1.2516
   1.2797   1.3193   1.3483   1.3854   1.4118   1.4333   1.4636   1.4808
   1.5157   1.5270   1.5688   1.6015   1.6251   1.6633   1.6825   1.7088
   1.7199   1.7616   1.7738   1.8157   1.8285   1.8718   1.8967   1.9228
   1.9580   1.9936   2.0243   2.0601   2.1091   2.1168   2.1340   2.1630
   2.1857   2.2482   2.2736   2.3060   2.3365   2.3864   2.4087   2.4564
   2.4791   2.5111   2.6014   2.6668   2.7287   2.7614   2.8019   2.8159
   2.8455   2.9442   2.9822   3.0995
     eigenvalues at k+q:
 -35.4913 -34.9975 -34.8298 -34.8192 -34.7854 -34.7634 -34.7444 -34.7334
 -34.7160 -34.7143 -34.6619 -34.5469 -34.4664 -17.8164 -17.1219 -17.0431
 -16.9192 -16.8579 -16.8009 -16.7843 -16.7263 -16.6421 -16.5472 -16.4796
 -16.4258 -16.3733 -16.3310 -16.3032 -16.2558 -16.2252 -16.2128 -16.1806
 -16.1610 -16.1385 -16.1276 -16.1089 -16.0821 -16.0697 -16.0461 -16.0183
 -16.0047 -15.9661 -15.9412 -15.9257 -15.9108 -15.8993 -15.8781 -15.8649
 -15.8563 -15.8319 -15.8122 -15.8080 -15.7975 -15.7794 -15.7662 -15.7518
 -15.7401 -15.7188 -15.7064 -15.6879 -15.6691 -15.6546 -15.6293 -15.6204
 -15.5887 -15.5703 -15.5501 -15.4038 -15.2496 -15.1422 -15.0528 -14.8960
 -14.1962 -14.0970 -14.0707 -13.9349 -13.8906 -13.8383 -13.7890 -13.7187
 -13.6375 -13.5672 -13.5145 -13.4478 -13.3396 -13.2971 -13.1758 -13.1547
 -13.1075 -13.0349 -12.9648 -12.9311 -12.8938 -12.8146 -12.8024 -12.7792
 -12.7193 -12.6050  -5.5077  -5.1879  -4.9610  -4.8273  -4.6390  -4.5216
  -4.4038  -4.3878  -4.3396  -4.2419  -4.2035  -4.0747  -4.0240  -3.9512
  -3.8745  -3.7022  -3.6205  -3.5948  -3.0904  -2.6792  -2.5764  -2.3899
  -2.1391  -2.0466  -1.9208  -1.8420  -1.7965  -1.7037  -1.6224  -1.5484
  -1.5024  -1.4549  -1.3260  -1.2706  -1.2152  -1.1202  -1.0357  -0.9968
  -0.9578  -0.9395  -0.8871  -0.8168  -0.7969  -0.7586  -0.7119  -0.6917
  -0.6301  -0.5851  -0.5073  -0.4248  -0.3240  -0.2549  -0.2210  -0.2013
  -0.1810  -0.0790   0.0007   0.0267   0.0583   0.1171   0.1969   0.2420
   0.3081   0.3829   0.4396   0.4913   0.5319   0.5583   0.6194   0.6703
   0.7302   0.7477   0.7953   0.8375   0.8566   0.8784   0.8985   0.9566
   0.9844   1.0351   1.0627   1.0844   1.1166   1.1608   1.2296   1.2515
   1.2798   1.3206   1.3426   1.3877   1.4098   1.4326   1.4642   1.4819
   1.5181   1.5227   1.5686   1.6004   1.6258   1.6632   1.6852   1.7101
   1.7206   1.7608   1.7750   1.8149   1.8310   1.8694   1.8938   1.9216
   1.9599   1.9937   2.0245   2.0589   2.1083   2.1176   2.1354   2.1642
   2.1850   2.2481   2.2737   2.3064   2.3374   2.3862   2.4086   2.4568
   2.4791   2.5105   2.6012   2.6670   2.7277   2.7613   2.8022   2.8160
   2.8454   2.9445   2.9825   3.0994
     cgsolve_all iterations  70    anorm=    0.74E-07
     cgsolve_all iterations  70    anorm=    0.74E-07
     cgsolve_all iterations  70    anorm=    0.74E-07
     compute_u_kq: q = (    0.0000,    0.0000,   -0.0204)
     Rotating WFCS
     ethr =  1.00E-14,  avg # of iterations = 23.0
     eigenvalues at k:
 -35.4913 -34.9975 -34.8298 -34.8192 -34.7854 -34.7633 -34.7444 -34.7334
 -34.7160 -34.7143 -34.6619 -34.5469 -34.4664 -17.8164 -17.1219 -17.0431
 -16.9193 -16.8578 -16.8008 -16.7843 -16.7264 -16.6421 -16.5471 -16.4796
 -16.4262 -16.3735 -16.3298 -16.3036 -16.2565 -16.2241 -16.2128 -16.1836
 -16.1611 -16.1355 -16.1274 -16.1092 -16.0832 -16.0689 -16.0462 -16.0192
 -16.0039 -15.9668 -15.9398 -15.9263 -15.9105 -15.8997 -15.8780 -15.8642
 -15.8559 -15.8325 -15.8127 -15.8075 -15.7976 -15.7793 -15.7659 -15.7525
 -15.7404 -15.7187 -15.7064 -15.6879 -15.6690 -15.6547 -15.6292 -15.6204
 -15.5893 -15.5704 -15.5495 -15.4038 -15.2495 -15.1423 -15.0527 -14.8961
 -14.1976 -14.0979 -14.0677 -13.9355 -13.8900 -13.8384 -13.7895 -13.7190
 -13.6375 -13.5671 -13.5149 -13.4476 -13.3395 -13.2970 -13.1759 -13.1546
 -13.1074 -13.0347 -12.9647 -12.9313 -12.8943 -12.8144 -12.8023 -12.7783
 -12.7192 -12.6055  -5.5077  -5.1881  -4.9610  -4.8270  -4.6390  -4.5215
  -4.4039  -4.3879  -4.3395  -4.2418  -4.2035  -4.0751  -4.0239  -3.9514
  -3.8742  -3.7021  -3.6208  -3.5945  -3.0906  -2.6799  -2.5755  -2.3901
  -2.1384  -2.0481  -1.9191  -1.8391  -1.8018  -1.7016  -1.6220  -1.5493
  -1.5034  -1.4545  -1.3258  -1.2696  -1.2174  -1.1204  -1.0347  -0.9959
  -0.9597  -0.9390  -0.8878  -0.8182  -0.7972  -0.7560  -0.7082  -0.6906
  -0.6342  -0.5839  -0.5065  -0.4277  -0.3237  -0.2532  -0.2220  -0.2058
  -0.1792  -0.0770  -0.0013   0.0248   0.0621   0.1190   0.1959   0.2433
   0.3072   0.3841   0.4386   0.4929   0.5292   0.5562   0.6220   0.6705
   0.7303   0.7464   0.7973   0.8381   0.8577   0.8782   0.8971   0.9574
   0.9837   1.0293   1.0633   1.0853   1.1187   1.1586   1.2310   1.2516
   1.2797   1.3193   1.3483   1.3854   1.4118   1.4333   1.4636   1.4808
   1.5157   1.5270   1.5688   1.6015   1.6251   1.6633   1.6825   1.7088
   1.7199   1.7616   1.7738   1.8157   1.8285   1.8718   1.8967   1.9228
   1.9580   1.9936   2.0243   2.0601   2.1091   2.1168   2.1340   2.1630
   2.1857   2.2482   2.2736   2.3060   2.3365   2.3864   2.4087   2.4564
   2.4791   2.5111   2.6014   2.6668   2.7287   2.7614   2.8019   2.8159
   2.8455   2.9442   2.9822   3.0995
     eigenvalues at k+q:
 -35.4913 -34.9975 -34.8298 -34.8192 -34.7854 -34.7634 -34.7444 -34.7334
 -34.7160 -34.7143 -34.6619 -34.5469 -34.4664 -17.8163 -17.1219 -17.0432
 -16.9193 -16.8577 -16.8008 -16.7843 -16.7265 -16.6420 -16.5470 -16.4797
 -16.4266 -16.3734 -16.3285 -16.3042 -16.2569 -16.2230 -16.2129 -16.1865
 -16.1612 -16.1335 -16.1262 -16.1095 -16.0845 -16.0683 -16.0465 -16.0203
 -16.0031 -15.9675 -15.9385 -15.9265 -15.9100 -15.9001 -15.8779 -15.8638
 -15.8553 -15.8332 -15.8131 -15.8070 -15.7973 -15.7793 -15.7656 -15.7534
 -15.7406 -15.7186 -15.7066 -15.6879 -15.6688 -15.6550 -15.6290 -15.6203
 -15.5898 -15.5705 -15.5489 -15.4038 -15.2495 -15.1425 -15.0527 -14.8961
 -14.1991 -14.0986 -14.0648 -13.9362 -13.8896 -13.8386 -13.7899 -13.7192
 -13.6376 -13.5670 -13.5152 -13.4475 -13.3395 -13.2970 -13.1760 -13.1545
 -13.1074 -13.0345 -12.9647 -12.9315 -12.8946 -12.8142 -12.8022 -12.7774
 -12.7192 -12.6059  -5.5077  -5.1883  -4.9610  -4.8267  -4.6390  -4.5214
  -4.4040  -4.3879  -4.3395  -4.2417  -4.2037  -4.0755  -4.0237  -3.9515
  -3.8740  -3.7020  -3.6210  -3.5942  -3.0908  -2.6807  -2.5743  -2.3903
  -2.1376  -2.0496  -1.9174  -1.8368  -1.8068  -1.6995  -1.6217  -1.5501
  -1.5044  -1.4538  -1.3255  -1.2685  -1.2201  -1.1203  -1.0343  -0.9946
  -0.9625  -0.9379  -0.8881  -0.8202  -0.7971  -0.7533  -0.7042  -0.6895
  -0.6382  -0.5821  -0.5064  -0.4312  -0.3237  -0.2517  -0.2226  -0.2106
  -0.1762  -0.0753  -0.0042   0.0238   0.0658   0.1214   0.1941   0.2450
   0.3064   0.3852   0.4372   0.4948   0.5265   0.5547   0.6241   0.6704
   0.7299   0.7455   0.7995   0.8389   0.8585   0.8782   0.8960   0.9580
   0.9815   1.0236   1.0639   1.0867   1.1209   1.1570   1.2312   1.2520
   1.2807   1.3177   1.3541   1.3833   1.4138   1.4341   1.4633   1.4797
   1.5125   1.5316   1.5696   1.6029   1.6241   1.6634   1.6803   1.7077
   1.7196   1.7612   1.7726   1.8160   1.8257   1.8735   1.8991   1.9245
   1.9569   1.9937   2.0245   2.0613   2.1094   2.1161   2.1324   2.1617
   2.1868   2.2480   2.2736   2.3056   2.3357   2.3864   2.4087   2.4559
   2.4791   2.5118   2.6015   2.6666   2.7297   2.7618   2.8016   2.8158
   2.8455   2.9440   2.9820   3.0996
     cgsolve_all iterations  70    anorm=    0.75E-07
     cgsolve_all iterations  70    anorm=    0.74E-07
     cgsolve_all iterations  70    anorm=    0.74E-07

     k-point #    3 of     4      pool #  1    cpu time:    9246.7
     compute_u_kq: q = (    0.0000,    0.0000,    0.0000)
     Rotating WFCS
     ethr =  1.00E-14,  avg # of iterations =  6.0
     eigenvalues at k:
 -35.4913 -34.9975 -34.8298 -34.8192 -34.7854 -34.7634 -34.7444 -34.7334
 -34.7160 -34.7143 -34.6619 -34.5469 -34.4664 -17.8165 -17.1179 -17.0489
 -16.9117 -16.8582 -16.8001 -16.7806 -16.7424 -16.6403 -16.5335 -16.4966
 -16.4233 -16.3718 -16.3120 -16.3017 -16.2554 -16.2281 -16.2139 -16.1861
 -16.1685 -16.1560 -16.1439 -16.1154 -16.1068 -16.0564 -16.0359 -15.9989
 -15.9811 -15.9636 -15.9314 -15.9138 -15.9058 -15.8952 -15.8835 -15.8678
 -15.8439 -15.8402 -15.8284 -15.8090 -15.8033 -15.7794 -15.7640 -15.7555
 -15.7323 -15.7228 -15.7072 -15.6857 -15.6764 -15.6585 -15.6401 -15.6194
 -15.5791 -15.5642 -15.5417 -15.4050 -15.2646 -15.1481 -15.0488 -14.8993
 -14.1779 -14.0969 -14.0514 -13.9580 -13.9122 -13.8329 -13.8023 -13.7152
 -13.6348 -13.5633 -13.4722 -13.4406 -13.3568 -13.2939 -13.1924 -13.1786
 -13.1012 -13.0272 -12.9908 -12.9146 -12.8795 -12.8183 -12.8028 -12.7804
 -12.7146 -12.6059  -5.5077  -5.1860  -4.9607  -4.8275  -4.6388  -4.5205
  -4.4064  -4.3789  -4.3504  -4.2377  -4.2119  -4.0700  -4.0068  -3.9663
  -3.8816  -3.6972  -3.6192  -3.5996  -3.0972  -2.6770  -2.5539  -2.3936
  -2.1278  -2.0473  -1.9389  -1.8800  -1.8047  -1.6875  -1.6257  -1.5614
  -1.4842  -1.4084  -1.3446  -1.2651  -1.2440  -1.0840  -1.0389  -0.9837
  -0.9732  -0.9339  -0.8880  -0.8468  -0.7697  -0.7495  -0.6912  -0.6789
  -0.6433  -0.5622  -0.5495  -0.4317  -0.3336  -0.2619  -0.2083  -0.1869
  -0.1370  -0.1007  -0.0224   0.0094   0.0506   0.1014   0.1852   0.2832
   0.3174   0.4178   0.4548   0.4741   0.5196   0.5788   0.5921   0.6446
   0.7179   0.7459   0.7871   0.8263   0.8421   0.8776   0.9259   0.9415
   0.9857   1.0072   1.0373   1.0978   1.1274   1.1798   1.2051   1.2468
   1.2866   1.3188   1.3418   1.3797   1.4021   1.4215   1.4528   1.4980
   1.5125   1.5435   1.5672   1.6157   1.6337   1.6587   1.6920   1.7081
   1.7412   1.7589   1.7714   1.7836   1.8557   1.8910   1.9147   1.9492
   1.9653   1.9917   2.0311   2.0698   2.0963   2.1046   2.1502   2.1639
   2.1839   2.2209   2.2713   2.2791   2.3162   2.3830   2.4088   2.4541
   2.4974   2.5396   2.6183   2.6548   2.7469   2.7656   2.7826   2.8195
   2.8449   2.9407   2.9854   3.0903
     eigenvalues at k+q:
 -35.4913 -34.9975 -34.8298 -34.8192 -34.7854 -34.7634 -34.7444 -34.7334
 -34.7160 -34.7143 -34.6619 -34.5469 -34.4664 -17.8165 -17.1179 -17.0489
 -16.9117 -16.8582 -16.8001 -16.7806 -16.7424 -16.6403 -16.5335 -16.4966
 -16.4233 -16.3718 -16.3120 -16.3017 -16.2554 -16.2281 -16.2139 -16.1861
 -16.1685 -16.1560 -16.1439 -16.1154 -16.1068 -16.0564 -16.0359 -15.9989
 -15.9811 -15.9636 -15.9314 -15.9138 -15.9058 -15.8952 -15.8835 -15.8678
 -15.8440 -15.8402 -15.8284 -15.8090 -15.8033 -15.7794 -15.7640 -15.7555
 -15.7323 -15.7228 -15.7072 -15.6857 -15.6765 -15.6585 -15.6401 -15.6194
 -15.5791 -15.5642 -15.5417 -15.4050 -15.2646 -15.1482 -15.0489 -14.8993
 -14.1779 -14.0969 -14.0514 -13.9580 -13.9123 -13.8329 -13.8023 -13.7152
 -13.6348 -13.5633 -13.4722 -13.4406 -13.3568 -13.2939 -13.1924 -13.1786
 -13.1012 -13.0272 -12.9908 -12.9146 -12.8795 -12.8183 -12.8028 -12.7804
 -12.7146 -12.6059  -5.5077  -5.1860  -4.9607  -4.8275  -4.6388  -4.5205
  -4.4064  -4.3789  -4.3504  -4.2377  -4.2119  -4.0700  -4.0068  -3.9663
  -3.8817  -3.6972  -3.6192  -3.5996  -3.0972  -2.6770  -2.5539  -2.3936
  -2.1278  -2.0473  -1.9389  -1.8800  -1.8047  -1.6875  -1.6257  -1.5614
  -1.4842  -1.4084  -1.3446  -1.2651  -1.2440  -1.0840  -1.0389  -0.9837
  -0.9732  -0.9339  -0.8880  -0.8468  -0.7697  -0.7495  -0.6912  -0.6789
  -0.6433  -0.5622  -0.5495  -0.4317  -0.3336  -0.2619  -0.2083  -0.1869
  -0.1370  -0.1007  -0.0224   0.0094   0.0506   0.1013   0.1852   0.2832
   0.3174   0.4178   0.4548   0.4741   0.5196   0.5788   0.5921   0.6445
   0.7179   0.7459   0.7871   0.8263   0.8421   0.8776   0.9259   0.9415
   0.9857   1.0072   1.0373   1.0978   1.1274   1.1798   1.2051   1.2468
   1.2866   1.3188   1.3418   1.3797   1.4021   1.4215   1.4528   1.4980
   1.5125   1.5435   1.5672   1.6157   1.6337   1.6587   1.6920   1.7081
   1.7412   1.7589   1.7714   1.7836   1.8557   1.8910   1.9147   1.9492
   1.9653   1.9917   2.0311   2.0698   2.0963   2.1046   2.1502   2.1639
   2.1839   2.2209   2.2713   2.2791   2.3162   2.3830   2.4088   2.4541
   2.4974   2.5396   2.6183   2.6548   2.7469   2.7656   2.7826   2.8195
   2.8449   2.9407   2.9854   3.0903
     cgsolve_all iterations  65    anorm=    0.76E-07
PARA_AUG  1     -26.0622611         0.5211421         0.1505599
     cgsolve_all iterations  67    anorm=    0.75E-07
PARA_AUG  2       0.4260452       -24.2430178         0.7727570
     cgsolve_all iterations  65    anorm=    0.76E-07
PARA_AUG  3       0.3721526         0.6673490       -25.4373029
     cgsolve_all iterations  72    anorm=    0.72E-07
     cgsolve_all iterations  70    anorm=    0.72E-07
     cgsolve_all iterations  70    anorm=    0.72E-07
     compute_u_kq: q = (    0.0204,    0.0000,    0.0000)
     Rotating WFCS
     ethr =  1.00E-14,  avg # of iterations = 23.0
     eigenvalues at k:
 -35.4913 -34.9975 -34.8298 -34.8192 -34.7854 -34.7634 -34.7444 -34.7334
 -34.7160 -34.7143 -34.6619 -34.5469 -34.4664 -17.8165 -17.1179 -17.0489
 -16.9117 -16.8582 -16.8001 -16.7806 -16.7424 -16.6403 -16.5335 -16.4966
 -16.4233 -16.3718 -16.3120 -16.3017 -16.2554 -16.2281 -16.2139 -16.1861
 -16.1685 -16.1560 -16.1439 -16.1154 -16.1068 -16.0564 -16.0359 -15.9989
 -15.9811 -15.9636 -15.9314 -15.9138 -15.9058 -15.8952 -15.8835 -15.8678
 -15.8439 -15.8402 -15.8284 -15.8090 -15.8033 -15.7794 -15.7640 -15.7555
 -15.7323 -15.7228 -15.7072 -15.6857 -15.6764 -15.6585 -15.6401 -15.6194
 -15.5791 -15.5642 -15.5417 -15.4050 -15.2646 -15.1481 -15.0488 -14.8993
 -14.1779 -14.0969 -14.0514 -13.9580 -13.9122 -13.8329 -13.8023 -13.7152
 -13.6348 -13.5633 -13.4722 -13.4406 -13.3568 -13.2939 -13.1924 -13.1786
 -13.1012 -13.0272 -12.9908 -12.9146 -12.8795 -12.8183 -12.8028 -12.7804
 -12.7146 -12.6059  -5.5077  -5.1860  -4.9607  -4.8275  -4.6388  -4.5205
  -4.4064  -4.3789  -4.3504  -4.2377  -4.2119  -4.0700  -4.0068  -3.9663
  -3.8816  -3.6972  -3.6192  -3.5996  -3.0972  -2.6770  -2.5539  -2.3936
  -2.1278  -2.0473  -1.9389  -1.8800  -1.8047  -1.6875  -1.6257  -1.5614
  -1.4842  -1.4084  -1.3446  -1.2651  -1.2440  -1.0840  -1.0389  -0.9837
  -0.9732  -0.9339  -0.8880  -0.8468  -0.7697  -0.7495  -0.6912  -0.6789
  -0.6433  -0.5622  -0.5495  -0.4317  -0.3336  -0.2619  -0.2083  -0.1869
  -0.1370  -0.1007  -0.0224   0.0094   0.0506   0.1014   0.1852   0.2832
   0.3174   0.4178   0.4548   0.4741   0.5196   0.5788   0.5921   0.6446
   0.7179   0.7459   0.7871   0.8263   0.8421   0.8776   0.9259   0.9415
   0.9857   1.0072   1.0373   1.0978   1.1274   1.1798   1.2051   1.2468
   1.2866   1.3188   1.3418   1.3797   1.4021   1.4215   1.4528   1.4980
   1.5125   1.5435   1.5672   1.6157   1.6337   1.6587   1.6920   1.7081
   1.7412   1.7589   1.7714   1.7836   1.8557   1.8910   1.9147   1.9492
   1.9653   1.9917   2.0311   2.0698   2.0963   2.1046   2.1502   2.1639
   2.1839   2.2209   2.2713   2.2791   2.3162   2.3830   2.4088   2.4541
   2.4974   2.5396   2.6183   2.6548   2.7469   2.7656   2.7826   2.8195
   2.8449   2.9407   2.9854   3.0903
     eigenvalues at k+q:
 -35.4913 -34.9975 -34.8298 -34.8192 -34.7854 -34.7634 -34.7444 -34.7334
 -34.7160 -34.7143 -34.6619 -34.5469 -34.4664 -17.8223 -17.1164 -17.0419
 -16.9139 -16.8592 -16.8008 -16.7809 -16.7358 -16.6416 -16.5304 -16.4920
 -16.4273 -16.3737 -16.3112 -16.3016 -16.2589 -16.2323 -16.2201 -16.1889
 -16.1710 -16.1607 -16.1460 -16.1182 -16.1085 -16.0569 -16.0377 -15.9995
 -15.9778 -15.9614 -15.9293 -15.9132 -15.9038 -15.8942 -15.8840 -15.8666
 -15.8436 -15.8381 -15.8250 -15.8087 -15.8020 -15.7783 -15.7635 -15.7539
 -15.7318 -15.7227 -15.7081 -15.6857 -15.6767 -15.6595 -15.6401 -15.6208
 -15.5798 -15.5668 -15.5412 -15.4045 -15.2619 -15.1431 -15.0445 -14.8976
 -14.1759 -14.0962 -14.0482 -13.9521 -13.9045 -13.8273 -13.7945 -13.7086
 -13.6317 -13.5630 -13.4761 -13.4421 -13.3621 -13.2969 -13.1990 -13.1742
 -13.1068 -13.0354 -12.9931 -12.9144 -12.8817 -12.8277 -12.8057 -12.7825
 -12.7205 -12.6060  -5.5085  -5.1819  -4.9582  -4.8254  -4.6414  -4.5232
  -4.4057  -4.3786  -4.3492  -4.2375  -4.2122  -4.0730  -4.0030  -3.9683
  -3.8787  -3.7041  -3.6191  -3.6053  -3.0942  -2.6760  -2.5511  -2.3909
  -2.1171  -2.0403  -1.9313  -1.8652  -1.7950  -1.6837  -1.6247  -1.5604
  -1.4831  -1.4023  -1.3390  -1.2743  -1.2492  -1.0847  -1.0384  -0.9823
  -0.9695  -0.9422  -0.8925  -0.8478  -0.7691  -0.7504  -0.6894  -0.6743
  -0.6410  -0.5641  -0.5521  -0.4332  -0.3381  -0.2598  -0.2107  -0.1897
  -0.1354  -0.0983  -0.0246   0.0064   0.0450   0.1010   0.1834   0.2824
   0.3145   0.4131   0.4549   0.4754   0.5155   0.5801   0.5907   0.6439
   0.7137   0.7447   0.7856   0.8191   0.8401   0.8773   0.9265   0.9415
   0.9845   1.0067   1.0343   1.0942   1.1241   1.1791   1.2047   1.2499
   1.2845   1.3161   1.3392   1.3827   1.4013   1.4186   1.4510   1.4949
   1.5064   1.5381   1.5646   1.6178   1.6301   1.6606   1.6897   1.7083
   1.7371   1.7579   1.7718   1.7810   1.8545   1.8908   1.9132   1.9486
   1.9704   1.9959   2.0337   2.0729   2.0966   2.1067   2.1495   2.1660
   2.1849   2.2202   2.2704   2.2797   2.3172   2.3878   2.4085   2.4573
   2.4985   2.5422   2.6184   2.6541   2.7469   2.7651   2.7821   2.8217
   2.8451   2.9398   2.9830   3.0890
     cgsolve_all iterations  70    anorm=    0.73E-07
     cgsolve_all iterations  70    anorm=    0.72E-07
     cgsolve_all iterations  70    anorm=    0.71E-07
     compute_u_kq: q = (   -0.0204,    0.0000,    0.0000)
     Rotating WFCS
     ethr =  1.00E-14,  avg # of iterations = 23.0
     eigenvalues at k:
 -35.4913 -34.9975 -34.8298 -34.8192 -34.7854 -34.7634 -34.7444 -34.7334
 -34.7160 -34.7143 -34.6619 -34.5469 -34.4664 -17.8165 -17.1179 -17.0489
 -16.9117 -16.8582 -16.8001 -16.7806 -16.7424 -16.6403 -16.5335 -16.4966
 -16.4233 -16.3718 -16.3120 -16.3017 -16.2554 -16.2281 -16.2139 -16.1861
 -16.1685 -16.1560 -16.1439 -16.1154 -16.1068 -16.0564 -16.0359 -15.9989
 -15.9811 -15.9636 -15.9314 -15.9138 -15.9058 -15.8952 -15.8835 -15.8678
 -15.8439 -15.8402 -15.8284 -15.8090 -15.8033 -15.7794 -15.7640 -15.7555
 -15.7323 -15.7228 -15.7072 -15.6857 -15.6764 -15.6585 -15.6401 -15.6194
 -15.5791 -15.5642 -15.5417 -15.4050 -15.2646 -15.1481 -15.0488 -14.8993
 -14.1779 -14.0969 -14.0514 -13.9580 -13.9122 -13.8329 -13.8023 -13.7152
 -13.6348 -13.5633 -13.4722 -13.4406 -13.3568 -13.2939 -13.1924 -13.1786
 -13.1012 -13.0272 -12.9908 -12.9146 -12.8795 -12.8183 -12.8028 -12.7804
 -12.7146 -12.6059  -5.5077  -5.1860  -4.9607  -4.8275  -4.6388  -4.5205
  -4.4064  -4.3789  -4.3504  -4.2377  -4.2119  -4.0700  -4.0068  -3.9663
  -3.8816  -3.6972  -3.6192  -3.5996  -3.0972  -2.6770  -2.5539  -2.3936
  -2.1278  -2.0473  -1.9389  -1.8800  -1.8047  -1.6875  -1.6257  -1.5614
  -1.4842  -1.4084  -1.3446  -1.2651  -1.2440  -1.0840  -1.0389  -0.9837
  -0.9732  -0.9339  -0.8880  -0.8468  -0.7697  -0.7495  -0.6912  -0.6789
  -0.6433  -0.5622  -0.5495  -0.4317  -0.3336  -0.2619  -0.2083  -0.1869
  -0.1370  -0.1007  -0.0224   0.0094   0.0506   0.1014   0.1852   0.2832
   0.3174   0.4178   0.4548   0.4741   0.5196   0.5788   0.5921   0.6446
   0.7179   0.7459   0.7871   0.8263   0.8421   0.8776   0.9259   0.9415
   0.9857   1.0072   1.0373   1.0978   1.1274   1.1798   1.2051   1.2468
   1.2866   1.3188   1.3418   1.3797   1.4021   1.4215   1.4528   1.4980
   1.5125   1.5435   1.5672   1.6157   1.6337   1.6587   1.6920   1.7081
   1.7412   1.7589   1.7714   1.7836   1.8557   1.8910   1.9147   1.9492
   1.9653   1.9917   2.0311   2.0698   2.0963   2.1046   2.1502   2.1639
   2.1839   2.2209   2.2713   2.2791   2.3162   2.3830   2.4088   2.4541
   2.4974   2.5396   2.6183   2.6548   2.7469   2.7656   2.7826   2.8195
   2.8449   2.9407   2.9854   3.0903
     eigenvalues at k+q:
 -35.4913 -34.9975 -34.8298 -34.8192 -34.7855 -34.7633 -34.7444 -34.7334
 -34.7160 -34.7143 -34.6620 -34.5469 -34.4664 -17.8106 -17.1196 -17.0559
 -16.9095 -16.8575 -16.7995 -16.7803 -16.7484 -16.6391 -16.5369 -16.5008
 -16.4191 -16.3700 -16.3143 -16.3007 -16.2515 -16.2239 -16.2077 -16.1831
 -16.1662 -16.1511 -16.1418 -16.1127 -16.1052 -16.0562 -16.0338 -15.9987
 -15.9841 -15.9659 -15.9335 -15.9144 -15.9076 -15.8962 -15.8829 -15.8697
 -15.8457 -15.8414 -15.8311 -15.8092 -15.8043 -15.7806 -15.7649 -15.7569
 -15.7333 -15.7224 -15.7062 -15.6861 -15.6761 -15.6577 -15.6397 -15.6180
 -15.5787 -15.5619 -15.5418 -15.4054 -15.2675 -15.1532 -15.0533 -14.9010
 -14.1798 -14.0976 -14.0545 -13.9642 -13.9194 -13.8393 -13.8085 -13.7219
 -13.6376 -13.5636 -13.4689 -13.4398 -13.3512 -13.2906 -13.1879 -13.1803
 -13.0958 -13.0202 -12.9877 -12.9150 -12.8774 -12.8120 -12.7974 -12.7779
 -12.7087 -12.6057  -5.5069  -5.1900  -4.9631  -4.8297  -4.6362  -4.5178
  -4.4077  -4.3787  -4.3512  -4.2382  -4.2112  -4.0672  -4.0104  -3.9646
  -3.8843  -3.6911  -3.6194  -3.5932  -3.1002  -2.6782  -2.5565  -2.3964
  -2.1389  -2.0535  -1.9477  -1.8941  -1.8130  -1.6916  -1.6267  -1.5622
  -1.4858  -1.4149  -1.3496  -1.2562  -1.2379  -1.0835  -1.0396  -0.9862
  -0.9755  -0.9257  -0.8832  -0.8459  -0.7705  -0.7482  -0.6949  -0.6823
  -0.6460  -0.5622  -0.5437  -0.4302  -0.3300  -0.2648  -0.2069  -0.1831
  -0.1399  -0.1022  -0.0201   0.0112   0.0572   0.1021   0.1868   0.2842
   0.3212   0.4223   0.4530   0.4730   0.5256   0.5771   0.5930   0.6452
   0.7204   0.7485   0.7882   0.8322   0.8453   0.8783   0.9256   0.9419
   0.9867   1.0082   1.0400   1.1011   1.1310   1.1807   1.2059   1.2441
   1.2863   1.3223   1.3447   1.3772   1.4024   1.4248   1.4542   1.5011
   1.5186   1.5487   1.5695   1.6134   1.6375   1.6574   1.6929   1.7089
   1.7449   1.7597   1.7709   1.7865   1.8564   1.8917   1.9158   1.9494
   1.9606   1.9868   2.0294   2.0668   2.0953   2.1038   2.1510   2.1616
   2.1834   2.2213   2.2714   2.2791   2.3154   2.3752   2.4117   2.4512
   2.4965   2.5374   2.6177   2.6566   2.7466   2.7654   2.7825   2.8157
   2.8468   2.9415   2.9878   3.0915
     cgsolve_all iterations  72    anorm=    0.72E-07
     cgsolve_all iterations  72    anorm=    0.71E-07
     cgsolve_all iterations  72    anorm=    0.73E-07
     compute_u_kq: q = (    0.0000,    0.0204,    0.0000)
     Rotating WFCS
     ethr =  1.00E-14,  avg # of iterations = 23.0
     eigenvalues at k:
 -35.4913 -34.9975 -34.8298 -34.8192 -34.7854 -34.7634 -34.7444 -34.7334
 -34.7160 -34.7143 -34.6619 -34.5469 -34.4664 -17.8165 -17.1179 -17.0489
 -16.9117 -16.8582 -16.8001 -16.7806 -16.7424 -16.6403 -16.5335 -16.4966
 -16.4233 -16.3718 -16.3120 -16.3017 -16.2554 -16.2281 -16.2139 -16.1861
 -16.1685 -16.1560 -16.1439 -16.1154 -16.1068 -16.0564 -16.0359 -15.9989
 -15.9811 -15.9636 -15.9314 -15.9138 -15.9058 -15.8952 -15.8835 -15.8678
 -15.8439 -15.8402 -15.8284 -15.8090 -15.8033 -15.7794 -15.7640 -15.7555
 -15.7323 -15.7228 -15.7072 -15.6857 -15.6764 -15.6585 -15.6401 -15.6194
 -15.5791 -15.5642 -15.5417 -15.4050 -15.2646 -15.1481 -15.0488 -14.8993
 -14.1779 -14.0969 -14.0514 -13.9580 -13.9122 -13.8329 -13.8023 -13.7152
 -13.6348 -13.5633 -13.4722 -13.4406 -13.3568 -13.2939 -13.1924 -13.1786
 -13.1012 -13.0272 -12.9908 -12.9146 -12.8795 -12.8183 -12.8028 -12.7804
 -12.7146 -12.6059  -5.5077  -5.1860  -4.9607  -4.8275  -4.6388  -4.5205
  -4.4064  -4.3789  -4.3504  -4.2377  -4.2119  -4.0700  -4.0068  -3.9663
  -3.8816  -3.6972  -3.6192  -3.5996  -3.0972  -2.6770  -2.5539  -2.3936
  -2.1278  -2.0473  -1.9389  -1.8800  -1.8047  -1.6875  -1.6257  -1.5614
  -1.4842  -1.4084  -1.3446  -1.2651  -1.2440  -1.0840  -1.0389  -0.9837
  -0.9732  -0.9339  -0.8880  -0.8468  -0.7697  -0.7495  -0.6912  -0.6789
  -0.6433  -0.5622  -0.5495  -0.4317  -0.3336  -0.2619  -0.2083  -0.1869
  -0.1370  -0.1007  -0.0224   0.0094   0.0506   0.1014   0.1852   0.2832
   0.3174   0.4178   0.4548   0.4741   0.5196   0.5788   0.5921   0.6446
   0.7179   0.7459   0.7871   0.8263   0.8421   0.8776   0.9259   0.9415
   0.9857   1.0072   1.0373   1.0978   1.1274   1.1798   1.2051   1.2468
   1.2866   1.3188   1.3418   1.3797   1.4021   1.4215   1.4528   1.4980
   1.5125   1.5435   1.5672   1.6157   1.6337   1.6587   1.6920   1.7081
   1.7412   1.7589   1.7714   1.7836   1.8557   1.8910   1.9147   1.9492
   1.9653   1.9917   2.0311   2.0698   2.0963   2.1046   2.1502   2.1639
   2.1839   2.2209   2.2713   2.2791   2.3162   2.3830   2.4088   2.4541
   2.4974   2.5396   2.6183   2.6548   2.7469   2.7656   2.7826   2.8195
   2.8449   2.9407   2.9854   3.0903
     eigenvalues at k+q:
 -35.4913 -34.9975 -34.8298 -34.8192 -34.7854 -34.7634 -34.7444 -34.7334
 -34.7160 -34.7143 -34.6619 -34.5469 -34.4664 -17.8164 -17.1183 -17.0483
 -16.9128 -16.8578 -16.8001 -16.7794 -16.7432 -16.6402 -16.5355 -16.4958
 -16.4233 -16.3707 -16.3117 -16.2994 -16.2546 -16.2298 -16.2124 -16.1879
 -16.1695 -16.1584 -16.1428 -16.1140 -16.1073 -16.0548 -16.0364 -15.9992
 -15.9787 -15.9669 -15.9324 -15.9138 -15.9059 -15.8938 -15.8836 -15.8678
 -15.8443 -15.8401 -15.8292 -15.8095 -15.8033 -15.7792 -15.7644 -15.7566
 -15.7327 -15.7233 -15.7078 -15.6842 -15.6764 -15.6577 -15.6387 -15.6181
 -15.5788 -15.5636 -15.5434 -15.4055 -15.2640 -15.1476 -15.0497 -14.8993
 -14.1773 -14.0947 -14.0512 -13.9578 -13.9126 -13.8355 -13.8008 -13.7212
 -13.6346 -13.5636 -13.4789 -13.4416 -13.3514 -13.2925 -13.1866 -13.1773
 -13.0947 -13.0295 -12.9924 -12.9162 -12.8817 -12.8178 -12.8033 -12.7808
 -12.7151 -12.6054  -5.5077  -5.1861  -4.9608  -4.8278  -4.6387  -4.5205
  -4.4058  -4.3795  -4.3504  -4.2374  -4.2113  -4.0694  -4.0101  -3.9630
  -3.8824  -3.6971  -3.6191  -3.5997  -3.0985  -2.6766  -2.5531  -2.3948
  -2.1280  -2.0466  -1.9397  -1.8754  -1.8040  -1.6921  -1.6257  -1.5612
  -1.4864  -1.4086  -1.3427  -1.2670  -1.2435  -1.0813  -1.0438  -0.9859
  -0.9747  -0.9352  -0.8866  -0.8445  -0.7672  -0.7501  -0.6908  -0.6767
  -0.6436  -0.5629  -0.5478  -0.4292  -0.3319  -0.2651  -0.2117  -0.1863
  -0.1362  -0.1072  -0.0213   0.0109   0.0529   0.0978   0.1882   0.2862
   0.3171   0.4167   0.4500   0.4735   0.5259   0.5775   0.5965   0.6441
   0.7222   0.7439   0.7841   0.8243   0.8404   0.8777   0.9310   0.9410
   0.9873   1.0103   1.0332   1.0949   1.1274   1.1838   1.2067   1.2479
   1.2891   1.3149   1.3464   1.3753   1.4027   1.4214   1.4540   1.4974
   1.5086   1.5442   1.5667   1.6121   1.6364   1.6556   1.6948   1.7085
   1.7401   1.7579   1.7712   1.7839   1.8550   1.8880   1.9134   1.9512
   1.9640   1.9914   2.0313   2.0695   2.0969   2.1044   2.1504   2.1692
   2.1844   2.2234   2.2671   2.2794   2.3155   2.3828   2.4078   2.4548
   2.4946   2.5404   2.6221   2.6523   2.7480   2.7642   2.7838   2.8212
   2.8428   2.9403   2.9863   3.0900
     cgsolve_all iterations  72    anorm=    0.71E-07
     cgsolve_all iterations  70    anorm=    0.73E-07
     cgsolve_all iterations  70    anorm=    0.73E-07
     compute_u_kq: q = (    0.0000,   -0.0204,    0.0000)
     Rotating WFCS
     ethr =  1.00E-14,  avg # of iterations = 23.0
     eigenvalues at k:
 -35.4913 -34.9975 -34.8298 -34.8192 -34.7854 -34.7634 -34.7444 -34.7334
 -34.7160 -34.7143 -34.6619 -34.5469 -34.4664 -17.8165 -17.1179 -17.0489
 -16.9117 -16.8582 -16.8001 -16.7806 -16.7424 -16.6403 -16.5335 -16.4966
 -16.4233 -16.3718 -16.3120 -16.3017 -16.2554 -16.2281 -16.2139 -16.1861
 -16.1685 -16.1560 -16.1439 -16.1154 -16.1068 -16.0564 -16.0359 -15.9989
 -15.9811 -15.9636 -15.9314 -15.9138 -15.9058 -15.8952 -15.8835 -15.8678
 -15.8439 -15.8402 -15.8284 -15.8090 -15.8033 -15.7794 -15.7640 -15.7555
 -15.7323 -15.7228 -15.7072 -15.6857 -15.6764 -15.6585 -15.6401 -15.6194
 -15.5791 -15.5642 -15.5417 -15.4050 -15.2646 -15.1481 -15.0488 -14.8993
 -14.1779 -14.0969 -14.0514 -13.9580 -13.9122 -13.8329 -13.8023 -13.7152
 -13.6348 -13.5633 -13.4722 -13.4406 -13.3568 -13.2939 -13.1924 -13.1786
 -13.1012 -13.0272 -12.9908 -12.9146 -12.8795 -12.8183 -12.8028 -12.7804
 -12.7146 -12.6059  -5.5077  -5.1860  -4.9607  -4.8275  -4.6388  -4.5205
  -4.4064  -4.3789  -4.3504  -4.2377  -4.2119  -4.0700  -4.0068  -3.9663
  -3.8816  -3.6972  -3.6192  -3.5996  -3.0972  -2.6770  -2.5539  -2.3936
  -2.1278  -2.0473  -1.9389  -1.8800  -1.8047  -1.6875  -1.6257  -1.5614
  -1.4842  -1.4084  -1.3446  -1.2651  -1.2440  -1.0840  -1.0389  -0.9837
  -0.9732  -0.9339  -0.8880  -0.8468  -0.7697  -0.7495  -0.6912  -0.6789
  -0.6433  -0.5622  -0.5495  -0.4317  -0.3336  -0.2619  -0.2083  -0.1869
  -0.1370  -0.1007  -0.0224   0.0094   0.0506   0.1014   0.1852   0.2832
   0.3174   0.4178   0.4548   0.4741   0.5196   0.5788   0.5921   0.6446
   0.7179   0.7459   0.7871   0.8263   0.8421   0.8776   0.9259   0.9415
   0.9857   1.0072   1.0373   1.0978   1.1274   1.1798   1.2051   1.2468
   1.2866   1.3188   1.3418   1.3797   1.4021   1.4215   1.4528   1.4980
   1.5125   1.5435   1.5672   1.6157   1.6337   1.6587   1.6920   1.7081
   1.7412   1.7589   1.7714   1.7836   1.8557   1.8910   1.9147   1.9492
   1.9653   1.9917   2.0311   2.0698   2.0963   2.1046   2.1502   2.1639
   2.1839   2.2209   2.2713   2.2791   2.3162   2.3830   2.4088   2.4541
   2.4974   2.5396   2.6183   2.6548   2.7469   2.7656   2.7826   2.8195
   2.8449   2.9407   2.9854   3.0903
     eigenvalues at k+q:
 -35.4913 -34.9975 -34.8298 -34.8192 -34.7854 -34.7634 -34.7444 -34.7334
 -34.7160 -34.7143 -34.6619 -34.5469 -34.4664 -17.8167 -17.1176 -17.0493
 -16.9107 -16.8587 -16.8001 -16.7818 -16.7413 -16.6404 -16.5318 -16.4968
 -16.4235 -16.3730 -16.3128 -16.3037 -16.2559 -16.2266 -16.2151 -16.1851
 -16.1669 -16.1548 -16.1431 -16.1169 -16.1055 -16.0585 -16.0356 -15.9991
 -15.9838 -15.9604 -15.9305 -15.9141 -15.9067 -15.8966 -15.8828 -15.8679
 -15.8443 -15.8400 -15.8274 -15.8084 -15.8029 -15.7795 -15.7635 -15.7539
 -15.7320 -15.7224 -15.7067 -15.6874 -15.6762 -15.6593 -15.6413 -15.6208
 -15.5795 -15.5650 -15.5402 -15.4044 -15.2648 -15.1486 -15.0482 -14.8992
 -14.1790 -14.0990 -14.0521 -13.9575 -13.9115 -13.8303 -13.8033 -13.7098
 -13.6350 -13.5630 -13.4659 -13.4401 -13.3623 -13.2953 -13.1976 -13.1794
 -13.1076 -13.0247 -12.9893 -12.9132 -12.8776 -12.8186 -12.8023 -12.7801
 -12.7142 -12.6063  -5.5077  -5.1858  -4.9606  -4.8273  -4.6389  -4.5206
  -4.4069  -4.3786  -4.3500  -4.2381  -4.2124  -4.0708  -4.0038  -3.9694
  -3.8808  -3.6974  -3.6193  -3.5995  -3.0957  -2.6776  -2.5551  -2.3922
  -2.1278  -2.0480  -1.9376  -1.8836  -1.8052  -1.6834  -1.6254  -1.5616
  -1.4825  -1.4094  -1.3456  -1.2635  -1.2441  -1.0871  -1.0341  -0.9822
  -0.9714  -0.9325  -0.8893  -0.8487  -0.7728  -0.7489  -0.6920  -0.6814
  -0.6426  -0.5621  -0.5502  -0.4346  -0.3353  -0.2585  -0.2055  -0.1880
  -0.1380  -0.0935  -0.0230   0.0080   0.0491   0.1051   0.1821   0.2788
   0.3181   0.4185   0.4589   0.4746   0.5142   0.5779   0.5901   0.6453
   0.7139   0.7479   0.7898   0.8288   0.8441   0.8775   0.9200   0.9436
   0.9839   1.0047   1.0414   1.1006   1.1271   1.1734   1.2050   1.2458
   1.2842   1.3240   1.3370   1.3845   1.4020   1.4215   1.4514   1.4985
   1.5159   1.5427   1.5678   1.6180   1.6310   1.6619   1.6898   1.7077
   1.7411   1.7605   1.7712   1.7836   1.8560   1.8931   1.9156   1.9464
   1.9667   1.9930   2.0302   2.0697   2.0959   2.1047   2.1493   2.1594
   2.1840   2.2185   2.2756   2.2790   2.3179   2.3833   2.4097   2.4532
   2.5000   2.5383   2.6147   2.6570   2.7451   2.7667   2.7822   2.8178
   2.8471   2.9412   2.9844   3.0908
     cgsolve_all iterations  72    anorm=    0.72E-07
     cgsolve_all iterations  70    anorm=    0.73E-07
     cgsolve_all iterations  70    anorm=    0.72E-07
     compute_u_kq: q = (    0.0000,    0.0000,    0.0204)
     Rotating WFCS
     ethr =  1.00E-14,  avg # of iterations = 23.0
     eigenvalues at k:
 -35.4913 -34.9975 -34.8298 -34.8192 -34.7854 -34.7634 -34.7444 -34.7334
 -34.7160 -34.7143 -34.6619 -34.5469 -34.4664 -17.8165 -17.1179 -17.0489
 -16.9117 -16.8582 -16.8001 -16.7806 -16.7424 -16.6403 -16.5335 -16.4966
 -16.4233 -16.3718 -16.3120 -16.3017 -16.2554 -16.2281 -16.2139 -16.1861
 -16.1685 -16.1560 -16.1439 -16.1154 -16.1068 -16.0564 -16.0359 -15.9989
 -15.9811 -15.9636 -15.9314 -15.9138 -15.9058 -15.8952 -15.8835 -15.8678
 -15.8439 -15.8402 -15.8284 -15.8090 -15.8033 -15.7794 -15.7640 -15.7555
 -15.7323 -15.7228 -15.7072 -15.6857 -15.6764 -15.6585 -15.6401 -15.6194
 -15.5791 -15.5642 -15.5417 -15.4050 -15.2646 -15.1481 -15.0488 -14.8993
 -14.1779 -14.0969 -14.0514 -13.9580 -13.9122 -13.8329 -13.8023 -13.7152
 -13.6348 -13.5633 -13.4722 -13.4406 -13.3568 -13.2939 -13.1924 -13.1786
 -13.1012 -13.0272 -12.9908 -12.9146 -12.8795 -12.8183 -12.8028 -12.7804
 -12.7146 -12.6059  -5.5077  -5.1860  -4.9607  -4.8275  -4.6388  -4.5205
  -4.4064  -4.3789  -4.3504  -4.2377  -4.2119  -4.0700  -4.0068  -3.9663
  -3.8816  -3.6972  -3.6192  -3.5996  -3.0972  -2.6770  -2.5539  -2.3936
  -2.1278  -2.0473  -1.9389  -1.8800  -1.8047  -1.6875  -1.6257  -1.5614
  -1.4842  -1.4084  -1.3446  -1.2651  -1.2440  -1.0840  -1.0389  -0.9837
  -0.9732  -0.9339  -0.8880  -0.8468  -0.7697  -0.7495  -0.6912  -0.6789
  -0.6433  -0.5622  -0.5495  -0.4317  -0.3336  -0.2619  -0.2083  -0.1869
  -0.1370  -0.1007  -0.0224   0.0094   0.0506   0.1014   0.1852   0.2832
   0.3174   0.4178   0.4548   0.4741   0.5196   0.5788   0.5921   0.6446
   0.7179   0.7459   0.7871   0.8263   0.8421   0.8776   0.9259   0.9415
   0.9857   1.0072   1.0373   1.0978   1.1274   1.1798   1.2051   1.2468
   1.2866   1.3188   1.3418   1.3797   1.4021   1.4215   1.4528   1.4980
   1.5125   1.5435   1.5672   1.6157   1.6337   1.6587   1.6920   1.7081
   1.7412   1.7589   1.7714   1.7836   1.8557   1.8910   1.9147   1.9492
   1.9653   1.9917   2.0311   2.0698   2.0963   2.1046   2.1502   2.1639
   2.1839   2.2209   2.2713   2.2791   2.3162   2.3830   2.4088   2.4541
   2.4974   2.5396   2.6183   2.6548   2.7469   2.7656   2.7826   2.8195
   2.8449   2.9407   2.9854   3.0903
     eigenvalues at k+q:
 -35.4913 -34.9975 -34.8298 -34.8192 -34.7854 -34.7634 -34.7444 -34.7334
 -34.7160 -34.7143 -34.6619 -34.5469 -34.4664 -17.8166 -17.1179 -17.0488
 -16.9117 -16.8582 -16.8001 -16.7805 -16.7424 -16.6403 -16.5336 -16.4969
 -16.4238 -16.3721 -16.3114 -16.3006 -16.2537 -16.2273 -16.2150 -16.1859
 -16.1685 -16.1568 -16.1440 -16.1164 -16.1084 -16.0567 -16.0356 -15.9986
 -15.9809 -15.9624 -15.9323 -15.9143 -15.9066 -15.8947 -15.8839 -15.8675
 -15.8443 -15.8397 -15.8279 -15.8095 -15.8034 -15.7781 -15.7641 -15.7559
 -15.7324 -15.7234 -15.7068 -15.6857 -15.6760 -15.6589 -15.6401 -15.6194
 -15.5787 -15.5641 -15.5421 -15.4050 -15.2640 -15.1485 -15.0489 -14.8993
 -14.1784 -14.0943 -14.0529 -13.9594 -13.9114 -13.8340 -13.8012 -13.7148
 -13.6348 -13.5634 -13.4722 -13.4406 -13.3567 -13.2939 -13.1925 -13.1785
 -13.1010 -13.0275 -12.9908 -12.9147 -12.8788 -12.8184 -12.8030 -12.7814
 -12.7146 -12.6054  -5.5077  -5.1861  -4.9606  -4.8273  -4.6389  -4.5205
  -4.4067  -4.3790  -4.3500  -4.2376  -4.2116  -4.0701  -4.0071  -3.9669
  -3.8813  -3.6972  -3.6194  -3.5994  -3.0974  -2.6783  -2.5520  -2.3935
  -2.1266  -2.0475  -1.9401  -1.8795  -1.8047  -1.6886  -1.6256  -1.5607
  -1.4836  -1.4091  -1.3444  -1.2631  -1.2463  -1.0842  -1.0402  -0.9828
  -0.9723  -0.9335  -0.8877  -0.8457  -0.7691  -0.7499  -0.6906  -0.6779
  -0.6457  -0.5642  -0.5483  -0.4348  -0.3327  -0.2613  -0.2072  -0.1884
  -0.1362  -0.1011  -0.0245   0.0095   0.0523   0.1032   0.1843   0.2828
   0.3169   0.4171   0.4543   0.4747   0.5226   0.5781   0.5873   0.6467
   0.7175   0.7467   0.7842   0.8262   0.8468   0.8802   0.9233   0.9412
   0.9864   1.0060   1.0402   1.0992   1.1259   1.1828   1.2012   1.2468
   1.2866   1.3167   1.3410   1.3841   1.4006   1.4205   1.4520   1.4998
   1.5122   1.5446   1.5690   1.6177   1.6340   1.6609   1.6897   1.7070
   1.7374   1.7553   1.7724   1.7840   1.8546   1.8904   1.9130   1.9511
   1.9625   1.9944   2.0315   2.0705   2.0965   2.1059   2.1483   2.1640
   2.1844   2.2209   2.2711   2.2793   2.3164   2.3834   2.4090   2.4547
   2.4972   2.5397   2.6187   2.6542   2.7472   2.7646   2.7827   2.8193
   2.8449   2.9408   2.9854   3.0905
     cgsolve_all iterations  72    anorm=    0.72E-07
     cgsolve_all iterations  70    anorm=    0.72E-07
     cgsolve_all iterations  70    anorm=    0.74E-07
     compute_u_kq: q = (    0.0000,    0.0000,   -0.0204)
     Rotating WFCS
     ethr =  1.00E-14,  avg # of iterations = 23.0
     eigenvalues at k:
 -35.4913 -34.9975 -34.8298 -34.8192 -34.7854 -34.7634 -34.7444 -34.7334
 -34.7160 -34.7143 -34.6619 -34.5469 -34.4664 -17.8165 -17.1179 -17.0489
 -16.9117 -16.8582 -16.8001 -16.7806 -16.7424 -16.6403 -16.5335 -16.4966
 -16.4233 -16.3718 -16.3120 -16.3017 -16.2554 -16.2281 -16.2139 -16.1861
 -16.1685 -16.1560 -16.1439 -16.1154 -16.1068 -16.0564 -16.0359 -15.9989
 -15.9811 -15.9636 -15.9314 -15.9138 -15.9058 -15.8952 -15.8835 -15.8678
 -15.8439 -15.8402 -15.8284 -15.8090 -15.8033 -15.7794 -15.7640 -15.7555
 -15.7323 -15.7228 -15.7072 -15.6857 -15.6764 -15.6585 -15.6401 -15.6194
 -15.5791 -15.5642 -15.5417 -15.4050 -15.2646 -15.1481 -15.0488 -14.8993
 -14.1779 -14.0969 -14.0514 -13.9580 -13.9122 -13.8329 -13.8023 -13.7152
 -13.6348 -13.5633 -13.4722 -13.4406 -13.3568 -13.2939 -13.1924 -13.1786
 -13.1012 -13.0272 -12.9908 -12.9146 -12.8795 -12.8183 -12.8028 -12.7804
 -12.7146 -12.6059  -5.5077  -5.1860  -4.9607  -4.8275  -4.6388  -4.5205
  -4.4064  -4.3789  -4.3504  -4.2377  -4.2119  -4.0700  -4.0068  -3.9663
  -3.8816  -3.6972  -3.6192  -3.5996  -3.0972  -2.6770  -2.5539  -2.3936
  -2.1278  -2.0473  -1.9389  -1.8800  -1.8047  -1.6875  -1.6257  -1.5614
  -1.4842  -1.4084  -1.3446  -1.2651  -1.2440  -1.0840  -1.0389  -0.9837
  -0.9732  -0.9339  -0.8880  -0.8468  -0.7697  -0.7495  -0.6912  -0.6789
  -0.6433  -0.5622  -0.5495  -0.4317  -0.3336  -0.2619  -0.2083  -0.1869
  -0.1370  -0.1007  -0.0224   0.0094   0.0506   0.1014   0.1852   0.2832
   0.3174   0.4178   0.4548   0.4741   0.5196   0.5788   0.5921   0.6446
   0.7179   0.7459   0.7871   0.8263   0.8421   0.8776   0.9259   0.9415
   0.9857   1.0072   1.0373   1.0978   1.1274   1.1798   1.2051   1.2468
   1.2866   1.3188   1.3418   1.3797   1.4021   1.4215   1.4528   1.4980
   1.5125   1.5435   1.5672   1.6157   1.6337   1.6587   1.6920   1.7081
   1.7412   1.7589   1.7714   1.7836   1.8557   1.8910   1.9147   1.9492
   1.9653   1.9917   2.0311   2.0698   2.0963   2.1046   2.1502   2.1639
   2.1839   2.2209   2.2713   2.2791   2.3162   2.3830   2.4088   2.4541
   2.4974   2.5396   2.6183   2.6548   2.7469   2.7656   2.7826   2.8195
   2.8449   2.9407   2.9854   3.0903
     eigenvalues at k+q:
 -35.4913 -34.9975 -34.8298 -34.8192 -34.7854 -34.7634 -34.7444 -34.7334
 -34.7160 -34.7143 -34.6619 -34.5469 -34.4664 -17.8165 -17.1180 -17.0489
 -16.9117 -16.8583 -16.8001 -16.7806 -16.7425 -16.6403 -16.5334 -16.4962
 -16.4227 -16.3714 -16.3132 -16.3036 -16.2561 -16.2286 -16.2126 -16.1865
 -16.1685 -16.1552 -16.1437 -16.1146 -16.1054 -16.0564 -16.0362 -15.9994
 -15.9810 -15.9648 -15.9307 -15.9139 -15.9044 -15.8954 -15.8834 -15.8683
 -15.8440 -15.8402 -15.8288 -15.8086 -15.8033 -15.7809 -15.7638 -15.7550
 -15.7322 -15.7221 -15.7076 -15.6858 -15.6767 -15.6583 -15.6401 -15.6195
 -15.5795 -15.5643 -15.5413 -15.4050 -15.2651 -15.1479 -15.0489 -14.8993
 -14.1773 -14.0993 -14.0502 -13.9562 -13.9132 -13.8317 -13.8035 -13.7157
 -13.6349 -13.5632 -13.4721 -13.4406 -13.3570 -13.2938 -13.1923 -13.1788
 -13.1013 -13.0269 -12.9909 -12.9144 -12.8800 -12.8181 -12.8026 -12.7795
 -12.7145 -12.6063  -5.5077  -5.1859  -4.9607  -4.8277  -4.6388  -4.5205
  -4.4062  -4.3788  -4.3507  -4.2378  -4.2122  -4.0699  -4.0065  -3.9659
  -3.8819  -3.6972  -3.6190  -3.5998  -3.0970  -2.6758  -2.5557  -2.3936
  -2.1290  -2.0471  -1.9373  -1.8812  -1.8042  -1.6869  -1.6257  -1.5616
  -1.4844  -1.4081  -1.3450  -1.2673  -1.2414  -1.0835  -1.0374  -0.9851
  -0.9737  -0.9345  -0.8886  -0.8476  -0.7706  -0.7498  -0.6927  -0.6791
  -0.6408  -0.5623  -0.5480  -0.4286  -0.3342  -0.2624  -0.2104  -0.1846
  -0.1382  -0.1002  -0.0209   0.0090   0.0498   0.0999   0.1866   0.2832
   0.3170   0.4183   0.4551   0.4740   0.5168   0.5785   0.5982   0.6426
   0.7183   0.7454   0.7904   0.8264   0.8374   0.8752   0.9277   0.9415
   0.9852   1.0084   1.0342   1.0963   1.1284   1.1760   1.2101   1.2472
   1.2864   1.3206   1.3413   1.3765   1.4038   1.4233   1.4539   1.4950
   1.5135   1.5426   1.5656   1.6134   1.6333   1.6569   1.6938   1.7085
   1.7448   1.7629   1.7704   1.7836   1.8564   1.8913   1.9168   1.9471
   1.9685   1.9893   2.0305   2.0687   2.0960   2.1037   2.1516   2.1638
   2.1833   2.2208   2.2707   2.2800   2.3160   2.3826   2.4087   2.4537
   2.4975   2.5396   2.6178   2.6554   2.7464   2.7667   2.7825   2.8197
   2.8450   2.9405   2.9854   3.0901
     cgsolve_all iterations  70    anorm=    0.72E-07
     cgsolve_all iterations  70    anorm=    0.72E-07
     cgsolve_all iterations  70    anorm=    0.73E-07

     k-point #    4 of     4      pool #  1    cpu time:   13882.3
     compute_u_kq: q = (    0.0000,    0.0000,    0.0000)
     Rotating WFCS
     ethr =  1.00E-14,  avg # of iterations =  6.0
     eigenvalues at k:
 -35.4913 -34.9975 -34.8298 -34.8192 -34.7854 -34.7634 -34.7444 -34.7334
 -34.7160 -34.7143 -34.6619 -34.5469 -34.4664 -17.8165 -17.1180 -17.0487
 -16.9120 -16.8585 -16.7993 -16.7807 -16.7422 -16.6401 -16.5338 -16.4978
 -16.4221 -16.3650 -16.3268 -16.3130 -16.2448 -16.2187 -16.1993 -16.1878
 -16.1716 -16.1547 -16.1401 -16.1213 -16.1112 -16.0648 -16.0382 -16.0023
 -15.9743 -15.9640 -15.9316 -15.9166 -15.9031 -15.8938 -15.8850 -15.8686
 -15.8445 -15.8320 -15.8267 -15.8131 -15.8042 -15.7873 -15.7612 -15.7495
 -15.7341 -15.7205 -15.7077 -15.6873 -15.6726 -15.6623 -15.6396 -15.6189
 -15.5795 -15.5647 -15.5425 -15.4052 -15.2638 -15.1486 -15.0487 -14.8991
 -14.1786 -14.0967 -14.0539 -13.9503 -13.9165 -13.8323 -13.8022 -13.7167
 -13.6351 -13.5633 -13.4719 -13.4403 -13.3573 -13.2934 -13.1926 -13.1791
 -13.0997 -13.0277 -12.9911 -12.9154 -12.8776 -12.8193 -12.8030 -12.7805
 -12.7145 -12.6057  -5.5077  -5.1859  -4.9607  -4.8269  -4.6389  -4.5206
  -4.4080  -4.3785  -4.3505  -4.2388  -4.2103  -4.0683  -4.0070  -3.9706
  -3.8779  -3.6974  -3.6209  -3.5970  -3.0989  -2.6772  -2.5522  -2.3946
  -2.1309  -2.0473  -1.9225  -1.9011  -1.7932  -1.7008  -1.6247  -1.5483
  -1.4697  -1.4224  -1.3510  -1.2763  -1.2273  -1.0798  -1.0282  -0.9934
  -0.9650  -0.9374  -0.8948  -0.8443  -0.7857  -0.7603  -0.6976  -0.6824
  -0.6217  -0.6010  -0.5058  -0.4294  -0.3188  -0.2602  -0.2282  -0.1782
  -0.1475  -0.0869  -0.0488   0.0025   0.0735   0.1155   0.2035   0.2599
   0.2963   0.4061   0.4502   0.4953   0.5245   0.5678   0.5937   0.6544
   0.7186   0.7631   0.7841   0.8274   0.8631   0.8845   0.8997   0.9198
   0.9832   1.0127   1.0330   1.0856   1.1367   1.1590   1.2285   1.2622
   1.2802   1.2940   1.3286   1.3917   1.4222   1.4485   1.4592   1.4842
   1.5210   1.5438   1.5709   1.5994   1.6343   1.6533   1.6866   1.7012
   1.7317   1.7434   1.7894   1.8147   1.8485   1.8773   1.9111   1.9410
   1.9794   2.0046   2.0243   2.0725   2.0894   2.1146   2.1383   2.1604
   2.1834   2.2168   2.2658   2.2951   2.3131   2.3829   2.4101   2.4553
   2.4954   2.5414   2.6140   2.6567   2.7445   2.7694   2.7853   2.8167
   2.8478   2.9375   2.9852   3.0904
     eigenvalues at k+q:
 -35.4913 -34.9975 -34.8298 -34.8192 -34.7854 -34.7634 -34.7444 -34.7334
 -34.7160 -34.7143 -34.6619 -34.5469 -34.4664 -17.8165 -17.1180 -17.0487
 -16.9119 -16.8585 -16.7993 -16.7807 -16.7422 -16.6401 -16.5338 -16.4978
 -16.4221 -16.3650 -16.3268 -16.3130 -16.2448 -16.2187 -16.1993 -16.1878
 -16.1716 -16.1547 -16.1401 -16.1213 -16.1113 -16.0648 -16.0382 -16.0023
 -15.9743 -15.9640 -15.9316 -15.9166 -15.9031 -15.8938 -15.8850 -15.8686
 -15.8446 -15.8320 -15.8268 -15.8131 -15.8042 -15.7873 -15.7612 -15.7495
 -15.7341 -15.7205 -15.7077 -15.6873 -15.6726 -15.6623 -15.6396 -15.6189
 -15.5795 -15.5647 -15.5425 -15.4052 -15.2638 -15.1486 -15.0488 -14.8991
 -14.1786 -14.0967 -14.0539 -13.9503 -13.9165 -13.8323 -13.8022 -13.7167
 -13.6351 -13.5633 -13.4719 -13.4403 -13.3573 -13.2934 -13.1926 -13.1791
 -13.0997 -13.0277 -12.9911 -12.9154 -12.8776 -12.8193 -12.8030 -12.7804
 -12.7145 -12.6057  -5.5077  -5.1859  -4.9607  -4.8269  -4.6389  -4.5206
  -4.4080  -4.3785  -4.3505  -4.2387  -4.2103  -4.0683  -4.0070  -3.9706
  -3.8779  -3.6974  -3.6209  -3.5970  -3.0989  -2.6772  -2.5522  -2.3946
  -2.1309  -2.0473  -1.9225  -1.9011  -1.7932  -1.7008  -1.6247  -1.5483
  -1.4697  -1.4224  -1.3510  -1.2763  -1.2273  -1.0798  -1.0282  -0.9934
  -0.9650  -0.9374  -0.8948  -0.8443  -0.7857  -0.7603  -0.6976  -0.6824
  -0.6217  -0.6010  -0.5058  -0.4294  -0.3188  -0.2602  -0.2282  -0.1782
  -0.1475  -0.0869  -0.0488   0.0025   0.0735   0.1155   0.2035   0.2599
   0.2963   0.4061   0.4502   0.4953   0.5245   0.5678   0.5937   0.6544
   0.7186   0.7631   0.7841   0.8274   0.8631   0.8845   0.8997   0.9198
   0.9832   1.0127   1.0330   1.0856   1.1367   1.1590   1.2285   1.2622
   1.2802   1.2939   1.3286   1.3917   1.4222   1.4485   1.4592   1.4842
   1.5210   1.5438   1.5709   1.5994   1.6343   1.6533   1.6866   1.7012
   1.7317   1.7434   1.7894   1.8147   1.8485   1.8773   1.9111   1.9410
   1.9794   2.0046   2.0243   2.0725   2.0894   2.1146   2.1383   2.1604
   2.1834   2.2168   2.2658   2.2951   2.3131   2.3829   2.4101   2.4553
   2.4954   2.5414   2.6140   2.6567   2.7445   2.7694   2.7853   2.8167
   2.8478   2.9375   2.9852   3.0904
     cgsolve_all iterations  65    anorm=    0.75E-07
PARA_AUG  1     -26.0623170         0.5206962         0.1484285
     cgsolve_all iterations  67    anorm=    0.75E-07
PARA_AUG  2       0.4261206       -24.2439094         0.7713725
     cgsolve_all iterations  65    anorm=    0.74E-07
PARA_AUG  3       0.3705937         0.6670333       -25.4367262
     cgsolve_all iterations  72    anorm=    0.72E-07
     cgsolve_all iterations  72    anorm=    0.72E-07
     cgsolve_all iterations  72    anorm=    0.74E-07
     compute_u_kq: q = (    0.0204,    0.0000,    0.0000)
     Rotating WFCS
     ethr =  1.00E-14,  avg # of iterations = 23.0
     eigenvalues at k:
 -35.4913 -34.9975 -34.8298 -34.8192 -34.7854 -34.7634 -34.7444 -34.7334
 -34.7160 -34.7143 -34.6619 -34.5469 -34.4664 -17.8165 -17.1180 -17.0487
 -16.9120 -16.8585 -16.7993 -16.7807 -16.7422 -16.6401 -16.5338 -16.4978
 -16.4221 -16.3650 -16.3268 -16.3130 -16.2448 -16.2187 -16.1993 -16.1878
 -16.1716 -16.1547 -16.1401 -16.1213 -16.1112 -16.0648 -16.0382 -16.0023
 -15.9743 -15.9640 -15.9316 -15.9166 -15.9031 -15.8938 -15.8850 -15.8686
 -15.8445 -15.8320 -15.8267 -15.8131 -15.8042 -15.7873 -15.7612 -15.7495
 -15.7341 -15.7205 -15.7077 -15.6873 -15.6726 -15.6623 -15.6396 -15.6189
 -15.5795 -15.5647 -15.5425 -15.4052 -15.2638 -15.1486 -15.0487 -14.8991
 -14.1786 -14.0967 -14.0539 -13.9503 -13.9165 -13.8323 -13.8022 -13.7167
 -13.6351 -13.5633 -13.4719 -13.4403 -13.3573 -13.2934 -13.1926 -13.1791
 -13.0997 -13.0277 -12.9911 -12.9154 -12.8776 -12.8193 -12.8030 -12.7805
 -12.7145 -12.6057  -5.5077  -5.1859  -4.9607  -4.8269  -4.6389  -4.5206
  -4.4080  -4.3785  -4.3505  -4.2388  -4.2103  -4.0683  -4.0070  -3.9706
  -3.8779  -3.6974  -3.6209  -3.5970  -3.0989  -2.6772  -2.5522  -2.3946
  -2.1309  -2.0473  -1.9225  -1.9011  -1.7932  -1.7008  -1.6247  -1.5483
  -1.4697  -1.4224  -1.3510  -1.2763  -1.2273  -1.0798  -1.0282  -0.9934
  -0.9650  -0.9374  -0.8948  -0.8443  -0.7857  -0.7603  -0.6976  -0.6824
  -0.6217  -0.6010  -0.5058  -0.4294  -0.3188  -0.2602  -0.2282  -0.1782
  -0.1475  -0.0869  -0.0488   0.0025   0.0735   0.1155   0.2035   0.2599
   0.2963   0.4061   0.4502   0.4953   0.5245   0.5678   0.5937   0.6544
   0.7186   0.7631   0.7841   0.8274   0.8631   0.8845   0.8997   0.9198
   0.9832   1.0127   1.0330   1.0856   1.1367   1.1590   1.2285   1.2622
   1.2802   1.2940   1.3286   1.3917   1.4222   1.4485   1.4592   1.4842
   1.5210   1.5438   1.5709   1.5994   1.6343   1.6533   1.6866   1.7012
   1.7317   1.7434   1.7894   1.8147   1.8485   1.8773   1.9111   1.9410
   1.9794   2.0046   2.0243   2.0725   2.0894   2.1146   2.1383   2.1604
   2.1834   2.2168   2.2658   2.2951   2.3131   2.3829   2.4101   2.4553
   2.4954   2.5414   2.6140   2.6567   2.7445   2.7694   2.7853   2.8167
   2.8478   2.9375   2.9852   3.0904
     eigenvalues at k+q:
 -35.4913 -34.9975 -34.8298 -34.8192 -34.7854 -34.7634 -34.7444 -34.7334
 -34.7160 -34.7143 -34.6619 -34.5469 -34.4664 -17.8223 -17.1164 -17.0418
 -16.9142 -16.8595 -16.8000 -16.7810 -16.7356 -16.6413 -16.5306 -16.4938
 -16.4259 -16.3663 -16.3299 -16.3103 -16.2482 -16.2225 -16.2031 -16.1935
 -16.1738 -16.1589 -16.1425 -16.1231 -16.1130 -16.0654 -16.0404 -16.0023
 -15.9718 -15.9611 -15.9297 -15.9150 -15.9018 -15.8949 -15.8836 -15.8667
 -15.8426 -15.8308 -15.8249 -15.8122 -15.8030 -15.7869 -15.7606 -15.7476
 -15.7329 -15.7221 -15.7078 -15.6870 -15.6728 -15.6626 -15.6405 -15.6203
 -15.5807 -15.5667 -15.5421 -15.4047 -15.2610 -15.1435 -15.0444 -14.8974
 -14.1764 -14.0958 -14.0513 -13.9448 -13.9083 -13.8268 -13.7943 -13.7100
 -13.6319 -13.5630 -13.4755 -13.4421 -13.3625 -13.2964 -13.1993 -13.1747
 -13.1052 -13.0361 -12.9932 -12.9153 -12.8797 -12.8284 -12.8066 -12.7823
 -12.7205 -12.6058  -5.5085  -5.1818  -4.9583  -4.8248  -4.6415  -4.5233
  -4.4073  -4.3783  -4.3493  -4.2386  -4.2105  -4.0713  -4.0031  -3.9731
  -3.8748  -3.7045  -3.6209  -3.6024  -3.0959  -2.6760  -2.5496  -2.3921
  -2.1200  -2.0409  -1.9158  -1.8871  -1.7804  -1.6988  -1.6233  -1.5462
  -1.4684  -1.4174  -1.3469  -1.2841  -1.2322  -1.0804  -1.0280  -0.9898
  -0.9659  -0.9423  -0.8998  -0.8442  -0.7893  -0.7594  -0.6965  -0.6776
  -0.6186  -0.5986  -0.5120  -0.4301  -0.3249  -0.2604  -0.2297  -0.1757
  -0.1512  -0.0853  -0.0480  -0.0002   0.0703   0.1098   0.2063   0.2565
   0.2959   0.4009   0.4490   0.4945   0.5231   0.5705   0.5923   0.6502
   0.7139   0.7621   0.7817   0.8213   0.8619   0.8848   0.9023   0.9205
   0.9840   1.0077   1.0292   1.0830   1.1335   1.1584   1.2310   1.2617
   1.2761   1.2921   1.3292   1.3891   1.4209   1.4471   1.4598   1.4803
   1.5166   1.5415   1.5666   1.6008   1.6305   1.6546   1.6837   1.7014
   1.7323   1.7394   1.7866   1.8145   1.8466   1.8757   1.9117   1.9415
   1.9808   2.0073   2.0293   2.0760   2.0910   2.1149   2.1384   2.1623
   2.1846   2.2174   2.2651   2.2941   2.3146   2.3864   2.4103   2.4591
   2.4964   2.5434   2.6146   2.6557   2.7449   2.7682   2.7856   2.8186
   2.8482   2.9366   2.9829   3.0891
     cgsolve_all iterations  72    anorm=    0.73E-07
     cgsolve_all iterations  70    anorm=    0.73E-07
     cgsolve_all iterations  72    anorm=    0.73E-07
     compute_u_kq: q = (   -0.0204,    0.0000,    0.0000)
     Rotating WFCS
     ethr =  1.00E-14,  avg # of iterations = 23.0
     eigenvalues at k:
 -35.4913 -34.9975 -34.8298 -34.8192 -34.7854 -34.7634 -34.7444 -34.7334
 -34.7160 -34.7143 -34.6619 -34.5469 -34.4664 -17.8165 -17.1180 -17.0487
 -16.9120 -16.8585 -16.7993 -16.7807 -16.7422 -16.6401 -16.5338 -16.4978
 -16.4221 -16.3650 -16.3268 -16.3130 -16.2448 -16.2187 -16.1993 -16.1878
 -16.1716 -16.1547 -16.1401 -16.1213 -16.1112 -16.0648 -16.0382 -16.0023
 -15.9743 -15.9640 -15.9316 -15.9166 -15.9031 -15.8938 -15.8850 -15.8686
 -15.8445 -15.8320 -15.8267 -15.8131 -15.8042 -15.7873 -15.7612 -15.7495
 -15.7341 -15.7205 -15.7077 -15.6873 -15.6726 -15.6623 -15.6396 -15.6189
 -15.5795 -15.5647 -15.5425 -15.4052 -15.2638 -15.1486 -15.0487 -14.8991
 -14.1786 -14.0967 -14.0539 -13.9503 -13.9165 -13.8323 -13.8022 -13.7167
 -13.6351 -13.5633 -13.4719 -13.4403 -13.3573 -13.2934 -13.1926 -13.1791
 -13.0997 -13.0277 -12.9911 -12.9154 -12.8776 -12.8193 -12.8030 -12.7805
 -12.7145 -12.6057  -5.5077  -5.1859  -4.9607  -4.8269  -4.6389  -4.5206
  -4.4080  -4.3785  -4.3505  -4.2388  -4.2103  -4.0683  -4.0070  -3.9706
  -3.8779  -3.6974  -3.6209  -3.5970  -3.0989  -2.6772  -2.5522  -2.3946
  -2.1309  -2.0473  -1.9225  -1.9011  -1.7932  -1.7008  -1.6247  -1.5483
  -1.4697  -1.4224  -1.3510  -1.2763  -1.2273  -1.0798  -1.0282  -0.9934
  -0.9650  -0.9374  -0.8948  -0.8443  -0.7857  -0.7603  -0.6976  -0.6824
  -0.6217  -0.6010  -0.5058  -0.4294  -0.3188  -0.2602  -0.2282  -0.1782
  -0.1475  -0.0869  -0.0488   0.0025   0.0735   0.1155   0.2035   0.2599
   0.2963   0.4061   0.4502   0.4953   0.5245   0.5678   0.5937   0.6544
   0.7186   0.7631   0.7841   0.8274   0.8631   0.8845   0.8997   0.9198
   0.9832   1.0127   1.0330   1.0856   1.1367   1.1590   1.2285   1.2622
   1.2802   1.2940   1.3286   1.3917   1.4222   1.4485   1.4592   1.4842
   1.5210   1.5438   1.5709   1.5994   1.6343   1.6533   1.6866   1.7012
   1.7317   1.7434   1.7894   1.8147   1.8485   1.8773   1.9111   1.9410
   1.9794   2.0046   2.0243   2.0725   2.0894   2.1146   2.1383   2.1604
   2.1834   2.2168   2.2658   2.2951   2.3131   2.3829   2.4101   2.4553
   2.4954   2.5414   2.6140   2.6567   2.7445   2.7694   2.7853   2.8167
   2.8478   2.9375   2.9852   3.0904
     eigenvalues at k+q:
 -35.4913 -34.9975 -34.8298 -34.8192 -34.7855 -34.7633 -34.7444 -34.7334
 -34.7160 -34.7143 -34.6620 -34.5469 -34.4664 -17.8106 -17.1196 -17.0557
 -16.9097 -16.8578 -16.7987 -16.7804 -16.7482 -16.6389 -16.5374 -16.5016
 -16.4180 -16.3637 -16.3239 -16.3156 -16.2413 -16.2150 -16.1952 -16.1824
 -16.1691 -16.1506 -16.1378 -16.1193 -16.1095 -16.0642 -16.0358 -16.0026
 -15.9769 -15.9664 -15.9337 -15.9179 -15.9047 -15.8927 -15.8867 -15.8704
 -15.8468 -15.8340 -15.8279 -15.8133 -15.8052 -15.7877 -15.7623 -15.7512
 -15.7356 -15.7188 -15.7078 -15.6877 -15.6724 -15.6619 -15.6386 -15.6175
 -15.5786 -15.5628 -15.5426 -15.4056 -15.2668 -15.1536 -15.0532 -14.9008
 -14.1808 -14.0976 -14.0565 -13.9564 -13.9239 -13.8385 -13.8086 -13.7234
 -13.6379 -13.5637 -13.4688 -13.4392 -13.3517 -13.2901 -13.1880 -13.1809
 -13.0944 -13.0205 -12.9882 -12.9157 -12.8757 -12.8133 -12.7971 -12.7781
 -12.7086 -12.6056  -5.5069  -5.1900  -4.9631  -4.8290  -4.6363  -4.5179
  -4.4093  -4.3783  -4.3515  -4.2392  -4.2098  -4.0655  -4.0107  -3.9685
  -3.8807  -3.6912  -3.6211  -3.5908  -3.1019  -2.6784  -2.5548  -2.3974
  -2.1422  -2.0530  -1.9335  -1.9111  -1.8048  -1.7030  -1.6261  -1.5504
  -1.4720  -1.4276  -1.3548  -1.2683  -1.2214  -1.0795  -1.0288  -0.9975
  -0.9640  -0.9313  -0.8897  -0.8442  -0.7823  -0.7611  -0.6992  -0.6873
  -0.6252  -0.6025  -0.4991  -0.4290  -0.3135  -0.2611  -0.2265  -0.1818
  -0.1432  -0.0883  -0.0489   0.0048   0.0760   0.1218   0.2006   0.2642
   0.2973   0.4110   0.4507   0.4948   0.5278   0.5645   0.5956   0.6580
   0.7216   0.7644   0.7868   0.8335   0.8642   0.8844   0.8972   0.9204
   0.9822   1.0179   1.0368   1.0882   1.1398   1.1601   1.2260   1.2618
   1.2848   1.2961   1.3284   1.3930   1.4244   1.4493   1.4582   1.4875
   1.5262   1.5456   1.5748   1.5986   1.6363   1.6540   1.6893   1.7010
   1.7306   1.7476   1.7918   1.8148   1.8494   1.8794   1.9107   1.9407
   1.9769   2.0016   2.0208   2.0689   2.0880   2.1144   2.1388   2.1580
   2.1827   2.2158   2.2666   2.2959   2.3118   2.3766   2.4122   2.4520
   2.4944   2.5399   2.6130   2.6585   2.7441   2.7700   2.7841   2.8137
   2.8492   2.9384   2.9877   3.0916
     cgsolve_all iterations  72    anorm=    0.73E-07
     cgsolve_all iterations  72    anorm=    0.72E-07
     cgsolve_all iterations  72    anorm=    0.74E-07
     compute_u_kq: q = (    0.0000,    0.0204,    0.0000)
     Rotating WFCS
     ethr =  1.00E-14,  avg # of iterations = 23.0
     eigenvalues at k:
 -35.4913 -34.9975 -34.8298 -34.8192 -34.7854 -34.7634 -34.7444 -34.7334
 -34.7160 -34.7143 -34.6619 -34.5469 -34.4664 -17.8165 -17.1180 -17.0487
 -16.9120 -16.8585 -16.7993 -16.7807 -16.7422 -16.6401 -16.5338 -16.4978
 -16.4221 -16.3650 -16.3268 -16.3130 -16.2448 -16.2187 -16.1993 -16.1878
 -16.1716 -16.1547 -16.1401 -16.1213 -16.1112 -16.0648 -16.0382 -16.0023
 -15.9743 -15.9640 -15.9316 -15.9166 -15.9031 -15.8938 -15.8850 -15.8686
 -15.8445 -15.8320 -15.8267 -15.8131 -15.8042 -15.7873 -15.7612 -15.7495
 -15.7341 -15.7205 -15.7077 -15.6873 -15.6726 -15.6623 -15.6396 -15.6189
 -15.5795 -15.5647 -15.5425 -15.4052 -15.2638 -15.1486 -15.0487 -14.8991
 -14.1786 -14.0967 -14.0539 -13.9503 -13.9165 -13.8323 -13.8022 -13.7167
 -13.6351 -13.5633 -13.4719 -13.4403 -13.3573 -13.2934 -13.1926 -13.1791
 -13.0997 -13.0277 -12.9911 -12.9154 -12.8776 -12.8193 -12.8030 -12.7805
 -12.7145 -12.6057  -5.5077  -5.1859  -4.9607  -4.8269  -4.6389  -4.5206
  -4.4080  -4.3785  -4.3505  -4.2388  -4.2103  -4.0683  -4.0070  -3.9706
  -3.8779  -3.6974  -3.6209  -3.5970  -3.0989  -2.6772  -2.5522  -2.3946
  -2.1309  -2.0473  -1.9225  -1.9011  -1.7932  -1.7008  -1.6247  -1.5483
  -1.4697  -1.4224  -1.3510  -1.2763  -1.2273  -1.0798  -1.0282  -0.9934
  -0.9650  -0.9374  -0.8948  -0.8443  -0.7857  -0.7603  -0.6976  -0.6824
  -0.6217  -0.6010  -0.5058  -0.4294  -0.3188  -0.2602  -0.2282  -0.1782
  -0.1475  -0.0869  -0.0488   0.0025   0.0735   0.1155   0.2035   0.2599
   0.2963   0.4061   0.4502   0.4953   0.5245   0.5678   0.5937   0.6544
   0.7186   0.7631   0.7841   0.8274   0.8631   0.8845   0.8997   0.9198
   0.9832   1.0127   1.0330   1.0856   1.1367   1.1590   1.2285   1.2622
   1.2802   1.2940   1.3286   1.3917   1.4222   1.4485   1.4592   1.4842
   1.5210   1.5438   1.5709   1.5994   1.6343   1.6533   1.6866   1.7012
   1.7317   1.7434   1.7894   1.8147   1.8485   1.8773   1.9111   1.9410
   1.9794   2.0046   2.0243   2.0725   2.0894   2.1146   2.1383   2.1604
   2.1834   2.2168   2.2658   2.2951   2.3131   2.3829   2.4101   2.4553
   2.4954   2.5414   2.6140   2.6567   2.7445   2.7694   2.7853   2.8167
   2.8478   2.9375   2.9852   3.0904
     eigenvalues at k+q:
 -35.4913 -34.9975 -34.8298 -34.8192 -34.7854 -34.7634 -34.7444 -34.7334
 -34.7160 -34.7143 -34.6619 -34.5469 -34.4664 -17.8164 -17.1184 -17.0482
 -16.9131 -16.8580 -16.7993 -16.7796 -16.7430 -16.6399 -16.5358 -16.4969
 -16.4223 -16.3643 -16.3258 -16.3111 -16.2443 -16.2198 -16.1996 -16.1878
 -16.1731 -16.1572 -16.1377 -16.1195 -16.1132 -16.0652 -16.0379 -16.0017
 -15.9748 -15.9628 -15.9330 -15.9152 -15.9039 -15.8945 -15.8832 -15.8690
 -15.8456 -15.8327 -15.8256 -15.8139 -15.8042 -15.7885 -15.7616 -15.7505
 -15.7346 -15.7208 -15.7078 -15.6861 -15.6725 -15.6615 -15.6379 -15.6178
 -15.5796 -15.5644 -15.5436 -15.4058 -15.2633 -15.1480 -15.0495 -14.8992
 -14.1794 -14.0957 -14.0501 -13.9508 -13.9166 -13.8347 -13.8011 -13.7230
 -13.6350 -13.5634 -13.4787 -13.4414 -13.3519 -13.2921 -13.1869 -13.1779
 -13.0932 -13.0300 -12.9928 -12.9169 -12.8806 -12.8187 -12.8035 -12.7799
 -12.7150 -12.6057  -5.5077  -5.1863  -4.9608  -4.8269  -4.6388  -4.5205
  -4.4076  -4.3791  -4.3506  -4.2384  -4.2098  -4.0680  -4.0105  -3.9672
  -3.8783  -3.6973  -3.6211  -3.5968  -3.1003  -2.6772  -2.5508  -2.3959
  -2.1305  -2.0475  -1.9204  -1.8992  -1.7934  -1.7033  -1.6247  -1.5483
  -1.4718  -1.4238  -1.3493  -1.2765  -1.2286  -1.0781  -1.0323  -0.9945
  -0.9663  -0.9397  -0.8943  -0.8417  -0.7809  -0.7614  -0.6957  -0.6815
  -0.6223  -0.6008  -0.5024  -0.4312  -0.3166  -0.2639  -0.2275  -0.1808
  -0.1484  -0.0920  -0.0491   0.0048   0.0754   0.1148   0.2057   0.2586
   0.3018   0.4060   0.4443   0.4975   0.5251   0.5705   0.5947   0.6544
   0.7197   0.7653   0.7834   0.8241   0.8626   0.8857   0.9012   0.9172
   0.9842   1.0137   1.0338   1.0837   1.1338   1.1588   1.2323   1.2631
   1.2811   1.2974   1.3286   1.3939   1.4223   1.4457   1.4585   1.4834
   1.5215   1.5438   1.5736   1.5990   1.6321   1.6522   1.6845   1.6992
   1.7327   1.7423   1.7888   1.8130   1.8494   1.8810   1.9050   1.9399
   1.9792   2.0061   2.0247   2.0722   2.0898   2.1160   2.1367   2.1644
   2.1845   2.2190   2.2634   2.2933   2.3119   2.3835   2.4090   2.4554
   2.4930   2.5423   2.6179   2.6541   2.7461   2.7697   2.7850   2.8186
   2.8458   2.9368   2.9859   3.0902
     cgsolve_all iterations  72    anorm=    0.72E-07
     cgsolve_all iterations  70    anorm=    0.73E-07
     cgsolve_all iterations  72    anorm=    0.74E-07
     compute_u_kq: q = (    0.0000,   -0.0204,    0.0000)
     Rotating WFCS
     ethr =  1.00E-14,  avg # of iterations = 23.0
     eigenvalues at k:
 -35.4913 -34.9975 -34.8298 -34.8192 -34.7854 -34.7634 -34.7444 -34.7334
 -34.7160 -34.7143 -34.6619 -34.5469 -34.4664 -17.8165 -17.1180 -17.0487
 -16.9120 -16.8585 -16.7993 -16.7807 -16.7422 -16.6401 -16.5338 -16.4978
 -16.4221 -16.3650 -16.3268 -16.3130 -16.2448 -16.2187 -16.1993 -16.1878
 -16.1716 -16.1547 -16.1401 -16.1213 -16.1112 -16.0648 -16.0382 -16.0023
 -15.9743 -15.9640 -15.9316 -15.9166 -15.9031 -15.8938 -15.8850 -15.8686
 -15.8445 -15.8320 -15.8267 -15.8131 -15.8042 -15.7873 -15.7612 -15.7495
 -15.7341 -15.7205 -15.7077 -15.6873 -15.6726 -15.6623 -15.6396 -15.6189
 -15.5795 -15.5647 -15.5425 -15.4052 -15.2638 -15.1486 -15.0487 -14.8991
 -14.1786 -14.0967 -14.0539 -13.9503 -13.9165 -13.8323 -13.8022 -13.7167
 -13.6351 -13.5633 -13.4719 -13.4403 -13.3573 -13.2934 -13.1926 -13.1791
 -13.0997 -13.0277 -12.9911 -12.9154 -12.8776 -12.8193 -12.8030 -12.7805
 -12.7145 -12.6057  -5.5077  -5.1859  -4.9607  -4.8269  -4.6389  -4.5206
  -4.4080  -4.3785  -4.3505  -4.2388  -4.2103  -4.0683  -4.0070  -3.9706
  -3.8779  -3.6974  -3.6209  -3.5970  -3.0989  -2.6772  -2.5522  -2.3946
  -2.1309  -2.0473  -1.9225  -1.9011  -1.7932  -1.7008  -1.6247  -1.5483
  -1.4697  -1.4224  -1.3510  -1.2763  -1.2273  -1.0798  -1.0282  -0.9934
  -0.9650  -0.9374  -0.8948  -0.8443  -0.7857  -0.7603  -0.6976  -0.6824
  -0.6217  -0.6010  -0.5058  -0.4294  -0.3188  -0.2602  -0.2282  -0.1782
  -0.1475  -0.0869  -0.0488   0.0025   0.0735   0.1155   0.2035   0.2599
   0.2963   0.4061   0.4502   0.4953   0.5245   0.5678   0.5937   0.6544
   0.7186   0.7631   0.7841   0.8274   0.8631   0.8845   0.8997   0.9198
   0.9832   1.0127   1.0330   1.0856   1.1367   1.1590   1.2285   1.2622
   1.2802   1.2940   1.3286   1.3917   1.4222   1.4485   1.4592   1.4842
   1.5210   1.5438   1.5709   1.5994   1.6343   1.6533   1.6866   1.7012
   1.7317   1.7434   1.7894   1.8147   1.8485   1.8773   1.9111   1.9410
   1.9794   2.0046   2.0243   2.0725   2.0894   2.1146   2.1383   2.1604
   2.1834   2.2168   2.2658   2.2951   2.3131   2.3829   2.4101   2.4553
   2.4954   2.5414   2.6140   2.6567   2.7445   2.7694   2.7853   2.8167
   2.8478   2.9375   2.9852   3.0904
     eigenvalues at k+q:
 -35.4913 -34.9975 -34.8298 -34.8192 -34.7854 -34.7634 -34.7444 -34.7334
 -34.7160 -34.7143 -34.6619 -34.5469 -34.4664 -17.8167 -17.1177 -17.0491
 -16.9110 -16.8591 -16.7993 -16.7819 -16.7411 -16.6402 -16.5323 -16.4981
 -16.4221 -16.3660 -16.3279 -16.3145 -16.2456 -16.2178 -16.1997 -16.1870
 -16.1704 -16.1517 -16.1422 -16.1223 -16.1089 -16.0646 -16.0387 -16.0034
 -15.9756 -15.9638 -15.9308 -15.9178 -15.9024 -15.8935 -15.8866 -15.8682
 -15.8444 -15.8308 -15.8276 -15.8119 -15.8040 -15.7859 -15.7611 -15.7481
 -15.7337 -15.7201 -15.7082 -15.6885 -15.6725 -15.6629 -15.6411 -15.6201
 -15.5795 -15.5651 -15.5417 -15.4046 -15.2639 -15.1491 -15.0482 -14.8989
 -14.1784 -14.0977 -14.0579 -13.9493 -13.9160 -13.8299 -13.8029 -13.7109
 -13.6350 -13.5633 -13.4655 -13.4396 -13.3628 -13.2948 -13.1976 -13.1799
 -13.1062 -13.0254 -12.9895 -12.9142 -12.8750 -12.8197 -12.8026 -12.7810
 -12.7142 -12.6057  -5.5077  -5.1857  -4.9607  -4.8269  -4.6390  -4.5207
  -4.4084  -4.3782  -4.3502  -4.2392  -4.2106  -4.0689  -4.0037  -3.9738
  -3.8774  -3.6977  -3.6208  -3.5971  -3.0972  -2.6773  -2.5542  -2.3932
  -2.1315  -2.0471  -1.9246  -1.9019  -1.7926  -1.6986  -1.6247  -1.5482
  -1.4686  -1.4219  -1.3517  -1.2759  -1.2259  -1.0825  -1.0237  -0.9932
  -0.9633  -0.9348  -0.8948  -0.8468  -0.7902  -0.7596  -0.6998  -0.6837
  -0.6223  -0.5997  -0.5093  -0.4278  -0.3209  -0.2568  -0.2285  -0.1769
  -0.1468  -0.0819  -0.0464   0.0006   0.0716   0.1163   0.2009   0.2616
   0.2902   0.4057   0.4561   0.4923   0.5242   0.5651   0.5928   0.6555
   0.7178   0.7611   0.7845   0.8305   0.8632   0.8839   0.8980   0.9237
   0.9818   1.0119   1.0335   1.0871   1.1386   1.1597   1.2240   1.2609
   1.2791   1.2915   1.3295   1.3900   1.4227   1.4508   1.4596   1.4851
   1.5192   1.5433   1.5689   1.5998   1.6369   1.6539   1.6888   1.7033
   1.7305   1.7447   1.7892   1.8164   1.8473   1.8735   1.9153   1.9425
   1.9800   2.0027   2.0233   2.0729   2.0894   2.1128   2.1391   2.1576
   2.1828   2.2148   2.2679   2.2972   2.3153   2.3824   2.4111   2.4549
   2.4976   2.5400   2.6103   2.6589   2.7427   2.7685   2.7865   2.8147
   2.8498   2.9383   2.9845   3.0909
     cgsolve_all iterations  72    anorm=    0.72E-07
     cgsolve_all iterations  72    anorm=    0.73E-07
     cgsolve_all iterations  72    anorm=    0.74E-07
     compute_u_kq: q = (    0.0000,    0.0000,    0.0204)
     Rotating WFCS
     ethr =  1.00E-14,  avg # of iterations = 23.0
     eigenvalues at k:
 -35.4913 -34.9975 -34.8298 -34.8192 -34.7854 -34.7634 -34.7444 -34.7334
 -34.7160 -34.7143 -34.6619 -34.5469 -34.4664 -17.8165 -17.1180 -17.0487
 -16.9120 -16.8585 -16.7993 -16.7807 -16.7422 -16.6401 -16.5338 -16.4978
 -16.4221 -16.3650 -16.3268 -16.3130 -16.2448 -16.2187 -16.1993 -16.1878
 -16.1716 -16.1547 -16.1401 -16.1213 -16.1112 -16.0648 -16.0382 -16.0023
 -15.9743 -15.9640 -15.9316 -15.9166 -15.9031 -15.8938 -15.8850 -15.8686
 -15.8445 -15.8320 -15.8267 -15.8131 -15.8042 -15.7873 -15.7612 -15.7495
 -15.7341 -15.7205 -15.7077 -15.6873 -15.6726 -15.6623 -15.6396 -15.6189
 -15.5795 -15.5647 -15.5425 -15.4052 -15.2638 -15.1486 -15.0487 -14.8991
 -14.1786 -14.0967 -14.0539 -13.9503 -13.9165 -13.8323 -13.8022 -13.7167
 -13.6351 -13.5633 -13.4719 -13.4403 -13.3573 -13.2934 -13.1926 -13.1791
 -13.0997 -13.0277 -12.9911 -12.9154 -12.8776 -12.8193 -12.8030 -12.7805
 -12.7145 -12.6057  -5.5077  -5.1859  -4.9607  -4.8269  -4.6389  -4.5206
  -4.4080  -4.3785  -4.3505  -4.2388  -4.2103  -4.0683  -4.0070  -3.9706
  -3.8779  -3.6974  -3.6209  -3.5970  -3.0989  -2.6772  -2.5522  -2.3946
  -2.1309  -2.0473  -1.9225  -1.9011  -1.7932  -1.7008  -1.6247  -1.5483
  -1.4697  -1.4224  -1.3510  -1.2763  -1.2273  -1.0798  -1.0282  -0.9934
  -0.9650  -0.9374  -0.8948  -0.8443  -0.7857  -0.7603  -0.6976  -0.6824
  -0.6217  -0.6010  -0.5058  -0.4294  -0.3188  -0.2602  -0.2282  -0.1782
  -0.1475  -0.0869  -0.0488   0.0025   0.0735   0.1155   0.2035   0.2599
   0.2963   0.4061   0.4502   0.4953   0.5245   0.5678   0.5937   0.6544
   0.7186   0.7631   0.7841   0.8274   0.8631   0.8845   0.8997   0.9198
   0.9832   1.0127   1.0330   1.0856   1.1367   1.1590   1.2285   1.2622
   1.2802   1.2940   1.3286   1.3917   1.4222   1.4485   1.4592   1.4842
   1.5210   1.5438   1.5709   1.5994   1.6343   1.6533   1.6866   1.7012
   1.7317   1.7434   1.7894   1.8147   1.8485   1.8773   1.9111   1.9410
   1.9794   2.0046   2.0243   2.0725   2.0894   2.1146   2.1383   2.1604
   2.1834   2.2168   2.2658   2.2951   2.3131   2.3829   2.4101   2.4553
   2.4954   2.5414   2.6140   2.6567   2.7445   2.7694   2.7853   2.8167
   2.8478   2.9375   2.9852   3.0904
     eigenvalues at k+q:
 -35.4913 -34.9975 -34.8298 -34.8192 -34.7854 -34.7634 -34.7444 -34.7334
 -34.7160 -34.7143 -34.6619 -34.5469 -34.4664 -17.8166 -17.1180 -17.0486
 -16.9120 -16.8585 -16.7993 -16.7807 -16.7422 -16.6401 -16.5337 -16.4973
 -16.4216 -16.3643 -16.3290 -16.3129 -16.2463 -16.2198 -16.1982 -16.1889
 -16.1715 -16.1532 -16.1416 -16.1201 -16.1085 -16.0651 -16.0385 -16.0025
 -15.9747 -15.9647 -15.9302 -15.9174 -15.9025 -15.8935 -15.8845 -15.8691
 -15.8439 -15.8327 -15.8277 -15.8122 -15.8035 -15.7887 -15.7613 -15.7495
 -15.7339 -15.7199 -15.7084 -15.6873 -15.6731 -15.6618 -15.6397 -15.6190
 -15.5799 -15.5648 -15.5421 -15.4052 -15.2643 -15.1482 -15.0487 -14.8991
 -14.1779 -14.0992 -14.0523 -13.9484 -13.9175 -13.8310 -13.8033 -13.7171
 -13.6351 -13.5632 -13.4720 -13.4404 -13.3575 -13.2934 -13.1925 -13.1792
 -13.0998 -13.0276 -12.9913 -12.9153 -12.8783 -12.8192 -12.8029 -12.7795
 -12.7146 -12.6061  -5.5077  -5.1858  -4.9607  -4.8271  -4.6389  -4.5207
  -4.4077  -4.3784  -4.3509  -4.2388  -4.2106  -4.0683  -4.0067  -3.9701
  -3.8782  -3.6975  -3.6208  -3.5973  -3.0987  -2.6759  -2.5540  -2.3946
  -2.1318  -2.0470  -1.9197  -1.9029  -1.7930  -1.6998  -1.6247  -1.5490
  -1.4705  -1.4211  -1.3512  -1.2775  -1.2260  -1.0794  -1.0265  -0.9945
  -0.9664  -0.9383  -0.8956  -0.8443  -0.7866  -0.7594  -0.6994  -0.6826
  -0.6181  -0.5998  -0.5080  -0.4261  -0.3194  -0.2610  -0.2272  -0.1786
  -0.1484  -0.0868  -0.0468   0.0023   0.0720   0.1140   0.2057   0.2590
   0.2968   0.4071   0.4497   0.4950   0.5216   0.5689   0.5983   0.6526
   0.7198   0.7624   0.7844   0.8265   0.8583   0.8819   0.9043   0.9202
   0.9832   1.0122   1.0317   1.0846   1.1375   1.1583   1.2297   1.2640
   1.2763   1.2963   1.3307   1.3906   1.4235   1.4444   1.4609   1.4854
   1.5193   1.5425   1.5687   1.5989   1.6323   1.6528   1.6892   1.7015
   1.7340   1.7457   1.7888   1.8132   1.8530   1.8777   1.9127   1.9406
   1.9805   2.0012   2.0241   2.0716   2.0896   2.1135   2.1393   2.1607
   2.1832   2.2167   2.2660   2.2951   2.3128   2.3826   2.4098   2.4548
   2.4955   2.5414   2.6137   2.6571   2.7443   2.7704   2.7850   2.8171
   2.8478   2.9374   2.9852   3.0902
     cgsolve_all iterations  72    anorm=    0.72E-07
     cgsolve_all iterations  70    anorm=    0.72E-07
     cgsolve_all iterations  72    anorm=    0.74E-07
     compute_u_kq: q = (    0.0000,    0.0000,   -0.0204)
     Rotating WFCS
     ethr =  1.00E-14,  avg # of iterations = 23.0
     eigenvalues at k:
 -35.4913 -34.9975 -34.8298 -34.8192 -34.7854 -34.7634 -34.7444 -34.7334
 -34.7160 -34.7143 -34.6619 -34.5469 -34.4664 -17.8165 -17.1180 -17.0487
 -16.9120 -16.8585 -16.7993 -16.7807 -16.7422 -16.6401 -16.5338 -16.4978
 -16.4221 -16.3650 -16.3268 -16.3130 -16.2448 -16.2187 -16.1993 -16.1878
 -16.1716 -16.1547 -16.1401 -16.1213 -16.1112 -16.0648 -16.0382 -16.0023
 -15.9743 -15.9640 -15.9316 -15.9166 -15.9031 -15.8938 -15.8850 -15.8686
 -15.8445 -15.8320 -15.8267 -15.8131 -15.8042 -15.7873 -15.7612 -15.7495
 -15.7341 -15.7205 -15.7077 -15.6873 -15.6726 -15.6623 -15.6396 -15.6189
 -15.5795 -15.5647 -15.5425 -15.4052 -15.2638 -15.1486 -15.0487 -14.8991
 -14.1786 -14.0967 -14.0539 -13.9503 -13.9165 -13.8323 -13.8022 -13.7167
 -13.6351 -13.5633 -13.4719 -13.4403 -13.3573 -13.2934 -13.1926 -13.1791
 -13.0997 -13.0277 -12.9911 -12.9154 -12.8776 -12.8193 -12.8030 -12.7805
 -12.7145 -12.6057  -5.5077  -5.1859  -4.9607  -4.8269  -4.6389  -4.5206
  -4.4080  -4.3785  -4.3505  -4.2388  -4.2103  -4.0683  -4.0070  -3.9706
  -3.8779  -3.6974  -3.6209  -3.5970  -3.0989  -2.6772  -2.5522  -2.3946
  -2.1309  -2.0473  -1.9225  -1.9011  -1.7932  -1.7008  -1.6247  -1.5483
  -1.4697  -1.4224  -1.3510  -1.2763  -1.2273  -1.0798  -1.0282  -0.9934
  -0.9650  -0.9374  -0.8948  -0.8443  -0.7857  -0.7603  -0.6976  -0.6824
  -0.6217  -0.6010  -0.5058  -0.4294  -0.3188  -0.2602  -0.2282  -0.1782
  -0.1475  -0.0869  -0.0488   0.0025   0.0735   0.1155   0.2035   0.2599
   0.2963   0.4061   0.4502   0.4953   0.5245   0.5678   0.5937   0.6544
   0.7186   0.7631   0.7841   0.8274   0.8631   0.8845   0.8997   0.9198
   0.9832   1.0127   1.0330   1.0856   1.1367   1.1590   1.2285   1.2622
   1.2802   1.2940   1.3286   1.3917   1.4222   1.4485   1.4592   1.4842
   1.5210   1.5438   1.5709   1.5994   1.6343   1.6533   1.6866   1.7012
   1.7317   1.7434   1.7894   1.8147   1.8485   1.8773   1.9111   1.9410
   1.9794   2.0046   2.0243   2.0725   2.0894   2.1146   2.1383   2.1604
   2.1834   2.2168   2.2658   2.2951   2.3131   2.3829   2.4101   2.4553
   2.4954   2.5414   2.6140   2.6567   2.7445   2.7694   2.7853   2.8167
   2.8478   2.9375   2.9852   3.0904
     eigenvalues at k+q:
 -35.4913 -34.9975 -34.8298 -34.8192 -34.7854 -34.7634 -34.7444 -34.7334
 -34.7160 -34.7143 -34.6619 -34.5469 -34.4664 -17.8165 -17.1179 -17.0488
 -16.9119 -16.8585 -16.7993 -16.7807 -16.7423 -16.6401 -16.5339 -16.4982
 -16.4226 -16.3659 -16.3242 -16.3129 -16.2432 -16.2179 -16.2011 -16.1869
 -16.1716 -16.1560 -16.1386 -16.1226 -16.1137 -16.0642 -16.0379 -16.0021
 -15.9740 -15.9632 -15.9330 -15.9161 -15.9036 -15.8937 -15.8856 -15.8681
 -15.8451 -15.8317 -15.8257 -15.8139 -15.8048 -15.7859 -15.7612 -15.7498
 -15.7343 -15.7212 -15.7072 -15.6873 -15.6722 -15.6627 -15.6396 -15.6189
 -15.5790 -15.5646 -15.5429 -15.4052 -15.2633 -15.1490 -15.0489 -14.8991
 -14.1792 -14.0940 -14.0556 -13.9523 -13.9154 -13.8335 -13.8013 -13.7163
 -13.6351 -13.5634 -13.4717 -13.4402 -13.3571 -13.2935 -13.1927 -13.1791
 -13.0996 -13.0278 -12.9910 -12.9155 -12.8769 -12.8193 -12.8031 -12.7813
 -12.7145 -12.6052  -5.5077  -5.1861  -4.9607  -4.8267  -4.6389  -4.5205
  -4.4083  -4.3786  -4.3502  -4.2386  -4.2101  -4.0684  -4.0073  -3.9710
  -3.8778  -3.6973  -3.6211  -3.5967  -3.0991  -2.6784  -2.5505  -2.3946
  -2.1299  -2.0476  -1.9255  -1.8990  -1.7938  -1.7014  -1.6247  -1.5481
  -1.4695  -1.4230  -1.3506  -1.2747  -1.2290  -1.0802  -1.0302  -0.9922
  -0.9638  -0.9364  -0.8937  -0.8441  -0.7841  -0.7610  -0.6962  -0.6813
  -0.6272  -0.6004  -0.5047  -0.4329  -0.3188  -0.2593  -0.2286  -0.1777
  -0.1462  -0.0880  -0.0494   0.0029   0.0744   0.1166   0.2005   0.2621
   0.2962   0.4054   0.4507   0.4948   0.5272   0.5666   0.5899   0.6558
   0.7173   0.7629   0.7840   0.8279   0.8677   0.8866   0.8961   0.9203
   0.9833   1.0130   1.0344   1.0873   1.1351   1.1601   1.2272   1.2604
   1.2842   1.2921   1.3267   1.3923   1.4205   1.4510   1.4583   1.4826
   1.5225   1.5454   1.5731   1.6002   1.6367   1.6540   1.6839   1.7008
   1.7294   1.7419   1.7896   1.8149   1.8437   1.8776   1.9101   1.9414
   1.9780   2.0073   2.0247   2.0727   2.0897   2.1154   2.1377   2.1601
   2.1836   2.2170   2.2657   2.2946   2.3136   2.3831   2.4104   2.4558
   2.4953   2.5414   2.6144   2.6562   2.7448   2.7684   2.7854   2.8164
   2.8478   2.9377   2.9852   3.0906
     cgsolve_all iterations  72    anorm=    0.72E-07
     cgsolve_all iterations  72    anorm=    0.72E-07
     cgsolve_all iterations  72    anorm=    0.75E-07

     End of magnetic susceptibility calculation

     f-sum rule (1st term):
          -456.0361          0.0428         -0.0037
             0.0416       -456.1225          0.0558
            -0.0028          0.0554       -456.2565

     f-sum rule (2nd term):
           -11.3699         -0.0434          0.0045
            -0.0445        -11.4227         -0.0559
             0.0042         -0.0554        -11.2882

     f-sum rule (should be  -467.5440):
          -467.4060         -0.0006          0.0008
            -0.0028       -467.5452         -0.0000
             0.0014         -0.0000       -467.5447

     chi_bare pGv (HH) in paratec units:
      -121.919285      0.688239     -0.070790
         0.685981   -122.792287     -0.369748
        -0.114040     -0.444423   -120.352274

      -121.919285      0.688239     -0.070790
         0.685981   -122.792287     -0.369748
        -0.114040     -0.444423   -120.352274

     chi_bare vGv (VV) in paratec units:
      -118.797332      0.879062     -0.111025
         0.878924   -119.909331     -0.364525
        -0.111228     -0.364268   -117.920911

      -118.797332      0.879062     -0.111025
         0.878924   -119.909331     -0.364525
        -0.111228     -0.364268   -117.920911

     chi_bare pGv (HH) in 10^{-6} cm^3/mol:
          -579.3719          3.2706         -0.3364
             3.2598       -583.5205         -1.7571
            -0.5419         -2.1119       -571.9254

     chi_bare vGv (VV) in 10^{-6} cm^3/mol:
          -564.5361          4.1774         -0.5276
             4.1767       -569.8204         -1.7323
            -0.5286         -1.7310       -560.3713

     Contributions to the NMR chemical shifts: -------------------------------

     Macroscopic shape contribution in ppm:                    7.16
             7.1753         -0.0000          0.0000
            -0.0000          7.2266          0.0000
             0.0000          0.0000          7.0830


     Core contribution in ppm:

     Atom  1  O   pos: ( -0.777165  0.858133  1.983197)  core sigma:         271.07
     Atom  2  H   pos: ( -0.837020  1.655824  0.070112)  core sigma:           0.00
     Atom  3  H   pos: ( -1.054246  1.727881  0.027683)  core sigma:           0.00
     Atom  4  O   pos: (  0.685433 -0.410408  1.793577)  core sigma:         271.07
     Atom  5  H   pos: (  0.575851 -0.506705  1.763518)  core sigma:           0.00
     Atom  6  H   pos: (  0.669100 -0.299157  1.691203)  core sigma:           0.00
     Atom  7  O   pos: ( -0.320868  0.688572  1.930396)  core sigma:         271.07
     Atom  8  H   pos: ( -0.555247  1.556118  0.031473)  core sigma:           0.00
     Atom  9  H   pos: ( -0.340929  1.520884 -0.030244)  core sigma:           0.00
     Atom 10  O   pos: ( -0.528905  0.266888  2.036477)  core sigma:         271.07
     Atom 11  H   pos: ( -0.714144  1.270130  0.082267)  core sigma:           0.00
     Atom 12  H   pos: ( -0.581924  1.086374  0.118227)  core sigma:           0.00
     Atom 13  O   pos: (  0.340371 -0.193045  1.963550)  core sigma:         271.07
     Atom 14  H   pos: (  0.076382  0.740407  0.022910)  core sigma:           0.00
     Atom 15  H   pos: (  0.268632  0.595354  0.034139)  core sigma:           0.00
     Atom 16  O   pos: ( -0.504817  0.912206  1.660727)  core sigma:         271.07
     Atom 17  H   pos: ( -0.569111  0.970663  1.540769)  core sigma:           0.00
     Atom 18  H   pos: ( -0.556617  0.985675  1.772995)  core sigma:           0.00
     Atom 19  O   pos: ( -0.254425  1.315370  0.505592)  core sigma:         271.07
     Atom 20  H   pos: ( -0.130018  1.374305  0.461280)  core sigma:           0.00
     Atom 21  H   pos: ( -0.349278  1.428904  0.503952)  core sigma:           0.00
     Atom 22  O   pos: (  0.067730  0.352359  1.840098)  core sigma:         271.07
     Atom 23  H   pos: ( -0.038143  0.420585  1.769367)  core sigma:           0.00
     Atom 24  H   pos: (  0.095823  0.223103  1.762335)  core sigma:           0.00
     Atom 25  Ca  pos: ( -0.202375  1.266470  0.868512)  core sigma:        1265.05
     Atom 26  Si  pos: ( -0.692202  1.215575  0.732971)  core sigma:         837.79
     Atom 27  O   pos: ( -0.882561  1.154608  0.864520)  core sigma:         271.07
     Atom 28  O   pos: ( -0.546402  1.348764  0.869623)  core sigma:         271.07
     Atom 29  O   pos: ( -0.582134  1.010549  0.653465)  core sigma:         271.07
     Atom 30  O   pos: ( -0.759640  1.313333  0.521200)  core sigma:         271.07
     Atom 31  Ca  pos: (  0.732306 -0.105321  0.849407)  core sigma:        1265.05
     Atom 32  Si  pos: (  0.227435 -0.042298  0.683375)  core sigma:         837.79
     Atom 33  O   pos: (  0.077482 -0.181242  0.809988)  core sigma:         271.07
     Atom 34  O   pos: (  0.404383  0.027015  0.830781)  core sigma:         271.07
     Atom 35  O   pos: (  0.315854 -0.157171  0.482174)  core sigma:         271.07
     Atom 36  Ca  pos: ( -0.359162  0.782145  1.200735)  core sigma:        1265.05
     Atom 37  Si  pos: ( -0.869437  0.782449  1.373456)  core sigma:         837.79
     Atom 38  O   pos: ( -0.779462  1.009426  1.367281)  core sigma:         271.07
     Atom 39  O   pos: ( -0.016169  0.692001  1.203107)  core sigma:         271.07
     Atom 40  O   pos: ( -0.965145  0.745198  1.592205)  core sigma:         271.07
     Atom 41  Ca  pos: ( -0.756776  1.287367  1.177151)  core sigma:        1265.05
     Atom 42  Si  pos: (  1.015143 -0.525118  1.352662)  core sigma:         837.79
     Atom 43  O   pos: ( -0.281198  1.051792  1.350944)  core sigma:         271.07
     Atom 44  O   pos: (  0.160197 -0.428679  1.164151)  core sigma:         271.07
     Atom 45  O   pos: (  0.801361 -0.403341  1.322170)  core sigma:         271.07
     Atom 46  O   pos: (  0.107572 -0.459981  1.558329)  core sigma:         271.07
     Atom 47  Ca  pos: ( -0.165924  0.993641  1.682047)  core sigma:        1265.05
     Atom 48  Ca  pos: (  0.012546 -0.231484  1.761071)  core sigma:        1265.05
     Atom 49  Si  pos: ( -0.728091  1.531674  0.417092)  core sigma:         837.79
     Atom 50  O   pos: ( -0.735303  1.505699  0.178545)  core sigma:         271.07
     Atom 51  O   pos: (  0.717674 -0.174018  0.495053)  core sigma:         271.07
     Atom 52  O   pos: (  0.411460 -0.668838  1.727801)  core sigma:         271.07
     Atom 53  H   pos: (  0.443406 -0.780585  1.819383)  core sigma:           0.00
     Atom 54  H   pos: ( -0.813110  1.096176  1.589792)  core sigma:           0.00
     Atom 55  O   pos: ( -0.426122  1.008454  0.305544)  core sigma:         271.07
     Atom 56  H   pos: ( -0.342054  1.123180  0.342010)  core sigma:           0.00
     Atom 57  H   pos: ( -0.515426  1.007063  0.424546)  core sigma:           0.00
     Atom 58  O   pos: ( -0.215257  1.645984  0.219990)  core sigma:         271.07
     Atom 59  H   pos: (  0.137754 -0.134276  0.307218)  core sigma:           0.00
     Atom 60  H   pos: ( -0.338314  1.670352  0.294409)  core sigma:           0.00
     Atom 61  O   pos: (  0.477691  0.467625  0.156095)  core sigma:         271.07
     Atom 62  H   pos: (  0.512785  0.334487  0.208348)  core sigma:           0.00
     Atom 63  H   pos: (  0.662297 -0.408115  2.031431)  core sigma:           0.00
     Atom 64  O   pos: (  0.052684 -0.615131  1.980281)  core sigma:         271.07
     Atom 65  H   pos: (  0.831725  0.194703  0.092517)  core sigma:           0.00
     Atom 66  H   pos: (  0.042396  0.280836  0.009312)  core sigma:           0.00
     Atom 67  O   pos: (  0.702314  0.176380  0.295121)  core sigma:         271.07
     Atom 68  H   pos: (  0.699556  0.051551  0.374500)  core sigma:           0.00
     Atom 69  H   pos: ( -0.208928  0.292802  0.365741)  core sigma:           0.00
     Atom 70  Ca  pos: (  0.459529  0.368276  0.859131)  core sigma:        1265.05
     Atom 71  Si  pos: ( -0.022009  0.337628  0.670563)  core sigma:         837.79
     Atom 72  O   pos: ( -0.205774  0.252395  0.807362)  core sigma:         271.07
     Atom 73  O   pos: (  0.116385  0.458897  0.829164)  core sigma:         271.07
     Atom 74  O   pos: (  0.111760  0.146738  0.587250)  core sigma:         271.07
     Atom 75  O   pos: ( -0.086346  0.456008  0.473262)  core sigma:         271.07
     Atom 76  Ca  pos: (  0.072451  0.788288  0.893779)  core sigma:        1265.05
     Atom 77  Si  pos: ( -0.460375  0.832253  0.777013)  core sigma:         837.79
     Atom 78  O   pos: ( -0.598229  0.777277  0.966050)  core sigma:         271.07
     Atom 79  O   pos: ( -0.250136  0.916094  0.862126)  core sigma:         271.07
     Atom 80  O   pos: ( -0.444755  0.645558  0.630402)  core sigma:         271.07
     Atom 81  Ca  pos: (  0.221039 -0.082755  1.133730)  core sigma:        1265.05
     Atom 82  Si  pos: (  0.733091 -0.161675  1.332617)  core sigma:         837.79
     Atom 83  O   pos: ( -0.111956 -0.003672  1.198113)  core sigma:         271.07
     Atom 84  O   pos: (  0.523988 -0.175881  1.215115)  core sigma:         271.07
     Atom 85  O   pos: ( -0.283245 -0.090609  1.559903)  core sigma:         271.07
     Atom 86  Ca  pos: ( -0.072299  0.337960  1.129075)  core sigma:        1265.05
     Atom 87  Si  pos: ( -0.582339  0.402140  1.332752)  core sigma:         837.79
     Atom 88  O   pos: (  0.241961  0.247537  1.246610)  core sigma:         271.07
     Atom 89  O   pos: ( -0.398926  0.431330  1.176492)  core sigma:         271.07
     Atom 90  O   pos: ( -0.663727  0.639141  1.370328)  core sigma:         271.07
     Atom 91  O   pos: ( -0.516016  0.349849  1.558093)  core sigma:         271.07
     Atom 92  Ca  pos: (  0.483776  0.055613  1.745089)  core sigma:        1265.05
     Atom 93  Ca  pos: ( -0.670299  0.594399  1.744605)  core sigma:        1265.05
     Atom 94  Ca  pos: ( -0.289234  0.669888  0.338648)  core sigma:        1265.05
     Atom 95  O   pos: ( -0.137995  0.793802  0.059737)  core sigma:         271.07
     Atom 96  H   pos: ( -0.145306  0.936935  0.053199)  core sigma:           0.00
     Atom 97  O   pos: (  0.164974  0.040683  1.640961)  core sigma:         271.07
     Atom 98  H   pos: (  0.154779  0.102092  1.510659)  core sigma:           0.00

     Bare contribution in ppm:

     Atom  1  O   pos: ( -0.777165  0.858133  1.983197)  bare sigma:          63.67
            61.6723         -4.2081          0.2455
            -6.7020         60.8994         -8.3917
             2.9241        -10.3812         68.4364

     Atom  2  H   pos: ( -0.837020  1.655824  0.070112)  bare sigma:           8.31
             6.9447        -13.5869         11.9213
           -14.1771          5.6991        -15.1357
            13.5914        -16.0050         12.2742

     Atom  3  H   pos: ( -1.054246  1.727881  0.027683)  bare sigma:          15.09
            26.1918          1.1447        -12.8875
             1.0192          3.4502         -3.2206
           -12.2835         -3.3755         15.6219

     Atom  4  O   pos: (  0.685433 -0.410408  1.793577)  bare sigma:          63.59
            59.2977          9.8812         -3.0263
             7.9079         67.1838         -4.4884
            -4.5485         -7.4888         64.2824

     Atom  5  H   pos: (  0.575851 -0.506705  1.763518)  bare sigma:          12.04
            17.1894         17.8696          4.0749
            17.0302         17.9845          4.1540
             3.9336          4.3023          0.9589

     Atom  6  H   pos: (  0.669100 -0.299157  1.691203)  bare sigma:          10.62
            -0.8081          1.5057         -0.7033
             1.9158         19.6087        -18.1898
            -1.1797        -19.1304         13.0518

     Atom  7  O   pos: ( -0.320868  0.688572  1.930396)  bare sigma:          74.38
            81.7728          0.4691         -1.7449
             0.6207         65.0260          1.1311
            -4.0368          0.1076         76.3532

     Atom  8  H   pos: ( -0.555247  1.556118  0.031473)  bare sigma:          13.30
            18.9930          2.8318        -14.6290
             2.7601         -0.4003         -2.6518
           -16.8485         -2.7638         21.3156

     Atom  9  H   pos: ( -0.340929  1.520884 -0.030244)  bare sigma:          19.50
            28.4077         -2.9829          5.7790
            -3.7066         11.9449         -0.5883
             6.3360         -0.2831         18.1576

     Atom 10  O   pos: ( -0.528905  0.266888  2.036477)  bare sigma:          73.50
            68.1592         -3.8977          6.3800
            -3.9311         77.5349          5.9063
             4.1456          7.7553         74.7909

     Atom 11  H   pos: ( -0.714144  1.270130  0.082267)  bare sigma:          14.44
             4.0190         -6.4085         -1.0005
            -6.9521         28.6585         10.7486
            -1.7442         12.5447         10.6397

     Atom 12  H   pos: ( -0.581924  1.086374  0.118227)  bare sigma:          14.99
            14.4483         -8.6083         14.5633
            -7.7368         10.1339         -6.2137
            14.6476         -6.7418         20.3994

     Atom 13  O   pos: (  0.340371 -0.193045  1.963550)  bare sigma:          69.43
            77.3722         -6.1140         -4.0984
            -6.3040         68.4826         -2.8698
            -3.4632         -2.2619         62.4215

     Atom 14  H   pos: (  0.076382  0.740407  0.022910)  bare sigma:           9.56
            26.4901        -12.1229        -11.0243
           -10.6668          0.4692          4.4582
           -12.2109          5.2838          1.7125

     Atom 15  H   pos: (  0.268632  0.595354  0.034139)  bare sigma:          16.93
            19.3410         -9.9418          7.5238
           -10.4897         16.6748         -7.8697
             8.8497         -8.3264         14.7761

     Atom 16  O   pos: ( -0.504817  0.912206  1.660727)  bare sigma:          61.59
            66.4942         -1.8443          1.9676
            -2.5540         56.1038         -3.5687
             1.2808         -1.9948         62.1583

     Atom 17  H   pos: ( -0.569111  0.970663  1.540769)  bare sigma:          13.73
            13.4074         -3.1058          9.5932
            -3.5978          6.4859         -6.4247
             8.2611         -4.6016         21.3035

     Atom 18  H   pos: ( -0.556617  0.985675  1.772995)  bare sigma:          18.85
            17.8532         -3.4438         -4.9424
            -3.4418         15.9528          4.8081
            -4.1938          3.6111         22.7318

     Atom 19  O   pos: ( -0.254425  1.315370  0.505592)  bare sigma:          70.87
            73.5502         -0.7572         -0.4916
             0.2565         71.2196         -0.1387
             0.4172         -0.7023         67.8285

     Atom 20  H   pos: ( -0.130018  1.374305  0.461280)  bare sigma:          18.47
            27.8700          6.2715         -3.9682
             7.5266         15.1889         -2.9425
            -4.2714         -2.8918         12.3489

     Atom 21  H   pos: ( -0.349278  1.428904  0.503952)  bare sigma:          15.18
            19.4543        -11.4808         -0.6171
           -12.5870         20.0508         -1.0071
            -0.1479         -1.9279          6.0457

     Atom 22  O   pos: (  0.067730  0.352359  1.840098)  bare sigma:          68.50
            65.0534          2.1026         -2.5054
             0.4993         77.8213          4.8252
            -4.0984          4.0713         62.6386

     Atom 23  H   pos: ( -0.038143  0.420585  1.769367)  bare sigma:          19.55
            22.4142         -6.8140          3.7622
            -5.8171         20.6495         -3.4983
             4.0866         -4.3554         15.5820

     Atom 24  H   pos: (  0.095823  0.223103  1.762335)  bare sigma:          10.44
            -0.5632         -6.9196         -3.8756
            -8.1840         25.3853         14.8474
            -4.8233         15.2172          6.5018

     Atom 25  Ca  pos: ( -0.202375  1.266470  0.868512)  bare sigma:         103.82
           104.6278         -1.7083          4.9157
            -2.1090        107.4557          0.3642
             5.2065         -0.2000         99.3861

     Atom 26  Si  pos: ( -0.692202  1.215575  0.732971)  bare sigma:         -27.84
           -26.6892          2.9906         -0.5912
             2.9422        -29.7848         -0.6548
            -0.4695         -0.9182        -27.0443

     Atom 27  O   pos: ( -0.882561  1.154608  0.864520)  bare sigma:          32.56
            32.8979         -0.1068          0.7636
            -0.4527         39.0864         -0.2243
             2.6204          0.6507         25.6945

     Atom 28  O   pos: ( -0.546402  1.348764  0.869623)  bare sigma:          37.47
            44.2922         -1.2012         -1.2845
            -1.9927         41.4468         -2.7122
            -3.8382         -3.9340         26.6833

     Atom 29  O   pos: ( -0.582134  1.010549  0.653465)  bare sigma:          49.86
            44.1593         -8.3621         -1.1122
            -8.1806         54.8403         -1.9779
            -3.1577         -2.7313         50.5672

     Atom 30  O   pos: ( -0.759640  1.313333  0.521200)  bare sigma:          55.36
            48.3023         -4.0375          1.8087
            -2.8068         59.2957        -10.2712
             0.8789         -9.2570         58.4953

     Atom 31  Ca  pos: (  0.732306 -0.105321  0.849407)  bare sigma:         106.84
           105.8942         -1.1914          1.8952
            -1.5096        114.0391          0.9415
             1.6285          1.1427        100.5880

     Atom 32  Si  pos: (  0.227435 -0.042298  0.683375)  bare sigma:         -27.59
           -25.9940          1.5907          0.7583
             2.0146        -28.8052         -1.0561
             0.8896         -0.7152        -27.9597

     Atom 33  O   pos: (  0.077482 -0.181242  0.809988)  bare sigma:          32.93
            34.9326          0.3363         -0.5734
             1.6948         41.6635         -0.4400
             1.6009          1.1888         22.2065

     Atom 34  O   pos: (  0.404383  0.027015  0.830781)  bare sigma:          32.26
            35.1962          0.7389          0.1775
            -0.3251         39.9551          2.1187
            -3.5034          0.0800         21.6271

     Atom 35  O   pos: (  0.315854 -0.157171  0.482174)  bare sigma:          51.79
            54.8089         -6.8563         -2.9556
            -7.4198         47.2407          5.7735
            -1.9831          4.8855         53.3336

     Atom 36  Ca  pos: ( -0.359162  0.782145  1.200735)  bare sigma:          98.00
            93.6056          5.6480          9.9630
             5.9565        106.3168         10.3318
            10.6976          9.4079         94.0639

     Atom 37  Si  pos: ( -0.869437  0.782449  1.373456)  bare sigma:         -27.91
           -30.1991          3.5088          1.2899
             3.0258        -29.0079          1.5488
             1.5073          0.8333        -24.5354

     Atom 38  O   pos: ( -0.779462  1.009426  1.367281)  bare sigma:          36.24
            25.7995          2.9264         -1.0352
             3.7590         45.0108        -12.6414
            -3.5865        -15.9371         37.9174

     Atom 39  O   pos: ( -0.016169  0.692001  1.203107)  bare sigma:          29.30
            24.1384         -0.2806         -0.8285
             1.4721         21.4957         -2.4855
             0.4013         -1.9252         42.2564

     Atom 40  O   pos: ( -0.965145  0.745198  1.592205)  bare sigma:          28.83
            30.7893        -11.3676          1.6229
           -13.5567         35.2207          1.6550
             3.0465          0.1340         20.4696

     Atom 41  Ca  pos: ( -0.756776  1.287367  1.177151)  bare sigma:         102.17
            97.6727          1.9736         -0.7868
             1.2780        109.3530         -6.4624
            -0.1664         -5.7001         99.4816

     Atom 42  Si  pos: (  1.015143 -0.525118  1.352662)  bare sigma:         -27.95
           -31.0821          2.1765         -0.6121
             1.9099        -27.1992         -0.8420
            -0.0180         -0.5573        -25.5693

     Atom 43  O   pos: ( -0.281198  1.051792  1.350944)  bare sigma:          27.90
            16.2504          8.9929          4.0956
             6.8310         36.9917         12.1070
             5.7345         17.5233         30.4716

     Atom 44  O   pos: (  0.160197 -0.428679  1.164151)  bare sigma:          25.10
            27.7991          1.1448         -2.9916
            -0.1204         20.4595          0.6066
            -0.8815         -0.1271         27.0325

     Atom 45  O   pos: (  0.801361 -0.403341  1.322170)  bare sigma:          47.63
            52.3893         -7.2011          2.4673
            -4.0818         45.9018          0.8482
             2.9534          0.2225         44.6019

     Atom 46  O   pos: (  0.107572 -0.459981  1.558329)  bare sigma:          25.62
            12.6382        -10.8155        -10.5274
            -9.3973         38.3398         17.1722
            -9.5464         13.8394         25.8863

     Atom 47  Ca  pos: ( -0.165924  0.993641  1.682047)  bare sigma:         101.76
           104.1938         -7.4334          0.3235
            -6.9487        103.3596          1.3273
             0.6583          2.4204         97.7293

     Atom 48  Ca  pos: (  0.012546 -0.231484  1.761071)  bare sigma:         101.71
            91.0869          1.0523         -4.3463
             1.8999        107.7667         13.8683
            -5.6276         13.4899        106.2719

     Atom 49  Si  pos: ( -0.728091  1.531674  0.417092)  bare sigma:         -27.64
           -26.8598          2.9518          2.4834
             3.0798        -32.0949          0.4659
             1.9810          0.5452        -23.9713

     Atom 50  O   pos: ( -0.735303  1.505699  0.178545)  bare sigma:          49.91
            42.7463         -4.6014          1.7883
            -5.8101         43.7865         -2.0719
             2.2039          0.0250         63.1830

     Atom 51  O   pos: (  0.717674 -0.174018  0.495053)  bare sigma:          42.81
            41.6384          1.7517          1.4951
             2.4234         39.2574         -0.3821
             2.0326          0.3877         47.5280

     Atom 52  O   pos: (  0.411460 -0.668838  1.727801)  bare sigma:          57.94
            58.2985         -0.3979          4.3671
             0.7504         53.7538         -0.3445
             2.4785          0.4304         61.7757

     Atom 53  H   pos: (  0.443406 -0.780585  1.819383)  bare sigma:          13.31
             4.0843         -4.9874          3.4290
            -3.8756         18.4741        -15.5130
             2.3307        -14.9032         17.3648

     Atom 54  H   pos: ( -0.813110  1.096176  1.589792)  bare sigma:          11.54
             2.2837         -2.0552         -3.3100
            -2.0488          3.7740          8.9784
            -2.9686          8.7635         28.5720

     Atom 55  O   pos: ( -0.426122  1.008454  0.305544)  bare sigma:          69.18
            65.8868         -0.9593          0.0215
            -0.4159         68.2482          3.2248
             0.7505          1.2214         73.4106

     Atom 56  H   pos: ( -0.342054  1.123180  0.342010)  bare sigma:          15.81
            12.6678         10.8492          3.1093
            11.4185         23.3371          7.5164
             4.0019          8.2557         11.4157

     Atom 57  H   pos: ( -0.515426  1.007063  0.424546)  bare sigma:          13.21
             8.4119          0.4131        -13.4765
            -0.3033          3.6663          0.9405
           -13.8646         -0.7189         27.5495

     Atom 58  O   pos: ( -0.215257  1.645984  0.219990)  bare sigma:          71.14
            81.5032         -1.0306         -1.0994
             0.7974         56.9577         -3.3353
            -0.5225         -2.3947         74.9722

     Atom 59  H   pos: (  0.137754 -0.134276  0.307218)  bare sigma:          15.28
            23.2799         -0.5692         13.2983
            -0.1537          1.7414         -0.0492
            14.5278         -0.4544         20.8074

     Atom 60  H   pos: ( -0.338314  1.670352  0.294409)  bare sigma:          16.87
            26.9510         -2.3346         -9.8425
            -2.5519          6.7202          0.2389
           -11.1867          0.2016         16.9495

     Atom 61  O   pos: (  0.477691  0.467625  0.156095)  bare sigma:          68.83
            66.7264         -1.2155          6.1590
            -2.5785         65.9956         -1.7502
             5.7150         -1.5780         73.7661

     Atom 62  H   pos: (  0.512785  0.334487  0.208348)  bare sigma:          14.47
             9.3653         -8.1813          5.4014
            -9.0822         23.4851        -10.4247
             5.1109         -8.5390         10.5605

     Atom 63  H   pos: (  0.662297 -0.408115  2.031431)  bare sigma:          13.03
             3.3696         -1.0922         -4.9309
            -1.2788          1.2406         -1.3408
            -4.7494         -1.6761         34.4782

     Atom 64  O   pos: (  0.052684 -0.615131  1.980281)  bare sigma:          74.91
            75.7323          1.7744         -6.4297
             1.5785         67.4707         -0.8810
            -7.7870         -1.1006         81.5300

     Atom 65  H   pos: (  0.831725  0.194703  0.092517)  bare sigma:          12.36
            10.6049          3.4621        -14.3081
             3.7410          1.8584         -6.8289
           -16.3369         -6.6660         24.6104

     Atom 66  H   pos: (  0.042396  0.280836  0.009312)  bare sigma:          20.55
            29.5459          2.9567          1.5301
             2.3971         15.1191          0.0825
             2.9236          0.4501         16.9802

     Atom 67  O   pos: (  0.702314  0.176380  0.295121)  bare sigma:          64.78
            58.3878          4.0219          2.8425
             4.5006         72.7263         -2.1650
             1.7307         -2.4573         63.2182

     Atom 68  H   pos: (  0.699556  0.051551  0.374500)  bare sigma:          13.72
             2.9886          1.3554          0.1579
             1.6547         27.3411        -12.6991
            -0.4001        -13.5114         10.8295

     Atom 69  H   pos: ( -0.208928  0.292802  0.365741)  bare sigma:          10.53
             7.0941         13.3918         11.7649
            12.6233         15.1634         10.9366
            11.6468         11.6965          9.3432

     Atom 70  Ca  pos: (  0.459529  0.368276  0.859131)  bare sigma:         105.09
           105.0850          1.4838          1.4621
             1.2689        110.9411         -3.6165
             2.3142         -3.8810         99.2446

     Atom 71  Si  pos: ( -0.022009  0.337628  0.670563)  bare sigma:         -27.66
           -29.2461          0.0282          3.1873
             0.6730        -29.5769         -2.3055
             2.6677         -2.2883        -24.1440

     Atom 72  O   pos: ( -0.205774  0.252395  0.807362)  bare sigma:          25.52
            22.7678         -0.3498          4.8891
             1.4079         35.3118          2.0680
             7.2858          3.5700         18.4845

     Atom 73  O   pos: (  0.116385  0.458897  0.829164)  bare sigma:          27.58
            27.3843         -3.7080         -2.2844
            -1.5497         42.0021          5.5134
            -4.5082          1.7022         13.3557

     Atom 74  O   pos: (  0.111760  0.146738  0.587250)  bare sigma:          55.04
            51.9680        -11.3707          0.7865
           -11.1952         62.5822         -0.9553
             1.6439         -0.4253         50.5783

     Atom 75  O   pos: ( -0.086346  0.456008  0.473262)  bare sigma:          37.76
            36.6101        -14.0316         23.2451
           -11.2303         43.9584        -12.1910
            16.7612         -6.9409         32.7011

     Atom 76  Ca  pos: (  0.072451  0.788288  0.893779)  bare sigma:          99.28
           100.2798         -3.8996         -0.5847
            -3.9750        107.1272         -2.1373
            -0.9156         -2.0085         90.4212

     Atom 77  Si  pos: ( -0.460375  0.832253  0.777013)  bare sigma:         -28.48
           -29.4626          1.8652         -0.8484
             1.7439        -28.0119          3.2682
            -1.0097          3.8916        -27.9512

     Atom 78  O   pos: ( -0.598229  0.777277  0.966050)  bare sigma:          25.22
            39.9509         -5.8040         11.5737
            -7.4842         14.2293          5.3556
            13.4183          3.2727         21.4919

     Atom 79  O   pos: ( -0.250136  0.916094  0.862126)  bare sigma:          32.48
            32.7220          1.0708         -0.3947
             2.1285         40.6227          0.8580
            -0.9894         -1.1977         24.0951

     Atom 80  O   pos: ( -0.444755  0.645558  0.630402)  bare sigma:          29.46
            19.9470          5.3290        -10.3836
             7.5267         22.3957         -4.3612
           -11.1848         -1.0967         46.0510

     Atom 81  Ca  pos: (  0.221039 -0.082755  1.133730)  bare sigma:         100.42
           107.3003         -4.9110          1.6388
            -4.8712        101.8958          1.6629
             1.2692          1.4028         92.0674

     Atom 82  Si  pos: (  0.733091 -0.161675  1.332617)  bare sigma:         -27.42
           -26.2507          3.4502         -0.6081
             3.9782        -32.4343         -1.1012
            -0.2776         -1.4921        -23.5846

     Atom 83  O   pos: ( -0.111956 -0.003672  1.198113)  bare sigma:          35.33
            38.2441          3.6395         -5.9944
             3.2044         39.6197         -5.8733
            -4.6328         -6.3379         28.1226

     Atom 84  O   pos: (  0.523988 -0.175881  1.215115)  bare sigma:          31.22
            39.6393         -3.3989          7.5055
            -6.0102         29.7023         -1.0983
             5.3131          0.3935         24.3152

     Atom 85  O   pos: ( -0.283245 -0.090609  1.559903)  bare sigma:          34.36
            33.8003         -9.7517        -11.2808
           -11.2275         30.9259          8.0309
            -7.9571          5.3310         38.3505

     Atom 86  Ca  pos: ( -0.072299  0.337960  1.129075)  bare sigma:         101.63
           106.4269         -4.3512          3.1188
            -4.0496        103.5193         -0.0061
             2.8346         -0.2924         94.9570

     Atom 87  Si  pos: ( -0.582339  0.402140  1.332752)  bare sigma:         -27.62
           -27.1810          4.5630          0.0426
             4.7019        -32.0962         -0.3734
             1.0600          0.4896        -23.5754

     Atom 88  O   pos: (  0.241961  0.247537  1.246610)  bare sigma:          36.81
            39.1556          2.1222          7.3061
             0.6328         38.1103          4.1654
             9.1047          6.9738         33.1662

     Atom 89  O   pos: ( -0.398926  0.431330  1.176492)  bare sigma:          29.50
            33.2052         -0.5727         -5.4645
            -2.9791         26.9930          1.7585
            -1.7130          0.5465         28.2890

     Atom 90  O   pos: ( -0.663727  0.639141  1.370328)  bare sigma:          46.39
            47.2816         -2.6253         -1.1319
            -1.8455         49.4508          0.1826
            -0.3100          0.7142         42.4421

     Atom 91  O   pos: ( -0.516016  0.349849  1.558093)  bare sigma:          23.51
            10.9780         -4.2854         -7.4518
            -4.6642         39.8097         -9.4023
            -6.3752         -4.2146         19.7468

     Atom 92  Ca  pos: (  0.483776  0.055613  1.745089)  bare sigma:          98.98
           101.3032         -6.7995         -4.0603
            -5.9109         99.0545         -0.3092
            -4.8976         -1.5268         96.5873

     Atom 93  Ca  pos: ( -0.670299  0.594399  1.744605)  bare sigma:         106.13
           106.1900          0.0125         -2.8839
            -0.2571        112.0306          6.2443
            -3.8046          6.8806        100.1560

     Atom 94  Ca  pos: ( -0.289234  0.669888  0.338648)  bare sigma:          97.81
            91.4863         -3.2497         -2.3489
            -4.1337         93.5699         -8.7355
            -1.4583        -10.1857        108.3823

     Atom 95  O   pos: ( -0.137995  0.793802  0.059737)  bare sigma:          54.33
            61.6915          3.1749        -13.5593
             2.3663         31.2816          2.9307
           -13.0495          2.3950         70.0224

     Atom 96  H   pos: ( -0.145306  0.936935  0.053199)  bare sigma:          20.29
            15.3889         -0.5906         -2.6411
            -0.8289         28.3656         -1.0755
            -2.7550         -0.5255         17.1065

     Atom 97  O   pos: (  0.164974  0.040683  1.640961)  bare sigma:          42.11
            53.4535          6.2955         -1.4800
             5.3499         48.6667          6.3824
            -1.2653         12.1864         24.2224

     Atom 98  H   pos: (  0.154779  0.102092  1.510659)  bare sigma:          17.75
            11.8865          1.7921          0.3531
             2.0300         15.7868         -6.7223
            -0.1493         -6.4109         25.5780

     Diamagnetic contribution in ppm:

     Atom  1  O   pos: ( -0.777165  0.858133  1.983197)  dia sigma:          18.17
            18.6632         -0.1960         -0.0910
            -0.1960         17.7681         -0.2832
            -0.0910         -0.2832         18.0807

     Atom  2  H   pos: ( -0.837020  1.655824  0.070112)  dia sigma:           0.85
             0.8475         -0.0000         -0.0000
            -0.0000          0.8475         -0.0000
            -0.0000         -0.0000          0.8475

     Atom  3  H   pos: ( -1.054246  1.727881  0.027683)  dia sigma:           0.97
             0.9732         -0.0000         -0.0000
            -0.0000          0.9732         -0.0000
            -0.0000         -0.0000          0.9732

     Atom  4  O   pos: (  0.685433 -0.410408  1.793577)  dia sigma:          18.21
            18.0698          0.3806          0.2199
             0.3806         18.4502         -0.2999
             0.2199         -0.2999         18.1185

     Atom  5  H   pos: (  0.575851 -0.506705  1.763518)  dia sigma:           0.93
             0.9346         -0.0000         -0.0000
            -0.0000          0.9346         -0.0000
            -0.0000         -0.0000          0.9346

     Atom  6  H   pos: (  0.669100 -0.299157  1.691203)  dia sigma:           0.90
             0.9046         -0.0000         -0.0000
            -0.0000          0.9046         -0.0000
            -0.0000         -0.0000          0.9046

     Atom  7  O   pos: ( -0.320868  0.688572  1.930396)  dia sigma:          18.03
            18.6197         -0.3044         -0.0894
            -0.3044         17.4156         -0.1768
            -0.0894         -0.1768         18.0454

     Atom  8  H   pos: ( -0.555247  1.556118  0.031473)  dia sigma:           0.93
             0.9345         -0.0000         -0.0000
            -0.0000          0.9345         -0.0000
            -0.0000         -0.0000          0.9345

     Atom  9  H   pos: ( -0.340929  1.520884 -0.030244)  dia sigma:           1.04
             1.0361         -0.0000         -0.0000
            -0.0000          1.0361         -0.0000
            -0.0000         -0.0000          1.0361

     Atom 10  O   pos: ( -0.528905  0.266888  2.036477)  dia sigma:          18.20
            17.9626         -0.5705          0.3099
            -0.5705         18.4286          0.0977
             0.3099          0.0977         18.1970

     Atom 11  H   pos: ( -0.714144  1.270130  0.082267)  dia sigma:           0.95
             0.9501         -0.0000         -0.0000
            -0.0000          0.9501         -0.0000
            -0.0000         -0.0000          0.9501

     Atom 12  H   pos: ( -0.581924  1.086374  0.118227)  dia sigma:           0.97
             0.9678         -0.0000         -0.0000
            -0.0000          0.9678         -0.0000
            -0.0000         -0.0000          0.9678

     Atom 13  O   pos: (  0.340371 -0.193045  1.963550)  dia sigma:          18.17
            18.2815         -0.5357          0.0091
            -0.5357         18.0602         -0.2581
             0.0091         -0.2581         18.1727

     Atom 14  H   pos: (  0.076382  0.740407  0.022910)  dia sigma:           0.88
             0.8769         -0.0000         -0.0000
            -0.0000          0.8769         -0.0000
            -0.0000         -0.0000          0.8769

     Atom 15  H   pos: (  0.268632  0.595354  0.034139)  dia sigma:           1.01
             1.0079         -0.0000         -0.0000
            -0.0000          1.0079         -0.0000
            -0.0000         -0.0000          1.0079

     Atom 16  O   pos: ( -0.504817  0.912206  1.660727)  dia sigma:          18.18
            17.7449         -0.3465          0.0314
            -0.3465         17.9286          0.1733
             0.0314          0.1733         18.8526

     Atom 17  H   pos: ( -0.569111  0.970663  1.540769)  dia sigma:           0.95
             0.9468         -0.0000         -0.0000
            -0.0000          0.9468         -0.0000
            -0.0000         -0.0000          0.9468

     Atom 18  H   pos: ( -0.556617  0.985675  1.772995)  dia sigma:           1.05
             1.0467         -0.0000         -0.0000
            -0.0000          1.0467         -0.0000
            -0.0000         -0.0000          1.0467

     Atom 19  O   pos: ( -0.254425  1.315370  0.505592)  dia sigma:          18.07
            18.6643         -0.1259         -0.3001
            -0.1259         18.0898         -0.1260
            -0.3001         -0.1260         17.4567

     Atom 20  H   pos: ( -0.130018  1.374305  0.461280)  dia sigma:           1.03
             1.0269         -0.0000         -0.0000
            -0.0000          1.0269         -0.0000
            -0.0000         -0.0000          1.0269

     Atom 21  H   pos: ( -0.349278  1.428904  0.503952)  dia sigma:           0.96
             0.9565         -0.0000         -0.0000
            -0.0000          0.9565         -0.0000
            -0.0000         -0.0000          0.9565

     Atom 22  O   pos: (  0.067730  0.352359  1.840098)  dia sigma:          17.98
            18.0270         -0.5152          0.3504
            -0.5152         18.1759          0.0882
             0.3504          0.0882         17.7237

     Atom 23  H   pos: ( -0.038143  0.420585  1.769367)  dia sigma:           1.04
             1.0362         -0.0000         -0.0000
            -0.0000          1.0362         -0.0000
            -0.0000         -0.0000          1.0362

     Atom 24  H   pos: (  0.095823  0.223103  1.762335)  dia sigma:           0.88
             0.8796         -0.0000         -0.0000
            -0.0000          0.8796         -0.0000
            -0.0000         -0.0000          0.8796

     Atom 25  Ca  pos: ( -0.202375  1.266470  0.868512)  dia sigma:          -4.23
            -4.2280          0.0076         -0.0184
             0.0076         -4.2433         -0.0045
            -0.0184         -0.0045         -4.2143

     Atom 26  Si  pos: ( -0.692202  1.215575  0.732971)  dia sigma:           1.95
             1.9421         -0.0292          0.0045
            -0.0292          1.9736         -0.0052
             0.0045         -0.0052          1.9434

     Atom 27  O   pos: ( -0.882561  1.154608  0.864520)  dia sigma:          17.84
            17.8963          0.0445         -0.1309
             0.0445         17.7684         -0.0630
            -0.1309         -0.0630         17.8553

     Atom 28  O   pos: ( -0.546402  1.348764  0.869623)  dia sigma:          17.71
            17.6940          0.0710          0.1374
             0.0710         17.7096          0.1000
             0.1374          0.1000         17.7280

     Atom 29  O   pos: ( -0.582134  1.010549  0.653465)  dia sigma:          18.29
            18.2020         -0.2833          0.0285
            -0.2833         18.4662          0.0045
             0.0285          0.0045         18.2104

     Atom 30  O   pos: ( -0.759640  1.313333  0.521200)  dia sigma:          18.32
            18.0947          0.0291          0.0848
             0.0291         18.3958         -0.2896
             0.0848         -0.2896         18.4720

     Atom 31  Ca  pos: (  0.732306 -0.105321  0.849407)  dia sigma:          -4.24
            -4.2366          0.0043         -0.0033
             0.0043         -4.2548         -0.0009
            -0.0033         -0.0009         -4.2172

     Atom 32  Si  pos: (  0.227435 -0.042298  0.683375)  dia sigma:           1.93
             1.9182         -0.0208         -0.0118
            -0.0208          1.9389          0.0195
            -0.0118          0.0195          1.9396

     Atom 33  O   pos: (  0.077482 -0.181242  0.809988)  dia sigma:          17.78
            17.7982          0.0894         -0.1523
             0.0894         17.7799         -0.0881
            -0.1523         -0.0881         17.7680

     Atom 34  O   pos: (  0.404383  0.027015  0.830781)  dia sigma:          17.76
            17.8074          0.0320          0.1376
             0.0320         17.6934          0.0897
             0.1376          0.0897         17.7912

     Atom 35  O   pos: (  0.315854 -0.157171  0.482174)  dia sigma:          18.32
            18.4182         -0.2193         -0.1823
            -0.2193         18.1514          0.2308
            -0.1823          0.2308         18.3964

     Atom 36  Ca  pos: ( -0.359162  0.782145  1.200735)  dia sigma:          -4.17
            -4.1705         -0.0207         -0.0297
            -0.0207         -4.1885         -0.0238
            -0.0297         -0.0238         -4.1423

     Atom 37  Si  pos: ( -0.869437  0.782449  1.373456)  dia sigma:           1.90
             1.9191         -0.0374         -0.0049
            -0.0374          1.9034         -0.0058
            -0.0049         -0.0058          1.8639

     Atom 38  O   pos: ( -0.779462  1.009426  1.367281)  dia sigma:          17.65
            17.5758          0.1531          0.0484
             0.1531         17.8022          0.0911
             0.0484          0.0911         17.5686

     Atom 39  O   pos: ( -0.016169  0.692001  1.203107)  dia sigma:          17.82
            17.8327          0.1110          0.1968
             0.1110         17.7578          0.0930
             0.1968          0.0930         17.8708

     Atom 40  O   pos: ( -0.965145  0.745198  1.592205)  dia sigma:          17.59
            17.5475         -0.0453         -0.0839
            -0.0453         17.4731         -0.0821
            -0.0839         -0.0821         17.7639

     Atom 41  Ca  pos: ( -0.756776  1.287367  1.177151)  dia sigma:          -4.20
            -4.2057         -0.0095         -0.0054
            -0.0095         -4.2190          0.0065
            -0.0054          0.0065         -4.1817

     Atom 42  Si  pos: (  1.015143 -0.525118  1.352662)  dia sigma:           1.97
             2.0049         -0.0239         -0.0021
            -0.0239          1.9657          0.0034
            -0.0021          0.0034          1.9447

     Atom 43  O   pos: ( -0.281198  1.051792  1.350944)  dia sigma:          17.87
            17.7601          0.0388          0.0361
             0.0388         18.0619         -0.0773
             0.0361         -0.0773         17.7850

     Atom 44  O   pos: (  0.160197 -0.428679  1.164151)  dia sigma:          17.88
            17.9006          0.0959         -0.1491
             0.0959         17.8139         -0.0738
            -0.1491         -0.0738         17.9352

     Atom 45  O   pos: (  0.801361 -0.403341  1.322170)  dia sigma:          18.25
            18.3268         -0.2138          0.0631
            -0.2138         18.4854          0.0338
             0.0631          0.0338         17.9366

     Atom 46  O   pos: (  0.107572 -0.459981  1.558329)  dia sigma:          17.80
            17.7124          0.0204          0.0938
             0.0204         17.7347         -0.0015
             0.0938         -0.0015         17.9415

     Atom 47  Ca  pos: ( -0.165924  0.993641  1.682047)  dia sigma:          -4.20
            -4.2032          0.0070         -0.0092
             0.0070         -4.2149         -0.0032
            -0.0092         -0.0032         -4.1911

     Atom 48  Ca  pos: (  0.012546 -0.231484  1.761071)  dia sigma:          -4.20
            -4.1700         -0.0069          0.0189
            -0.0069         -4.2188         -0.0338
             0.0189         -0.0338         -4.2047

     Atom 49  Si  pos: ( -0.728091  1.531674  0.417092)  dia sigma:           1.93
             1.9245         -0.0325         -0.0196
            -0.0325          1.9542         -0.0087
            -0.0196         -0.0087          1.8973

     Atom 50  O   pos: ( -0.735303  1.505699  0.178545)  dia sigma:          17.81
            17.6179         -0.0539          0.0027
            -0.0539         17.7409          0.0043
             0.0027          0.0043         18.0745

     Atom 51  O   pos: (  0.717674 -0.174018  0.495053)  dia sigma:          17.57
            17.6869          0.0827          0.0832
             0.0827         17.5490          0.0166
             0.0832          0.0166         17.4843

     Atom 52  O   pos: (  0.411460 -0.668838  1.727801)  dia sigma:          18.08
            17.5798         -0.0869          0.0193
            -0.0869         18.0578         -0.1812
             0.0193         -0.1812         18.6141

     Atom 53  H   pos: (  0.443406 -0.780585  1.819383)  dia sigma:           0.97
             0.9673         -0.0000         -0.0000
            -0.0000          0.9673         -0.0000
            -0.0000         -0.0000          0.9673

     Atom 54  H   pos: ( -0.813110  1.096176  1.589792)  dia sigma:           0.91
             0.9088         -0.0000         -0.0000
            -0.0000          0.9088         -0.0000
            -0.0000         -0.0000          0.9088

     Atom 55  O   pos: ( -0.426122  1.008454  0.305544)  dia sigma:          18.09
            18.1964          0.4872         -0.2914
             0.4872         18.0558          0.0958
            -0.2914          0.0958         18.0031

     Atom 56  H   pos: ( -0.342054  1.123180  0.342010)  dia sigma:           0.98
             0.9799         -0.0000         -0.0000
            -0.0000          0.9799         -0.0000
            -0.0000         -0.0000          0.9799

     Atom 57  H   pos: ( -0.515426  1.007063  0.424546)  dia sigma:           0.95
             0.9480         -0.0000         -0.0000
            -0.0000          0.9480         -0.0000
            -0.0000         -0.0000          0.9480

     Atom 58  O   pos: ( -0.215257  1.645984  0.219990)  dia sigma:          18.15
            18.7972         -0.1024          0.0261
            -0.1024         17.4222          0.1308
             0.0261          0.1308         18.2387

     Atom 59  H   pos: (  0.137754 -0.134276  0.307218)  dia sigma:           0.99
             0.9887         -0.0000         -0.0000
            -0.0000          0.9887         -0.0000
            -0.0000         -0.0000          0.9887

     Atom 60  H   pos: ( -0.338314  1.670352  0.294409)  dia sigma:           0.99
             0.9938         -0.0000         -0.0000
            -0.0000          0.9938         -0.0000
            -0.0000         -0.0000          0.9938

     Atom 61  O   pos: (  0.477691  0.467625  0.156095)  dia sigma:          18.14
            17.6206         -0.1634         -0.1379
            -0.1634         18.3204         -0.3331
            -0.1379         -0.3331         18.4697

     Atom 62  H   pos: (  0.512785  0.334487  0.208348)  dia sigma:           0.96
             0.9626         -0.0000         -0.0000
            -0.0000          0.9626         -0.0000
            -0.0000         -0.0000          0.9626

     Atom 63  H   pos: (  0.662297 -0.408115  2.031431)  dia sigma:           0.94
             0.9428         -0.0000         -0.0000
            -0.0000          0.9428         -0.0000
            -0.0000         -0.0000          0.9428

     Atom 64  O   pos: (  0.052684 -0.615131  1.980281)  dia sigma:          18.07
            18.6809          0.3229         -0.0001
             0.3229         17.4545         -0.1418
            -0.0001         -0.1418         18.0624

     Atom 65  H   pos: (  0.831725  0.194703  0.092517)  dia sigma:           0.92
             0.9185         -0.0000         -0.0000
            -0.0000          0.9185         -0.0000
            -0.0000         -0.0000          0.9185

     Atom 66  H   pos: (  0.042396  0.280836  0.009312)  dia sigma:           1.05
             1.0508         -0.0000         -0.0000
            -0.0000          1.0508         -0.0000
            -0.0000         -0.0000          1.0508

     Atom 67  O   pos: (  0.702314  0.176380  0.295121)  dia sigma:          18.08
            17.7582          0.3161          0.2022
             0.3161         18.4731         -0.1580
             0.2022         -0.1580         18.0025

     Atom 68  H   pos: (  0.699556  0.051551  0.374500)  dia sigma:           0.95
             0.9545         -0.0000         -0.0000
            -0.0000          0.9545         -0.0000
            -0.0000         -0.0000          0.9545

     Atom 69  H   pos: ( -0.208928  0.292802  0.365741)  dia sigma:           0.90
             0.8952         -0.0000         -0.0000
            -0.0000          0.8952         -0.0000
            -0.0000         -0.0000          0.8952

     Atom 70  Ca  pos: (  0.459529  0.368276  0.859131)  dia sigma:          -4.23
            -4.2323          0.0022         -0.0027
             0.0022         -4.2424          0.0105
            -0.0027          0.0105         -4.2055

     Atom 71  Si  pos: ( -0.022009  0.337628  0.670563)  dia sigma:           1.92
             1.9317         -0.0127         -0.0178
            -0.0127          1.9454          0.0230
            -0.0178          0.0230          1.8837

     Atom 72  O   pos: ( -0.205774  0.252395  0.807362)  dia sigma:          17.75
            17.7984          0.0445         -0.1619
             0.0445         17.6639         -0.0803
            -0.1619         -0.0803         17.7787

     Atom 73  O   pos: (  0.116385  0.458897  0.829164)  dia sigma:          17.75
            17.7373          0.0314          0.1293
             0.0314         17.6969          0.0783
             0.1293          0.0783         17.8139

     Atom 74  O   pos: (  0.111760  0.146738  0.587250)  dia sigma:          18.28
            18.2423         -0.3090          0.0069
            -0.3090         18.4933         -0.0106
             0.0069         -0.0106         18.1054

     Atom 75  O   pos: ( -0.086346  0.456008  0.473262)  dia sigma:          17.78
            17.6117          0.0733          0.1692
             0.0733         17.7959         -0.0994
             0.1692         -0.0994         17.9332

     Atom 76  Ca  pos: (  0.072451  0.788288  0.893779)  dia sigma:          -4.21
            -4.2183          0.0148         -0.0009
             0.0148         -4.2328          0.0084
            -0.0009          0.0084         -4.1748

     Atom 77  Si  pos: ( -0.460375  0.832253  0.777013)  dia sigma:           1.99
             1.9912         -0.0205          0.0124
            -0.0205          2.0017         -0.0378
             0.0124         -0.0378          1.9812

     Atom 78  O   pos: ( -0.598229  0.777277  0.966050)  dia sigma:          17.75
            17.7591         -0.0146         -0.1412
            -0.0146         17.7048         -0.0341
            -0.1412         -0.0341         17.7954

     Atom 79  O   pos: ( -0.250136  0.916094  0.862126)  dia sigma:          17.71
            17.7897          0.0727          0.1183
             0.0727         17.6531          0.0132
             0.1183          0.0132         17.6939

     Atom 80  O   pos: ( -0.444755  0.645558  0.630402)  dia sigma:          17.75
            17.5849          0.0560          0.0159
             0.0560         17.8879          0.1107
             0.0159          0.1107         17.7651

     Atom 81  Ca  pos: (  0.221039 -0.082755  1.133730)  dia sigma:          -4.20
            -4.2313          0.0022         -0.0085
             0.0022         -4.2027         -0.0067
            -0.0085         -0.0067         -4.1717

     Atom 82  Si  pos: (  0.733091 -0.161675  1.332617)  dia sigma:           1.91
             1.8993         -0.0331         -0.0040
            -0.0331          1.9557          0.0083
            -0.0040          0.0083          1.8796

     Atom 83  O   pos: ( -0.111956 -0.003672  1.198113)  dia sigma:          17.75
            17.7345          0.1126         -0.1296
             0.1126         17.7451         -0.1315
            -0.1296         -0.1315         17.7750

     Atom 84  O   pos: (  0.523988 -0.175881  1.215115)  dia sigma:          17.82
            17.9091          0.0639          0.1273
             0.0639         17.6996          0.0559
             0.1273          0.0559         17.8517

     Atom 85  O   pos: ( -0.283245 -0.090609  1.559903)  dia sigma:          17.76
            17.6266          0.0006         -0.0323
             0.0006         17.6252         -0.0072
            -0.0323         -0.0072         18.0343

     Atom 86  Ca  pos: ( -0.072299  0.337960  1.129075)  dia sigma:          -4.21
            -4.2315         -0.0026         -0.0087
            -0.0026         -4.2088          0.0020
            -0.0087          0.0020         -4.1930

     Atom 87  Si  pos: ( -0.582339  0.402140  1.332752)  dia sigma:           1.91
             1.8978         -0.0402         -0.0100
            -0.0402          1.9609          0.0011
            -0.0100          0.0011          1.8657

     Atom 88  O   pos: (  0.241961  0.247537  1.246610)  dia sigma:          17.72
            17.7765          0.1411          0.1094
             0.1411         17.6934          0.0702
             0.1094          0.0702         17.6916

     Atom 89  O   pos: ( -0.398926  0.431330  1.176492)  dia sigma:          17.81
            17.8758          0.0643         -0.1769
             0.0643         17.6795         -0.0454
            -0.1769         -0.0454         17.8671

     Atom 90  O   pos: ( -0.663727  0.639141  1.370328)  dia sigma:          18.26
            18.3360         -0.2637         -0.0297
            -0.2637         18.4537          0.0672
            -0.0297          0.0672         17.9971

     Atom 91  O   pos: ( -0.516016  0.349849  1.558093)  dia sigma:          17.79
            17.6943         -0.0183          0.0729
            -0.0183         17.6413          0.0016
             0.0729          0.0016         18.0457

     Atom 92  Ca  pos: (  0.483776  0.055613  1.745089)  dia sigma:          -4.21
            -4.2144          0.0090          0.0120
             0.0090         -4.2150          0.0173
             0.0120          0.0173         -4.2016

     Atom 93  Ca  pos: ( -0.670299  0.594399  1.744605)  dia sigma:          -4.21
            -4.2096          0.0110          0.0146
             0.0110         -4.2215         -0.0140
             0.0146         -0.0140         -4.1941

     Atom 94  Ca  pos: ( -0.289234  0.669888  0.338648)  dia sigma:          -4.20
            -4.1895          0.0189          0.0151
             0.0189         -4.1815          0.0371
             0.0151          0.0371         -4.2348

     Atom 95  O   pos: ( -0.137995  0.793802  0.059737)  dia sigma:          17.83
            17.5441         -0.0813          0.0335
            -0.0813         18.5162         -0.0376
             0.0335         -0.0376         17.4200

     Atom 96  H   pos: ( -0.145306  0.936935  0.053199)  dia sigma:           1.06
             1.0611         -0.0000         -0.0000
            -0.0000          1.0611         -0.0000
            -0.0000         -0.0000          1.0611

     Atom 97  O   pos: (  0.164974  0.040683  1.640961)  dia sigma:          17.88
            17.4833         -0.1100          0.0421
            -0.1100         17.7492         -0.2856
             0.0421         -0.2856         18.3996

     Atom 98  H   pos: (  0.154779  0.102092  1.510659)  dia sigma:           1.04
             1.0352         -0.0000         -0.0000
            -0.0000          1.0352         -0.0000
            -0.0000         -0.0000          1.0352

     Paramagnetic contribution in ppm:

     Atom  1  O   pos: ( -0.777165  0.858133  1.983197)  para sigma:         -39.65
           -41.4056         -9.0786          1.7205
           -14.8509        -44.7716        -15.8719
             7.0019        -20.0952        -32.7675

     Atom  2  H   pos: ( -0.837020  1.655824  0.070112)  para sigma:           0.00
             0.0000          0.0000          0.0000
             0.0000          0.0000          0.0000
             0.0000          0.0000          0.0000

     Atom  3  H   pos: ( -1.054246  1.727881  0.027683)  para sigma:           0.00
             0.0000          0.0000          0.0000
             0.0000          0.0000          0.0000
             0.0000          0.0000          0.0000

     Atom  4  O   pos: (  0.685433 -0.410408  1.793577)  para sigma:         -40.60
           -50.3116         24.8113         -5.3150
            19.6901        -29.2055        -11.3292
            -7.6493        -18.3068        -42.2761

     Atom  5  H   pos: (  0.575851 -0.506705  1.763518)  para sigma:           0.00
             0.0000          0.0000          0.0000
             0.0000          0.0000          0.0000
             0.0000          0.0000          0.0000

     Atom  6  H   pos: (  0.669100 -0.299157  1.691203)  para sigma:           0.00
             0.0000          0.0000          0.0000
             0.0000          0.0000          0.0000
             0.0000          0.0000          0.0000

     Atom  7  O   pos: ( -0.320868  0.688572  1.930396)  para sigma:         -13.16
             4.8160         -1.9942         -7.1777
            -1.2890        -35.1244          2.9283
           -11.7145          0.6431         -9.1585

     Atom  8  H   pos: ( -0.555247  1.556118  0.031473)  para sigma:           0.00
             0.0000          0.0000          0.0000
             0.0000          0.0000          0.0000
             0.0000          0.0000          0.0000

     Atom  9  H   pos: ( -0.340929  1.520884 -0.030244)  para sigma:           0.00
             0.0000          0.0000          0.0000
             0.0000          0.0000          0.0000
             0.0000          0.0000          0.0000

     Atom 10  O   pos: ( -0.528905  0.266888  2.036477)  para sigma:         -16.76
           -26.4951        -12.3491         13.2209
           -12.8547         -8.7799         12.1132
             7.8841         15.5004        -15.0152

     Atom 11  H   pos: ( -0.714144  1.270130  0.082267)  para sigma:           0.00
             0.0000          0.0000          0.0000
             0.0000          0.0000          0.0000
             0.0000          0.0000          0.0000

     Atom 12  H   pos: ( -0.581924  1.086374  0.118227)  para sigma:           0.00
             0.0000          0.0000          0.0000
             0.0000          0.0000          0.0000
             0.0000          0.0000          0.0000

     Atom 13  O   pos: (  0.340371 -0.193045  1.963550)  para sigma:         -26.32
            -9.7717        -15.5855         -9.9693
           -17.0487        -29.3106         -6.6603
            -8.9627         -5.0138        -39.8906

     Atom 14  H   pos: (  0.076382  0.740407  0.022910)  para sigma:           0.00
             0.0000          0.0000          0.0000
             0.0000          0.0000          0.0000
             0.0000          0.0000          0.0000

     Atom 15  H   pos: (  0.268632  0.595354  0.034139)  para sigma:           0.00
             0.0000          0.0000          0.0000
             0.0000          0.0000          0.0000
             0.0000          0.0000          0.0000

     Atom 16  O   pos: ( -0.504817  0.912206  1.660727)  para sigma:         -45.11
           -38.5428         -7.8307          4.1549
            -8.6284        -55.7560         -6.7501
             2.7435         -3.1013        -41.0281

     Atom 17  H   pos: ( -0.569111  0.970663  1.540769)  para sigma:           0.00
             0.0000          0.0000          0.0000
             0.0000          0.0000          0.0000
             0.0000          0.0000          0.0000

     Atom 18  H   pos: ( -0.556617  0.985675  1.772995)  para sigma:           0.00
             0.0000          0.0000          0.0000
             0.0000          0.0000          0.0000
             0.0000          0.0000          0.0000

     Atom 19  O   pos: ( -0.254425  1.315370  0.505592)  para sigma:         -21.94
           -12.8751         -6.1449         -3.4333
            -4.3597        -20.6460         -1.4675
            -1.8360         -2.3269        -32.2933

     Atom 20  H   pos: ( -0.130018  1.374305  0.461280)  para sigma:           0.00
             0.0000          0.0000          0.0000
             0.0000          0.0000          0.0000
             0.0000          0.0000          0.0000

     Atom 21  H   pos: ( -0.349278  1.428904  0.503952)  para sigma:           0.00
             0.0000          0.0000          0.0000
             0.0000          0.0000          0.0000
             0.0000          0.0000          0.0000

     Atom 22  O   pos: (  0.067730  0.352359  1.840098)  para sigma:         -25.95
           -34.4555          1.4344         -3.2485
            -2.5809         -4.7527         12.8252
            -7.0460         11.1470        -38.6306

     Atom 23  H   pos: ( -0.038143  0.420585  1.769367)  para sigma:           0.00
             0.0000          0.0000          0.0000
             0.0000          0.0000          0.0000
             0.0000          0.0000          0.0000

     Atom 24  H   pos: (  0.095823  0.223103  1.762335)  para sigma:           0.00
             0.0000          0.0000          0.0000
             0.0000          0.0000          0.0000
             0.0000          0.0000          0.0000

     Atom 25  Ca  pos: ( -0.202375  1.266470  0.868512)  para sigma:        -485.35
          -483.5680         -4.3232         12.5932
            -5.9548       -477.5712          1.2071
            12.0688         -0.6804       -494.9194

     Atom 26  Si  pos: ( -0.692202  1.215575  0.732971)  para sigma:        -405.20
          -389.8316         23.8933          0.4175
            21.9455       -417.9465          2.1251
             3.5886         -0.5036       -407.8262

     Atom 27  O   pos: ( -0.882561  1.154608  0.864520)  para sigma:        -104.72
          -105.1201          1.1443         -0.1809
            -0.6832        -92.3182          0.0980
             4.1543          2.0757       -116.7305

     Atom 28  O   pos: ( -0.546402  1.348764  0.869623)  para sigma:         -91.27
           -76.4883         -0.9645          1.2288
            -2.9164        -81.7293         -2.8040
            -5.5461         -5.5361       -115.6065

     Atom 29  O   pos: ( -0.582134  1.010549  0.653465)  para sigma:         -70.00
           -79.7444        -19.2277          0.5952
           -18.5480        -58.4966         -3.8558
            -3.1360         -4.3352        -71.7465

     Atom 30  O   pos: ( -0.759640  1.313333  0.521200)  para sigma:         -57.89
           -77.1599         -7.4018          5.7325
            -4.5393        -46.6970        -24.6362
             3.6047        -21.3788        -49.8169

     Atom 31  Ca  pos: (  0.732306 -0.105321  0.849407)  para sigma:        -463.45
          -469.3572         -5.2648          6.1824
            -5.1230       -437.2296          3.5691
             4.4295          5.0225       -483.7687

     Atom 32  Si  pos: (  0.227435 -0.042298  0.683375)  para sigma:        -401.83
          -392.8150         17.3470          7.2182
            19.9947       -402.3178        -13.9942
             5.8579         -6.3892       -410.3676

     Atom 33  O   pos: (  0.077482 -0.181242  0.809988)  para sigma:        -102.04
           -98.1269          1.8558         -4.0807
             5.4176        -82.0276         -4.1332
             0.4776          0.7551       -125.9694

     Atom 34  O   pos: (  0.404383  0.027015  0.830781)  para sigma:        -103.37
           -98.0170          2.7758          4.0768
             0.6423        -87.5254          4.9481
            -4.0190          0.8030       -124.5762

     Atom 35  O   pos: (  0.315854 -0.157171  0.482174)  para sigma:         -64.43
           -61.3997        -15.7912         -9.0905
           -17.7901        -70.1535         13.9969
            -7.2013         11.9705        -61.7470

     Atom 36  Ca  pos: ( -0.359162  0.782145  1.200735)  para sigma:        -505.30
          -535.0062         14.5081         43.6497
            13.2316       -469.7179         42.9460
            41.6496         37.3903       -511.1767

     Atom 37  Si  pos: ( -0.869437  0.782449  1.373456)  para sigma:        -410.00
          -425.1809         31.6578          0.8601
            24.7778       -415.9444          2.3611
             5.5978         -1.3778       -388.8826

     Atom 38  O   pos: ( -0.779462  1.009426  1.367281)  para sigma:         -91.77
          -116.3490          8.2266         -3.3559
            10.5332        -66.7592        -26.9075
            -8.9719        -36.2557        -92.2120

     Atom 39  O   pos: ( -0.016169  0.692001  1.203107)  para sigma:        -109.68
          -121.7461          0.0643          0.5703
             4.0256       -128.8058         -6.4902
             2.8545         -4.3822        -78.4877

     Atom 40  O   pos: ( -0.965145  0.745198  1.592205)  para sigma:        -107.92
          -104.6398        -23.9263          0.2276
           -28.3506        -95.8509          4.3440
             4.3275          0.5379       -123.2730

     Atom 41  Ca  pos: ( -0.756776  1.287367  1.177151)  para sigma:        -483.89
          -517.2361          3.7838         -7.8529
            -1.5964       -456.7417        -30.8626
            -1.1084        -28.0819       -477.6792

     Atom 42  Si  pos: (  1.015143 -0.525118  1.352662)  para sigma:        -402.59
          -416.1819         23.1252         -5.9706
            17.3862       -402.7269          2.8672
            -3.2812          3.2204       -388.8568

     Atom 43  O   pos: ( -0.281198  1.051792  1.350944)  para sigma:        -112.89
          -141.3976         21.2048          9.2442
            15.8855        -86.9212         26.9125
            13.5500         39.9374       -110.3453

     Atom 44  O   pos: (  0.160197 -0.428679  1.164151)  para sigma:        -120.41
          -115.0629          4.2853         -8.7049
             1.4568       -130.9771          1.5830
            -3.9890         -0.5900       -115.1898

     Atom 45  O   pos: (  0.801361 -0.403341  1.322170)  para sigma:         -72.94
           -61.7824        -18.0560          5.2885
            -9.8395        -75.3223          2.8814
             6.9747          1.2277        -81.7280

     Atom 46  O   pos: (  0.107572 -0.459981  1.558329)  para sigma:        -118.35
          -147.4040        -21.4971        -21.8524
           -17.7790        -93.3975         40.3199
           -19.1827         31.0625       -114.2598

     Atom 47  Ca  pos: ( -0.165924  0.993641  1.682047)  para sigma:        -487.89
          -475.0953        -28.6136         -3.7180
           -30.5969       -485.5398         11.9350
            -5.6079         14.4847       -503.0264

     Atom 48  Ca  pos: (  0.012546 -0.231484  1.761071)  para sigma:        -486.99
          -534.3170         -3.5692        -15.5073
             0.7234       -466.8073         49.4501
           -18.1278         46.0489       -459.8446

     Atom 49  Si  pos: ( -0.728091  1.531674  0.417092)  para sigma:        -406.79
          -405.8839         24.0299         22.5599
            25.8113       -425.2335         11.6209
            16.4039         11.8480       -389.2524

     Atom 50  O   pos: ( -0.735303  1.505699  0.178545)  para sigma:         -63.95
           -80.8910         -8.8203          4.3360
           -11.0313        -77.6120         -4.6750
             5.5670          0.1715        -33.3549

     Atom 51  O   pos: (  0.717674 -0.174018  0.495053)  para sigma:         -76.81
           -77.3825          7.3202          6.4704
             8.8023        -84.6923          2.4104
             8.3476          4.4424        -68.3539

     Atom 52  O   pos: (  0.411460 -0.668838  1.727801)  para sigma:         -53.21
           -57.8354         -1.4098          9.6298
             0.8530        -62.9373         -3.6175
             4.9546         -1.9277        -38.8459

     Atom 53  H   pos: (  0.443406 -0.780585  1.819383)  para sigma:           0.00
             0.0000          0.0000          0.0000
             0.0000          0.0000          0.0000
             0.0000          0.0000          0.0000

     Atom 54  H   pos: ( -0.813110  1.096176  1.589792)  para sigma:           0.00
             0.0000          0.0000          0.0000
             0.0000          0.0000          0.0000
             0.0000          0.0000          0.0000

     Atom 55  O   pos: ( -0.426122  1.008454  0.305544)  para sigma:         -27.87
           -30.6010          3.4004         -2.6134
             4.4132        -31.1348          6.7276
            -1.3338          3.2161        -21.8771

     Atom 56  H   pos: ( -0.342054  1.123180  0.342010)  para sigma:           0.00
             0.0000          0.0000          0.0000
             0.0000          0.0000          0.0000
             0.0000          0.0000          0.0000

     Atom 57  H   pos: ( -0.515426  1.007063  0.424546)  para sigma:           0.00
             0.0000          0.0000          0.0000
             0.0000          0.0000          0.0000
             0.0000          0.0000          0.0000

     Atom 58  O   pos: ( -0.215257  1.645984  0.219990)  para sigma:         -21.21
             3.7032         -2.7365         -1.1507
             0.8565        -50.5158         -4.5977
             0.3846         -2.2247        -16.8084

     Atom 59  H   pos: (  0.137754 -0.134276  0.307218)  para sigma:           0.00
             0.0000          0.0000          0.0000
             0.0000          0.0000          0.0000
             0.0000          0.0000          0.0000

     Atom 60  H   pos: ( -0.338314  1.670352  0.294409)  para sigma:           0.00
             0.0000          0.0000          0.0000
             0.0000          0.0000          0.0000
             0.0000          0.0000          0.0000

     Atom 61  O   pos: (  0.477691  0.467625  0.156095)  para sigma:         -27.94
           -36.5646         -1.6217          8.9207
            -3.9959        -31.8040         -5.1489
             7.6115         -6.2412        -15.4444

     Atom 62  H   pos: (  0.512785  0.334487  0.208348)  para sigma:           0.00
             0.0000          0.0000          0.0000
             0.0000          0.0000          0.0000
             0.0000          0.0000          0.0000

     Atom 63  H   pos: (  0.662297 -0.408115  2.031431)  para sigma:           0.00
             0.0000          0.0000          0.0000
             0.0000          0.0000          0.0000
             0.0000          0.0000          0.0000

     Atom 64  O   pos: (  0.052684 -0.615131  1.980281)  para sigma:         -11.74
            -6.7699          7.1441        -14.7365
             6.8587        -31.0697         -2.6162
           -18.1386         -3.8995          2.6148

     Atom 65  H   pos: (  0.831725  0.194703  0.092517)  para sigma:           0.00
             0.0000          0.0000          0.0000
             0.0000          0.0000          0.0000
             0.0000          0.0000          0.0000

     Atom 66  H   pos: (  0.042396  0.280836  0.009312)  para sigma:           0.00
             0.0000          0.0000          0.0000
             0.0000          0.0000          0.0000
             0.0000          0.0000          0.0000

     Atom 67  O   pos: (  0.702314  0.176380  0.295121)  para sigma:         -35.67
           -49.0463         12.1505          7.3242
            13.6387        -16.5145         -3.2773
             5.5672         -4.2131        -41.4374

     Atom 68  H   pos: (  0.699556  0.051551  0.374500)  para sigma:           0.00
             0.0000          0.0000          0.0000
             0.0000          0.0000          0.0000
             0.0000          0.0000          0.0000

     Atom 69  H   pos: ( -0.208928  0.292802  0.365741)  para sigma:           0.00
             0.0000          0.0000          0.0000
             0.0000          0.0000          0.0000
             0.0000          0.0000          0.0000

     Atom 70  Ca  pos: (  0.459529  0.368276  0.859131)  para sigma:        -470.96
          -482.7364         10.1467          9.0180
             8.7081       -454.1636        -12.7584
            11.4700        -16.8541       -475.9842

     Atom 71  Si  pos: ( -0.022009  0.337628  0.670563)  para sigma:        -407.12
          -413.6797          7.9468         14.3825
            12.9272       -419.9667        -18.0256
            14.8607        -23.8665       -387.7229

     Atom 72  O   pos: ( -0.205774  0.252395  0.807362)  para sigma:        -117.07
          -122.3995          0.1798          8.0275
             4.3939        -96.9529          2.5983
            14.2711          5.5825       -131.8696

     Atom 73  O   pos: (  0.116385  0.458897  0.829164)  para sigma:        -113.29
          -115.9081         -8.1056         -4.1483
            -2.8261        -82.2663         12.9262
            -9.1823          3.1459       -141.6940

     Atom 74  O   pos: (  0.111760  0.146738  0.587250)  para sigma:         -57.50
           -64.7677        -26.6019          0.6641
           -26.5677        -37.7782         -3.8912
             2.1746         -2.6795        -69.9640

     Atom 75  O   pos: ( -0.086346  0.456008  0.473262)  para sigma:         -89.83
           -92.0148        -32.1928         52.0824
           -25.3527        -77.3293        -32.6914
            36.2768        -19.5437       -100.1337

     Atom 76  Ca  pos: (  0.072451  0.788288  0.893779)  para sigma:        -499.55
          -506.8410        -14.3444         -2.1935
           -14.4948       -470.0774         -1.9334
            -0.7675          0.5084       -521.7174

     Atom 77  Si  pos: ( -0.460375  0.832253  0.777013)  para sigma:        -411.74
          -413.3168         14.3513         -6.6614
            14.7281       -410.9941         27.0541
            -8.4626         37.3902       -410.9051

     Atom 78  O   pos: ( -0.598229  0.777277  0.966050)  para sigma:        -118.90
           -87.2913        -11.9960         23.3471
           -16.6027       -144.6773         11.7861
            28.4901          7.2941       -124.7183

     Atom 79  O   pos: ( -0.250136  0.916094  0.862126)  para sigma:        -101.84
           -99.0439          3.3070          0.7098
             6.0047        -87.2460          3.4874
            -2.1605         -0.5311       -119.2162

     Atom 80  O   pos: ( -0.444755  0.645558  0.630402)  para sigma:        -109.07
          -129.4779         11.6100        -21.1952
            16.9914       -125.0304         -6.0021
           -22.5670          1.1776        -72.7149

     Atom 81  Ca  pos: (  0.221039 -0.082755  1.133730)  para sigma:        -502.10
          -486.1211        -28.8801          3.1131
           -26.8019       -498.5190          4.6017
            -0.2374          3.5484       -521.6536

     Atom 82  Si  pos: (  0.733091 -0.161675  1.332617)  para sigma:        -404.53
          -392.7754         20.2781         -5.2019
            25.7866       -439.3007         -5.0176
            -2.4084         -5.2860       -381.5122

     Atom 83  O   pos: ( -0.111956 -0.003672  1.198113)  para sigma:         -94.86
           -88.8640          9.2823        -15.6124
             8.3101        -84.3318        -14.7520
           -12.6679        -15.4102       -111.3973

     Atom 84  O   pos: (  0.523988 -0.175881  1.215115)  para sigma:        -105.46
           -85.3548         -6.1762         19.4347
           -13.1250       -111.0324         -2.5364
            14.5845          2.2344       -119.9980

     Atom 85  O   pos: ( -0.283245 -0.090609  1.559903)  para sigma:         -98.26
          -100.4439        -20.7543        -24.1922
           -23.4941       -108.1875         22.1896
           -17.1583         15.3649        -86.1530

     Atom 86  Ca  pos: ( -0.072299  0.337960  1.129075)  para sigma:        -488.82
          -477.7444        -31.4999          8.6647
           -26.2149       -484.0531         -3.4094
             6.2253         -3.6741       -504.6714

     Atom 87  Si  pos: ( -0.582339  0.402140  1.332752)  para sigma:        -404.52
          -390.2397         27.0595          7.6357
            28.5636       -442.6163         -8.4490
            12.2195         -3.4621       -380.6973

     Atom 88  O   pos: (  0.241961  0.247537  1.246610)  para sigma:         -90.95
           -83.4659          6.4079         18.4579
             2.8802        -88.8738         11.3563
            22.2209         18.0300       -100.5200

     Atom 89  O   pos: ( -0.398926  0.431330  1.176492)  para sigma:        -109.75
          -101.3743         -1.3185        -13.8438
            -6.9753       -117.9905          2.9973
            -5.4715         -0.5788       -109.8795

     Atom 90  O   pos: ( -0.663727  0.639141  1.370328)  para sigma:         -74.95
           -70.1082         -7.8511         -1.7570
            -5.4033        -68.4930         -0.1452
            -0.5391          0.7979        -86.2370

     Atom 91  O   pos: ( -0.516016  0.349849  1.558093)  para sigma:        -122.36
          -148.7829         -9.1579        -14.7483
           -10.2609        -89.9692        -23.7086
           -12.4483        -11.1183       -128.3231

     Atom 92  Ca  pos: (  0.483776  0.055613  1.745089)  para sigma:        -499.72
          -492.2723        -33.1787        -21.6713
           -29.7924       -510.9527         14.8692
           -25.4149          8.2226       -495.9209

     Atom 93  Ca  pos: ( -0.670299  0.594399  1.744605)  para sigma:        -457.09
          -454.1343          4.9939        -14.6912
             4.6578       -437.5041         25.8526
           -18.1105         23.4944       -479.6343

     Atom 94  Ca  pos: ( -0.289234  0.669888  0.338648)  para sigma:        -516.57
          -536.2722          2.5501          2.8515
            -1.9778       -525.4782        -27.3507
             4.4333        -30.7290       -487.9703

     Atom 95  O   pos: ( -0.137995  0.793802  0.059737)  para sigma:         -52.72
           -37.9985          7.8061        -25.4584
             5.0345       -100.6623          4.6663
           -24.6250          3.6848        -19.5121

     Atom 96  H   pos: ( -0.145306  0.936935  0.053199)  para sigma:           0.00
             0.0000          0.0000          0.0000
             0.0000          0.0000          0.0000
             0.0000          0.0000          0.0000

     Atom 97  O   pos: (  0.164974  0.040683  1.640961)  para sigma:         -79.64
           -54.7168         11.3150         -3.4359
             8.1537        -67.5650         12.5010
            -2.2289         25.0814       -116.6271

     Atom 98  H   pos: (  0.154779  0.102092  1.510659)  para sigma:           0.00
             0.0000          0.0000          0.0000
             0.0000          0.0000          0.0000
             0.0000          0.0000          0.0000

     Paramagnetic US occ-occ contribution in ppm:

     Atom  1  O   pos: ( -0.777165  0.858133  1.983197)  para_oo sigma:          -1.05
            -0.9658         -0.0416          0.0404
            -0.0074         -1.0679         -0.4418
             0.2203         -0.4060         -1.1253

     Atom  2  H   pos: ( -0.837020  1.655824  0.070112)  para_oo sigma:           0.00
             0.0000          0.0000          0.0000
             0.0000          0.0000          0.0000
             0.0000          0.0000          0.0000

     Atom  3  H   pos: ( -1.054246  1.727881  0.027683)  para_oo sigma:           0.00
             0.0000          0.0000          0.0000
             0.0000          0.0000          0.0000
             0.0000          0.0000          0.0000

     Atom  4  O   pos: (  0.685433 -0.410408  1.793577)  para_oo sigma:          -0.97
            -1.2139         -0.0804          0.0234
             0.0859         -0.8131         -0.1485
            -0.0867         -0.2612         -0.8733

     Atom  5  H   pos: (  0.575851 -0.506705  1.763518)  para_oo sigma:           0.00
             0.0000          0.0000          0.0000
             0.0000          0.0000          0.0000
             0.0000          0.0000          0.0000

     Atom  6  H   pos: (  0.669100 -0.299157  1.691203)  para_oo sigma:           0.00
             0.0000          0.0000          0.0000
             0.0000          0.0000          0.0000
             0.0000          0.0000          0.0000

     Atom  7  O   pos: ( -0.320868  0.688572  1.930396)  para_oo sigma:          -0.80
            -0.7124          0.0073          0.0021
            -0.0773         -0.9535          0.0516
            -0.1030         -0.0024         -0.7382

     Atom  8  H   pos: ( -0.555247  1.556118  0.031473)  para_oo sigma:           0.00
             0.0000          0.0000          0.0000
             0.0000          0.0000          0.0000
             0.0000          0.0000          0.0000

     Atom  9  H   pos: ( -0.340929  1.520884 -0.030244)  para_oo sigma:           0.00
             0.0000          0.0000          0.0000
             0.0000          0.0000          0.0000
             0.0000          0.0000          0.0000

     Atom 10  O   pos: ( -0.528905  0.266888  2.036477)  para_oo sigma:          -0.43
            -0.3240         -0.3303          0.1815
            -0.2871         -0.2562         -0.1567
             0.2106         -0.2134         -0.7127

     Atom 11  H   pos: ( -0.714144  1.270130  0.082267)  para_oo sigma:           0.00
             0.0000          0.0000          0.0000
             0.0000          0.0000          0.0000
             0.0000          0.0000          0.0000

     Atom 12  H   pos: ( -0.581924  1.086374  0.118227)  para_oo sigma:           0.00
             0.0000          0.0000          0.0000
             0.0000          0.0000          0.0000
             0.0000          0.0000          0.0000

     Atom 13  O   pos: (  0.340371 -0.193045  1.963550)  para_oo sigma:          -0.53
            -0.0828         -0.5595          0.0624
            -0.5266         -0.6799          0.1430
            -0.0908          0.2302         -0.8219

     Atom 14  H   pos: (  0.076382  0.740407  0.022910)  para_oo sigma:           0.00
             0.0000          0.0000          0.0000
             0.0000          0.0000          0.0000
             0.0000          0.0000          0.0000

     Atom 15  H   pos: (  0.268632  0.595354  0.034139)  para_oo sigma:           0.00
             0.0000          0.0000          0.0000
             0.0000          0.0000          0.0000
             0.0000          0.0000          0.0000

     Atom 16  O   pos: ( -0.504817  0.912206  1.660727)  para_oo sigma:          -0.36
            -0.6821         -0.1481          0.0208
            -0.1656         -0.5789         -0.0500
             0.0107          0.0427          0.1781

     Atom 17  H   pos: ( -0.569111  0.970663  1.540769)  para_oo sigma:           0.00
             0.0000          0.0000          0.0000
             0.0000          0.0000          0.0000
             0.0000          0.0000          0.0000

     Atom 18  H   pos: ( -0.556617  0.985675  1.772995)  para_oo sigma:           0.00
             0.0000          0.0000          0.0000
             0.0000          0.0000          0.0000
             0.0000          0.0000          0.0000

     Atom 19  O   pos: ( -0.254425  1.315370  0.505592)  para_oo sigma:          -0.53
            -0.3845         -0.0824         -0.0265
            -0.0660         -0.4458          0.0894
             0.0260          0.0673         -0.7594

     Atom 20  H   pos: ( -0.130018  1.374305  0.461280)  para_oo sigma:           0.00
             0.0000          0.0000          0.0000
             0.0000          0.0000          0.0000
             0.0000          0.0000          0.0000

     Atom 21  H   pos: ( -0.349278  1.428904  0.503952)  para_oo sigma:           0.00
             0.0000          0.0000          0.0000
             0.0000          0.0000          0.0000
             0.0000          0.0000          0.0000

     Atom 22  O   pos: (  0.067730  0.352359  1.840098)  para_oo sigma:          -0.39
            -0.5332         -0.5014          0.0444
            -0.4709         -0.1032          0.1708
             0.0126          0.1462         -0.5459

     Atom 23  H   pos: ( -0.038143  0.420585  1.769367)  para_oo sigma:           0.00
             0.0000          0.0000          0.0000
             0.0000          0.0000          0.0000
             0.0000          0.0000          0.0000

     Atom 24  H   pos: (  0.095823  0.223103  1.762335)  para_oo sigma:           0.00
             0.0000          0.0000          0.0000
             0.0000          0.0000          0.0000
             0.0000          0.0000          0.0000

     Atom 25  Ca  pos: ( -0.202375  1.266470  0.868512)  para_oo sigma:          -3.34
            -3.3810         -0.2241          0.2685
            -0.2429         -2.9277          0.0642
             0.1880          0.0129         -3.7072

     Atom 26  Si  pos: ( -0.692202  1.215575  0.732971)  para_oo sigma:          -5.98
            -5.5666          0.4989          0.0578
             0.5465         -6.4928          0.1924
             0.0331          0.1533         -5.8938

     Atom 27  O   pos: ( -0.882561  1.154608  0.864520)  para_oo sigma:          -1.61
            -0.4303          0.8846         -1.7539
             0.9164         -2.7373         -0.7167
            -1.8811         -0.6735         -1.6597

     Atom 28  O   pos: ( -0.546402  1.348764  0.869623)  para_oo sigma:          -1.77
            -1.7981          1.2739          1.4546
             1.2704         -1.8645          1.1742
             1.5634          1.2239         -1.6476

     Atom 29  O   pos: ( -0.582134  1.010549  0.653465)  para_oo sigma:          -3.76
            -3.9448         -1.1249          0.1252
            -1.1464         -2.8218         -0.0638
             0.0438         -0.0692         -4.4994

     Atom 30  O   pos: ( -0.759640  1.313333  0.521200)  para_oo sigma:          -4.15
            -5.2738         -0.1860          0.2259
            -0.2037         -3.5790         -1.5646
             0.2721         -1.6549         -3.6025

     Atom 31  Ca  pos: (  0.732306 -0.105321  0.849407)  para_oo sigma:          -2.88
            -2.9465         -0.2398          0.0345
            -0.2487         -2.2878         -0.0001
             0.0957          0.0171         -3.4136

     Atom 32  Si  pos: (  0.227435 -0.042298  0.683375)  para_oo sigma:          -6.05
            -6.0294          0.5821          0.1666
             0.5191         -6.0675         -0.3132
             0.2069         -0.3623         -6.0662

     Atom 33  O   pos: (  0.077482 -0.181242  0.809988)  para_oo sigma:          -1.69
            -1.4986          1.3862         -1.3058
             1.3391         -1.8637         -0.9471
            -1.4068         -1.0918         -1.7064

     Atom 34  O   pos: (  0.404383  0.027015  0.830781)  para_oo sigma:          -1.62
            -0.8517          0.7990          1.7017
             0.8272         -2.7522          0.7145
             1.7739          0.7495         -1.2501

     Atom 35  O   pos: (  0.315854 -0.157171  0.482174)  para_oo sigma:          -3.79
            -3.6325         -0.9504         -0.9481
            -0.9312         -3.9049          0.8303
            -0.9785          0.8475         -3.8302

     Atom 36  Ca  pos: ( -0.359162  0.782145  1.200735)  para_oo sigma:          -3.77
            -4.2623          0.1229          0.8678
             0.1972         -2.9865          0.8746
             0.9158          0.8703         -4.0471

     Atom 37  Si  pos: ( -0.869437  0.782449  1.373456)  para_oo sigma:          -5.84
            -5.9583          0.5030          0.2321
             0.4560         -6.1912          0.0257
             0.3008          0.0359         -5.3754

     Atom 38  O   pos: ( -0.779462  1.009426  1.367281)  para_oo sigma:          -2.35
            -2.4120          0.9782          0.1729
             0.8802         -1.2891          0.4324
             0.1636          0.6009         -3.3548

     Atom 39  O   pos: ( -0.016169  0.692001  1.203107)  para_oo sigma:          -1.29
            -1.2234          0.5819          1.7490
             0.6185         -2.0415          0.9220
             1.8025          0.9514         -0.6201

     Atom 40  O   pos: ( -0.965145  0.745198  1.592205)  para_oo sigma:          -1.99
            -2.8974          0.7898         -1.3273
             0.7980         -3.3089         -0.6698
            -1.4325         -0.7113          0.2272

     Atom 41  Ca  pos: ( -0.756776  1.287367  1.177151)  para_oo sigma:          -3.20
            -3.6097         -0.1425         -0.0966
            -0.1650         -2.7483         -0.5034
            -0.1414         -0.5471         -3.2417

     Atom 42  Si  pos: (  1.015143 -0.525118  1.352662)  para_oo sigma:          -6.11
            -6.3932          0.3905          0.0586
             0.3184         -6.2037          0.0951
            -0.0927          0.0673         -5.7240

     Atom 43  O   pos: ( -0.281198  1.051792  1.350944)  para_oo sigma:          -1.51
            -1.7571          0.3452         -0.4662
             0.4124          0.1927         -0.2571
            -0.4764         -0.5545         -2.9674

     Atom 44  O   pos: (  0.160197 -0.428679  1.164151)  para_oo sigma:          -1.12
            -1.1947          0.5931         -1.7172
             0.6851         -1.9544         -0.9099
            -1.7860         -0.9192         -0.2140

     Atom 45  O   pos: (  0.801361 -0.403341  1.322170)  para_oo sigma:          -3.30
            -3.2181         -1.4094         -0.0867
            -1.6326         -2.4141         -0.1522
            -0.1204         -0.0824         -4.2532

     Atom 46  O   pos: (  0.107572 -0.459981  1.558329)  para_oo sigma:          -1.52
            -1.4357          0.3426          1.6157
             0.3651         -3.4434          0.0756
             1.6044          0.3782          0.3107

     Atom 47  Ca  pos: ( -0.165924  0.993641  1.682047)  para_oo sigma:          -2.83
            -2.6714         -0.5387         -0.0753
            -0.4782         -2.4748          0.2297
            -0.0462          0.2910         -3.3355

     Atom 48  Ca  pos: (  0.012546 -0.231484  1.761071)  para_oo sigma:          -3.63
            -4.0281          0.2042         -0.7113
             0.2535         -3.1570          0.8124
            -0.7632          0.8904         -3.7090

     Atom 49  Si  pos: ( -0.728091  1.531674  0.417092)  para_oo sigma:          -5.88
            -5.6684          0.4757          0.1699
             0.4568         -6.1307          0.2622
             0.1627          0.2498         -5.8328

     Atom 50  O   pos: ( -0.735303  1.505699  0.178545)  para_oo sigma:          -3.70
            -4.8428         -0.0551          0.0783
            -0.1144         -4.5875          0.3079
             0.0683          0.3255         -1.6837

     Atom 51  O   pos: (  0.717674 -0.174018  0.495053)  para_oo sigma:          -3.10
            -1.6694          1.1087          0.8307
             1.1008         -3.2371          0.3467
             0.8441          0.3619         -4.3960

     Atom 52  O   pos: (  0.411460 -0.668838  1.727801)  para_oo sigma:          -0.99
            -1.1837         -0.1377          0.0076
            -0.0323         -0.9221         -0.0472
             0.0065         -0.0691         -0.8538

     Atom 53  H   pos: (  0.443406 -0.780585  1.819383)  para_oo sigma:           0.00
             0.0000          0.0000          0.0000
             0.0000          0.0000          0.0000
             0.0000          0.0000          0.0000

     Atom 54  H   pos: ( -0.813110  1.096176  1.589792)  para_oo sigma:           0.00
             0.0000          0.0000          0.0000
             0.0000          0.0000          0.0000
             0.0000          0.0000          0.0000

     Atom 55  O   pos: ( -0.426122  1.008454  0.305544)  para_oo sigma:          -0.70
            -0.5928          0.2726         -0.0419
             0.1796         -1.0461         -0.0090
            -0.0576         -0.0068         -0.4510

     Atom 56  H   pos: ( -0.342054  1.123180  0.342010)  para_oo sigma:           0.00
             0.0000          0.0000          0.0000
             0.0000          0.0000          0.0000
             0.0000          0.0000          0.0000

     Atom 57  H   pos: ( -0.515426  1.007063  0.424546)  para_oo sigma:           0.00
             0.0000          0.0000          0.0000
             0.0000          0.0000          0.0000
             0.0000          0.0000          0.0000

     Atom 58  O   pos: ( -0.215257  1.645984  0.219990)  para_oo sigma:          -1.02
            -1.0067          0.0613          0.0207
             0.1459         -1.1166         -0.0761
            -0.0157         -0.0193         -0.9449

     Atom 59  H   pos: (  0.137754 -0.134276  0.307218)  para_oo sigma:           0.00
             0.0000          0.0000          0.0000
             0.0000          0.0000          0.0000
             0.0000          0.0000          0.0000

     Atom 60  H   pos: ( -0.338314  1.670352  0.294409)  para_oo sigma:           0.00
             0.0000          0.0000          0.0000
             0.0000          0.0000          0.0000
             0.0000          0.0000          0.0000

     Atom 61  O   pos: (  0.477691  0.467625  0.156095)  para_oo sigma:          -0.65
            -0.8072         -0.2830         -0.0252
            -0.2892         -0.6552         -0.4499
            -0.0193         -0.3992         -0.4803

     Atom 62  H   pos: (  0.512785  0.334487  0.208348)  para_oo sigma:           0.00
             0.0000          0.0000          0.0000
             0.0000          0.0000          0.0000
             0.0000          0.0000          0.0000

     Atom 63  H   pos: (  0.662297 -0.408115  2.031431)  para_oo sigma:           0.00
             0.0000          0.0000          0.0000
             0.0000          0.0000          0.0000
             0.0000          0.0000          0.0000

     Atom 64  O   pos: (  0.052684 -0.615131  1.980281)  para_oo sigma:          -0.40
            -0.0814          0.1025         -0.2211
             0.1519         -0.5891         -0.1811
            -0.1681         -0.1479         -0.5149

     Atom 65  H   pos: (  0.831725  0.194703  0.092517)  para_oo sigma:           0.00
             0.0000          0.0000          0.0000
             0.0000          0.0000          0.0000
             0.0000          0.0000          0.0000

     Atom 66  H   pos: (  0.042396  0.280836  0.009312)  para_oo sigma:           0.00
             0.0000          0.0000          0.0000
             0.0000          0.0000          0.0000
             0.0000          0.0000          0.0000

     Atom 67  O   pos: (  0.702314  0.176380  0.295121)  para_oo sigma:          -1.21
            -1.2622         -0.0100          0.0076
             0.0282         -1.0650          0.0023
            -0.0381          0.0166         -1.2940

     Atom 68  H   pos: (  0.699556  0.051551  0.374500)  para_oo sigma:           0.00
             0.0000          0.0000          0.0000
             0.0000          0.0000          0.0000
             0.0000          0.0000          0.0000

     Atom 69  H   pos: ( -0.208928  0.292802  0.365741)  para_oo sigma:           0.00
             0.0000          0.0000          0.0000
             0.0000          0.0000          0.0000
             0.0000          0.0000          0.0000

     Atom 70  Ca  pos: (  0.459529  0.368276  0.859131)  para_oo sigma:          -2.95
            -2.9356         -0.0323          0.1594
             0.0323         -2.7304         -0.2899
             0.1474         -0.3533         -3.1825

     Atom 71  Si  pos: ( -0.022009  0.337628  0.670563)  para_oo sigma:          -5.96
            -6.0711          0.0888          0.0723
             0.0705         -6.3072         -0.4033
             0.1465         -0.4393         -5.5111

     Atom 72  O   pos: ( -0.205774  0.252395  0.807362)  para_oo sigma:          -1.13
            -0.2068          0.8577         -1.4918
             0.8391         -1.9720         -0.7249
            -1.6377         -0.7203         -1.2167

     Atom 73  O   pos: (  0.116385  0.458897  0.829164)  para_oo sigma:          -1.27
            -1.2088          1.1700          1.4791
             1.1042         -1.8492          0.9671
             1.5633          1.1405         -0.7398

     Atom 74  O   pos: (  0.111760  0.146738  0.587250)  para_oo sigma:          -4.19
            -4.4442         -1.5448          0.1253
            -1.5911         -2.9379         -0.2985
             0.1929         -0.2997         -5.1763

     Atom 75  O   pos: ( -0.086346  0.456008  0.473262)  para_oo sigma:          -2.46
            -3.3388          0.1411          0.3884
             0.1300         -3.0208         -0.7216
             0.4094         -0.8634         -1.0321

     Atom 76  Ca  pos: (  0.072451  0.788288  0.893779)  para_oo sigma:          -3.72
            -3.8475         -0.4630         -0.1391
            -0.4592         -3.1729         -0.1007
            -0.0587         -0.1048         -4.1527

     Atom 77  Si  pos: ( -0.460375  0.832253  0.777013)  para_oo sigma:          -5.85
            -5.8214          0.4000         -0.0102
             0.4471         -5.8996          0.5491
            -0.0320          0.5643         -5.8224

     Atom 78  O   pos: ( -0.598229  0.777277  0.966050)  para_oo sigma:          -1.51
            -2.0989          0.4627         -2.2849
             0.5533         -1.9550         -0.8124
            -2.3701         -0.7247         -0.4654

     Atom 79  O   pos: ( -0.250136  0.916094  0.862126)  para_oo sigma:          -1.45
            -0.0957          1.2415          1.0226
             1.2756         -2.2390          0.5322
             1.2606          0.4341         -2.0065

     Atom 80  O   pos: ( -0.444755  0.645558  0.630402)  para_oo sigma:          -1.82
            -2.7932         -0.5468          0.5623
            -0.5239         -0.4089          2.3718
             0.5432          2.2545         -2.2727

     Atom 81  Ca  pos: (  0.221039 -0.082755  1.133730)  para_oo sigma:          -3.63
            -3.2235         -0.6818          0.2038
            -0.6695         -3.5371          0.1199
             0.1807          0.1503         -4.1421

     Atom 82  Si  pos: (  0.733091 -0.161675  1.332617)  para_oo sigma:          -6.03
            -5.8160          0.4943         -0.1453
             0.4865         -6.7213         -0.0896
            -0.1112         -0.1013         -5.5403

     Atom 83  O   pos: ( -0.111956 -0.003672  1.198113)  para_oo sigma:          -1.68
            -1.5085          1.3547         -1.2075
             1.2534         -1.9115         -0.8824
            -1.2917         -0.9190         -1.6321

     Atom 84  O   pos: (  0.523988 -0.175881  1.215115)  para_oo sigma:          -1.55
            -0.4140          0.2404          1.1896
             0.5234         -2.8250          0.2224
             1.3076          0.1429         -1.4131

     Atom 85  O   pos: ( -0.283245 -0.090609  1.559903)  para_oo sigma:          -2.10
            -3.4817          0.3844         -0.0158
             0.3079         -2.7815         -0.0389
             0.0135          0.1264         -0.0323

     Atom 86  Ca  pos: ( -0.072299  0.337960  1.129075)  para_oo sigma:          -3.36
            -3.0856         -0.5883          0.1388
            -0.5909         -3.2344         -0.0016
             0.1167         -0.0653         -3.7599

     Atom 87  Si  pos: ( -0.582339  0.402140  1.332752)  para_oo sigma:          -6.09
            -5.8503          0.5608          0.3458
             0.6082         -6.7808         -0.1060
             0.2530         -0.0851         -5.6287

     Atom 88  O   pos: (  0.241961  0.247537  1.246610)  para_oo sigma:          -1.94
            -1.2040          1.5443          0.7839
             1.4673         -2.1480          0.5634
             0.8064          0.5171         -2.4541

     Atom 89  O   pos: ( -0.398926  0.431330  1.176492)  para_oo sigma:          -1.29
            -0.6499          0.3431         -1.7451
             0.5210         -2.3360         -0.5571
            -1.8912         -0.4891         -0.8717

     Atom 90  O   pos: ( -0.663727  0.639141  1.370328)  para_oo sigma:          -3.02
            -2.7825         -1.4087         -0.0307
            -1.5315         -2.0185          0.2254
            -0.0505          0.2220         -4.2500

     Atom 91  O   pos: ( -0.516016  0.349849  1.558093)  para_oo sigma:          -1.40
            -1.8292          0.1112          1.1783
             0.0221         -3.0290         -0.4176
             1.2860         -0.7094          0.6703

     Atom 92  Ca  pos: (  0.483776  0.055613  1.745089)  para_oo sigma:          -3.95
            -3.6916         -0.0580         -0.5725
            -0.0814         -3.8587          0.4322
            -0.5243          0.4509         -4.3076

     Atom 93  Ca  pos: ( -0.670299  0.594399  1.744605)  para_oo sigma:          -2.29
            -2.0696          0.2191         -0.2106
             0.2044         -1.9593          0.4378
            -0.2558          0.4104         -2.8466

     Atom 94  Ca  pos: ( -0.289234  0.669888  0.338648)  para_oo sigma:          -3.92
            -3.6827         -0.1050          0.0701
            -0.1890         -4.6310         -0.4954
             0.0860         -0.6264         -3.4313

     Atom 95  O   pos: ( -0.137995  0.793802  0.059737)  para_oo sigma:           0.42
             0.6238         -0.5793          0.0350
            -0.4475          1.1120          0.0956
             0.1288          0.0471         -0.4771

     Atom 96  H   pos: ( -0.145306  0.936935  0.053199)  para_oo sigma:           0.00
             0.0000          0.0000          0.0000
             0.0000          0.0000          0.0000
             0.0000          0.0000          0.0000

     Atom 97  O   pos: (  0.164974  0.040683  1.640961)  para_oo sigma:           0.52
            -0.2023         -0.3547         -0.1754
            -0.2839          0.4165          0.1578
            -0.2111          0.0898          1.3441

     Atom 98  H   pos: (  0.154779  0.102092  1.510659)  para_oo sigma:           0.00
             0.0000          0.0000          0.0000
             0.0000          0.0000          0.0000
             0.0000          0.0000          0.0000

     Paramagnetic US L_R Q_R contribution in ppm:

     Atom  1  O   pos: ( -0.777165  0.858133  1.983197)  para_lq sigma:        -101.00
          -104.2630          2.0802          0.6011
             1.6971        -96.9728          3.0890
             1.4906          2.6653       -101.7504

     Atom  2  H   pos: ( -0.837020  1.655824  0.070112)  para_lq sigma:           0.00
             0.0000          0.0000          0.0000
             0.0000          0.0000          0.0000
             0.0000          0.0000          0.0000

     Atom  3  H   pos: ( -1.054246  1.727881  0.027683)  para_lq sigma:           0.00
             0.0000          0.0000          0.0000
             0.0000          0.0000          0.0000
             0.0000          0.0000          0.0000

     Atom  4  O   pos: (  0.685433 -0.410408  1.793577)  para_lq sigma:        -100.61
          -100.4351         -3.6926         -3.2008
            -3.4931       -101.8595          2.9826
            -3.5253          2.5824        -99.5226

     Atom  5  H   pos: (  0.575851 -0.506705  1.763518)  para_lq sigma:           0.00
             0.0000          0.0000          0.0000
             0.0000          0.0000          0.0000
             0.0000          0.0000          0.0000

     Atom  6  H   pos: (  0.669100 -0.299157  1.691203)  para_lq sigma:           0.00
             0.0000          0.0000          0.0000
             0.0000          0.0000          0.0000
             0.0000          0.0000          0.0000

     Atom  7  O   pos: ( -0.320868  0.688572  1.930396)  para_lq sigma:        -101.60
          -104.1870          2.1846          1.4826
             2.1113        -95.2563          2.9527
             0.7867          2.9207       -105.3574

     Atom  8  H   pos: ( -0.555247  1.556118  0.031473)  para_lq sigma:           0.00
             0.0000          0.0000          0.0000
             0.0000          0.0000          0.0000
             0.0000          0.0000          0.0000

     Atom  9  H   pos: ( -0.340929  1.520884 -0.030244)  para_lq sigma:           0.00
             0.0000          0.0000          0.0000
             0.0000          0.0000          0.0000
             0.0000          0.0000          0.0000

     Atom 10  O   pos: ( -0.528905  0.266888  2.036477)  para_lq sigma:        -100.66
           -97.3741          4.5690         -3.6624
             4.6464       -101.7841         -2.0869
            -3.7652         -1.8519       -102.8347

     Atom 11  H   pos: ( -0.714144  1.270130  0.082267)  para_lq sigma:           0.00
             0.0000          0.0000          0.0000
             0.0000          0.0000          0.0000
             0.0000          0.0000          0.0000

     Atom 12  H   pos: ( -0.581924  1.086374  0.118227)  para_lq sigma:           0.00
             0.0000          0.0000          0.0000
             0.0000          0.0000          0.0000
             0.0000          0.0000          0.0000

     Atom 13  O   pos: (  0.340371 -0.193045  1.963550)  para_lq sigma:        -100.28
          -100.7526          4.5671          1.2590
             4.2293        -98.2593          1.9860
             1.5003          1.9918       -101.8422

     Atom 14  H   pos: (  0.076382  0.740407  0.022910)  para_lq sigma:           0.00
             0.0000          0.0000          0.0000
             0.0000          0.0000          0.0000
             0.0000          0.0000          0.0000

     Atom 15  H   pos: (  0.268632  0.595354  0.034139)  para_lq sigma:           0.00
             0.0000          0.0000          0.0000
             0.0000          0.0000          0.0000
             0.0000          0.0000          0.0000

     Atom 16  O   pos: ( -0.504817  0.912206  1.660727)  para_lq sigma:        -100.17
           -97.6128          4.5817         -1.2822
             4.3822        -99.3115          0.4918
            -1.3284          0.5268       -103.5978

     Atom 17  H   pos: ( -0.569111  0.970663  1.540769)  para_lq sigma:           0.00
             0.0000          0.0000          0.0000
             0.0000          0.0000          0.0000
             0.0000          0.0000          0.0000

     Atom 18  H   pos: ( -0.556617  0.985675  1.772995)  para_lq sigma:           0.00
             0.0000          0.0000          0.0000
             0.0000          0.0000          0.0000
             0.0000          0.0000          0.0000

     Atom 19  O   pos: ( -0.254425  1.315370  0.505592)  para_lq sigma:        -100.75
          -103.6823          0.9885          2.4439
             1.1156       -103.7562          2.5064
             2.6662          2.3106        -94.8164

     Atom 20  H   pos: ( -0.130018  1.374305  0.461280)  para_lq sigma:           0.00
             0.0000          0.0000          0.0000
             0.0000          0.0000          0.0000
             0.0000          0.0000          0.0000

     Atom 21  H   pos: ( -0.349278  1.428904  0.503952)  para_lq sigma:           0.00
             0.0000          0.0000          0.0000
             0.0000          0.0000          0.0000
             0.0000          0.0000          0.0000

     Atom 22  O   pos: (  0.067730  0.352359  1.840098)  para_lq sigma:        -102.83
          -101.6824          3.3145         -3.3775
             3.2362       -105.1653         -2.7666
            -3.6854         -2.8216       -101.6292

     Atom 23  H   pos: ( -0.038143  0.420585  1.769367)  para_lq sigma:           0.00
             0.0000          0.0000          0.0000
             0.0000          0.0000          0.0000
             0.0000          0.0000          0.0000

     Atom 24  H   pos: (  0.095823  0.223103  1.762335)  para_lq sigma:           0.00
             0.0000          0.0000          0.0000
             0.0000          0.0000          0.0000
             0.0000          0.0000          0.0000

     Atom 25  Ca  pos: ( -0.202375  1.266470  0.868512)  para_lq sigma:         201.95
           201.6560         -0.0027          0.4503
            -0.2384        202.8436          0.0999
             0.5388          0.0449        201.3471

     Atom 26  Si  pos: ( -0.692202  1.215575  0.732971)  para_lq sigma:          -0.62
             1.0921          2.7203         -0.1225
             2.4232         -2.5730          0.7058
             0.4524          0.7435         -0.3866

     Atom 27  O   pos: ( -0.882561  1.154608  0.864520)  para_lq sigma:        -109.29
          -111.5895         -1.3850          3.8801
            -1.1363       -106.3202          0.7023
             4.3852          1.3252       -109.9537

     Atom 28  O   pos: ( -0.546402  1.348764  0.869623)  para_lq sigma:        -110.57
          -110.1429         -3.2155         -2.5810
            -3.4233       -110.1256         -3.0734
            -2.9927         -3.4050       -111.4414

     Atom 29  O   pos: ( -0.582134  1.010549  0.653465)  para_lq sigma:        -102.42
          -101.4128          3.4040         -0.0972
             3.1684       -104.9077          0.7449
            -0.4790          0.6999       -100.9372

     Atom 30  O   pos: ( -0.759640  1.313333  0.521200)  para_lq sigma:        -102.16
           -99.3566          0.1723         -1.2263
             0.1356       -103.9402          4.1507
            -1.1378          4.0929       -103.1837

     Atom 31  Ca  pos: (  0.732306 -0.105321  0.849407)  para_lq sigma:         202.54
           202.0150         -0.2462          0.4323
            -0.3873        203.9988          0.1556
             0.3224          0.1782        201.6071

     Atom 32  Si  pos: (  0.227435 -0.042298  0.683375)  para_lq sigma:          -0.58
            -0.2420          2.4268          0.6717
             2.7444         -0.8340         -1.7502
             0.7828         -0.9908         -0.6624

     Atom 33  O   pos: (  0.077482 -0.181242  0.809988)  para_lq sigma:        -110.46
          -110.3881         -2.9920          2.6151
            -2.7502       -109.4148          2.5869
             3.3432          3.1826       -111.5834

     Atom 34  O   pos: (  0.404383  0.027015  0.830781)  para_lq sigma:        -110.78
          -112.1327         -1.5858         -3.6551
            -1.7750       -107.8324         -1.2672
            -4.6834         -1.6628       -112.3821

     Atom 35  O   pos: (  0.315854 -0.157171  0.482174)  para_lq sigma:        -103.00
          -103.7121          2.7048          2.1356
             2.8409       -102.0724         -2.5761
             2.0851         -2.6007       -103.2065

     Atom 36  Ca  pos: ( -0.359162  0.782145  1.200735)  para_lq sigma:         199.94
           197.5553          0.0800          2.7517
             0.3742        202.0561          2.5935
             3.0225          2.0424        200.2200

     Atom 37  Si  pos: ( -0.869437  0.782449  1.373456)  para_lq sigma:          -1.03
            -2.1804          3.2298          0.6452
             2.3569         -2.2571          0.3875
             0.9712          0.0313          1.3591

     Atom 38  O   pos: ( -0.779462  1.009426  1.367281)  para_lq sigma:        -111.81
          -109.5455         -1.4742          0.2733
            -1.8796       -116.4911         -0.2356
             0.1133         -0.4706       -109.4038

     Atom 39  O   pos: ( -0.016169  0.692001  1.203107)  para_lq sigma:        -110.92
          -112.2723         -1.0499         -3.8659
            -0.7505       -109.2661         -1.5190
            -3.2421         -1.5316       -111.2192

     Atom 40  O   pos: ( -0.965145  0.745198  1.592205)  para_lq sigma:        -113.55
          -112.3209         -0.2409          4.1791
            -0.4771       -109.7213          0.7841
             3.9245          0.5111       -118.6176

     Atom 41  Ca  pos: ( -0.756776  1.287367  1.177151)  para_lq sigma:         200.72
           198.2118         -0.2770         -0.9658
            -0.6642        202.3377         -1.9699
            -0.7058         -1.2815        201.6161

     Atom 42  Si  pos: (  1.015143 -0.525118  1.352662)  para_lq sigma:          -0.65
            -2.0351          2.1448         -0.4133
             1.3524         -1.1880          0.2188
            -0.3596          0.2052          1.2778

     Atom 43  O   pos: ( -0.281198  1.051792  1.350944)  para_lq sigma:        -111.14
          -108.4515         -1.2067         -0.1412
            -1.7275       -116.5741          0.5011
            -0.0455          0.8269       -108.4048

     Atom 44  O   pos: (  0.160197 -0.428679  1.164151)  para_lq sigma:        -110.40
          -110.1998         -1.5999          3.1940
            -1.5413       -109.1530          1.5547
             3.1492          1.6635       -111.8337

     Atom 45  O   pos: (  0.801361 -0.403341  1.322170)  para_lq sigma:        -104.07
          -105.1668          2.9814         -1.0966
             2.9112       -106.7056          0.0132
            -1.0586         -0.0435       -100.3465

     Atom 46  O   pos: (  0.107572 -0.459981  1.558329)  para_lq sigma:        -111.64
          -110.0335         -1.3105         -4.6867
            -1.1658       -108.3188          0.0611
            -4.3449         -0.1304       -116.5608

     Atom 47  Ca  pos: ( -0.165924  0.993641  1.682047)  para_lq sigma:         201.26
           201.5609         -2.9606         -0.4575
            -2.6906        202.4376          0.0424
            -0.4956          0.5553        199.7775

     Atom 48  Ca  pos: (  0.012546 -0.231484  1.761071)  para_lq sigma:         201.69
           200.5183         -0.2291         -1.0577
             0.2589        202.2246          3.8066
            -1.8688          3.0050        202.3149

     Atom 49  Si  pos: ( -0.728091  1.531674  0.417092)  para_lq sigma:          -0.70
             0.2993          2.5320          2.0643
             2.7834         -2.5898          1.3232
             1.0518          1.1385          0.1814

     Atom 50  O   pos: ( -0.735303  1.505699  0.178545)  para_lq sigma:        -107.90
          -105.8013          0.5610          0.2977
             0.3293       -105.6001          0.4034
             0.0153          0.3966       -112.2932

     Atom 51  O   pos: (  0.717674 -0.174018  0.495053)  para_lq sigma:        -111.44
          -114.4721         -3.5779         -2.9049
            -3.3169       -110.0043         -1.5351
            -2.6830         -1.3747       -109.8425

     Atom 52  O   pos: (  0.411460 -0.668838  1.727801)  para_lq sigma:        -100.84
           -95.9044          1.2428          0.2122
             1.5533       -102.5586          1.5880
            -0.0061          1.2880       -104.0566

     Atom 53  H   pos: (  0.443406 -0.780585  1.819383)  para_lq sigma:           0.00
             0.0000          0.0000          0.0000
             0.0000          0.0000          0.0000
             0.0000          0.0000          0.0000

     Atom 54  H   pos: ( -0.813110  1.096176  1.589792)  para_lq sigma:           0.00
             0.0000          0.0000          0.0000
             0.0000          0.0000          0.0000
             0.0000          0.0000          0.0000

     Atom 55  O   pos: ( -0.426122  1.008454  0.305544)  para_lq sigma:         -99.67
           -98.9061         -3.3773          3.6081
            -3.5532        -99.8022         -2.6004
             3.5636         -2.7629       -100.3050

     Atom 56  H   pos: ( -0.342054  1.123180  0.342010)  para_lq sigma:           0.00
             0.0000          0.0000          0.0000
             0.0000          0.0000          0.0000
             0.0000          0.0000          0.0000

     Atom 57  H   pos: ( -0.515426  1.007063  0.424546)  para_lq sigma:           0.00
             0.0000          0.0000          0.0000
             0.0000          0.0000          0.0000
             0.0000          0.0000          0.0000

     Atom 58  O   pos: ( -0.215257  1.645984  0.219990)  para_lq sigma:        -101.29
          -105.6749          0.9529         -0.8727
             1.3963        -93.8206         -2.1765
            -0.9349         -1.8874       -104.3662

     Atom 59  H   pos: (  0.137754 -0.134276  0.307218)  para_lq sigma:           0.00
             0.0000          0.0000          0.0000
             0.0000          0.0000          0.0000
             0.0000          0.0000          0.0000

     Atom 60  H   pos: ( -0.338314  1.670352  0.294409)  para_lq sigma:           0.00
             0.0000          0.0000          0.0000
             0.0000          0.0000          0.0000
             0.0000          0.0000          0.0000

     Atom 61  O   pos: (  0.477691  0.467625  0.156095)  para_lq sigma:        -100.00
           -94.4346          1.9549          2.3155
             1.7453       -102.2248          1.4140
             2.2079          1.7546       -103.3512

     Atom 62  H   pos: (  0.512785  0.334487  0.208348)  para_lq sigma:           0.00
             0.0000          0.0000          0.0000
             0.0000          0.0000          0.0000
             0.0000          0.0000          0.0000

     Atom 63  H   pos: (  0.662297 -0.408115  2.031431)  para_lq sigma:           0.00
             0.0000          0.0000          0.0000
             0.0000          0.0000          0.0000
             0.0000          0.0000          0.0000

     Atom 64  O   pos: (  0.052684 -0.615131  1.980281)  para_lq sigma:        -101.10
          -102.8918         -2.5923          1.2915
            -2.4791        -95.1240          2.5000
             1.1594          2.6351       -105.2711

     Atom 65  H   pos: (  0.831725  0.194703  0.092517)  para_lq sigma:           0.00
             0.0000          0.0000          0.0000
             0.0000          0.0000          0.0000
             0.0000          0.0000          0.0000

     Atom 66  H   pos: (  0.042396  0.280836  0.009312)  para_lq sigma:           0.00
             0.0000          0.0000          0.0000
             0.0000          0.0000          0.0000
             0.0000          0.0000          0.0000

     Atom 67  O   pos: (  0.702314  0.176380  0.295121)  para_lq sigma:        -101.67
           -98.7374         -2.8355         -3.2536
            -2.8039       -104.0983          1.4253
            -3.1954          1.4846       -102.1735

     Atom 68  H   pos: (  0.699556  0.051551  0.374500)  para_lq sigma:           0.00
             0.0000          0.0000          0.0000
             0.0000          0.0000          0.0000
             0.0000          0.0000          0.0000

     Atom 69  H   pos: ( -0.208928  0.292802  0.365741)  para_lq sigma:           0.00
             0.0000          0.0000          0.0000
             0.0000          0.0000          0.0000
             0.0000          0.0000          0.0000

     Atom 70  Ca  pos: (  0.459529  0.368276  0.859131)  para_lq sigma:         201.57
           200.6421          0.7187          0.4807
             0.8536        202.4620         -1.0693
             0.8616         -0.8564        201.5985

     Atom 71  Si  pos: ( -0.022009  0.337628  0.670563)  para_lq sigma:          -0.81
            -1.4896          0.4656          0.9202
             0.8107         -2.5295         -1.7698
             1.1472         -2.5243          1.6009

     Atom 72  O   pos: ( -0.205774  0.252395  0.807362)  para_lq sigma:        -112.35
          -114.4270         -2.1641          4.1886
            -1.9660       -109.7054          1.5465
             4.4037          1.8924       -112.9133

     Atom 73  O   pos: (  0.116385  0.458897  0.829164)  para_lq sigma:        -111.61
          -111.1573         -2.5636         -3.0467
            -2.4931       -109.9166         -2.8213
            -3.5487         -3.2674       -113.7509

     Atom 74  O   pos: (  0.111760  0.146738  0.587250)  para_lq sigma:        -102.90
          -102.5903          3.5233         -0.2531
             3.7473       -105.8841          0.0216
            -0.0210         -0.0250       -100.2324

     Atom 75  O   pos: ( -0.086346  0.456008  0.473262)  para_lq sigma:        -110.94
          -108.5541          0.3448         -1.3337
             0.6208       -110.3019          3.4075
            -1.9639          3.5269       -113.9500

     Atom 76  Ca  pos: (  0.072451  0.788288  0.893779)  para_lq sigma:         200.63
           199.6897         -0.7590         -0.4817
            -0.8420        202.0980         -0.0441
            -0.6279          0.0275        200.0930

     Atom 77  Si  pos: ( -0.460375  0.832253  0.777013)  para_lq sigma:          -1.06
            -1.1079          1.5017         -0.2950
             1.6422         -1.2476          2.3143
            -0.6824          3.5757         -0.8199

     Atom 78  O   pos: ( -0.598229  0.777277  0.966050)  para_lq sigma:        -111.68
          -110.1483         -1.7129          3.9868
            -2.1450       -109.6196          2.7791
             4.2227          2.6307       -115.2738

     Atom 79  O   pos: ( -0.250136  0.916094  0.862126)  para_lq sigma:        -111.53
          -115.9073         -2.4554         -3.2565
            -1.8179       -108.5897         -0.4334
            -2.9849         -0.8346       -110.1053

     Atom 80  O   pos: ( -0.444755  0.645558  0.630402)  para_lq sigma:        -111.78
          -108.5318          1.3990          1.3428
             1.3632       -115.2402         -4.6878
             0.8088         -3.4824       -111.5794

     Atom 81  Ca  pos: (  0.221039 -0.082755  1.133730)  para_lq sigma:         200.62
           200.6424         -2.3535          0.2701
            -2.2316        200.5741          0.2510
            -0.0463          0.2294        200.6369

     Atom 82  Si  pos: (  0.733091 -0.161675  1.332617)  para_lq sigma:          -0.73
            -0.1311          2.1389         -0.9855
             2.9738         -4.0907         -0.4388
            -0.6008         -0.6224          2.0351

     Atom 83  O   pos: ( -0.111956 -0.003672  1.198113)  para_lq sigma:        -111.22
          -112.2482         -2.6319          2.2140
            -2.7679       -111.2015          2.1259
             2.5768          2.2347       -110.2230

     Atom 84  O   pos: (  0.523988 -0.175881  1.215115)  para_lq sigma:        -110.95
          -114.6353         -0.2554         -3.5663
             0.2074       -108.2740          0.1568
            -3.9758         -0.0548       -109.9305

     Atom 85  O   pos: ( -0.283245 -0.090609  1.559903)  para_lq sigma:        -110.77
          -108.7112          0.0228         -0.6815
            -0.4488       -108.8007         -1.0967
            -0.1155         -1.0545       -114.7891

     Atom 86  Ca  pos: ( -0.072299  0.337960  1.129075)  para_lq sigma:         200.72
           200.5662         -2.3666          0.3258
            -2.1125        200.7398          0.0040
             0.1554         -0.2278        200.8536

     Atom 87  Si  pos: ( -0.582339  0.402140  1.332752)  para_lq sigma:          -0.80
             0.3096          2.8592          0.8054
             3.3060         -4.4414         -0.7124
             1.3274         -0.1462          1.7422

     Atom 88  O   pos: (  0.241961  0.247537  1.246610)  para_lq sigma:        -111.45
          -112.8388         -3.3769         -2.6572
            -3.6931       -112.1214         -2.3188
            -2.4298         -1.9121       -109.3830

     Atom 89  O   pos: ( -0.398926  0.431330  1.176492)  para_lq sigma:        -110.68
          -112.3789         -0.0830          3.3728
             0.0972       -108.3916         -0.1011
             3.8088          0.2215       -111.2814

     Atom 90  O   pos: ( -0.663727  0.639141  1.370328)  para_lq sigma:        -104.03
          -104.3228          3.8088          0.4422
             3.5936       -105.9159         -0.6555
             0.5888         -0.7961       -101.8490

     Atom 91  O   pos: ( -0.516016  0.349849  1.558093)  para_lq sigma:        -112.40
          -110.3097          0.9271         -2.7257
             0.8360       -109.3162          2.0532
            -2.4019          2.1776       -117.5778

     Atom 92  Ca  pos: (  0.483776  0.055613  1.745089)  para_lq sigma:         200.82
           202.1189         -1.3925         -1.3366
            -1.2725        200.3488          2.3726
            -1.3034          1.9568        199.9892

     Atom 93  Ca  pos: ( -0.670299  0.594399  1.744605)  para_lq sigma:         202.56
           202.7373          0.4396         -0.2771
             0.3731        203.2869          1.6922
            -0.4638          1.9728        201.6536

     Atom 94  Ca  pos: ( -0.289234  0.669888  0.338648)  para_lq sigma:         200.37
           200.6428         -0.0958          0.3953
            -0.4672        198.5289         -1.1533
             0.7622         -1.3981        201.9344

     Atom 95  O   pos: ( -0.137995  0.793802  0.059737)  para_lq sigma:        -109.53
          -107.1115          0.6686         -0.3490
             0.4841       -114.7744          0.6575
            -0.1110          0.2588       -106.7002

     Atom 96  H   pos: ( -0.145306  0.936935  0.053199)  para_lq sigma:           0.00
             0.0000          0.0000          0.0000
             0.0000          0.0000          0.0000
             0.0000          0.0000          0.0000

     Atom 97  O   pos: (  0.164974  0.040683  1.640961)  para_lq sigma:        -110.75
          -106.7092          0.9261         -1.1597
             0.9990       -109.6076          4.1372
            -0.9839          4.5953       -115.9435

     Atom 98  H   pos: (  0.154779  0.102092  1.510659)  para_lq sigma:           0.00
             0.0000          0.0000          0.0000
             0.0000          0.0000          0.0000
             0.0000          0.0000          0.0000


     Total NMR chemical shifts in ppm: ---------------------------------------
     (adopting the Simpson convention for anisotropy and asymmetry)-----------

     Atom  1  O   pos: ( -0.777165  0.858133  1.983197)  Total sigma:         218.38
           211.9513        -11.4442          2.5165
           -20.0592        214.1567        -21.8995
            11.5459        -28.5002        229.0318

     O    1    anisotropy:     52.67    eta:   -0.5526
     O    1    sigma_11=    210.52    axis=( -0.825236  0.166182  0.539786)
     O    1    sigma_22=    191.12    axis=(  0.443707  0.782085  0.437570)
     O    1    sigma_33=    253.49    axis=(  0.349442 -0.600605  0.719141)

     Atom  2  H   pos: ( -0.837020  1.655824  0.070112)  Total sigma:          16.32
            14.9674        -13.5869         11.9213
           -14.1771         13.7732        -15.1357
            13.5914        -16.0050         20.2047

     H    2    anisotropy:     42.54    eta:   -0.1790
     H    2    sigma_11=      4.67    axis=( -0.705740  0.118528  0.698485)
     H    2    sigma_22=     -0.40    axis=(  0.465880  0.820403  0.331503)
     H    2    sigma_33=     44.67    axis=(  0.533747 -0.559365  0.634212)

     Atom  3  H   pos: ( -1.054246  1.727881  0.027683)  Total sigma:          23.22
            34.3403          1.1447        -12.8875
             1.0192         11.6501         -3.2206
           -12.2835         -3.3755         23.6782

     H    3    anisotropy:     29.54    eta:   -0.2952
     H    3    sigma_11=     16.28    axis=(  0.539918 -0.400776  0.740181)
     H    3    sigma_22=     10.47    axis=( -0.158182 -0.912013 -0.378431)
     H    3    sigma_33=     42.92    axis=( -0.826721 -0.087239  0.555808)

     Atom  4  O   pos: (  0.685433 -0.410408  1.793577)  Total sigma:         217.87
           203.6571         31.3000        -11.2987
            24.5714        232.0574        -13.2834
           -15.5899        -23.7742        217.8868

     O    4    anisotropy:     65.04    eta:   -0.4522
     O    4    sigma_11=    205.99    axis=(  0.175139  0.438790  0.881357)
     O    4    sigma_22=    186.38    axis=(  0.864045 -0.497637  0.076053)
     O    4    sigma_33=    261.23    axis=( -0.471967 -0.748212  0.466290)

     Atom  5  H   pos: (  0.575851 -0.506705  1.763518)  Total sigma:          20.14
            25.2993         17.8696          4.0749
            17.0302         26.1457          4.1540
             3.9336          4.3023          8.9766

     H    5    anisotropy:     36.00    eta:   -0.0128
     H    5    sigma_11=      8.29    axis=(  0.717841 -0.633068 -0.289706)
     H    5    sigma_22=      7.99    axis=( -0.101200  0.316819 -0.943072)
     H    5    sigma_33=     44.14    axis=(  0.688813  0.706294  0.163359)

     Atom  6  H   pos: (  0.669100 -0.299157  1.691203)  Total sigma:          18.68
             7.2717          1.5057         -0.7033
             1.9158         27.7398        -18.1898
            -1.1797        -19.1304         21.0394

     H    6    anisotropy:     37.15    eta:   -0.0765
     H    6    sigma_11=      7.25    axis=(  0.977982  0.089865  0.188348)
     H    6    sigma_22=      5.35    axis=( -0.201872  0.636160  0.744679)
     H    6    sigma_33=     43.45    axis=( -0.052899 -0.766306  0.640295)

     Atom  7  O   pos: ( -0.320868  0.688572  1.930396)  Total sigma:         255.09
           278.5592          0.3625         -7.5274
             1.0612        229.4089          6.8868
           -15.1571          3.4922        257.3025

     O    7    anisotropy:     42.63    eta:   -0.8841
     O    7    sigma_11=    253.44    axis=( -0.398012 -0.204869 -0.894212)
     O    7    sigma_22=    228.32    axis=( -0.058580  0.978432 -0.198090)
     O    7    sigma_33=    283.51    axis=( -0.915508  0.026460  0.401429)

     Atom  8  H   pos: ( -0.555247  1.556118  0.031473)  Total sigma:          21.40
            27.1027          2.8318        -14.6290
             2.7601          7.7608         -2.6518
           -16.8485         -2.7638         29.3331

     H    8    anisotropy:     34.51    eta:   -0.2219
     H    8    sigma_11=     12.45    axis=(  0.727866  0.038669  0.684628)
     H    8    sigma_22=      7.34    axis=(  0.100331 -0.993670 -0.050543)
     H    8    sigma_33=     44.41    axis=( -0.678340 -0.105478  0.727138)

     Atom  9  H   pos: ( -0.340929  1.520884 -0.030244)  Total sigma:          27.70
            36.6191         -2.9829          5.7790
            -3.7066         20.2077         -0.5883
             6.3360         -0.2831         26.2768

     H    9    anisotropy:     18.36    eta:   -0.3502
     H    9    sigma_11=     23.73    axis=( -0.363144  0.233601  0.901974)
     H    9    sigma_22=     19.44    axis=(  0.240137  0.958822 -0.151642)
     H    9    sigma_33=     39.94    axis=(  0.900256 -0.161529  0.404287)

     Atom 10  O   pos: ( -0.528905  0.266888  2.036477)  Total sigma:         252.07
           240.1788        -12.5787         16.4298
           -12.9969        263.4448         15.8736
             8.7850         21.2881        252.5832

     O   10    anisotropy:    -45.73    eta:   -0.6759
     O   10    sigma_11=    257.01    axis=( -0.715509  0.340112 -0.610222)
     O   10    sigma_22=    277.62    axis=( -0.090570  0.820956  0.563763)
     O   10    sigma_33=    221.58    axis=(  0.692708  0.458645 -0.556597)

     Atom 11  H   pos: ( -0.714144  1.270130  0.082267)  Total sigma:          22.55
            12.1443         -6.4085         -1.0005
            -6.9521         36.8352         10.7486
            -1.7442         12.5447         18.6728

     H   11    anisotropy:     32.02    eta:   -0.1870
     H   11    sigma_11=     13.87    axis=( -0.460404  0.291363 -0.838532)
     H   11    sigma_22=      9.88    axis=(  0.863905  0.364342 -0.347738)
     H   11    sigma_33=     43.90    axis=( -0.204195  0.884513  0.419454)

     Atom 12  H   pos: ( -0.581924  1.086374  0.118227)  Total sigma:          23.12
            22.5914         -8.6083         14.5633
            -7.7368         18.3283         -6.2137
            14.6476         -6.7418         28.4503

     H   12    anisotropy:     31.94    eta:   -0.2615
     H   12    sigma_11=     15.26    axis=( -0.095821  0.847387  0.522258)
     H   12    sigma_22=      9.69    axis=(  0.787919  0.385192 -0.480428)
     H   12    sigma_33=     44.42    axis=(  0.608278 -0.365462  0.704581)

     Atom 13  O   pos: (  0.340371 -0.193045  1.963550)  Total sigma:         238.70
           263.2968        -18.2276        -12.7372
           -20.1856        236.5944         -7.6593
           -11.0073         -5.3117        216.1975

     O   13    anisotropy:     53.49    eta:   -0.7009
     O   13    sigma_11=    233.36    axis=(  0.308536  0.799459 -0.515433)
     O   13    sigma_22=    208.37    axis=(  0.329312  0.418585  0.846369)
     O   13    sigma_33=    274.35    axis=( -0.892389  0.430874  0.134123)

     Atom 14  H   pos: (  0.076382  0.740407  0.022910)  Total sigma:          17.60
            34.5422        -12.1229        -11.0243
           -10.6668          8.5727          4.4582
           -12.2109          5.2838          9.6724

     H   14    anisotropy:     38.88    eta:   -0.0433
     H   14    sigma_11=      5.20    axis=( -0.447579 -0.290336 -0.845800)
     H   14    sigma_22=      4.07    axis=(  0.181388  0.896689 -0.403792)
     H   14    sigma_33=     43.52    axis=( -0.875655  0.334147  0.348676)

     Atom 15  H   pos: (  0.268632  0.595354  0.034139)  Total sigma:          25.10
            27.5242         -9.9418          7.5238
           -10.4897         24.9094         -7.8697
             8.8497         -8.3264         22.8671

     H   15    anisotropy:     26.95    eta:   -0.0687
     H   15    sigma_11=     16.74    axis=( -0.689716 -0.163066  0.705480)
     H   15    sigma_22=     15.50    axis=(  0.330740  0.795782  0.507289)
     H   15    sigma_33=     43.06    axis=(  0.644130 -0.583216  0.494931)

     Atom 16  O   pos: ( -0.504817  0.912206  1.660727)  Total sigma:         212.35
           225.6516         -5.5879          4.8925
            -7.3123        196.6875         -9.7036
             2.7379         -4.3534        214.7210

     O   16    anisotropy:    -28.27    eta:   -0.7727
     O   16    sigma_11=    214.50    axis=(  0.417960  0.198500 -0.886514)
     O   16    sigma_22=    229.06    axis=(  0.894990 -0.257422  0.364316)
     O   16    sigma_33=    193.50    axis=( -0.155892 -0.945691 -0.285248)

     Atom 17  H   pos: ( -0.569111  0.970663  1.540769)  Total sigma:          21.84
            21.5295         -3.1058          9.5932
            -3.5978         14.6593         -6.4247
             8.2611         -4.6016         29.3333

     H   17    anisotropy:     22.79    eta:   -0.1920
     H   17    sigma_11=     15.70    axis=( -0.846873 -0.067021  0.527555)
     H   17    sigma_22=     12.79    axis=(  0.092127  0.958538  0.269663)
     H   17    sigma_33=     37.03    axis=(  0.523754 -0.276972  0.805586)

     Atom 18  H   pos: ( -0.556617  0.985675  1.772995)  Total sigma:          27.05
            26.0752         -3.4438         -4.9424
            -3.4418         24.2261          4.8081
            -4.1938          3.6111         30.8615

     H   18    anisotropy:     13.54    eta:   -0.2289
     H   18    sigma_11=     23.57    axis=( -0.708530  0.319939 -0.628987)
     H   18    sigma_22=     21.51    axis=(  0.505730  0.851842 -0.136389)
     H   18    sigma_33=     36.08    axis=( -0.492161  0.414733  0.765358)

     Atom 19  O   pos: ( -0.254425  1.315370  0.505592)  Total sigma:         243.95
           253.5227         -6.1219         -1.8076
            -3.1794        242.7630          0.8637
             0.9732         -0.7772        235.5741

     O   19    anisotropy:     16.96    eta:   -0.4837
     O   19    sigma_11=    241.03    axis=( -0.348336 -0.937173  0.019200)
     O   19    sigma_22=    235.56    axis=(  0.026020  0.010808  0.999603)
     O   19    sigma_33=    255.26    axis=(  0.937009 -0.348697 -0.020621)

     Atom 20  H   pos: ( -0.130018  1.374305  0.461280)  Total sigma:          26.66
            36.0722          6.2715         -3.9682
             7.5266         23.4425         -2.9425
            -4.2714         -2.8918         20.4589

     H   20    anisotropy:     20.53    eta:   -0.1669
     H   20    sigma_11=     20.96    axis=( -0.469231  0.743897 -0.475856)
     H   20    sigma_22=     18.67    axis=( -0.011406  0.533712  0.845590)
     H   20    sigma_33=     40.34    axis=( -0.883002 -0.402204  0.241949)

     Atom 21  H   pos: ( -0.349278  1.428904  0.503952)  Total sigma:          23.30
            27.5860        -11.4808         -0.6171
           -12.5870         28.2339         -1.0071
            -0.1479         -1.9279         14.0852

     H   21    anisotropy:     25.01    eta:   -0.1898
     H   21    sigma_11=     16.55    axis=(  0.646136  0.607345 -0.462212)
     H   21    sigma_22=     13.38    axis=(  0.313122  0.341347  0.886249)
     H   21    sigma_33=     39.97    axis=( -0.696033  0.717366 -0.030384)

     Atom 22  O   pos: (  0.067730  0.352359  1.840098)  Total sigma:         235.55
           224.6595          5.8350         -8.7366
             0.1685        264.2776         15.1428
           -14.4667         12.6311        217.7145

     O   22    anisotropy:     48.83    eta:   -0.8071
     O   22    sigma_11=    232.41    axis=( -0.839621 -0.148582  0.522455)
     O   22    sigma_22=    206.14    axis=(  0.543152 -0.221484  0.809895)
     O   22    sigma_33=    268.11    axis=(  0.004621 -0.963778 -0.266665)

     Atom 23  H   pos: ( -0.038143  0.420585  1.769367)  Total sigma:          27.75
            30.6256         -6.8140          3.7622
            -5.8171         28.9123         -3.4983
             4.0866         -4.3554         23.7012

     H   23    anisotropy:     15.76    eta:   -0.1841
     H   23    sigma_11=     23.46    axis=(  0.702269  0.691445 -0.169474)
     H   23    sigma_22=     21.53    axis=( -0.140783  0.368237  0.919011)
     H   23    sigma_33=     38.25    axis=(  0.697853 -0.621534  0.355945)

     Atom 24  H   pos: (  0.095823  0.223103  1.762335)  Total sigma:          18.48
             7.4916         -6.9196         -3.8756
            -8.1840         33.4915         14.8474
            -4.8233         15.2172         14.4644

     H   24    anisotropy:     38.06    eta:   -0.0335
     H   24    sigma_11=      6.22    axis=(  0.190384  0.513822 -0.836505)
     H   24    sigma_22=      5.37    axis=(  0.953654  0.105454  0.281821)
     H   24    sigma_33=     43.86    axis=( -0.233019  0.851391  0.469932)

     Atom 25  Ca  pos: ( -0.202375  1.266470  0.868512)  Total sigma:        1085.07
          1087.3364         -6.2507         18.2093
            -8.5375       1097.8381          1.7309
            17.9837         -0.8272       1070.0297

     Ca  25    anisotropy:    -40.39    eta:   -0.4444
     Ca  25    sigma_11=   1092.55    axis=(  0.538365  0.714411  0.446968)
     Ca  25    sigma_22=   1104.51    axis=( -0.643836  0.690906 -0.328822)
     Ca  25    sigma_33=   1058.14    axis=( -0.543727 -0.110747  0.831923)

     Atom 26  Si  pos: ( -0.692202  1.215575  0.732971)  Total sigma:         407.26
           425.9163         30.0739         -0.2340
            27.8282        390.1972          2.3633
             3.6091         -0.5302        405.6698

     Si  26    anisotropy:     52.37    eta:   -0.9031
     Si  26    sigma_11=    405.57    axis=(  0.045531  0.026210 -0.998619)
     Si  26    sigma_22=    374.04    axis=(  0.487344 -0.873210 -0.000699)
     Si  26    sigma_33=    442.17    axis=(  0.872022  0.486639  0.052532)

     Atom 27  O   pos: ( -0.882561  1.154608  0.864520)  Total sigma:         113.02
           111.9045          0.5817          2.5779
            -1.3112        133.7806         -0.2038
             9.1478          3.3151         93.3638

     O   27    anisotropy:    -32.12    eta:   -0.9452
     O   27    sigma_11=    113.60    axis=(  0.960586 -0.004064  0.277954)
     O   27    sigma_22=    133.84    axis=( -0.006608  0.999277  0.037448)
     O   27    sigma_33=     91.61    axis=( -0.277905 -0.037809  0.959864)

     Atom 28  O   pos: ( -0.546402  1.348764  0.869623)  Total sigma:         129.81
           151.8070         -4.0362         -1.0448
            -6.9910        143.7386         -7.3153
           -10.6762        -11.5511         93.8737

     O   28    anisotropy:    -57.63    eta:   -0.2919
     O   28    sigma_11=    143.41    axis=(  0.424972  0.878661 -0.217609)
     O   28    sigma_22=    154.62    axis=( -0.898279  0.439038  0.018482)
     O   28    sigma_33=     91.39    axis=(  0.111778  0.187619  0.975861)

     Atom 29  O   pos: ( -0.582134  1.010549  0.653465)  Total sigma:         170.21
           155.5095        -25.5940         -0.4604
           -24.9900        185.3820         -5.1481
            -6.7004         -6.4314        169.7525

     O   29    anisotropy:    -45.52    eta:   -0.9745
     O   29    sigma_11=    170.60    axis=( -0.225135 -0.003590  0.974321)
     O   29    sigma_22=    200.17    axis=( -0.483246  0.868740 -0.108462)
     O   29    sigma_33=    139.87    axis=(  0.846042  0.495255  0.197319)

     Atom 30  O   pos: ( -0.759640  1.313333  0.521200)  Total sigma:         187.72
           162.8569        -11.4239          6.6257
            -7.3851        201.7768        -32.6109
             3.7027        -28.4873        198.5222

     O   30    anisotropy:     66.87    eta:   -0.2210
     O   30    sigma_11=    170.36    axis=( -0.281175  0.624382  0.728758)
     O   30    sigma_22=    160.50    axis=(  0.948167  0.297909  0.110588)
     O   30    sigma_33=    232.30    axis=(  0.148054 -0.722079  0.675783)

     Atom 31  Ca  pos: (  0.732306 -0.105321  0.849407)  Total sigma:        1111.03
          1103.5985         -6.9380          8.5412
            -7.2643       1146.5466          4.6652
             6.4728          6.3597       1082.9330

     Ca  31    anisotropy:     55.42    eta:   -0.6981
     Ca  31    sigma_11=   1105.45    axis=(  0.933438  0.115742  0.339554)
     Ca  31    sigma_22=   1079.65    axis=( -0.327395 -0.112074  0.938217)
     Ca  31    sigma_33=   1147.97    axis=( -0.146646  0.986936  0.066720)

     Atom 32  Si  pos: (  0.227435 -0.042298  0.683375)  Total sigma:         410.83
           421.8073         21.9258          8.8030
            25.2519        408.9353        -17.0942
             7.7254         -8.4380        401.7609

     Si  32    anisotropy:    -45.90    eta:   -0.8972
     Si  32    sigma_11=    412.41    axis=(  0.377652 -0.436562  0.816574)
     Si  32    sigma_22=    439.86    axis=( -0.787556 -0.615230  0.035312)
     Si  32    sigma_33=    380.23    axis=( -0.486965  0.656433  0.576160)

     Atom 33  O   pos: (  0.077482 -0.181242  0.809988)  Total sigma:         114.76
           120.9674          0.6756         -3.4971
             5.7906        144.4388         -3.0215
             3.8625          3.9466         78.8733

     O   33    anisotropy:    -53.84    eta:   -0.6784
     O   33    sigma_11=    120.53    axis=( -0.990969  0.134064 -0.002858)
     O   33    sigma_22=    144.88    axis=( -0.134040 -0.990949 -0.007315)
     O   33    sigma_33=     78.87    axis=( -0.003813 -0.006866  0.999969)

     Atom 34  O   pos: (  0.404383  0.027015  0.830781)  Total sigma:         112.49
           120.2525          2.7598          2.4384
            -0.5985        137.8400          6.6040
           -10.2944          0.0596         79.3678

     O   34    anisotropy:    -50.54    eta:   -0.5188
     O   34    sigma_11=    120.59    axis=( -0.994220  0.043320  0.098230)
     O   34    sigma_22=    138.07    axis=( -0.048729 -0.997386 -0.053347)
     O   34    sigma_33=     78.80    axis=(  0.095663 -0.057826  0.993733)

     Atom 35  O   pos: (  0.315854 -0.157171  0.482174)  Total sigma:         177.13
           182.7330        -21.1123        -11.0408
           -23.5196        167.5629         18.2555
            -8.2601         15.3336        181.1042

     O   35    anisotropy:     49.19    eta:   -0.7113
     O   35    sigma_11=    172.40    axis=( -0.608545  0.060386 -0.791218)
     O   35    sigma_22=    149.07    axis=(  0.467440  0.833017 -0.295944)
     O   35    sigma_33=    209.93    axis=( -0.641227  0.549942  0.535155)

     Atom 36  Ca  pos: ( -0.359162  0.782145  1.200735)  Total sigma:        1056.92
          1019.9515         20.3384         57.2025
            19.7387       1103.7611         56.7221
            56.2558         49.6871       1047.0553

     Ca  36    anisotropy:    144.46    eta:   -0.7553
     Ca  36    sigma_11=   1045.14    axis=(  0.587979 -0.644538  0.488724)
     Ca  36    sigma_22=    972.40    axis=(  0.728269  0.158899 -0.666615)
     Ca  36    sigma_33=   1153.23    axis=(  0.352001  0.747878  0.562826)

     Atom 37  Si  pos: ( -0.869437  0.782449  1.373456)  Total sigma:         402.07
           383.3699         38.8621          3.0224
            30.5791        393.5237          4.3172
             8.3722         -0.4831        429.3069

     Si  37    anisotropy:    -73.25    eta:   -0.2438
     Si  37    sigma_11=    420.53    axis=(  0.548112  0.669013 -0.501991)
     Si  37    sigma_22=    432.44    axis=(  0.353877  0.358321  0.863931)
     Si  37    sigma_33=    353.23    axis=(  0.757856 -0.651174 -0.040348)

     Atom 38  O   pos: ( -0.779462  1.009426  1.367281)  Total sigma:         126.19
            93.3189         10.8101         -3.8964
            13.4458        156.5751        -39.2608
           -12.2331        -51.9712        128.6734

     O   38    anisotropy:     99.41    eta:   -0.0605
     O   38    sigma_11=     95.06    axis=(  0.181340  0.562434  0.806712)
     O   38    sigma_22=     91.05    axis=(  0.972646 -0.223673 -0.062698)
     O   38    sigma_33=    192.46    axis=( -0.145176 -0.796014  0.587610)

     Atom 39  O   pos: ( -0.016169  0.692001  1.203107)  Total sigma:         103.46
            84.9795         -0.5733         -2.1784
             5.4766         77.4417         -9.4797
             2.0130         -6.7946        147.9582

     O   39    anisotropy:     68.14    eta:   -0.2147
     O   39    sigma_11=     85.62    axis=(  0.966287  0.255135  0.034587)
     O   39    sigma_22=     75.87    axis=( -0.257407  0.960238  0.108092)
     O   39    sigma_33=    148.89    axis=( -0.005634 -0.113351  0.993539)

     Atom 40  O   pos: ( -0.965145  0.745198  1.592205)  Total sigma:         101.19
           106.7288        -34.7903          4.6185
           -41.6317        122.1142          6.0313
             9.7821          0.3896         74.7281

     O   40    anisotropy:     78.40    eta:   -0.2913
     O   40    sigma_11=     82.67    axis=( -0.547971 -0.474789 -0.688697)
     O   40    sigma_22=     67.45    axis=(  0.544194  0.422924 -0.724561)
     O   40    sigma_33=    153.45    axis=( -0.635280  0.771823 -0.026627)

     Atom 41  Ca  pos: ( -0.756776  1.287367  1.177151)  Total sigma:        1083.82
          1043.0627          5.3285         -9.7076
            -1.1571       1120.2627        -39.7919
            -2.1274        -35.6041       1088.1324

     Ca  41    anisotropy:     92.40    eta:   -0.3532
     Ca  41    sigma_11=   1063.90    axis=( -0.176295  0.551728  0.815179)
     Ca  41    sigma_22=   1042.14    axis=(  0.983122  0.057553  0.173663)
     Ca  41    sigma_33=   1145.42    axis=( -0.048899 -0.832036  0.552562)

     Atom 42  Si  pos: (  1.015143 -0.525118  1.352662)  Total sigma:         409.63
           391.2820         27.8131         -6.9396
            20.9430        409.6688          2.3424
            -3.7537          2.9390        427.9496

     Si  42    anisotropy:    -53.78    eta:   -0.0751
     Si  42    sigma_11=    426.22    axis=(  0.502771  0.794933  0.339563)
     Si  42    sigma_22=    428.91    axis=(  0.277606  0.223530 -0.934328)
     Si  42    sigma_33=    373.78    axis=(  0.818631 -0.564018  0.108293)

     Atom 43  O   pos: ( -0.281198  1.051792  1.350944)  Total sigma:          98.47
            60.6545         29.3750         12.7686
            21.4403        130.0525         39.1861
            18.7987         57.6558        104.6971

     O   43    anisotropy:    115.05    eta:   -0.2027
     O   43    sigma_11=     67.89    axis=(  0.184336  0.555990 -0.810491)
     O   43    sigma_22=     52.35    axis=(  0.950094 -0.311956  0.002087)
     O   43    sigma_33=    175.17    axis=(  0.251677  0.770427  0.585748)

     Atom 44  O   pos: (  0.160197 -0.428679  1.164151)  Total sigma:          89.29
            97.4924          4.5191        -10.3688
             0.5761         74.4904          2.7606
            -3.6564         -0.0466         95.8880

     O   44    anisotropy:    -22.95    eta:   -0.8942
     O   44    sigma_11=     90.10    axis=( -0.646667 -0.170182 -0.743546)
     O   44    sigma_22=    103.78    axis=( -0.750159 -0.034651  0.660349)
     O   44    sigma_33=     73.99    axis=( -0.138144  0.984803 -0.105256)

     Atom 45  O   pos: (  0.801361 -0.403341  1.322170)  Total sigma:         163.80
           178.7989        -23.8990          6.6356
           -12.8565        158.2468          3.6245
             8.8122          1.3581        154.3687

     O   45    anisotropy:     39.90    eta:   -0.5054
     O   45    sigma_11=    157.23    axis=(  0.143002  0.521424  0.841230)
     O   45    sigma_22=    143.78    axis=(  0.484169  0.704462 -0.518955)
     O   45    sigma_33=    190.41    axis=( -0.863209  0.481509 -0.151718)

     Atom 46  O   pos: (  0.107572 -0.459981  1.558329)  Total sigma:          90.14
            49.7275        -33.2601        -35.3569
           -27.9566        129.2163         57.6273
           -31.3758         45.1483         91.4758

     O   46    anisotropy:    135.02    eta:   -0.3101
     O   46    sigma_11=     59.09    axis=( -0.330595 -0.647452  0.686668)
     O   46    sigma_22=     31.18    axis=( -0.886941 -0.035527 -0.460514)
     O   46    sigma_33=    180.16    axis=( -0.322556  0.761278  0.562507)

     Atom 47  Ca  pos: ( -0.165924  0.993641  1.682047)  Total sigma:        1080.32
          1096.0145        -39.5394         -3.9365
           -40.7074       1085.8488         13.5312
            -5.5005         17.7482       1059.0913

     Ca  47    anisotropy:     80.49    eta:   -0.3352
     Ca  47    sigma_11=   1062.48    axis=( -0.501790 -0.325114 -0.801566)
     Ca  47    sigma_22=   1044.49    axis=( -0.472310 -0.673356  0.568783)
     Ca  47    sigma_33=   1133.98    axis=( -0.724659  0.663998  0.184329)

     Atom 48  Ca  pos: (  0.012546 -0.231484  1.761071)  Total sigma:        1080.79
          1021.3197         -2.5486        -21.6036
             3.1287       1108.0893         67.9037
           -26.3685         63.4004       1112.9660

     Ca  48    anisotropy:    145.98    eta:   -0.4317
     Ca  48    sigma_11=   1053.14    axis=( -0.441322 -0.687154  0.577109)
     Ca  48    sigma_22=   1011.13    axis=( -0.890618  0.256787 -0.375313)
     Ca  48    sigma_33=   1178.11    axis=( -0.109704  0.679617  0.725318)

     Atom 49  Si  pos: ( -0.728091  1.531674  0.417092)  Total sigma:         405.87
           408.7812         29.9568         27.2578
            32.0988        380.9262         13.6636
            19.5797         13.7728        427.8994

     Si  49    anisotropy:     74.46    eta:   -0.8152
     Si  49    sigma_11=    401.28    axis=(  0.576799  0.398716 -0.712971)
     Si  49    sigma_22=    360.82    axis=(  0.550402 -0.834624 -0.021469)
     Si  49    sigma_33=    455.51    axis=(  0.603623  0.380037  0.700864)

     Atom 50  O   pos: ( -0.735303  1.505699  0.178545)  Total sigma:         170.40
           147.0793        -12.9697          6.5030
           -16.6804        152.0294         -6.0313
             7.8572          0.9229        212.0836

     O   50    anisotropy:     64.15    eta:   -0.6866
     O   50    sigma_11=    163.70    axis=( -0.627005  0.767482  0.133553)
     O   50    sigma_22=    134.33    axis=(  0.769158  0.637092 -0.050100)
     O   50    sigma_33=    213.16    axis=(  0.123536 -0.071310  0.989775)

     Atom 51  O   pos: (  0.717674 -0.174018  0.495053)  Total sigma:         147.27
           144.0515          6.6853          5.9745
             9.0923        137.1742          0.8566
             8.6245          3.8340        160.5780

     O   51    anisotropy:     25.58    eta:   -0.8086
     O   51    sigma_11=    145.64    axis=(  0.715495  0.546435 -0.435288)
     O   51    sigma_22=    131.84    axis=(  0.574109 -0.814927 -0.079333)
     O   51    sigma_33=    164.32    axis=(  0.398078  0.193140  0.896789)

     Atom 52  O   pos: (  0.411460 -0.668838  1.727801)  Total sigma:         199.23
           199.2049         -0.7896         14.2359
             3.0374        183.6950         -2.6025
             7.4527         -0.4596        214.7915

     O   52    anisotropy:     31.71    eta:   -0.4981
     O   52    sigma_11=    193.93    axis=( -0.880255 -0.163376  0.445488)
     O   52    sigma_22=    183.39    axis=( -0.135100  0.986291  0.094757)
     O   52    sigma_33=    220.37    axis=(  0.454862 -0.023225  0.890259)

     Atom 53  H   pos: (  0.443406 -0.780585  1.819383)  Total sigma:          21.44
            12.2268         -4.9874          3.4290
            -3.8756         26.6680        -15.5130
             2.3307        -14.9032         25.4151

     H   53    anisotropy:     31.09    eta:   -0.0973
     H   53    sigma_11=     12.08    axis=( -0.778778  0.323656  0.537357)
     H   53    sigma_22=     10.06    axis=(  0.603534  0.620143  0.501168)
     H   53    sigma_33=     42.16    axis=(  0.171032 -0.714611  0.678291)

     Atom 54  H   pos: ( -0.813110  1.096176  1.589792)  Total sigma:          19.61
            10.3678         -2.0552         -3.3100
            -2.0488         11.9094          8.9784
            -2.9686          8.7635         36.5639

     H   54    anisotropy:     30.38    eta:   -0.1062
     H   54    sigma_11=     10.56    axis=(  0.832238 -0.486239  0.266368)
     H   54    sigma_22=      8.41    axis=( -0.540864 -0.817636  0.197326)
     H   54    sigma_33=     39.87    axis=( -0.121844  0.308291  0.943457)

     Atom 55  O   pos: ( -0.426122  1.008454  0.305544)  Total sigma:         237.26
           232.2334         -0.1765          0.6829
             1.1109        232.6225          7.4388
             2.6312          1.7636        246.9385

     O   55    anisotropy:     16.81    eta:   -0.0696
     O   55    sigma_11=    232.05    axis=(  0.994147 -0.052488 -0.094433)
     O   55    sigma_22=    231.27    axis=(  0.023631  0.958534 -0.283996)
     O   55    sigma_33=    248.47    axis=(  0.105424  0.280102  0.954164)

     Atom 56  H   pos: ( -0.342054  1.123180  0.342010)  Total sigma:          23.95
            20.8229         10.8492          3.1093
            11.4185         31.5436          7.5164
             4.0019          8.2557         19.4786

     H   56    anisotropy:     26.83    eta:   -0.1815
     H   56    sigma_11=     16.63    axis=(  0.490628  0.091907 -0.866509)
     H   56    sigma_22=     13.38    axis=(  0.724740 -0.595130  0.347234)
     H   56    sigma_33=     41.83    axis=(  0.483772  0.798357  0.358596)

     Atom 57  H   pos: ( -0.515426  1.007063  0.424546)  Total sigma:          21.32
            16.5351          0.4131        -13.4765
            -0.3033         11.8409          0.9405
           -13.8646         -0.7189         35.5805

     H   57    anisotropy:     32.10    eta:   -0.1146
     H   57    sigma_11=     11.84    axis=(  0.037245  0.999165  0.016788)
     H   57    sigma_22=      9.39    axis=( -0.885669  0.040785 -0.462522)
     H   57    sigma_33=     42.72    axis=( -0.462820  0.002358  0.886449)

     Atom 58  O   pos: ( -0.215257  1.645984  0.219990)  Total sigma:         244.02
           275.5722         -2.8553         -3.0759
             3.0936        207.2285        -10.0549
            -1.0624         -6.3955        249.2494

     O   58    anisotropy:    -57.51    eta:   -0.6549
     O   58    sigma_11=    250.63    axis=(  0.082129 -0.185341  0.979236)
     O   58    sigma_22=    275.74    axis=(  0.996614  0.011507 -0.081408)
     O   58    sigma_33=    205.67    axis=( -0.003821 -0.982607 -0.185659)

     Atom 59  H   pos: (  0.137754 -0.134276  0.307218)  Total sigma:          23.43
            31.4439         -0.5692         13.2983
            -0.1537          9.9568         -0.0492
            14.5278         -0.4544         28.8792

     H   59    anisotropy:     31.07    eta:   -0.3012
     H   59    sigma_11=     16.19    axis=( -0.673741  0.009225  0.738910)
     H   59    sigma_22=      9.95    axis=(  0.015656  0.999876  0.001792)
     H   59    sigma_33=     44.14    axis=(  0.738801 -0.012776  0.673802)

     Atom 60  H   pos: ( -0.338314  1.670352  0.294409)  Total sigma:          25.03
            35.1201         -2.3346         -9.8425
            -2.5519         14.9406          0.2389
           -11.1867          0.2016         25.0263

     H   60    anisotropy:     25.33    eta:   -0.2529
     H   60    sigma_11=     18.72    axis=( -0.491126  0.269096 -0.828482)
     H   60    sigma_22=     14.45    axis=(  0.209000  0.959709  0.187824)
     H   60    sigma_33=     41.91    axis=( -0.845644  0.080908  0.527579)

     Atom 61  O   pos: (  0.477691  0.467625  0.156095)  Total sigma:         236.61
           230.7908         -1.3287         17.2321
            -5.2817        227.9333         -6.2681
            15.3773         -6.7968        251.1179

     O   61    anisotropy:     37.70    eta:   -0.1847
     O   61    sigma_11=    226.37    axis=(  0.154147  0.975662  0.155958)
     O   61    sigma_22=    221.73    axis=( -0.867462  0.058071  0.494102)
     O   61    sigma_33=    261.75    axis=(  0.473020 -0.211452  0.855301)

     Atom 62  H   pos: (  0.512785  0.334487  0.208348)  Total sigma:          22.59
            17.5031         -8.1813          5.4014
            -9.0822         31.6743        -10.4247
             5.1109         -8.5390         18.6062

     H   62    anisotropy:     27.59    eta:   -0.0684
     H   62    sigma_11=     14.03    axis=( -0.517211 -0.587394 -0.622464)
     H   62    sigma_22=     12.77    axis=(  0.759365  0.020533 -0.650341)
     H   62    sigma_33=     40.99    axis=(  0.394787 -0.809041  0.435426)

     Atom 63  H   pos: (  0.662297 -0.408115  2.031431)  Total sigma:          21.13
            11.4876         -1.0922         -4.9309
            -1.2788          9.4100         -1.3408
            -4.7494         -1.6761         42.5040

     H   63    anisotropy:     33.24    eta:   -0.1409
     H   63    sigma_11=     11.62    axis=(  0.843661 -0.526206  0.106504)
     H   63    sigma_22=      8.49    axis=( -0.515808 -0.849472 -0.111080)
     H   63    sigma_33=     43.29    axis=( -0.148923 -0.038779  0.988088)

     Atom 64  O   pos: (  0.052684 -0.615131  1.980281)  Total sigma:         257.98
           262.9202          6.7517        -20.0959
             6.4329        236.4440         -1.3201
           -24.9344         -2.6546        274.5792

     O   64    anisotropy:     51.88    eta:   -0.3605
     O   64    sigma_11=    246.92    axis=(  0.718325  0.336457  0.608938)
     O   64    sigma_22=    234.45    axis=(  0.323861 -0.936375  0.135338)
     O   64    sigma_33=    292.57    axis=( -0.615730 -0.099995  0.781587)

     Atom 65  H   pos: (  0.831725  0.194703  0.092517)  Total sigma:          20.44
            18.6987          3.4621        -14.3081
             3.7410         10.0036         -6.8289
           -16.3369         -6.6660         32.6120

     H   65    anisotropy:     35.62    eta:   -0.0560
     H   65    sigma_11=      9.23    axis=( -0.768341  0.536769 -0.348613)
     H   65    sigma_22=      7.90    axis=( -0.365624 -0.815151 -0.449276)
     H   65    sigma_33=     44.18    axis=( -0.525329 -0.217736  0.822569)

     Atom 66  H   pos: (  0.042396  0.280836  0.009312)  Total sigma:          28.76
            37.7720          2.9567          1.5301
             2.3971         23.3965          0.0825
             2.9236          0.4501         25.1140

     H   66    anisotropy:     14.80    eta:   -0.1873
     H   66    sigma_11=     24.75    axis=(  0.147976  0.098879 -0.984036)
     H   66    sigma_22=     22.90    axis=(  0.186961 -0.979846 -0.070344)
     H   66    sigma_33=     38.63    axis=(  0.971159  0.173567  0.163480)

     Atom 67  O   pos: (  0.702314  0.176380  0.295121)  Total sigma:         222.55
           205.3502         13.6431          7.1227
            15.6798        247.8232         -4.1727
             4.2666         -5.3272        214.4738

     O   67    anisotropy:     45.09    eta:   -0.6386
     O   67    sigma_11=    217.12    axis=(  0.390196 -0.044043  0.919678)
     O   67    sigma_22=    197.92    axis=( -0.874836  0.293695  0.385235)
     O   67    sigma_33=    252.61    axis=( -0.287072 -0.954884  0.076068)

     Atom 68  H   pos: (  0.699556  0.051551  0.374500)  Total sigma:          21.84
            11.1183          1.3554          0.1579
             1.6547         35.5222        -12.6991
            -0.4001        -13.5114         18.8670

     H   68    anisotropy:     31.42    eta:   -0.0658
     H   68    sigma_11=     12.05    axis=(  0.527709  0.388064  0.755598)
     H   68    sigma_22=     10.67    axis=(  0.848312 -0.286301 -0.445420)
     H   68    sigma_33=     42.78    axis=( -0.043477 -0.876035  0.480283)

     Atom 69  H   pos: ( -0.208928  0.292802  0.365741)  Total sigma:          18.59
            15.1645         13.3918         11.7649
            12.6233         23.2853         10.9366
            11.6468         11.6965         17.3214

     H   69    anisotropy:     36.58    eta:   -0.2019
     H   69    sigma_11=      8.86    axis=(  0.188997 -0.705914  0.682617)
     H   69    sigma_22=      3.94    axis=( -0.825337  0.262463  0.499933)
     H   69    sigma_33=     42.97    axis=(  0.532071  0.657874  0.533012)

     Atom 70  Ca  pos: (  0.459529  0.368276  0.859131)  Total sigma:        1100.74
          1088.0525         12.3191         11.1174
            10.8651       1124.5477        -17.7236
            14.7905        -21.9343       1089.6083

     Ca  70    anisotropy:    -50.30    eta:   -0.9943
     Ca  70    sigma_11=   1100.83    axis=(  0.766875  0.147422  0.624635)
     Ca  70    sigma_22=   1134.17    axis=( -0.126519 -0.919437  0.372328)
     Ca  70    sigma_33=   1067.20    axis=(  0.629202 -0.364557 -0.686442)

     Atom 71  Si  pos: ( -0.022009  0.337628  0.670563)  Total sigma:         405.33
           396.4147          8.5168         18.5446
            14.4686        388.5859        -22.4812
            18.8044        -29.0954        430.9838

     Si  71    anisotropy:     61.53    eta:   -0.9665
     Si  71    sigma_11=    404.64    axis=(  0.811180  0.584791 -0.002566)
     Si  71    sigma_22=    365.00    axis=( -0.525783  0.731234  0.434568)
     Si  71    sigma_33=    446.35    axis=(  0.256008 -0.351164  0.900635)

     Atom 72  O   pos: ( -0.205774  0.252395  0.807362)  Total sigma:          90.95
            81.7831         -1.4319         15.4515
             4.7193        122.6470          5.4075
            24.1610         10.2443         68.4215

     O   72    anisotropy:    -55.77    eta:   -0.7936
     O   72    sigma_11=     94.79    axis=(  0.810901 -0.202106  0.549174)
     O   72    sigma_22=    124.29    axis=(  0.121522  0.976166  0.179810)
     O   72    sigma_33=     53.77    axis=( -0.572426 -0.079071  0.816135)

     Atom 73  O   pos: (  0.116385  0.458897  0.829164)  Total sigma:          97.40
            95.0977        -13.1758         -7.8710
            -5.7333        143.9685         16.6636
           -15.5465          2.7995         53.1427

     O   73    anisotropy:     74.73    eta:   -0.9209
     O   73    sigma_11=     95.43    axis=( -0.950680 -0.227468  0.210870)
     O   73    sigma_22=     49.56    axis=(  0.233334 -0.076552  0.969379)
     O   73    sigma_33=    147.22    axis=(  0.204360 -0.970772 -0.125853)

     Atom 74  O   pos: (  0.111760  0.146738  0.587250)  Total sigma:         186.97
           176.6582        -36.3030          1.3297
           -35.9157        212.7769         -5.1339
             3.9972         -3.4401        171.4689

     O   74    anisotropy:     72.78    eta:   -0.3447
     O   74    sigma_11=    171.07    axis=( -0.040699  0.067235  0.996907)
     O   74    sigma_22=    154.34    axis=(  0.850702  0.525648 -0.000721)
     O   74    sigma_33=    235.49    axis=(  0.524071 -0.848041  0.078590)

     Atom 75  O   pos: ( -0.086346  0.456008  0.473262)  Total sigma:         130.55
           128.5644        -45.6653         74.5513
           -35.7590        149.4038        -42.2959
            51.6527        -23.9205        113.6765

     O   75    anisotropy:    137.71    eta:   -0.5913
     O   75    sigma_11=    111.79    axis=(  0.413282  0.811282  0.413545)
     O   75    sigma_22=     57.51    axis=( -0.674077 -0.032769  0.737934)
     O   75    sigma_33=    222.35    axis=(  0.612224 -0.583736  0.533323)

     Atom 76  Ca  pos: (  0.072451  0.788288  0.893779)  Total sigma:        1064.64
          1057.2923        -19.4511         -3.4000
           -19.7563       1104.0231         -4.2070
            -2.3707         -1.5690       1032.6067

     Ca  76    anisotropy:     69.83    eta:   -0.4099
     Ca  76    sigma_11=   1050.90    axis=(  0.923088  0.329919 -0.197641)
     Ca  76    sigma_22=   1031.82    axis=(  0.178500  0.087667  0.980027)
     Ca  76    sigma_33=   1111.20    axis=( -0.340656  0.939930 -0.022034)

     Atom 77  Si  pos: ( -0.460375  0.832253  0.777013)  Total sigma:         399.83
           397.2520         18.0977         -7.8026
            18.5408        400.8693         33.1480
           -10.1744         45.3839        401.3598

     Si  77    anisotropy:    -69.85    eta:   -0.7882
     Si  77    sigma_11=    404.76    axis=(  0.899262  0.170994 -0.402603)
     Si  77    sigma_22=    441.46    axis=( -0.163086 -0.722984 -0.671340)
     Si  77    sigma_33=    353.26    axis=( -0.405870  0.669369 -0.622265)

     Atom 78  O   pos: ( -0.598229  0.777277  0.966050)  Total sigma:          89.13
           136.4217        -19.0648         36.4816
           -25.6932         53.9837         19.0743
            43.6199         12.4387         76.9879

     O   78    anisotropy:    103.70    eta:   -0.6954
     O   78    sigma_11=     78.60    axis=(  0.233314 -0.665712 -0.708797)
     O   78    sigma_22=     30.52    axis=(  0.370218  0.734830 -0.568299)
     O   78    sigma_33=    158.27    axis=( -0.899168  0.129818 -0.417904)

     Atom 79  O   pos: ( -0.250136  0.916094  0.862126)  Total sigma:         113.61
           113.7150          3.2367         -1.8005
             7.6636        138.5027          4.4574
            -4.7558         -2.1162         88.6189

     O   79    anisotropy:     39.06    eta:   -0.9573
     O   79    sigma_11=    113.06    axis=( -0.969532  0.201228  0.139698)
     O   79    sigma_22=     88.13    axis=(  0.134865 -0.037600  0.990150)
     O   79    sigma_33=    139.65    axis=( -0.204499 -0.978822 -0.009316)

     Atom 80  O   pos: ( -0.444755  0.645558  0.630402)  Total sigma:         102.76
            74.9792         17.8472        -29.6578
            25.4134         77.9057        -12.5686
           -32.3840         -1.0362        155.4071

     O   80    anisotropy:     97.93    eta:   -0.5813
     O   80    sigma_11=     89.10    axis=(  0.512900  0.795936  0.321588)
     O   80    sigma_22=     51.14    axis=(  0.786416 -0.585858  0.195755)
     O   80    sigma_33=    168.05    axis=( -0.344213 -0.152499  0.926424)

     Atom 81  Ca  pos: (  0.221039 -0.082755  1.133730)  Total sigma:        1063.32
          1086.5965        -36.8241          5.2173
           -34.5720       1068.4921          6.6287
             1.1576          5.3243       1034.8744

     Ca  81    anisotropy:     76.60    eta:   -0.2854
     Ca  81    sigma_11=   1045.08    axis=(  0.521324  0.655186  0.546766)
     Ca  81    sigma_22=   1030.50    axis=( -0.326713 -0.438663  0.837158)
     Ca  81    sigma_33=   1114.39    axis=( -0.788340  0.615066  0.014628)

     Atom 82  Si  pos: (  0.733091 -0.161675  1.332617)  Total sigma:         408.16
           421.8954         26.3284         -6.9448
            33.1920        364.4296         -6.6389
            -3.4018         -7.4935        438.1548

     Si  82    anisotropy:    -84.90    eta:   -0.2741
     Si  82    sigma_11=    428.70    axis=(  0.741205  0.275920  0.611950)
     Si  82    sigma_22=    444.22    axis=( -0.549271 -0.274771  0.789178)
     Si  82    sigma_33=    351.56    axis=(  0.385896 -0.921070 -0.052106)

     Atom 83  O   pos: ( -0.111956 -0.003672  1.198113)  Total sigma:         123.54
           131.6080         11.7572        -20.7299
            10.1127        138.2216        -19.5133
           -16.1453        -20.5638        100.8031

     O   83    anisotropy:    -53.31    eta:   -0.9947
     O   83    sigma_11=    123.64    axis=( -0.763578  0.643642  0.051710)
     O   83    sigma_22=    158.99    axis=( -0.567067 -0.706722  0.423059)
     O   83    sigma_33=     88.00    axis=(  0.308843  0.293715  0.904625)

     Atom 84  O   pos: (  0.523988 -0.175881  1.215115)  Total sigma:         109.32
           135.3944         -9.5261         24.6909
           -18.3404        103.5721         -3.1995
            17.3567          2.7718         88.9834

     O   84    anisotropy:     57.17    eta:   -0.5499
     O   84    sigma_11=    100.74    axis=( -0.184581 -0.931595 -0.313146)
     O   84    sigma_22=     79.78    axis=( -0.392957 -0.222091  0.892334)
     O   84    sigma_33=    147.43    axis=(  0.900841 -0.287761  0.325082)

     Atom 85  O   pos: ( -0.283245 -0.090609  1.559903)  Total sigma:         119.23
           117.0402        -30.0982        -36.2026
           -34.8619        107.0830         29.0777
           -25.2497         19.7605        133.5684

     O   85    anisotropy:     89.48    eta:   -0.3444
     O   85    sigma_11=     99.68    axis=( -0.460650  0.467498 -0.754484)
     O   85    sigma_22=     79.13    axis=(  0.671919  0.739086  0.047718)
     O   85    sigma_33=    178.88    axis=( -0.579937  0.484971  0.654581)

     Atom 86  Ca  pos: ( -0.072299  0.337960  1.129075)  Total sigma:        1078.18
          1094.1613        -38.8086         12.2394
           -32.9706       1085.0439         -3.4111
             9.3233         -4.2576       1055.3236

     Ca  86    anisotropy:     73.77    eta:   -0.1711
     Ca  86    sigma_11=   1057.80    axis=(  0.374418  0.593423  0.712503)
     Ca  86    sigma_22=   1049.38    axis=(  0.548292  0.477986 -0.686226)
     Ca  86    sigma_33=   1127.35    axis=(  0.747788 -0.647595  0.146402)

     Atom 87  Si  pos: ( -0.582339  0.402140  1.332752)  Total sigma:         407.85
           423.9059         35.0022          8.8195
            37.1395        361.0472         -9.6396
            14.8498         -3.2028        438.5837

     Si  87    anisotropy:    -96.65    eta:   -0.2503
     Si  87    sigma_11=    432.00    axis=( -0.596569 -0.367850  0.713297)
     Si  87    sigma_22=    448.13    axis=(  0.683826  0.232253  0.691694)
     Si  87    sigma_33=    343.41    axis=( -0.420105  0.900414  0.112991)

     Atom 88  O   pos: (  0.241961  0.247537  1.246610)  Total sigma:         128.43
           137.6736          6.8386         24.0001
             1.4283        130.9620         13.8364
            29.8116         23.6790        116.6586

     O   88    anisotropy:    -52.74    eta:   -0.9536
     O   88    sigma_11=    129.25    axis=( -0.556440  0.829568  0.046809)
     O   88    sigma_22=    162.77    axis=( -0.691799 -0.431354 -0.579092)
     O   88    sigma_33=     93.27    axis=( -0.460205 -0.354612  0.813917)

     Atom 89  O   pos: ( -0.398926  0.431330  1.176492)  Total sigma:         103.82
           114.9281         -1.5667        -17.8575
            -9.2719         94.2559          4.0522
            -5.4437         -0.3453        102.2814

     O   89    anisotropy:     28.70    eta:   -0.1663
     O   89    sigma_11=     95.85    axis=( -0.397961  0.386931 -0.831812)
     O   89    sigma_22=     92.66    axis=(  0.351143  0.901902  0.251538)
     O   89    sigma_33=    122.96    axis=( -0.847541  0.191982  0.494790)

     Atom 90  O   pos: ( -0.663727  0.639141  1.370328)  Total sigma:         160.90
           166.6543         -8.3399         -2.5071
            -5.4504        169.7787         -0.3255
            -0.3405          1.0052        146.2612

     O   90    anisotropy:    -22.10    eta:   -0.9590
     O   90    sigma_11=    161.20    axis=( -0.776870 -0.626817  0.059782)
     O   90    sigma_22=    175.33    axis=(  0.625589 -0.779139 -0.039748)
     O   90    sigma_33=    146.16    axis=(  0.071493  0.006520  0.997420)

     Atom 91  O   pos: ( -0.516016  0.349849  1.558093)  Total sigma:          83.39
            46.0005        -12.4234        -23.6747
           -14.0853        133.4381        -31.4737
           -19.8666        -13.8630         70.7200

     O   91    anisotropy:     86.68    eta:   -0.9095
     O   91    sigma_11=     80.77    axis=(  0.573262 -0.197956 -0.795100)
     O   91    sigma_22=     28.21    axis=(  0.816585  0.217999  0.534477)
     O   91    sigma_33=    141.17    axis=( -0.067528  0.955662 -0.286618)

     Atom 92  Ca  pos: (  0.483776  0.055613  1.745089)  Total sigma:        1064.14
          1075.4735        -41.4197        -27.6286
           -37.0483       1052.6579         17.3820
           -32.1281          9.1207       1064.2838

     Ca  92    anisotropy:     87.56    eta:   -0.4626
     Ca  92    sigma_11=   1048.45    axis=( -0.233509  0.482204 -0.844365)
     Ca  92    sigma_22=   1021.45    axis=(  0.652291  0.721673  0.231745)
     Ca  92    sigma_33=   1122.51    axis=( -0.721104  0.496657  0.483054)

     Atom 93  Ca  pos: ( -0.670299  0.594399  1.744605)  Total sigma:        1117.31
          1120.7435          5.6760        -18.0483
             4.9893       1143.9136         34.2129
           -22.6202         32.7440       1087.2719

     Ca  93    anisotropy:    -79.73    eta:   -0.6006
     Ca  93    sigma_11=   1127.92    axis=( -0.932688 -0.244376  0.265279)
     Ca  93    sigma_22=   1159.85    axis=(  0.107936 -0.890893 -0.441203)
     Ca  93    sigma_33=   1064.16    axis=(  0.344155 -0.382872  0.857302)

     Atom 94  Ca  pos: ( -0.289234  0.669888  0.338648)  Total sigma:        1045.71
          1020.2143         -0.8814          0.9830
            -6.7487       1030.0891        -37.6978
             3.8383        -42.9021       1086.8177

     Ca  94    anisotropy:     93.30    eta:   -0.1894
     Ca  94    sigma_11=   1020.50    axis=(  0.979465 -0.154523 -0.129499)
     Ca  94    sigma_22=   1008.72    axis=(  0.196657  0.873777  0.444793)
     Ca  94    sigma_33=   1107.91    axis=(  0.044423 -0.461126  0.886222)

     Atom 95  O   pos: ( -0.137995  0.793802  0.059737)  Total sigma:         188.56
           212.9995         10.9890        -39.2982
             7.3560        113.7746          8.3125
           -37.6233          6.3481        238.9109

     O   95    anisotropy:    116.97    eta:   -0.9662
     O   95    sigma_11=    187.24    axis=( -0.802714 -0.157607 -0.575161)
     O   95    sigma_22=    111.90    axis=( -0.125763  0.987494 -0.095076)
     O   95    sigma_33=    266.54    axis=( -0.582953  0.003985  0.812496)

     Atom 96  H   pos: ( -0.145306  0.936935  0.053199)  Total sigma:          28.51
            23.6252         -0.5906         -2.6411
            -0.8289         36.6533         -1.0755
            -2.7550         -0.5255         25.2506

     H   96    anisotropy:     12.33    eta:   -0.6937
     H   96    sigma_11=     27.25    axis=( -0.599730  0.022829  0.799877)
     H   96    sigma_22=     21.55    axis=(  0.799115  0.069192  0.597184)
     H   96    sigma_33=     36.73    axis=( -0.041712  0.997342 -0.059739)

     Atom 97  O   pos: (  0.164974  0.040683  1.640961)  Total sigma:         148.36
           187.5587         18.0718         -6.2088
            14.1087        167.9614         22.8927
            -4.6470         41.6674         89.5534

     O   97    anisotropy:   -107.11    eta:   -0.3920
     O   97    sigma_11=    170.06    axis=( -0.578651  0.742775  0.336821)
     O   97    sigma_22=    198.06    axis=( -0.809862 -0.572105 -0.129690)
     O   97    sigma_33=     76.95    axis=(  0.096366 -0.347823  0.932594)

     Atom 98  H   pos: (  0.154779  0.102092  1.510659)  Total sigma:          25.95
            20.0970          1.7921          0.3531
             2.0300         24.0486         -6.7223
            -0.1493         -6.4109         33.6962

     H   98    anisotropy:     16.66    eta:   -0.3205
     H   98    sigma_11=     22.17    axis=(  0.637115  0.672074  0.377361)
     H   98    sigma_22=     18.61    axis=(  0.769396 -0.583760 -0.259336)
     H   98    sigma_33=     37.06    axis=( -0.045995 -0.455566  0.889013)

     Initialization:
     gipaw_setup  :      0.32s CPU      0.39s WALL (       1 calls)

     Linear response
     greenf       :  16067.80s CPU  16260.89s WALL (      96 calls)
     cgsolve      :  15988.15s CPU  16179.93s WALL (      96 calls)
     ch_psi       :  15529.27s CPU  15709.11s WALL (    6730 calls)
     h_psiq       :  11356.29s CPU  11477.31s WALL (    6730 calls)

     Apply operators
     h_psi        :   9187.01s CPU   9278.91s WALL (    7358 calls)
     apply_vel    :    204.77s CPU    213.14s WALL (      84 calls)

     Induced current
     j_para       :    516.08s CPU    520.45s WALL (     108 calls)
     biot_savart  :      0.07s CPU      0.09s WALL (       1 calls)

     Other routines

     General routines
     calbec       :   4376.73s CPU   4457.95s WALL (   21630 calls)
     fft          :      0.27s CPU      0.31s WALL (      32 calls)
     fftw         :   6403.84s CPU   6456.33s WALL ( 3733590 calls)
     davcio       :      0.01s CPU      1.82s WALL (      64 calls)

     Parallel routines
     fft_scatter  :   1967.32s CPU   1987.30s WALL ( 3733622 calls)

     Plugins


     GIPAW        :      5h 5m CPU      5h 9m WALL


   This run was terminated on:  17:18:50   4Nov2023            

=------------------------------------------------------------------------------=
   JOB DONE.
=------------------------------------------------------------------------------=
