# Supplementary material for: Is there a future for 43Ca nuclear magnetic resonance in cement science?
Source: Phys Chem Chem Phys. 2025 Apr 9;27(17):9159–68. doi: 10.1039/d5cp00491h (PMC11997747; doi:10.1039/d5cp00491h)
Supplement: CP-027-D5CP00491H-s001 [file CP-027-D5CP00491H-s001.zip › QE-Files/CSH-bulk-structures/CONFIG_caion13]

Caion 13
0 3
   8.847880365  -0.229733468   0.030951118
  -0.200533082   8.134375647   0.277996112
   0.041160876   0.298127928   8.605261380
Ca 1
-3.0170463787 3.9924103306 -2.0516067273
O 2
3.4629930554 3.798576447 -1.1326632192
O 3
-3.5905814541 -3.4328419886 -4.4916147534
O 4
-2.7349479409 -0.1336813804 3.6320356558
O 5
1.2553210792 0.3650061918 -2.9598536671
O 6
0.3229486084 1.7764846549 3.4831870395
O 7
-1.3780871597 3.3030456956 -3.9188423242
O 8
1.3247504282 -3.0551313375 -0.6461415578
O 9
0.3694623584 1.2223464418 0.0927390711
O 10
-4.6442302453 -3.4533544978 1.7166387488
O 11
-3.9452867647 -0.8724499881 0.6945195162
O 12
-3.0949316321 1.7058607348 -1.8612105303
O 13
0.3723144137 -0.849856922 2.6197282943
O 14
3.1872829418 1.0898778382 -1.1666708995
O 15
-2.2146673051 1.1393086392 1.2215022072
O 16
-4.0419287774 -1.8152626104 -1.7393886109
O 17
2.1932385325 -0.8843405189 0.6550171833
O 18
2.667555238 3.1326824087 -3.6689328159
O 19
-2.7900915701 3.7163603634 0.483963001
O 20
-1.4173277316 -0.2256544676 -2.6999032877
O 21
-1.061398019 -2.7604115211 -1.8878805224
O 22
1.037896834 -3.0652521456 -4.212299078
O 23
-1.6661504029 -2.4119266231 1.7081519327
O 24
3.5464994309 -1.6869427294 -4.1021173711
O 25
1.5425977558 3.2630740158 1.5669758039
H 26
3.4751036295 3.6481359834 -0.1709159464
H 27
-2.9109926728 -2.509225467 3.7113842734
H 28
-2.5139219143 0.4190065422 2.8391397084
H 29
-3.7079633157 -0.112941982 3.746801006
H 30
1.6349998222 -0.4761193989 -3.2742442308
H 31
1.1245797766 0.9244703256 -3.7921663478
H 32
0.7869903928 2.3554889135 2.8160678998
H 33
0.2210782533 0.8697430638 3.0776520243
H 34
-1.9890935808 3.908351367 4.0223530174
H 35
-0.8483190916 2.8437810473 4.2670266967
H 36
2.1031342185 -3.4526786855 -1.1291791586
H 37
1.6614792943 -2.2028701942 -0.2318476967
H 38
0.4883042534 1.3465121024 -0.8658177827
H 39
0.9044950703 1.937275995 0.527178746
H 40
-4.5546991462 -2.5196174207 1.4082846361
H 41
-4.2051998723 -3.4191373556 2.6441616934
H 42
-3.3806321123 -0.0539674376 0.8303551983
H 43
-3.9022137473 -1.0947441121 -0.2910649843
H 44
-2.4571098133 0.9875702688 -2.1255547587
H 45
-3.9758089243 1.3067433123 -1.6266398797
H 46
1.0940640315 -0.8489537153 1.9266219718
H 47
0.6704133226 -1.5417252178 3.2776959111
H 48
2.5914626876 0.8591774911 -1.9238583503
H 49
3.2068332359 2.0886432215 -1.1687963324
H 50
-1.3192152931 1.0298770245 0.8097565033
H 51
-2.4704480053 2.071492582 0.9641052684
H 52
4.3528262438 -1.6262336555 -2.4848585078
H 53
4.2048998504 -2.8476686812 -1.5191024136
H 54
3.1888249909 -0.8363746129 0.738762365
H 55
1.9349946356 -0.0537880903 0.191999745
H 56
2.8104322622 3.3038798926 -2.7024132792
H 57
3.7054076528 -4.6666534731 -4.3380867184
H 58
-1.9538472298 -3.7549726402 0.5945679391
H 59
-3.6080445192 3.9406296862 1.0148732842
H 60
-1.8525356893 -0.2959845829 -3.6061774343
H 61
-0.4684382147 0.0277121246 -2.8425310219
H 62
-1.2043306442 -1.7952439812 -2.1083076556
H 63
-0.1648380179 -2.8547957085 -1.4651222579
H 64
1.6711698064 -3.8443673572 -4.2666951583
H 65
0.1623377838 -3.4825131908 -4.0168124616
H 66
-0.9082750957 -1.8132157114 1.9604879343
H 67
-2.382236145 -1.8136364963 1.395882479
H 68
4.1480094712 -2.5045300782 -4.2568679762
H 69
2.636580253 -2.0510514933 -4.13732761
H 70
1.2015140279 3.9856785653 0.9616043581
H 71
2.4297314274 3.6072042497 1.8557469565
