# Supplementary material for: Is there a future for 43Ca nuclear magnetic resonance in cement science?
Source: Phys Chem Chem Phys. 2025 Apr 9;27(17):9159–68. doi: 10.1039/d5cp00491h (PMC11997747; doi:10.1039/d5cp00491h)
Supplement: CP-027-D5CP00491H-s001 [file CP-027-D5CP00491H-s001.zip › QE-Files/CSH-bulk-structures/CONFIG_caion14]

Caion 14
0 3
   8.711948225  -0.511937554   0.125952881
  -0.475161551   8.436081272  -0.349172742
   0.108139794  -0.351267817   8.733677065
Ca 1
-1.9737173343 2.1216536981 -3.057413372
O 2
-4.2548074605 2.1895047557 -2.0915404879
O 3
-2.3491206332 2.4461346429 3.4667257824
O 4
2.1744542411 -2.0767547703 -3.1207557032
O 5
1.9609377525 2.7381106015 3.0739332111
O 6
1.4404005617 0.9923532467 0.9789956942
O 7
-3.0386113766 2.6484584341 0.6506303065
O 8
3.3139811287 -3.2773837007 -0.981871782
O 9
-0.5200483036 -3.0082413078 0.4886244219
O 10
-3.3661562357 -1.7477558231 3.1927325462
O 11
-0.4478517427 -2.2759544903 -3.3611836938
O 12
1.9661752992 2.6026985586 -1.2996591093
O 13
-1.7510819259 -0.6699482288 0.2334900168
O 14
1.9184214304 -1.7997334263 0.8550315909
O 15
-4.3336498612 0.7083605796 2.660207401
O 16
-1.1035231806 1.6411715681 -0.9615694475
O 17
2.7404178577 -3.0598662123 3.0589881728
O 18
-4.6235198374 3.5751885291 4.4846590987
O 19
-2.0216299158 -0.1604581058 -3.6093633402
O 20
-4.2241248291 0.168837654 -0.3555981954
O 21
0.4291609876 2.1373128927 -3.5467327089
O 22
2.6932522709 0.4406854273 -3.631146529
O 23
-0.888047194 0.5961029664 2.4138158526
O 24
-1.9957053287 4.2885455089 -2.1155025474
O 25
-1.251163885 -3.4432525934 3.0076616586
H 26
-3.9386821676 2.8465401362 -1.4401639637
H 27
-1.9936896365 3.3399828961 3.2141670542
H 28
2.4299066535 -1.1082836535 -3.1587883695
H 29
2.6698066595 -2.5298101224 -2.3856832563
H 30
2.00047056 2.0596480266 2.3523193688
H 31
2.8254150697 2.7333046499 3.5979687443
H 32
1.6675929507 0.0303010952 0.8872536495
H 33
0.544976008 0.9596065206 1.4038665906
H 34
-2.8376708758 2.7540719691 1.6094973076
H 35
-3.5270951071 1.7975460395 0.6014283429
H 36
4.2857986794 -3.2786997593 -0.9540607367
H 37
3.000466362 -4.2235383282 -0.8740572746
H 38
-1.0858809337 -2.1881989821 0.3582783055
H 39
0.3999797501 -2.6260511142 0.5477435497
H 40
-4.2382870231 -2.2275465516 3.1580994977
H 41
-3.5996529106 -0.8438793787 2.8317048836
H 42
0.5412601305 -2.2182169008 -3.198545728
H 43
-0.5869123959 -2.5918595835 -4.3013564689
H 44
1.5916295687 2.0823245604 -0.5403940803
H 45
2.8493573662 2.1728524585 -1.5051599529
H 46
-1.5319258609 -0.2504105673 1.1162561434
H 47
-2.7138810401 -0.4669289812 0.0659401131
H 48
2.1742441177 -2.2229696359 1.7325375847
H 49
2.4917979677 -2.2567436246 0.1835458518
H 50
3.723411166 0.1794778694 3.5279451108
H 51
-3.6715154288 1.3992002202 2.9289980659
H 52
-1.656801208 2.1459683827 -0.3027629593
H 53
-1.2049711281 0.6973445938 -0.6595992579
H 54
2.557204535 -4.0404352613 3.0192618178
H 55
2.53878074 -2.8191441169 4.0101768974
H 56
-4.6868013204 3.4069355025 -3.4058797625
H 57
-3.8051913518 3.250324849 4.0154240839
H 58
-1.3551666125 -0.8731911358 -3.3746457542
H 59
-2.6772088742 -0.6513161354 -4.1757033252
H 60
-4.3512471179 0.8918099706 -1.0564162453
H 61
3.7835767275 -0.3079393743 0.4413730773
H 62
0.8312306334 2.6028281693 -4.336667871
H 63
0.8989145633 2.4555492769 -2.7257478352
H 64
1.8427798334 0.9479828198 -3.6196471784
H 65
3.306023666 0.9084983475 -3.0069403011
H 66
-1.4533910999 1.3733967714 2.8036843428
H 67
-0.7467736904 0.0014213252 3.1742017204
H 68
-1.1759271198 -3.4368180459 -2.3799867611
H 69
-1.114720743 -3.909152109 -0.8898834248
H 70
-0.8956165637 -3.3596166816 2.0709546736
H 71
-2.0513163805 -2.8493961074 3.0185508929
