# Supplementary material for: Is there a future for 43Ca nuclear magnetic resonance in cement science?
Source: Phys Chem Chem Phys. 2025 Apr 9;27(17):9159–68. doi: 10.1039/d5cp00491h (PMC11997747; doi:10.1039/d5cp00491h)
Supplement: CP-027-D5CP00491H-s001 [file CP-027-D5CP00491H-s001.zip › QE-Files/CSH-bulk-structures/CONFIG_16]

16 -56015.330677 eV
0 3
   6.684855603  -0.172931194   0.140081938
  -8.402375612  12.363093383  -0.069443447
   1.147666403  -5.984909973  13.482738229
O 1
-4.6929108922 5.6871764259 12.453254313
H 2
-4.4759902742 5.2021302351 13.314595694
H 3
-5.2148282444 5.0664852748 11.871060828
O 4
4.1454778319 -3.3974805628 11.8605173168
H 5
3.4493143806 -2.6878294824 11.8542904293
H 6
4.2949843633 -3.7242104281 10.9523151786
O 7
-1.6140232264 4.2407840545 13.4171170483
H 8
-3.6475694427 10.2675021861 0.4397275854
H 9
-2.092978759 10.6990094679 0.5170848424
O 10
-3.7059198117 1.8536205678 13.4171526961
H 11
-5.0311508462 8.735141283 0.3652144283
H 12
-4.3545326331 7.3274877502 0.6217817387
O 13
2.7015361753 -1.4497658449 12.9892572137
H 14
1.7198947262 -1.1679554829 13.275751683
H 15
2.0055903297 4.1520399172 0.2892898701
O 16
-2.4178695252 6.0106400529 11.0461746166
H 17
-2.5922300776 6.609326772 10.2427222074
H 18
-3.2707440978 5.9757682664 11.5829710771
O 19
-1.5919059667 9.1223010222 3.3870828003
H 20
-0.8416635526 9.7296773036 3.1892974771
H 21
-2.3765960448 9.7435906089 3.3470008546
O 22
0.0216103918 1.9800550184 11.7732141596
H 23
0.7894600333 2.5589328039 11.5774545183
H 24
0.2183509592 1.1311870386 11.2728053428
Ca 25
-1.2202429997 8.6532620622 5.8382242646
Si 26
-4.4664118123 8.3507412517 4.8878627368
O 27
-5.7140604265 7.8568929555 5.7993229376
O 28
-3.5156590622 9.2817143357 5.8128886221
O 29
-3.607530026 7.0532145606 4.2692932997
O 30
-5.0460138007 8.9607814865 3.4630455319
Ca 31
5.011789508 -0.6580948732 5.7532763492
Si 32
1.6369833552 -0.2621177333 4.6756467152
O 33
0.6498044929 -1.1981301331 5.5676818309
O 34
2.8343556888 0.2628630444 5.63372541
O 35
2.1729476227 -1.1019382431 3.3303550821
Ca 36
-2.3708380276 5.4259628463 7.928682941
Si 37
0.8630114106 5.1820569682 9.3314383855
O 38
-5.5774139468 6.9635126685 9.3298972736
O 39
-0.116474032 4.7387441876 8.0803811857
O 40
0.2059215747 4.6920891903 10.7624244611
Ca 41
-4.9413638233 8.6972274502 7.9583644729
Si 42
6.8024046796 -3.6074090656 9.2200504011
O 43
-2.4846619146 7.4328345519 8.8096030972
O 44
1.1752485964 -2.992161506 7.9203764262
O 45
5.6045802268 -2.4255785981 9.3014776576
O 46
0.7355398615 -3.4231232337 10.592539326
Ca 47
-6.8072070101 7.0941072826 11.4625717125
Ca 48
-0.3326166126 -1.5761888693 11.4516867633
Si 49
-4.8819952373 10.4404452842 2.7046153471
O 50
-5.0524863984 10.2478610385 1.1126066291
O 51
4.8650850975 -1.2073810283 3.3417143321
O 52
-0.3329050103 6.7416995025 2.8753776362
H 53
-0.9686021073 7.4929847455 3.0115637847
H 54
0.5191965326 7.2208739421 2.7919973549
O 55
-3.5090282952 6.2925191105 1.7591322719
H 56
-3.5603812066 6.7268232003 2.6710065601
H 57
-4.0262166961 5.4727790643 1.8774327145
O 58
-1.4081531009 11.7068772087 1.5257936029
H 59
6.2977015777 -0.7243647158 2.301140658
H 60
-7.2503089078 11.6993993196 1.8588625534
O 61
3.3711685126 3.1510162454 1.0623487567
H 62
3.5636923895 2.3353737011 1.6361705951
H 63
-3.2809862006 2.9425252457 0.0132125616
O 64
-0.2935770058 1.8976463486 0.0536145129
H 65
-1.048292655 1.4916789279 0.5657938294
H 66
0.3825129369 1.9034828835 0.7621265381
O 67
4.5813605904 1.2260676319 2.1679127257
H 68
4.5990272145 0.3635557005 2.6737389463
H 69
-1.3949972542 2.0011435166 2.4625469207
Ca 70
3.1955968161 2.6014643913 5.6978118788
Si 71
-0.0251402818 2.3410257403 4.3954766148
O 72
-1.327069048 1.8586945922 5.2864753727
O 73
0.8968283761 3.183804071 5.4575845583
O 74
0.8221199093 0.9679690066 3.977192189
O 75
-0.3318780843 3.0654456659 2.9789487116
Ca 76
0.5778577192 5.3828268675 5.9616397503
Si 77
-2.8933091837 5.7432655453 5.0509855914
O 78
-3.8920773583 5.2632827568 6.24305094
O 79
-1.5368965776 6.2725001097 5.7930071254
O 80
-2.7270274326 4.5415848149 3.9916286297
Ca 81
1.5144708734 -0.590098437 7.743776347
Si 82
4.9214401716 -0.9013953482 9.0058471405
O 83
-0.7842732642 0.1250854732 7.8742419351
O 84
3.5661014379 -1.3060429823 8.2088350601
O 85
-1.9313709183 -0.1917586931 10.3999995143
Ca 86
-0.4354047252 2.3820820597 7.4783917865
Si 87
-3.91257684 2.9315683899 8.8821368769
O 88
1.5920155408 1.8131283878 8.418230354
O 89
-2.6117728386 3.0190408414 7.8750975002
O 90
-4.3683599256 4.5635998109 8.9802050002
O 91
-3.4793378935 2.5743889309 10.4122248777
Ca 92
2.9699421274 0.4352224232 11.5507691587
Ca 93
-1.6767564833 3.6134426918 11.3170560015
Ca 94
-1.4727911728 4.7245480928 2.1110764063
O 95
-0.7762481985 5.3296367199 -0.0429859994
H 96
-0.7093274491 6.3037980988 -0.0422391076
O 97
1.0735335601 -0.0983788306 10.424285168
H 98
1.0227216801 0.6440648176 9.7727701395
