# Supplementary material for: Is there a future for 43Ca nuclear magnetic resonance in cement science?
Source: Phys Chem Chem Phys. 2025 Apr 9;27(17):9159–68. doi: 10.1039/d5cp00491h (PMC11997747; doi:10.1039/d5cp00491h)
Supplement: CP-027-D5CP00491H-s001 [file CP-027-D5CP00491H-s001.zip › QE-Files/CSH-bulk-structures/CONFIG_surf4]

Surf 4
0 3
   6.776923627  -0.144237408  -0.068343821
  -4.211321062   6.213803315  -0.079181400
  -0.233202937  -0.428768776  22.244742111
Si 1
-1.926588911 5.6259746309 7.3412209768
Si 2
1.2524242445 5.6295231989 3.2418176475
Si 3
4.9001691509 1.6545740465 1.3163943711
Si 4
-0.0604462515 3.2002931731 7.6790931585
Si 5
3.0370103092 2.9222002906 3.354821705
O 6
-2.3632562691 5.8260808719 8.903247604
O 7
4.953149614 0.0759751024 1.8833896738
O 8
-1.472659664 3.9830412452 7.2894498099
O 9
2.1780324471 4.2851534884 2.8768656627
O 10
3.5292081074 0.3958168198 7.034135881
O 11
6.3950050528 0.4414282898 4.154304448
O 12
-3.1251320343 5.5789586175 6.2661521144
O 13
-0.0033936724 5.1935907107 4.1663910286
O 14
4.6747964302 1.131111652 21.9366884136
O 15
-0.7220799713 2.7648335915 1.9800632872
O 16
5.0739390439 -0.1716633574 9.3843715561
H 17
0.6246664727 5.0577978144 9.4154640137
H 18
4.4948503218 0.1574177821 8.6379006657
O 19
-1.7723856253 5.2167554385 1.7660198881
H 20
-0.9429875983 5.7287524677 1.6020364769
H 21
-1.4177479463 4.2665792575 1.8402726597
O 22
0.1278314546 3.4982534746 9.3190994086
O 23
3.416527029 2.2123498828 1.8816544372
O 24
-0.3495716647 1.6227444646 7.5500244395
O 25
2.0750450052 1.988033072 4.2623225399
O 26
1.1220685608 3.7361853641 6.7178589513
O 27
4.3338370214 3.317329317 4.2435730448
Ca 28
1.4479833191 5.9583119566 6.2105580479
Ca 29
-2.28460099 5.8890693371 4.1403460268
Ca 30
-0.1674003382 2.8621518879 4.2320848009
Ca 31
3.1956650588 2.7285469547 6.5485275846
O 32
1.2246000794 2.8949926738 0.2332320699
H 33
2.0474450912 2.6253296727 0.7059636879
H 34
0.5163240791 2.9338280915 0.9627947658
O 35
2.4376866981 0.7833425952 20.5155198188
H 36
2.7578604911 -0.08861003 20.1993831109
H 37
3.2079083892 1.0552724146 21.1090486932
O 38
-3.7912858933 5.7448568885 0.1238037459
H 39
-3.0077447128 5.4945842347 0.6951458865
H 40
2.2569906759 5.0073713386 0.3215459868
Ca 41
-2.0471877564 3.9721958806 10.0863350421
O 42
2.710696637 4.9431175866 19.4473888131
H 43
-3.9856723978 5.1189339998 18.5442040385
H 44
-3.3872563865 4.4177116525 19.8687479299
O 45
2.0894981168 1.4262115776 17.8571001373
H 46
2.4566291409 1.4258631478 18.7724492297
H 47
2.4612060091 0.6125638209 17.426553995
O 48
0.127120461 4.9474789442 20.4482007794
H 49
0.2839885067 5.6173755044 21.1600399659
H 50
1.0025713769 4.7734201751 20.0172901969
O 51
-2.2088449115 3.1827318673 17.3284984651
H 52
4.1514632048 2.5380608753 16.5382840482
H 53
-1.8760158882 4.0258124494 16.9423473304
O 54
-3.8119370337 5.721907587 16.0673625076
H 55
-3.2426993641 5.3142895641 15.359932612
H 56
0.2423373957 0.4352038504 15.8339064746
O 57
2.452359994 2.6219548934 13.3409695403
H 58
3.2176160615 3.0299820422 13.8261560469
H 59
2.8852611071 2.0614265899 12.6576455315
Ca 60
0.4413927896 1.1196150669 9.6587662628
O 61
-0.7909627149 5.4909432627 16.6154407095
H 62
3.8374357861 -0.1792674103 15.9514676437
H 63
-0.0396007809 4.9480589511 16.9670876074
O 64
0.1712757686 2.0328911484 15.0141182005
H 65
0.5040409963 2.7318745864 15.6526672331
H 66
0.8773583233 2.0084847234 14.3294589472
O 67
-2.1838836542 3.5154727176 20.4251439017
H 68
-2.2125650588 2.8268857835 21.1366363817
H 69
-1.2940840441 3.9441367856 20.4705257848
O 70
0.9747088029 4.8213935725 12.8241011411
H 71
1.4236780103 3.9431261107 12.9803515737
H 72
0.0517042806 4.6932589069 12.4611471409
O 73
-2.2725710721 4.3421132638 14.33018052
H 74
-1.9530646312 4.715332686 13.4302327837
H 75
-1.4943467571 4.3627758075 14.9216316658
O 76
4.4941825554 0.6112905065 14.6666416043
H 77
4.7894932416 -0.1478665324 14.09909619
H 78
5.3076084682 1.1645875408 14.767357014
O 79
3.7751688637 1.5566218229 11.0082689084
H 80
4.2724383304 0.7920475601 10.6094030458
H 81
3.2300383729 1.9079488756 10.185982769
O 82
0.3017534325 0.1897504091 11.7843031371
H 83
-3.0871809046 5.8916485617 11.9608195577
H 84
6.3113307866 -0.4449371377 12.1372895354
O 85
-0.4269519555 1.669646264 18.8181635025
H 86
0.3670258758 1.5361340417 18.2393995175
H 87
-1.0787551769 2.248570519 18.3433356045
O 88
1.2563736182 3.7552765281 16.7567749616
H 89
1.7480958505 3.037109521 17.2321453744
H 90
1.9202851296 4.4312492798 16.4071278972
Ca 91
0.043241516 0.9116398948 20.9626451487
O 92
-1.5607973439 5.1211796363 11.9796555249
H 93
3.0066533626 -0.1908431638 11.9273882902
O 94
2.8765939126 2.7799541301 9.0069526091
H 95
2.0936877768 3.3520820738 9.143541279
