# Supplementary material for: Is there a future for 43Ca nuclear magnetic resonance in cement science?
Source: Phys Chem Chem Phys. 2025 Apr 9;27(17):9159–68. doi: 10.1039/d5cp00491h (PMC11997747; doi:10.1039/d5cp00491h)
Supplement: CP-027-D5CP00491H-s001 [file CP-027-D5CP00491H-s001.zip › QE-Files/CSH-bulk-structures/CONFIG_20]

20 -56015.015984 eV
0 3
   6.655162435  -0.063654636  -0.135646634
  -8.174212560  12.255321929   0.353764004
   0.474907064  -5.888738151  13.603622012
O 1
1.0084975017 -0.7192402594 10.4829253684
H 2
0.917448666 -1.7745202417 10.5715882664
H 3
0.081638509 -0.4119640451 10.6312360822
O 4
4.7919921676 -2.8164654852 11.9146462113
H 5
4.707218236 -2.0069899672 11.2679491201
H 6
5.7558038212 -2.9564335985 11.96759403
O 7
-3.1804674866 4.5939364473 13.014501176
H 8
-4.194359237 10.7936419669 0.2257595098
H 9
-2.8934820772 3.6516967269 13.2460102762
O 10
-2.8680531433 2.0078694668 13.520846943
H 11
-3.8941074109 1.9104597117 13.5525876963
H 12
-2.9867802078 7.5556360232 0.7824146976
O 13
2.8343140387 -1.034201395 13.6153217117
H 14
1.8281636718 -1.0675260256 13.8244854058
H 15
2.58811874 3.8908796083 -0.0767871902
O 16
-3.9170281758 6.9951457595 11.4416419333
H 17
-4.1560706234 6.937581787 10.4791489984
H 18
4.4237692732 -4.2730663779 11.2861027767
O 19
-1.6325782211 9.1432647743 3.5904205947
H 20
-0.8752313245 9.7730375308 3.4367793331
H 21
-2.4088738191 9.7492953309 3.6717662262
O 22
0.0106027301 4.2047710045 13.4603321749
H 23
-6.4068606985 10.4709589905 0.6772251924
H 24
-0.0793004314 3.2448107124 13.6216745104
Ca 25
-1.4365066436 8.658611999 5.9990470039
Si 26
-4.664854477 8.2773087906 4.8758930056
O 27
-5.9929328787 7.836894613 5.6914820293
O 28
-3.7479274079 9.1609789516 5.896063062
O 29
-3.8764446191 6.9024767229 4.3685802409
O 30
-4.9291460158 8.9847552563 3.3934732576
Ca 31
4.6178775695 -0.6559549391 5.7680554381
Si 32
1.2577558004 -0.2988325504 4.781204451
O 33
0.2568596021 -1.2018896917 5.6630326447
O 34
2.4593368068 0.2691564556 5.6906369467
O 35
1.7880070431 -1.1692271079 3.4479720966
Ca 36
-2.6467188021 5.3168007454 8.1498821264
Si 37
0.678725278 5.1591700078 9.1060060439
O 38
-5.2610017057 6.6383434219 8.8968241261
O 39
-0.3491969754 4.5742469059 7.9632425614
O 40
0.046992647 4.9491431816 10.6060557448
Ca 41
-5.050712589 8.6151343647 7.9450779175
Si 42
6.6528704512 -3.7156242717 9.0335547864
O 43
-1.8916388163 6.9616827974 9.4929770213
O 44
0.9194450617 -3.1755547366 7.9035965159
O 45
5.2380384039 -2.8284811836 8.8022074869
O 46
0.6696475514 -3.178072194 10.6054691312
Ca 47
-1.5504115329 6.0678423864 11.6611686461
Ca 48
1.371663877 0.8077870688 1.7377435025
Si 49
-4.9601834086 10.6015961279 3.0464375435
O 50
-5.2228525855 11.0117185916 1.4958541042
O 51
4.4727960042 -0.9125264069 3.3942195602
O 52
1.7779257527 -4.774498542 12.0542732798
H 53
-5.6092519128 7.1041358508 11.9311985967
H 54
1.3324114692 -3.9582582896 11.3718185644
O 55
-2.318067905 6.95947372 2.2485921257
H 56
-1.839761381 7.7641676354 2.600185106
H 57
-3.0772057566 6.9483715684 2.9100391587
O 58
6.2051246905 -0.6360171379 1.4612960085
H 59
5.5212373423 -0.6777550482 2.2146609036
H 60
-2.1666520125 10.9466907288 1.1453963354
O 61
2.6544739553 2.1658214544 0.3251991094
H 62
3.5826918631 1.9396062618 0.1094310135
H 63
2.5978938417 -4.0568340095 13.1010663945
O 64
-0.4978728167 1.9691853203 0.4767181423
H 65
-0.8818427769 2.0492502615 1.4074328237
H 66
-0.3100506974 2.9422720858 0.2858378401
O 67
3.2156792326 1.557216094 3.1165316767
H 68
3.5980910091 0.6978840223 3.4362309835
H 69
4.1106003653 2.017829328 2.903443925
Ca 70
2.8302882298 2.6154559843 5.5138766419
Si 71
-0.4712761774 2.2634933219 4.3768755565
O 72
-1.5521188885 1.7222950587 5.4873119022
O 73
0.5304560359 3.3451183071 5.050104853
O 74
0.5094608866 0.9362437482 3.9488737403
O 75
-1.1102008157 2.639332849 2.9101870921
Ca 76
0.2917256111 5.4275517564 5.9272531987
Si 77
-3.0738925735 5.6997272352 5.225479326
O 78
-4.0976119805 5.0604949565 6.3170852823
O 79
-1.8626164856 6.3737234682 6.098226906
O 80
-2.5961768446 4.5677943821 4.1849739192
Ca 81
1.2614853636 -0.5779945424 7.8734144506
Si 82
4.7225794561 -1.1987685276 8.846673415
O 83
-0.989503609 -0.1363566298 8.0923211308
O 84
3.3120265943 -1.3655474139 8.053686763
O 85
-1.9937754495 -0.6918820372 10.5460985235
Ca 86
-0.7489656651 2.2319314706 7.6174357795
Si 87
2.5591366878 2.5535900312 8.8317306298
O 88
1.3870912897 1.7182666456 8.0885701429
O 89
-2.8493696615 2.9005848206 7.9527081654
O 90
-4.6159404538 4.202279413 9.3264031952
O 91
-3.7552747215 2.1363804263 10.4783157306
Ca 92
2.9403163805 0.2539134307 11.5296025407
Ca 93
-5.1123826556 3.6010218324 11.7420821979
Ca 94
-1.9081753674 4.5977006525 2.0586801843
O 95
-0.2923543917 4.6662068151 0.3537311656
H 96
-0.1208836232 -0.9324646103 13.0786585479
O 97
1.3152526889 1.6438160565 12.8174872168
H 98
0.8350399802 1.0099053981 13.3740069868
