# Supplementary material for: Is there a future for 43Ca nuclear magnetic resonance in cement science?
Source: Phys Chem Chem Phys. 2025 Apr 9;27(17):9159–68. doi: 10.1039/d5cp00491h (PMC11997747; doi:10.1039/d5cp00491h)
Supplement: CP-027-D5CP00491H-s001 [file CP-027-D5CP00491H-s001.zip › QE-Files/CSH-bulk-structures/pair2-11.vc-relax.nmr.out]

     Program GIPAW v.7.2 starts on  2Nov2023 at 23: 6:59 

     This program is part of the open-source Quantum ESPRESSO suite
     for quantum simulation of materials; please cite
         "P. Giannozzi et al., J. Phys.:Condens. Matter 21 395502 (2009);
         "P. Giannozzi et al., J. Phys.:Condens. Matter 29 465901 (2017);
         "P. Giannozzi et al., J. Chem. Phys. 152 154105 (2020);
          URL http://www.quantum-espresso.org", 
     in publications or presentations arising from this work. More details at
     http://www.quantum-espresso.org/quote

     Parallel version (MPI), running on   112 processors

     MPI processes distributed on     1 nodes
     R & G space division:  proc/nbgrp/npool/nimage =     112
     232633 MiB available memory on the printing compute node when the environment starts


     ***** This is GIPAW git revision                                          *****
     ***** you can cite: N. Varini et al., Comp. Phys. Comm. 184, 1827 (2013)  *****
     ***** in publications or presentations arising from this work.            *****

     Parallelizing q-star over 1 images
     Reading input from pair2-11.vc-relax.nmr.in

     ------------------- Input file: --------------------
&inputgipaw
	job = 'nmr'
	prefix = 'pair2-11.vc-relax_nmr'
	tmp_dir = './tmpPair2-11/',
	verbosity = 'high'
	diagonalization = 'david'
/


     Reading xml data from directory:

     ./tmpPair2-11/pair2-11.vc-relax_nmr.save/
     file Ca.pbe-spn-kjpaw_psl.1.0.0.UPF: wavefunction(s)  3S renormalized
     file O.pbe-n-kjpaw_psl.1.0.0.UPF: wavefunction(s)  2S 2P renormalized
     file Si.pbe-nl-kjpaw_psl.1.0.0.UPF: wavefunction(s)  3S 3P renormalized
     file H.pbe-kjpaw_psl.1.0.0.UPF: wavefunction(s)  1S renormalized

     IMPORTANT: XC functional enforced from input :
     Exchange-correlation= PBE
                           (   1   4   3   4   0   0   0)
     Any further DFT definition will be discarded
     Please, verify this is what you really want


     Parallelization info
     --------------------
     sticks:   dense  smooth     PW     G-vecs:    dense   smooth      PW
     Min         123     123     42                16332    16332    3299
     Max         124     124     43                16343    16343    3306
     Sum       13783   13783   4735              1829763  1829763  369839

     Using Slab Decomposition

     Reading collected, re-writing distributed wavefunctions
     Subspace diagonalization in iterative solution of the eigenvalue problem:
     a serial algorithm will be used

     GIPAW projectors -----------------------------------------------
     atom=  Ca   l=0  rc=    1.3000  rs=    0.8667
     atom=  Ca   l=0  rc=    1.3000  rs=    0.8667
     atom=  Ca   l=1  rc=    1.6000  rs=    1.0667
     atom=  Ca   l=1  rc=    1.6000  rs=    1.0667
     atom=  Ca   l=2  rc=    1.7000  rs=    1.1333
     atom=  Ca   l=2  rc=    1.7000  rs=    1.1333
     projs nearly linearly dependent: l=0  n1,n2= 1, 2  s=  0.99170013
     projs nearly linearly dependent: l=2  n1,n2= 1, 2  s=  0.99334936

     atom=  O    l=0  rc=    1.3000  rs=    0.8667
     atom=  O    l=0  rc=    1.3000  rs=    0.8667
     atom=  O    l=1  rc=    1.3500  rs=    0.9000
     atom=  O    l=1  rc=    1.3500  rs=    0.9000
     projs nearly linearly dependent: l=1  n1,n2= 1, 2  s=  0.99790099

     atom=  Si   l=0  rc=    1.8000  rs=    1.2000
     atom=  Si   l=0  rc=    1.8000  rs=    1.2000
     atom=  Si   l=1  rc=    1.8000  rs=    1.2000
     atom=  Si   l=1  rc=    1.8000  rs=    1.2000
     atom=  Si   l=2  rc=    1.8000  rs=    1.2000
     atom=  Si   l=2  rc=    1.8000  rs=    1.2000
     projs nearly linearly dependent: l=2  n1,n2= 1, 2  s=  0.99992180

     atom=  H    l=0  rc=    1.0000  rs=    0.6667
     atom=  H    l=0  rc=    1.0000  rs=    0.6667
     projs nearly linearly dependent: l=0  n1,n2= 1, 2  s=  0.99968852
     -----------------------------------------------------------------

     GIPAW integrals: -------------------------------------------
     Atom  i/j   nmr_para   nmr_dia   epr_rmc  epr_para   epr_dia
       Ca  1 1   0.25E+04 -0.66E+00  0.13E+02  0.81E+09  0.75E+03
       Ca  2 1   0.26E+04 -0.73E+00  0.13E+02  0.86E+09  0.79E+03
       Ca  2 2   0.28E+04 -0.80E+00  0.13E+02  0.92E+09  0.84E+03
       Ca  3 3   0.30E+02  0.22E+00  0.11E+02  0.47E+05  0.19E+03
       Ca  4 3   0.33E+02  0.20E+00  0.12E+02  0.54E+05  0.22E+03
       Ca  4 4   0.37E+02  0.17E+00  0.13E+02  0.60E+05  0.24E+03
       Ca  5 5   0.29E+01  0.74E+00  0.81E+01  0.47E+03  0.66E+02
       Ca  6 5   0.36E+01  0.91E+00  0.10E+02  0.59E+03  0.81E+02
       Ca  6 6   0.45E+01  0.11E+01  0.13E+02  0.74E+03  0.10E+03
       O   1 1   0.81E+03 -0.32E+00  0.65E+01  0.43E+08  0.24E+03
       O   2 1   0.91E+03 -0.39E+00  0.71E+01  0.48E+08  0.27E+03
       O   2 2   0.10E+04 -0.48E+00  0.78E+01  0.55E+08  0.31E+03
       O   3 3   0.99E+01  0.87E+00  0.58E+01  0.24E+04  0.75E+02
       O   4 3   0.11E+02  0.97E+00  0.67E+01  0.27E+04  0.83E+02
       O   4 4   0.12E+02  0.11E+01  0.76E+01  0.31E+04  0.93E+02
       Si  1 1   0.12E+04 -0.54E-01  0.93E+01  0.18E+09  0.37E+03
       Si  2 1   0.17E+04  0.68E-01  0.12E+02  0.26E+09  0.52E+03
       Si  2 2   0.24E+04  0.31E+00  0.19E+02  0.37E+09  0.74E+03
       Si  3 3   0.18E+02  0.34E+00  0.10E+02  0.13E+05  0.11E+03
       Si  4 3   0.21E+02  0.27E+00  0.11E+02  0.15E+05  0.13E+03
       Si  4 4   0.23E+02  0.18E+00  0.12E+02  0.18E+05  0.14E+03
       Si  5 5   0.26E+00  0.79E-01  0.58E+00  0.29E+02  0.79E+01
       Si  6 5   0.27E+00  0.84E-01  0.62E+00  0.30E+02  0.81E+01
       Si  6 6   0.29E+00  0.89E-01  0.66E+00  0.31E+02  0.84E+01
       H   1 1   0.39E+02  0.19E+00  0.29E+00  0.78E+05  0.13E+02
       H   2 1   0.41E+02  0.21E+00  0.32E+00  0.82E+05  0.14E+02
       H   2 2   0.43E+02  0.22E+00  0.36E+00  0.86E+05  0.15E+02
     ------------------------------------------------------------

     alpha_pv=     77.1618 eV

     Number of occupied bands for each k-point:
     k-point:     1    nbnd_occ= 240
     k-point:     2    nbnd_occ= 240
     k-point:     3    nbnd_occ= 240
     k-point:     4    nbnd_occ= 240


     q-space interpolation up to   240.00 Rydberg

     GIPAW job: nmr                                                                             
     NMR macroscopic correction: yes
             0.6667          0.0000          0.0000
             0.0000          0.6667          0.0000
             0.0000          0.0000          0.6667


     Largest allocated arrays     est. size (Mb)     dimensions
        KS wavefunctions at k          11.61 Mb     (    3170,  240)
        KS wavefunctions at k+q        11.61 Mb     (    3170,  240)
        First-order wavefunctions     116.09 Mb     (    3170,  240, 10)
        First-order wavefunct (US)     69.65 Mb     (    3170,  240,  6)
        Charge/spin density             0.51 Mb     (   67500,    1)
        Induced current                 4.63 Mb     (   67500,    3,3,1)
        Induced magnetic field          4.63 Mb     (   67500,    3,3,1)
        NL pseudopotentials            40.44 Mb     (    3170,  836)
        GIPAW NL terms                 40.44 Mb     (    3170,  836)

     Computing the magnetic susceptibility     isolve=0    ethr=  0.1000E-13
     k-point #    1 of     4      pool #  1    cpu time:       8.9
     compute_u_kq: q = (    0.0000,    0.0000,    0.0000)
     Rotating WFCS
     ethr =  1.00E-14,  avg # of iterations =  5.0
     eigenvalues at k:
 -35.1583 -34.8199 -34.6590 -34.6352 -34.6203 -34.5307 -34.4518 -34.4327
 -34.3618 -34.2747 -34.1955 -34.1084 -34.0514 -16.7403 -16.6099 -16.5462
 -16.5262 -16.4829 -16.4045 -16.3207 -16.2580 -16.1995 -16.1743 -16.1309
 -16.1054 -16.0596 -16.0402 -16.0058 -15.9939 -15.9828 -15.9365 -15.9192
 -15.9004 -15.8683 -15.8516 -15.8466 -15.8169 -15.8004 -15.7840 -15.7561
 -15.7428 -15.7279 -15.6978 -15.6623 -15.6388 -15.6292 -15.6097 -15.5692
 -15.5461 -15.5159 -15.5024 -15.4670 -15.4561 -15.4116 -15.4087 -15.3972
 -15.3605 -15.3505 -15.3192 -15.2959 -15.2576 -15.2409 -15.2251 -15.1602
 -15.1502 -15.1251 -15.0852 -15.0769 -14.9466 -14.7608 -14.6947 -14.5553
 -14.5132 -13.8292 -13.7835 -13.6806 -13.6007 -13.5614 -13.4864 -13.4595
 -13.4135 -13.3242 -13.3030 -13.1651 -13.0468 -13.0247 -12.9758 -12.9155
 -12.8787 -12.8669 -12.8147 -12.7734 -12.7510 -12.7203 -12.6575 -12.5943
 -12.5216 -12.4334 -12.2449  -4.5945  -4.3939  -4.3155  -4.2750  -4.2429
  -4.1668  -4.0534  -4.0109  -3.9047  -3.8661  -3.7157  -3.6650  -3.6137
  -3.4901  -3.4410  -3.3832  -3.2800  -3.1758  -3.0713  -2.8407  -2.2197
  -1.8709  -1.7542  -1.6852  -1.5580  -1.5075  -1.4476  -1.3719  -1.2968
  -1.2533  -1.2393  -1.1750  -1.0934  -1.0396  -1.0045  -0.9231  -0.8637
  -0.8302  -0.7474  -0.7015  -0.6615  -0.5798  -0.4957  -0.4516  -0.3718
  -0.3467  -0.3345  -0.3008  -0.2294  -0.1890  -0.1608  -0.0779  -0.0130
   0.0491   0.1004   0.1511   0.1934   0.2396   0.2825   0.3292   0.4544
   0.5069   0.5545   0.5786   0.6386   0.6911   0.7583   0.8144   0.9183
   0.9853   1.0119   1.0423   1.0637   1.0899   1.1304   1.1948   1.2680
   1.2827   1.3210   1.3593   1.3885   1.4208   1.4583   1.4844   1.5143
   1.5416   1.5672   1.5859   1.6177   1.6348   1.6718   1.7021   1.7380
   1.7687   1.7899   1.8192   1.8556   1.8808   1.9117   1.9416   1.9717
   1.9848   2.0145   2.0320   2.0406   2.0677   2.0953   2.1412   2.1611
   2.1948   2.2134   2.2493   2.2605   2.3297   2.3841   2.4055   2.4564
   2.4635   2.5018   2.5187   2.5446   2.5763   2.5915   2.6237   2.6537
   2.7050   2.7308   2.7620   2.7847   2.8288   2.8556   2.8860   2.9061
   2.9794   3.0149   3.0463   3.1040   3.1133   3.1791   3.2869   3.4226
     eigenvalues at k+q:
 -35.1583 -34.8199 -34.6590 -34.6352 -34.6203 -34.5307 -34.4518 -34.4327
 -34.3618 -34.2747 -34.1955 -34.1084 -34.0514 -16.7403 -16.6099 -16.5462
 -16.5262 -16.4829 -16.4045 -16.3207 -16.2580 -16.1995 -16.1743 -16.1309
 -16.1054 -16.0596 -16.0402 -16.0058 -15.9939 -15.9828 -15.9365 -15.9192
 -15.9004 -15.8683 -15.8516 -15.8466 -15.8169 -15.8004 -15.7840 -15.7561
 -15.7428 -15.7279 -15.6978 -15.6623 -15.6388 -15.6292 -15.6097 -15.5692
 -15.5461 -15.5159 -15.5025 -15.4670 -15.4561 -15.4116 -15.4087 -15.3973
 -15.3605 -15.3505 -15.3192 -15.2959 -15.2576 -15.2409 -15.2252 -15.1602
 -15.1502 -15.1251 -15.0852 -15.0769 -14.9466 -14.7608 -14.6947 -14.5553
 -14.5132 -13.8292 -13.7835 -13.6806 -13.6007 -13.5614 -13.4864 -13.4595
 -13.4135 -13.3242 -13.3030 -13.1651 -13.0468 -13.0247 -12.9758 -12.9154
 -12.8787 -12.8669 -12.8147 -12.7734 -12.7510 -12.7203 -12.6575 -12.5943
 -12.5216 -12.4334 -12.2449  -4.5945  -4.3939  -4.3155  -4.2750  -4.2429
  -4.1668  -4.0534  -4.0109  -3.9048  -3.8661  -3.7157  -3.6650  -3.6137
  -3.4901  -3.4410  -3.3832  -3.2800  -3.1758  -3.0713  -2.8407  -2.2197
  -1.8709  -1.7542  -1.6852  -1.5580  -1.5075  -1.4476  -1.3719  -1.2968
  -1.2533  -1.2393  -1.1750  -1.0934  -1.0396  -1.0045  -0.9231  -0.8637
  -0.8302  -0.7474  -0.7015  -0.6615  -0.5797  -0.4957  -0.4516  -0.3718
  -0.3467  -0.3345  -0.3008  -0.2294  -0.1890  -0.1608  -0.0779  -0.0130
   0.0491   0.1004   0.1511   0.1934   0.2396   0.2825   0.3292   0.4544
   0.5069   0.5545   0.5786   0.6386   0.6911   0.7583   0.8144   0.9183
   0.9853   1.0119   1.0423   1.0637   1.0899   1.1304   1.1948   1.2680
   1.2827   1.3210   1.3593   1.3885   1.4208   1.4583   1.4845   1.5143
   1.5416   1.5672   1.5859   1.6177   1.6348   1.6718   1.7021   1.7380
   1.7687   1.7899   1.8192   1.8556   1.8808   1.9117   1.9416   1.9717
   1.9848   2.0145   2.0320   2.0406   2.0677   2.0953   2.1412   2.1611
   2.1949   2.2134   2.2493   2.2605   2.3297   2.3841   2.4055   2.4564
   2.4635   2.5018   2.5187   2.5446   2.5763   2.5915   2.6237   2.6537
   2.7051   2.7308   2.7620   2.7847   2.8288   2.8556   2.8860   2.9061
   2.9794   3.0149   3.0463   3.1040   3.1134   3.1791   3.2869   3.4226
     cgsolve_all iterations  64    anorm=    0.73E-07
PARA_AUG  1     -25.6645623        -0.7325920         0.1970558
     cgsolve_all iterations  65    anorm=    0.73E-07
PARA_AUG  2      -0.8003504       -23.7713674         0.5332805
     cgsolve_all iterations  64    anorm=    0.74E-07
PARA_AUG  3       0.1287351         0.4735799       -25.8858484
     cgsolve_all iterations  71    anorm=    0.70E-07
     cgsolve_all iterations  69    anorm=    0.70E-07
     cgsolve_all iterations  71    anorm=    0.71E-07
     compute_u_kq: q = (    0.0201,    0.0000,    0.0000)
     Rotating WFCS
     ethr =  1.00E-14,  avg # of iterations = 23.0
     eigenvalues at k:
 -35.1583 -34.8199 -34.6590 -34.6352 -34.6203 -34.5307 -34.4518 -34.4327
 -34.3618 -34.2747 -34.1955 -34.1084 -34.0514 -16.7403 -16.6099 -16.5462
 -16.5262 -16.4829 -16.4045 -16.3207 -16.2580 -16.1995 -16.1743 -16.1309
 -16.1054 -16.0596 -16.0402 -16.0058 -15.9939 -15.9828 -15.9365 -15.9192
 -15.9004 -15.8683 -15.8516 -15.8466 -15.8169 -15.8004 -15.7840 -15.7561
 -15.7428 -15.7279 -15.6978 -15.6623 -15.6388 -15.6292 -15.6097 -15.5692
 -15.5461 -15.5159 -15.5024 -15.4670 -15.4561 -15.4116 -15.4087 -15.3972
 -15.3605 -15.3505 -15.3192 -15.2959 -15.2576 -15.2409 -15.2251 -15.1602
 -15.1502 -15.1251 -15.0852 -15.0769 -14.9466 -14.7608 -14.6947 -14.5553
 -14.5132 -13.8292 -13.7835 -13.6806 -13.6007 -13.5614 -13.4864 -13.4595
 -13.4135 -13.3242 -13.3030 -13.1651 -13.0468 -13.0247 -12.9758 -12.9155
 -12.8787 -12.8669 -12.8147 -12.7734 -12.7510 -12.7203 -12.6575 -12.5943
 -12.5216 -12.4334 -12.2449  -4.5945  -4.3939  -4.3155  -4.2750  -4.2429
  -4.1668  -4.0534  -4.0109  -3.9047  -3.8661  -3.7157  -3.6650  -3.6137
  -3.4901  -3.4410  -3.3832  -3.2800  -3.1758  -3.0713  -2.8407  -2.2197
  -1.8709  -1.7542  -1.6852  -1.5580  -1.5075  -1.4476  -1.3719  -1.2968
  -1.2533  -1.2393  -1.1750  -1.0934  -1.0396  -1.0045  -0.9231  -0.8637
  -0.8302  -0.7474  -0.7015  -0.6615  -0.5798  -0.4957  -0.4516  -0.3718
  -0.3467  -0.3345  -0.3008  -0.2294  -0.1890  -0.1608  -0.0779  -0.0130
   0.0491   0.1004   0.1511   0.1934   0.2396   0.2825   0.3292   0.4544
   0.5069   0.5545   0.5786   0.6386   0.6911   0.7583   0.8144   0.9183
   0.9853   1.0119   1.0423   1.0637   1.0899   1.1304   1.1948   1.2680
   1.2827   1.3210   1.3593   1.3885   1.4208   1.4583   1.4844   1.5143
   1.5416   1.5672   1.5859   1.6177   1.6348   1.6718   1.7021   1.7380
   1.7687   1.7899   1.8192   1.8556   1.8808   1.9117   1.9416   1.9717
   1.9848   2.0145   2.0320   2.0406   2.0677   2.0953   2.1412   2.1611
   2.1948   2.2134   2.2493   2.2605   2.3297   2.3841   2.4055   2.4564
   2.4635   2.5018   2.5187   2.5446   2.5763   2.5915   2.6237   2.6537
   2.7050   2.7308   2.7620   2.7847   2.8288   2.8556   2.8860   2.9061
   2.9794   3.0149   3.0463   3.1040   3.1133   3.1791   3.2869   3.4226
     eigenvalues at k+q:
 -35.1583 -34.8199 -34.6590 -34.6352 -34.6203 -34.5307 -34.4518 -34.4327
 -34.3618 -34.2747 -34.1955 -34.1084 -34.0514 -16.7396 -16.6113 -16.5482
 -16.5269 -16.4822 -16.4030 -16.3221 -16.2580 -16.1975 -16.1752 -16.1324
 -16.1054 -16.0596 -16.0424 -16.0086 -15.9951 -15.9820 -15.9408 -15.9223
 -15.9040 -15.8710 -15.8516 -15.8476 -15.8190 -15.8009 -15.7835 -15.7553
 -15.7421 -15.7261 -15.6969 -15.6625 -15.6406 -15.6296 -15.6102 -15.5700
 -15.5486 -15.5168 -15.4997 -15.4666 -15.4537 -15.4110 -15.4069 -15.3959
 -15.3584 -15.3466 -15.3160 -15.2948 -15.2573 -15.2407 -15.2233 -15.1607
 -15.1489 -15.1268 -15.0839 -15.0775 -14.9453 -14.7565 -14.6897 -14.5551
 -14.5106 -13.8276 -13.7755 -13.6797 -13.5894 -13.5545 -13.4837 -13.4498
 -13.4065 -13.3225 -13.3029 -13.1650 -13.0467 -13.0260 -12.9858 -12.9176
 -12.8881 -12.8727 -12.8230 -12.7846 -12.7566 -12.7241 -12.6577 -12.5951
 -12.5257 -12.4349 -12.2444  -4.5942  -4.3936  -4.3134  -4.2725  -4.2422
  -4.1694  -4.0529  -4.0104  -3.9056  -3.8705  -3.7219  -3.6651  -3.6090
  -3.4907  -3.4374  -3.3838  -3.2798  -3.1767  -3.0721  -2.8372  -2.2171
  -1.8649  -1.7455  -1.6749  -1.5504  -1.4944  -1.4392  -1.3646  -1.2958
  -1.2519  -1.2349  -1.1747  -1.0912  -1.0361  -1.0015  -0.9240  -0.8693
  -0.8381  -0.7506  -0.7044  -0.6648  -0.5847  -0.5019  -0.4531  -0.3745
  -0.3480  -0.3345  -0.3003  -0.2282  -0.1908  -0.1622  -0.0728  -0.0171
   0.0485   0.1019   0.1515   0.1914   0.2405   0.2844   0.3326   0.4547
   0.5015   0.5466   0.5814   0.6448   0.6848   0.7490   0.8153   0.9208
   0.9817   1.0103   1.0363   1.0630   1.0851   1.1366   1.1927   1.2627
   1.2775   1.3177   1.3560   1.3880   1.4163   1.4559   1.4827   1.5108
   1.5377   1.5651   1.5812   1.6119   1.6324   1.6722   1.6989   1.7387
   1.7667   1.7846   1.8133   1.8533   1.8759   1.9083   1.9392   1.9677
   1.9840   2.0115   2.0289   2.0388   2.0684   2.0993   2.1400   2.1628
   2.1956   2.2145   2.2474   2.2642   2.3323   2.3872   2.4097   2.4609
   2.4683   2.5055   2.5219   2.5448   2.5803   2.5948   2.6243   2.6546
   2.7058   2.7350   2.7667   2.7851   2.8272   2.8540   2.8879   2.9077
   2.9825   3.0149   3.0488   3.1019   3.1133   3.1756   3.2823   3.4227
     cgsolve_all iterations  69    anorm=    0.71E-07
     cgsolve_all iterations  69    anorm=    0.70E-07
     cgsolve_all iterations  71    anorm=    0.70E-07
     compute_u_kq: q = (   -0.0201,    0.0000,    0.0000)
     Rotating WFCS
     ethr =  1.00E-14,  avg # of iterations = 23.0
     eigenvalues at k:
 -35.1583 -34.8199 -34.6590 -34.6352 -34.6203 -34.5307 -34.4518 -34.4327
 -34.3618 -34.2747 -34.1955 -34.1084 -34.0514 -16.7403 -16.6099 -16.5462
 -16.5262 -16.4829 -16.4045 -16.3207 -16.2580 -16.1995 -16.1743 -16.1309
 -16.1054 -16.0596 -16.0402 -16.0058 -15.9939 -15.9828 -15.9365 -15.9192
 -15.9004 -15.8683 -15.8516 -15.8466 -15.8169 -15.8004 -15.7840 -15.7561
 -15.7428 -15.7279 -15.6978 -15.6623 -15.6388 -15.6292 -15.6097 -15.5692
 -15.5461 -15.5159 -15.5024 -15.4670 -15.4561 -15.4116 -15.4087 -15.3972
 -15.3605 -15.3505 -15.3192 -15.2959 -15.2576 -15.2409 -15.2251 -15.1602
 -15.1502 -15.1251 -15.0852 -15.0769 -14.9466 -14.7608 -14.6947 -14.5553
 -14.5132 -13.8292 -13.7835 -13.6806 -13.6007 -13.5614 -13.4864 -13.4595
 -13.4135 -13.3242 -13.3030 -13.1651 -13.0468 -13.0247 -12.9758 -12.9155
 -12.8787 -12.8669 -12.8147 -12.7734 -12.7510 -12.7203 -12.6575 -12.5943
 -12.5216 -12.4334 -12.2449  -4.5945  -4.3939  -4.3155  -4.2750  -4.2429
  -4.1668  -4.0534  -4.0109  -3.9047  -3.8661  -3.7157  -3.6650  -3.6137
  -3.4901  -3.4410  -3.3832  -3.2800  -3.1758  -3.0713  -2.8407  -2.2197
  -1.8709  -1.7542  -1.6852  -1.5580  -1.5075  -1.4476  -1.3719  -1.2968
  -1.2533  -1.2393  -1.1750  -1.0934  -1.0396  -1.0045  -0.9231  -0.8637
  -0.8302  -0.7474  -0.7015  -0.6615  -0.5798  -0.4957  -0.4516  -0.3718
  -0.3467  -0.3345  -0.3008  -0.2294  -0.1890  -0.1608  -0.0779  -0.0130
   0.0491   0.1004   0.1511   0.1934   0.2396   0.2825   0.3292   0.4544
   0.5069   0.5545   0.5786   0.6386   0.6911   0.7583   0.8144   0.9183
   0.9853   1.0119   1.0423   1.0637   1.0899   1.1304   1.1948   1.2680
   1.2827   1.3210   1.3593   1.3885   1.4208   1.4583   1.4844   1.5143
   1.5416   1.5672   1.5859   1.6177   1.6348   1.6718   1.7021   1.7380
   1.7687   1.7899   1.8192   1.8556   1.8808   1.9117   1.9416   1.9717
   1.9848   2.0145   2.0320   2.0406   2.0677   2.0953   2.1412   2.1611
   2.1948   2.2134   2.2493   2.2605   2.3297   2.3841   2.4055   2.4564
   2.4635   2.5018   2.5187   2.5446   2.5763   2.5915   2.6237   2.6537
   2.7050   2.7308   2.7620   2.7847   2.8288   2.8556   2.8860   2.9061
   2.9794   3.0149   3.0463   3.1040   3.1133   3.1791   3.2869   3.4226
     eigenvalues at k+q:
 -35.1583 -34.8199 -34.6590 -34.6352 -34.6203 -34.5307 -34.4518 -34.4327
 -34.3618 -34.2747 -34.1955 -34.1084 -34.0514 -16.7410 -16.6085 -16.5446
 -16.5252 -16.4835 -16.4060 -16.3191 -16.2579 -16.2017 -16.1734 -16.1294
 -16.1054 -16.0603 -16.0378 -16.0031 -15.9925 -15.9829 -15.9331 -15.9154
 -15.8966 -15.8658 -15.8518 -15.8453 -15.8150 -15.8000 -15.7849 -15.7570
 -15.7435 -15.7294 -15.6987 -15.6620 -15.6368 -15.6286 -15.6092 -15.5686
 -15.5438 -15.5152 -15.5048 -15.4674 -15.4580 -15.4130 -15.4101 -15.3985
 -15.3628 -15.3542 -15.3226 -15.2969 -15.2579 -15.2413 -15.2269 -15.1598
 -15.1516 -15.1235 -15.0866 -15.0762 -14.9479 -14.7651 -14.6999 -14.5556
 -14.5157 -13.8307 -13.7916 -13.6817 -13.6118 -13.5683 -13.4891 -13.4684
 -13.4201 -13.3258 -13.3025 -13.1651 -13.0469 -13.0235 -12.9665 -12.9140
 -12.8714 -12.8594 -12.8065 -12.7626 -12.7458 -12.7164 -12.6572 -12.5934
 -12.5172 -12.4319 -12.2453  -4.5948  -4.3942  -4.3176  -4.2775  -4.2435
  -4.1643  -4.0540  -4.0116  -3.9042  -3.8608  -3.7100  -3.6644  -3.6186
  -3.4895  -3.4450  -3.3822  -3.2803  -3.1748  -3.0705  -2.8441  -2.2224
  -1.8770  -1.7629  -1.6951  -1.5662  -1.5210  -1.4552  -1.3784  -1.2982
  -1.2556  -1.2433  -1.1750  -1.0953  -1.0425  -1.0073  -0.9226  -0.8586
  -0.8213  -0.7445  -0.6985  -0.6578  -0.5750  -0.4905  -0.4499  -0.3707
  -0.3460  -0.3331  -0.3014  -0.2295  -0.1868  -0.1593  -0.0828  -0.0087
   0.0490   0.0980   0.1508   0.1954   0.2387   0.2810   0.3261   0.4537
   0.5111   0.5597   0.5793   0.6333   0.6975   0.7665   0.8147   0.9164
   0.9869   1.0138   1.0471   1.0641   1.0964   1.1246   1.1970   1.2720
   1.2881   1.3253   1.3634   1.3888   1.4247   1.4606   1.4849   1.5173
   1.5462   1.5691   1.5903   1.6238   1.6371   1.6715   1.7043   1.7380
   1.7704   1.7950   1.8257   1.8588   1.8860   1.9153   1.9434   1.9757
   1.9860   2.0162   2.0357   2.0426   2.0676   2.0918   2.1424   2.1592
   2.1943   2.2119   2.2489   2.2589   2.3265   2.3811   2.4015   2.4516
   2.4599   2.4978   2.5150   2.5449   2.5717   2.5890   2.6230   2.6529
   2.7043   2.7263   2.7579   2.7842   2.8300   2.8570   2.8843   2.9046
   2.9761   3.0146   3.0441   3.1056   3.1137   3.1825   3.2917   3.4226
     cgsolve_all iterations  71    anorm=    0.72E-07
     cgsolve_all iterations  69    anorm=    0.71E-07
     cgsolve_all iterations  71    anorm=    0.71E-07
     compute_u_kq: q = (    0.0000,    0.0201,    0.0000)
     Rotating WFCS
     ethr =  1.00E-14,  avg # of iterations = 23.0
     eigenvalues at k:
 -35.1583 -34.8199 -34.6590 -34.6352 -34.6203 -34.5307 -34.4518 -34.4327
 -34.3618 -34.2747 -34.1955 -34.1084 -34.0514 -16.7403 -16.6099 -16.5462
 -16.5262 -16.4829 -16.4045 -16.3207 -16.2580 -16.1995 -16.1743 -16.1309
 -16.1054 -16.0596 -16.0402 -16.0058 -15.9939 -15.9828 -15.9365 -15.9192
 -15.9004 -15.8683 -15.8516 -15.8466 -15.8169 -15.8004 -15.7840 -15.7561
 -15.7428 -15.7279 -15.6978 -15.6623 -15.6388 -15.6292 -15.6097 -15.5692
 -15.5461 -15.5159 -15.5024 -15.4670 -15.4561 -15.4116 -15.4087 -15.3972
 -15.3605 -15.3505 -15.3192 -15.2959 -15.2576 -15.2409 -15.2251 -15.1602
 -15.1502 -15.1251 -15.0852 -15.0769 -14.9466 -14.7608 -14.6947 -14.5553
 -14.5132 -13.8292 -13.7835 -13.6806 -13.6007 -13.5614 -13.4864 -13.4595
 -13.4135 -13.3242 -13.3030 -13.1651 -13.0468 -13.0247 -12.9758 -12.9155
 -12.8787 -12.8669 -12.8147 -12.7734 -12.7510 -12.7203 -12.6575 -12.5943
 -12.5216 -12.4334 -12.2449  -4.5945  -4.3939  -4.3155  -4.2750  -4.2429
  -4.1668  -4.0534  -4.0109  -3.9047  -3.8661  -3.7157  -3.6650  -3.6137
  -3.4901  -3.4410  -3.3832  -3.2800  -3.1758  -3.0713  -2.8407  -2.2197
  -1.8709  -1.7542  -1.6852  -1.5580  -1.5075  -1.4476  -1.3719  -1.2968
  -1.2533  -1.2393  -1.1750  -1.0934  -1.0396  -1.0045  -0.9231  -0.8637
  -0.8302  -0.7474  -0.7015  -0.6615  -0.5798  -0.4957  -0.4516  -0.3718
  -0.3467  -0.3345  -0.3008  -0.2294  -0.1890  -0.1608  -0.0779  -0.0130
   0.0491   0.1004   0.1511   0.1934   0.2396   0.2825   0.3292   0.4544
   0.5069   0.5545   0.5786   0.6386   0.6911   0.7583   0.8144   0.9183
   0.9853   1.0119   1.0423   1.0637   1.0899   1.1304   1.1948   1.2680
   1.2827   1.3210   1.3593   1.3885   1.4208   1.4583   1.4844   1.5143
   1.5416   1.5672   1.5859   1.6177   1.6348   1.6718   1.7021   1.7380
   1.7687   1.7899   1.8192   1.8556   1.8808   1.9117   1.9416   1.9717
   1.9848   2.0145   2.0320   2.0406   2.0677   2.0953   2.1412   2.1611
   2.1948   2.2134   2.2493   2.2605   2.3297   2.3841   2.4055   2.4564
   2.4635   2.5018   2.5187   2.5446   2.5763   2.5915   2.6237   2.6537
   2.7050   2.7308   2.7620   2.7847   2.8288   2.8556   2.8860   2.9061
   2.9794   3.0149   3.0463   3.1040   3.1133   3.1791   3.2869   3.4226
     eigenvalues at k+q:
 -35.1583 -34.8199 -34.6590 -34.6352 -34.6203 -34.5307 -34.4518 -34.4327
 -34.3618 -34.2747 -34.1955 -34.1084 -34.0514 -16.7401 -16.6110 -16.5461
 -16.5258 -16.4812 -16.4049 -16.3216 -16.2580 -16.1996 -16.1731 -16.1311
 -16.1071 -16.0611 -16.0382 -16.0050 -15.9933 -15.9839 -15.9352 -15.9196
 -15.9005 -15.8690 -15.8529 -15.8455 -15.8178 -15.8010 -15.7856 -15.7552
 -15.7423 -15.7280 -15.6958 -15.6623 -15.6387 -15.6277 -15.6090 -15.5681
 -15.5461 -15.5159 -15.5044 -15.4683 -15.4524 -15.4115 -15.4090 -15.3979
 -15.3618 -15.3513 -15.3199 -15.2959 -15.2569 -15.2403 -15.2265 -15.1611
 -15.1516 -15.1231 -15.0844 -15.0774 -14.9461 -14.7621 -14.6938 -14.5555
 -14.5138 -13.8300 -13.7859 -13.6806 -13.6000 -13.5597 -13.4867 -13.4555
 -13.4147 -13.3229 -13.3010 -13.1636 -13.0487 -13.0229 -12.9830 -12.9165
 -12.8830 -12.8632 -12.8171 -12.7735 -12.7491 -12.7194 -12.6566 -12.5936
 -12.5210 -12.4327 -12.2448  -4.5945  -4.3937  -4.3137  -4.2762  -4.2419
  -4.1688  -4.0527  -4.0108  -3.9058  -3.8662  -3.7162  -3.6657  -3.6120
  -3.4894  -3.4421  -3.3834  -3.2801  -3.1760  -3.0712  -2.8391  -2.2201
  -1.8771  -1.7511  -1.6833  -1.5656  -1.5025  -1.4464  -1.3719  -1.2948
  -1.2490  -1.2370  -1.1775  -1.0982  -1.0367  -1.0059  -0.9224  -0.8698
  -0.8247  -0.7469  -0.7017  -0.6583  -0.5794  -0.4976  -0.4559  -0.3691
  -0.3473  -0.3349  -0.3012  -0.2295  -0.1886  -0.1592  -0.0787  -0.0109
   0.0497   0.0964   0.1501   0.1961   0.2395   0.2814   0.3314   0.4533
   0.5093   0.5551   0.5786   0.6390   0.6875   0.7559   0.8150   0.9210
   0.9828   1.0138   1.0417   1.0645   1.0896   1.1287   1.1931   1.2634
   1.2841   1.3172   1.3576   1.3892   1.4198   1.4579   1.4866   1.5161
   1.5367   1.5697   1.5904   1.6183   1.6338   1.6706   1.7007   1.7392
   1.7679   1.7920   1.8223   1.8577   1.8804   1.9144   1.9426   1.9687
   1.9874   2.0150   2.0316   2.0487   2.0671   2.0908   2.1404   2.1569
   2.1946   2.2149   2.2502   2.2618   2.3306   2.3844   2.4030   2.4542
   2.4613   2.5019   2.5193   2.5460   2.5764   2.5925   2.6220   2.6575
   2.7069   2.7345   2.7603   2.7843   2.8258   2.8550   2.8836   2.9058
   2.9774   3.0148   3.0491   3.1026   3.1174   3.1790   3.2854   3.4226
     cgsolve_all iterations  71    anorm=    0.71E-07
     cgsolve_all iterations  69    anorm=    0.72E-07
     cgsolve_all iterations  71    anorm=    0.71E-07
     compute_u_kq: q = (    0.0000,   -0.0201,    0.0000)
     Rotating WFCS
     ethr =  1.00E-14,  avg # of iterations = 23.0
     eigenvalues at k:
 -35.1583 -34.8199 -34.6590 -34.6352 -34.6203 -34.5307 -34.4518 -34.4327
 -34.3618 -34.2747 -34.1955 -34.1084 -34.0514 -16.7403 -16.6099 -16.5462
 -16.5262 -16.4829 -16.4045 -16.3207 -16.2580 -16.1995 -16.1743 -16.1309
 -16.1054 -16.0596 -16.0402 -16.0058 -15.9939 -15.9828 -15.9365 -15.9192
 -15.9004 -15.8683 -15.8516 -15.8466 -15.8169 -15.8004 -15.7840 -15.7561
 -15.7428 -15.7279 -15.6978 -15.6623 -15.6388 -15.6292 -15.6097 -15.5692
 -15.5461 -15.5159 -15.5024 -15.4670 -15.4561 -15.4116 -15.4087 -15.3972
 -15.3605 -15.3505 -15.3192 -15.2959 -15.2576 -15.2409 -15.2251 -15.1602
 -15.1502 -15.1251 -15.0852 -15.0769 -14.9466 -14.7608 -14.6947 -14.5553
 -14.5132 -13.8292 -13.7835 -13.6806 -13.6007 -13.5614 -13.4864 -13.4595
 -13.4135 -13.3242 -13.3030 -13.1651 -13.0468 -13.0247 -12.9758 -12.9155
 -12.8787 -12.8669 -12.8147 -12.7734 -12.7510 -12.7203 -12.6575 -12.5943
 -12.5216 -12.4334 -12.2449  -4.5945  -4.3939  -4.3155  -4.2750  -4.2429
  -4.1668  -4.0534  -4.0109  -3.9047  -3.8661  -3.7157  -3.6650  -3.6137
  -3.4901  -3.4410  -3.3832  -3.2800  -3.1758  -3.0713  -2.8407  -2.2197
  -1.8709  -1.7542  -1.6852  -1.5580  -1.5075  -1.4476  -1.3719  -1.2968
  -1.2533  -1.2393  -1.1750  -1.0934  -1.0396  -1.0045  -0.9231  -0.8637
  -0.8302  -0.7474  -0.7015  -0.6615  -0.5798  -0.4957  -0.4516  -0.3718
  -0.3467  -0.3345  -0.3008  -0.2294  -0.1890  -0.1608  -0.0779  -0.0130
   0.0491   0.1004   0.1511   0.1934   0.2396   0.2825   0.3292   0.4544
   0.5069   0.5545   0.5786   0.6386   0.6911   0.7583   0.8144   0.9183
   0.9853   1.0119   1.0423   1.0637   1.0899   1.1304   1.1948   1.2680
   1.2827   1.3210   1.3593   1.3885   1.4208   1.4583   1.4844   1.5143
   1.5416   1.5672   1.5859   1.6177   1.6348   1.6718   1.7021   1.7380
   1.7687   1.7899   1.8192   1.8556   1.8808   1.9117   1.9416   1.9717
   1.9848   2.0145   2.0320   2.0406   2.0677   2.0953   2.1412   2.1611
   2.1948   2.2134   2.2493   2.2605   2.3297   2.3841   2.4055   2.4564
   2.4635   2.5018   2.5187   2.5446   2.5763   2.5915   2.6237   2.6537
   2.7050   2.7308   2.7620   2.7847   2.8288   2.8556   2.8860   2.9061
   2.9794   3.0149   3.0463   3.1040   3.1133   3.1791   3.2869   3.4226
     eigenvalues at k+q:
 -35.1583 -34.8199 -34.6590 -34.6352 -34.6203 -34.5307 -34.4518 -34.4327
 -34.3618 -34.2747 -34.1955 -34.1084 -34.0514 -16.7404 -16.6088 -16.5462
 -16.5267 -16.4850 -16.4036 -16.3194 -16.2581 -16.1996 -16.1753 -16.1305
 -16.1036 -16.0586 -16.0424 -16.0065 -15.9943 -15.9814 -15.9379 -15.9188
 -15.9005 -15.8682 -15.8509 -15.8469 -15.8160 -15.8002 -15.7824 -15.7567
 -15.7438 -15.7281 -15.6996 -15.6620 -15.6394 -15.6294 -15.6100 -15.5703
 -15.5465 -15.5158 -15.5007 -15.4668 -15.4581 -15.4133 -15.4073 -15.3963
 -15.3590 -15.3496 -15.3187 -15.2958 -15.2583 -15.2416 -15.2236 -15.1596
 -15.1488 -15.1271 -15.0861 -15.0763 -14.9472 -14.7597 -14.6956 -14.5552
 -14.5129 -13.8276 -13.7809 -13.6806 -13.6018 -13.5629 -13.4864 -13.4669
 -13.4087 -13.3253 -13.3048 -13.1661 -13.0462 -13.0254 -12.9685 -12.9151
 -12.8762 -12.8690 -12.8127 -12.7735 -12.7525 -12.7210 -12.6587 -12.5947
 -12.5220 -12.4341 -12.2449  -4.5944  -4.3941  -4.3176  -4.2735  -4.2440
  -4.1639  -4.0543  -4.0112  -3.9048  -3.8661  -3.7151  -3.6647  -3.6145
  -3.4909  -3.4399  -3.3829  -3.2800  -3.1755  -3.0714  -2.8423  -2.2187
  -1.8655  -1.7569  -1.6873  -1.5504  -1.5130  -1.4480  -1.3722  -1.3005
  -1.2558  -1.2415  -1.1726  -1.0895  -1.0422  -1.0030  -0.9230  -0.8579
  -0.8348  -0.7486  -0.7013  -0.6642  -0.5802  -0.4945  -0.4473  -0.3743
  -0.3457  -0.3345  -0.2994  -0.2296  -0.1896  -0.1622  -0.0769  -0.0151
   0.0485   0.1029   0.1530   0.1915   0.2396   0.2838   0.3272   0.4550
   0.5040   0.5528   0.5788   0.6386   0.6945   0.7615   0.8143   0.9157
   0.9869   1.0088   1.0428   1.0629   1.0911   1.1327   1.1974   1.2719
   1.2815   1.3251   1.3613   1.3865   1.4219   1.4576   1.4822   1.5123
   1.5448   1.5656   1.5825   1.6164   1.6354   1.6730   1.7037   1.7362
   1.7685   1.7884   1.8170   1.8540   1.8808   1.9100   1.9406   1.9737
   1.9823   2.0137   2.0306   2.0345   2.0691   2.1003   2.1413   2.1659
   2.1944   2.2119   2.2488   2.2607   2.3280   2.3838   2.4082   2.4579
   2.4666   2.5011   2.5185   2.5434   2.5757   2.5911   2.6248   2.6508
   2.7033   2.7266   2.7641   2.7852   2.8311   2.8561   2.8890   2.9063
   2.9804   3.0150   3.0437   3.1052   3.1100   3.1791   3.2886   3.4227
     cgsolve_all iterations  71    anorm=    0.69E-07
     cgsolve_all iterations  69    anorm=    0.71E-07
     cgsolve_all iterations  71    anorm=    0.70E-07
     compute_u_kq: q = (    0.0000,    0.0000,    0.0201)
     Rotating WFCS
     ethr =  1.00E-14,  avg # of iterations = 23.0
     eigenvalues at k:
 -35.1583 -34.8199 -34.6590 -34.6352 -34.6203 -34.5307 -34.4518 -34.4327
 -34.3618 -34.2747 -34.1955 -34.1084 -34.0514 -16.7403 -16.6099 -16.5462
 -16.5262 -16.4829 -16.4045 -16.3207 -16.2580 -16.1995 -16.1743 -16.1309
 -16.1054 -16.0596 -16.0402 -16.0058 -15.9939 -15.9828 -15.9365 -15.9192
 -15.9004 -15.8683 -15.8516 -15.8466 -15.8169 -15.8004 -15.7840 -15.7561
 -15.7428 -15.7279 -15.6978 -15.6623 -15.6388 -15.6292 -15.6097 -15.5692
 -15.5461 -15.5159 -15.5024 -15.4670 -15.4561 -15.4116 -15.4087 -15.3972
 -15.3605 -15.3505 -15.3192 -15.2959 -15.2576 -15.2409 -15.2251 -15.1602
 -15.1502 -15.1251 -15.0852 -15.0769 -14.9466 -14.7608 -14.6947 -14.5553
 -14.5132 -13.8292 -13.7835 -13.6806 -13.6007 -13.5614 -13.4864 -13.4595
 -13.4135 -13.3242 -13.3030 -13.1651 -13.0468 -13.0247 -12.9758 -12.9155
 -12.8787 -12.8669 -12.8147 -12.7734 -12.7510 -12.7203 -12.6575 -12.5943
 -12.5216 -12.4334 -12.2449  -4.5945  -4.3939  -4.3155  -4.2750  -4.2429
  -4.1668  -4.0534  -4.0109  -3.9047  -3.8661  -3.7157  -3.6650  -3.6137
  -3.4901  -3.4410  -3.3832  -3.2800  -3.1758  -3.0713  -2.8407  -2.2197
  -1.8709  -1.7542  -1.6852  -1.5580  -1.5075  -1.4476  -1.3719  -1.2968
  -1.2533  -1.2393  -1.1750  -1.0934  -1.0396  -1.0045  -0.9231  -0.8637
  -0.8302  -0.7474  -0.7015  -0.6615  -0.5798  -0.4957  -0.4516  -0.3718
  -0.3467  -0.3345  -0.3008  -0.2294  -0.1890  -0.1608  -0.0779  -0.0130
   0.0491   0.1004   0.1511   0.1934   0.2396   0.2825   0.3292   0.4544
   0.5069   0.5545   0.5786   0.6386   0.6911   0.7583   0.8144   0.9183
   0.9853   1.0119   1.0423   1.0637   1.0899   1.1304   1.1948   1.2680
   1.2827   1.3210   1.3593   1.3885   1.4208   1.4583   1.4844   1.5143
   1.5416   1.5672   1.5859   1.6177   1.6348   1.6718   1.7021   1.7380
   1.7687   1.7899   1.8192   1.8556   1.8808   1.9117   1.9416   1.9717
   1.9848   2.0145   2.0320   2.0406   2.0677   2.0953   2.1412   2.1611
   2.1948   2.2134   2.2493   2.2605   2.3297   2.3841   2.4055   2.4564
   2.4635   2.5018   2.5187   2.5446   2.5763   2.5915   2.6237   2.6537
   2.7050   2.7308   2.7620   2.7847   2.8288   2.8556   2.8860   2.9061
   2.9794   3.0149   3.0463   3.1040   3.1133   3.1791   3.2869   3.4226
     eigenvalues at k+q:
 -35.1583 -34.8199 -34.6590 -34.6352 -34.6203 -34.5307 -34.4518 -34.4327
 -34.3618 -34.2747 -34.1955 -34.1084 -34.0514 -16.7402 -16.6099 -16.5465
 -16.5261 -16.4827 -16.4044 -16.3206 -16.2580 -16.2001 -16.1740 -16.1302
 -16.1060 -16.0602 -16.0396 -16.0057 -15.9929 -15.9829 -15.9374 -15.9197
 -15.9012 -15.8696 -15.8513 -15.8453 -15.8169 -15.8008 -15.7839 -15.7551
 -15.7424 -15.7260 -15.6986 -15.6626 -15.6396 -15.6274 -15.6078 -15.5721
 -15.5475 -15.5152 -15.5034 -15.4670 -15.4560 -15.4115 -15.4080 -15.3981
 -15.3597 -15.3504 -15.3182 -15.2975 -15.2579 -15.2414 -15.2246 -15.1598
 -15.1500 -15.1245 -15.0855 -15.0773 -14.9464 -14.7609 -14.6948 -14.5553
 -14.5132 -13.8290 -13.7837 -13.6806 -13.6005 -13.5613 -13.4868 -13.4590
 -13.4139 -13.3240 -13.3033 -13.1650 -13.0463 -13.0248 -12.9758 -12.9162
 -12.8786 -12.8664 -12.8146 -12.7733 -12.7512 -12.7203 -12.6575 -12.5943
 -12.5216 -12.4334 -12.2448  -4.5945  -4.3939  -4.3155  -4.2750  -4.2429
  -4.1668  -4.0534  -4.0109  -3.9048  -3.8662  -3.7156  -3.6649  -3.6137
  -3.4901  -3.4411  -3.3831  -3.2799  -3.1758  -3.0713  -2.8407  -2.2195
  -1.8704  -1.7543  -1.6862  -1.5583  -1.5070  -1.4473  -1.3731  -1.2991
  -1.2532  -1.2386  -1.1760  -1.0908  -1.0395  -1.0050  -0.9221  -0.8624
  -0.8306  -0.7477  -0.7012  -0.6614  -0.5799  -0.4960  -0.4446  -0.3714
  -0.3471  -0.3362  -0.3025  -0.2331  -0.1894  -0.1620  -0.0793  -0.0128
   0.0494   0.1008   0.1510   0.1927   0.2398   0.2856   0.3300   0.4540
   0.5068   0.5563   0.5779   0.6386   0.6875   0.7583   0.8129   0.9194
   0.9834   1.0129   1.0443   1.0644   1.0904   1.1298   1.1946   1.2675
   1.2823   1.3220   1.3601   1.3896   1.4240   1.4573   1.4826   1.5150
   1.5422   1.5654   1.5865   1.6157   1.6340   1.6707   1.7038   1.7367
   1.7707   1.7860   1.8233   1.8554   1.8816   1.9141   1.9411   1.9692
   1.9819   2.0143   2.0338   2.0409   2.0710   2.0969   2.1396   2.1607
   2.1943   2.2136   2.2444   2.2602   2.3299   2.3835   2.4096   2.4578
   2.4648   2.4988   2.5183   2.5441   2.5773   2.5920   2.6258   2.6519
   2.7054   2.7280   2.7651   2.7849   2.8284   2.8544   2.8873   2.9034
   2.9799   3.0153   3.0463   3.1041   3.1132   3.1794   3.2870   3.4225
     cgsolve_all iterations  71    anorm=    0.70E-07
     cgsolve_all iterations  69    anorm=    0.70E-07
     cgsolve_all iterations  71    anorm=    0.71E-07
     compute_u_kq: q = (    0.0000,    0.0000,   -0.0201)
     Rotating WFCS
     ethr =  1.00E-14,  avg # of iterations = 23.0
     eigenvalues at k:
 -35.1583 -34.8199 -34.6590 -34.6352 -34.6203 -34.5307 -34.4518 -34.4327
 -34.3618 -34.2747 -34.1955 -34.1084 -34.0514 -16.7403 -16.6099 -16.5462
 -16.5262 -16.4829 -16.4045 -16.3207 -16.2580 -16.1995 -16.1743 -16.1309
 -16.1054 -16.0596 -16.0402 -16.0058 -15.9939 -15.9828 -15.9365 -15.9192
 -15.9004 -15.8683 -15.8516 -15.8466 -15.8169 -15.8004 -15.7840 -15.7561
 -15.7428 -15.7279 -15.6978 -15.6623 -15.6388 -15.6292 -15.6097 -15.5692
 -15.5461 -15.5159 -15.5024 -15.4670 -15.4561 -15.4116 -15.4087 -15.3972
 -15.3605 -15.3505 -15.3192 -15.2959 -15.2576 -15.2409 -15.2251 -15.1602
 -15.1502 -15.1251 -15.0852 -15.0769 -14.9466 -14.7608 -14.6947 -14.5553
 -14.5132 -13.8292 -13.7835 -13.6806 -13.6007 -13.5614 -13.4864 -13.4595
 -13.4135 -13.3242 -13.3030 -13.1651 -13.0468 -13.0247 -12.9758 -12.9155
 -12.8787 -12.8669 -12.8147 -12.7734 -12.7510 -12.7203 -12.6575 -12.5943
 -12.5216 -12.4334 -12.2449  -4.5945  -4.3939  -4.3155  -4.2750  -4.2429
  -4.1668  -4.0534  -4.0109  -3.9047  -3.8661  -3.7157  -3.6650  -3.6137
  -3.4901  -3.4410  -3.3832  -3.2800  -3.1758  -3.0713  -2.8407  -2.2197
  -1.8709  -1.7542  -1.6852  -1.5580  -1.5075  -1.4476  -1.3719  -1.2968
  -1.2533  -1.2393  -1.1750  -1.0934  -1.0396  -1.0045  -0.9231  -0.8637
  -0.8302  -0.7474  -0.7015  -0.6615  -0.5798  -0.4957  -0.4516  -0.3718
  -0.3467  -0.3345  -0.3008  -0.2294  -0.1890  -0.1608  -0.0779  -0.0130
   0.0491   0.1004   0.1511   0.1934   0.2396   0.2825   0.3292   0.4544
   0.5069   0.5545   0.5786   0.6386   0.6911   0.7583   0.8144   0.9183
   0.9853   1.0119   1.0423   1.0637   1.0899   1.1304   1.1948   1.2680
   1.2827   1.3210   1.3593   1.3885   1.4208   1.4583   1.4844   1.5143
   1.5416   1.5672   1.5859   1.6177   1.6348   1.6718   1.7021   1.7380
   1.7687   1.7899   1.8192   1.8556   1.8808   1.9117   1.9416   1.9717
   1.9848   2.0145   2.0320   2.0406   2.0677   2.0953   2.1412   2.1611
   2.1948   2.2134   2.2493   2.2605   2.3297   2.3841   2.4055   2.4564
   2.4635   2.5018   2.5187   2.5446   2.5763   2.5915   2.6237   2.6537
   2.7050   2.7308   2.7620   2.7847   2.8288   2.8556   2.8860   2.9061
   2.9794   3.0149   3.0463   3.1040   3.1133   3.1791   3.2869   3.4226
     eigenvalues at k+q:
 -35.1583 -34.8199 -34.6590 -34.6352 -34.6203 -34.5307 -34.4518 -34.4327
 -34.3618 -34.2747 -34.1955 -34.1084 -34.0514 -16.7404 -16.6099 -16.5458
 -16.5263 -16.4831 -16.4045 -16.3208 -16.2583 -16.1987 -16.1744 -16.1315
 -16.1045 -16.0591 -16.0405 -16.0062 -15.9947 -15.9827 -15.9360 -15.9189
 -15.8991 -15.8670 -15.8524 -15.8475 -15.8171 -15.8002 -15.7840 -15.7570
 -15.7441 -15.7290 -15.6968 -15.6622 -15.6386 -15.6299 -15.6116 -15.5664
 -15.5453 -15.5161 -15.5012 -15.4673 -15.4561 -15.4118 -15.4091 -15.3963
 -15.3614 -15.3507 -15.3204 -15.2942 -15.2573 -15.2405 -15.2256 -15.1610
 -15.1503 -15.1257 -15.0850 -15.0764 -14.9468 -14.7607 -14.6947 -14.5554
 -14.5132 -13.8292 -13.7835 -13.6803 -13.6010 -13.5616 -13.4861 -13.4599
 -13.4131 -13.3243 -13.3025 -13.1652 -13.0472 -13.0248 -12.9759 -12.9144
 -12.8790 -12.8673 -12.8148 -12.7735 -12.7509 -12.7203 -12.6575 -12.5943
 -12.5215 -12.4334 -12.2449  -4.5945  -4.3939  -4.3155  -4.2750  -4.2428
  -4.1668  -4.0535  -4.0110  -3.9047  -3.8661  -3.7158  -3.6650  -3.6136
  -3.4900  -3.4409  -3.3832  -3.2801  -3.1758  -3.0713  -2.8406  -2.2200
  -1.8716  -1.7538  -1.6844  -1.5577  -1.5079  -1.4471  -1.3709  -1.2950
  -1.2543  -1.2388  -1.1744  -1.0967  -1.0397  -1.0037  -0.9237  -0.8655
  -0.8292  -0.7483  -0.7007  -0.6615  -0.5793  -0.4959  -0.4575  -0.3733
  -0.3456  -0.3329  -0.2982  -0.2265  -0.1892  -0.1594  -0.0766  -0.0133
   0.0491   0.1000   0.1505   0.1944   0.2392   0.2798   0.3282   0.4544
   0.5064   0.5530   0.5800   0.6387   0.6951   0.7581   0.8154   0.9171
   0.9874   1.0112   1.0394   1.0615   1.0919   1.1313   1.1958   1.2686
   1.2834   1.3193   1.3583   1.3872   1.4181   1.4595   1.4860   1.5138
   1.5411   1.5693   1.5847   1.6198   1.6357   1.6728   1.6997   1.7390
   1.7659   1.7937   1.8153   1.8555   1.8801   1.9102   1.9422   1.9733
   1.9882   2.0152   2.0301   2.0410   2.0643   2.0941   2.1427   2.1613
   2.1955   2.2129   2.2534   2.2615   2.3291   2.3845   2.4015   2.4553
   2.4627   2.5048   2.5193   2.5443   2.5753   2.5912   2.6221   2.6554
   2.7048   2.7337   2.7582   2.7850   2.8291   2.8564   2.8848   2.9087
   2.9785   3.0148   3.0462   3.1040   3.1137   3.1788   3.2869   3.4227
     cgsolve_all iterations  71    anorm=    0.70E-07
     cgsolve_all iterations  69    anorm=    0.70E-07
     cgsolve_all iterations  71    anorm=    0.71E-07

     k-point #    2 of     4      pool #  1    cpu time:    4498.0
     compute_u_kq: q = (    0.0000,    0.0000,    0.0000)
     Rotating WFCS
     ethr =  1.00E-14,  avg # of iterations =  5.0
     eigenvalues at k:
 -35.1583 -34.8199 -34.6590 -34.6352 -34.6203 -34.5307 -34.4518 -34.4327
 -34.3618 -34.2747 -34.1955 -34.1084 -34.0514 -16.7405 -16.6081 -16.5453
 -16.5266 -16.4868 -16.4019 -16.3223 -16.2685 -16.1972 -16.1712 -16.1273
 -16.0867 -16.0647 -16.0341 -16.0108 -15.9980 -15.9801 -15.9411 -15.9252
 -15.8903 -15.8767 -15.8561 -15.8359 -15.8258 -15.8052 -15.7893 -15.7683
 -15.7379 -15.7167 -15.6928 -15.6687 -15.6425 -15.6245 -15.6025 -15.5713
 -15.5531 -15.5142 -15.4906 -15.4718 -15.4523 -15.4131 -15.4042 -15.3926
 -15.3617 -15.3528 -15.3275 -15.2914 -15.2587 -15.2457 -15.2215 -15.1669
 -15.1474 -15.1264 -15.0861 -15.0727 -14.9464 -14.7612 -14.6948 -14.5545
 -14.5135 -13.8256 -13.7884 -13.6736 -13.6064 -13.5624 -13.4918 -13.4583
 -13.4123 -13.3254 -13.2946 -13.1658 -13.0448 -13.0312 -12.9783 -12.9063
 -12.8828 -12.8673 -12.8147 -12.7728 -12.7513 -12.7208 -12.6577 -12.5941
 -12.5216 -12.4333 -12.2449  -4.5945  -4.3938  -4.3154  -4.2746  -4.2435
  -4.1668  -4.0534  -4.0108  -3.9046  -3.8667  -3.7141  -3.6661  -3.6142
  -3.4896  -3.4412  -3.3837  -3.2793  -3.1760  -3.0716  -2.8404  -2.2199
  -1.8788  -1.7430  -1.6881  -1.5578  -1.5037  -1.4235  -1.3754  -1.3178
  -1.2649  -1.2275  -1.1833  -1.1089  -1.0433  -0.9985  -0.9064  -0.8682
  -0.8226  -0.7733  -0.6768  -0.6602  -0.5725  -0.5063  -0.4458  -0.3799
  -0.3381  -0.3070  -0.2831  -0.2621  -0.2050  -0.1658  -0.0710  -0.0195
   0.0593   0.1005   0.1337   0.1963   0.2349   0.2915   0.3267   0.4483
   0.4932   0.5572   0.6013   0.6373   0.7052   0.7599   0.7860   0.9176
   0.9750   1.0161   1.0374   1.0512   1.1186   1.1398   1.2215   1.2668
   1.3017   1.3129   1.3384   1.3837   1.4267   1.4567   1.4874   1.5245
   1.5419   1.5704   1.5766   1.6186   1.6321   1.6646   1.6880   1.7283
   1.7330   1.8095   1.8193   1.8483   1.8854   1.9256   1.9417   1.9591
   1.9927   2.0220   2.0375   2.0542   2.0888   2.0994   2.1368   2.1465
   2.1871   2.2112   2.2473   2.2646   2.3188   2.3766   2.4114   2.4622
   2.4706   2.5065   2.5202   2.5261   2.5692   2.6067   2.6284   2.6622
   2.6991   2.7200   2.7643   2.7961   2.8251   2.8473   2.8790   2.9130
   2.9652   3.0240   3.0452   3.1065   3.1191   3.1769   3.2871   3.4219
     eigenvalues at k+q:
 -35.1583 -34.8199 -34.6590 -34.6352 -34.6203 -34.5307 -34.4518 -34.4327
 -34.3618 -34.2747 -34.1955 -34.1084 -34.0514 -16.7405 -16.6081 -16.5453
 -16.5266 -16.4868 -16.4018 -16.3223 -16.2685 -16.1972 -16.1712 -16.1273
 -16.0867 -16.0647 -16.0341 -16.0108 -15.9980 -15.9801 -15.9411 -15.9252
 -15.8903 -15.8767 -15.8561 -15.8359 -15.8258 -15.8052 -15.7893 -15.7683
 -15.7379 -15.7167 -15.6928 -15.6687 -15.6425 -15.6245 -15.6025 -15.5713
 -15.5531 -15.5142 -15.4906 -15.4718 -15.4523 -15.4131 -15.4042 -15.3926
 -15.3617 -15.3528 -15.3275 -15.2914 -15.2587 -15.2457 -15.2216 -15.1669
 -15.1474 -15.1264 -15.0861 -15.0727 -14.9464 -14.7612 -14.6948 -14.5545
 -14.5135 -13.8256 -13.7884 -13.6736 -13.6064 -13.5624 -13.4918 -13.4583
 -13.4123 -13.3254 -13.2946 -13.1658 -13.0448 -13.0312 -12.9783 -12.9063
 -12.8828 -12.8673 -12.8147 -12.7728 -12.7513 -12.7208 -12.6576 -12.5941
 -12.5216 -12.4333 -12.2449  -4.5945  -4.3938  -4.3154  -4.2746  -4.2435
  -4.1668  -4.0534  -4.0108  -3.9046  -3.8667  -3.7141  -3.6661  -3.6142
  -3.4896  -3.4412  -3.3836  -3.2793  -3.1760  -3.0716  -2.8404  -2.2199
  -1.8788  -1.7430  -1.6881  -1.5578  -1.5037  -1.4235  -1.3754  -1.3178
  -1.2649  -1.2275  -1.1833  -1.1089  -1.0433  -0.9985  -0.9064  -0.8682
  -0.8226  -0.7733  -0.6768  -0.6602  -0.5725  -0.5063  -0.4457  -0.3799
  -0.3381  -0.3070  -0.2831  -0.2621  -0.2050  -0.1658  -0.0710  -0.0195
   0.0593   0.1005   0.1337   0.1963   0.2349   0.2915   0.3267   0.4483
   0.4932   0.5573   0.6013   0.6373   0.7052   0.7599   0.7860   0.9176
   0.9750   1.0161   1.0374   1.0512   1.1186   1.1398   1.2215   1.2668
   1.3017   1.3129   1.3384   1.3837   1.4267   1.4567   1.4874   1.5245
   1.5419   1.5704   1.5766   1.6186   1.6321   1.6646   1.6880   1.7283
   1.7330   1.8095   1.8193   1.8483   1.8854   1.9256   1.9418   1.9591
   1.9927   2.0220   2.0375   2.0542   2.0888   2.0994   2.1368   2.1465
   2.1871   2.2112   2.2473   2.2646   2.3188   2.3766   2.4114   2.4622
   2.4706   2.5065   2.5202   2.5261   2.5692   2.6067   2.6284   2.6622
   2.6991   2.7200   2.7643   2.7961   2.8251   2.8473   2.8790   2.9130
   2.9652   3.0240   3.0452   3.1065   3.1191   3.1769   3.2871   3.4219
     cgsolve_all iterations  64    anorm=    0.74E-07
PARA_AUG  1     -25.6664024        -0.7326438         0.1965046
     cgsolve_all iterations  63    anorm=    0.74E-07
PARA_AUG  2      -0.7996127       -23.7714368         0.5338300
     cgsolve_all iterations  64    anorm=    0.73E-07
PARA_AUG  3       0.1285654         0.4743827       -25.8862811
     cgsolve_all iterations  69    anorm=    0.72E-07
     cgsolve_all iterations  69    anorm=    0.71E-07
     cgsolve_all iterations  71    anorm=    0.70E-07
     compute_u_kq: q = (    0.0201,    0.0000,    0.0000)
     Rotating WFCS
     ethr =  1.00E-14,  avg # of iterations = 23.0
     eigenvalues at k:
 -35.1583 -34.8199 -34.6590 -34.6352 -34.6203 -34.5307 -34.4518 -34.4327
 -34.3618 -34.2747 -34.1955 -34.1084 -34.0514 -16.7405 -16.6081 -16.5453
 -16.5266 -16.4868 -16.4019 -16.3223 -16.2685 -16.1972 -16.1712 -16.1273
 -16.0867 -16.0647 -16.0341 -16.0108 -15.9980 -15.9801 -15.9411 -15.9252
 -15.8903 -15.8767 -15.8561 -15.8359 -15.8258 -15.8052 -15.7893 -15.7683
 -15.7379 -15.7167 -15.6928 -15.6687 -15.6425 -15.6245 -15.6025 -15.5713
 -15.5531 -15.5142 -15.4906 -15.4718 -15.4523 -15.4131 -15.4042 -15.3926
 -15.3617 -15.3528 -15.3275 -15.2914 -15.2587 -15.2457 -15.2215 -15.1669
 -15.1474 -15.1264 -15.0861 -15.0727 -14.9464 -14.7612 -14.6948 -14.5545
 -14.5135 -13.8256 -13.7884 -13.6736 -13.6064 -13.5624 -13.4918 -13.4583
 -13.4123 -13.3254 -13.2946 -13.1658 -13.0448 -13.0312 -12.9783 -12.9063
 -12.8828 -12.8673 -12.8147 -12.7728 -12.7513 -12.7208 -12.6577 -12.5941
 -12.5216 -12.4333 -12.2449  -4.5945  -4.3938  -4.3154  -4.2746  -4.2435
  -4.1668  -4.0534  -4.0108  -3.9046  -3.8667  -3.7141  -3.6661  -3.6142
  -3.4896  -3.4412  -3.3837  -3.2793  -3.1760  -3.0716  -2.8404  -2.2199
  -1.8788  -1.7430  -1.6881  -1.5578  -1.5037  -1.4235  -1.3754  -1.3178
  -1.2649  -1.2275  -1.1833  -1.1089  -1.0433  -0.9985  -0.9064  -0.8682
  -0.8226  -0.7733  -0.6768  -0.6602  -0.5725  -0.5063  -0.4458  -0.3799
  -0.3381  -0.3070  -0.2831  -0.2621  -0.2050  -0.1658  -0.0710  -0.0195
   0.0593   0.1005   0.1337   0.1963   0.2349   0.2915   0.3267   0.4483
   0.4932   0.5572   0.6013   0.6373   0.7052   0.7599   0.7860   0.9176
   0.9750   1.0161   1.0374   1.0512   1.1186   1.1398   1.2215   1.2668
   1.3017   1.3129   1.3384   1.3837   1.4267   1.4567   1.4874   1.5245
   1.5419   1.5704   1.5766   1.6186   1.6321   1.6646   1.6880   1.7283
   1.7330   1.8095   1.8193   1.8483   1.8854   1.9256   1.9417   1.9591
   1.9927   2.0220   2.0375   2.0542   2.0888   2.0994   2.1368   2.1465
   2.1871   2.2112   2.2473   2.2646   2.3188   2.3766   2.4114   2.4622
   2.4706   2.5065   2.5202   2.5261   2.5692   2.6067   2.6284   2.6622
   2.6991   2.7200   2.7643   2.7961   2.8251   2.8473   2.8790   2.9130
   2.9652   3.0240   3.0452   3.1065   3.1191   3.1769   3.2871   3.4219
     eigenvalues at k+q:
 -35.1583 -34.8199 -34.6590 -34.6352 -34.6203 -34.5307 -34.4518 -34.4327
 -34.3618 -34.2747 -34.1955 -34.1084 -34.0514 -16.7398 -16.6095 -16.5475
 -16.5271 -16.4861 -16.4004 -16.3238 -16.2681 -16.1960 -16.1713 -16.1276
 -16.0888 -16.0642 -16.0366 -16.0135 -15.9983 -15.9807 -15.9444 -15.9283
 -15.8939 -15.8784 -15.8561 -15.8379 -15.8266 -15.8057 -15.7904 -15.7683
 -15.7348 -15.7169 -15.6916 -15.6695 -15.6420 -15.6241 -15.6040 -15.5725
 -15.5559 -15.5139 -15.4887 -15.4723 -15.4498 -15.4113 -15.4030 -15.3922
 -15.3595 -15.3487 -15.3247 -15.2898 -15.2587 -15.2456 -15.2191 -15.1664
 -15.1468 -15.1278 -15.0853 -15.0733 -14.9450 -14.7569 -14.6898 -14.5543
 -14.5109 -13.8241 -13.7802 -13.6735 -13.5943 -13.5555 -13.4894 -13.4485
 -13.4051 -13.3247 -13.2935 -13.1658 -13.0443 -13.0328 -12.9884 -12.9080
 -12.8915 -12.8742 -12.8231 -12.7839 -12.7570 -12.7245 -12.6578 -12.5949
 -12.5257 -12.4348 -12.2445  -4.5942  -4.3935  -4.3133  -4.2721  -4.2428
  -4.1693  -4.0529  -4.0102  -3.9054  -3.8711  -3.7207  -3.6658  -3.6096
  -3.4901  -3.4376  -3.3843  -3.2790  -3.1770  -3.0724  -2.8370  -2.2173
  -1.8730  -1.7350  -1.6766  -1.5498  -1.4900  -1.4162  -1.3682  -1.3166
  -1.2609  -1.2238  -1.1845  -1.1070  -1.0425  -0.9946  -0.9060  -0.8725
  -0.8315  -0.7784  -0.6798  -0.6610  -0.5768  -0.5125  -0.4475  -0.3818
  -0.3413  -0.3074  -0.2831  -0.2605  -0.2074  -0.1657  -0.0668  -0.0228
   0.0592   0.0976   0.1394   0.1933   0.2349   0.2933   0.3301   0.4491
   0.4890   0.5499   0.6005   0.6429   0.6987   0.7559   0.7844   0.9198
   0.9724   1.0163   1.0346   1.0440   1.1158   1.1450   1.2190   1.2630
   1.2955   1.3091   1.3381   1.3815   1.4251   1.4534   1.4814   1.5195
   1.5381   1.5641   1.5742   1.6153   1.6343   1.6635   1.6856   1.7206
   1.7323   1.8077   1.8162   1.8454   1.8799   1.9205   1.9392   1.9559
   1.9903   2.0204   2.0347   2.0519   2.0911   2.1004   2.1382   2.1461
   2.1899   2.2142   2.2507   2.2619   2.3209   2.3814   2.4144   2.4660
   2.4760   2.5095   2.5224   2.5278   2.5724   2.6107   2.6310   2.6604
   2.7007   2.7245   2.7655   2.7998   2.8250   2.8445   2.8800   2.9150
   2.9676   3.0241   3.0485   3.1042   3.1193   3.1730   3.2824   3.4219
     cgsolve_all iterations  69    anorm=    0.73E-07
     cgsolve_all iterations  69    anorm=    0.71E-07
     cgsolve_all iterations  71    anorm=    0.71E-07
     compute_u_kq: q = (   -0.0201,    0.0000,    0.0000)
     Rotating WFCS
     ethr =  1.00E-14,  avg # of iterations = 23.0
     eigenvalues at k:
 -35.1583 -34.8199 -34.6590 -34.6352 -34.6203 -34.5307 -34.4518 -34.4327
 -34.3618 -34.2747 -34.1955 -34.1084 -34.0514 -16.7405 -16.6081 -16.5453
 -16.5266 -16.4868 -16.4019 -16.3223 -16.2685 -16.1972 -16.1712 -16.1273
 -16.0867 -16.0647 -16.0341 -16.0108 -15.9980 -15.9801 -15.9411 -15.9252
 -15.8903 -15.8767 -15.8561 -15.8359 -15.8258 -15.8052 -15.7893 -15.7683
 -15.7379 -15.7167 -15.6928 -15.6687 -15.6425 -15.6245 -15.6025 -15.5713
 -15.5531 -15.5142 -15.4906 -15.4718 -15.4523 -15.4131 -15.4042 -15.3926
 -15.3617 -15.3528 -15.3275 -15.2914 -15.2587 -15.2457 -15.2215 -15.1669
 -15.1474 -15.1264 -15.0861 -15.0727 -14.9464 -14.7612 -14.6948 -14.5545
 -14.5135 -13.8256 -13.7884 -13.6736 -13.6064 -13.5624 -13.4918 -13.4583
 -13.4123 -13.3254 -13.2946 -13.1658 -13.0448 -13.0312 -12.9783 -12.9063
 -12.8828 -12.8673 -12.8147 -12.7728 -12.7513 -12.7208 -12.6577 -12.5941
 -12.5216 -12.4333 -12.2449  -4.5945  -4.3938  -4.3154  -4.2746  -4.2435
  -4.1668  -4.0534  -4.0108  -3.9046  -3.8667  -3.7141  -3.6661  -3.6142
  -3.4896  -3.4412  -3.3837  -3.2793  -3.1760  -3.0716  -2.8404  -2.2199
  -1.8788  -1.7430  -1.6881  -1.5578  -1.5037  -1.4235  -1.3754  -1.3178
  -1.2649  -1.2275  -1.1833  -1.1089  -1.0433  -0.9985  -0.9064  -0.8682
  -0.8226  -0.7733  -0.6768  -0.6602  -0.5725  -0.5063  -0.4458  -0.3799
  -0.3381  -0.3070  -0.2831  -0.2621  -0.2050  -0.1658  -0.0710  -0.0195
   0.0593   0.1005   0.1337   0.1963   0.2349   0.2915   0.3267   0.4483
   0.4932   0.5572   0.6013   0.6373   0.7052   0.7599   0.7860   0.9176
   0.9750   1.0161   1.0374   1.0512   1.1186   1.1398   1.2215   1.2668
   1.3017   1.3129   1.3384   1.3837   1.4267   1.4567   1.4874   1.5245
   1.5419   1.5704   1.5766   1.6186   1.6321   1.6646   1.6880   1.7283
   1.7330   1.8095   1.8193   1.8483   1.8854   1.9256   1.9417   1.9591
   1.9927   2.0220   2.0375   2.0542   2.0888   2.0994   2.1368   2.1465
   2.1871   2.2112   2.2473   2.2646   2.3188   2.3766   2.4114   2.4622
   2.4706   2.5065   2.5202   2.5261   2.5692   2.6067   2.6284   2.6622
   2.6991   2.7200   2.7643   2.7961   2.8251   2.8473   2.8790   2.9130
   2.9652   3.0240   3.0452   3.1065   3.1191   3.1769   3.2871   3.4219
     eigenvalues at k+q:
 -35.1583 -34.8199 -34.6590 -34.6352 -34.6203 -34.5307 -34.4518 -34.4327
 -34.3618 -34.2747 -34.1955 -34.1084 -34.0514 -16.7412 -16.6068 -16.5435
 -16.5257 -16.4874 -16.4034 -16.3205 -16.2687 -16.1986 -16.1712 -16.1271
 -16.0846 -16.0657 -16.0318 -16.0086 -15.9967 -15.9790 -15.9379 -15.9215
 -15.8883 -15.8735 -15.8561 -15.8341 -15.8254 -15.8043 -15.7884 -15.7683
 -15.7406 -15.7167 -15.6939 -15.6679 -15.6430 -15.6252 -15.6009 -15.5697
 -15.5503 -15.5148 -15.4924 -15.4711 -15.4546 -15.4151 -15.4057 -15.3928
 -15.3639 -15.3566 -15.3304 -15.2929 -15.2587 -15.2459 -15.2241 -15.1674
 -15.1480 -15.1252 -15.0869 -15.0719 -14.9478 -14.7655 -14.7000 -14.5548
 -14.5160 -13.8269 -13.7966 -13.6739 -13.6183 -13.5695 -13.4941 -13.4675
 -13.4190 -13.3260 -13.2952 -13.1658 -13.0451 -13.0297 -12.9690 -12.9054
 -12.8755 -12.8592 -12.8064 -12.7619 -12.7460 -12.7169 -12.6574 -12.5933
 -12.5172 -12.4317 -12.2453  -4.5949  -4.3941  -4.3176  -4.2770  -4.2441
  -4.1643  -4.0539  -4.0115  -3.9040  -3.8613  -3.7081  -3.6660  -3.6190
  -3.4890  -3.4451  -3.3826  -3.2797  -3.1751  -3.0708  -2.8439  -2.2227
  -1.8847  -1.7511  -1.6992  -1.5666  -1.5174  -1.4309  -1.3815  -1.3190
  -1.2688  -1.2319  -1.1816  -1.1102  -1.0437  -1.0024  -0.9078  -0.8632
  -0.8131  -0.7683  -0.6743  -0.6587  -0.5684  -0.5004  -0.4449  -0.3789
  -0.3358  -0.3067  -0.2843  -0.2610  -0.2018  -0.1655  -0.0749  -0.0162
   0.0584   0.1030   0.1286   0.1986   0.2354   0.2901   0.3235   0.4476
   0.4963   0.5638   0.6010   0.6340   0.7115   0.7640   0.7883   0.9159
   0.9771   1.0156   1.0395   1.0585   1.1217   1.1345   1.2236   1.2694
   1.3090   1.3166   1.3396   1.3854   1.4287   1.4593   1.4935   1.5280
   1.5458   1.5767   1.5790   1.6209   1.6313   1.6658   1.6904   1.7318
   1.7385   1.8099   1.8247   1.8516   1.8905   1.9297   1.9450   1.9632
   1.9947   2.0234   2.0401   2.0556   2.0858   2.1005   2.1352   2.1469
   2.1843   2.2083   2.2435   2.2667   2.3173   2.3721   2.4080   2.4581
   2.4657   2.5036   2.5171   2.5253   2.5659   2.6023   2.6259   2.6645
   2.6972   2.7162   2.7625   2.7930   2.8251   2.8500   2.8782   2.9108
   2.9627   3.0235   3.0423   3.1083   3.1190   3.1806   3.2919   3.4218
     cgsolve_all iterations  71    anorm=    0.70E-07
     cgsolve_all iterations  69    anorm=    0.70E-07
     cgsolve_all iterations  71    anorm=    0.70E-07
     compute_u_kq: q = (    0.0000,    0.0201,    0.0000)
     Rotating WFCS
     ethr =  1.00E-14,  avg # of iterations = 23.0
     eigenvalues at k:
 -35.1583 -34.8199 -34.6590 -34.6352 -34.6203 -34.5307 -34.4518 -34.4327
 -34.3618 -34.2747 -34.1955 -34.1084 -34.0514 -16.7405 -16.6081 -16.5453
 -16.5266 -16.4868 -16.4019 -16.3223 -16.2685 -16.1972 -16.1712 -16.1273
 -16.0867 -16.0647 -16.0341 -16.0108 -15.9980 -15.9801 -15.9411 -15.9252
 -15.8903 -15.8767 -15.8561 -15.8359 -15.8258 -15.8052 -15.7893 -15.7683
 -15.7379 -15.7167 -15.6928 -15.6687 -15.6425 -15.6245 -15.6025 -15.5713
 -15.5531 -15.5142 -15.4906 -15.4718 -15.4523 -15.4131 -15.4042 -15.3926
 -15.3617 -15.3528 -15.3275 -15.2914 -15.2587 -15.2457 -15.2215 -15.1669
 -15.1474 -15.1264 -15.0861 -15.0727 -14.9464 -14.7612 -14.6948 -14.5545
 -14.5135 -13.8256 -13.7884 -13.6736 -13.6064 -13.5624 -13.4918 -13.4583
 -13.4123 -13.3254 -13.2946 -13.1658 -13.0448 -13.0312 -12.9783 -12.9063
 -12.8828 -12.8673 -12.8147 -12.7728 -12.7513 -12.7208 -12.6577 -12.5941
 -12.5216 -12.4333 -12.2449  -4.5945  -4.3938  -4.3154  -4.2746  -4.2435
  -4.1668  -4.0534  -4.0108  -3.9046  -3.8667  -3.7141  -3.6661  -3.6142
  -3.4896  -3.4412  -3.3837  -3.2793  -3.1760  -3.0716  -2.8404  -2.2199
  -1.8788  -1.7430  -1.6881  -1.5578  -1.5037  -1.4235  -1.3754  -1.3178
  -1.2649  -1.2275  -1.1833  -1.1089  -1.0433  -0.9985  -0.9064  -0.8682
  -0.8226  -0.7733  -0.6768  -0.6602  -0.5725  -0.5063  -0.4458  -0.3799
  -0.3381  -0.3070  -0.2831  -0.2621  -0.2050  -0.1658  -0.0710  -0.0195
   0.0593   0.1005   0.1337   0.1963   0.2349   0.2915   0.3267   0.4483
   0.4932   0.5572   0.6013   0.6373   0.7052   0.7599   0.7860   0.9176
   0.9750   1.0161   1.0374   1.0512   1.1186   1.1398   1.2215   1.2668
   1.3017   1.3129   1.3384   1.3837   1.4267   1.4567   1.4874   1.5245
   1.5419   1.5704   1.5766   1.6186   1.6321   1.6646   1.6880   1.7283
   1.7330   1.8095   1.8193   1.8483   1.8854   1.9256   1.9417   1.9591
   1.9927   2.0220   2.0375   2.0542   2.0888   2.0994   2.1368   2.1465
   2.1871   2.2112   2.2473   2.2646   2.3188   2.3766   2.4114   2.4622
   2.4706   2.5065   2.5202   2.5261   2.5692   2.6067   2.6284   2.6622
   2.6991   2.7200   2.7643   2.7961   2.8251   2.8473   2.8790   2.9130
   2.9652   3.0240   3.0452   3.1065   3.1191   3.1769   3.2871   3.4219
     eigenvalues at k+q:
 -35.1583 -34.8199 -34.6590 -34.6352 -34.6203 -34.5307 -34.4518 -34.4327
 -34.3618 -34.2747 -34.1955 -34.1084 -34.0514 -16.7404 -16.6092 -16.5453
 -16.5261 -16.4849 -16.4026 -16.3229 -16.2689 -16.1989 -16.1690 -16.1274
 -16.0880 -16.0654 -16.0338 -16.0109 -15.9965 -15.9808 -15.9413 -15.9241
 -15.8881 -15.8770 -15.8564 -15.8362 -15.8261 -15.8072 -15.7908 -15.7679
 -15.7390 -15.7154 -15.6894 -15.6680 -15.6426 -15.6246 -15.6007 -15.5715
 -15.5543 -15.5155 -15.4920 -15.4725 -15.4487 -15.4136 -15.4036 -15.3934
 -15.3621 -15.3531 -15.3289 -15.2918 -15.2582 -15.2450 -15.2221 -15.1679
 -15.1480 -15.1244 -15.0856 -15.0737 -14.9459 -14.7625 -14.6939 -14.5547
 -14.5141 -13.8266 -13.7907 -13.6732 -13.6046 -13.5622 -13.4907 -13.4563
 -13.4122 -13.3244 -13.2931 -13.1643 -13.0466 -13.0285 -12.9864 -12.9072
 -12.8865 -12.8643 -12.8169 -12.7731 -12.7490 -12.7200 -12.6568 -12.5935
 -12.5210 -12.4325 -12.2448  -4.5946  -4.3937  -4.3137  -4.2758  -4.2424
  -4.1688  -4.0526  -4.0106  -3.9056  -3.8668  -3.7147  -3.6669  -3.6125
  -3.4888  -3.4423  -3.3839  -3.2795  -3.1763  -3.0714  -2.8388  -2.2205
  -1.8845  -1.7382  -1.6885  -1.5659  -1.4998  -1.4209  -1.3760  -1.3149
  -1.2600  -1.2249  -1.1854  -1.1150  -1.0422  -0.9976  -0.9054  -0.8732
  -0.8185  -0.7733  -0.6758  -0.6555  -0.5740  -0.5071  -0.4480  -0.3814
  -0.3375  -0.3042  -0.2876  -0.2617  -0.2059  -0.1651  -0.0706  -0.0171
   0.0588   0.0979   0.1335   0.1997   0.2350   0.2901   0.3272   0.4483
   0.4942   0.5563   0.6003   0.6375   0.7051   0.7589   0.7829   0.9189
   0.9719   1.0177   1.0359   1.0516   1.1219   1.1396   1.2191   1.2634
   1.3023   1.3122   1.3396   1.3845   1.4269   1.4611   1.4823   1.5289
   1.5409   1.5665   1.5763   1.6205   1.6291   1.6637   1.6914   1.7277
   1.7327   1.8138   1.8224   1.8493   1.8854   1.9241   1.9409   1.9586
   1.9942   2.0239   2.0419   2.0551   2.0868   2.0993   2.1324   2.1468
   2.1884   2.2138   2.2465   2.2643   2.3200   2.3742   2.4103   2.4631
   2.4675   2.5049   2.5201   2.5249   2.5696   2.6083   2.6311   2.6623
   2.6999   2.7223   2.7671   2.7964   2.8226   2.8441   2.8779   2.9119
   2.9632   3.0243   3.0476   3.1053   3.1230   3.1769   3.2853   3.4219
     cgsolve_all iterations  69    anorm=    0.71E-07
     cgsolve_all iterations  69    anorm=    0.71E-07
     cgsolve_all iterations  71    anorm=    0.70E-07
     compute_u_kq: q = (    0.0000,   -0.0201,    0.0000)
     Rotating WFCS
     ethr =  1.00E-14,  avg # of iterations = 23.0
     eigenvalues at k:
 -35.1583 -34.8199 -34.6590 -34.6352 -34.6203 -34.5307 -34.4518 -34.4327
 -34.3618 -34.2747 -34.1955 -34.1084 -34.0514 -16.7405 -16.6081 -16.5453
 -16.5266 -16.4868 -16.4019 -16.3223 -16.2685 -16.1972 -16.1712 -16.1273
 -16.0867 -16.0647 -16.0341 -16.0108 -15.9980 -15.9801 -15.9411 -15.9252
 -15.8903 -15.8767 -15.8561 -15.8359 -15.8258 -15.8052 -15.7893 -15.7683
 -15.7379 -15.7167 -15.6928 -15.6687 -15.6425 -15.6245 -15.6025 -15.5713
 -15.5531 -15.5142 -15.4906 -15.4718 -15.4523 -15.4131 -15.4042 -15.3926
 -15.3617 -15.3528 -15.3275 -15.2914 -15.2587 -15.2457 -15.2215 -15.1669
 -15.1474 -15.1264 -15.0861 -15.0727 -14.9464 -14.7612 -14.6948 -14.5545
 -14.5135 -13.8256 -13.7884 -13.6736 -13.6064 -13.5624 -13.4918 -13.4583
 -13.4123 -13.3254 -13.2946 -13.1658 -13.0448 -13.0312 -12.9783 -12.9063
 -12.8828 -12.8673 -12.8147 -12.7728 -12.7513 -12.7208 -12.6577 -12.5941
 -12.5216 -12.4333 -12.2449  -4.5945  -4.3938  -4.3154  -4.2746  -4.2435
  -4.1668  -4.0534  -4.0108  -3.9046  -3.8667  -3.7141  -3.6661  -3.6142
  -3.4896  -3.4412  -3.3837  -3.2793  -3.1760  -3.0716  -2.8404  -2.2199
  -1.8788  -1.7430  -1.6881  -1.5578  -1.5037  -1.4235  -1.3754  -1.3178
  -1.2649  -1.2275  -1.1833  -1.1089  -1.0433  -0.9985  -0.9064  -0.8682
  -0.8226  -0.7733  -0.6768  -0.6602  -0.5725  -0.5063  -0.4458  -0.3799
  -0.3381  -0.3070  -0.2831  -0.2621  -0.2050  -0.1658  -0.0710  -0.0195
   0.0593   0.1005   0.1337   0.1963   0.2349   0.2915   0.3267   0.4483
   0.4932   0.5572   0.6013   0.6373   0.7052   0.7599   0.7860   0.9176
   0.9750   1.0161   1.0374   1.0512   1.1186   1.1398   1.2215   1.2668
   1.3017   1.3129   1.3384   1.3837   1.4267   1.4567   1.4874   1.5245
   1.5419   1.5704   1.5766   1.6186   1.6321   1.6646   1.6880   1.7283
   1.7330   1.8095   1.8193   1.8483   1.8854   1.9256   1.9417   1.9591
   1.9927   2.0220   2.0375   2.0542   2.0888   2.0994   2.1368   2.1465
   2.1871   2.2112   2.2473   2.2646   2.3188   2.3766   2.4114   2.4622
   2.4706   2.5065   2.5202   2.5261   2.5692   2.6067   2.6284   2.6622
   2.6991   2.7200   2.7643   2.7961   2.8251   2.8473   2.8790   2.9130
   2.9652   3.0240   3.0452   3.1065   3.1191   3.1769   3.2871   3.4219
     eigenvalues at k+q:
 -35.1583 -34.8199 -34.6590 -34.6352 -34.6203 -34.5307 -34.4518 -34.4327
 -34.3618 -34.2747 -34.1955 -34.1084 -34.0514 -16.7405 -16.6071 -16.5453
 -16.5272 -16.4891 -16.4007 -16.3213 -16.2681 -16.1957 -16.1734 -16.1272
 -16.0852 -16.0645 -16.0347 -16.0111 -15.9989 -15.9792 -15.9407 -15.9262
 -15.8932 -15.8763 -15.8559 -15.8358 -15.8252 -15.8032 -15.7877 -15.7689
 -15.7368 -15.7179 -15.6964 -15.6689 -15.6424 -15.6242 -15.6039 -15.5713
 -15.5519 -15.5130 -15.4899 -15.4715 -15.4548 -15.4136 -15.4040 -15.3920
 -15.3613 -15.3521 -15.3261 -15.2909 -15.2594 -15.2464 -15.2209 -15.1660
 -15.1471 -15.1284 -15.0866 -15.0715 -14.9471 -14.7601 -14.6956 -14.5544
 -14.5132 -13.8237 -13.7859 -13.6742 -13.6085 -13.5624 -13.4933 -13.4641
 -13.4083 -13.3264 -13.2959 -13.1669 -13.0451 -13.0315 -12.9705 -12.9062
 -12.8809 -12.8687 -12.8128 -12.7726 -12.7531 -12.7214 -12.6589 -12.5946
 -12.5220 -12.4340 -12.2450  -4.5944  -4.3941  -4.3174  -4.2732  -4.2446
  -4.1639  -4.0542  -4.0110  -3.9046  -3.8667  -3.7136  -3.6657  -3.6150
  -3.4905  -3.4400  -3.3833  -3.2792  -3.1758  -3.0717  -2.8422  -2.2187
  -1.8736  -1.7481  -1.6871  -1.5500  -1.5080  -1.4258  -1.3745  -1.3220
  -1.2687  -1.2298  -1.1809  -1.1029  -1.0458  -0.9983  -0.9068  -0.8636
  -0.8258  -0.7730  -0.6796  -0.6639  -0.5711  -0.5059  -0.4432  -0.3778
  -0.3390  -0.3098  -0.2784  -0.2626  -0.2044  -0.1656  -0.0720  -0.0212
   0.0592   0.1025   0.1345   0.1933   0.2351   0.2933   0.3261   0.4479
   0.4923   0.5573   0.6016   0.6372   0.7051   0.7616   0.7903   0.9160
   0.9782   1.0134   1.0392   1.0506   1.1148   1.1411   1.2241   1.2701
   1.3010   1.3137   1.3376   1.3814   1.4268   1.4520   1.4901   1.5206
   1.5424   1.5725   1.5808   1.6160   1.6345   1.6659   1.6848   1.7284
   1.7336   1.8054   1.8165   1.8479   1.8853   1.9270   1.9421   1.9605
   1.9899   2.0191   2.0341   2.0543   2.0887   2.1021   2.1407   2.1462
   2.1866   2.2087   2.2474   2.2661   2.3181   2.3786   2.4123   2.4614
   2.4736   2.5082   2.5202   2.5271   2.5693   2.6053   2.6250   2.6629
   2.6981   2.7181   2.7614   2.7958   2.8272   2.8502   2.8804   2.9144
   2.9667   3.0233   3.0431   3.1079   3.1155   3.1768   3.2890   3.4219
     cgsolve_all iterations  71    anorm=    0.71E-07
     cgsolve_all iterations  69    anorm=    0.71E-07
     cgsolve_all iterations  71    anorm=    0.70E-07
     compute_u_kq: q = (    0.0000,    0.0000,    0.0201)
     Rotating WFCS
     ethr =  1.00E-14,  avg # of iterations = 23.0
     eigenvalues at k:
 -35.1583 -34.8199 -34.6590 -34.6352 -34.6203 -34.5307 -34.4518 -34.4327
 -34.3618 -34.2747 -34.1955 -34.1084 -34.0514 -16.7405 -16.6081 -16.5453
 -16.5266 -16.4868 -16.4019 -16.3223 -16.2685 -16.1972 -16.1712 -16.1273
 -16.0867 -16.0647 -16.0341 -16.0108 -15.9980 -15.9801 -15.9411 -15.9252
 -15.8903 -15.8767 -15.8561 -15.8359 -15.8258 -15.8052 -15.7893 -15.7683
 -15.7379 -15.7167 -15.6928 -15.6687 -15.6425 -15.6245 -15.6025 -15.5713
 -15.5531 -15.5142 -15.4906 -15.4718 -15.4523 -15.4131 -15.4042 -15.3926
 -15.3617 -15.3528 -15.3275 -15.2914 -15.2587 -15.2457 -15.2215 -15.1669
 -15.1474 -15.1264 -15.0861 -15.0727 -14.9464 -14.7612 -14.6948 -14.5545
 -14.5135 -13.8256 -13.7884 -13.6736 -13.6064 -13.5624 -13.4918 -13.4583
 -13.4123 -13.3254 -13.2946 -13.1658 -13.0448 -13.0312 -12.9783 -12.9063
 -12.8828 -12.8673 -12.8147 -12.7728 -12.7513 -12.7208 -12.6577 -12.5941
 -12.5216 -12.4333 -12.2449  -4.5945  -4.3938  -4.3154  -4.2746  -4.2435
  -4.1668  -4.0534  -4.0108  -3.9046  -3.8667  -3.7141  -3.6661  -3.6142
  -3.4896  -3.4412  -3.3837  -3.2793  -3.1760  -3.0716  -2.8404  -2.2199
  -1.8788  -1.7430  -1.6881  -1.5578  -1.5037  -1.4235  -1.3754  -1.3178
  -1.2649  -1.2275  -1.1833  -1.1089  -1.0433  -0.9985  -0.9064  -0.8682
  -0.8226  -0.7733  -0.6768  -0.6602  -0.5725  -0.5063  -0.4458  -0.3799
  -0.3381  -0.3070  -0.2831  -0.2621  -0.2050  -0.1658  -0.0710  -0.0195
   0.0593   0.1005   0.1337   0.1963   0.2349   0.2915   0.3267   0.4483
   0.4932   0.5572   0.6013   0.6373   0.7052   0.7599   0.7860   0.9176
   0.9750   1.0161   1.0374   1.0512   1.1186   1.1398   1.2215   1.2668
   1.3017   1.3129   1.3384   1.3837   1.4267   1.4567   1.4874   1.5245
   1.5419   1.5704   1.5766   1.6186   1.6321   1.6646   1.6880   1.7283
   1.7330   1.8095   1.8193   1.8483   1.8854   1.9256   1.9417   1.9591
   1.9927   2.0220   2.0375   2.0542   2.0888   2.0994   2.1368   2.1465
   2.1871   2.2112   2.2473   2.2646   2.3188   2.3766   2.4114   2.4622
   2.4706   2.5065   2.5202   2.5261   2.5692   2.6067   2.6284   2.6622
   2.6991   2.7200   2.7643   2.7961   2.8251   2.8473   2.8790   2.9130
   2.9652   3.0240   3.0452   3.1065   3.1191   3.1769   3.2871   3.4219
     eigenvalues at k+q:
 -35.1583 -34.8199 -34.6590 -34.6352 -34.6203 -34.5307 -34.4518 -34.4327
 -34.3618 -34.2747 -34.1955 -34.1084 -34.0514 -16.7405 -16.6082 -16.5449
 -16.5267 -16.4869 -16.4020 -16.3223 -16.2684 -16.1968 -16.1711 -16.1280
 -16.0859 -16.0652 -16.0343 -16.0104 -15.9990 -15.9801 -15.9405 -15.9249
 -15.8882 -15.8762 -15.8565 -15.8367 -15.8267 -15.8047 -15.7888 -15.7692
 -15.7390 -15.7182 -15.6923 -15.6684 -15.6422 -15.6248 -15.6045 -15.5685
 -15.5524 -15.5144 -15.4898 -15.4718 -15.4524 -15.4137 -15.4042 -15.3919
 -15.3624 -15.3531 -15.3282 -15.2902 -15.2582 -15.2456 -15.2218 -15.1675
 -15.1475 -15.1269 -15.0858 -15.0723 -14.9466 -14.7612 -14.6948 -14.5546
 -14.5135 -13.8258 -13.7882 -13.6736 -13.6066 -13.5626 -13.4914 -13.4586
 -13.4120 -13.3255 -13.2943 -13.1659 -13.0455 -13.0309 -12.9784 -12.9052
 -12.8834 -12.8676 -12.8148 -12.7728 -12.7511 -12.7207 -12.6576 -12.5941
 -12.5215 -12.4333 -12.2449  -4.5946  -4.3938  -4.3154  -4.2746  -4.2434
  -4.1668  -4.0534  -4.0108  -3.9045  -3.8667  -3.7142  -3.6661  -3.6141
  -3.4895  -3.4411  -3.3837  -3.2794  -3.1760  -3.0715  -2.8404  -2.2202
  -1.8794  -1.7431  -1.6871  -1.5579  -1.5040  -1.4249  -1.3729  -1.3154
  -1.2651  -1.2281  -1.1827  -1.1112  -1.0435  -0.9982  -0.9072  -0.8701
  -0.8216  -0.7728  -0.6764  -0.6612  -0.5719  -0.5082  -0.4496  -0.3810
  -0.3374  -0.3088  -0.2802  -0.2577  -0.2031  -0.1649  -0.0707  -0.0187
   0.0591   0.0994   0.1332   0.1980   0.2342   0.2883   0.3264   0.4487
   0.4929   0.5567   0.6009   0.6373   0.7101   0.7578   0.7881   0.9171
   0.9759   1.0154   1.0378   1.0490   1.1187   1.1399   1.2214   1.2680
   1.3025   1.3109   1.3375   1.3813   1.4240   1.4589   1.4896   1.5223
   1.5426   1.5684   1.5790   1.6213   1.6351   1.6648   1.6855   1.7264
   1.7345   1.8082   1.8217   1.8455   1.8857   1.9252   1.9419   1.9597
   1.9943   2.0229   2.0373   2.0509   2.0869   2.0980   2.1374   2.1489
   2.1900   2.2093   2.2481   2.2679   2.3184   2.3769   2.4079   2.4604
   2.4700   2.5089   2.5193   2.5284   2.5676   2.6057   2.6277   2.6633
   2.7002   2.7207   2.7628   2.7943   2.8262   2.8488   2.8782   2.9149
   2.9646   3.0235   3.0454   3.1063   3.1194   3.1766   3.2871   3.4220
     cgsolve_all iterations  71    anorm=    0.71E-07
     cgsolve_all iterations  69    anorm=    0.70E-07
     cgsolve_all iterations  71    anorm=    0.71E-07
     compute_u_kq: q = (    0.0000,    0.0000,   -0.0201)
     Rotating WFCS
     ethr =  1.00E-14,  avg # of iterations = 23.0
     eigenvalues at k:
 -35.1583 -34.8199 -34.6590 -34.6352 -34.6203 -34.5307 -34.4518 -34.4327
 -34.3618 -34.2747 -34.1955 -34.1084 -34.0514 -16.7405 -16.6081 -16.5453
 -16.5266 -16.4868 -16.4019 -16.3223 -16.2685 -16.1972 -16.1712 -16.1273
 -16.0867 -16.0647 -16.0341 -16.0108 -15.9980 -15.9801 -15.9411 -15.9252
 -15.8903 -15.8767 -15.8561 -15.8359 -15.8258 -15.8052 -15.7893 -15.7683
 -15.7379 -15.7167 -15.6928 -15.6687 -15.6425 -15.6245 -15.6025 -15.5713
 -15.5531 -15.5142 -15.4906 -15.4718 -15.4523 -15.4131 -15.4042 -15.3926
 -15.3617 -15.3528 -15.3275 -15.2914 -15.2587 -15.2457 -15.2215 -15.1669
 -15.1474 -15.1264 -15.0861 -15.0727 -14.9464 -14.7612 -14.6948 -14.5545
 -14.5135 -13.8256 -13.7884 -13.6736 -13.6064 -13.5624 -13.4918 -13.4583
 -13.4123 -13.3254 -13.2946 -13.1658 -13.0448 -13.0312 -12.9783 -12.9063
 -12.8828 -12.8673 -12.8147 -12.7728 -12.7513 -12.7208 -12.6577 -12.5941
 -12.5216 -12.4333 -12.2449  -4.5945  -4.3938  -4.3154  -4.2746  -4.2435
  -4.1668  -4.0534  -4.0108  -3.9046  -3.8667  -3.7141  -3.6661  -3.6142
  -3.4896  -3.4412  -3.3837  -3.2793  -3.1760  -3.0716  -2.8404  -2.2199
  -1.8788  -1.7430  -1.6881  -1.5578  -1.5037  -1.4235  -1.3754  -1.3178
  -1.2649  -1.2275  -1.1833  -1.1089  -1.0433  -0.9985  -0.9064  -0.8682
  -0.8226  -0.7733  -0.6768  -0.6602  -0.5725  -0.5063  -0.4458  -0.3799
  -0.3381  -0.3070  -0.2831  -0.2621  -0.2050  -0.1658  -0.0710  -0.0195
   0.0593   0.1005   0.1337   0.1963   0.2349   0.2915   0.3267   0.4483
   0.4932   0.5572   0.6013   0.6373   0.7052   0.7599   0.7860   0.9176
   0.9750   1.0161   1.0374   1.0512   1.1186   1.1398   1.2215   1.2668
   1.3017   1.3129   1.3384   1.3837   1.4267   1.4567   1.4874   1.5245
   1.5419   1.5704   1.5766   1.6186   1.6321   1.6646   1.6880   1.7283
   1.7330   1.8095   1.8193   1.8483   1.8854   1.9256   1.9417   1.9591
   1.9927   2.0220   2.0375   2.0542   2.0888   2.0994   2.1368   2.1465
   2.1871   2.2112   2.2473   2.2646   2.3188   2.3766   2.4114   2.4622
   2.4706   2.5065   2.5202   2.5261   2.5692   2.6067   2.6284   2.6622
   2.6991   2.7200   2.7643   2.7961   2.8251   2.8473   2.8790   2.9130
   2.9652   3.0240   3.0452   3.1065   3.1191   3.1769   3.2871   3.4219
     eigenvalues at k+q:
 -35.1583 -34.8199 -34.6590 -34.6352 -34.6203 -34.5307 -34.4518 -34.4327
 -34.3618 -34.2747 -34.1955 -34.1084 -34.0514 -16.7404 -16.6082 -16.5457
 -16.5264 -16.4866 -16.4018 -16.3221 -16.2683 -16.1977 -16.1714 -16.1267
 -16.0884 -16.0640 -16.0339 -16.0113 -15.9965 -15.9802 -15.9416 -15.9254
 -15.8923 -15.8771 -15.8556 -15.8358 -15.8242 -15.8056 -15.7893 -15.7671
 -15.7373 -15.7152 -15.6935 -15.6688 -15.6430 -15.6238 -15.6009 -15.5739
 -15.5539 -15.5139 -15.4917 -15.4718 -15.4524 -15.4126 -15.4042 -15.3934
 -15.3609 -15.3525 -15.3265 -15.2927 -15.2593 -15.2457 -15.2214 -15.1661
 -15.1473 -15.1259 -15.0863 -15.0731 -14.9462 -14.7612 -14.6949 -14.5545
 -14.5135 -13.8255 -13.7884 -13.6739 -13.6060 -13.5623 -13.4921 -13.4580
 -13.4126 -13.3253 -13.2951 -13.1658 -13.0442 -13.0313 -12.9782 -12.9075
 -12.8822 -12.8670 -12.8146 -12.7727 -12.7515 -12.7208 -12.6576 -12.5941
 -12.5216 -12.4333 -12.2449  -4.5945  -4.3938  -4.3154  -4.2745  -4.2435
  -4.1668  -4.0534  -4.0107  -3.9046  -3.8668  -3.7140  -3.6660  -3.6142
  -3.4897  -3.4412  -3.3836  -3.2793  -3.1761  -3.0716  -2.8405  -2.2196
  -1.8780  -1.7434  -1.6889  -1.5578  -1.5035  -1.4227  -1.3781  -1.3192
  -1.2644  -1.2269  -1.1839  -1.1062  -1.0431  -0.9989  -0.9061  -0.8663
  -0.8236  -0.7732  -0.6779  -0.6592  -0.5733  -0.5043  -0.4412  -0.3789
  -0.3388  -0.3075  -0.2869  -0.2645  -0.2062  -0.1663  -0.0720  -0.0199
   0.0591   0.1016   0.1347   0.1947   0.2357   0.2946   0.3270   0.4480
   0.4939   0.5577   0.6011   0.6374   0.7000   0.7611   0.7854   0.9181
   0.9746   1.0168   1.0370   1.0532   1.1182   1.1394   1.2204   1.2659
   1.2998   1.3150   1.3402   1.3868   1.4293   1.4547   1.4852   1.5262
   1.5410   1.5704   1.5765   1.6161   1.6292   1.6648   1.6909   1.7284
   1.7342   1.8103   1.8175   1.8512   1.8846   1.9259   1.9416   1.9586
   1.9911   2.0205   2.0378   2.0568   2.0896   2.1011   2.1363   2.1453
   2.1846   2.2126   2.2465   2.2613   2.3196   2.3766   2.4147   2.4640
   2.4708   2.5041   2.5212   2.5242   2.5709   2.6069   2.6293   2.6606
   2.6985   2.7196   2.7655   2.7977   2.8242   2.8459   2.8800   2.9108
   2.9662   3.0242   3.0452   3.1066   3.1186   3.1773   3.2871   3.4218
     cgsolve_all iterations  69    anorm=    0.72E-07
     cgsolve_all iterations  69    anorm=    0.70E-07
     cgsolve_all iterations  71    anorm=    0.71E-07

     k-point #    3 of     4      pool #  1    cpu time:    8960.2
     compute_u_kq: q = (    0.0000,    0.0000,    0.0000)
     Rotating WFCS
     ethr =  1.00E-14,  avg # of iterations =  5.0
     eigenvalues at k:
 -35.1583 -34.8199 -34.6590 -34.6352 -34.6203 -34.5307 -34.4518 -34.4327
 -34.3618 -34.2747 -34.1955 -34.1084 -34.0514 -16.7372 -16.6092 -16.5434
 -16.5354 -16.4971 -16.3874 -16.3064 -16.2678 -16.2113 -16.1638 -16.1256
 -16.0921 -16.0765 -16.0512 -16.0096 -15.9839 -15.9622 -15.9403 -15.9211
 -15.9078 -15.8833 -15.8577 -15.8455 -15.8234 -15.8076 -15.7928 -15.7530
 -15.7419 -15.7220 -15.6963 -15.6633 -15.6396 -15.6099 -15.5918 -15.5632
 -15.5601 -15.5137 -15.5003 -15.4864 -15.4331 -15.4279 -15.4054 -15.3894
 -15.3541 -15.3411 -15.3253 -15.2930 -15.2644 -15.2449 -15.2138 -15.1687
 -15.1586 -15.1161 -15.0925 -15.0709 -14.9537 -14.7692 -14.6896 -14.5542
 -14.5259 -13.8017 -13.7727 -13.6855 -13.6163 -13.5502 -13.5361 -13.4853
 -13.3625 -13.3101 -13.2915 -13.1422 -13.0663 -13.0208 -12.9858 -12.9419
 -12.8894 -12.8639 -12.8108 -12.7746 -12.7386 -12.7181 -12.6684 -12.5882
 -12.5172 -12.4337 -12.2435  -4.5899  -4.3964  -4.3250  -4.2706  -4.2447
  -4.1239  -4.0563  -4.0154  -3.9491  -3.8686  -3.7172  -3.6763  -3.5874
  -3.4954  -3.4404  -3.3802  -3.2812  -3.1754  -3.0707  -2.8446  -2.1923
  -1.9057  -1.7405  -1.6863  -1.5908  -1.4687  -1.4337  -1.3876  -1.3320
  -1.2431  -1.2225  -1.1759  -1.1020  -1.0558  -0.9790  -0.9254  -0.8635
  -0.7838  -0.7452  -0.7321  -0.6511  -0.6039  -0.4856  -0.4529  -0.3769
  -0.3380  -0.3085  -0.2739  -0.2508  -0.1999  -0.1436  -0.0740  -0.0208
   0.0551   0.0657   0.1535   0.2089   0.2536   0.3047   0.3222   0.4205
   0.4923   0.5205   0.5864   0.6304   0.7205   0.7761   0.8284   0.9191
   0.9548   0.9907   1.0263   1.0632   1.1209   1.1595   1.2109   1.2296
   1.2949   1.3245   1.3399   1.3618   1.4178   1.4533   1.4730   1.5222
   1.5407   1.5615   1.5718   1.5997   1.6370   1.6646   1.6935   1.7301
   1.7449   1.7894   1.8207   1.8638   1.9000   1.9210   1.9477   1.9643
   1.9930   2.0107   2.0382   2.0533   2.0836   2.1225   2.1441   2.1699
   2.1908   2.2121   2.2455   2.2781   2.3266   2.3686   2.4166   2.4251
   2.4755   2.4985   2.5431   2.5528   2.5612   2.6023   2.6376   2.6577
   2.7072   2.7318   2.7582   2.7715   2.8334   2.8618   2.8841   2.9056
   2.9461   3.0180   3.0425   3.0998   3.1497   3.1676   3.2941   3.4225
     eigenvalues at k+q:
 -35.1583 -34.8199 -34.6590 -34.6352 -34.6203 -34.5307 -34.4518 -34.4327
 -34.3618 -34.2747 -34.1955 -34.1084 -34.0514 -16.7372 -16.6092 -16.5434
 -16.5354 -16.4971 -16.3874 -16.3064 -16.2678 -16.2113 -16.1638 -16.1256
 -16.0921 -16.0765 -16.0512 -16.0096 -15.9839 -15.9622 -15.9403 -15.9211
 -15.9078 -15.8833 -15.8577 -15.8455 -15.8234 -15.8076 -15.7928 -15.7530
 -15.7419 -15.7220 -15.6963 -15.6633 -15.6396 -15.6099 -15.5918 -15.5632
 -15.5601 -15.5137 -15.5003 -15.4864 -15.4331 -15.4279 -15.4054 -15.3894
 -15.3541 -15.3411 -15.3253 -15.2930 -15.2644 -15.2449 -15.2138 -15.1687
 -15.1586 -15.1161 -15.0925 -15.0709 -14.9537 -14.7692 -14.6896 -14.5542
 -14.5259 -13.8017 -13.7727 -13.6855 -13.6163 -13.5502 -13.5361 -13.4853
 -13.3625 -13.3101 -13.2915 -13.1422 -13.0663 -13.0208 -12.9858 -12.9419
 -12.8894 -12.8639 -12.8108 -12.7746 -12.7386 -12.7181 -12.6684 -12.5882
 -12.5172 -12.4337 -12.2435  -4.5899  -4.3964  -4.3249  -4.2706  -4.2447
  -4.1239  -4.0563  -4.0154  -3.9491  -3.8686  -3.7172  -3.6763  -3.5874
  -3.4954  -3.4404  -3.3802  -3.2812  -3.1754  -3.0707  -2.8446  -2.1923
  -1.9057  -1.7405  -1.6863  -1.5908  -1.4687  -1.4337  -1.3876  -1.3320
  -1.2430  -1.2225  -1.1759  -1.1020  -1.0558  -0.9790  -0.9254  -0.8635
  -0.7838  -0.7452  -0.7321  -0.6511  -0.6039  -0.4856  -0.4529  -0.3769
  -0.3380  -0.3085  -0.2739  -0.2508  -0.1999  -0.1436  -0.0740  -0.0208
   0.0552   0.0657   0.1535   0.2089   0.2536   0.3048   0.3222   0.4205
   0.4923   0.5205   0.5864   0.6304   0.7205   0.7761   0.8284   0.9191
   0.9548   0.9907   1.0263   1.0632   1.1209   1.1595   1.2109   1.2296
   1.2949   1.3245   1.3399   1.3618   1.4178   1.4533   1.4730   1.5222
   1.5407   1.5615   1.5718   1.5997   1.6370   1.6646   1.6935   1.7301
   1.7449   1.7894   1.8207   1.8638   1.9000   1.9210   1.9477   1.9644
   1.9930   2.0107   2.0382   2.0533   2.0836   2.1225   2.1441   2.1699
   2.1908   2.2121   2.2455   2.2781   2.3266   2.3686   2.4166   2.4251
   2.4755   2.4985   2.5431   2.5528   2.5612   2.6023   2.6376   2.6577
   2.7072   2.7318   2.7582   2.7715   2.8334   2.8618   2.8841   2.9056
   2.9462   3.0180   3.0425   3.0998   3.1498   3.1676   3.2941   3.4225
     cgsolve_all iterations  64    anorm=    0.74E-07
PARA_AUG  1     -25.6573987        -0.7304073         0.1982252
     cgsolve_all iterations  65    anorm=    0.75E-07
PARA_AUG  2      -0.7981408       -23.7740743         0.5336040
     cgsolve_all iterations  65    anorm=    0.73E-07
PARA_AUG  3       0.1300980         0.4739525       -25.8805435
     cgsolve_all iterations  71    anorm=    0.68E-07
     cgsolve_all iterations  71    anorm=    0.69E-07
     cgsolve_all iterations  71    anorm=    0.70E-07
     compute_u_kq: q = (    0.0201,    0.0000,    0.0000)
     Rotating WFCS
     ethr =  1.00E-14,  avg # of iterations = 23.0
     eigenvalues at k:
 -35.1583 -34.8199 -34.6590 -34.6352 -34.6203 -34.5307 -34.4518 -34.4327
 -34.3618 -34.2747 -34.1955 -34.1084 -34.0514 -16.7372 -16.6092 -16.5434
 -16.5354 -16.4971 -16.3874 -16.3064 -16.2678 -16.2113 -16.1638 -16.1256
 -16.0921 -16.0765 -16.0512 -16.0096 -15.9839 -15.9622 -15.9403 -15.9211
 -15.9078 -15.8833 -15.8577 -15.8455 -15.8234 -15.8076 -15.7928 -15.7530
 -15.7419 -15.7220 -15.6963 -15.6633 -15.6396 -15.6099 -15.5918 -15.5632
 -15.5601 -15.5137 -15.5003 -15.4864 -15.4331 -15.4279 -15.4054 -15.3894
 -15.3541 -15.3411 -15.3253 -15.2930 -15.2644 -15.2449 -15.2138 -15.1687
 -15.1586 -15.1161 -15.0925 -15.0709 -14.9537 -14.7692 -14.6896 -14.5542
 -14.5259 -13.8017 -13.7727 -13.6855 -13.6163 -13.5502 -13.5361 -13.4853
 -13.3625 -13.3101 -13.2915 -13.1422 -13.0663 -13.0208 -12.9858 -12.9419
 -12.8894 -12.8639 -12.8108 -12.7746 -12.7386 -12.7181 -12.6684 -12.5882
 -12.5172 -12.4337 -12.2435  -4.5899  -4.3964  -4.3250  -4.2706  -4.2447
  -4.1239  -4.0563  -4.0154  -3.9491  -3.8686  -3.7172  -3.6763  -3.5874
  -3.4954  -3.4404  -3.3802  -3.2812  -3.1754  -3.0707  -2.8446  -2.1923
  -1.9057  -1.7405  -1.6863  -1.5908  -1.4687  -1.4337  -1.3876  -1.3320
  -1.2431  -1.2225  -1.1759  -1.1020  -1.0558  -0.9790  -0.9254  -0.8635
  -0.7838  -0.7452  -0.7321  -0.6511  -0.6039  -0.4856  -0.4529  -0.3769
  -0.3380  -0.3085  -0.2739  -0.2508  -0.1999  -0.1436  -0.0740  -0.0208
   0.0551   0.0657   0.1535   0.2089   0.2536   0.3047   0.3222   0.4205
   0.4923   0.5205   0.5864   0.6304   0.7205   0.7761   0.8284   0.9191
   0.9548   0.9907   1.0263   1.0632   1.1209   1.1595   1.2109   1.2296
   1.2949   1.3245   1.3399   1.3618   1.4178   1.4533   1.4730   1.5222
   1.5407   1.5615   1.5718   1.5997   1.6370   1.6646   1.6935   1.7301
   1.7449   1.7894   1.8207   1.8638   1.9000   1.9210   1.9477   1.9643
   1.9930   2.0107   2.0382   2.0533   2.0836   2.1225   2.1441   2.1699
   2.1908   2.2121   2.2455   2.2781   2.3266   2.3686   2.4166   2.4251
   2.4755   2.4985   2.5431   2.5528   2.5612   2.6023   2.6376   2.6577
   2.7072   2.7318   2.7582   2.7715   2.8334   2.8618   2.8841   2.9056
   2.9461   3.0180   3.0425   3.0998   3.1497   3.1676   3.2941   3.4225
     eigenvalues at k+q:
 -35.1583 -34.8199 -34.6590 -34.6352 -34.6203 -34.5307 -34.4518 -34.4327
 -34.3618 -34.2747 -34.1955 -34.1084 -34.0514 -16.7367 -16.6095 -16.5463
 -16.5358 -16.4966 -16.3865 -16.3080 -16.2668 -16.2106 -16.1633 -16.1267
 -16.0907 -16.0781 -16.0529 -16.0099 -15.9852 -15.9656 -15.9415 -15.9249
 -15.9121 -15.8847 -15.8578 -15.8471 -15.8264 -15.8086 -15.7939 -15.7524
 -15.7420 -15.7185 -15.6969 -15.6646 -15.6396 -15.6108 -15.5915 -15.5627
 -15.5608 -15.5148 -15.4993 -15.4853 -15.4321 -15.4247 -15.4034 -15.3878
 -15.3529 -15.3391 -15.3218 -15.2919 -15.2635 -15.2435 -15.2141 -15.1693
 -15.1590 -15.1163 -15.0916 -15.0712 -14.9515 -14.7632 -14.6858 -14.5539
 -14.5236 -13.7944 -13.7709 -13.6836 -13.6071 -13.5433 -13.5242 -13.4836
 -13.3600 -13.3107 -13.2873 -13.1425 -13.0673 -13.0253 -12.9877 -12.9488
 -12.8917 -12.8697 -12.8202 -12.7833 -12.7429 -12.7268 -12.6677 -12.5898
 -12.5219 -12.4356 -12.2432  -4.5885  -4.3959  -4.3245  -4.2704  -4.2420
  -4.1258  -4.0547  -4.0144  -3.9518  -3.8738  -3.7234  -3.6775  -3.5820
  -3.4949  -3.4366  -3.3808  -3.2810  -3.1766  -3.0716  -2.8402  -2.1910
  -1.8965  -1.7286  -1.6765  -1.5792  -1.4622  -1.4327  -1.3832  -1.3261
  -1.2393  -1.2190  -1.1748  -1.0978  -1.0546  -0.9777  -0.9291  -0.8668
  -0.7877  -0.7518  -0.7333  -0.6555  -0.6105  -0.4883  -0.4537  -0.3799
  -0.3442  -0.3055  -0.2748  -0.2520  -0.1998  -0.1426  -0.0729  -0.0208
   0.0559   0.0669   0.1533   0.2090   0.2531   0.3079   0.3252   0.4224
   0.4869   0.5168   0.5809   0.6343   0.7134   0.7719   0.8291   0.9175
   0.9542   0.9860   1.0262   1.0634   1.1197   1.1557   1.2069   1.2269
   1.2911   1.3213   1.3328   1.3591   1.4165   1.4488   1.4746   1.5211
   1.5353   1.5580   1.5674   1.6007   1.6334   1.6650   1.6909   1.7247
   1.7432   1.7904   1.8194   1.8628   1.8981   1.9194   1.9471   1.9620
   1.9878   2.0099   2.0350   2.0475   2.0833   2.1161   2.1420   2.1706
   2.1940   2.2133   2.2503   2.2825   2.3257   2.3704   2.4184   2.4278
   2.4797   2.5019   2.5459   2.5564   2.5636   2.6060   2.6378   2.6628
   2.7103   2.7304   2.7579   2.7724   2.8332   2.8628   2.8871   2.9070
   2.9465   3.0171   3.0445   3.1006   3.1463   3.1661   3.2903   3.4227
     cgsolve_all iterations  71    anorm=    0.69E-07
     cgsolve_all iterations  71    anorm=    0.70E-07
     cgsolve_all iterations  71    anorm=    0.70E-07
     compute_u_kq: q = (   -0.0201,    0.0000,    0.0000)
     Rotating WFCS
     ethr =  1.00E-14,  avg # of iterations = 23.0
     eigenvalues at k:
 -35.1583 -34.8199 -34.6590 -34.6352 -34.6203 -34.5307 -34.4518 -34.4327
 -34.3618 -34.2747 -34.1955 -34.1084 -34.0514 -16.7372 -16.6092 -16.5434
 -16.5354 -16.4971 -16.3874 -16.3064 -16.2678 -16.2113 -16.1638 -16.1256
 -16.0921 -16.0765 -16.0512 -16.0096 -15.9839 -15.9622 -15.9403 -15.9211
 -15.9078 -15.8833 -15.8577 -15.8455 -15.8234 -15.8076 -15.7928 -15.7530
 -15.7419 -15.7220 -15.6963 -15.6633 -15.6396 -15.6099 -15.5918 -15.5632
 -15.5601 -15.5137 -15.5003 -15.4864 -15.4331 -15.4279 -15.4054 -15.3894
 -15.3541 -15.3411 -15.3253 -15.2930 -15.2644 -15.2449 -15.2138 -15.1687
 -15.1586 -15.1161 -15.0925 -15.0709 -14.9537 -14.7692 -14.6896 -14.5542
 -14.5259 -13.8017 -13.7727 -13.6855 -13.6163 -13.5502 -13.5361 -13.4853
 -13.3625 -13.3101 -13.2915 -13.1422 -13.0663 -13.0208 -12.9858 -12.9419
 -12.8894 -12.8639 -12.8108 -12.7746 -12.7386 -12.7181 -12.6684 -12.5882
 -12.5172 -12.4337 -12.2435  -4.5899  -4.3964  -4.3250  -4.2706  -4.2447
  -4.1239  -4.0563  -4.0154  -3.9491  -3.8686  -3.7172  -3.6763  -3.5874
  -3.4954  -3.4404  -3.3802  -3.2812  -3.1754  -3.0707  -2.8446  -2.1923
  -1.9057  -1.7405  -1.6863  -1.5908  -1.4687  -1.4337  -1.3876  -1.3320
  -1.2431  -1.2225  -1.1759  -1.1020  -1.0558  -0.9790  -0.9254  -0.8635
  -0.7838  -0.7452  -0.7321  -0.6511  -0.6039  -0.4856  -0.4529  -0.3769
  -0.3380  -0.3085  -0.2739  -0.2508  -0.1999  -0.1436  -0.0740  -0.0208
   0.0551   0.0657   0.1535   0.2089   0.2536   0.3047   0.3222   0.4205
   0.4923   0.5205   0.5864   0.6304   0.7205   0.7761   0.8284   0.9191
   0.9548   0.9907   1.0263   1.0632   1.1209   1.1595   1.2109   1.2296
   1.2949   1.3245   1.3399   1.3618   1.4178   1.4533   1.4730   1.5222
   1.5407   1.5615   1.5718   1.5997   1.6370   1.6646   1.6935   1.7301
   1.7449   1.7894   1.8207   1.8638   1.9000   1.9210   1.9477   1.9643
   1.9930   2.0107   2.0382   2.0533   2.0836   2.1225   2.1441   2.1699
   2.1908   2.2121   2.2455   2.2781   2.3266   2.3686   2.4166   2.4251
   2.4755   2.4985   2.5431   2.5528   2.5612   2.6023   2.6376   2.6577
   2.7072   2.7318   2.7582   2.7715   2.8334   2.8618   2.8841   2.9056
   2.9461   3.0180   3.0425   3.0998   3.1497   3.1676   3.2941   3.4225
     eigenvalues at k+q:
 -35.1583 -34.8199 -34.6590 -34.6352 -34.6203 -34.5307 -34.4518 -34.4327
 -34.3618 -34.2747 -34.1955 -34.1084 -34.0514 -16.7377 -16.6089 -16.5409
 -16.5344 -16.4975 -16.3883 -16.3046 -16.2687 -16.2123 -16.1642 -16.1253
 -16.0929 -16.0747 -16.0493 -16.0099 -15.9816 -15.9593 -15.9390 -15.9172
 -15.9036 -15.8820 -15.8577 -15.8443 -15.8206 -15.8065 -15.7915 -15.7536
 -15.7418 -15.7255 -15.6957 -15.6617 -15.6397 -15.6092 -15.5919 -15.5641
 -15.5595 -15.5126 -15.5011 -15.4872 -15.4344 -15.4306 -15.4076 -15.3909
 -15.3554 -15.3437 -15.3284 -15.2940 -15.2652 -15.2464 -15.2135 -15.1682
 -15.1583 -15.1161 -15.0935 -15.0704 -14.9560 -14.7752 -14.6934 -14.5545
 -14.5283 -13.8094 -13.7742 -13.6879 -13.6249 -13.5595 -13.5451 -13.4869
 -13.3652 -13.3092 -13.2953 -13.1422 -13.0654 -13.0165 -12.9837 -12.9353
 -12.8873 -12.8582 -12.8019 -12.7662 -12.7343 -12.7097 -12.6691 -12.5864
 -12.5123 -12.4317 -12.2437  -4.5914  -4.3969  -4.3254  -4.2708  -4.2474
  -4.1220  -4.0579  -4.0164  -3.9468  -3.8625  -3.7114  -3.6748  -3.5932
  -3.4959  -3.4444  -3.3792  -3.2813  -3.1743  -3.0699  -2.8489  -2.1936
  -1.9152  -1.7523  -1.6951  -1.6034  -1.4748  -1.4362  -1.3904  -1.3372
  -1.2477  -1.2256  -1.1773  -1.1070  -1.0559  -0.9815  -0.9211  -0.8598
  -0.7802  -0.7389  -0.7300  -0.6470  -0.5970  -0.4836  -0.4512  -0.3746
  -0.3349  -0.3104  -0.2731  -0.2478  -0.1994  -0.1447  -0.0760  -0.0200
   0.0539   0.0646   0.1538   0.2083   0.2539   0.3022   0.3195   0.4187
   0.4960   0.5252   0.5915   0.6279   0.7276   0.7801   0.8276   0.9196
   0.9559   0.9952   1.0271   1.0626   1.1222   1.1632   1.2144   1.2335
   1.2986   1.3276   1.3461   1.3657   1.4183   1.4579   1.4711   1.5229
   1.5464   1.5635   1.5777   1.5992   1.6395   1.6646   1.6971   1.7354
   1.7472   1.7880   1.8226   1.8647   1.9018   1.9228   1.9484   1.9665
   1.9983   2.0106   2.0413   2.0588   2.0842   2.1292   2.1460   2.1675
   2.1883   2.2116   2.2408   2.2745   2.3272   2.3667   2.4139   2.4230
   2.4710   2.4950   2.5395   2.5494   2.5597   2.5988   2.6370   2.6531
   2.7042   2.7332   2.7590   2.7708   2.8336   2.8601   2.8810   2.9044
   2.9459   3.0186   3.0407   3.0989   3.1531   3.1695   3.2978   3.4224
     cgsolve_all iterations  71    anorm=    0.69E-07
     cgsolve_all iterations  71    anorm=    0.69E-07
     cgsolve_all iterations  71    anorm=    0.69E-07
     compute_u_kq: q = (    0.0000,    0.0201,    0.0000)
     Rotating WFCS
     ethr =  1.00E-14,  avg # of iterations = 23.0
     eigenvalues at k:
 -35.1583 -34.8199 -34.6590 -34.6352 -34.6203 -34.5307 -34.4518 -34.4327
 -34.3618 -34.2747 -34.1955 -34.1084 -34.0514 -16.7372 -16.6092 -16.5434
 -16.5354 -16.4971 -16.3874 -16.3064 -16.2678 -16.2113 -16.1638 -16.1256
 -16.0921 -16.0765 -16.0512 -16.0096 -15.9839 -15.9622 -15.9403 -15.9211
 -15.9078 -15.8833 -15.8577 -15.8455 -15.8234 -15.8076 -15.7928 -15.7530
 -15.7419 -15.7220 -15.6963 -15.6633 -15.6396 -15.6099 -15.5918 -15.5632
 -15.5601 -15.5137 -15.5003 -15.4864 -15.4331 -15.4279 -15.4054 -15.3894
 -15.3541 -15.3411 -15.3253 -15.2930 -15.2644 -15.2449 -15.2138 -15.1687
 -15.1586 -15.1161 -15.0925 -15.0709 -14.9537 -14.7692 -14.6896 -14.5542
 -14.5259 -13.8017 -13.7727 -13.6855 -13.6163 -13.5502 -13.5361 -13.4853
 -13.3625 -13.3101 -13.2915 -13.1422 -13.0663 -13.0208 -12.9858 -12.9419
 -12.8894 -12.8639 -12.8108 -12.7746 -12.7386 -12.7181 -12.6684 -12.5882
 -12.5172 -12.4337 -12.2435  -4.5899  -4.3964  -4.3250  -4.2706  -4.2447
  -4.1239  -4.0563  -4.0154  -3.9491  -3.8686  -3.7172  -3.6763  -3.5874
  -3.4954  -3.4404  -3.3802  -3.2812  -3.1754  -3.0707  -2.8446  -2.1923
  -1.9057  -1.7405  -1.6863  -1.5908  -1.4687  -1.4337  -1.3876  -1.3320
  -1.2431  -1.2225  -1.1759  -1.1020  -1.0558  -0.9790  -0.9254  -0.8635
  -0.7838  -0.7452  -0.7321  -0.6511  -0.6039  -0.4856  -0.4529  -0.3769
  -0.3380  -0.3085  -0.2739  -0.2508  -0.1999  -0.1436  -0.0740  -0.0208
   0.0551   0.0657   0.1535   0.2089   0.2536   0.3047   0.3222   0.4205
   0.4923   0.5205   0.5864   0.6304   0.7205   0.7761   0.8284   0.9191
   0.9548   0.9907   1.0263   1.0632   1.1209   1.1595   1.2109   1.2296
   1.2949   1.3245   1.3399   1.3618   1.4178   1.4533   1.4730   1.5222
   1.5407   1.5615   1.5718   1.5997   1.6370   1.6646   1.6935   1.7301
   1.7449   1.7894   1.8207   1.8638   1.9000   1.9210   1.9477   1.9643
   1.9930   2.0107   2.0382   2.0533   2.0836   2.1225   2.1441   2.1699
   2.1908   2.2121   2.2455   2.2781   2.3266   2.3686   2.4166   2.4251
   2.4755   2.4985   2.5431   2.5528   2.5612   2.6023   2.6376   2.6577
   2.7072   2.7318   2.7582   2.7715   2.8334   2.8618   2.8841   2.9056
   2.9461   3.0180   3.0425   3.0998   3.1497   3.1676   3.2941   3.4225
     eigenvalues at k+q:
 -35.1583 -34.8199 -34.6590 -34.6352 -34.6203 -34.5307 -34.4518 -34.4327
 -34.3618 -34.2747 -34.1955 -34.1084 -34.0514 -16.7374 -16.6080 -16.5423
 -16.5368 -16.4986 -16.3874 -16.3051 -16.2683 -16.2104 -16.1650 -16.1259
 -16.0901 -16.0741 -16.0543 -16.0097 -15.9840 -15.9611 -15.9437 -15.9181
 -15.9076 -15.8843 -15.8576 -15.8447 -15.8228 -15.8071 -15.7915 -15.7535
 -15.7433 -15.7226 -15.6985 -15.6633 -15.6394 -15.6113 -15.5924 -15.5630
 -15.5595 -15.5127 -15.5007 -15.4854 -15.4334 -15.4287 -15.4053 -15.3895
 -15.3534 -15.3411 -15.3245 -15.2920 -15.2649 -15.2452 -15.2131 -15.1681
 -15.1583 -15.1183 -15.0923 -15.0702 -14.9544 -14.7683 -14.6905 -14.5540
 -14.5254 -13.8020 -13.7683 -13.6860 -13.6190 -13.5501 -13.5401 -13.4858
 -13.3612 -13.3114 -13.2948 -13.1454 -13.0653 -13.0152 -12.9837 -12.9390
 -12.8892 -12.8648 -12.8092 -12.7722 -12.7390 -12.7202 -12.6694 -12.5887
 -12.5176 -12.4343 -12.2436  -4.5899  -4.3966  -4.3265  -4.2691  -4.2461
  -4.1212  -4.0584  -4.0157  -3.9475  -3.8683  -3.7164  -3.6762  -3.5887
  -3.4961  -3.4393  -3.3799  -3.2811  -3.1751  -3.0708  -2.8463  -2.1922
  -1.9019  -1.7392  -1.6905  -1.5886  -1.4702  -1.4309  -1.3913  -1.3331
  -1.2452  -1.2270  -1.1738  -1.0979  -1.0567  -0.9807  -0.9255  -0.8609
  -0.7867  -0.7445  -0.7331  -0.6530  -0.6037  -0.4864  -0.4509  -0.3754
  -0.3370  -0.3129  -0.2712  -0.2481  -0.1975  -0.1449  -0.0743  -0.0246
   0.0596   0.0661   0.1519   0.2102   0.2508   0.3041   0.3216   0.4196
   0.4916   0.5226   0.5882   0.6295   0.7241   0.7769   0.8294   0.9210
   0.9530   0.9883   1.0269   1.0629   1.1190   1.1647   1.2088   1.2348
   1.2964   1.3212   1.3409   1.3616   1.4186   1.4538   1.4746   1.5205
   1.5435   1.5608   1.5722   1.5991   1.6374   1.6632   1.6920   1.7322
   1.7453   1.7858   1.8212   1.8588   1.8983   1.9247   1.9491   1.9618
   1.9913   2.0107   2.0352   2.0535   2.0828   2.1242   2.1482   2.1679
   2.1880   2.2149   2.2462   2.2781   2.3235   2.3725   2.4180   2.4246
   2.4761   2.4994   2.5417   2.5511   2.5618   2.6019   2.6406   2.6526
   2.7050   2.7294   2.7581   2.7724   2.8345   2.8657   2.8825   2.9083
   2.9479   3.0178   3.0403   3.0994   3.1469   3.1684   3.2958   3.4226
     cgsolve_all iterations  71    anorm=    0.68E-07
     cgsolve_all iterations  71    anorm=    0.71E-07
     cgsolve_all iterations  71    anorm=    0.69E-07
     compute_u_kq: q = (    0.0000,   -0.0201,    0.0000)
     Rotating WFCS
     ethr =  1.00E-14,  avg # of iterations = 23.0
     eigenvalues at k:
 -35.1583 -34.8199 -34.6590 -34.6352 -34.6203 -34.5307 -34.4518 -34.4327
 -34.3618 -34.2747 -34.1955 -34.1084 -34.0514 -16.7372 -16.6092 -16.5434
 -16.5354 -16.4971 -16.3874 -16.3064 -16.2678 -16.2113 -16.1638 -16.1256
 -16.0921 -16.0765 -16.0512 -16.0096 -15.9839 -15.9622 -15.9403 -15.9211
 -15.9078 -15.8833 -15.8577 -15.8455 -15.8234 -15.8076 -15.7928 -15.7530
 -15.7419 -15.7220 -15.6963 -15.6633 -15.6396 -15.6099 -15.5918 -15.5632
 -15.5601 -15.5137 -15.5003 -15.4864 -15.4331 -15.4279 -15.4054 -15.3894
 -15.3541 -15.3411 -15.3253 -15.2930 -15.2644 -15.2449 -15.2138 -15.1687
 -15.1586 -15.1161 -15.0925 -15.0709 -14.9537 -14.7692 -14.6896 -14.5542
 -14.5259 -13.8017 -13.7727 -13.6855 -13.6163 -13.5502 -13.5361 -13.4853
 -13.3625 -13.3101 -13.2915 -13.1422 -13.0663 -13.0208 -12.9858 -12.9419
 -12.8894 -12.8639 -12.8108 -12.7746 -12.7386 -12.7181 -12.6684 -12.5882
 -12.5172 -12.4337 -12.2435  -4.5899  -4.3964  -4.3250  -4.2706  -4.2447
  -4.1239  -4.0563  -4.0154  -3.9491  -3.8686  -3.7172  -3.6763  -3.5874
  -3.4954  -3.4404  -3.3802  -3.2812  -3.1754  -3.0707  -2.8446  -2.1923
  -1.9057  -1.7405  -1.6863  -1.5908  -1.4687  -1.4337  -1.3876  -1.3320
  -1.2431  -1.2225  -1.1759  -1.1020  -1.0558  -0.9790  -0.9254  -0.8635
  -0.7838  -0.7452  -0.7321  -0.6511  -0.6039  -0.4856  -0.4529  -0.3769
  -0.3380  -0.3085  -0.2739  -0.2508  -0.1999  -0.1436  -0.0740  -0.0208
   0.0551   0.0657   0.1535   0.2089   0.2536   0.3047   0.3222   0.4205
   0.4923   0.5205   0.5864   0.6304   0.7205   0.7761   0.8284   0.9191
   0.9548   0.9907   1.0263   1.0632   1.1209   1.1595   1.2109   1.2296
   1.2949   1.3245   1.3399   1.3618   1.4178   1.4533   1.4730   1.5222
   1.5407   1.5615   1.5718   1.5997   1.6370   1.6646   1.6935   1.7301
   1.7449   1.7894   1.8207   1.8638   1.9000   1.9210   1.9477   1.9643
   1.9930   2.0107   2.0382   2.0533   2.0836   2.1225   2.1441   2.1699
   2.1908   2.2121   2.2455   2.2781   2.3266   2.3686   2.4166   2.4251
   2.4755   2.4985   2.5431   2.5528   2.5612   2.6023   2.6376   2.6577
   2.7072   2.7318   2.7582   2.7715   2.8334   2.8618   2.8841   2.9056
   2.9461   3.0180   3.0425   3.0998   3.1497   3.1676   3.2941   3.4225
     eigenvalues at k+q:
 -35.1583 -34.8199 -34.6590 -34.6352 -34.6203 -34.5307 -34.4518 -34.4327
 -34.3618 -34.2747 -34.1955 -34.1084 -34.0514 -16.7371 -16.6103 -16.5444
 -16.5339 -16.4952 -16.3877 -16.3082 -16.2673 -16.2118 -16.1627 -16.1256
 -16.0942 -16.0780 -16.0481 -16.0095 -15.9840 -15.9632 -15.9373 -15.9241
 -15.9080 -15.8824 -15.8578 -15.8458 -15.8239 -15.8080 -15.7940 -15.7528
 -15.7404 -15.7213 -15.6943 -15.6633 -15.6399 -15.6085 -15.5914 -15.5647
 -15.5594 -15.5151 -15.5001 -15.4869 -15.4329 -15.4264 -15.4057 -15.3892
 -15.3550 -15.3415 -15.3260 -15.2939 -15.2636 -15.2445 -15.2150 -15.1689
 -15.1588 -15.1142 -15.0926 -15.0716 -14.9528 -14.7699 -14.6889 -14.5543
 -14.5262 -13.8017 -13.7779 -13.6848 -13.6133 -13.5502 -13.5314 -13.4847
 -13.3639 -13.3093 -13.2887 -13.1395 -13.0673 -13.0265 -12.9872 -12.9440
 -12.8899 -12.8627 -12.8126 -12.7768 -12.7383 -12.7162 -12.6671 -12.5878
 -12.5170 -12.4330 -12.2434  -4.5900  -4.3962  -4.3232  -4.2722  -4.2434
  -4.1277  -4.0541  -4.0149  -3.9494  -3.8689  -3.7178  -3.6763  -3.5867
  -3.4944  -3.4416  -3.3805  -3.2812  -3.1758  -3.0707  -2.8428  -2.1932
  -1.9087  -1.7418  -1.6820  -1.5928  -1.4697  -1.4335  -1.3847  -1.3307
  -1.2404  -1.2182  -1.1783  -1.1065  -1.0549  -0.9779  -0.9246  -0.8662
  -0.7820  -0.7478  -0.7290  -0.6494  -0.6030  -0.4860  -0.4544  -0.3781
  -0.3393  -0.3044  -0.2773  -0.2527  -0.2026  -0.1426  -0.0738  -0.0165
   0.0496   0.0669   0.1547   0.2081   0.2553   0.3047   0.3233   0.4224
   0.4934   0.5193   0.5845   0.6314   0.7162   0.7747   0.8270   0.9175
   0.9569   0.9935   1.0259   1.0633   1.1223   1.1543   1.2118   1.2273
   1.2934   1.3265   1.3406   1.3611   1.4170   1.4540   1.4711   1.5237
   1.5357   1.5619   1.5744   1.6013   1.6361   1.6657   1.6945   1.7288
   1.7448   1.7929   1.8210   1.8682   1.9022   1.9176   1.9460   1.9668
   1.9941   2.0107   2.0409   2.0520   2.0853   2.1209   2.1403   2.1712
   2.1924   2.2089   2.2465   2.2772   2.3290   2.3654   2.4142   2.4271
   2.4750   2.4978   2.5437   2.5518   2.5631   2.6028   2.6348   2.6621
   2.7091   2.7344   2.7580   2.7714   2.8323   2.8572   2.8859   2.9028
   2.9450   3.0182   3.0448   3.1003   3.1515   3.1676   3.2922   3.4225
     cgsolve_all iterations  71    anorm=    0.68E-07
     cgsolve_all iterations  71    anorm=    0.70E-07
     cgsolve_all iterations  71    anorm=    0.69E-07
     compute_u_kq: q = (    0.0000,    0.0000,    0.0201)
     Rotating WFCS
     ethr =  1.00E-14,  avg # of iterations = 23.0
     eigenvalues at k:
 -35.1583 -34.8199 -34.6590 -34.6352 -34.6203 -34.5307 -34.4518 -34.4327
 -34.3618 -34.2747 -34.1955 -34.1084 -34.0514 -16.7372 -16.6092 -16.5434
 -16.5354 -16.4971 -16.3874 -16.3064 -16.2678 -16.2113 -16.1638 -16.1256
 -16.0921 -16.0765 -16.0512 -16.0096 -15.9839 -15.9622 -15.9403 -15.9211
 -15.9078 -15.8833 -15.8577 -15.8455 -15.8234 -15.8076 -15.7928 -15.7530
 -15.7419 -15.7220 -15.6963 -15.6633 -15.6396 -15.6099 -15.5918 -15.5632
 -15.5601 -15.5137 -15.5003 -15.4864 -15.4331 -15.4279 -15.4054 -15.3894
 -15.3541 -15.3411 -15.3253 -15.2930 -15.2644 -15.2449 -15.2138 -15.1687
 -15.1586 -15.1161 -15.0925 -15.0709 -14.9537 -14.7692 -14.6896 -14.5542
 -14.5259 -13.8017 -13.7727 -13.6855 -13.6163 -13.5502 -13.5361 -13.4853
 -13.3625 -13.3101 -13.2915 -13.1422 -13.0663 -13.0208 -12.9858 -12.9419
 -12.8894 -12.8639 -12.8108 -12.7746 -12.7386 -12.7181 -12.6684 -12.5882
 -12.5172 -12.4337 -12.2435  -4.5899  -4.3964  -4.3250  -4.2706  -4.2447
  -4.1239  -4.0563  -4.0154  -3.9491  -3.8686  -3.7172  -3.6763  -3.5874
  -3.4954  -3.4404  -3.3802  -3.2812  -3.1754  -3.0707  -2.8446  -2.1923
  -1.9057  -1.7405  -1.6863  -1.5908  -1.4687  -1.4337  -1.3876  -1.3320
  -1.2431  -1.2225  -1.1759  -1.1020  -1.0558  -0.9790  -0.9254  -0.8635
  -0.7838  -0.7452  -0.7321  -0.6511  -0.6039  -0.4856  -0.4529  -0.3769
  -0.3380  -0.3085  -0.2739  -0.2508  -0.1999  -0.1436  -0.0740  -0.0208
   0.0551   0.0657   0.1535   0.2089   0.2536   0.3047   0.3222   0.4205
   0.4923   0.5205   0.5864   0.6304   0.7205   0.7761   0.8284   0.9191
   0.9548   0.9907   1.0263   1.0632   1.1209   1.1595   1.2109   1.2296
   1.2949   1.3245   1.3399   1.3618   1.4178   1.4533   1.4730   1.5222
   1.5407   1.5615   1.5718   1.5997   1.6370   1.6646   1.6935   1.7301
   1.7449   1.7894   1.8207   1.8638   1.9000   1.9210   1.9477   1.9643
   1.9930   2.0107   2.0382   2.0533   2.0836   2.1225   2.1441   2.1699
   2.1908   2.2121   2.2455   2.2781   2.3266   2.3686   2.4166   2.4251
   2.4755   2.4985   2.5431   2.5528   2.5612   2.6023   2.6376   2.6577
   2.7072   2.7318   2.7582   2.7715   2.8334   2.8618   2.8841   2.9056
   2.9461   3.0180   3.0425   3.0998   3.1497   3.1676   3.2941   3.4225
     eigenvalues at k+q:
 -35.1583 -34.8199 -34.6590 -34.6352 -34.6203 -34.5307 -34.4518 -34.4327
 -34.3618 -34.2747 -34.1955 -34.1084 -34.0514 -16.7372 -16.6091 -16.5432
 -16.5354 -16.4971 -16.3877 -16.3061 -16.2684 -16.2124 -16.1633 -16.1251
 -16.0921 -16.0753 -16.0512 -16.0114 -15.9839 -15.9629 -15.9390 -15.9223
 -15.9071 -15.8807 -15.8582 -15.8462 -15.8221 -15.8082 -15.7925 -15.7547
 -15.7414 -15.7208 -15.6975 -15.6630 -15.6384 -15.6102 -15.5927 -15.5639
 -15.5601 -15.5157 -15.4994 -15.4868 -15.4337 -15.4281 -15.4039 -15.3888
 -15.3548 -15.3407 -15.3254 -15.2929 -15.2641 -15.2451 -15.2130 -15.1690
 -15.1582 -15.1153 -15.0930 -15.0718 -14.9536 -14.7693 -14.6896 -14.5543
 -14.5259 -13.8023 -13.7725 -13.6849 -13.6152 -13.5509 -13.5375 -13.4845
 -13.3623 -13.3107 -13.2916 -13.1422 -13.0659 -13.0208 -12.9862 -12.9415
 -12.8895 -12.8638 -12.8108 -12.7745 -12.7386 -12.7181 -12.6684 -12.5882
 -12.5172 -12.4336 -12.2434  -4.5899  -4.3964  -4.3250  -4.2705  -4.2447
  -4.1238  -4.0563  -4.0154  -3.9491  -3.8686  -3.7172  -3.6764  -3.5872
  -3.4954  -3.4405  -3.3801  -3.2813  -3.1754  -3.0706  -2.8445  -2.1925
  -1.9054  -1.7424  -1.6843  -1.5917  -1.4697  -1.4317  -1.3890  -1.3310
  -1.2429  -1.2231  -1.1766  -1.1011  -1.0560  -0.9799  -0.9249  -0.8645
  -0.7813  -0.7464  -0.7279  -0.6521  -0.6062  -0.4850  -0.4520  -0.3760
  -0.3368  -0.3112  -0.2742  -0.2516  -0.1995  -0.1461  -0.0738  -0.0212
   0.0578   0.0649   0.1546   0.2089   0.2530   0.3029   0.3237   0.4203
   0.4928   0.5182   0.5872   0.6303   0.7194   0.7805   0.8245   0.9148
   0.9569   0.9901   1.0266   1.0613   1.1222   1.1614   1.2132   1.2302
   1.2985   1.3212   1.3425   1.3668   1.4161   1.4541   1.4729   1.5229
   1.5399   1.5597   1.5709   1.5968   1.6384   1.6638   1.6931   1.7275
   1.7447   1.7916   1.8254   1.8627   1.9002   1.9174   1.9479   1.9650
   1.9906   2.0108   2.0364   2.0537   2.0861   2.1213   2.1435   2.1728
   2.1919   2.2138   2.2433   2.2772   2.3287   2.3671   2.4146   2.4269
   2.4753   2.4975   2.5420   2.5521   2.5606   2.6025   2.6396   2.6571
   2.7067   2.7319   2.7589   2.7730   2.8319   2.8612   2.8871   2.9036
   2.9449   3.0194   3.0421   3.0996   3.1496   3.1681   3.2939   3.4225
     cgsolve_all iterations  71    anorm=    0.68E-07
     cgsolve_all iterations  71    anorm=    0.70E-07
     cgsolve_all iterations  71    anorm=    0.70E-07
     compute_u_kq: q = (    0.0000,    0.0000,   -0.0201)
     Rotating WFCS
     ethr =  1.00E-14,  avg # of iterations = 23.0
     eigenvalues at k:
 -35.1583 -34.8199 -34.6590 -34.6352 -34.6203 -34.5307 -34.4518 -34.4327
 -34.3618 -34.2747 -34.1955 -34.1084 -34.0514 -16.7372 -16.6092 -16.5434
 -16.5354 -16.4971 -16.3874 -16.3064 -16.2678 -16.2113 -16.1638 -16.1256
 -16.0921 -16.0765 -16.0512 -16.0096 -15.9839 -15.9622 -15.9403 -15.9211
 -15.9078 -15.8833 -15.8577 -15.8455 -15.8234 -15.8076 -15.7928 -15.7530
 -15.7419 -15.7220 -15.6963 -15.6633 -15.6396 -15.6099 -15.5918 -15.5632
 -15.5601 -15.5137 -15.5003 -15.4864 -15.4331 -15.4279 -15.4054 -15.3894
 -15.3541 -15.3411 -15.3253 -15.2930 -15.2644 -15.2449 -15.2138 -15.1687
 -15.1586 -15.1161 -15.0925 -15.0709 -14.9537 -14.7692 -14.6896 -14.5542
 -14.5259 -13.8017 -13.7727 -13.6855 -13.6163 -13.5502 -13.5361 -13.4853
 -13.3625 -13.3101 -13.2915 -13.1422 -13.0663 -13.0208 -12.9858 -12.9419
 -12.8894 -12.8639 -12.8108 -12.7746 -12.7386 -12.7181 -12.6684 -12.5882
 -12.5172 -12.4337 -12.2435  -4.5899  -4.3964  -4.3250  -4.2706  -4.2447
  -4.1239  -4.0563  -4.0154  -3.9491  -3.8686  -3.7172  -3.6763  -3.5874
  -3.4954  -3.4404  -3.3802  -3.2812  -3.1754  -3.0707  -2.8446  -2.1923
  -1.9057  -1.7405  -1.6863  -1.5908  -1.4687  -1.4337  -1.3876  -1.3320
  -1.2431  -1.2225  -1.1759  -1.1020  -1.0558  -0.9790  -0.9254  -0.8635
  -0.7838  -0.7452  -0.7321  -0.6511  -0.6039  -0.4856  -0.4529  -0.3769
  -0.3380  -0.3085  -0.2739  -0.2508  -0.1999  -0.1436  -0.0740  -0.0208
   0.0551   0.0657   0.1535   0.2089   0.2536   0.3047   0.3222   0.4205
   0.4923   0.5205   0.5864   0.6304   0.7205   0.7761   0.8284   0.9191
   0.9548   0.9907   1.0263   1.0632   1.1209   1.1595   1.2109   1.2296
   1.2949   1.3245   1.3399   1.3618   1.4178   1.4533   1.4730   1.5222
   1.5407   1.5615   1.5718   1.5997   1.6370   1.6646   1.6935   1.7301
   1.7449   1.7894   1.8207   1.8638   1.9000   1.9210   1.9477   1.9643
   1.9930   2.0107   2.0382   2.0533   2.0836   2.1225   2.1441   2.1699
   2.1908   2.2121   2.2455   2.2781   2.3266   2.3686   2.4166   2.4251
   2.4755   2.4985   2.5431   2.5528   2.5612   2.6023   2.6376   2.6577
   2.7072   2.7318   2.7582   2.7715   2.8334   2.8618   2.8841   2.9056
   2.9461   3.0180   3.0425   3.0998   3.1497   3.1676   3.2941   3.4225
     eigenvalues at k+q:
 -35.1583 -34.8199 -34.6590 -34.6352 -34.6203 -34.5307 -34.4518 -34.4327
 -34.3618 -34.2747 -34.1955 -34.1084 -34.0514 -16.7371 -16.6093 -16.5435
 -16.5354 -16.4971 -16.3872 -16.3068 -16.2672 -16.2101 -16.1643 -16.1259
 -16.0925 -16.0773 -16.0511 -16.0080 -15.9846 -15.9612 -15.9415 -15.9207
 -15.9076 -15.8857 -15.8573 -15.8445 -15.8247 -15.8069 -15.7932 -15.7515
 -15.7427 -15.7230 -15.6951 -15.6633 -15.6405 -15.6099 -15.5915 -15.5642
 -15.5584 -15.5118 -15.5009 -15.4861 -15.4326 -15.4277 -15.4066 -15.3899
 -15.3536 -15.3415 -15.3253 -15.2928 -15.2646 -15.2448 -15.2145 -15.1686
 -15.1592 -15.1170 -15.0921 -15.0697 -14.9538 -14.7691 -14.6896 -14.5541
 -14.5260 -13.8011 -13.7730 -13.6860 -13.6174 -13.5498 -13.5348 -13.4859
 -13.3626 -13.3096 -13.2913 -13.1423 -13.0670 -13.0209 -12.9850 -12.9422
 -12.8894 -12.8640 -12.8108 -12.7746 -12.7386 -12.7181 -12.6684 -12.5882
 -12.5172 -12.4337 -12.2435  -4.5899  -4.3964  -4.3249  -4.2708  -4.2446
  -4.1239  -4.0563  -4.0153  -3.9492  -3.8686  -3.7172  -3.6763  -3.5875
  -3.4953  -3.4404  -3.3802  -3.2811  -3.1754  -3.0708  -2.8446  -2.1921
  -1.9062  -1.7386  -1.6878  -1.5898  -1.4681  -1.4359  -1.3863  -1.3330
  -1.2438  -1.2211  -1.1752  -1.1030  -1.0559  -0.9783  -0.9257  -0.8625
  -0.7860  -0.7451  -0.7347  -0.6503  -0.6010  -0.4873  -0.4536  -0.3777
  -0.3393  -0.3059  -0.2742  -0.2501  -0.2005  -0.1411  -0.0738  -0.0201
   0.0520   0.0666   0.1533   0.2093   0.2533   0.3062   0.3216   0.4208
   0.4918   0.5227   0.5856   0.6308   0.7216   0.7715   0.8317   0.9232
   0.9537   0.9908   1.0260   1.0651   1.1189   1.1580   1.2080   1.2292
   1.2913   1.3275   1.3374   1.3576   1.4190   1.4534   1.4731   1.5204
   1.5419   1.5620   1.5746   1.6027   1.6355   1.6655   1.6937   1.7328
   1.7457   1.7869   1.8164   1.8642   1.8999   1.9241   1.9459   1.9655
   1.9954   2.0113   2.0390   2.0539   2.0808   2.1231   2.1432   2.1685
   2.1897   2.2115   2.2477   2.2788   2.3246   2.3699   2.4171   2.4245
   2.4759   2.4991   2.5435   2.5526   2.5639   2.6022   2.6356   2.6583
   2.7075   2.7309   2.7573   2.7707   2.8344   2.8625   2.8812   2.9079
   2.9473   3.0166   3.0428   3.1000   3.1500   3.1671   3.2944   3.4225
     cgsolve_all iterations  71    anorm=    0.68E-07
     cgsolve_all iterations  71    anorm=    0.69E-07
     cgsolve_all iterations  71    anorm=    0.70E-07

     k-point #    4 of     4      pool #  1    cpu time:   13481.0
     compute_u_kq: q = (    0.0000,    0.0000,    0.0000)
     Rotating WFCS
     ethr =  1.00E-14,  avg # of iterations =  5.0
     eigenvalues at k:
 -35.1583 -34.8199 -34.6590 -34.6352 -34.6203 -34.5307 -34.4518 -34.4327
 -34.3618 -34.2747 -34.1955 -34.1084 -34.0514 -16.7370 -16.6103 -16.5421
 -16.5337 -16.4987 -16.3898 -16.3061 -16.2666 -16.2080 -16.1646 -16.1175
 -16.1060 -16.0694 -16.0475 -16.0162 -15.9952 -15.9697 -15.9325 -15.9218
 -15.9030 -15.8799 -15.8538 -15.8433 -15.8163 -15.8025 -15.7901 -15.7671
 -15.7459 -15.7242 -15.6858 -15.6539 -15.6461 -15.6220 -15.6000 -15.5695
 -15.5465 -15.5175 -15.4946 -15.4852 -15.4406 -15.4255 -15.4016 -15.3849
 -15.3595 -15.3427 -15.3280 -15.2878 -15.2618 -15.2462 -15.2093 -15.1747
 -15.1630 -15.1176 -15.0918 -15.0647 -14.9530 -14.7697 -14.6897 -14.5554
 -14.5252 -13.8009 -13.7749 -13.6818 -13.6160 -13.5556 -13.5375 -13.4826
 -13.3616 -13.3125 -13.2860 -13.1427 -13.0741 -13.0230 -12.9746 -12.9406
 -12.8923 -12.8663 -12.8113 -12.7738 -12.7378 -12.7180 -12.6689 -12.5883
 -12.5172 -12.4335 -12.2435  -4.5899  -4.3964  -4.3249  -4.2711  -4.2442
  -4.1238  -4.0561  -4.0152  -3.9494  -3.8685  -3.7175  -3.6773  -3.5863
  -3.4954  -3.4405  -3.3802  -3.2816  -3.1749  -3.0705  -2.8446  -2.1928
  -1.9096  -1.7421  -1.6698  -1.5904  -1.4794  -1.4343  -1.3922  -1.3293
  -1.2518  -1.2135  -1.1749  -1.1064  -1.0551  -0.9843  -0.9211  -0.8673
  -0.7721  -0.7622  -0.7051  -0.6534  -0.5852  -0.5074  -0.4584  -0.3602
  -0.3493  -0.3090  -0.2914  -0.2585  -0.1986  -0.1453  -0.0660  -0.0117
   0.0378   0.0738   0.1802   0.2073   0.2364   0.2972   0.3408   0.4191
   0.4949   0.5160   0.5844   0.6389   0.7242   0.7576   0.8299   0.9077
   0.9685   1.0076   1.0181   1.0555   1.1146   1.1741   1.1994   1.2261
   1.2798   1.3211   1.3531   1.3754   1.4184   1.4426   1.4907   1.5120
   1.5393   1.5536   1.5767   1.6053   1.6466   1.6806   1.6903   1.7094
   1.7589   1.8008   1.8138   1.8518   1.8897   1.9090   1.9380   1.9758
   1.9955   2.0203   2.0396   2.0479   2.0788   2.0975   2.1503   2.1852
   2.2029   2.2080   2.2516   2.2845   2.3302   2.3691   2.3912   2.4420
   2.4784   2.4952   2.5194   2.5515   2.5798   2.6120   2.6414   2.6606
   2.6948   2.7213   2.7577   2.7818   2.8203   2.8621   2.8852   2.9134
   2.9501   3.0174   3.0427   3.0998   3.1508   3.1658   3.2941   3.4224
     eigenvalues at k+q:
 -35.1583 -34.8199 -34.6590 -34.6352 -34.6203 -34.5307 -34.4518 -34.4327
 -34.3618 -34.2747 -34.1955 -34.1084 -34.0514 -16.7370 -16.6103 -16.5421
 -16.5337 -16.4987 -16.3898 -16.3061 -16.2666 -16.2080 -16.1646 -16.1175
 -16.1060 -16.0694 -16.0475 -16.0162 -15.9952 -15.9697 -15.9325 -15.9218
 -15.9030 -15.8799 -15.8538 -15.8433 -15.8163 -15.8025 -15.7901 -15.7671
 -15.7459 -15.7242 -15.6858 -15.6539 -15.6461 -15.6220 -15.6000 -15.5695
 -15.5465 -15.5175 -15.4946 -15.4852 -15.4407 -15.4255 -15.4016 -15.3849
 -15.3595 -15.3427 -15.3280 -15.2878 -15.2618 -15.2462 -15.2094 -15.1747
 -15.1630 -15.1176 -15.0918 -15.0647 -14.9530 -14.7697 -14.6897 -14.5554
 -14.5253 -13.8009 -13.7749 -13.6818 -13.6160 -13.5556 -13.5375 -13.4826
 -13.3616 -13.3125 -13.2860 -13.1427 -13.0741 -13.0230 -12.9746 -12.9406
 -12.8923 -12.8663 -12.8113 -12.7738 -12.7378 -12.7180 -12.6689 -12.5883
 -12.5171 -12.4335 -12.2435  -4.5899  -4.3964  -4.3249  -4.2711  -4.2442
  -4.1238  -4.0561  -4.0152  -3.9494  -3.8685  -3.7175  -3.6773  -3.5863
  -3.4954  -3.4405  -3.3802  -3.2816  -3.1749  -3.0705  -2.8446  -2.1928
  -1.9096  -1.7421  -1.6698  -1.5904  -1.4794  -1.4343  -1.3922  -1.3293
  -1.2518  -1.2135  -1.1749  -1.1064  -1.0551  -0.9842  -0.9211  -0.8672
  -0.7721  -0.7622  -0.7051  -0.6534  -0.5852  -0.5074  -0.4584  -0.3602
  -0.3493  -0.3090  -0.2913  -0.2585  -0.1986  -0.1453  -0.0660  -0.0117
   0.0378   0.0738   0.1802   0.2073   0.2364   0.2972   0.3408   0.4191
   0.4949   0.5160   0.5844   0.6389   0.7243   0.7576   0.8299   0.9077
   0.9685   1.0076   1.0181   1.0555   1.1146   1.1741   1.1994   1.2261
   1.2798   1.3211   1.3531   1.3754   1.4184   1.4426   1.4907   1.5120
   1.5393   1.5536   1.5767   1.6053   1.6466   1.6806   1.6903   1.7094
   1.7589   1.8008   1.8139   1.8518   1.8897   1.9090   1.9380   1.9758
   1.9955   2.0203   2.0396   2.0479   2.0788   2.0975   2.1503   2.1852
   2.2029   2.2080   2.2516   2.2845   2.3302   2.3691   2.3912   2.4420
   2.4784   2.4952   2.5194   2.5515   2.5798   2.6120   2.6414   2.6606
   2.6949   2.7213   2.7577   2.7818   2.8203   2.8621   2.8852   2.9134
   2.9501   3.0174   3.0428   3.0998   3.1508   3.1658   3.2941   3.4225
     cgsolve_all iterations  64    anorm=    0.74E-07
PARA_AUG  1     -25.6595086        -0.7300094         0.1959381
     cgsolve_all iterations  65    anorm=    0.74E-07
PARA_AUG  2      -0.7984686       -23.7731748         0.5329443
     cgsolve_all iterations  65    anorm=    0.74E-07
PARA_AUG  3       0.1279770         0.4724247       -25.8800761
     cgsolve_all iterations  71    anorm=    0.68E-07
     cgsolve_all iterations  71    anorm=    0.70E-07
     cgsolve_all iterations  71    anorm=    0.71E-07
     compute_u_kq: q = (    0.0201,    0.0000,    0.0000)
     Rotating WFCS
     ethr =  1.00E-14,  avg # of iterations = 23.0
     eigenvalues at k:
 -35.1583 -34.8199 -34.6590 -34.6352 -34.6203 -34.5307 -34.4518 -34.4327
 -34.3618 -34.2747 -34.1955 -34.1084 -34.0514 -16.7370 -16.6103 -16.5421
 -16.5337 -16.4987 -16.3898 -16.3061 -16.2666 -16.2080 -16.1646 -16.1175
 -16.1060 -16.0694 -16.0475 -16.0162 -15.9952 -15.9697 -15.9325 -15.9218
 -15.9030 -15.8799 -15.8538 -15.8433 -15.8163 -15.8025 -15.7901 -15.7671
 -15.7459 -15.7242 -15.6858 -15.6539 -15.6461 -15.6220 -15.6000 -15.5695
 -15.5465 -15.5175 -15.4946 -15.4852 -15.4406 -15.4255 -15.4016 -15.3849
 -15.3595 -15.3427 -15.3280 -15.2878 -15.2618 -15.2462 -15.2093 -15.1747
 -15.1630 -15.1176 -15.0918 -15.0647 -14.9530 -14.7697 -14.6897 -14.5554
 -14.5252 -13.8009 -13.7749 -13.6818 -13.6160 -13.5556 -13.5375 -13.4826
 -13.3616 -13.3125 -13.2860 -13.1427 -13.0741 -13.0230 -12.9746 -12.9406
 -12.8923 -12.8663 -12.8113 -12.7738 -12.7378 -12.7180 -12.6689 -12.5883
 -12.5172 -12.4335 -12.2435  -4.5899  -4.3964  -4.3249  -4.2711  -4.2442
  -4.1238  -4.0561  -4.0152  -3.9494  -3.8685  -3.7175  -3.6773  -3.5863
  -3.4954  -3.4405  -3.3802  -3.2816  -3.1749  -3.0705  -2.8446  -2.1928
  -1.9096  -1.7421  -1.6698  -1.5904  -1.4794  -1.4343  -1.3922  -1.3293
  -1.2518  -1.2135  -1.1749  -1.1064  -1.0551  -0.9843  -0.9211  -0.8673
  -0.7721  -0.7622  -0.7051  -0.6534  -0.5852  -0.5074  -0.4584  -0.3602
  -0.3493  -0.3090  -0.2914  -0.2585  -0.1986  -0.1453  -0.0660  -0.0117
   0.0378   0.0738   0.1802   0.2073   0.2364   0.2972   0.3408   0.4191
   0.4949   0.5160   0.5844   0.6389   0.7242   0.7576   0.8299   0.9077
   0.9685   1.0076   1.0181   1.0555   1.1146   1.1741   1.1994   1.2261
   1.2798   1.3211   1.3531   1.3754   1.4184   1.4426   1.4907   1.5120
   1.5393   1.5536   1.5767   1.6053   1.6466   1.6806   1.6903   1.7094
   1.7589   1.8008   1.8138   1.8518   1.8897   1.9090   1.9380   1.9758
   1.9955   2.0203   2.0396   2.0479   2.0788   2.0975   2.1503   2.1852
   2.2029   2.2080   2.2516   2.2845   2.3302   2.3691   2.3912   2.4420
   2.4784   2.4952   2.5194   2.5515   2.5798   2.6120   2.6414   2.6606
   2.6948   2.7213   2.7577   2.7818   2.8203   2.8621   2.8852   2.9134
   2.9501   3.0174   3.0427   3.0998   3.1508   3.1658   3.2941   3.4224
     eigenvalues at k+q:
 -35.1583 -34.8199 -34.6590 -34.6352 -34.6203 -34.5307 -34.4518 -34.4327
 -34.3618 -34.2747 -34.1955 -34.1084 -34.0514 -16.7365 -16.6106 -16.5453
 -16.5338 -16.4984 -16.3891 -16.3077 -16.2657 -16.2065 -16.1645 -16.1181
 -16.1064 -16.0693 -16.0503 -16.0186 -15.9948 -15.9703 -15.9372 -15.9231
 -15.9081 -15.8812 -15.8545 -15.8453 -15.8174 -15.8055 -15.7911 -15.7654
 -15.7439 -15.7247 -15.6859 -15.6538 -15.6466 -15.6233 -15.5981 -15.5695
 -15.5480 -15.5179 -15.4946 -15.4835 -15.4393 -15.4229 -15.3999 -15.3837
 -15.3575 -15.3410 -15.3242 -15.2863 -15.2611 -15.2448 -15.2100 -15.1749
 -15.1631 -15.1177 -15.0912 -15.0653 -14.9510 -14.7635 -14.6859 -14.5550
 -14.5230 -13.7928 -13.7739 -13.6799 -13.6066 -13.5498 -13.5249 -13.4804
 -13.3590 -13.3125 -13.2825 -13.1431 -13.0749 -13.0280 -12.9762 -12.9469
 -12.8941 -12.8730 -12.8210 -12.7822 -12.7422 -12.7265 -12.6682 -12.5900
 -12.5219 -12.4354 -12.2433  -4.5885  -4.3959  -4.3245  -4.2707  -4.2415
  -4.1257  -4.0544  -4.0142  -3.9521  -3.8736  -3.7236  -3.6786  -3.5808
  -3.4949  -3.4367  -3.3809  -3.2815  -3.1761  -3.0714  -2.8402  -2.1916
  -1.9004  -1.7306  -1.6586  -1.5789  -1.4738  -1.4342  -1.3863  -1.3227
  -1.2506  -1.2097  -1.1721  -1.1050  -1.0516  -0.9813  -0.9255  -0.8711
  -0.7795  -0.7659  -0.7065  -0.6572  -0.5929  -0.5110  -0.4598  -0.3604
  -0.3518  -0.3110  -0.2908  -0.2587  -0.2001  -0.1458  -0.0610  -0.0117
   0.0380   0.0724   0.1796   0.2084   0.2370   0.3007   0.3416   0.4230
   0.4899   0.5114   0.5796   0.6362   0.7219   0.7548   0.8307   0.9051
   0.9718   1.0029   1.0173   1.0539   1.1110   1.1727   1.1961   1.2214
   1.2772   1.3176   1.3487   1.3682   1.4170   1.4400   1.4884   1.5095
   1.5372   1.5521   1.5752   1.6007   1.6458   1.6789   1.6865   1.7063
   1.7562   1.8012   1.8145   1.8491   1.8881   1.9100   1.9366   1.9700
   1.9910   2.0171   2.0377   2.0457   2.0731   2.0984   2.1478   2.1825
   2.2040   2.2119   2.2599   2.2880   2.3310   2.3697   2.3909   2.4445
   2.4822   2.4980   2.5213   2.5567   2.5810   2.6176   2.6395   2.6663
   2.6977   2.7215   2.7574   2.7816   2.8220   2.8635   2.8859   2.9159
   2.9503   3.0168   3.0441   3.1003   3.1481   3.1638   3.2903   3.4226
     cgsolve_all iterations  71    anorm=    0.69E-07
     cgsolve_all iterations  69    anorm=    0.69E-07
     cgsolve_all iterations  71    anorm=    0.71E-07
     compute_u_kq: q = (   -0.0201,    0.0000,    0.0000)
     Rotating WFCS
     ethr =  1.00E-14,  avg # of iterations = 23.0
     eigenvalues at k:
 -35.1583 -34.8199 -34.6590 -34.6352 -34.6203 -34.5307 -34.4518 -34.4327
 -34.3618 -34.2747 -34.1955 -34.1084 -34.0514 -16.7370 -16.6103 -16.5421
 -16.5337 -16.4987 -16.3898 -16.3061 -16.2666 -16.2080 -16.1646 -16.1175
 -16.1060 -16.0694 -16.0475 -16.0162 -15.9952 -15.9697 -15.9325 -15.9218
 -15.9030 -15.8799 -15.8538 -15.8433 -15.8163 -15.8025 -15.7901 -15.7671
 -15.7459 -15.7242 -15.6858 -15.6539 -15.6461 -15.6220 -15.6000 -15.5695
 -15.5465 -15.5175 -15.4946 -15.4852 -15.4406 -15.4255 -15.4016 -15.3849
 -15.3595 -15.3427 -15.3280 -15.2878 -15.2618 -15.2462 -15.2093 -15.1747
 -15.1630 -15.1176 -15.0918 -15.0647 -14.9530 -14.7697 -14.6897 -14.5554
 -14.5252 -13.8009 -13.7749 -13.6818 -13.6160 -13.5556 -13.5375 -13.4826
 -13.3616 -13.3125 -13.2860 -13.1427 -13.0741 -13.0230 -12.9746 -12.9406
 -12.8923 -12.8663 -12.8113 -12.7738 -12.7378 -12.7180 -12.6689 -12.5883
 -12.5172 -12.4335 -12.2435  -4.5899  -4.3964  -4.3249  -4.2711  -4.2442
  -4.1238  -4.0561  -4.0152  -3.9494  -3.8685  -3.7175  -3.6773  -3.5863
  -3.4954  -3.4405  -3.3802  -3.2816  -3.1749  -3.0705  -2.8446  -2.1928
  -1.9096  -1.7421  -1.6698  -1.5904  -1.4794  -1.4343  -1.3922  -1.3293
  -1.2518  -1.2135  -1.1749  -1.1064  -1.0551  -0.9843  -0.9211  -0.8673
  -0.7721  -0.7622  -0.7051  -0.6534  -0.5852  -0.5074  -0.4584  -0.3602
  -0.3493  -0.3090  -0.2914  -0.2585  -0.1986  -0.1453  -0.0660  -0.0117
   0.0378   0.0738   0.1802   0.2073   0.2364   0.2972   0.3408   0.4191
   0.4949   0.5160   0.5844   0.6389   0.7242   0.7576   0.8299   0.9077
   0.9685   1.0076   1.0181   1.0555   1.1146   1.1741   1.1994   1.2261
   1.2798   1.3211   1.3531   1.3754   1.4184   1.4426   1.4907   1.5120
   1.5393   1.5536   1.5767   1.6053   1.6466   1.6806   1.6903   1.7094
   1.7589   1.8008   1.8138   1.8518   1.8897   1.9090   1.9380   1.9758
   1.9955   2.0203   2.0396   2.0479   2.0788   2.0975   2.1503   2.1852
   2.2029   2.2080   2.2516   2.2845   2.3302   2.3691   2.3912   2.4420
   2.4784   2.4952   2.5194   2.5515   2.5798   2.6120   2.6414   2.6606
   2.6948   2.7213   2.7577   2.7818   2.8203   2.8621   2.8852   2.9134
   2.9501   3.0174   3.0427   3.0998   3.1508   3.1658   3.2941   3.4224
     eigenvalues at k+q:
 -35.1583 -34.8199 -34.6590 -34.6352 -34.6203 -34.5307 -34.4518 -34.4327
 -34.3618 -34.2747 -34.1955 -34.1084 -34.0514 -16.7375 -16.6100 -16.5390
 -16.5334 -16.4991 -16.3906 -16.3043 -16.2674 -16.2099 -16.1647 -16.1181
 -16.1047 -16.0697 -16.0444 -16.0145 -15.9946 -15.9690 -15.9280 -15.9201
 -15.8979 -15.8787 -15.8533 -15.8417 -15.8151 -15.7998 -15.7887 -15.7690
 -15.7477 -15.7238 -15.6858 -15.6542 -15.6453 -15.6205 -15.6020 -15.5700
 -15.5449 -15.5171 -15.4946 -15.4866 -15.4419 -15.4280 -15.4033 -15.3863
 -15.3616 -15.3450 -15.3312 -15.2893 -15.2626 -15.2475 -15.2088 -15.1746
 -15.1628 -15.1177 -15.0925 -15.0643 -14.9550 -14.7758 -14.6934 -14.5558
 -14.5275 -13.8090 -13.7758 -13.6843 -13.6246 -13.5632 -13.5479 -13.4846
 -13.3645 -13.3122 -13.2891 -13.1427 -13.0732 -13.0181 -12.9730 -12.9345
 -12.8901 -12.8600 -12.8023 -12.7657 -12.7333 -12.7097 -12.6696 -12.5866
 -12.5122 -12.4316 -12.2438  -4.5913  -4.3970  -4.3253  -4.2713  -4.2469
  -4.1219  -4.0577  -4.0162  -3.9470  -3.8625  -3.7119  -3.6755  -3.5922
  -3.4958  -3.4445  -3.3793  -3.2818  -3.1738  -3.0696  -2.8489  -2.1941
  -1.9190  -1.7533  -1.6802  -1.6030  -1.4844  -1.4362  -1.3959  -1.3354
  -1.2540  -1.2172  -1.1779  -1.1085  -1.0572  -0.9876  -0.9170  -0.8628
  -0.7655  -0.7586  -0.7028  -0.6496  -0.5772  -0.5036  -0.4573  -0.3617
  -0.3483  -0.3065  -0.2922  -0.2556  -0.1974  -0.1442  -0.0713  -0.0123
   0.0380   0.0751   0.1802   0.2064   0.2354   0.2938   0.3407   0.4153
   0.4989   0.5203   0.5897   0.6411   0.7274   0.7609   0.8288   0.9100
   0.9647   1.0124   1.0192   1.0573   1.1185   1.1748   1.2029   1.2308
   1.2829   1.3247   1.3560   1.3840   1.4196   1.4451   1.4918   1.5142
   1.5403   1.5572   1.5777   1.6093   1.6474   1.6823   1.6948   1.7126
   1.7619   1.7996   1.8143   1.8553   1.8915   1.9077   1.9394   1.9809
   2.0007   2.0231   2.0392   2.0519   2.0837   2.0976   2.1521   2.1850
   2.2007   2.2086   2.2428   2.2807   2.3296   2.3684   2.3918   2.4395
   2.4736   2.4932   2.5173   2.5469   2.5784   2.6067   2.6426   2.6556
   2.6924   2.7212   2.7586   2.7822   2.8186   2.8603   2.8844   2.9109
   2.9499   3.0177   3.0415   3.0990   3.1533   3.1683   3.2978   3.4223
     cgsolve_all iterations  71    anorm=    0.70E-07
     cgsolve_all iterations  71    anorm=    0.69E-07
     cgsolve_all iterations  71    anorm=    0.71E-07
     compute_u_kq: q = (    0.0000,    0.0201,    0.0000)
     Rotating WFCS
     ethr =  1.00E-14,  avg # of iterations = 23.0
     eigenvalues at k:
 -35.1583 -34.8199 -34.6590 -34.6352 -34.6203 -34.5307 -34.4518 -34.4327
 -34.3618 -34.2747 -34.1955 -34.1084 -34.0514 -16.7370 -16.6103 -16.5421
 -16.5337 -16.4987 -16.3898 -16.3061 -16.2666 -16.2080 -16.1646 -16.1175
 -16.1060 -16.0694 -16.0475 -16.0162 -15.9952 -15.9697 -15.9325 -15.9218
 -15.9030 -15.8799 -15.8538 -15.8433 -15.8163 -15.8025 -15.7901 -15.7671
 -15.7459 -15.7242 -15.6858 -15.6539 -15.6461 -15.6220 -15.6000 -15.5695
 -15.5465 -15.5175 -15.4946 -15.4852 -15.4406 -15.4255 -15.4016 -15.3849
 -15.3595 -15.3427 -15.3280 -15.2878 -15.2618 -15.2462 -15.2093 -15.1747
 -15.1630 -15.1176 -15.0918 -15.0647 -14.9530 -14.7697 -14.6897 -14.5554
 -14.5252 -13.8009 -13.7749 -13.6818 -13.6160 -13.5556 -13.5375 -13.4826
 -13.3616 -13.3125 -13.2860 -13.1427 -13.0741 -13.0230 -12.9746 -12.9406
 -12.8923 -12.8663 -12.8113 -12.7738 -12.7378 -12.7180 -12.6689 -12.5883
 -12.5172 -12.4335 -12.2435  -4.5899  -4.3964  -4.3249  -4.2711  -4.2442
  -4.1238  -4.0561  -4.0152  -3.9494  -3.8685  -3.7175  -3.6773  -3.5863
  -3.4954  -3.4405  -3.3802  -3.2816  -3.1749  -3.0705  -2.8446  -2.1928
  -1.9096  -1.7421  -1.6698  -1.5904  -1.4794  -1.4343  -1.3922  -1.3293
  -1.2518  -1.2135  -1.1749  -1.1064  -1.0551  -0.9843  -0.9211  -0.8673
  -0.7721  -0.7622  -0.7051  -0.6534  -0.5852  -0.5074  -0.4584  -0.3602
  -0.3493  -0.3090  -0.2914  -0.2585  -0.1986  -0.1453  -0.0660  -0.0117
   0.0378   0.0738   0.1802   0.2073   0.2364   0.2972   0.3408   0.4191
   0.4949   0.5160   0.5844   0.6389   0.7242   0.7576   0.8299   0.9077
   0.9685   1.0076   1.0181   1.0555   1.1146   1.1741   1.1994   1.2261
   1.2798   1.3211   1.3531   1.3754   1.4184   1.4426   1.4907   1.5120
   1.5393   1.5536   1.5767   1.6053   1.6466   1.6806   1.6903   1.7094
   1.7589   1.8008   1.8138   1.8518   1.8897   1.9090   1.9380   1.9758
   1.9955   2.0203   2.0396   2.0479   2.0788   2.0975   2.1503   2.1852
   2.2029   2.2080   2.2516   2.2845   2.3302   2.3691   2.3912   2.4420
   2.4784   2.4952   2.5194   2.5515   2.5798   2.6120   2.6414   2.6606
   2.6948   2.7213   2.7577   2.7818   2.8203   2.8621   2.8852   2.9134
   2.9501   3.0174   3.0427   3.0998   3.1508   3.1658   3.2941   3.4224
     eigenvalues at k+q:
 -35.1583 -34.8199 -34.6590 -34.6352 -34.6203 -34.5307 -34.4518 -34.4327
 -34.3618 -34.2747 -34.1955 -34.1084 -34.0514 -16.7371 -16.6091 -16.5423
 -16.5340 -16.5002 -16.3897 -16.3049 -16.2665 -16.2078 -16.1663 -16.1176
 -16.1039 -16.0674 -16.0496 -16.0164 -15.9955 -15.9689 -15.9345 -15.9221
 -15.9026 -15.8801 -15.8546 -15.8421 -15.8147 -15.8016 -15.7891 -15.7669
 -15.7452 -15.7265 -15.6865 -15.6541 -15.6469 -15.6215 -15.6009 -15.5720
 -15.5460 -15.5156 -15.4946 -15.4856 -15.4419 -15.4257 -15.4010 -15.3855
 -15.3586 -15.3419 -15.3268 -15.2873 -15.2634 -15.2465 -15.2086 -15.1734
 -15.1626 -15.1185 -15.0922 -15.0648 -14.9535 -14.7687 -14.6906 -14.5552
 -14.5247 -13.8010 -13.7705 -13.6830 -13.6177 -13.5576 -13.5385 -13.4842
 -13.3608 -13.3140 -13.2890 -13.1458 -13.0735 -13.0156 -12.9734 -12.9383
 -12.8920 -12.8669 -12.8098 -12.7714 -12.7383 -12.7201 -12.6700 -12.5889
 -12.5175 -12.4342 -12.2436  -4.5899  -4.3966  -4.3264  -4.2696  -4.2456
  -4.1212  -4.0582  -4.0155  -3.9478  -3.8683  -3.7166  -3.6771  -3.5878
  -3.4961  -3.4394  -3.3800  -3.2814  -3.1746  -3.0706  -2.8463  -2.1924
  -1.9051  -1.7441  -1.6715  -1.5870  -1.4836  -1.4286  -1.3987  -1.3314
  -1.2545  -1.2175  -1.1722  -1.1032  -1.0549  -0.9845  -0.9194  -0.8641
  -0.7754  -0.7647  -0.7043  -0.6563  -0.5842  -0.5054  -0.4533  -0.3605
  -0.3495  -0.3099  -0.2900  -0.2595  -0.2009  -0.1454  -0.0678  -0.0123
   0.0423   0.0716   0.1788   0.2048   0.2391   0.2992   0.3395   0.4178
   0.4957   0.5187   0.5842   0.6377   0.7214   0.7625   0.8311   0.9084
   0.9673   1.0075   1.0171   1.0579   1.1109   1.1725   1.2071   1.2263
   1.2825   1.3220   1.3504   1.3757   1.4184   1.4432   1.4926   1.5177
   1.5384   1.5550   1.5760   1.5997   1.6452   1.6822   1.6901   1.7098
   1.7596   1.7947   1.8120   1.8528   1.8905   1.9092   1.9389   1.9726
   1.9940   2.0166   2.0394   2.0471   2.0842   2.0997   2.1486   2.1843
   2.2008   2.2093   2.2504   2.2841   2.3287   2.3704   2.3961   2.4433
   2.4789   2.4970   2.5174   2.5509   2.5781   2.6116   2.6391   2.6622
   2.6946   2.7169   2.7576   2.7833   2.8200   2.8625   2.8879   2.9152
   2.9513   3.0169   3.0410   3.0994   3.1469   3.1678   3.2957   3.4225
     cgsolve_all iterations  71    anorm=    0.68E-07
     cgsolve_all iterations  71    anorm=    0.71E-07
     cgsolve_all iterations  71    anorm=    0.71E-07
     compute_u_kq: q = (    0.0000,   -0.0201,    0.0000)
     Rotating WFCS
     ethr =  1.00E-14,  avg # of iterations = 23.0
     eigenvalues at k:
 -35.1583 -34.8199 -34.6590 -34.6352 -34.6203 -34.5307 -34.4518 -34.4327
 -34.3618 -34.2747 -34.1955 -34.1084 -34.0514 -16.7370 -16.6103 -16.5421
 -16.5337 -16.4987 -16.3898 -16.3061 -16.2666 -16.2080 -16.1646 -16.1175
 -16.1060 -16.0694 -16.0475 -16.0162 -15.9952 -15.9697 -15.9325 -15.9218
 -15.9030 -15.8799 -15.8538 -15.8433 -15.8163 -15.8025 -15.7901 -15.7671
 -15.7459 -15.7242 -15.6858 -15.6539 -15.6461 -15.6220 -15.6000 -15.5695
 -15.5465 -15.5175 -15.4946 -15.4852 -15.4406 -15.4255 -15.4016 -15.3849
 -15.3595 -15.3427 -15.3280 -15.2878 -15.2618 -15.2462 -15.2093 -15.1747
 -15.1630 -15.1176 -15.0918 -15.0647 -14.9530 -14.7697 -14.6897 -14.5554
 -14.5252 -13.8009 -13.7749 -13.6818 -13.6160 -13.5556 -13.5375 -13.4826
 -13.3616 -13.3125 -13.2860 -13.1427 -13.0741 -13.0230 -12.9746 -12.9406
 -12.8923 -12.8663 -12.8113 -12.7738 -12.7378 -12.7180 -12.6689 -12.5883
 -12.5172 -12.4335 -12.2435  -4.5899  -4.3964  -4.3249  -4.2711  -4.2442
  -4.1238  -4.0561  -4.0152  -3.9494  -3.8685  -3.7175  -3.6773  -3.5863
  -3.4954  -3.4405  -3.3802  -3.2816  -3.1749  -3.0705  -2.8446  -2.1928
  -1.9096  -1.7421  -1.6698  -1.5904  -1.4794  -1.4343  -1.3922  -1.3293
  -1.2518  -1.2135  -1.1749  -1.1064  -1.0551  -0.9843  -0.9211  -0.8673
  -0.7721  -0.7622  -0.7051  -0.6534  -0.5852  -0.5074  -0.4584  -0.3602
  -0.3493  -0.3090  -0.2914  -0.2585  -0.1986  -0.1453  -0.0660  -0.0117
   0.0378   0.0738   0.1802   0.2073   0.2364   0.2972   0.3408   0.4191
   0.4949   0.5160   0.5844   0.6389   0.7242   0.7576   0.8299   0.9077
   0.9685   1.0076   1.0181   1.0555   1.1146   1.1741   1.1994   1.2261
   1.2798   1.3211   1.3531   1.3754   1.4184   1.4426   1.4907   1.5120
   1.5393   1.5536   1.5767   1.6053   1.6466   1.6806   1.6903   1.7094
   1.7589   1.8008   1.8138   1.8518   1.8897   1.9090   1.9380   1.9758
   1.9955   2.0203   2.0396   2.0479   2.0788   2.0975   2.1503   2.1852
   2.2029   2.2080   2.2516   2.2845   2.3302   2.3691   2.3912   2.4420
   2.4784   2.4952   2.5194   2.5515   2.5798   2.6120   2.6414   2.6606
   2.6948   2.7213   2.7577   2.7818   2.8203   2.8621   2.8852   2.9134
   2.9501   3.0174   3.0427   3.0998   3.1508   3.1658   3.2941   3.4224
     eigenvalues at k+q:
 -35.1583 -34.8199 -34.6590 -34.6352 -34.6203 -34.5307 -34.4518 -34.4327
 -34.3618 -34.2747 -34.1955 -34.1084 -34.0514 -16.7369 -16.6114 -16.5422
 -16.5329 -16.4971 -16.3902 -16.3078 -16.2665 -16.2080 -16.1631 -16.1178
 -16.1076 -16.0711 -16.0455 -16.0158 -15.9949 -15.9709 -15.9311 -15.9213
 -15.9029 -15.8794 -15.8533 -15.8445 -15.8177 -15.8034 -15.7909 -15.7671
 -15.7466 -15.7223 -15.6850 -15.6537 -15.6455 -15.6223 -15.5994 -15.5672
 -15.5473 -15.5192 -15.4951 -15.4843 -15.4393 -15.4253 -15.4022 -15.3844
 -15.3606 -15.3437 -15.3290 -15.2885 -15.2600 -15.2458 -15.2106 -15.1757
 -15.1629 -15.1169 -15.0914 -15.0649 -14.9523 -14.7704 -14.6889 -14.5555
 -14.5255 -13.8011 -13.7799 -13.6806 -13.6140 -13.5539 -13.5353 -13.4808
 -13.3626 -13.3117 -13.2834 -13.1401 -13.0745 -13.0300 -12.9758 -12.9421
 -12.8925 -12.8657 -12.8131 -12.7761 -12.7373 -12.7162 -12.6676 -12.5879
 -12.5169 -12.4328 -12.2435  -4.5900  -4.3962  -4.3232  -4.2725  -4.2430
  -4.1277  -4.0540  -4.0148  -3.9497  -3.8687  -3.7183  -3.6773  -3.5854
  -3.4945  -3.4417  -3.3805  -3.2817  -3.1752  -3.0704  -2.8427  -2.1940
  -1.9132  -1.7399  -1.6685  -1.5936  -1.4757  -1.4388  -1.3866  -1.3267
  -1.2491  -1.2098  -1.1778  -1.1102  -1.0546  -0.9844  -0.9226  -0.8704
  -0.7718  -0.7584  -0.7052  -0.6507  -0.5853  -0.5100  -0.4630  -0.3602
  -0.3486  -0.3103  -0.2913  -0.2573  -0.1963  -0.1457  -0.0653  -0.0101
   0.0345   0.0756   0.1807   0.2097   0.2339   0.2948   0.3415   0.4217
   0.4944   0.5139   0.5846   0.6402   0.7261   0.7529   0.8281   0.9071
   0.9691   1.0077   1.0201   1.0533   1.1182   1.1749   1.1922   1.2272
   1.2774   1.3199   1.3557   1.3759   1.4181   1.4420   1.4882   1.5066
   1.5389   1.5525   1.5800   1.6111   1.6474   1.6790   1.6901   1.7096
   1.7582   1.8068   1.8163   1.8510   1.8882   1.9091   1.9373   1.9782
   1.9973   2.0231   2.0393   2.0491   2.0730   2.0965   2.1514   2.1839
   2.2015   2.2100   2.2545   2.2840   2.3318   2.3670   2.3876   2.4410
   2.4778   2.4938   2.5214   2.5513   2.5810   2.6125   2.6419   2.6605
   2.6956   2.7252   2.7587   2.7802   2.8208   2.8608   2.8827   2.9120
   2.9494   3.0176   3.0448   3.1002   3.1541   3.1641   3.2922   3.4225
     cgsolve_all iterations  71    anorm=    0.68E-07
     cgsolve_all iterations  71    anorm=    0.70E-07
     cgsolve_all iterations  71    anorm=    0.71E-07
     compute_u_kq: q = (    0.0000,    0.0000,    0.0201)
     Rotating WFCS
     ethr =  1.00E-14,  avg # of iterations = 23.0
     eigenvalues at k:
 -35.1583 -34.8199 -34.6590 -34.6352 -34.6203 -34.5307 -34.4518 -34.4327
 -34.3618 -34.2747 -34.1955 -34.1084 -34.0514 -16.7370 -16.6103 -16.5421
 -16.5337 -16.4987 -16.3898 -16.3061 -16.2666 -16.2080 -16.1646 -16.1175
 -16.1060 -16.0694 -16.0475 -16.0162 -15.9952 -15.9697 -15.9325 -15.9218
 -15.9030 -15.8799 -15.8538 -15.8433 -15.8163 -15.8025 -15.7901 -15.7671
 -15.7459 -15.7242 -15.6858 -15.6539 -15.6461 -15.6220 -15.6000 -15.5695
 -15.5465 -15.5175 -15.4946 -15.4852 -15.4406 -15.4255 -15.4016 -15.3849
 -15.3595 -15.3427 -15.3280 -15.2878 -15.2618 -15.2462 -15.2093 -15.1747
 -15.1630 -15.1176 -15.0918 -15.0647 -14.9530 -14.7697 -14.6897 -14.5554
 -14.5252 -13.8009 -13.7749 -13.6818 -13.6160 -13.5556 -13.5375 -13.4826
 -13.3616 -13.3125 -13.2860 -13.1427 -13.0741 -13.0230 -12.9746 -12.9406
 -12.8923 -12.8663 -12.8113 -12.7738 -12.7378 -12.7180 -12.6689 -12.5883
 -12.5172 -12.4335 -12.2435  -4.5899  -4.3964  -4.3249  -4.2711  -4.2442
  -4.1238  -4.0561  -4.0152  -3.9494  -3.8685  -3.7175  -3.6773  -3.5863
  -3.4954  -3.4405  -3.3802  -3.2816  -3.1749  -3.0705  -2.8446  -2.1928
  -1.9096  -1.7421  -1.6698  -1.5904  -1.4794  -1.4343  -1.3922  -1.3293
  -1.2518  -1.2135  -1.1749  -1.1064  -1.0551  -0.9843  -0.9211  -0.8673
  -0.7721  -0.7622  -0.7051  -0.6534  -0.5852  -0.5074  -0.4584  -0.3602
  -0.3493  -0.3090  -0.2914  -0.2585  -0.1986  -0.1453  -0.0660  -0.0117
   0.0378   0.0738   0.1802   0.2073   0.2364   0.2972   0.3408   0.4191
   0.4949   0.5160   0.5844   0.6389   0.7242   0.7576   0.8299   0.9077
   0.9685   1.0076   1.0181   1.0555   1.1146   1.1741   1.1994   1.2261
   1.2798   1.3211   1.3531   1.3754   1.4184   1.4426   1.4907   1.5120
   1.5393   1.5536   1.5767   1.6053   1.6466   1.6806   1.6903   1.7094
   1.7589   1.8008   1.8138   1.8518   1.8897   1.9090   1.9380   1.9758
   1.9955   2.0203   2.0396   2.0479   2.0788   2.0975   2.1503   2.1852
   2.2029   2.2080   2.2516   2.2845   2.3302   2.3691   2.3912   2.4420
   2.4784   2.4952   2.5194   2.5515   2.5798   2.6120   2.6414   2.6606
   2.6948   2.7213   2.7577   2.7818   2.8203   2.8621   2.8852   2.9134
   2.9501   3.0174   3.0427   3.0998   3.1508   3.1658   3.2941   3.4224
     eigenvalues at k+q:
 -35.1583 -34.8199 -34.6590 -34.6352 -34.6203 -34.5307 -34.4518 -34.4327
 -34.3618 -34.2747 -34.1955 -34.1084 -34.0514 -16.7369 -16.6104 -16.5422
 -16.5339 -16.4987 -16.3895 -16.3065 -16.2660 -16.2067 -16.1653 -16.1187
 -16.1055 -16.0704 -16.0477 -16.0142 -15.9958 -15.9688 -15.9325 -15.9219
 -15.9039 -15.8812 -15.8541 -15.8423 -15.8178 -15.8024 -15.7910 -15.7665
 -15.7428 -15.7259 -15.6857 -15.6526 -15.6479 -15.6230 -15.5988 -15.5698
 -15.5450 -15.5161 -15.4953 -15.4848 -15.4404 -15.4254 -15.4027 -15.3853
 -15.3591 -15.3429 -15.3279 -15.2878 -15.2621 -15.2460 -15.2103 -15.1742
 -15.1634 -15.1182 -15.0916 -15.0639 -14.9531 -14.7696 -14.6897 -14.5553
 -14.5253 -13.8003 -13.7751 -13.6824 -13.6172 -13.5547 -13.5367 -13.4832
 -13.3618 -13.3120 -13.2859 -13.1429 -13.0745 -13.0229 -12.9741 -12.9410
 -12.8922 -12.8663 -12.8113 -12.7737 -12.7378 -12.7180 -12.6689 -12.5883
 -12.5171 -12.4336 -12.2436  -4.5899  -4.3964  -4.3249  -4.2711  -4.2442
  -4.1238  -4.0561  -4.0152  -3.9494  -3.8685  -3.7174  -3.6772  -3.5865
  -3.4953  -3.4405  -3.3803  -3.2815  -3.1749  -3.0706  -2.8447  -2.1926
  -1.9099  -1.7407  -1.6716  -1.5893  -1.4792  -1.4359  -1.3905  -1.3305
  -1.2523  -1.2126  -1.1740  -1.1074  -1.0551  -0.9839  -0.9206  -0.8664
  -0.7744  -0.7635  -0.7075  -0.6521  -0.5815  -0.5097  -0.4590  -0.3625
  -0.3487  -0.3074  -0.2882  -0.2591  -0.2004  -0.1426  -0.0656  -0.0104
   0.0356   0.0730   0.1798   0.2065   0.2376   0.2980   0.3402   0.4194
   0.4946   0.5178   0.5841   0.6391   0.7262   0.7531   0.8326   0.9111
   0.9677   1.0048   1.0218   1.0564   1.1126   1.1754   1.1931   1.2273
   1.2784   1.3193   1.3513   1.3734   1.4185   1.4431   1.4914   1.5087
   1.5421   1.5574   1.5764   1.6074   1.6448   1.6787   1.6923   1.7119
   1.7596   1.8002   1.8085   1.8513   1.8917   1.9110   1.9386   1.9756
   1.9978   2.0221   2.0392   2.0486   2.0770   2.0947   2.1524   2.1826
   2.2017   2.2077   2.2534   2.2844   2.3291   2.3694   2.3926   2.4416
   2.4785   2.4949   2.5215   2.5522   2.5810   2.6112   2.6407   2.6604
   2.6947   2.7203   2.7579   2.7798   2.8225   2.8623   2.8831   2.9150
   2.9512   3.0160   3.0430   3.1000   3.1508   3.1654   3.2943   3.4225
     cgsolve_all iterations  71    anorm=    0.68E-07
     cgsolve_all iterations  71    anorm=    0.69E-07
     cgsolve_all iterations  71    anorm=    0.71E-07
     compute_u_kq: q = (    0.0000,    0.0000,   -0.0201)
     Rotating WFCS
     ethr =  1.00E-14,  avg # of iterations = 23.0
     eigenvalues at k:
 -35.1583 -34.8199 -34.6590 -34.6352 -34.6203 -34.5307 -34.4518 -34.4327
 -34.3618 -34.2747 -34.1955 -34.1084 -34.0514 -16.7370 -16.6103 -16.5421
 -16.5337 -16.4987 -16.3898 -16.3061 -16.2666 -16.2080 -16.1646 -16.1175
 -16.1060 -16.0694 -16.0475 -16.0162 -15.9952 -15.9697 -15.9325 -15.9218
 -15.9030 -15.8799 -15.8538 -15.8433 -15.8163 -15.8025 -15.7901 -15.7671
 -15.7459 -15.7242 -15.6858 -15.6539 -15.6461 -15.6220 -15.6000 -15.5695
 -15.5465 -15.5175 -15.4946 -15.4852 -15.4406 -15.4255 -15.4016 -15.3849
 -15.3595 -15.3427 -15.3280 -15.2878 -15.2618 -15.2462 -15.2093 -15.1747
 -15.1630 -15.1176 -15.0918 -15.0647 -14.9530 -14.7697 -14.6897 -14.5554
 -14.5252 -13.8009 -13.7749 -13.6818 -13.6160 -13.5556 -13.5375 -13.4826
 -13.3616 -13.3125 -13.2860 -13.1427 -13.0741 -13.0230 -12.9746 -12.9406
 -12.8923 -12.8663 -12.8113 -12.7738 -12.7378 -12.7180 -12.6689 -12.5883
 -12.5172 -12.4335 -12.2435  -4.5899  -4.3964  -4.3249  -4.2711  -4.2442
  -4.1238  -4.0561  -4.0152  -3.9494  -3.8685  -3.7175  -3.6773  -3.5863
  -3.4954  -3.4405  -3.3802  -3.2816  -3.1749  -3.0705  -2.8446  -2.1928
  -1.9096  -1.7421  -1.6698  -1.5904  -1.4794  -1.4343  -1.3922  -1.3293
  -1.2518  -1.2135  -1.1749  -1.1064  -1.0551  -0.9843  -0.9211  -0.8673
  -0.7721  -0.7622  -0.7051  -0.6534  -0.5852  -0.5074  -0.4584  -0.3602
  -0.3493  -0.3090  -0.2914  -0.2585  -0.1986  -0.1453  -0.0660  -0.0117
   0.0378   0.0738   0.1802   0.2073   0.2364   0.2972   0.3408   0.4191
   0.4949   0.5160   0.5844   0.6389   0.7242   0.7576   0.8299   0.9077
   0.9685   1.0076   1.0181   1.0555   1.1146   1.1741   1.1994   1.2261
   1.2798   1.3211   1.3531   1.3754   1.4184   1.4426   1.4907   1.5120
   1.5393   1.5536   1.5767   1.6053   1.6466   1.6806   1.6903   1.7094
   1.7589   1.8008   1.8138   1.8518   1.8897   1.9090   1.9380   1.9758
   1.9955   2.0203   2.0396   2.0479   2.0788   2.0975   2.1503   2.1852
   2.2029   2.2080   2.2516   2.2845   2.3302   2.3691   2.3912   2.4420
   2.4784   2.4952   2.5194   2.5515   2.5798   2.6120   2.6414   2.6606
   2.6948   2.7213   2.7577   2.7818   2.8203   2.8621   2.8852   2.9134
   2.9501   3.0174   3.0427   3.0998   3.1508   3.1658   3.2941   3.4224
     eigenvalues at k+q:
 -35.1583 -34.8199 -34.6590 -34.6352 -34.6203 -34.5307 -34.4518 -34.4327
 -34.3618 -34.2747 -34.1955 -34.1084 -34.0514 -16.7370 -16.6102 -16.5420
 -16.5336 -16.4987 -16.3900 -16.3058 -16.2672 -16.2094 -16.1640 -16.1169
 -16.1058 -16.0685 -16.0475 -16.0180 -15.9944 -15.9703 -15.9325 -15.9222
 -15.9018 -15.8785 -15.8536 -15.8443 -15.8154 -15.8028 -15.7893 -15.7671
 -15.7486 -15.7226 -15.6865 -15.6554 -15.6438 -15.6205 -15.6014 -15.5693
 -15.5483 -15.5188 -15.4938 -15.4858 -15.4406 -15.4258 -15.4004 -15.3848
 -15.3597 -15.3424 -15.3279 -15.2879 -15.2616 -15.2462 -15.2085 -15.1750
 -15.1625 -15.1170 -15.0922 -15.0658 -14.9528 -14.7697 -14.6896 -14.5555
 -14.5252 -13.8015 -13.7746 -13.6814 -13.6146 -13.5565 -13.5383 -13.4820
 -13.3615 -13.3129 -13.2863 -13.1426 -13.0735 -13.0231 -12.9754 -12.9402
 -12.8923 -12.8662 -12.8114 -12.7738 -12.7378 -12.7180 -12.6689 -12.5883
 -12.5172 -12.4335 -12.2435  -4.5899  -4.3964  -4.3250  -4.2710  -4.2443
  -4.1239  -4.0560  -4.0152  -3.9495  -3.8686  -3.7175  -3.6773  -3.5862
  -3.4954  -3.4406  -3.3801  -3.2817  -3.1749  -3.0704  -2.8445  -2.1931
  -1.9092  -1.7434  -1.6685  -1.5916  -1.4794  -1.4327  -1.3936  -1.3283
  -1.2511  -1.2144  -1.1759  -1.1051  -1.0554  -0.9844  -0.9217  -0.8680
  -0.7700  -0.7609  -0.7031  -0.6548  -0.5893  -0.5048  -0.4573  -0.3588
  -0.3494  -0.3105  -0.2937  -0.2578  -0.1968  -0.1481  -0.0666  -0.0131
   0.0403   0.0744   0.1793   0.2093   0.2350   0.2967   0.3409   0.4191
   0.4949   0.5143   0.5848   0.6384   0.7224   0.7625   0.8269   0.9047
   0.9695   1.0099   1.0139   1.0552   1.1164   1.1730   1.2055   1.2249
   1.2818   1.3224   1.3553   1.3768   1.4178   1.4436   1.4895   1.5154
   1.5365   1.5498   1.5774   1.6030   1.6476   1.6806   1.6891   1.7083
   1.7577   1.8016   1.8189   1.8526   1.8882   1.9069   1.9377   1.9755
   1.9940   2.0185   2.0376   2.0493   2.0805   2.1007   2.1480   2.1869
   2.2033   2.2098   2.2496   2.2841   2.3310   2.3689   2.3904   2.4421
   2.4784   2.4951   2.5181   2.5506   2.5788   2.6122   2.6420   2.6606
   2.6956   2.7224   2.7575   2.7839   2.8181   2.8620   2.8872   2.9118
   2.9488   3.0188   3.0425   3.0995   3.1507   3.1663   3.2938   3.4225
     cgsolve_all iterations  71    anorm=    0.68E-07
     cgsolve_all iterations  71    anorm=    0.70E-07
     cgsolve_all iterations  71    anorm=    0.72E-07

     End of magnetic susceptibility calculation

     f-sum rule (1st term):
          -463.5400         -0.0592          0.0016
            -0.0615       -463.6209          0.0200
             0.0017          0.0197       -463.6907

     f-sum rule (2nd term):
           -11.5040          0.0583         -0.0012
             0.0593        -11.5665         -0.0200
            -0.0020         -0.0197        -11.4962

     f-sum rule (should be  -475.1863):
          -475.0440         -0.0009          0.0004
            -0.0023       -475.1874         -0.0000
            -0.0003         -0.0000       -475.1869

     chi_bare pGv (HH) in paratec units:
      -124.279476      0.801330      0.660136
         0.718458   -124.810047      0.078619
         0.597417      0.200429   -122.334866

      -124.279476      0.801330      0.660136
         0.718458   -124.810047      0.078619
         0.597417      0.200429   -122.334866

     chi_bare vGv (VV) in paratec units:
      -121.219327      0.706680      0.535010
         0.706485   -122.090670      0.157716
         0.534837      0.157804   -119.717646

      -121.219327      0.706680      0.535010
         0.706485   -122.090670      0.157716
         0.534837      0.157804   -119.717646

     chi_bare pGv (HH) in 10^{-6} cm^3/mol:
          -590.5878          3.8080          3.1370
             3.4142       -593.1091          0.3736
             2.8390          0.9525       -581.3468

     chi_bare vGv (VV) in 10^{-6} cm^3/mol:
          -576.0457          3.3582          2.5424
             3.3573       -580.1864          0.7495
             2.5416          0.7499       -568.9095

     Contributions to the NMR chemical shifts: -------------------------------

     Macroscopic shape contribution in ppm:                    7.49
             7.5203         -0.0000         -0.0000
            -0.0000          7.5524         -0.0000
            -0.0000         -0.0000          7.4027


     Core contribution in ppm:

     Atom  1  O   pos: ( -0.162433  1.507636  0.174981)  core sigma:         271.07
     Atom  2  H   pos: ( -1.018733  1.569710  0.191584)  core sigma:           0.00
     Atom  3  H   pos: ( -0.209177  1.473307  0.313633)  core sigma:           0.00
     Atom  4  O   pos: (  0.277219  0.557043  0.342047)  core sigma:         271.07
     Atom  5  H   pos: (  0.261913  0.457654  0.448579)  core sigma:           0.00
     Atom  6  H   pos: (  0.391423  0.647799  0.387613)  core sigma:           0.00
     Atom  7  O   pos: ( -0.304647  1.410382  0.521273)  core sigma:         271.07
     Atom  8  H   pos: ( -0.399501  1.531669  0.532896)  core sigma:           0.00
     Atom  9  H   pos: ( -0.391447  1.296688  0.488493)  core sigma:           0.00
     Atom 10  O   pos: (  0.544119 -0.550593  1.565175)  core sigma:         271.07
     Atom 11  H   pos: (  0.491064 -0.692065  1.581026)  core sigma:           0.00
     Atom 12  H   pos: (  0.428442 -0.483167  1.494512)  core sigma:           0.00
     Atom 13  O   pos: (  0.632845 -0.504532  2.056871)  core sigma:         271.07
     Atom 14  H   pos: (  0.542146 -0.623463  2.017554)  core sigma:           0.00
     Atom 15  H   pos: (  0.435491  0.449385  0.147337)  core sigma:           0.00
     Atom 16  O   pos: ( -0.394293  0.873702  1.594538)  core sigma:         271.07
     Atom 17  H   pos: ( -0.488514  0.934368  1.499088)  core sigma:           0.00
     Atom 18  H   pos: ( -0.410679  0.718988  1.592725)  core sigma:           0.00
     Atom 19  O   pos: ( -0.004312  0.970870  0.424627)  core sigma:         271.07
     Atom 20  H   pos: (  0.126464  1.035465  0.425428)  core sigma:           0.00
     Atom 21  H   pos: ( -0.071757  0.999283  0.555186)  core sigma:           0.00
     Atom 22  O   pos: ( -0.444334  1.720311  0.010663)  core sigma:         271.07
     Atom 23  H   pos: ( -0.334236  1.637566  0.075213)  core sigma:           0.00
     Atom 24  H   pos: (  0.685730 -0.118400  0.091516)  core sigma:           0.00
     Atom 25  Ca  pos: ( -0.193335  1.331822  0.869700)  core sigma:        1265.05
     Atom 26  Si  pos: ( -0.698289  1.279582  0.735280)  core sigma:         837.79
     Atom 27  O   pos: ( -0.870569  1.202947  0.889380)  core sigma:         271.07
     Atom 28  O   pos: ( -0.538095  1.405884  0.866665)  core sigma:         271.07
     Atom 29  O   pos: ( -0.594479  1.082998  0.622318)  core sigma:         271.07
     Atom 30  O   pos: ( -0.794244  1.402613  0.545373)  core sigma:         271.07
     Atom 31  Ca  pos: (  0.726578 -0.059556  0.868802)  core sigma:        1265.05
     Atom 32  Si  pos: (  0.217653  0.015998  0.737786)  core sigma:         837.79
     Atom 33  O   pos: (  0.071033 -0.128120  0.869528)  core sigma:         271.07
     Atom 34  O   pos: (  0.401966  0.074510  0.884429)  core sigma:         271.07
     Atom 35  O   pos: (  0.285732 -0.073778  0.520618)  core sigma:         271.07
     Atom 36  Ca  pos: ( -0.362397  0.889657  1.136110)  core sigma:        1265.05
     Atom 37  Si  pos: ( -0.849503  0.843546  1.366359)  core sigma:         837.79
     Atom 38  O   pos: ( -0.669735  0.962393  1.252703)  core sigma:         271.07
     Atom 39  O   pos: ( -0.044074  0.815563  1.215332)  core sigma:         271.07
     Atom 40  O   pos: ( -0.875127  0.927176  1.594446)  core sigma:         271.07
     Atom 41  Ca  pos: (  0.581012 -0.513415  1.166836)  core sigma:        1265.05
     Atom 42  Si  pos: (  0.048956 -0.454063  1.363300)  core sigma:         837.79
     Atom 43  O   pos: ( -0.310127  1.229821  1.206320)  core sigma:         271.07
     Atom 44  O   pos: (  0.284210 -0.414418  1.307460)  core sigma:         271.07
     Atom 45  O   pos: ( -0.035354 -0.219184  1.356851)  core sigma:         271.07
     Atom 46  O   pos: (  0.016095 -0.523354  1.595172)  core sigma:         271.07
     Atom 47  Ca  pos: (  0.109167 -0.792757  1.765959)  core sigma:        1265.05
     Atom 48  Ca  pos: ( -0.678518  0.739730  1.849538)  core sigma:        1265.05
     Atom 49  Si  pos: (  0.481160 -0.197569  0.430410)  core sigma:         837.79
     Atom 50  O   pos: ( -0.778450  1.627284  0.208551)  core sigma:         271.07
     Atom 51  O   pos: (  0.691813 -0.109159  0.515415)  core sigma:         271.07
     Atom 52  O   pos: ( -0.073053 -0.090553  1.982106)  core sigma:         271.07
     Atom 53  H   pos: ( -0.007861 -0.004770  1.867944)  core sigma:           0.00
     Atom 54  H   pos: ( -0.264493  0.902801  0.042075)  core sigma:           0.00
     Atom 55  O   pos: ( -0.354258  1.083538  0.200905)  core sigma:         271.07
     Atom 56  H   pos: ( -0.227415  1.145784  0.238641)  core sigma:           0.00
     Atom 57  H   pos: ( -0.379665  0.974790  0.305310)  core sigma:           0.00
     Atom 58  O   pos: (  0.329767 -0.227182  1.806941)  core sigma:         271.07
     Atom 59  H   pos: (  0.226104 -0.250170  1.907308)  core sigma:           0.00
     Atom 60  H   pos: (  0.285112 -0.305107  1.691487)  core sigma:           0.00
     Atom 61  O   pos: ( -0.166640  0.242926  0.367910)  core sigma:         271.07
     Atom 62  H   pos: ( -0.043113  0.223272  0.447522)  core sigma:           0.00
     Atom 63  H   pos: (  0.757123  0.100079  0.408197)  core sigma:           0.00
     Atom 64  O   pos: ( -0.718156  1.103045  0.042264)  core sigma:         271.07
     Atom 65  H   pos: ( -0.808951  1.220124  0.018937)  core sigma:           0.00
     Atom 66  H   pos: ( -0.596352  1.146281  0.113230)  core sigma:           0.00
     Atom 67  O   pos: (  0.082890  0.134624  1.713586)  core sigma:         271.07
     Atom 68  H   pos: (  0.090678  0.287968  1.788315)  core sigma:           0.00
     Atom 69  H   pos: (  0.008893  0.145657  1.584507)  core sigma:           0.00
     Atom 70  O   pos: ( -0.031032  0.371674  0.032754)  core sigma:         271.07
     Atom 71  H   pos: ( -0.107918  0.297163  0.140459)  core sigma:           0.00
     Atom 72  H   pos: (  0.102984  0.305383  0.037101)  core sigma:           0.00
     Atom 73  Ca  pos: (  0.469048  0.410184  0.933381)  core sigma:        1265.05
     Atom 74  Si  pos: ( -0.014260  0.402978  0.799093)  core sigma:         837.79
     Atom 75  O   pos: ( -0.216547  0.308750  0.895322)  core sigma:         271.07
     Atom 76  O   pos: (  0.133406  0.469963  0.982172)  core sigma:         271.07
     Atom 77  O   pos: (  0.105139  0.227466  0.662026)  core sigma:         271.07
     Atom 78  O   pos: ( -0.039317  0.599607  0.661151)  core sigma:         271.07
     Atom 79  Ca  pos: (  0.107248  0.833493  0.888325)  core sigma:        1265.05
     Atom 80  Si  pos: ( -0.433190  0.893968  0.670514)  core sigma:         837.79
     Atom 81  O   pos: ( -0.544912  0.758809  0.840481)  core sigma:         271.07
     Atom 82  O   pos: ( -0.231547  0.992998  0.771081)  core sigma:         271.07
     Atom 83  O   pos: ( -0.401300  0.786096  0.452458)  core sigma:         271.07
     Atom 84  Ca  pos: (  0.275883 -0.056217  1.204218)  core sigma:        1265.05
     Atom 85  Si  pos: ( -0.230937 -0.060989  1.369807)  core sigma:         837.79
     Atom 86  O   pos: ( -0.113539  0.147952  1.343338)  core sigma:         271.07
     Atom 87  O   pos: (  0.616847 -0.149162  1.188735)  core sigma:         271.07
     Atom 88  O   pos: ( -0.337523 -0.084243  1.588241)  core sigma:         271.07
     Atom 89  Ca  pos: ( -0.091682  0.448879  1.242919)  core sigma:        1265.05
     Atom 90  Si  pos: ( -0.578355  0.468525  1.409620)  core sigma:         837.79
     Atom 91  O   pos: (  0.371184  0.216452  1.374067)  core sigma:         271.07
     Atom 92  O   pos: ( -0.426709  0.555930  1.235870)  core sigma:         271.07
     Atom 93  O   pos: (  0.206561  0.582337  1.397700)  core sigma:         271.07
     Atom 94  O   pos: ( -0.486742  0.504154  1.634426)  core sigma:         271.07
     Atom 95  Ca  pos: (  0.767658 -0.361341  1.769945)  core sigma:        1265.05
     Atom 96  Ca  pos: (  0.436608  0.117738  1.706779)  core sigma:        1265.05
     Atom 97  Ca  pos: ( -0.105217  0.639689  0.340544)  core sigma:        1265.05
     Atom 98  O   pos: (  0.386501 -0.791041  1.980236)  core sigma:         271.07
     Atom 99  H   pos: (  0.284422  0.032586  0.098101)  core sigma:           0.00
     Atom100  O   pos: (  0.134238  0.448459  1.886223)  core sigma:         271.07
     Atom101  H   pos: ( -0.083223  1.361660 -0.023786)  core sigma:           0.00

     Bare contribution in ppm:

     Atom  1  O   pos: ( -0.162433  1.507636  0.174981)  bare sigma:          64.90
            70.0162          1.8683         -4.4341
             0.4206         58.1093         -1.3573
            -6.5804         -3.5831         66.5748

     Atom  2  H   pos: ( -1.018733  1.569710  0.191584)  bare sigma:          12.38
            31.1251          9.3460          1.5730
             9.0426          2.1586          0.2271
             2.5268          0.4729          3.8547

     Atom  3  H   pos: ( -0.209177  1.473307  0.313633)  bare sigma:          11.81
             6.1190          4.0215        -11.7195
             4.0428          1.3181         -7.6061
           -12.8635         -8.4160         27.9870

     Atom  4  O   pos: (  0.277219  0.557043  0.342047)  bare sigma:          72.06
            76.6764          7.4265         -2.4218
             6.5277         71.0570          2.0135
            -1.1704          2.4416         68.4457

     Atom  5  H   pos: (  0.261913  0.457654  0.448579)  bare sigma:          19.54
            14.9052          3.3966         -2.5626
             4.5197         21.4069         -8.3858
            -3.8696         -8.4979         22.2945

     Atom  6  H   pos: (  0.391423  0.647799  0.387613)  bare sigma:          11.92
            20.7919         16.7014          6.1385
            15.9711         11.8173          5.4794
             7.0849          6.5787          3.1486

     Atom  7  O   pos: ( -0.304647  1.410382  0.521273)  bare sigma:          63.24
            60.9295         -1.7249         -5.1337
            -1.5256         63.4969          0.0287
            -5.5590          0.2843         65.2954

     Atom  8  H   pos: ( -0.399501  1.531669  0.532896)  bare sigma:          10.49
            12.3449        -16.2142         -1.6341
           -14.8036         19.9767          1.4565
            -1.4107          1.2936         -0.8651

     Atom  9  H   pos: ( -0.391447  1.296688  0.488493)  bare sigma:          17.94
            16.7562          7.9814         -0.5518
             6.6397         24.4053          2.5135
            -0.3843          2.8766         12.6521

     Atom 10  O   pos: (  0.544119 -0.550593  1.565175)  bare sigma:          62.26
            61.4037          3.8643          6.4903
             4.0478         66.3246          0.9040
             7.0121          1.7763         59.0390

     Atom 11  H   pos: (  0.491064 -0.692065  1.581026)  bare sigma:          12.01
             5.6665         11.4738         -0.6364
            10.1029         28.6862         -1.8837
            -0.3795         -1.4143          1.6694

     Atom 12  H   pos: (  0.428442 -0.483167  1.494512)  bare sigma:          12.70
            17.8019         -9.6319         12.6264
            -8.7413          7.1978         -6.8691
            11.8897         -7.1739         13.1033

     Atom 13  O   pos: (  0.632845 -0.504532  2.056871)  bare sigma:          66.10
            66.0260          6.6573         -4.7943
             9.1057         64.9673         -2.2781
            -4.2819          1.3386         67.3107

     Atom 14  H   pos: (  0.542146 -0.623463  2.017554)  bare sigma:          10.56
            12.1109         18.2412          4.6127
            16.8981         19.7766          6.6391
             4.4511          6.5943         -0.2142

     Atom 15  H   pos: (  0.435491  0.449385  0.147337)  bare sigma:          16.02
            15.2126         -6.0339        -10.8755
            -4.8215         11.3850          9.4580
            -9.7639         10.3753         21.4690

     Atom 16  O   pos: ( -0.394293  0.873702  1.594538)  bare sigma:          64.47
            61.8081          7.3552          5.9483
             7.2582         71.9171          1.7403
             5.3289          2.6978         59.6965

     Atom 17  H   pos: ( -0.488514  0.934368  1.499088)  bare sigma:          16.74
            18.0229         -5.4474          9.2151
            -4.2905         13.5485         -5.0270
             9.0251         -5.8487         18.6543

     Atom 18  H   pos: ( -0.410679  0.718988  1.592725)  bare sigma:           9.67
            -1.7204          8.0242          0.0263
             7.0422         32.2225         -2.3883
             0.2208         -0.6674         -1.4905

     Atom 19  O   pos: ( -0.004312  0.970870  0.424627)  bare sigma:          70.89
            71.9536          4.3815         -1.9361
             5.5006         69.5882          2.0258
            -2.4621          1.7697         71.1336

     Atom 20  H   pos: (  0.126464  1.035465  0.425428)  bare sigma:          17.68
            27.1187          7.7986         -0.6585
             8.6206         13.7913          0.2038
             0.9446          0.7610         12.1316

     Atom 21  H   pos: ( -0.071757  0.999283  0.555186)  bare sigma:          14.47
            14.4821          0.1608        -10.9035
            -0.8348          4.7976          3.7065
           -12.5065          2.7242         24.1396

     Atom 22  O   pos: ( -0.444334  1.720311  0.010663)  bare sigma:          68.89
            75.3002         -0.7821         -3.1781
             1.0865         64.8864         -4.8414
            -5.0261         -3.8153         66.4741

     Atom 23  H   pos: ( -0.334236  1.637566  0.075213)  bare sigma:          11.59
            20.3885        -14.1158         10.0784
           -14.3891          8.1940         -8.7499
            10.3482         -9.0152          6.1863

     Atom 24  H   pos: (  0.685730 -0.118400  0.091516)  bare sigma:          13.99
            24.6308          3.5438        -12.8306
             4.1222          1.8929         -2.9317
           -14.2754         -2.9308         15.4368

     Atom 25  Ca  pos: ( -0.193335  1.331822  0.869700)  bare sigma:         104.66
           105.9046         -3.2670          0.1988
            -4.2620        112.0652          0.4482
            -0.6660          0.0912         96.0189

     Atom 26  Si  pos: ( -0.698289  1.279582  0.735280)  bare sigma:         -27.98
           -27.0078          3.0403         -0.2046
             2.5867        -29.5856         -0.8209
             0.5319         -1.0703        -27.3330

     Atom 27  O   pos: ( -0.870569  1.202947  0.889380)  bare sigma:          31.83
            38.7136         -1.9582          1.7928
            -2.9612         36.8932         -0.1019
             4.4007          1.2371         19.8720

     Atom 28  O   pos: ( -0.538095  1.405884  0.866665)  bare sigma:          28.77
            32.5785         -0.5552         -3.9316
            -0.4422         33.3523         -0.6438
            -5.5965         -2.1106         20.3883

     Atom 29  O   pos: ( -0.594479  1.082998  0.622318)  bare sigma:          49.60
            48.9316         -8.8376         -0.7696
            -8.7129         55.0505          2.1189
            -0.9421          0.9758         44.8220

     Atom 30  O   pos: ( -0.794244  1.402613  0.545373)  bare sigma:          53.83
            47.0655         -3.8787          2.7421
            -2.2653         60.1323         -9.5436
             1.9288         -8.2986         54.3014

     Atom 31  Ca  pos: (  0.726578 -0.059556  0.868802)  bare sigma:         102.52
           102.6282         -2.1383         -1.9386
            -2.1735        101.0393          0.4841
            -2.8928          0.5439        103.8829

     Atom 32  Si  pos: (  0.217653  0.015998  0.737786)  bare sigma:         -28.08
           -27.3959          2.0887         -1.0154
             2.6892        -30.0972          0.3197
            -0.4862          0.5319        -26.7540

     Atom 33  O   pos: (  0.071033 -0.128120  0.869528)  bare sigma:          36.34
            42.3808          1.4346          1.8379
             1.7386         45.4333          1.8309
             4.4362          4.1890         21.2115

     Atom 34  O   pos: (  0.401966  0.074510  0.884429)  bare sigma:          30.12
            29.6559          1.1498         -1.5474
             1.3740         40.0296          1.4954
            -3.1615         -0.3474         20.6762

     Atom 35  O   pos: (  0.285732 -0.073778  0.520618)  bare sigma:          55.04
            52.2612         -7.4772         -7.3576
            -9.1296         53.1408          7.6670
            -7.6952          7.2011         59.7145

     Atom 36  Ca  pos: ( -0.362397  0.889657  1.136110)  bare sigma:          99.35
           107.2579         -3.0615          0.1327
            -2.7008         99.3794          0.9099
             0.7610          1.6259         91.4070

     Atom 37  Si  pos: ( -0.849503  0.843546  1.366359)  bare sigma:         -28.13
           -27.2141          2.2160          0.5895
             2.9229        -32.3762          1.5831
             0.8194          1.3270        -24.7857

     Atom 38  O   pos: ( -0.669735  0.962393  1.252703)  bare sigma:          32.22
            41.4585         -2.1057         -6.8133
            -4.7233         27.5054         -1.2148
            -6.7467         -3.3992         27.7016

     Atom 39  O   pos: ( -0.044074  0.815563  1.215332)  bare sigma:          30.83
            41.2476         -4.1065          3.4511
            -6.1242         21.0693         -1.4169
             0.5350         -0.1453         30.1653

     Atom 40  O   pos: ( -0.875127  0.927176  1.594446)  bare sigma:          31.32
            33.3524         -5.2832        -13.5304
            -3.9327         28.3612          1.4093
            -9.3076          3.1654         32.2599

     Atom 41  Ca  pos: (  0.581012 -0.513415  1.166836)  bare sigma:         101.75
           103.0447         -3.8695         -6.1952
            -3.8732        102.9992         -1.0884
            -5.7527         -1.0728         99.2210

     Atom 42  Si  pos: (  0.048956 -0.454063  1.363300)  bare sigma:         -27.97
           -27.0176          3.0674          0.5141
             3.6301        -32.2062          0.2454
             0.3683          0.6665        -24.6962

     Atom 43  O   pos: ( -0.310127  1.229821  1.206320)  bare sigma:          32.54
            27.3039          3.8775          2.1781
             4.4961         38.6862          3.8327
             1.8747          4.3922         31.6416

     Atom 44  O   pos: (  0.284210 -0.414418  1.307460)  bare sigma:          33.66
            37.7667         -4.0117         -0.4255
            -5.3466         29.2703         -0.2689
            -1.5955         -2.2022         33.9327

     Atom 45  O   pos: ( -0.035354 -0.219184  1.356851)  bare sigma:          46.88
            47.3634         -5.7051          0.2192
            -5.4606         50.6829         -0.4369
             0.0358         -0.1383         42.5814

     Atom 46  O   pos: (  0.016095 -0.523354  1.595172)  bare sigma:          26.28
            22.9273         -9.8945         -2.6256
            -8.5731         32.7644        -12.3738
            -3.7945        -11.1746         23.1401

     Atom 47  Ca  pos: (  0.109167 -0.792757  1.765959)  bare sigma:         101.43
           104.0883         -4.0942          0.9472
            -6.0965         98.6291         -5.7388
             2.2355         -7.4427        101.5685

     Atom 48  Ca  pos: ( -0.678518  0.739730  1.849538)  bare sigma:         105.03
           102.4802          4.4889         -3.1197
             3.7922        111.5165          0.0091
            -2.8490         -0.2906        101.1036

     Atom 49  Si  pos: (  0.481160 -0.197569  0.430410)  bare sigma:         -27.67
           -27.1268          1.2188          2.9726
             1.6367        -33.3602          0.3061
             2.3265          0.4449        -22.5342

     Atom 50  O   pos: ( -0.778450  1.627284  0.208551)  bare sigma:          45.34
            45.0058          1.8303          1.6112
             1.8193         32.5525         -4.1555
             2.0585         -2.3499         58.4469

     Atom 51  O   pos: (  0.691813 -0.109159  0.515415)  bare sigma:          42.66
            40.9430          2.2055          3.6844
             3.5520         40.7091         -0.2904
             4.8619         -0.0695         46.3376

     Atom 52  O   pos: ( -0.073053 -0.090553  1.982106)  bare sigma:          65.38
            60.2291          2.5407         -5.4247
             1.2290         64.6941          2.8240
            -5.5626          1.0581         71.2218

     Atom 53  H   pos: ( -0.007861 -0.004770  1.867944)  bare sigma:           9.05
             2.4166          8.5328        -12.0890
             8.7918          8.6463        -14.9171
           -11.6463        -14.0674         16.0752

     Atom 54  H   pos: ( -0.264493  0.902801  0.042075)  bare sigma:          14.34
             8.9212         -9.3432         -8.7561
            -9.7070         18.3295         12.7577
            -7.9677         11.7071         15.7552

     Atom 55  O   pos: ( -0.354258  1.083538  0.200905)  bare sigma:          66.53
            65.0288          1.5644          2.5274
             0.3976         69.8537         -2.9094
             1.1871         -2.5818         64.7163

     Atom 56  H   pos: ( -0.227415  1.145784  0.238641)  bare sigma:          18.33
            23.4705          7.0319          2.7910
             5.7884         17.6349          0.5683
             3.8534          0.8586         13.8895

     Atom 57  H   pos: ( -0.379665  0.974790  0.305310)  bare sigma:          11.21
             0.8469          3.6602         -3.1761
             4.4015         17.5134        -15.8888
            -3.8930        -16.7514         15.2564

     Atom 58  O   pos: (  0.329767 -0.227182  1.806941)  bare sigma:          73.97
            71.9761          2.8807         -3.1516
             2.2174         72.6821          2.6708
            -3.6607          2.4634         77.2560

     Atom 59  H   pos: (  0.226104 -0.250170  1.907308)  bare sigma:          18.43
            20.3457          1.8029        -10.8086
             1.8647         13.2635         -2.9274
            -9.0945         -1.5911         21.6920

     Atom 60  H   pos: (  0.285112 -0.305107  1.691487)  bare sigma:          18.80
            14.3583          3.5566          3.6100
             2.5948         17.2372          9.0215
             1.5261          8.4365         24.7978

     Atom 61  O   pos: ( -0.166640  0.242926  0.367910)  bare sigma:          66.56
            64.8698          7.4662          1.9319
             6.9595         65.3923         -6.4606
             0.9295         -5.9333         69.4076

     Atom 62  H   pos: ( -0.043113  0.223272  0.447522)  bare sigma:          15.79
            20.9257          0.0450         13.8064
            -0.7289          7.6073         -2.6449
            13.5920         -1.3808         18.8222

     Atom 63  H   pos: (  0.757123  0.100079  0.408197)  bare sigma:          11.39
             6.8559         13.7690         -3.3246
            14.5432         23.1505         -9.4404
            -4.1817        -10.0719          4.1720

     Atom 64  O   pos: ( -0.718156  1.103045  0.042264)  bare sigma:          72.10
            74.3315         -7.5481          5.8916
            -6.1135         66.3725          0.2517
             9.0372          0.8877         75.5923

     Atom 65  H   pos: ( -0.808951  1.220124  0.018937)  bare sigma:          13.81
            15.9751        -13.1771          6.9585
           -14.5144         17.6908         -5.1678
             6.8304         -4.2955          7.7544

     Atom 66  H   pos: ( -0.596352  1.146281  0.113230)  bare sigma:          15.52
            27.5099         -0.1493         12.4732
             1.7553          6.1435          1.9346
            13.1124          1.1421         12.9090

     Atom 67  O   pos: (  0.082890  0.134624  1.713586)  bare sigma:          53.42
            51.9668          5.5236         -0.8505
             5.7656         58.1780          5.6389
            -3.0011          3.8933         50.1181

     Atom 68  H   pos: (  0.090678  0.287968  1.788315)  bare sigma:           4.14
           -10.6781          5.9254          3.6216
             5.4961         22.8249         20.1806
             3.1987         18.5977          0.2694

     Atom 69  H   pos: (  0.008893  0.145657  1.584507)  bare sigma:          13.51
            10.6386          1.3192         11.9868
             1.2975          4.6098         -0.4466
            11.3526         -0.3580         25.2838

     Atom 70  O   pos: ( -0.031032  0.371674  0.032754)  bare sigma:          67.16
            69.0954         -1.7226         -7.8522
            -1.2490         63.9948         -2.5409
            -7.0959         -0.8741         68.3985

     Atom 71  H   pos: ( -0.107918  0.297163  0.140459)  bare sigma:          12.18
             7.6119          5.1843        -11.5421
             5.9852          6.1261        -10.7281
           -11.6259         -9.1256         22.8052

     Atom 72  H   pos: (  0.102984  0.305383  0.037101)  bare sigma:          15.71
            25.6142        -11.0011         -2.6028
           -11.2027         14.0342          1.6619
            -1.8718          1.7950          7.4862

     Atom 73  Ca  pos: (  0.469048  0.410184  0.933381)  bare sigma:          97.70
           101.9341         -3.3590          1.4132
            -3.2260        103.2217          4.5640
             1.6821          4.5701         87.9337

     Atom 74  Si  pos: ( -0.014260  0.402978  0.799093)  bare sigma:         -28.64
           -28.8919          2.5677         -0.2744
             2.3000        -28.0426         -2.7775
             0.0319         -3.8156        -28.9771

     Atom 75  O   pos: ( -0.216547  0.308750  0.895322)  bare sigma:          32.63
            40.7496         -1.2583         -2.9887
            -2.5869         36.6520          0.9473
            -2.4504          2.2861         20.4870

     Atom 76  O   pos: (  0.133406  0.469963  0.982172)  bare sigma:          25.82
            38.9895         -7.0517         -8.6645
            -9.8561         17.5709         -6.5982
           -10.5491         -4.2219         20.8848

     Atom 77  O   pos: (  0.105139  0.227466  0.662026)  bare sigma:          48.73
            45.8608         -8.7191         -0.7062
            -7.5976         53.4638          0.9725
             1.9838          1.2169         46.8725

     Atom 78  O   pos: ( -0.039317  0.599607  0.661151)  bare sigma:          24.15
            13.6089         -0.4002          3.9188
             1.4575          9.6878          0.4411
             4.1445         -3.5644         49.1520

     Atom 79  Ca  pos: (  0.107248  0.833493  0.888325)  bare sigma:         104.18
           101.7730          1.1832         -1.4101
             1.7400        109.6423          3.4359
            -2.2251          3.7820        101.1255

     Atom 80  Si  pos: ( -0.433190  0.893968  0.670514)  bare sigma:         -28.29
           -29.0551          3.1231         -1.4213
             3.7181        -31.0427          1.3772
            -1.4453          1.8410        -24.7722

     Atom 81  O   pos: ( -0.544912  0.758809  0.840481)  bare sigma:          30.53
            26.1981         -1.4313          2.5707
             1.0641         41.1982         -5.9981
             2.3423         -1.2147         24.2063

     Atom 82  O   pos: ( -0.231547  0.992998  0.771081)  bare sigma:          35.13
            32.5622         -0.1379         -5.6048
             2.9920         37.7691          1.7142
            -5.7854         -0.3978         35.0671

     Atom 83  O   pos: ( -0.401300  0.786096  0.452458)  bare sigma:          39.34
            44.1639         -1.6121         -9.1694
            -1.4308         38.7793          4.2297
            -6.6859          2.9122         35.0742

     Atom 84  Ca  pos: (  0.275883 -0.056217  1.204218)  bare sigma:         105.70
           101.1569          4.1913          1.7643
             4.2140        111.4518          4.6599
             1.6293          4.3759        104.4910

     Atom 85  Si  pos: ( -0.230937 -0.060989  1.369807)  bare sigma:         -27.84
           -29.1459          5.5315          0.1201
             5.8789        -27.8688          0.4093
            -0.1942         -0.3910        -26.4945

     Atom 86  O   pos: ( -0.113539  0.147952  1.343338)  bare sigma:          33.42
            14.3314          1.4142          0.8669
             7.2209         62.6328        -16.1499
            -2.2303        -17.8065         23.2972

     Atom 87  O   pos: (  0.616847 -0.149162  1.188735)  bare sigma:          28.38
            29.2574         -1.1263          1.7433
            -0.2429         22.8465         -0.7509
             0.9047         -1.5809         33.0427

     Atom 88  O   pos: ( -0.337523 -0.084243  1.588241)  bare sigma:          22.49
            19.4126        -16.6247          0.4357
           -17.0664         29.3649         -2.8669
             0.3841         -4.8446         18.6927

     Atom 89  Ca  pos: ( -0.091682  0.448879  1.242919)  bare sigma:          98.39
            96.0869          2.7029         -5.8890
             1.9313        110.3994         -9.0473
            -5.6315         -8.6583         88.6951

     Atom 90  Si  pos: ( -0.578355  0.468525  1.409620)  bare sigma:         -28.23
           -32.4144          3.1252          0.2052
             2.5946        -25.4879          0.8662
             0.2315          0.9562        -26.7855

     Atom 91  O   pos: (  0.371184  0.216452  1.374067)  bare sigma:          29.17
            15.3945         12.0182          5.9876
             9.0449         38.4800          8.2322
             6.5458         10.1850         33.6420

     Atom 92  O   pos: ( -0.426709  0.555930  1.235870)  bare sigma:          24.56
            22.3137          0.6321          0.3387
             0.4930         21.4633          3.3353
             0.8948          2.6717         29.9107

     Atom 93  O   pos: (  0.206561  0.582337  1.397700)  bare sigma:          47.38
            50.4470         -5.9080          4.8770
            -3.3856         46.9399          2.1827
             5.2984          0.9876         44.7422

     Atom 94  O   pos: ( -0.486742  0.504154  1.634426)  bare sigma:          38.70
            33.0346          0.7615         -0.7243
             0.6746         49.7535          3.5662
            -1.5133         -0.0688         33.3171

     Atom 95  Ca  pos: (  0.767658 -0.361341  1.769945)  bare sigma:         102.51
            96.9599         -3.1358         -2.0135
            -2.8965        105.0941         -4.2102
            -2.2709         -4.6406        105.4793

     Atom 96  Ca  pos: (  0.436608  0.117738  1.706779)  bare sigma:         100.63
            99.6117         -9.7665         -4.6053
            -9.5712         98.6413          2.9189
            -4.5483          3.6869        103.6505

     Atom 97  Ca  pos: ( -0.105217  0.639689  0.340544)  bare sigma:         108.98
           105.0182         -6.0945          1.2088
            -7.0783        104.3028          0.5169
             1.3195          1.7978        117.6165

     Atom 98  O   pos: (  0.386501 -0.791041  1.980236)  bare sigma:          47.55
            57.8802          0.2151          8.1334
            -0.1081         55.3249          9.0292
             2.6513          8.9254         29.4421

     Atom 99  H   pos: (  0.284422  0.032586  0.098101)  bare sigma:          18.63
            13.6456         -2.9935          3.2764
            -3.0613         19.2960         -7.3688
             3.4459         -8.6535         22.9545

     Atom100  O   pos: (  0.134238  0.448459  1.886223)  bare sigma:          44.87
            38.3099         10.0915          5.9256
            13.9243         62.0674          2.8344
             8.2354          3.7634         34.2275

     Atom101  H   pos: ( -0.083223  1.361660 -0.023786)  bare sigma:          14.98
            14.0433         -3.8701        -11.4891
            -3.0349         10.5414          6.4959
           -10.5005          7.1570         20.3592

     Diamagnetic contribution in ppm:

     Atom  1  O   pos: ( -0.162433  1.507636  0.174981)  dia sigma:          18.20
            18.5263          0.2979         -0.1537
             0.2979         17.7316         -0.1955
            -0.1537         -0.1955         18.3451

     Atom  2  H   pos: ( -1.018733  1.569710  0.191584)  dia sigma:           0.94
             0.9420         -0.0000         -0.0000
            -0.0000          0.9420         -0.0000
            -0.0000         -0.0000          0.9420

     Atom  3  H   pos: ( -0.209177  1.473307  0.313633)  dia sigma:           0.95
             0.9465         -0.0000         -0.0000
            -0.0000          0.9465         -0.0000
            -0.0000         -0.0000          0.9465

     Atom  4  O   pos: (  0.277219  0.557043  0.342047)  dia sigma:          17.99
            17.8278          0.4911          0.1009
             0.4911         18.1822         -0.4462
             0.1009         -0.4462         17.9740

     Atom  5  H   pos: (  0.261913  0.457654  0.448579)  dia sigma:           1.04
             1.0375         -0.0000         -0.0000
            -0.0000          1.0375         -0.0000
            -0.0000         -0.0000          1.0375

     Atom  6  H   pos: (  0.391423  0.647799  0.387613)  dia sigma:           0.90
             0.9040         -0.0000         -0.0000
            -0.0000          0.9040         -0.0000
            -0.0000         -0.0000          0.9040

     Atom  7  O   pos: ( -0.304647  1.410382  0.521273)  dia sigma:          18.06
            18.0677          0.1112          0.1072
             0.1112         18.6308          0.2413
             0.1072          0.2413         17.4791

     Atom  8  H   pos: ( -0.399501  1.531669  0.532896)  dia sigma:           0.89
             0.8883         -0.0000         -0.0000
            -0.0000          0.8883         -0.0000
            -0.0000         -0.0000          0.8883

     Atom  9  H   pos: ( -0.391447  1.296688  0.488493)  dia sigma:           1.03
             1.0286         -0.0000         -0.0000
            -0.0000          1.0286         -0.0000
            -0.0000         -0.0000          1.0286

     Atom 10  O   pos: (  0.544119 -0.550593  1.565175)  dia sigma:          18.12
            18.1290         -0.0692          0.2775
            -0.0692         18.5043         -0.3208
             0.2775         -0.3208         17.7203

     Atom 11  H   pos: (  0.491064 -0.692065  1.581026)  dia sigma:           0.93
             0.9277         -0.0000         -0.0000
            -0.0000          0.9277         -0.0000
            -0.0000         -0.0000          0.9277

     Atom 12  H   pos: (  0.428442 -0.483167  1.494512)  dia sigma:           0.94
             0.9441         -0.0000         -0.0000
            -0.0000          0.9441         -0.0000
            -0.0000         -0.0000          0.9441

     Atom 13  O   pos: (  0.632845 -0.504532  2.056871)  dia sigma:          18.16
            18.0680          0.1413         -0.3009
             0.1413         18.2888          0.5457
            -0.3009          0.5457         18.1335

     Atom 14  H   pos: (  0.542146 -0.623463  2.017554)  dia sigma:           0.89
             0.8900         -0.0000         -0.0000
            -0.0000          0.8900         -0.0000
            -0.0000         -0.0000          0.8900

     Atom 15  H   pos: (  0.435491  0.449385  0.147337)  dia sigma:           1.00
             0.9963         -0.0000         -0.0000
            -0.0000          0.9963         -0.0000
            -0.0000         -0.0000          0.9963

     Atom 16  O   pos: ( -0.394293  0.873702  1.594538)  dia sigma:          18.13
            17.9500         -0.2221          0.4417
            -0.2221         18.4633         -0.2737
             0.4417         -0.2737         17.9774

     Atom 17  H   pos: ( -0.488514  0.934368  1.499088)  dia sigma:           1.01
             1.0069         -0.0000         -0.0000
            -0.0000          1.0069         -0.0000
            -0.0000         -0.0000          1.0069

     Atom 18  H   pos: ( -0.410679  0.718988  1.592725)  dia sigma:           0.88
             0.8769         -0.0000         -0.0000
            -0.0000          0.8769         -0.0000
            -0.0000         -0.0000          0.8769

     Atom 19  O   pos: ( -0.004312  0.970870  0.424627)  dia sigma:          18.18
            18.5642          0.3797         -0.4029
             0.3797         17.7315          0.2195
            -0.4029          0.2195         18.2499

     Atom 20  H   pos: (  0.126464  1.035465  0.425428)  dia sigma:           1.02
             1.0215         -0.0000         -0.0000
            -0.0000          1.0215         -0.0000
            -0.0000         -0.0000          1.0215

     Atom 21  H   pos: ( -0.071757  0.999283  0.555186)  dia sigma:           0.96
             0.9617         -0.0000         -0.0000
            -0.0000          0.9617         -0.0000
            -0.0000         -0.0000          0.9617

     Atom 22  O   pos: ( -0.444334  1.720311  0.010663)  dia sigma:          18.20
            18.6388         -0.3253         -0.2184
            -0.3253         17.8177         -0.2445
            -0.2184         -0.2445         18.1580

     Atom 23  H   pos: ( -0.334236  1.637566  0.075213)  dia sigma:           0.92
             0.9177         -0.0000         -0.0000
            -0.0000          0.9177         -0.0000
            -0.0000         -0.0000          0.9177

     Atom 24  H   pos: (  0.685730 -0.118400  0.091516)  dia sigma:           0.95
             0.9474         -0.0000         -0.0000
            -0.0000          0.9474         -0.0000
            -0.0000         -0.0000          0.9474

     Atom 25  Ca  pos: ( -0.193335  1.331822  0.869700)  dia sigma:          -4.23
            -4.2396          0.0135         -0.0035
             0.0135         -4.2464          0.0014
            -0.0035          0.0014         -4.2067

     Atom 26  Si  pos: ( -0.698289  1.279582  0.735280)  dia sigma:           1.95
             1.9464         -0.0281         -0.0005
            -0.0281          1.9701          0.0042
            -0.0005          0.0042          1.9406

     Atom 27  O   pos: ( -0.870569  1.202947  0.889380)  dia sigma:          17.75
            17.7632          0.0195         -0.1447
             0.0195         17.6866         -0.0662
            -0.1447         -0.0662         17.7983

     Atom 28  O   pos: ( -0.538095  1.405884  0.866665)  dia sigma:          17.84
            17.8559          0.0696          0.1665
             0.0696         17.8748          0.1089
             0.1665          0.1089         17.7995

     Atom 29  O   pos: ( -0.594479  1.082998  0.622318)  dia sigma:          18.23
            18.2282         -0.2871         -0.0485
            -0.2871         18.4172          0.0936
            -0.0485          0.0936         18.0338

     Atom 30  O   pos: ( -0.794244  1.402613  0.545373)  dia sigma:          18.28
            18.0762          0.0009          0.0964
             0.0009         18.4247         -0.3155
             0.0964         -0.3155         18.3474

     Atom 31  Ca  pos: (  0.726578 -0.059556  0.868802)  dia sigma:          -4.23
            -4.2251          0.0103          0.0084
             0.0103         -4.2281          0.0006
             0.0084          0.0006         -4.2290

     Atom 32  Si  pos: (  0.217653  0.015998  0.737786)  dia sigma:           1.93
             1.9309         -0.0288          0.0014
            -0.0288          1.9572          0.0026
             0.0014          0.0026          1.9168

     Atom 33  O   pos: (  0.071033 -0.128120  0.869528)  dia sigma:          17.73
            17.6820          0.0631         -0.1228
             0.0631         17.7450         -0.1414
            -0.1228         -0.1414         17.7596

     Atom 34  O   pos: (  0.401966  0.074510  0.884429)  dia sigma:          17.86
            17.8919          0.0277          0.1403
             0.0277         17.7802          0.0702
             0.1403          0.0702         17.9084

     Atom 35  O   pos: (  0.285732 -0.073778  0.520618)  dia sigma:          18.34
            18.3733         -0.1869         -0.2262
            -0.1869         18.1583          0.1914
            -0.2262          0.1914         18.4913

     Atom 36  Ca  pos: ( -0.362397  0.889657  1.136110)  dia sigma:          -4.19
            -4.2213         -0.0043         -0.0020
            -0.0043         -4.1912         -0.0040
            -0.0020         -0.0040         -4.1565

     Atom 37  Si  pos: ( -0.849503  0.843546  1.366359)  dia sigma:           1.93
             1.9312         -0.0268         -0.0034
            -0.0268          1.9724         -0.0080
            -0.0034         -0.0080          1.8971

     Atom 38  O   pos: ( -0.669735  0.962393  1.252703)  dia sigma:          17.80
            17.8657          0.1272         -0.0706
             0.1272         17.7483         -0.1118
            -0.0706         -0.1118         17.7955

     Atom 39  O   pos: ( -0.044074  0.815563  1.215332)  dia sigma:          17.85
            17.8951          0.0512          0.1849
             0.0512         17.6954          0.0287
             0.1849          0.0287         17.9611

     Atom 40  O   pos: ( -0.875127  0.927176  1.594446)  dia sigma:          17.79
            17.7006          0.0322          0.0301
             0.0322         17.6951          0.0879
             0.0301          0.0879         17.9730

     Atom 41  Ca  pos: (  0.581012 -0.513415  1.166836)  dia sigma:          -4.21
            -4.2159          0.0035          0.0187
             0.0035         -4.2042          0.0084
             0.0187          0.0084         -4.1990

     Atom 42  Si  pos: (  0.048956 -0.454063  1.363300)  dia sigma:           1.93
             1.9210         -0.0261          0.0025
            -0.0261          1.9641         -0.0035
             0.0025         -0.0035          1.8954

     Atom 43  O   pos: ( -0.310127  1.229821  1.206320)  dia sigma:          17.78
            17.7261          0.0972          0.1250
             0.0972         17.7123          0.1388
             0.1250          0.1388         17.8947

     Atom 44  O   pos: (  0.284210 -0.414418  1.307460)  dia sigma:          17.77
            17.9264          0.0979         -0.0119
             0.0979         17.6418         -0.0722
            -0.0119         -0.0722         17.7414

     Atom 45  O   pos: ( -0.035354 -0.219184  1.356851)  dia sigma:          18.37
            18.4199         -0.2369         -0.0713
            -0.2369         18.5634         -0.0041
            -0.0713         -0.0041         18.1130

     Atom 46  O   pos: (  0.016095 -0.523354  1.595172)  dia sigma:          17.80
            17.7118         -0.0037         -0.0688
            -0.0037         17.6449         -0.0373
            -0.0688         -0.0373         18.0388

     Atom 47  Ca  pos: (  0.109167 -0.792757  1.765959)  dia sigma:          -4.21
            -4.2160          0.0142         -0.0106
             0.0142         -4.1950          0.0153
            -0.0106          0.0153         -4.2199

     Atom 48  Ca  pos: ( -0.678518  0.739730  1.849538)  dia sigma:          -4.22
            -4.2098         -0.0098          0.0062
            -0.0098         -4.2400         -0.0001
             0.0062         -0.0001         -4.2126

     Atom 49  Si  pos: (  0.481160 -0.197569  0.430410)  dia sigma:           1.92
             1.9139         -0.0159         -0.0192
            -0.0159          1.9605         -0.0063
            -0.0192         -0.0063          1.8807

     Atom 50  O   pos: ( -0.778450  1.627284  0.208551)  dia sigma:          17.71
            17.6777          0.0542          0.0190
             0.0542         17.4896         -0.0097
             0.0190         -0.0097         17.9481

     Atom 51  O   pos: (  0.691813 -0.109159  0.515415)  dia sigma:          17.69
            17.8325          0.0656          0.1283
             0.0656         17.6793          0.0134
             0.1283          0.0134         17.5613

     Atom 52  O   pos: ( -0.073053 -0.090553  1.982106)  dia sigma:          18.08
            17.8948         -0.1761         -0.5085
            -0.1761         18.1524          0.0324
            -0.5085          0.0324         18.1933

     Atom 53  H   pos: ( -0.007861 -0.004770  1.867944)  dia sigma:           0.86
             0.8586         -0.0000         -0.0000
            -0.0000          0.8586         -0.0000
            -0.0000         -0.0000          0.8586

     Atom 54  H   pos: ( -0.264493  0.902801  0.042075)  dia sigma:           0.97
             0.9686         -0.0000         -0.0000
            -0.0000          0.9686         -0.0000
            -0.0000         -0.0000          0.9686

     Atom 55  O   pos: ( -0.354258  1.083538  0.200905)  dia sigma:          18.04
            18.2281          0.5451          0.1155
             0.5451         18.0315         -0.2544
             0.1155         -0.2544         17.8501

     Atom 56  H   pos: ( -0.227415  1.145784  0.238641)  dia sigma:           1.03
             1.0302         -0.0000         -0.0000
            -0.0000          1.0302         -0.0000
            -0.0000         -0.0000          1.0302

     Atom 57  H   pos: ( -0.379665  0.974790  0.305310)  dia sigma:           0.92
             0.9156         -0.0000         -0.0000
            -0.0000          0.9156         -0.0000
            -0.0000         -0.0000          0.9156

     Atom 58  O   pos: (  0.329767 -0.227182  1.806941)  dia sigma:          18.07
            17.9477          0.3546         -0.3098
             0.3546         17.6183          0.3941
            -0.3098          0.3941         18.6345

     Atom 59  H   pos: (  0.226104 -0.250170  1.907308)  dia sigma:           1.03
             1.0340         -0.0000         -0.0000
            -0.0000          1.0340         -0.0000
            -0.0000         -0.0000          1.0340

     Atom 60  H   pos: (  0.285112 -0.305107  1.691487)  dia sigma:           1.03
             1.0311         -0.0000         -0.0000
            -0.0000          1.0311         -0.0000
            -0.0000         -0.0000          1.0311

     Atom 61  O   pos: ( -0.166640  0.242926  0.367910)  dia sigma:          18.11
            18.4612          0.3119          0.3264
             0.3119         18.0611         -0.2698
             0.3264         -0.2698         17.8007

     Atom 62  H   pos: ( -0.043113  0.223272  0.447522)  dia sigma:           1.00
             0.9985         -0.0000         -0.0000
            -0.0000          0.9985         -0.0000
            -0.0000         -0.0000          0.9985

     Atom 63  H   pos: (  0.757123  0.100079  0.408197)  dia sigma:           0.90
             0.9002         -0.0000         -0.0000
            -0.0000          0.9002         -0.0000
            -0.0000         -0.0000          0.9002

     Atom 64  O   pos: ( -0.718156  1.103045  0.042264)  dia sigma:          18.13
            18.4869         -0.2137          0.4788
            -0.2137         18.1544          0.0922
             0.4788          0.0922         17.7606

     Atom 65  H   pos: ( -0.808951  1.220124  0.018937)  dia sigma:           0.95
             0.9533         -0.0000         -0.0000
            -0.0000          0.9533         -0.0000
            -0.0000         -0.0000          0.9533

     Atom 66  H   pos: ( -0.596352  1.146281  0.113230)  dia sigma:           0.99
             0.9923         -0.0000         -0.0000
            -0.0000          0.9923         -0.0000
            -0.0000         -0.0000          0.9923

     Atom 67  O   pos: (  0.082890  0.134624  1.713586)  dia sigma:          18.09
            17.8257          0.0213          0.3736
             0.0213         18.0479          0.0856
             0.3736          0.0856         18.3999

     Atom 68  H   pos: (  0.090678  0.287968  1.788315)  dia sigma:           0.78
             0.7763         -0.0000         -0.0000
            -0.0000          0.7763         -0.0000
            -0.0000         -0.0000          0.7763

     Atom 69  H   pos: (  0.008893  0.145657  1.584507)  dia sigma:           0.96
             0.9646         -0.0000         -0.0000
            -0.0000          0.9646         -0.0000
            -0.0000         -0.0000          0.9646

     Atom 70  O   pos: ( -0.031032  0.371674  0.032754)  dia sigma:          18.00
            18.4552         -0.1508         -0.3111
            -0.1508         17.7556         -0.2586
            -0.3111         -0.2586         17.7781

     Atom 71  H   pos: ( -0.107918  0.297163  0.140459)  dia sigma:           0.92
             0.9245         -0.0000         -0.0000
            -0.0000          0.9245         -0.0000
            -0.0000         -0.0000          0.9245

     Atom 72  H   pos: (  0.102984  0.305383  0.037101)  dia sigma:           0.97
             0.9750         -0.0000         -0.0000
            -0.0000          0.9750         -0.0000
            -0.0000         -0.0000          0.9750

     Atom 73  Ca  pos: (  0.469048  0.410184  0.933381)  dia sigma:          -4.20
            -4.2207          0.0104         -0.0015
             0.0104         -4.2199         -0.0155
            -0.0015         -0.0155         -4.1587

     Atom 74  Si  pos: ( -0.014260  0.402978  0.799093)  dia sigma:           1.98
             1.9788         -0.0261         -0.0050
            -0.0261          1.9803          0.0353
            -0.0050          0.0353          1.9812

     Atom 75  O   pos: ( -0.216547  0.308750  0.895322)  dia sigma:          17.80
            17.8564          0.0995         -0.1261
             0.0995         17.7634         -0.0252
            -0.1261         -0.0252         17.7800

     Atom 76  O   pos: (  0.133406  0.469963  0.982172)  dia sigma:          17.80
            17.8152          0.0219          0.1252
             0.0219         17.7656          0.0796
             0.1252          0.0796         17.8292

     Atom 77  O   pos: (  0.105139  0.227466  0.662026)  dia sigma:          18.17
            18.0541         -0.2556         -0.0374
            -0.2556         18.3728          0.0014
            -0.0374          0.0014         18.0721

     Atom 78  O   pos: ( -0.039317  0.599607  0.661151)  dia sigma:          17.80
            17.6662          0.0154         -0.0185
             0.0154         17.9440         -0.1062
            -0.0185         -0.1062         17.7963

     Atom 79  Ca  pos: (  0.107248  0.833493  0.888325)  dia sigma:          -4.21
            -4.2008          0.0000         -0.0002
             0.0000         -4.2374         -0.0109
            -0.0002         -0.0109         -4.1965

     Atom 80  Si  pos: ( -0.433190  0.893968  0.670514)  dia sigma:           1.91
             1.9211         -0.0359          0.0100
            -0.0359          1.9374         -0.0128
             0.0100         -0.0128          1.8766

     Atom 81  O   pos: ( -0.544912  0.758809  0.840481)  dia sigma:          17.79
            17.7547          0.0606         -0.1036
             0.0606         17.7451         -0.0879
            -0.1036         -0.0879         17.8609

     Atom 82  O   pos: ( -0.231547  0.992998  0.771081)  dia sigma:          17.64
            17.7386          0.1127          0.0818
             0.1127         17.5013          0.0450
             0.0818          0.0450         17.6866

     Atom 83  O   pos: ( -0.401300  0.786096  0.452458)  dia sigma:          17.72
            17.5816          0.0592         -0.0426
             0.0592         17.6697          0.1354
            -0.0426          0.1354         17.8994

     Atom 84  Ca  pos: (  0.275883 -0.056217  1.204218)  dia sigma:          -4.21
            -4.2151         -0.0148          0.0037
            -0.0148         -4.2223         -0.0045
             0.0037         -0.0045         -4.1885

     Atom 85  Si  pos: ( -0.230937 -0.060989  1.369807)  dia sigma:           1.94
             1.9571         -0.0551          0.0045
            -0.0551          1.9495         -0.0033
             0.0045         -0.0033          1.9272

     Atom 86  O   pos: ( -0.113539  0.147952  1.343338)  dia sigma:          17.81
            17.8271          0.1808          0.0054
             0.1808         17.8358          0.0281
             0.0054          0.0281         17.7653

     Atom 87  O   pos: (  0.616847 -0.149162  1.188735)  dia sigma:          17.83
            17.8413          0.0962          0.1681
             0.0962         17.7714          0.0950
             0.1681          0.0950         17.8645

     Atom 88  O   pos: ( -0.337523 -0.084243  1.588241)  dia sigma:          17.85
            17.7800         -0.0333         -0.1343
            -0.0333         17.7406         -0.0330
            -0.1343         -0.0330         18.0215

     Atom 89  Ca  pos: ( -0.091682  0.448879  1.242919)  dia sigma:          -4.17
            -4.1742         -0.0125          0.0158
            -0.0125         -4.2043          0.0200
             0.0158          0.0200         -4.1382

     Atom 90  Si  pos: ( -0.578355  0.468525  1.409620)  dia sigma:           1.94
             1.9706         -0.0250         -0.0012
            -0.0250          1.9212         -0.0068
            -0.0012         -0.0068          1.9174

     Atom 91  O   pos: (  0.371184  0.216452  1.374067)  dia sigma:          17.80
            17.6286          0.0684          0.0356
             0.0684         18.0294          0.0120
             0.0356          0.0120         17.7369

     Atom 92  O   pos: ( -0.426709  0.555930  1.235870)  dia sigma:          17.88
            17.9120          0.1038         -0.1770
             0.1038         17.7928         -0.0848
            -0.1770         -0.0848         17.9419

     Atom 93  O   pos: (  0.206561  0.582337  1.397700)  dia sigma:          18.29
            18.3982         -0.2270          0.0215
            -0.2270         18.5305         -0.0584
             0.0215         -0.0584         17.9432

     Atom 94  O   pos: ( -0.486742  0.504154  1.634426)  dia sigma:          17.58
            17.4238          0.0772          0.0920
             0.0772         17.6000          0.0201
             0.0920          0.0201         17.7107

     Atom 95  Ca  pos: (  0.767658 -0.361341  1.769945)  dia sigma:          -4.23
            -4.2143          0.0056         -0.0009
             0.0056         -4.2381          0.0112
            -0.0009          0.0112         -4.2417

     Atom 96  Ca  pos: (  0.436608  0.117738  1.706779)  dia sigma:          -4.22
            -4.2132          0.0230          0.0148
             0.0230         -4.2071         -0.0029
             0.0148         -0.0029         -4.2259

     Atom 97  Ca  pos: ( -0.105217  0.639689  0.340544)  dia sigma:          -4.23
            -4.2180          0.0137         -0.0017
             0.0137         -4.2088         -0.0009
            -0.0017         -0.0009         -4.2559

     Atom 98  O   pos: (  0.386501 -0.791041  1.980236)  dia sigma:          17.72
            17.3951          0.0022          0.0514
             0.0022         17.6337         -0.3284
             0.0514         -0.3284         18.1336

     Atom 99  H   pos: (  0.284422  0.032586  0.098101)  dia sigma:           1.05
             1.0453         -0.0000         -0.0000
            -0.0000          1.0453         -0.0000
            -0.0000         -0.0000          1.0453

     Atom100  O   pos: (  0.134238  0.448459  1.886223)  dia sigma:          17.94
            18.0458         -0.0582         -0.3648
            -0.0582         17.7541          0.1949
            -0.3648          0.1949         18.0247

     Atom101  H   pos: ( -0.083223  1.361660 -0.023786)  dia sigma:           1.01
             1.0137         -0.0000         -0.0000
            -0.0000          1.0137         -0.0000
            -0.0000         -0.0000          1.0137

     Paramagnetic contribution in ppm:

     Atom  1  O   pos: ( -0.162433  1.507636  0.174981)  para sigma:         -35.83
           -23.9720          7.0266        -10.5991
             4.1065        -52.2601         -3.6437
           -15.6021         -8.4183        -31.2450

     Atom  2  H   pos: ( -1.018733  1.569710  0.191584)  para sigma:           0.00
             0.0000          0.0000          0.0000
             0.0000          0.0000          0.0000
             0.0000          0.0000          0.0000

     Atom  3  H   pos: ( -0.209177  1.473307  0.313633)  para sigma:           0.00
             0.0000          0.0000          0.0000
             0.0000          0.0000          0.0000
             0.0000          0.0000          0.0000

     Atom  4  O   pos: (  0.277219  0.557043  0.342047)  para sigma:         -16.81
            -7.6990         20.7670         -3.3381
            18.0221        -15.6478          0.2103
             0.5825          0.6876        -27.0742

     Atom  5  H   pos: (  0.261913  0.457654  0.448579)  para sigma:           0.00
             0.0000          0.0000          0.0000
             0.0000          0.0000          0.0000
             0.0000          0.0000          0.0000

     Atom  6  H   pos: (  0.391423  0.647799  0.387613)  para sigma:           0.00
             0.0000          0.0000          0.0000
             0.0000          0.0000          0.0000
             0.0000          0.0000          0.0000

     Atom  7  O   pos: ( -0.304647  1.410382  0.521273)  para sigma:         -38.81
           -43.6221         -5.4974         -7.6110
            -4.8308        -33.7975          2.4126
            -9.0092          2.8279        -39.0050

     Atom  8  H   pos: ( -0.399501  1.531669  0.532896)  para sigma:           0.00
             0.0000          0.0000          0.0000
             0.0000          0.0000          0.0000
             0.0000          0.0000          0.0000

     Atom  9  H   pos: ( -0.391447  1.296688  0.488493)  para sigma:           0.00
             0.0000          0.0000          0.0000
             0.0000          0.0000          0.0000
             0.0000          0.0000          0.0000

     Atom 10  O   pos: (  0.544119 -0.550593  1.565175)  para sigma:         -42.12
           -43.9664          8.5258         15.3183
             8.9421        -30.4108         -1.3667
            16.9201          0.8550        -51.9841

     Atom 11  H   pos: (  0.491064 -0.692065  1.581026)  para sigma:           0.00
             0.0000          0.0000          0.0000
             0.0000          0.0000          0.0000
             0.0000          0.0000          0.0000

     Atom 12  H   pos: (  0.428442 -0.483167  1.494512)  para sigma:           0.00
             0.0000          0.0000          0.0000
             0.0000          0.0000          0.0000
             0.0000          0.0000          0.0000

     Atom 13  O   pos: (  0.632845 -0.504532  2.056871)  para sigma:         -33.55
           -36.4116         15.0912        -12.8844
            20.7687        -32.9922         -1.7918
           -11.9655          6.2492        -31.2469

     Atom 14  H   pos: (  0.542146 -0.623463  2.017554)  para sigma:           0.00
             0.0000          0.0000          0.0000
             0.0000          0.0000          0.0000
             0.0000          0.0000          0.0000

     Atom 15  H   pos: (  0.435491  0.449385  0.147337)  para sigma:           0.00
             0.0000          0.0000          0.0000
             0.0000          0.0000          0.0000
             0.0000          0.0000          0.0000

     Atom 16  O   pos: ( -0.394293  0.873702  1.594538)  para sigma:         -36.41
           -44.2754         12.5175         13.4055
            12.0374        -15.3324          2.5184
            12.4874          4.6318        -49.6272

     Atom 17  H   pos: ( -0.488514  0.934368  1.499088)  para sigma:           0.00
             0.0000          0.0000          0.0000
             0.0000          0.0000          0.0000
             0.0000          0.0000          0.0000

     Atom 18  H   pos: ( -0.410679  0.718988  1.592725)  para sigma:           0.00
             0.0000          0.0000          0.0000
             0.0000          0.0000          0.0000
             0.0000          0.0000          0.0000

     Atom 19  O   pos: ( -0.004312  0.970870  0.424627)  para sigma:         -20.47
           -17.3265         10.4981         -8.7770
            14.1554        -25.5518          5.1394
           -10.4289          5.2950        -18.5253

     Atom 20  H   pos: (  0.126464  1.035465  0.425428)  para sigma:           0.00
             0.0000          0.0000          0.0000
             0.0000          0.0000          0.0000
             0.0000          0.0000          0.0000

     Atom 21  H   pos: ( -0.071757  0.999283  0.555186)  para sigma:           0.00
             0.0000          0.0000          0.0000
             0.0000          0.0000          0.0000
             0.0000          0.0000          0.0000

     Atom 22  O   pos: ( -0.444334  1.720311  0.010663)  para sigma:         -27.93
           -12.3842         -5.6496         -9.3381
            -1.7957        -35.5980        -11.3922
           -12.6219         -8.4984        -35.8191

     Atom 23  H   pos: ( -0.334236  1.637566  0.075213)  para sigma:           0.00
             0.0000          0.0000          0.0000
             0.0000          0.0000          0.0000
             0.0000          0.0000          0.0000

     Atom 24  H   pos: (  0.685730 -0.118400  0.091516)  para sigma:           0.00
             0.0000          0.0000          0.0000
             0.0000          0.0000          0.0000
             0.0000          0.0000          0.0000

     Atom 25  Ca  pos: ( -0.193335  1.331822  0.869700)  para sigma:        -477.62
          -479.3651        -11.6442         -3.1391
           -14.3360       -448.2837          0.9255
            -6.1975          1.5775       -505.2107

     Atom 26  Si  pos: ( -0.698289  1.279582  0.735280)  para sigma:        -403.06
          -391.8998         21.0672         -3.4730
            17.1742       -415.2192         -1.9488
             3.5628         -4.8937       -402.0604

     Atom 27  O   pos: ( -0.870569  1.202947  0.889380)  para sigma:        -104.11
           -89.7204         -3.8640         -0.2269
            -5.8652        -93.8710         -1.8562
             6.3650          0.9595       -128.7523

     Atom 28  O   pos: ( -0.538095  1.405884  0.866665)  para sigma:        -111.56
          -102.6344          0.4323         -5.0740
             1.0672       -100.4429          1.3995
            -9.3550         -2.1703       -131.6123

     Atom 29  O   pos: ( -0.594479  1.082998  0.622318)  para sigma:         -67.28
           -70.6106        -22.5891         -1.4748
           -22.1163        -52.9129          5.8294
            -2.0837          3.5040        -78.3129

     Atom 30  O   pos: ( -0.794244  1.402613  0.545373)  para sigma:         -59.85
           -77.8550         -9.0721          6.8907
            -5.3902        -45.2779        -23.7174
             4.5675        -20.5766        -56.4298

     Atom 31  Ca  pos: (  0.726578 -0.059556  0.868802)  para sigma:        -489.52
          -488.4659         -1.4155         -5.1664
            -1.4141       -501.8685          0.5225
            -7.6807          1.6803       -478.2144

     Atom 32  Si  pos: (  0.217653  0.015998  0.737786)  para sigma:        -404.37
          -395.2749         20.0405         -6.6440
            23.7005       -414.4619         -0.9399
            -1.0484          1.8125       -403.3789

     Atom 33  O   pos: (  0.071033 -0.128120  0.869528)  para sigma:         -93.16
           -80.8961          4.2803          0.6798
             4.8496        -72.7642          0.7878
             7.5699          7.2501       -125.8339

     Atom 34  O   pos: (  0.401966  0.074510  0.884429)  para sigma:        -109.27
          -110.5472          3.9604         -0.9764
             3.7773        -89.0116          3.6152
            -4.5081         -0.5891       -128.2459

     Atom 35  O   pos: (  0.285732 -0.073778  0.520618)  para sigma:         -57.47
           -64.2808        -16.5696        -18.0443
           -21.2779        -61.2008         18.7963
           -19.0183         16.6012        -46.9239

     Atom 36  Ca  pos: ( -0.362397  0.889657  1.136110)  para sigma:        -503.38
          -481.2460        -24.7289          5.5684
           -19.6945       -509.1629          5.9904
             7.8717          7.7546       -519.7238

     Atom 37  Si  pos: ( -0.849503  0.843546  1.366359)  para sigma:        -406.03
          -397.5855          9.1169         -2.7714
            15.8363       -436.4300          9.6242
            -0.7297          7.5636       -384.0740

     Atom 38  O   pos: ( -0.669735  0.962393  1.252703)  para sigma:        -102.43
           -79.8769         -1.5591        -18.4150
            -8.2237       -112.8236         -4.6837
           -18.8144         -9.6176       -114.6020

     Atom 39  O   pos: ( -0.044074  0.815563  1.215332)  para sigma:        -106.66
           -83.7962         -8.3125         10.7557
           -13.8733       -129.4283         -4.1321
             4.1577         -0.4029       -106.7493

     Atom 40  O   pos: ( -0.875127  0.927176  1.594446)  para sigma:        -104.90
          -101.5293        -12.0085        -29.7658
            -7.6493       -112.4730          4.5326
           -20.3296          8.1886       -100.6926

     Atom 41  Ca  pos: (  0.581012 -0.513415  1.166836)  para sigma:        -491.31
          -488.4850        -21.6320        -18.6524
           -20.7104       -484.2061         -1.2427
           -17.0271          1.5157       -501.2447

     Atom 42  Si  pos: (  0.048956 -0.454063  1.363300)  para sigma:        -404.73
          -398.0408         20.7499          2.0750
            26.3034       -434.5819          1.2341
             1.3120          5.5137       -381.5609

     Atom 43  O   pos: ( -0.310127  1.229821  1.206320)  para sigma:        -100.57
          -113.4973          9.1086          6.3597
            11.0182        -86.0956         11.0079
             6.0284         11.9715       -102.1066

     Atom 44  O   pos: (  0.284210 -0.414418  1.307460)  para sigma:         -98.24
           -87.1298         -6.3558         -3.1187
           -10.1774       -108.2572          0.4054
            -6.1492         -4.1034        -99.3183

     Atom 45  O   pos: ( -0.035354 -0.219184  1.356851)  para sigma:         -74.83
           -74.0801        -15.5308          0.5436
           -14.5551        -65.9654         -0.8287
            -0.1602         -0.0015        -84.4458

     Atom 46  O   pos: (  0.016095 -0.523354  1.595172)  para sigma:        -115.04
          -124.5298        -21.7864         -7.5728
           -18.7915       -101.6643        -30.7088
            -9.9939        -26.5594       -118.9187

     Atom 47  Ca  pos: (  0.109167 -0.792757  1.765959)  para sigma:        -498.41
          -485.1019        -14.5338         -0.4050
           -20.1962       -498.6974        -25.3527
             2.1921        -34.1577       -511.4408

     Atom 48  Ca  pos: ( -0.678518  0.739730  1.849538)  para sigma:        -463.95
          -466.5597         12.4137        -11.3471
             9.9859       -440.4453          0.6977
            -9.3647         -1.2348       -484.8397

     Atom 49  Si  pos: (  0.481160 -0.197569  0.430410)  para sigma:        -404.74
          -406.6792         11.5939         23.7267
            14.5794       -433.5658         12.5446
            13.3196         10.9476       -373.9793

     Atom 50  O   pos: ( -0.778450  1.627284  0.208551)  para sigma:         -71.30
           -77.4411          3.5042          3.1604
             2.8694        -98.4659         -8.0998
             5.3086         -3.7552        -38.0047

     Atom 51  O   pos: (  0.691813 -0.109159  0.515415)  para sigma:         -78.47
           -78.5414          6.7172         10.3786
             9.3239        -85.6746          2.1239
            13.3174          2.4604        -71.1956

     Atom 52  O   pos: ( -0.073053 -0.090553  1.982106)  para sigma:         -35.01
           -45.6495          5.1400        -14.6168
             1.9732        -36.2952          5.3507
           -16.1516          1.5564        -23.0776

     Atom 53  H   pos: ( -0.007861 -0.004770  1.867944)  para sigma:           0.00
             0.0000          0.0000          0.0000
             0.0000          0.0000          0.0000
             0.0000          0.0000          0.0000

     Atom 54  H   pos: ( -0.264493  0.902801  0.042075)  para sigma:           0.00
             0.0000          0.0000          0.0000
             0.0000          0.0000          0.0000
             0.0000          0.0000          0.0000

     Atom 55  O   pos: ( -0.354258  1.083538  0.200905)  para sigma:         -30.09
           -33.6240          7.5401          5.0323
             6.1324        -20.8785        -10.8794
             1.2574         -9.8161        -35.7719

     Atom 56  H   pos: ( -0.227415  1.145784  0.238641)  para sigma:           0.00
             0.0000          0.0000          0.0000
             0.0000          0.0000          0.0000
             0.0000          0.0000          0.0000

     Atom 57  H   pos: ( -0.379665  0.974790  0.305310)  para sigma:           0.00
             0.0000          0.0000          0.0000
             0.0000          0.0000          0.0000
             0.0000          0.0000          0.0000

     Atom 58  O   pos: (  0.329767 -0.227182  1.806941)  para sigma:         -12.06
           -17.3817          9.1371         -7.5776
             8.3593        -18.6939          9.1942
            -8.3990          8.5010         -0.0918

     Atom 59  H   pos: (  0.226104 -0.250170  1.907308)  para sigma:           0.00
             0.0000          0.0000          0.0000
             0.0000          0.0000          0.0000
             0.0000          0.0000          0.0000

     Atom 60  H   pos: (  0.285112 -0.305107  1.691487)  para sigma:           0.00
             0.0000          0.0000          0.0000
             0.0000          0.0000          0.0000
             0.0000          0.0000          0.0000

     Atom 61  O   pos: ( -0.166640  0.242926  0.367910)  para sigma:         -31.90
           -30.0216         15.9408          5.7893
            14.6672        -34.2589        -13.9009
             3.7648        -13.9392        -31.4071

     Atom 62  H   pos: ( -0.043113  0.223272  0.447522)  para sigma:           0.00
             0.0000          0.0000          0.0000
             0.0000          0.0000          0.0000
             0.0000          0.0000          0.0000

     Atom 63  H   pos: (  0.757123  0.100079  0.408197)  para sigma:           0.00
             0.0000          0.0000          0.0000
             0.0000          0.0000          0.0000
             0.0000          0.0000          0.0000

     Atom 64  O   pos: ( -0.718156  1.103045  0.042264)  para sigma:         -19.06
           -10.0547        -18.0692         14.2349
           -15.1644        -29.8859         -0.2949
            21.7665          1.4724        -17.2443

     Atom 65  H   pos: ( -0.808951  1.220124  0.018937)  para sigma:           0.00
             0.0000          0.0000          0.0000
             0.0000          0.0000          0.0000
             0.0000          0.0000          0.0000

     Atom 66  H   pos: ( -0.596352  1.146281  0.113230)  para sigma:           0.00
             0.0000          0.0000          0.0000
             0.0000          0.0000          0.0000
             0.0000          0.0000          0.0000

     Atom 67  O   pos: (  0.082890  0.134624  1.713586)  para sigma:         -60.35
           -63.3443          9.0242         -0.7719
            10.0965        -50.0462         14.8952
            -5.3082         10.2312        -67.6625

     Atom 68  H   pos: (  0.090678  0.287968  1.788315)  para sigma:           0.00
             0.0000          0.0000          0.0000
             0.0000          0.0000          0.0000
             0.0000          0.0000          0.0000

     Atom 69  H   pos: (  0.008893  0.145657  1.584507)  para sigma:           0.00
             0.0000          0.0000          0.0000
             0.0000          0.0000          0.0000
             0.0000          0.0000          0.0000

     Atom 70  O   pos: ( -0.031032  0.371674  0.032754)  para sigma:         -30.77
           -22.1853         -3.3437        -19.0849
            -2.4176        -39.4274         -7.0814
           -18.0574         -5.0991        -30.6962

     Atom 71  H   pos: ( -0.107918  0.297163  0.140459)  para sigma:           0.00
             0.0000          0.0000          0.0000
             0.0000          0.0000          0.0000
             0.0000          0.0000          0.0000

     Atom 72  H   pos: (  0.102984  0.305383  0.037101)  para sigma:           0.00
             0.0000          0.0000          0.0000
             0.0000          0.0000          0.0000
             0.0000          0.0000          0.0000

     Atom 73  Ca  pos: (  0.469048  0.410184  0.933381)  para sigma:        -512.79
          -510.7326        -10.2131          6.4723
           -10.6568       -494.5970         11.7189
             6.5405          9.0748       -533.0354

     Atom 74  Si  pos: ( -0.014260  0.402978  0.799093)  para sigma:        -409.43
          -404.4885         15.4384          1.1499
            13.7266       -410.1172        -22.1684
             3.8909        -34.5026       -413.6881

     Atom 75  O   pos: ( -0.216547  0.308750  0.895322)  para sigma:        -102.18
           -82.0396         -1.2348         -8.2303
            -4.4401        -96.1719          0.4826
            -5.8114          2.6483       -128.3397

     Atom 76  O   pos: (  0.133406  0.469963  0.982172)  para sigma:        -117.74
           -88.6133        -14.4822        -16.8091
           -22.2239       -137.3311        -14.1651
           -22.0316         -8.9864       -127.2609

     Atom 77  O   pos: (  0.105139  0.227466  0.662026)  para sigma:         -70.14
           -76.0815        -20.5377         -3.4979
           -17.8219        -58.5963          3.4434
             1.7765          3.4665        -75.7438

     Atom 78  O   pos: ( -0.039317  0.599607  0.661151)  para sigma:        -120.20
          -142.9480         -0.3462          8.5381
             4.1945       -151.8302         -1.6098
             8.7813        -11.6815        -65.8145

     Atom 79  Ca  pos: (  0.107248  0.833493  0.888325)  para sigma:        -471.19
          -477.7671          7.4514         -8.5321
             7.6241       -460.4343         11.1478
            -9.5556         13.9646       -475.3788

     Atom 80  Si  pos: ( -0.433190  0.893968  0.670514)  para sigma:        -412.60
          -421.1367         23.8223         -4.0737
            25.7407       -425.9936          7.8161
            -7.8883         15.4523       -390.6779

     Atom 81  O   pos: ( -0.544912  0.758809  0.840481)  para sigma:        -106.85
          -118.7690         -2.8212          4.6371
             3.0051        -82.4744        -14.9985
             4.0343         -3.6725       -119.2961

     Atom 82  O   pos: ( -0.231547  0.992998  0.771081)  para sigma:         -93.72
           -98.6445          2.1373         -8.9206
             9.3515        -87.7807          4.6478
            -9.5747         -0.0798        -94.7301

     Atom 83  O   pos: ( -0.401300  0.786096  0.452458)  para sigma:         -85.80
           -78.7916         -5.3821        -20.6188
            -4.9930        -87.7033         10.9839
           -15.0368          7.8776        -90.9166

     Atom 84  Ca  pos: (  0.275883 -0.056217  1.204218)  para sigma:        -461.86
          -495.7825         15.1904         14.6137
            12.4117       -438.5790         22.9390
            11.7152         23.6067       -451.2182

     Atom 85  Si  pos: ( -0.230937 -0.060989  1.369807)  para sigma:        -402.65
          -414.9863         40.2078          0.9427
            38.3395       -404.3752          0.7083
             0.7130         -2.0095       -388.5761

     Atom 86  O   pos: ( -0.113539  0.147952  1.343338)  para sigma:         -99.10
          -143.0280          5.1017         -0.0140
            19.7017        -30.4349        -35.4532
            -7.7354        -39.4408       -123.8239

     Atom 87  O   pos: (  0.616847 -0.149162  1.188735)  para sigma:        -110.54
          -108.4375         -1.4834          6.7847
             0.4913       -124.1212         -0.6460
             5.3915         -1.7066        -99.0722

     Atom 88  O   pos: ( -0.337523 -0.084243  1.588241)  para sigma:        -124.85
          -133.2410        -36.4044         -0.7657
           -37.7902       -111.3955         -5.0517
            -0.9759         -9.4210       -129.9020

     Atom 89  Ca  pos: ( -0.091682  0.448879  1.242919)  para sigma:        -502.22
          -513.3687          2.1311        -23.4372
            -1.6981       -463.0398        -37.7703
           -19.3520        -33.9862       -530.2631

     Atom 90  Si  pos: ( -0.578355  0.468525  1.409620)  para sigma:        -408.17
          -425.2032         24.5299          1.1489
            17.6873       -401.0661          8.0443
             1.5066          7.2197       -398.2385

     Atom 91  O   pos: (  0.371184  0.216452  1.374067)  para sigma:        -108.18
          -139.7927         29.3237         13.7846
            21.2745        -84.0189         18.4162
            14.9685         23.7602       -100.7215

     Atom 92  O   pos: ( -0.426709  0.555930  1.235870)  para sigma:        -121.28
          -126.0013          2.5051         -1.0619
             2.1513       -129.8126          5.8540
             0.5625          3.4814       -108.0165

     Atom 93  O   pos: (  0.206561  0.582337  1.397700)  para sigma:         -73.68
           -65.6083        -14.8359          8.4169
            -9.1182        -73.7235          3.5495
             9.6076          0.9951        -81.7117

     Atom 94  O   pos: ( -0.486742  0.504154  1.634426)  para sigma:         -86.10
           -96.8519          1.8028          2.1689
             1.1636        -66.8249          8.6638
            -0.0514          0.1308        -94.6369

     Atom 95  Ca  pos: (  0.767658 -0.361341  1.769945)  para sigma:        -490.55
          -515.5385        -20.7093        -27.7940
           -18.7215       -478.8633        -14.0202
           -29.6332        -15.8586       -477.2552

     Atom 96  Ca  pos: (  0.436608  0.117738  1.706779)  para sigma:        -494.98
          -499.5034        -38.5246        -12.7048
           -36.7378       -503.9984         22.4098
           -10.7729         24.8703       -481.4412

     Atom 97  Ca  pos: ( -0.105217  0.639689  0.340544)  para sigma:        -440.28
          -447.9085        -18.9884         -1.3894
           -20.3673       -450.4114          4.2892
             0.2805          7.9229       -422.5224

     Atom 98  O   pos: (  0.386501 -0.791041  1.980236)  para sigma:         -66.78
           -45.2581          0.1832         18.3121
             1.4999        -51.3865         17.3682
             5.0456         17.8758       -103.7099

     Atom 99  H   pos: (  0.284422  0.032586  0.098101)  para sigma:           0.00
             0.0000          0.0000          0.0000
             0.0000          0.0000          0.0000
             0.0000          0.0000          0.0000

     Atom100  O   pos: (  0.134238  0.448459  1.886223)  para sigma:         -76.53
           -87.5618         21.7962         12.3987
            29.7498        -42.2137          5.9154
            17.3165          7.8284        -99.8220

     Atom101  H   pos: ( -0.083223  1.361660 -0.023786)  para sigma:           0.00
             0.0000          0.0000          0.0000
             0.0000          0.0000          0.0000
             0.0000          0.0000          0.0000

     Paramagnetic US occ-occ contribution in ppm:

     Atom  1  O   pos: ( -0.162433  1.507636  0.174981)  para_oo sigma:          -1.27
            -1.2046         -0.0771         -0.0067
            -0.1404         -1.3158          0.0476
            -0.0447          0.0189         -1.2771

     Atom  2  H   pos: ( -1.018733  1.569710  0.191584)  para_oo sigma:           0.00
             0.0000          0.0000          0.0000
             0.0000          0.0000          0.0000
             0.0000          0.0000          0.0000

     Atom  3  H   pos: ( -0.209177  1.473307  0.313633)  para_oo sigma:           0.00
             0.0000          0.0000          0.0000
             0.0000          0.0000          0.0000
             0.0000          0.0000          0.0000

     Atom  4  O   pos: (  0.277219  0.557043  0.342047)  para_oo sigma:          -0.66
            -0.6644          0.1372         -0.0115
             0.1769         -0.6256          0.0130
            -0.0447          0.0312         -0.6777

     Atom  5  H   pos: (  0.261913  0.457654  0.448579)  para_oo sigma:           0.00
             0.0000          0.0000          0.0000
             0.0000          0.0000          0.0000
             0.0000          0.0000          0.0000

     Atom  6  H   pos: (  0.391423  0.647799  0.387613)  para_oo sigma:           0.00
             0.0000          0.0000          0.0000
             0.0000          0.0000          0.0000
             0.0000          0.0000          0.0000

     Atom  7  O   pos: ( -0.304647  1.410382  0.521273)  para_oo sigma:          -0.78
            -0.8742         -0.1283         -0.2144
            -0.0895         -0.6228          0.0445
            -0.2132          0.0413         -0.8368

     Atom  8  H   pos: ( -0.399501  1.531669  0.532896)  para_oo sigma:           0.00
             0.0000          0.0000          0.0000
             0.0000          0.0000          0.0000
             0.0000          0.0000          0.0000

     Atom  9  H   pos: ( -0.391447  1.296688  0.488493)  para_oo sigma:           0.00
             0.0000          0.0000          0.0000
             0.0000          0.0000          0.0000
             0.0000          0.0000          0.0000

     Atom 10  O   pos: (  0.544119 -0.550593  1.565175)  para_oo sigma:          -0.52
            -0.5758         -0.4061          0.1756
            -0.3099         -0.1770         -0.3045
             0.0681         -0.2731         -0.8202

     Atom 11  H   pos: (  0.491064 -0.692065  1.581026)  para_oo sigma:           0.00
             0.0000          0.0000          0.0000
             0.0000          0.0000          0.0000
             0.0000          0.0000          0.0000

     Atom 12  H   pos: (  0.428442 -0.483167  1.494512)  para_oo sigma:           0.00
             0.0000          0.0000          0.0000
             0.0000          0.0000          0.0000
             0.0000          0.0000          0.0000

     Atom 13  O   pos: (  0.632845 -0.504532  2.056871)  para_oo sigma:          -0.41
            -0.3822          0.0394          0.1743
             0.0036         -0.0680          0.5947
             0.2204          0.5161         -0.7844

     Atom 14  H   pos: (  0.542146 -0.623463  2.017554)  para_oo sigma:           0.00
             0.0000          0.0000          0.0000
             0.0000          0.0000          0.0000
             0.0000          0.0000          0.0000

     Atom 15  H   pos: (  0.435491  0.449385  0.147337)  para_oo sigma:           0.00
             0.0000          0.0000          0.0000
             0.0000          0.0000          0.0000
             0.0000          0.0000          0.0000

     Atom 16  O   pos: ( -0.394293  0.873702  1.594538)  para_oo sigma:          -0.43
            -0.7259         -0.2274         -0.0255
            -0.2489          0.1663         -0.3386
            -0.0477         -0.2323         -0.7289

     Atom 17  H   pos: ( -0.488514  0.934368  1.499088)  para_oo sigma:           0.00
             0.0000          0.0000          0.0000
             0.0000          0.0000          0.0000
             0.0000          0.0000          0.0000

     Atom 18  H   pos: ( -0.410679  0.718988  1.592725)  para_oo sigma:           0.00
             0.0000          0.0000          0.0000
             0.0000          0.0000          0.0000
             0.0000          0.0000          0.0000

     Atom 19  O   pos: ( -0.004312  0.970870  0.424627)  para_oo sigma:          -0.42
            -0.1703         -0.0343         -0.2787
            -0.1597         -0.8095         -0.0864
            -0.3278         -0.1464         -0.2728

     Atom 20  H   pos: (  0.126464  1.035465  0.425428)  para_oo sigma:           0.00
             0.0000          0.0000          0.0000
             0.0000          0.0000          0.0000
             0.0000          0.0000          0.0000

     Atom 21  H   pos: ( -0.071757  0.999283  0.555186)  para_oo sigma:           0.00
             0.0000          0.0000          0.0000
             0.0000          0.0000          0.0000
             0.0000          0.0000          0.0000

     Atom 22  O   pos: ( -0.444334  1.720311  0.010663)  para_oo sigma:          -0.46
            -0.1650         -0.3300          0.0678
            -0.4560         -0.5319          0.0832
            -0.0007          0.0357         -0.6796

     Atom 23  H   pos: ( -0.334236  1.637566  0.075213)  para_oo sigma:           0.00
             0.0000          0.0000          0.0000
             0.0000          0.0000          0.0000
             0.0000          0.0000          0.0000

     Atom 24  H   pos: (  0.685730 -0.118400  0.091516)  para_oo sigma:           0.00
             0.0000          0.0000          0.0000
             0.0000          0.0000          0.0000
             0.0000          0.0000          0.0000

     Atom 25  Ca  pos: ( -0.193335  1.331822  0.869700)  para_oo sigma:          -3.11
            -3.0776         -0.3277         -0.0277
            -0.3582         -2.5486          0.0110
            -0.0145          0.0577         -3.7135

     Atom 26  Si  pos: ( -0.698289  1.279582  0.735280)  para_oo sigma:          -6.04
            -5.8059          0.3403          0.1092
             0.3861         -6.4815          0.1480
             0.0440          0.0826         -5.8249

     Atom 27  O   pos: ( -0.870569  1.202947  0.889380)  para_oo sigma:          -1.69
            -1.1060          0.9810         -1.7419
             0.9994         -2.8278         -0.8538
            -1.9048         -0.8607         -1.1355

     Atom 28  O   pos: ( -0.538095  1.405884  0.866665)  para_oo sigma:          -1.62
            -1.3132          1.2580          1.4711
             1.2364         -1.7665          1.0958
             1.5919          1.2021         -1.7838

     Atom 29  O   pos: ( -0.594479  1.082998  0.622318)  para_oo sigma:          -3.80
            -3.9156         -1.3517         -0.1492
            -1.3805         -2.8184          0.4367
            -0.1953          0.4468         -4.6550

     Atom 30  O   pos: ( -0.794244  1.402613  0.545373)  para_oo sigma:          -4.06
            -5.0800         -0.4784          0.3854
            -0.4219         -3.2984         -1.4726
             0.4617         -1.5562         -3.8014

     Atom 31  Ca  pos: (  0.726578 -0.059556  0.868802)  para_oo sigma:          -3.43
            -3.4597         -0.2743         -0.2178
            -0.2795         -3.3460         -0.0257
            -0.1140          0.0562         -3.4950

     Atom 32  Si  pos: (  0.217653  0.015998  0.737786)  para_oo sigma:          -5.99
            -5.9689          0.7154          0.0110
             0.6579         -6.2736          0.0082
            -0.0426         -0.0161         -5.7256

     Atom 33  O   pos: (  0.071033 -0.128120  0.869528)  para_oo sigma:          -1.63
            -1.5420          1.3595         -1.3423
             1.3271         -1.7751         -1.1206
            -1.4577         -1.1994         -1.5704

     Atom 34  O   pos: (  0.401966  0.074510  0.884429)  para_oo sigma:          -1.50
            -0.5002          0.6823          1.8405
             0.7038         -2.6442          0.5986
             1.8950          0.6125         -1.3545

     Atom 35  O   pos: (  0.285732 -0.073778  0.520618)  para_oo sigma:          -4.24
            -4.3911         -0.9382         -1.3006
            -0.9223         -4.6090          1.1042
            -1.3435          1.2297         -3.7165

     Atom 36  Ca  pos: ( -0.362397  0.889657  1.136110)  para_oo sigma:          -3.83
            -3.1414         -0.4910          0.1107
            -0.5040         -3.8613          0.1360
             0.1137          0.1607         -4.4781

     Atom 37  Si  pos: ( -0.849503  0.843546  1.366359)  para_oo sigma:          -6.03
            -5.7995          0.2246         -0.0306
             0.2352         -6.6589          0.1678
            -0.0355          0.1115         -5.6229

     Atom 38  O   pos: ( -0.669735  0.962393  1.252703)  para_oo sigma:          -1.68
            -1.1672          1.2304         -0.8548
             1.1733         -2.0232         -0.7055
            -0.8955         -0.6714         -1.8602

     Atom 39  O   pos: ( -0.044074  0.815563  1.215332)  para_oo sigma:          -1.22
            -0.4354          0.1256          1.5402
             0.3316         -2.1898          0.4028
             1.6572          0.3151         -1.0224

     Atom 40  O   pos: ( -0.875127  0.927176  1.594446)  para_oo sigma:          -2.09
            -3.3988          0.3203          0.1243
             0.1975         -2.4902          1.1399
            -0.0398          1.1731         -0.3691

     Atom 41  Ca  pos: (  0.581012 -0.513415  1.166836)  para_oo sigma:          -3.09
            -2.9966         -0.5474         -0.4858
            -0.5430         -2.8440         -0.1059
            -0.4524         -0.1128         -3.4409

     Atom 42  Si  pos: (  0.048956 -0.454063  1.363300)  para_oo sigma:          -6.03
            -6.2241          0.4306          0.1051
             0.4532         -6.4496          0.1134
             0.1068          0.1190         -5.4120

     Atom 43  O   pos: ( -0.310127  1.229821  1.206320)  para_oo sigma:          -1.38
            -1.7304          0.8857          1.3816
             0.7678         -1.8210          1.1424
             1.3722          1.2081         -0.5743

     Atom 44  O   pos: (  0.284210 -0.414418  1.307460)  para_oo sigma:          -2.12
            -0.3985          0.5069         -0.2035
             0.7629         -3.1616         -0.1007
            -0.1312         -0.0672         -2.8113

     Atom 45  O   pos: ( -0.035354 -0.219184  1.356851)  para_oo sigma:          -3.54
            -3.7585         -1.6133          0.1188
            -1.7163         -2.2993          0.0508
             0.1658          0.0289         -4.5736

     Atom 46  O   pos: (  0.016095 -0.523354  1.595172)  para_oo sigma:          -1.56
            -2.5531          0.6932         -0.3526
             0.6135         -2.7349         -0.5026
            -0.3177         -0.6486          0.6079

     Atom 47  Ca  pos: (  0.109167 -0.792757  1.765959)  para_oo sigma:          -3.90
            -3.5314         -0.0633         -0.1426
            -0.1460         -3.8660         -0.1809
            -0.1153         -0.4470         -4.3051

     Atom 48  Ca  pos: ( -0.678518  0.739730  1.849538)  para_oo sigma:          -2.62
            -2.5742          0.3127          0.2547
             0.2884         -2.1547         -0.2022
             0.2255         -0.2331         -3.1308

     Atom 49  Si  pos: (  0.481160 -0.197569  0.430410)  para_oo sigma:          -5.98
            -6.0533          0.2082          0.1962
             0.2008         -6.3028          0.2752
             0.1659          0.2206         -5.5700

     Atom 50  O   pos: ( -0.778450  1.627284  0.208551)  para_oo sigma:          -3.41
            -4.3427         -0.0495          0.2049
            -0.0422         -4.1808         -0.0016
             0.1551          0.0339         -1.6965

     Atom 51  O   pos: (  0.691813 -0.109159  0.515415)  para_oo sigma:          -2.87
            -1.3862          0.8615          0.7658
             0.8816         -3.1149          0.2813
             0.7807          0.3180         -4.0966

     Atom 52  O   pos: ( -0.073053 -0.090553  1.982106)  para_oo sigma:          -0.45
            -0.3951         -0.2424         -0.4836
            -0.2083         -0.5248         -0.0846
            -0.3783         -0.1392         -0.4206

     Atom 53  H   pos: ( -0.007861 -0.004770  1.867944)  para_oo sigma:           0.00
             0.0000          0.0000          0.0000
             0.0000          0.0000          0.0000
             0.0000          0.0000          0.0000

     Atom 54  H   pos: ( -0.264493  0.902801  0.042075)  para_oo sigma:           0.00
             0.0000          0.0000          0.0000
             0.0000          0.0000          0.0000
             0.0000          0.0000          0.0000

     Atom 55  O   pos: ( -0.354258  1.083538  0.200905)  para_oo sigma:          -1.09
            -1.0844         -0.0686          0.0486
            -0.1339         -1.0667          0.0166
             0.0852          0.0410         -1.1295

     Atom 56  H   pos: ( -0.227415  1.145784  0.238641)  para_oo sigma:           0.00
             0.0000          0.0000          0.0000
             0.0000          0.0000          0.0000
             0.0000          0.0000          0.0000

     Atom 57  H   pos: ( -0.379665  0.974790  0.305310)  para_oo sigma:           0.00
             0.0000          0.0000          0.0000
             0.0000          0.0000          0.0000
             0.0000          0.0000          0.0000

     Atom 58  O   pos: (  0.329767 -0.227182  1.806941)  para_oo sigma:          -0.50
            -0.4655         -0.0157         -0.1760
            -0.0477         -0.7100          0.1160
            -0.1366          0.0999         -0.3274

     Atom 59  H   pos: (  0.226104 -0.250170  1.907308)  para_oo sigma:           0.00
             0.0000          0.0000          0.0000
             0.0000          0.0000          0.0000
             0.0000          0.0000          0.0000

     Atom 60  H   pos: (  0.285112 -0.305107  1.691487)  para_oo sigma:           0.00
             0.0000          0.0000          0.0000
             0.0000          0.0000          0.0000
             0.0000          0.0000          0.0000

     Atom 61  O   pos: ( -0.166640  0.242926  0.367910)  para_oo sigma:          -0.92
            -0.9546          0.1717         -0.0281
             0.0947         -1.0646         -0.1137
            -0.0278         -0.1431         -0.7319

     Atom 62  H   pos: ( -0.043113  0.223272  0.447522)  para_oo sigma:           0.00
             0.0000          0.0000          0.0000
             0.0000          0.0000          0.0000
             0.0000          0.0000          0.0000

     Atom 63  H   pos: (  0.757123  0.100079  0.408197)  para_oo sigma:           0.00
             0.0000          0.0000          0.0000
             0.0000          0.0000          0.0000
             0.0000          0.0000          0.0000

     Atom 64  O   pos: ( -0.718156  1.103045  0.042264)  para_oo sigma:          -0.44
             0.1081         -0.3066          0.4052
            -0.3063         -0.5755         -0.2091
             0.3187         -0.1242         -0.8545

     Atom 65  H   pos: ( -0.808951  1.220124  0.018937)  para_oo sigma:           0.00
             0.0000          0.0000          0.0000
             0.0000          0.0000          0.0000
             0.0000          0.0000          0.0000

     Atom 66  H   pos: ( -0.596352  1.146281  0.113230)  para_oo sigma:           0.00
             0.0000          0.0000          0.0000
             0.0000          0.0000          0.0000
             0.0000          0.0000          0.0000

     Atom 67  O   pos: (  0.082890  0.134624  1.713586)  para_oo sigma:          -0.84
            -1.4592          0.1129          0.0422
             0.1865         -0.5394          0.1879
             0.1225          0.1783         -0.5227

     Atom 68  H   pos: (  0.090678  0.287968  1.788315)  para_oo sigma:           0.00
             0.0000          0.0000          0.0000
             0.0000          0.0000          0.0000
             0.0000          0.0000          0.0000

     Atom 69  H   pos: (  0.008893  0.145657  1.584507)  para_oo sigma:           0.00
             0.0000          0.0000          0.0000
             0.0000          0.0000          0.0000
             0.0000          0.0000          0.0000

     Atom 70  O   pos: ( -0.031032  0.371674  0.032754)  para_oo sigma:          -0.75
            -0.6122         -0.0293         -0.2625
             0.0558         -0.8465         -0.1940
            -0.1643         -0.1622         -0.7934

     Atom 71  H   pos: ( -0.107918  0.297163  0.140459)  para_oo sigma:           0.00
             0.0000          0.0000          0.0000
             0.0000          0.0000          0.0000
             0.0000          0.0000          0.0000

     Atom 72  H   pos: (  0.102984  0.305383  0.037101)  para_oo sigma:           0.00
             0.0000          0.0000          0.0000
             0.0000          0.0000          0.0000
             0.0000          0.0000          0.0000

     Atom 73  Ca  pos: (  0.469048  0.410184  0.933381)  para_oo sigma:          -4.05
            -3.9313         -0.4305          0.1104
            -0.4092         -3.6002          0.1829
             0.0385          0.1556         -4.6271

     Atom 74  Si  pos: ( -0.014260  0.402978  0.799093)  para_oo sigma:          -5.88
            -5.7317          0.3703         -0.0840
             0.4446         -5.9275         -0.5895
            -0.0899         -0.5746         -5.9781

     Atom 75  O   pos: ( -0.216547  0.308750  0.895322)  para_oo sigma:          -1.49
            -0.5009          1.3641         -1.0968
             1.4081         -2.1611         -0.7576
            -1.2928         -0.6601         -1.8158

     Atom 76  O   pos: (  0.133406  0.469963  0.982172)  para_oo sigma:          -1.32
            -1.5602          0.5467          2.0197
             0.6877         -2.0189          1.0300
             2.0570          0.8864         -0.3732

     Atom 77  O   pos: (  0.105139  0.227466  0.662026)  para_oo sigma:          -3.69
            -3.8658         -1.1274         -0.1331
            -1.1550         -2.8413          0.2058
            -0.0797          0.1908         -4.3756

     Atom 78  O   pos: ( -0.039317  0.599607  0.661151)  para_oo sigma:          -1.74
            -2.4816         -0.6001         -0.4383
            -0.6822         -0.0631         -1.9973
            -0.3387         -1.7139         -2.6616

     Atom 79  Ca  pos: (  0.107248  0.833493  0.888325)  para_oo sigma:          -2.71
            -2.7008         -0.0363         -0.1914
             0.0095         -2.5458          0.3193
            -0.1462          0.3898         -2.8904

     Atom 80  Si  pos: ( -0.433190  0.893968  0.670514)  para_oo sigma:          -5.77
            -5.8643          0.4094         -0.0231
             0.3627         -6.0093          0.1100
            -0.0798          0.1121         -5.4353

     Atom 81  O   pos: ( -0.544912  0.758809  0.840481)  para_oo sigma:          -1.48
            -1.8697          1.0115         -1.3527
             0.9109         -1.8218         -1.2057
            -1.3441         -1.3874         -0.7612

     Atom 82  O   pos: ( -0.231547  0.992998  0.771081)  para_oo sigma:          -2.04
            -0.6372          1.0363          0.9400
             1.0264         -2.7930          0.4435
             1.0009          0.4254         -2.6787

     Atom 83  O   pos: ( -0.401300  0.786096  0.452458)  para_oo sigma:          -2.69
            -4.0402          0.1288          0.0224
             0.1281         -2.9684          0.9934
            -0.0241          1.0912         -1.0625

     Atom 84  Ca  pos: (  0.275883 -0.056217  1.204218)  para_oo sigma:          -2.84
            -3.4286          0.2222          0.1561
             0.2284         -2.3740          0.4761
             0.1200          0.4817         -2.7309

     Atom 85  Si  pos: ( -0.230937 -0.060989  1.369807)  para_oo sigma:          -6.17
            -6.3589          0.7270         -0.0475
             0.6367         -6.2978         -0.0819
             0.0042         -0.0662         -5.8406

     Atom 86  O   pos: ( -0.113539  0.147952  1.343338)  para_oo sigma:          -2.10
            -1.8052          1.4161          0.0227
             1.1995         -1.6726          0.1276
             0.0523          0.1438         -2.8275

     Atom 87  O   pos: (  0.616847 -0.149162  1.188735)  para_oo sigma:          -1.34
            -1.3138          0.6456          1.8404
             0.7094         -2.1427          0.8864
             1.8601          0.8753         -0.5694

     Atom 88  O   pos: ( -0.337523 -0.084243  1.588241)  para_oo sigma:          -1.24
            -1.5741          0.6961         -1.4486
             0.8118         -2.8473         -0.2227
            -1.3956         -0.1859          0.6894

     Atom 89  Ca  pos: ( -0.091682  0.448879  1.242919)  para_oo sigma:          -3.79
            -4.0920         -0.2140         -0.5893
            -0.2026         -2.9215         -0.6554
            -0.5737         -0.6801         -4.3434

     Atom 90  Si  pos: ( -0.578355  0.468525  1.409620)  para_oo sigma:          -5.96
            -6.1578          0.3860         -0.0593
             0.3559         -5.7942          0.1212
            -0.1392          0.1558         -5.9419

     Atom 91  O   pos: (  0.371184  0.216452  1.374067)  para_oo sigma:          -1.68
            -2.0087          0.4138         -0.2273
             0.4926          0.3324          0.3405
            -0.2239          0.1438         -3.3564

     Atom 92  O   pos: ( -0.426709  0.555930  1.235870)  para_oo sigma:          -0.95
            -0.7595          0.6563         -1.5278
             0.7083         -1.7400         -0.9551
            -1.5991         -0.9918         -0.3655

     Atom 93  O   pos: (  0.206561  0.582337  1.397700)  para_oo sigma:          -3.29
            -3.3509         -1.4351         -0.0933
            -1.6183         -2.2623         -0.3271
            -0.0947         -0.2449         -4.2538

     Atom 94  O   pos: ( -0.486742  0.504154  1.634426)  para_oo sigma:          -2.51
            -2.8858          0.3431          1.1247
             0.3176         -3.7452          0.3529
             1.1885          0.4812         -0.9053

     Atom 95  Ca  pos: (  0.767658 -0.361341  1.769945)  para_oo sigma:          -3.36
            -3.4164         -0.2011         -0.0793
            -0.1887         -3.3027         -0.2757
            -0.1382         -0.2814         -3.3583

     Atom 96  Ca  pos: (  0.436608  0.117738  1.706779)  para_oo sigma:          -3.13
            -2.8133         -0.5564         -0.2927
            -0.4228         -3.1885          0.2522
            -0.1964          0.3726         -3.3945

     Atom 97  Ca  pos: ( -0.105217  0.639689  0.340544)  para_oo sigma:          -2.59
            -2.6673         -0.1664          0.1390
            -0.2013         -2.8292         -0.0294
             0.2282          0.0034         -2.2733

     Atom 98  O   pos: (  0.386501 -0.791041  1.980236)  para_oo sigma:          -0.13
            -0.4934          0.2620         -0.2857
             0.1324          0.1004         -0.4068
            -0.1395         -0.4803         -0.0045

     Atom 99  H   pos: (  0.284422  0.032586  0.098101)  para_oo sigma:           0.00
             0.0000          0.0000          0.0000
             0.0000          0.0000          0.0000
             0.0000          0.0000          0.0000

     Atom100  O   pos: (  0.134238  0.448459  1.886223)  para_oo sigma:          -0.45
            -0.6395         -0.7262         -0.3422
            -0.7054         -0.6613          0.6788
            -0.2907          0.6794         -0.0564

     Atom101  H   pos: ( -0.083223  1.361660 -0.023786)  para_oo sigma:           0.00
             0.0000          0.0000          0.0000
             0.0000          0.0000          0.0000
             0.0000          0.0000          0.0000

     Paramagnetic US L_R Q_R contribution in ppm:

     Atom  1  O   pos: ( -0.162433  1.507636  0.174981)  para_lq sigma:        -100.42
          -102.6479         -2.9257          0.7877
            -3.1966        -95.0901          2.1337
             0.5154          1.8943       -103.5327

     Atom  2  H   pos: ( -1.018733  1.569710  0.191584)  para_lq sigma:           0.00
             0.0000          0.0000          0.0000
             0.0000          0.0000          0.0000
             0.0000          0.0000          0.0000

     Atom  3  H   pos: ( -0.209177  1.473307  0.313633)  para_lq sigma:           0.00
             0.0000          0.0000          0.0000
             0.0000          0.0000          0.0000
             0.0000          0.0000          0.0000

     Atom  4  O   pos: (  0.277219  0.557043  0.342047)  para_lq sigma:        -102.16
          -102.1607         -4.9026         -3.5425
            -4.9147       -102.0391          2.2606
            -3.5258          2.4323       -102.2950

     Atom  5  H   pos: (  0.261913  0.457654  0.448579)  para_lq sigma:           0.00
             0.0000          0.0000          0.0000
             0.0000          0.0000          0.0000
             0.0000          0.0000          0.0000

     Atom  6  H   pos: (  0.391423  0.647799  0.387613)  para_lq sigma:           0.00
             0.0000          0.0000          0.0000
             0.0000          0.0000          0.0000
             0.0000          0.0000          0.0000

     Atom  7  O   pos: ( -0.304647  1.410382  0.521273)  para_lq sigma:        -101.25
          -103.7915          0.9555         -1.4958
             1.0981       -104.5339         -1.4830
            -1.3579         -1.4589        -95.4249

     Atom  8  H   pos: ( -0.399501  1.531669  0.532896)  para_lq sigma:           0.00
             0.0000          0.0000          0.0000
             0.0000          0.0000          0.0000
             0.0000          0.0000          0.0000

     Atom  9  H   pos: ( -0.391447  1.296688  0.488493)  para_lq sigma:           0.00
             0.0000          0.0000          0.0000
             0.0000          0.0000          0.0000
             0.0000          0.0000          0.0000

     Atom 10  O   pos: (  0.544119 -0.550593  1.565175)  para_lq sigma:        -100.95
          -102.0461         -0.9968         -2.6752
            -0.8217       -103.8671          2.4333
            -2.7938          2.5587        -96.9411

     Atom 11  H   pos: (  0.491064 -0.692065  1.581026)  para_lq sigma:           0.00
             0.0000          0.0000          0.0000
             0.0000          0.0000          0.0000
             0.0000          0.0000          0.0000

     Atom 12  H   pos: (  0.428442 -0.483167  1.494512)  para_lq sigma:           0.00
             0.0000          0.0000          0.0000
             0.0000          0.0000          0.0000
             0.0000          0.0000          0.0000

     Atom 13  O   pos: (  0.632845 -0.504532  2.056871)  para_lq sigma:        -101.38
          -101.9070         -2.6364          3.3262
            -2.3204       -101.9883         -4.2501
             3.2571         -3.7651       -100.2374

     Atom 14  H   pos: (  0.542146 -0.623463  2.017554)  para_lq sigma:           0.00
             0.0000          0.0000          0.0000
             0.0000          0.0000          0.0000
             0.0000          0.0000          0.0000

     Atom 15  H   pos: (  0.435491  0.449385  0.147337)  para_lq sigma:           0.00
             0.0000          0.0000          0.0000
             0.0000          0.0000          0.0000
             0.0000          0.0000          0.0000

     Atom 16  O   pos: ( -0.394293  0.873702  1.594538)  para_lq sigma:        -101.60
           -99.6923          0.3302         -3.8323
             0.3967       -105.0374          0.7628
            -3.9097          1.0425       -100.0798

     Atom 17  H   pos: ( -0.488514  0.934368  1.499088)  para_lq sigma:           0.00
             0.0000          0.0000          0.0000
             0.0000          0.0000          0.0000
             0.0000          0.0000          0.0000

     Atom 18  H   pos: ( -0.410679  0.718988  1.592725)  para_lq sigma:           0.00
             0.0000          0.0000          0.0000
             0.0000          0.0000          0.0000
             0.0000          0.0000          0.0000

     Atom 19  O   pos: ( -0.004312  0.970870  0.424627)  para_lq sigma:        -101.04
          -103.2704         -4.0483          2.9333
            -4.2001        -97.2380         -3.7882
             2.9522         -3.8754       -102.6097

     Atom 20  H   pos: (  0.126464  1.035465  0.425428)  para_lq sigma:           0.00
             0.0000          0.0000          0.0000
             0.0000          0.0000          0.0000
             0.0000          0.0000          0.0000

     Atom 21  H   pos: ( -0.071757  0.999283  0.555186)  para_lq sigma:           0.00
             0.0000          0.0000          0.0000
             0.0000          0.0000          0.0000
             0.0000          0.0000          0.0000

     Atom 22  O   pos: ( -0.444334  1.720311  0.010663)  para_lq sigma:        -100.21
          -102.8398          2.9824          1.4050
             3.2138        -96.2657          3.8933
             0.8718          3.9975       -101.5243

     Atom 23  H   pos: ( -0.334236  1.637566  0.075213)  para_lq sigma:           0.00
             0.0000          0.0000          0.0000
             0.0000          0.0000          0.0000
             0.0000          0.0000          0.0000

     Atom 24  H   pos: (  0.685730 -0.118400  0.091516)  para_lq sigma:           0.00
             0.0000          0.0000          0.0000
             0.0000          0.0000          0.0000
             0.0000          0.0000          0.0000

     Atom 25  Ca  pos: ( -0.193335  1.331822  0.869700)  para_lq sigma:         202.22
           202.0649         -0.5195         -0.2884
            -0.8272        203.8486          0.1303
            -0.7295          0.0358        200.7370

     Atom 26  Si  pos: ( -0.698289  1.279582  0.735280)  para_lq sigma:          -0.62
             0.3874          2.2885         -0.2468
             1.7526         -2.5447          0.3079
             0.6184          0.2318          0.2934

     Atom 27  O   pos: ( -0.870569  1.202947  0.889380)  para_lq sigma:        -110.44
          -111.1352         -1.9703          3.4971
            -2.0506       -108.0509          1.6139
             4.2573          2.0999       -112.1342

     Atom 28  O   pos: ( -0.538095  1.405884  0.866665)  para_lq sigma:        -110.26
          -110.3904         -3.0664         -3.0305
            -3.0971       -108.9359         -2.2017
            -3.4997         -2.6469       -111.4519

     Atom 29  O   pos: ( -0.594479  1.082998  0.622318)  para_lq sigma:        -104.33
          -104.0739          3.5640          0.5139
             3.5393       -107.2276         -0.9753
             0.5847         -1.0905       -101.7020

     Atom 30  O   pos: ( -0.794244  1.402613  0.545373)  para_lq sigma:        -102.78
          -100.8571          0.3939         -1.8204
             0.4574       -104.7870          3.8674
            -1.6496          3.9131       -102.7056

     Atom 31  Ca  pos: (  0.726578 -0.059556  0.868802)  para_lq sigma:         201.56
           201.4457          0.0221         -0.0977
            -0.0768        201.0777          0.0525
            -0.5302          0.1174        202.1528

     Atom 32  Si  pos: (  0.217653  0.015998  0.737786)  para_lq sigma:          -0.60
            -0.2367          2.7200         -0.6869
             3.1140         -1.7734         -0.2726
             0.2056         -0.1671          0.2205

     Atom 33  O   pos: (  0.071033 -0.128120  0.869528)  para_lq sigma:        -110.59
          -110.3446         -2.8331          2.6372
            -3.0094       -110.0092          2.8091
             3.2355          3.2383       -111.4168

     Atom 34  O   pos: (  0.401966  0.074510  0.884429)  para_lq sigma:        -109.69
          -111.8221         -1.1113         -4.0596
            -0.8138       -106.2840         -0.7880
            -4.3904         -1.3427       -110.9519

     Atom 35  O   pos: (  0.285732 -0.073778  0.520618)  para_lq sigma:        -102.20
          -102.6408          2.2255          2.1735
             2.4645       -101.2117         -3.1245
             2.0954         -2.7685       -102.7545

     Atom 36  Ca  pos: ( -0.362397  0.889657  1.136110)  para_lq sigma:         200.39
           201.1096         -1.9680          0.3867
            -1.7626        199.8251          0.3430
             0.6561          0.7552        200.2421

     Atom 37  Si  pos: ( -0.849503  0.843546  1.366359)  para_lq sigma:          -0.83
            -0.2400          0.9498         -0.1183
             1.8834         -3.8089          1.0730
             0.0512          0.7016          1.5499

     Atom 38  O   pos: ( -0.669735  0.962393  1.252703)  para_lq sigma:        -110.73
          -111.9737         -3.1876          2.7337
            -3.6163       -110.9550          2.1732
             2.9972          2.0183       -109.2569

     Atom 39  O   pos: ( -0.044074  0.815563  1.215332)  para_lq sigma:        -110.17
          -112.2130         -0.4008         -3.3327
            -0.1577       -108.2949          0.3669
            -3.8488          0.2484       -110.0097

     Atom 40  O   pos: ( -0.875127  0.927176  1.594446)  para_lq sigma:        -110.34
          -107.6526          0.1313         -0.2210
             0.4696       -108.9236         -3.1903
             0.3074         -2.7891       -114.4471

     Atom 41  Ca  pos: (  0.581012 -0.513415  1.166836)  para_lq sigma:         201.24
           200.8847         -1.8868         -1.1905
            -1.5720        201.5658         -0.0848
            -0.8672          0.0537        201.2803

     Atom 42  Si  pos: (  0.048956 -0.454063  1.363300)  para_lq sigma:          -0.70
            -1.0630          2.1587          0.6449
             2.9076         -3.3496          0.3491
             0.5174          0.6869          2.3122

     Atom 43  O   pos: ( -0.310127  1.229821  1.206320)  para_lq sigma:        -111.13
          -110.9864         -1.5269         -2.0820
            -1.5339       -110.6887         -2.7678
            -2.2538         -2.6835       -111.7026

     Atom 44  O   pos: (  0.284210 -0.414418  1.307460)  para_lq sigma:        -110.95
          -116.6437         -0.8707          2.2443
            -0.4865       -108.5736          0.7778
             2.2400          0.5702       -107.6367

     Atom 45  O   pos: ( -0.035354 -0.219184  1.356851)  para_lq sigma:        -103.42
          -104.0178          4.0996          0.6887
             3.8984       -106.5562          0.3651
             0.7787          0.4604        -99.6880

     Atom 46  O   pos: (  0.016095 -0.523354  1.595172)  para_lq sigma:        -112.11
          -109.6979         -0.0250          1.1393
            -0.0218       -109.8206          2.4236
             1.0780          2.3059       -116.7982

     Atom 47  Ca  pos: (  0.109167 -0.792757  1.765959)  para_lq sigma:         201.52
           202.0147         -0.3803         -1.0438
            -1.5168        202.6973         -0.8219
            -0.0825         -1.9960        199.8379

     Atom 48  Ca  pos: ( -0.678518  0.739730  1.849538)  para_lq sigma:         201.99
           202.3373          1.2281          0.4255
             0.7246        203.2538         -0.1985
             0.0124         -0.7191        200.3923

     Atom 49  Si  pos: (  0.481160 -0.197569  0.430410)  para_lq sigma:          -0.67
            -0.9248          1.1129          2.2553
             1.5573         -3.1902          1.2345
             0.9125          1.0248          2.0989

     Atom 50  O   pos: ( -0.778450  1.627284  0.208551)  para_lq sigma:        -110.20
          -107.6141         -0.3429          0.1551
            -0.2658       -106.9047          0.1480
            -0.4525         -0.0007       -116.0948

     Atom 51  O   pos: (  0.691813 -0.109159  0.515415)  para_lq sigma:        -109.93
          -113.3140         -2.3967         -2.5091
            -2.3470       -108.4022         -0.9267
            -2.1722         -0.7087       -108.0826

     Atom 52  O   pos: ( -0.073053 -0.090553  1.982106)  para_lq sigma:        -100.90
           -98.1147          0.9130          4.4095
             0.8512       -103.4916          0.9358
             4.2006          0.5631       -101.0830

     Atom 53  H   pos: ( -0.007861 -0.004770  1.867944)  para_lq sigma:           0.00
             0.0000          0.0000          0.0000
             0.0000          0.0000          0.0000
             0.0000          0.0000          0.0000

     Atom 54  H   pos: ( -0.264493  0.902801  0.042075)  para_lq sigma:           0.00
             0.0000          0.0000          0.0000
             0.0000          0.0000          0.0000
             0.0000          0.0000          0.0000

     Atom 55  O   pos: ( -0.354258  1.083538  0.200905)  para_lq sigma:        -101.71
          -102.1122         -3.5058         -1.6869
            -3.9793       -101.1457          4.4342
            -1.7457          4.3965       -101.8583

     Atom 56  H   pos: ( -0.227415  1.145784  0.238641)  para_lq sigma:           0.00
             0.0000          0.0000          0.0000
             0.0000          0.0000          0.0000
             0.0000          0.0000          0.0000

     Atom 57  H   pos: ( -0.379665  0.974790  0.305310)  para_lq sigma:           0.00
             0.0000          0.0000          0.0000
             0.0000          0.0000          0.0000
             0.0000          0.0000          0.0000

     Atom 58  O   pos: (  0.329767 -0.227182  1.806941)  para_lq sigma:        -101.58
          -102.5720         -5.6185          2.9975
            -5.7437        -98.1445         -3.1539
             2.8249         -3.1847       -104.0187

     Atom 59  H   pos: (  0.226104 -0.250170  1.907308)  para_lq sigma:           0.00
             0.0000          0.0000          0.0000
             0.0000          0.0000          0.0000
             0.0000          0.0000          0.0000

     Atom 60  H   pos: (  0.285112 -0.305107  1.691487)  para_lq sigma:           0.00
             0.0000          0.0000          0.0000
             0.0000          0.0000          0.0000
             0.0000          0.0000          0.0000

     Atom 61  O   pos: ( -0.166640  0.242926  0.367910)  para_lq sigma:        -100.91
          -102.7592         -2.0846         -3.4598
            -2.3313       -101.9796          3.8749
            -3.4691          3.9162        -97.9765

     Atom 62  H   pos: ( -0.043113  0.223272  0.447522)  para_lq sigma:           0.00
             0.0000          0.0000          0.0000
             0.0000          0.0000          0.0000
             0.0000          0.0000          0.0000

     Atom 63  H   pos: (  0.757123  0.100079  0.408197)  para_lq sigma:           0.00
             0.0000          0.0000          0.0000
             0.0000          0.0000          0.0000
             0.0000          0.0000          0.0000

     Atom 64  O   pos: ( -0.718156  1.103045  0.042264)  para_lq sigma:        -100.26
          -102.5773          1.3502         -4.5129
             1.7593       -102.0395         -1.8328
            -4.4853         -1.6733        -96.1566

     Atom 65  H   pos: ( -0.808951  1.220124  0.018937)  para_lq sigma:           0.00
             0.0000          0.0000          0.0000
             0.0000          0.0000          0.0000
             0.0000          0.0000          0.0000

     Atom 66  H   pos: ( -0.596352  1.146281  0.113230)  para_lq sigma:           0.00
             0.0000          0.0000          0.0000
             0.0000          0.0000          0.0000
             0.0000          0.0000          0.0000

     Atom 67  O   pos: (  0.082890  0.134624  1.713586)  para_lq sigma:        -102.83
          -100.3023          0.2975         -3.3089
             0.3354       -103.0248         -0.7067
            -3.5817         -0.7123       -105.1479

     Atom 68  H   pos: (  0.090678  0.287968  1.788315)  para_lq sigma:           0.00
             0.0000          0.0000          0.0000
             0.0000          0.0000          0.0000
             0.0000          0.0000          0.0000

     Atom 69  H   pos: (  0.008893  0.145657  1.584507)  para_lq sigma:           0.00
             0.0000          0.0000          0.0000
             0.0000          0.0000          0.0000
             0.0000          0.0000          0.0000

     Atom 70  O   pos: ( -0.031032  0.371674  0.032754)  para_lq sigma:        -100.73
          -103.0110          1.1742          2.2768
             1.1845        -99.3787          3.8083
             2.3752          4.0386        -99.8053

     Atom 71  H   pos: ( -0.107918  0.297163  0.140459)  para_lq sigma:           0.00
             0.0000          0.0000          0.0000
             0.0000          0.0000          0.0000
             0.0000          0.0000          0.0000

     Atom 72  H   pos: (  0.102984  0.305383  0.037101)  para_lq sigma:           0.00
             0.0000          0.0000          0.0000
             0.0000          0.0000          0.0000
             0.0000          0.0000          0.0000

     Atom 73  Ca  pos: (  0.469048  0.410184  0.933381)  para_lq sigma:         200.24
           199.7854         -0.6298          0.5285
            -0.5931        200.9958          0.5082
             0.7643          0.5267        199.9304

     Atom 74  Si  pos: ( -0.014260  0.402978  0.799093)  para_lq sigma:          -0.85
            -0.0834          1.6582         -0.4265
             1.7830         -1.1479         -1.9034
             0.0478         -3.3854         -1.3208

     Atom 75  O   pos: ( -0.216547  0.308750  0.895322)  para_lq sigma:        -110.32
          -113.3243         -3.0051          2.8131
            -2.7317       -108.0275          1.0068
             2.8942          1.4055       -109.6190

     Atom 76  O   pos: (  0.133406  0.469963  0.982172)  para_lq sigma:        -110.91
          -109.8503         -2.0107         -3.9355
            -2.4416       -109.3245         -2.5047
            -4.3029         -2.5637       -113.5572

     Atom 77  O   pos: (  0.105139  0.227466  0.662026)  para_lq sigma:        -103.71
          -102.5189          3.5247          0.1449
             3.6163       -106.3781         -1.0273
             0.6391         -1.1323       -102.2330

     Atom 78  O   pos: ( -0.039317  0.599607  0.661151)  para_lq sigma:        -111.97
          -109.0379          0.6352         -1.5484
             0.6290       -117.1875          4.2830
            -1.0736          3.1211       -109.6988

     Atom 79  Ca  pos: (  0.107248  0.833493  0.888325)  para_lq sigma:         201.41
           201.1128          0.4128         -0.6068
             0.7283        201.7197          1.0341
            -0.8561          1.0354        201.4027

     Atom 80  Si  pos: ( -0.433190  0.893968  0.670514)  para_lq sigma:          -1.09
            -1.9111          2.2826         -0.1351
             2.2722         -2.5731          0.6758
            -0.5599          1.4189          1.2023

     Atom 81  O   pos: ( -0.544912  0.758809  0.840481)  para_lq sigma:        -110.62
          -109.5572         -2.1139          2.5771
            -2.0203       -109.7468          3.1742
             2.7768          3.7911       -112.5434

     Atom 82  O   pos: ( -0.231547  0.992998  0.771081)  para_lq sigma:        -111.67
          -114.7619         -3.0381         -3.7561
            -2.7449       -110.2522         -1.6376
            -3.6591         -1.9255       -109.9831

     Atom 83  O   pos: ( -0.401300  0.786096  0.452458)  para_lq sigma:        -110.08
          -107.6878          0.1846          0.5375
             0.2439       -108.7907         -2.5514
             0.7357         -2.4927       -113.7505

     Atom 84  Ca  pos: (  0.275883 -0.056217  1.204218)  para_lq sigma:         201.80
           199.1553          0.5929          0.9082
             0.5060        203.1892          1.4781
             0.7782          1.2694        203.0513

     Atom 85  Si  pos: ( -0.230937 -0.060989  1.369807)  para_lq sigma:          -0.55
            -1.5100          4.0354          0.1623
             3.4522         -1.2383          0.0697
             0.0607         -0.1639          1.0904

     Atom 86  O   pos: ( -0.113539  0.147952  1.343338)  para_lq sigma:        -110.91
          -110.6630         -3.5549          0.4973
            -3.2759       -113.5866          0.1910
             0.2783          0.2478       -108.4844

     Atom 87  O   pos: (  0.616847 -0.149162  1.188735)  para_lq sigma:        -110.89
          -111.2213         -1.1631         -3.2259
            -1.0126       -109.5346         -1.1777
            -3.2664         -1.4651       -111.9007

     Atom 88  O   pos: ( -0.337523 -0.084243  1.588241)  para_lq sigma:        -111.52
          -110.7290         -0.7633          4.1031
            -0.7491       -108.4682          0.6201
             4.0177          0.4292       -115.3767

     Atom 89  Ca  pos: ( -0.091682  0.448879  1.242919)  para_lq sigma:         200.23
           199.0372         -0.4435         -1.8944
            -0.8894        202.4104         -2.1528
            -1.9405         -1.8354        199.2515

     Atom 90  Si  pos: ( -0.578355  0.468525  1.409620)  para_lq sigma:          -0.98
            -2.4530          2.3459         -0.1538
             1.5110         -0.4366          0.8885
            -0.0720          0.8535         -0.0527

     Atom 91  O   pos: (  0.371184  0.216452  1.374067)  para_lq sigma:        -111.56
          -108.8691         -0.9739         -0.2250
            -1.3704       -116.6705         -0.4359
            -0.1981         -0.3706       -109.1475

     Atom 92  O   pos: ( -0.426709  0.555930  1.235870)  para_lq sigma:        -110.52
          -111.0252         -1.8294          3.3474
            -1.4909       -109.4414          1.7994
             3.1288          1.9666       -111.0939

     Atom 93  O   pos: (  0.206561  0.582337  1.397700)  para_lq sigma:        -103.45
          -104.1597          2.5417         -0.4925
             2.4351       -106.5371          0.8863
            -0.4066          0.7774        -99.6532

     Atom 94  O   pos: ( -0.486742  0.504154  1.634426)  para_lq sigma:        -111.32
          -108.8477         -1.0037         -3.1899
            -0.8634       -108.9891         -0.6238
            -3.1034         -1.0570       -116.1128

     Atom 95  Ca  pos: (  0.767658 -0.361341  1.769945)  para_lq sigma:         201.78
           201.5774         -1.5830         -1.2424
            -1.5085        202.1691         -1.2193
            -1.3470         -1.6345        201.5837

     Atom 96  Ca  pos: (  0.436608  0.117738  1.706779)  para_lq sigma:         201.26
           201.6020         -2.2639         -0.7578
            -2.0428        201.5882          0.7118
            -0.5651          1.4711        200.5888

     Atom 97  Ca  pos: ( -0.105217  0.639689  0.340544)  para_lq sigma:         204.01
           203.5652         -1.1413          0.3341
            -1.5994        203.2033         -0.2014
             0.7241          0.1831        205.2605

     Atom 98  O   pos: (  0.386501 -0.791041  1.980236)  para_lq sigma:        -110.14
          -106.3731          0.4585         -0.5228
             0.5944       -108.0346          3.9897
            -1.0750          3.7404       -116.0112

     Atom 99  H   pos: (  0.284422  0.032586  0.098101)  para_lq sigma:           0.00
             0.0000          0.0000          0.0000
             0.0000          0.0000          0.0000
             0.0000          0.0000          0.0000

     Atom100  O   pos: (  0.134238  0.448459  1.886223)  para_lq sigma:        -107.04
          -107.7331          0.5853          4.5246
             1.4524       -104.2656         -3.1417
             5.0146         -2.4479       -109.1117

     Atom101  H   pos: ( -0.083223  1.361660 -0.023786)  para_lq sigma:           0.00
             0.0000          0.0000          0.0000
             0.0000          0.0000          0.0000
             0.0000          0.0000          0.0000


     Total NMR chemical shifts in ppm: ---------------------------------------
     (adopting the Simpson convention for anisotropy and asymmetry)-----------

     Atom  1  O   pos: ( -0.162433  1.507636  0.174981)  Total sigma:         224.15
           239.3132          6.1900        -14.4060
             1.4881        205.8023         -3.0153
           -21.8655        -10.2837        227.3425

     O    1    anisotropy:     43.96    eta:   -0.3859
     O    1    sigma_11=    215.15    axis=(  0.604243 -0.281883  0.745273)
     O    1    sigma_22=    203.84    axis=( -0.057082 -0.948243 -0.312371)
     O    1    sigma_33=    253.46    axis=( -0.794753 -0.146206  0.589060)

     Atom  2  H   pos: ( -1.018733  1.569710  0.191584)  Total sigma:          20.81
            39.5874          9.3460          1.5730
             9.0426         10.6530          0.2271
             2.5268          0.4729         12.1993

     H    2    anisotropy:     32.38    eta:   -0.1902
     H    2    sigma_11=     12.07    axis=(  0.049379  0.074291 -0.996013)
     H    2    sigma_22=      7.96    axis=(  0.282162 -0.957646 -0.057440)
     H    2    sigma_33=     42.40    axis=(  0.958095  0.278200  0.068250)

     Atom  3  H   pos: ( -0.209177  1.473307  0.313633)  Total sigma:          20.25
            14.5859          4.0215        -11.7195
             4.0428          9.8170         -7.6061
           -12.8635         -8.4160         36.3361

     H    3    anisotropy:     35.94    eta:   -0.0724
     H    3    sigma_11=      9.13    axis=(  0.865333  0.212946  0.453711)
     H    3    sigma_22=      7.40    axis=(  0.302046 -0.943966 -0.133028)
     H    3    sigma_33=     44.21    axis=( -0.399960 -0.252155  0.881164)

     Atom  4  O   pos: (  0.277219  0.557043  0.342047)  Total sigma:         248.99
           262.5753         23.9191         -9.2130
            20.3031        249.5540          4.0512
            -4.0574          5.1466        234.8503

     O    4    anisotropy:     45.41    eta:   -0.5081
     O    4    sigma_11=    241.55    axis=( -0.358998  0.564465  0.743303)
     O    4    sigma_22=    226.17    axis=(  0.471996 -0.577255  0.666331)
     O    4    sigma_33=    279.27    axis=( -0.805196 -0.590048  0.059192)

     Atom  5  H   pos: (  0.261913  0.457654  0.448579)  Total sigma:          28.06
            23.4630          3.3966         -2.5626
             4.5197         29.9968         -8.3858
            -3.8696         -8.4979         30.7347

     H    5    anisotropy:     18.41    eta:   -0.0992
     H    5    sigma_11=     22.54    axis=(  0.683841  0.357192  0.636220)
     H    5    sigma_22=     21.32    axis=(  0.670556 -0.651383 -0.355042)
     H    5    sigma_33=     40.34    axis=( -0.287605 -0.669413  0.684959)

     Atom  6  H   pos: (  0.391423  0.647799  0.387613)  Total sigma:          20.32
            29.2162         16.7014          6.1385
            15.9711         20.2737          5.4794
             7.0849          6.5787         11.4552

     H    6    anisotropy:     35.70    eta:   -0.0814
     H    6    sigma_11=      9.38    axis=(  0.452614 -0.197559 -0.869547)
     H    6    sigma_22=      7.45    axis=(  0.460742 -0.783079  0.417738)
     H    6    sigma_33=     44.12    axis=(  0.763451  0.589711  0.263409)

     Atom  7  O   pos: ( -0.304647  1.410382  0.521273)  Total sigma:         219.03
           209.3046         -6.2839        -14.3476
            -5.2365        221.8009          1.2442
           -16.0323          1.9359        225.9853

     O    7    anisotropy:    -29.26    eta:   -0.7702
     O    7    sigma_11=    221.27    axis=( -0.009800  0.937518 -0.347799)
     O    7    sigma_22=    236.29    axis=(  0.515666 -0.293261 -0.805038)
     O    7    sigma_33=    199.53    axis=(  0.856734  0.187237  0.480572)

     Atom  8  H   pos: ( -0.399501  1.531669  0.532896)  Total sigma:          18.87
            20.7535        -16.2142         -1.6341
           -14.8036         28.4174          1.4565
            -1.4107          1.2936          7.4258

     H    8    anisotropy:     32.73    eta:   -0.0680
     H    8    sigma_11=      8.70    axis=( -0.754147 -0.610073  0.243051)
     H    8    sigma_22=      7.21    axis=(  0.227929  0.103937  0.968114)
     H    8    sigma_33=     40.68    axis=(  0.615882 -0.785499 -0.060670)

     Atom  9  H   pos: ( -0.391447  1.296688  0.488493)  Total sigma:          26.46
            25.3051          7.9814         -0.5518
             6.6397         32.9863          2.5135
            -0.3843          2.8766         21.0833

     H    9    anisotropy:     16.81    eta:   -0.3178
     H    9    sigma_11=     22.64    axis=(  0.660317 -0.285537 -0.694586)
     H    9    sigma_22=     19.07    axis=( -0.558887  0.430947 -0.708470)
     H    9    sigma_33=     37.66    axis=( -0.501624 -0.856010 -0.124978)

     Atom 10  O   pos: (  0.544119 -0.550593  1.565175)  Total sigma:         215.34
           211.5397         10.9179         19.5866
            11.7890        229.0014          1.3452
            21.4840          4.5961        205.4915

     O   10    anisotropy:    -42.40    eta:   -0.7395
     O   10    sigma_11=    219.03    axis=(  0.464104 -0.692642  0.552137)
     O   10    sigma_22=    239.93    axis=(  0.576751  0.709391  0.405120)
     O   10    sigma_33=    187.08    axis=( -0.672284  0.130428  0.728713)

     Atom 11  H   pos: (  0.491064 -0.692065  1.581026)  Total sigma:          20.43
            14.1145         11.4738         -0.6364
            10.1029         37.1663         -1.8837
            -0.3795         -1.4143          9.9997

     H   11    anisotropy:     31.64    eta:   -0.0129
     H   11    sigma_11=     10.02    axis=(  0.606051 -0.193961  0.771415)
     H   11    sigma_22=      9.74    axis=( -0.705903  0.315835  0.633995)
     H   11    sigma_33=     41.52    axis=( -0.366611 -0.928777  0.054494)

     Atom 12  H   pos: (  0.428442 -0.483167  1.494512)  Total sigma:          21.14
            26.2664         -9.6319         12.6264
            -8.7413         15.6943         -6.8691
            11.8897         -7.1739         21.4501

     H   12    anisotropy:     30.58    eta:   -0.0554
     H   12    sigma_11=     11.51    axis=( -0.476609  0.324574  0.817004)
     H   12    sigma_22=     10.38    axis=(  0.520525  0.853118 -0.035267)
     H   12    sigma_33=     41.52    axis=(  0.708448 -0.408463  0.575552)

     Atom 13  O   pos: (  0.632845 -0.504532  2.056871)  Total sigma:         227.49
           223.9885         19.2928        -14.4791
            27.6989        226.8351         -7.1796
           -13.0708          4.8846        231.6530

     O   13    anisotropy:    -42.64    eta:   -0.8680
     O   13    sigma_11=    229.37    axis=(  0.097486  0.519868  0.848666)
     O   13    sigma_22=    254.04    axis=( -0.669392 -0.596777  0.442461)
     O   13    sigma_33=    199.07    axis=(  0.736486 -0.611224  0.289818)

     Atom 14  H   pos: (  0.542146 -0.623463  2.017554)  Total sigma:          18.94
            20.5212         18.2412          4.6127
            16.8981         28.2190          6.6391
             4.4511          6.5943          8.0785

     H   14    anisotropy:     37.79    eta:   -0.0479
     H   14    sigma_11=      6.95    axis=(  0.662925 -0.340093 -0.666983)
     H   14    sigma_22=      5.74    axis=( -0.435129  0.549946 -0.712897)
     H   14    sigma_33=     44.13    axis=(  0.609256  0.762821  0.216589)

     Atom 15  H   pos: (  0.435491  0.449385  0.147337)  Total sigma:          24.51
            23.7292         -6.0339        -10.8755
            -4.8215         19.9337          9.4580
            -9.7639         10.3753         29.8680

     H   15    anisotropy:     27.76    eta:   -0.1738
     H   15    sigma_11=     16.87    axis=(  0.833584  0.453000  0.316116)
     H   15    sigma_22=     13.65    axis=( -0.194955  0.776701 -0.598939)
     H   15    sigma_33=     43.02    axis=( -0.516847  0.437637  0.735760)

     Atom 16  O   pos: ( -0.394293  0.873702  1.594538)  Total sigma:         222.73
           213.6597         19.7535         15.9376
            19.2214        248.8043          4.4091
            14.3005          7.8660        205.7156

     O   16    anisotropy:     56.10    eta:   -0.5929
     O   16    sigma_11=    215.11    axis=(  0.595838 -0.464059  0.655459)
     O   16    sigma_22=    192.94    axis=( -0.673618  0.155606  0.722513)
     O   16    sigma_33=    260.12    axis=(  0.437283  0.872030  0.219883)

     Atom 17  H   pos: ( -0.488514  0.934368  1.499088)  Total sigma:          25.24
            26.5501         -5.4474          9.2151
            -4.2905         22.1079         -5.0270
             9.0251         -5.8487         27.0639

     H   17    anisotropy:     20.74    eta:   -0.1014
     H   17    sigma_11=     19.03    axis=(  0.414273  0.899545  0.138551)
     H   17    sigma_22=     17.63    axis=( -0.650691  0.186284  0.736138)
     H   17    sigma_33=     39.07    axis=(  0.636380 -0.395116  0.662498)

     Atom 18  H   pos: ( -0.410679  0.718988  1.592725)  Total sigma:          18.04
             6.6768          8.0242          0.0263
             7.0422         40.6518         -2.3883
             0.2208         -0.6674          6.7891

     H   18    anisotropy:     36.40    eta:   -0.0768
     H   18    sigma_11=      6.84    axis=(  0.244634 -0.010692  0.969556)
     H   18    sigma_22=      4.97    axis=( -0.947363  0.210359  0.241354)
     H   18    sigma_33=     42.31    axis=( -0.206535 -0.977566  0.041332)

     Atom 19  O   pos: ( -0.004312  0.970870  0.424627)  Total sigma:         245.72
           248.3459         11.1766         -8.4614
            15.6758        242.3477          3.5101
           -10.6696          3.2623        246.4534

     O   19    anisotropy:    -27.36    eta:   -0.7197
     O   19    sigma_11=    248.27    axis=( -0.050434 -0.579325 -0.813535)
     O   19    sigma_22=    261.40    axis=( -0.783354 -0.482346  0.392045)
     O   19    sigma_33=    227.47    axis=(  0.619527 -0.657058  0.429489)

     Atom 20  H   pos: (  0.126464  1.035465  0.425428)  Total sigma:          26.19
            35.6606          7.7986         -0.6585
             8.6206         22.3652          0.2038
             0.9446          0.7610         20.5558

     H   20    anisotropy:     20.08    eta:   -0.1665
     H   20    sigma_11=     20.61    axis=( -0.089038  0.146018  0.985267)
     H   20    sigma_22=     18.38    axis=( -0.421806  0.890586 -0.170104)
     H   20    sigma_33=     39.58    axis=( -0.902304 -0.430737 -0.017705)

     Atom 21  H   pos: ( -0.071757  0.999283  0.555186)  Total sigma:          22.93
            22.9641          0.1608        -10.9035
            -0.8348         13.3118          3.7065
           -12.5065          2.7242         32.5040

     H   21    anisotropy:     26.62    eta:   -0.2063
     H   21    sigma_11=     15.88    axis=(  0.764869  0.461559  0.449375)
     H   21    sigma_22=     12.22    axis=(  0.335723 -0.880972  0.333433)
     H   21    sigma_33=     40.67    axis=( -0.549787  0.104167  0.828785)

     Atom 22  O   pos: ( -0.444334  1.720311  0.010663)  Total sigma:         237.06
           257.1453         -4.1046        -11.2618
             1.7233        228.9359        -12.5018
           -16.9953         -8.5249        225.0866

     O   22    anisotropy:     38.47    eta:   -0.8712
     O   22    sigma_11=    235.40    axis=( -0.267990  0.833805 -0.482649)
     O   22    sigma_22=    213.06    axis=(  0.269078  0.545816  0.793525)
     O   22    sigma_33=    262.70    axis=( -0.925083 -0.082787  0.370632)

     Atom 23  H   pos: ( -0.334236  1.637566  0.075213)  Total sigma:          20.00
            28.8266        -14.1158         10.0784
           -14.3891         16.6642         -8.7499
            10.3482         -9.0152         14.5067

     H   23    anisotropy:     36.45    eta:   -0.1429
     H   23    sigma_11=      9.58    axis=( -0.604470 -0.282243  0.744953)
     H   23    sigma_22=      6.11    axis=(  0.270275  0.807008  0.525061)
     H   23    sigma_33=     44.30    axis=(  0.749378 -0.518726  0.411529)

     Atom 24  H   pos: (  0.685730 -0.118400  0.091516)  Total sigma:          22.43
            33.0985          3.5438        -12.8306
             4.1222         10.3927         -2.9317
           -14.2754         -2.9308         23.7868

     H   24    anisotropy:     31.58    eta:   -0.2106
     H   24    sigma_11=     14.12    axis=(  0.585421 -0.034982  0.809974)
     H   24    sigma_22=      9.68    axis=(  0.096708 -0.988922 -0.112607)
     H   24    sigma_33=     43.48    axis=( -0.804941 -0.144254  0.575553)

     Atom 25  Ca  pos: ( -0.193335  1.331822  0.869700)  Total sigma:        1094.46
          1093.8619        -15.7449         -3.2600
           -19.7699       1133.4420          1.5165
            -7.6111          1.7636       1056.0822

     Ca  25    anisotropy:     68.88    eta:   -0.7053
     Ca  25    sigma_11=   1087.70    axis=( -0.921401 -0.362670  0.139607)
     Ca  25    sigma_22=   1055.31    axis=(  0.145095  0.012209  0.989342)
     Ca  25    sigma_33=   1140.38    axis=(  0.360509 -0.931838 -0.041373)

     Atom 26  Si  pos: ( -0.698289  1.279582  0.735280)  Total sigma:         409.54
           422.9349         26.7082         -3.8158
            21.8715        393.4858         -2.3095
             4.7566         -5.6454        412.2127

     Si  26    anisotropy:    -45.23    eta:   -0.8019
     Si  26    sigma_11=    412.53    axis=(  0.110290 -0.066441  0.991676)
     Si  26    sigma_22=    436.71    axis=(  0.867534  0.493317 -0.063432)
     Si  26    sigma_33=    379.39    axis=(  0.484997 -0.867308 -0.112048)

     Atom 27  O   pos: ( -0.870569  1.202947  0.889380)  Total sigma:         111.90
           133.1105         -6.7919          3.1763
            -9.8581        128.4573         -1.2642
            12.9735          3.3696         74.1259

     O   27    anisotropy:    -58.41    eta:   -0.4408
     O   27    sigma_11=    122.79    axis=(  0.569137  0.814569  0.112069)
     O   27    sigma_22=    139.95    axis=( -0.810527  0.578719 -0.090171)
     O   27    sigma_33=     72.96    axis=( -0.138307 -0.039515  0.989601)

     Atom 28  O   pos: ( -0.538095  1.405884  0.866665)  Total sigma:         101.74
           114.6915         -1.8617        -10.3986
            -1.1660        118.7091         -0.2413
           -16.6928         -5.6169         71.8175

     O   28    anisotropy:    -51.07    eta:   -0.0385
     O   28    sigma_11=    118.11    axis=(  0.742156  0.619260 -0.256361)
     O   28    sigma_22=    119.42    axis=( -0.609734  0.782631  0.125349)
     O   28    sigma_33=     67.69    axis=(  0.278260  0.063283  0.958419)

     Atom 29  O   pos: ( -0.594479  1.082998  0.622318)  Total sigma:         170.98
           167.1550        -29.5016         -1.9281
           -28.9574        189.1362          7.5034
            -2.6849          3.9297        156.6635

     O   29    anisotropy:     58.60    eta:   -0.2422
     O   29    sigma_11=    156.18    axis=( -0.181748  0.009368 -0.983301)
     O   29    sigma_22=    146.72    axis=(  0.805758  0.574608 -0.143457)
     O   29    sigma_33=    210.05    axis=( -0.563669  0.818375  0.111982)

     Atom 30  O   pos: ( -0.794244  1.402613  0.545373)  Total sigma:         183.99
           159.9447        -13.0343          8.2942
            -7.6191        203.8210        -31.1817
             5.4048        -26.8337        188.1895

     O   30    anisotropy:     66.45    eta:   -0.1901
     O   30    sigma_11=    166.05    axis=( -0.097092  0.589335  0.802033)
     O   30    sigma_22=    157.63    axis=(  0.979221  0.200721 -0.028948)
     O   30    sigma_33=    228.28    axis=(  0.178045 -0.782557  0.596578)

     Atom 31  Ca  pos: (  0.726578 -0.059556  0.868802)  Total sigma:        1079.44
          1080.4979         -3.7957         -7.4121
            -3.9336       1065.2812          1.0340
           -11.2093          2.3983       1092.5543

     Ca  31    anisotropy:     27.78    eta:   -0.6305
     Ca  31    sigma_11=   1076.02    axis=( -0.839346  0.222754 -0.495862)
     Ca  31    sigma_22=   1064.35    axis=(  0.244451  0.969419  0.021707)
     Ca  31    sigma_33=   1097.97    axis=( -0.485533  0.102994  0.868130)

     Atom 32  Si  pos: (  0.217653  0.015998  0.737786)  Total sigma:         408.18
           418.3690         25.5359         -8.3338
            30.1327        394.6978         -0.8820
            -1.3702          2.1639        411.4757

     Si  32    anisotropy:    -48.28    eta:   -0.8101
     Si  32    sigma_11=    411.24    axis=( -0.068903 -0.154158 -0.985641)
     Si  32    sigma_22=    437.31    axis=( -0.829668 -0.539784  0.142424)
     Si  32    sigma_33=    375.99    axis=( -0.553989  0.827568 -0.090708)

     Atom 33  O   pos: (  0.071033 -0.128120  0.869528)  Total sigma:         127.25
           145.8753          4.3044          3.6898
             4.9692        157.2571          4.1657
            13.6611         13.3366         78.6276

     O   33    anisotropy:    -75.82    eta:   -0.3139
     O   33    sigma_11=    144.59    axis=( -0.920170  0.385226 -0.069911)
     O   33    sigma_22=    160.46    axis=( -0.373572 -0.917323 -0.137704)
     O   33    sigma_33=     76.71    axis=( -0.117178 -0.100595  0.988003)

     Atom 34  O   pos: (  0.401966  0.074510  0.884429)  Total sigma:         106.09
           103.2735          4.7089         -4.6026
             5.0690        138.4973          4.9914
           -10.0248         -1.5965         76.5098

     O   34    anisotropy:     49.62    eta:   -0.9095
     O   34    sigma_11=    104.60    axis=( -0.958227  0.125316  0.257094)
     O   34    sigma_22=     74.51    axis=(  0.253381 -0.044996  0.966319)
     O   34    sigma_33=    139.17    axis=( -0.132663 -0.991096 -0.011364)

     Atom 35  O   pos: (  0.285732 -0.073778  0.520618)  Total sigma:         188.04
           177.9170        -22.9463        -24.7553
           -29.0522        182.9051         24.6344
           -26.1878         22.4549        203.2885

     O   35    anisotropy:     77.27    eta:   -0.3233
     O   35    sigma_11=    170.61    axis=( -0.364334  0.597439 -0.714373)
     O   35    sigma_22=    153.95    axis=(  0.783016  0.611780  0.112297)
     O   35    sigma_33=    239.55    axis=( -0.504129  0.518452  0.690696)

     Atom 36  Ca  pos: ( -0.362397  0.889657  1.136110)  Total sigma:        1060.89
          1092.3336        -30.2537          6.1966
           -24.6662       1054.5960          7.3753
             9.4006         10.2924       1035.7478

     Ca  36    anisotropy:     69.00    eta:   -0.5069
     Ca  36    sigma_11=   1049.55    axis=(  0.332314  0.697918  0.634412)
     Ca  36    sigma_22=   1026.23    axis=( -0.319395 -0.549623  0.771946)
     Ca  36    sigma_33=   1106.89    axis=( -0.887442  0.459157 -0.040264)

     Atom 37  Si  pos: ( -0.849503  0.843546  1.366359)  Total sigma:         406.20
           416.4067         12.4805         -2.3342
            20.8509        368.0451         12.4402
             0.1018          9.6957        434.1613

     Si  37    anisotropy:    -67.47    eta:   -0.3304
     Si  37    sigma_11=    421.26    axis=(  0.952223  0.267585 -0.147205)
     Si  37    sigma_22=    436.12    axis=(  0.099651  0.183392  0.977976)
     Si  37    sigma_33=    361.23    axis=( -0.288688  0.945921 -0.147965)

     Atom 38  O   pos: ( -0.669735  0.962393  1.252703)  Total sigma:         113.75
           144.9016         -5.4949        -23.4202
           -15.2629         98.0792         -4.5426
           -23.5299        -11.7817         98.2554

     O   38    anisotropy:     62.51    eta:   -0.5894
     O   38    sigma_11=    105.19    axis=(  0.118480 -0.818420  0.562273)
     O   38    sigma_22=     80.63    axis=( -0.362233 -0.562862 -0.742949)
     O   38    sigma_33=    155.42    axis=( -0.924527  0.115649  0.363146)

     Atom 39  O   pos: ( -0.044074  0.815563  1.215332)  Total sigma:         109.20
           141.2933        -12.6431         12.5993
           -19.7724         77.4790         -4.7504
             2.6861          0.0440        108.8226

     O   39    anisotropy:     56.48    eta:   -0.8915
     O   39    sigma_11=    107.16    axis=( -0.203221  0.033393  0.978563)
     O   39    sigma_22=     73.59    axis=(  0.231211  0.972791  0.014820)
     O   39    sigma_33=    146.85    axis=(  0.951443 -0.229266  0.205412)

     Atom 40  O   pos: ( -0.875127  0.927176  1.594446)  Total sigma:         110.36
           117.0676        -16.8079        -43.3628
           -10.8828        100.7969          3.9794
           -29.3396          9.8259        113.2016

     O   40    anisotropy:     67.80    eta:   -0.4442
     O   40    sigma_11=     97.79    axis=(  0.034494  0.939902 -0.339698)
     O   40    sigma_22=     77.72    axis=( -0.702547 -0.218941 -0.677120)
     O   40    sigma_33=    155.55    axis=( -0.710800  0.262011  0.652774)

     Atom 41  Ca  pos: (  0.581012 -0.513415  1.166836)  Total sigma:        1076.93
          1080.8067        -27.9322        -26.5052
           -26.6951       1085.9176         -2.5134
           -24.0807          0.3922       1064.0738

     Ca  41    anisotropy:     59.36    eta:   -0.9357
     Ca  41    sigma_11=   1075.66    axis=( -0.281630 -0.679970  0.676997)
     Ca  41    sigma_22=   1038.63    axis=( -0.645616 -0.387668 -0.657946)
     Ca  41    sigma_33=   1116.51    axis=( -0.709834  0.622377  0.329821)

     Atom 42  Si  pos: (  0.048956 -0.454063  1.363300)  Total sigma:         407.78
           414.8901         26.3804          3.3416
            33.2682        370.7235          1.9385
             2.3070          6.9825        437.7353

     Si  42    anisotropy:    -78.26    eta:   -0.2304
     Si  42    sigma_11=    427.86    axis=(  0.820065  0.395787 -0.413334)
     Si  42    sigma_22=    439.88    axis=(  0.356191  0.212298  0.909977)
     Si  42    sigma_33=    355.61    axis=(  0.447907 -0.893466  0.033122)

     Atom 43  O   pos: ( -0.310127  1.229821  1.206320)  Total sigma:         115.82
            97.4112         12.4421          7.9624
            14.8453        136.4205         13.3540
             7.1466         15.0271        113.6303

     O   43    anisotropy:     48.29    eta:   -0.4445
     O   43    sigma_11=    106.88    axis=( -0.056469  0.453357 -0.889539)
     O   43    sigma_22=     92.57    axis=(  0.954089 -0.237993 -0.181860)
     O   43    sigma_33=    148.02    axis=(  0.294151  0.858969  0.419103)

     Atom 44  O   pos: (  0.284210 -0.414418  1.307460)  Total sigma:         118.68
           130.1164        -10.6335         -1.5153
           -15.1497        105.5471          0.7412
            -5.6477         -5.8749        120.3855

     O   44    anisotropy:    -29.01    eta:   -0.7890
     O   44    sigma_11=    120.72    axis=(  0.066999 -0.221462  0.972865)
     O   44    sigma_22=    135.98    axis=( -0.915037  0.375080  0.148399)
     O   44    sigma_33=     99.34    axis=(  0.397767  0.900150  0.177516)

     Atom 45  O   pos: ( -0.035354 -0.219184  1.356851)  Total sigma:         162.01
           162.5222        -18.9866          1.4991
           -18.0706        173.0528         -0.8539
             0.7489          0.3455        150.4646

     O   45    anisotropy:     37.59    eta:   -0.0968
     O   45    sigma_11=    150.70    axis=(  0.244525  0.213426  0.945863)
     O   45    sigma_22=    148.27    axis=( -0.759372 -0.564437  0.323674)
     O   45    sigma_33=    187.07    axis=(  0.602960 -0.797408  0.024051)

     Atom 46  O   pos: (  0.016095 -0.523354  1.595172)  Total sigma:          93.94
            82.4534        -31.0164         -9.4805
           -26.7766        114.8169        -41.1990
           -13.0970        -36.1140         84.5475

     O   46    anisotropy:    -79.32    eta:   -0.9915
     O   46    sigma_11=     94.16    axis=(  0.779714 -0.073016 -0.621864)
     O   46    sigma_22=    146.60    axis=( -0.293807  0.834381 -0.466354)
     O   46    sigma_33=     41.06    axis=(  0.552923  0.546330  0.629126)

     Atom 47  Ca  pos: (  0.109167 -0.792757  1.765959)  Total sigma:        1068.97
          1085.8284        -19.0574         -0.6548
           -27.9412       1067.1749        -32.0791
             4.2192        -44.0281       1053.8976

     Ca  47    anisotropy:    -75.14    eta:   -0.7771
     Ca  47    sigma_11=   1074.55    axis=(  0.773229  0.330063 -0.541456)
     Ca  47    sigma_22=   1113.48    axis=( -0.596554  0.668168 -0.444607)
     Ca  47    sigma_33=   1018.87    axis=(  0.215035  0.666791  0.713547)

     Atom 48  Ca  pos: ( -0.678518  0.739730  1.849538)  Total sigma:        1108.79
          1104.0485         18.4335        -13.7803
            14.7813       1140.5372          0.3060
           -11.9696         -2.4779       1081.7698

     Ca  48    anisotropy:     58.03    eta:   -0.7319
     Ca  48    sigma_11=   1103.60    axis=(  0.806234 -0.375921 -0.456804)
     Ca  48    sigma_22=   1075.28    axis=(  0.454409 -0.100920  0.885058)
     Ca  48    sigma_33=   1147.47    axis=(  0.378812  0.921140 -0.089456)

     Atom 49  Si  pos: (  0.481160 -0.197569  0.430410)  Total sigma:         408.14
           406.4444         14.1178         29.1316
            17.9583        370.8880         14.3541
            16.7054         12.6316        447.0929

     Si  49    anisotropy:     79.88    eta:   -0.6411
     Si  49    sigma_11=    398.59    axis=(  0.843441  0.259148 -0.470585)
     Si  49    sigma_22=    364.44    axis=(  0.325443 -0.943409  0.063770)
     Si  49    sigma_33=    461.40    axis=(  0.427428  0.206935  0.880047)

     Atom 50  O   pos: ( -0.778450  1.627284  0.208551)  Total sigma:         156.69
           151.8808          4.9963          5.1506
             4.4349        119.1181        -12.1187
             7.0887         -6.0818        199.0766

     O   50    anisotropy:     66.07    eta:   -0.7909
     O   50    sigma_11=    152.09    axis=(  0.981365  0.166734 -0.095516)
     O   50    sigma_22=    117.25    axis=( -0.154853  0.980544  0.120637)
     O   50    sigma_33=    200.74    axis=(  0.113772 -0.103597  0.988091)

     Atom 51  O   pos: (  0.691813 -0.109159  0.515415)  Total sigma:         147.65
           144.1291          7.4531         12.4480
            11.4761        139.8241          1.2016
            16.9160          2.0136        159.0016

     O   51    anisotropy:     32.69    eta:   -0.6662
     O   51    sigma_11=    144.01    axis=( -0.420784 -0.760964  0.493836)
     O   51    sigma_22=    129.49    axis=( -0.721788  0.610599  0.325871)
     O   51    sigma_33=    169.45    axis=(  0.549512  0.219324  0.806185)

     Atom 52  O   pos: ( -0.073053 -0.090553  1.982106)  Total sigma:         225.68
           212.5599          8.1750        -16.6241
             3.6689        221.1623          9.0583
           -18.4004          3.0709        243.3115

     O   52    anisotropy:     38.83    eta:   -0.8725
     O   52    sigma_11=    224.03    axis=(  0.384642  0.921139  0.059615)
     O   52    sigma_22=    201.44    axis=( -0.834789  0.374693 -0.403402)
     O   52    sigma_33=    251.57    axis=( -0.393927  0.105400  0.913079)

     Atom 53  H   pos: ( -0.007861 -0.004770  1.867944)  Total sigma:          17.40
            10.7955          8.5328        -12.0890
             8.7918         17.0573        -14.9171
           -11.6463        -14.0674         24.3365

     H   53    anisotropy:     37.58    eta:   -0.0784
     H   53    sigma_11=      5.85    axis=( -0.198899  0.829204  0.522359)
     H   53    sigma_22=      3.89    axis=(  0.885046 -0.076920  0.459104)
     H   53    sigma_33=     42.45    axis=( -0.420871 -0.553627  0.718585)

     Atom 54  H   pos: ( -0.264493  0.902801  0.042075)  Total sigma:          22.80
            17.4101         -9.3432         -8.7561
            -9.7070         26.8505         12.7577
            -7.9677         11.7071         24.1265

     H   54    anisotropy:     31.61    eta:   -0.0880
     H   54    sigma_11=     13.19    axis=( -0.052142  0.645676 -0.761830)
     H   54    sigma_22=     11.33    axis=(  0.900352  0.360422  0.243847)
     H   54    sigma_33=     43.87    axis=( -0.432027  0.673200  0.600129)

     Atom 55  O   pos: ( -0.354258  1.083538  0.200905)  Total sigma:         230.25
           225.0316          6.0751          6.0369
             2.9619        243.4217         -9.5924
             0.8995         -8.2148        222.2843

     O   55    anisotropy:     25.30    eta:   -0.6546
     O   55    sigma_11=    227.33    axis=( -0.857350 -0.043075 -0.512929)
     O   55    sigma_22=    216.29    axis=( -0.494697  0.344282  0.797963)
     O   55    sigma_33=    247.11    axis=( -0.142220 -0.937878  0.316479)

     Atom 56  H   pos: ( -0.227415  1.145784  0.238641)  Total sigma:          26.85
            32.0211          7.0319          2.7910
             5.7884         26.2176          0.5683
             3.8534          0.8586         22.3224

     H   56    anisotropy:     15.00    eta:   -0.2389
     H   56    sigma_11=     23.05    axis=(  0.291713 -0.729187  0.619023)
     H   56    sigma_22=     20.66    axis=( -0.475316  0.451100  0.755370)
     H   56    sigma_33=     36.86    axis=(  0.830047  0.514583  0.215003)

     Atom 57  H   pos: ( -0.379665  0.974790  0.305310)  Total sigma:          19.61
             9.2829          3.6602         -3.1761
             4.4015         25.9815        -15.8888
            -3.8930        -16.7514         23.5747

     H   57    anisotropy:     33.61    eta:   -0.0136
     H   57    sigma_11=      8.56    axis=(  0.688510  0.404575  0.601891)
     H   57    sigma_22=      8.26    axis=(  0.707005 -0.559314 -0.432796)
     H   57    sigma_33=     42.02    axis=( -0.161547 -0.723525  0.671129)

     Atom 58  O   pos: (  0.329767 -0.227182  1.806941)  Total sigma:         256.47
           248.0999          6.7382         -8.2174
             5.1399        251.3793          9.2212
            -9.6813          8.2737        269.9300

     O   58    anisotropy:     27.75    eta:   -0.9289
     O   58    sigma_11=    255.81    axis=(  0.650075  0.757700 -0.057389)
     O   58    sigma_22=    238.63    axis=( -0.718753  0.588636 -0.370002)
     O   58    sigma_33=    274.97    axis=( -0.246569  0.281778  0.927257)

     Atom 59  H   pos: (  0.226104 -0.250170  1.907308)  Total sigma:          26.96
            28.9000          1.8029        -10.8086
             1.8647         21.8499         -2.9274
            -9.0945         -1.5911         30.1286

     H   59    anisotropy:     19.49    eta:   -0.1453
     H   59    sigma_11=     21.41    axis=(  0.189007 -0.981220 -0.038517)
     H   59    sigma_22=     19.52    axis=(  0.713065  0.110175  0.692387)
     H   59    sigma_33=     39.95    axis=( -0.675140 -0.158331  0.720497)

     Atom 60  H   pos: (  0.285112 -0.305107  1.691487)  Total sigma:          27.32
            22.9098          3.5566          3.6100
             2.5948         25.8207          9.0215
             1.5261          8.4365         33.2316

     H   60    anisotropy:     18.84    eta:   -0.2390
     H   60    sigma_11=     22.54    axis=(  0.889020  0.226064 -0.398169)
     H   60    sigma_22=     19.54    axis=( -0.400758  0.804765 -0.437889)
     H   60    sigma_33=     39.88    axis=(  0.221441  0.548861  0.806049)

     Atom 61  O   pos: ( -0.166640  0.242926  0.367910)  Total sigma:         229.51
           228.1908         21.8060          4.5597
            19.7019        224.7778        -16.8700
             1.5238        -16.3691        235.5704

     O   61    anisotropy:    -44.74    eta:   -0.5980
     O   61    sigma_11=    235.51    axis=(  0.658359  0.123286  0.742539)
     O   61    sigma_22=    253.34    axis=(  0.491794  0.676361 -0.548339)
     O   61    sigma_33=    199.69    axis=( -0.569827  0.726180  0.384656)

     Atom 62  H   pos: ( -0.043113  0.223272  0.447522)  Total sigma:          24.28
            29.4446          0.0450         13.8064
            -0.7289         16.1583         -2.6449
            13.5920         -1.3808         27.2234

     H   62    anisotropy:     26.85    eta:   -0.1615
     H   62    sigma_11=     16.77    axis=(  0.376983  0.866511 -0.327173)
     H   62    sigma_22=     13.88    axis=( -0.567769  0.495277  0.657525)
     H   62    sigma_33=     42.18    axis=(  0.731794 -0.062117  0.678689)

     Atom 63  H   pos: (  0.757123  0.100079  0.408197)  Total sigma:          19.78
            15.2763         13.7690         -3.3246
            14.5432         31.6031         -9.4404
            -4.1817        -10.0719         12.4748

     H   63    anisotropy:     35.20    eta:   -0.1550
     H   63    sigma_11=      9.87    axis=(  0.563492  0.003811  0.826112)
     H   63    sigma_22=      6.23    axis=(  0.685103 -0.560952 -0.464722)
     H   63    sigma_33=     43.25    axis=( -0.461638 -0.827840  0.318703)

     Atom 64  O   pos: ( -0.718156  1.103045  0.042264)  Total sigma:         249.04
           258.8897        -24.7874         16.4976
           -20.0386        230.6534         -1.9928
            27.1158          0.6549        257.5750

     O   64    anisotropy:     54.70    eta:   -0.8405
     O   64    sigma_11=    246.13    axis=( -0.383574  0.522527  0.761470)
     O   64    sigma_22=    215.48    axis=(  0.545316  0.793596 -0.269881)
     O   64    sigma_33=    285.51    axis=(  0.745320 -0.311723  0.589345)

     Atom 65  H   pos: ( -0.808951  1.220124  0.018937)  Total sigma:          22.25
            24.4488        -13.1771          6.9585
           -14.5144         26.1965         -5.1678
             6.8304         -4.2955         16.1104

     H   65    anisotropy:     29.33    eta:   -0.2039
     H   65    sigma_11=     14.47    axis=(  0.169980  0.534694  0.827773)
     H   65    sigma_22=     10.48    axis=(  0.727239  0.498788 -0.471524)
     H   65    sigma_33=     41.80    axis=(  0.665004 -0.682138  0.304067)

     Atom 66  H   pos: ( -0.596352  1.146281  0.113230)  Total sigma:          24.00
            36.0225         -0.1493         12.4732
             1.7553         14.6882          1.9346
            13.1124          1.1421         21.3039

     H   66    anisotropy:     29.24    eta:   -0.1020
     H   66    sigma_11=     15.25    axis=(  0.320977 -0.822530 -0.469488)
     H   66    sigma_22=     13.27    axis=(  0.388552  0.566445 -0.726752)
     H   66    sigma_33=     43.50    axis=(  0.863713  0.050850  0.501411)

     Atom 67  O   pos: (  0.082890  0.134624  1.713586)  Total sigma:         186.06
           183.2820         14.9795         -4.5154
            16.4053        201.2427         20.1009
           -11.3948         13.6761        173.6626

     O   67    anisotropy:    -42.93    eta:   -0.9286
     O   67    sigma_11=    187.08    axis=(  0.776807 -0.124675 -0.617274)
     O   67    sigma_22=    213.66    axis=( -0.376102 -0.878040 -0.295962)
     O   67    sigma_33=    157.45    axis=( -0.505092  0.462063 -0.728958)

     Atom 68  H   pos: (  0.090678  0.287968  1.788315)  Total sigma:          12.41
            -2.3814          5.9254          3.6216
             5.4961         31.1537         20.1806
             3.1987         18.5977          8.4484

     H   68    anisotropy:     46.25    eta:   -0.0234
     H   68    sigma_11=     -2.65    axis=( -0.162275  0.511462 -0.843845)
     H   68    sigma_22=     -3.37    axis=(  0.976144 -0.041812 -0.213059)
     H   68    sigma_33=     43.24    axis=(  0.144254  0.858288  0.492475)

     Atom 69  H   pos: (  0.008893  0.145657  1.584507)  Total sigma:          21.97
            19.1235          1.3192         11.9868
             1.2975         13.1268         -0.4466
            11.3526         -0.3580         33.6510

     H   69    anisotropy:     27.25    eta:   -0.1498
     H   69    sigma_11=     14.24    axis=( -0.556618 -0.767172  0.318786)
     H   69    sigma_22=     11.52    axis=(  0.673786 -0.641356 -0.366982)
     H   69    sigma_33=     40.14    axis=(  0.485993  0.010525  0.873899)

     Atom 70  O   pos: ( -0.031032  0.371674  0.032754)  Total sigma:         231.47
           240.3373         -4.0722        -25.2339
            -2.5772        220.7251         -6.2666
           -23.2535         -2.3554        233.3592

     O   70    anisotropy:     44.81    eta:   -0.4593
     O   70    sigma_11=    223.40    axis=(  0.294698 -0.897188  0.328948)
     O   70    sigma_22=    209.68    axis=(  0.585504  0.441581  0.679847)
     O   70    sigma_33=    261.34    axis=( -0.755207 -0.007749  0.655440)

     Atom 71  H   pos: ( -0.107918  0.297163  0.140459)  Total sigma:          20.60
            16.0568          5.1843        -11.5421
             5.9852         14.6031        -10.7281
           -11.6259         -9.1256         31.1324

     H   71    anisotropy:     32.30    eta:   -0.0161
     H   71    sigma_11=     10.01    axis=(  0.356348  0.755166  0.550218)
     H   71    sigma_22=      9.66    axis=(  0.823000 -0.532485  0.197814)
     H   71    sigma_33=     42.13    axis=( -0.442366 -0.382339  0.811252)

     Atom 72  H   pos: (  0.102984  0.305383  0.037101)  Total sigma:          24.18
            34.1095        -11.0011         -2.6028
           -11.2027         22.5617          1.6619
            -1.8718          1.7950         15.8638

     H   72    anisotropy:     25.47    eta:   -0.0403
     H   72    sigma_11=     16.03    axis=(  0.486220  0.681666  0.546737)
     H   72    sigma_22=     15.34    axis=( -0.207380 -0.517786  0.829995)
     H   72    sigma_33=     41.16    axis=( -0.848872  0.516942  0.110394)

     Atom 73  Ca  pos: (  0.469048  0.410184  0.933381)  Total sigma:        1049.44
          1055.4096        -14.6220          8.5229
           -14.8746       1074.4073         16.9584
             9.0239         14.3116       1018.4999

     Ca  73    anisotropy:    -57.80    eta:   -0.7930
     Ca  73    sigma_11=   1053.43    axis=(  0.867229  0.335418  0.367979)
     Ca  73    sigma_22=   1083.98    axis=( -0.413969  0.896376  0.158557)
     Ca  73    sigma_33=   1010.90    axis=( -0.276665 -0.289837  0.916216)

     Atom 74  Si  pos: ( -0.014260  0.402978  0.799093)  Total sigma:         402.47
           408.0979         20.0085          0.3600
            18.2281        402.0917        -27.4034
             3.8756        -42.2431        397.2140

     Si  74    anisotropy:    -63.54    eta:   -0.7708
     Si  74    sigma_11=    407.32    axis=(  0.867348 -0.089384  0.489611)
     Si  74    sigma_22=    439.97    axis=( -0.395148 -0.721778  0.568238)
     Si  74    sigma_33=    360.11    axis=(  0.302599 -0.686329 -0.661352)

     Atom 75  O   pos: ( -0.216547  0.308750  0.895322)  Total sigma:         115.00
           141.3365         -4.0346         -9.6289
            -8.2510        126.6822          1.6538
            -6.7866          5.6546         76.9702

     O   75    anisotropy:    -58.83    eta:   -0.5176
     O   75    sigma_11=    124.46    axis=( -0.347145 -0.937733 -0.012160)
     O   75    sigma_22=    144.76    axis=(  0.930259 -0.342678 -0.131112)
     O   75    sigma_33=     75.78    axis=(  0.118781 -0.056826  0.991293)

     Atom 76  O   pos: (  0.133406  0.469963  0.982172)  Total sigma:          92.22
           135.3761        -22.9759        -27.2642
           -33.8120         65.2893        -22.1584
           -34.7014        -14.8059         76.0003

     O   76    anisotropy:     91.32    eta:   -0.9019
     O   76    sigma_11=     89.24    axis=(  0.083878 -0.669274  0.738266)
     O   76    sigma_22=     34.33    axis=( -0.381368 -0.706031 -0.596723)
     O   76    sigma_33=    153.10    axis=( -0.920610  0.231499  0.314460)

     Atom 77  O   pos: (  0.105139  0.227466  0.662026)  Total sigma:         167.92
           160.0439        -27.1151         -4.2296
           -23.2138        182.6483          3.5958
             4.2823          3.7432        161.0697

     O   77    anisotropy:     46.89    eta:   -0.5608
     O   77    sigma_11=    161.06    axis=( -0.140416  0.004613 -0.990082)
     O   77    sigma_22=    143.53    axis=(  0.830480  0.544998 -0.115241)
     O   77    sigma_33=    199.18    axis=( -0.539061  0.838425  0.080357)

     Atom 78  O   pos: ( -0.039317  0.599607  0.661151)  Total sigma:          86.61
            55.4028         -0.6959         10.4517
             5.6142         37.1783          1.0109
            11.4951        -13.9450        167.2509

     O   78    anisotropy:    123.00    eta:   -0.2256
     O   78    sigma_11=     54.86    axis=( -0.981993 -0.168101  0.086206)
     O   78    sigma_22=     36.36    axis=( -0.163083  0.984642  0.062322)
     O   78    sigma_33=    168.61    axis=(  0.095358 -0.047141  0.994326)

     Atom 79  Ca  pos: (  0.107248  0.833493  0.888325)  Total sigma:        1100.02
          1090.7918          9.0111        -10.7405
            10.1020       1116.7514         15.9262
           -12.7831         19.1610       1092.5196

     Ca  79    anisotropy:    -42.52    eta:   -0.8506
     Ca  79    sigma_11=   1102.14    axis=(  0.781187  0.199371 -0.591607)
     Ca  79    sigma_22=   1126.25    axis=( -0.098331 -0.896514 -0.431966)
     Ca  79    sigma_33=   1071.67    axis=( -0.616505  0.395619 -0.680740)

     Atom 80  Si  pos: ( -0.433190  0.893968  0.670514)  Total sigma:         399.44
           389.2684         29.6015         -5.6431
            32.0578        381.6652          9.9662
            -9.9632         18.8115        427.3904

     Si  80    anisotropy:    -72.57    eta:   -0.3289
     Si  80    sigma_11=    415.67    axis=(  0.767383  0.600086 -0.225878)
     Si  80    sigma_22=    431.59    axis=(  0.044287  0.301833  0.952332)
     Si  80    sigma_33=    351.06    axis=( -0.639658  0.740806 -0.205045)

     Atom 81  O   pos: ( -0.544912  0.758809  0.840481)  Total sigma:         107.94
            92.3521         -5.2943          8.3287
             3.0204        143.5276        -19.1160
             7.7056         -2.5714         87.9440

     O   81    anisotropy:     56.63    eta:   -0.4389
     O   81    sigma_11=     97.35    axis=( -0.829949 -0.146811 -0.538175)
     O   81    sigma_22=     80.78    axis=( -0.555631  0.131792  0.820917)
     O   81    sigma_33=    145.70    axis=(  0.049592 -0.980346  0.190953)

     Atom 82  O   pos: ( -0.231547  0.992998  0.771081)  Total sigma:         123.92
           114.8525          0.1102        -17.2596
            10.7377        133.0718          5.2129
           -17.9364         -1.9326        123.8393

     O   82    anisotropy:    -35.39    eta:   -0.2280
     O   82    sigma_11=    133.03    axis=(  0.132427 -0.900450 -0.414311)
     O   82    sigma_22=    138.41    axis=( -0.605298 -0.404466  0.685581)
     O   82    sigma_33=    100.33    axis=( -0.784906  0.159992 -0.598603)

     Atom 83  O   pos: ( -0.401300  0.786096  0.452458)  Total sigma:         137.05
           149.8211         -6.6215        -29.2710
            -5.9925        135.6140         13.7910
           -21.0537          9.5238        125.7217

     O   83    anisotropy:     48.93    eta:   -0.7698
     O   83    sigma_11=    133.30    axis=( -0.409889 -0.911225 -0.040752)
     O   83    sigma_22=    108.19    axis=(  0.472706 -0.250419  0.844890)
     O   83    sigma_33=    169.67    axis=(  0.780090 -0.327047 -0.533386)

     Atom 84  Ca  pos: (  0.275883 -0.056217  1.204218)  Total sigma:        1111.13
          1069.4607         20.1820         17.4459
            17.3453       1142.0726         29.5486
            14.2463         29.7292       1121.8617

     Ca  84    anisotropy:     87.23    eta:   -0.6429
     Ca  84    sigma_11=   1100.75    axis=( -0.048076  0.596462 -0.801200)
     Ca  84    sigma_22=   1063.36    axis=(  0.970002 -0.163484 -0.179912)
     Ca  84    sigma_33=   1169.29    axis=(  0.238294  0.785816  0.570710)

     Atom 85  Si  pos: ( -0.230937 -0.060989  1.369807)  Total sigma:         410.03
           395.2705         50.4465          1.1820
            48.2521        407.5161          1.1022
             0.5882         -2.6340        427.3032

     Si  85    anisotropy:    -87.57    eta:   -0.4077
     Si  85    sigma_11=    427.32    axis=(  0.011255 -0.010624  0.999880)
     Si  85    sigma_22=    451.12    axis=( -0.662150 -0.749371 -0.000509)
     Si  85    sigma_33=    351.65    axis=( -0.749287  0.662065  0.015469)

     Atom 86  O   pos: ( -0.113539  0.147952  1.343338)  Total sigma:         117.69
            55.2575          4.5579          1.3783
            25.0271        213.4019        -51.2565
            -9.6297        -56.8276         84.4043

     O   86    anisotropy:    175.01    eta:   -0.0948
     O   86    sigma_11=     64.88    axis=(  0.106204  0.330646  0.937760)
     O   86    sigma_22=     53.82    axis=(  0.990689 -0.115981 -0.071304)
     O   86    sigma_33=    234.36    axis=( -0.085186 -0.936601  0.339885)

     Atom 87  O   pos: (  0.616847 -0.149162  1.188735)  Total sigma:         102.00
           104.7213         -3.0309          7.3105
             0.0414         83.4467         -1.5932
             5.0580         -3.7823        117.8425

     O   87    anisotropy:    -28.22    eta:   -0.9712
     O   87    sigma_11=    102.27    axis=( -0.927942  0.020544  0.372157)
     O   87    sigma_22=    120.55    axis=(  0.369421 -0.081939  0.925643)
     O   87    sigma_33=     83.19    axis=(  0.049511  0.996426  0.068445)

     Atom 88  O   pos: ( -0.337523 -0.084243  1.588241)  Total sigma:          81.29
            70.2438        -53.1296          2.1904
           -54.8272        103.0218         -7.5542
             1.8961        -14.0553         70.6024

     O   88    anisotropy:     94.63    eta:   -0.6372
     O   88    sigma_11=     69.84    axis=( -0.174856  0.035951  0.983937)
     O   88    sigma_22=     29.65    axis=(  0.791386  0.599676  0.118727)
     O   88    sigma_33=    144.38    axis=(  0.585776 -0.799435  0.133308)

     Atom 89  Ca  pos: ( -0.091682  0.448879  1.242919)  Total sigma:        1060.99
          1046.0639          4.1640        -31.7943
            -0.8713       1115.2510        -49.6058
           -27.4820        -45.1400       1021.6590

     Ca  89    anisotropy:    114.01    eta:   -0.8920
     Ca  89    sigma_11=   1056.89    axis=(  0.889766 -0.302511 -0.341766)
     Ca  89    sigma_22=    989.09    axis=(  0.431285  0.312208  0.846475)
     Ca  89    sigma_33=   1137.00    axis=(  0.149365  0.900563 -0.408260)

     Atom 90  Si  pos: ( -0.578355  0.468525  1.409620)  Total sigma:         403.88
           381.0568         30.3619          1.1399
            22.1239        414.4830          9.9134
             1.5258          9.1783        416.0958

     Si  90    anisotropy:    -56.20    eta:   -0.5853
     Si  90    sigma_11=    411.65    axis=(  0.281335  0.372843 -0.884216)
     Si  90    sigma_22=    433.57    axis=(  0.405848  0.788738  0.461714)
     Si  90    sigma_33=    366.41    axis=(  0.869562 -0.488753  0.070582)

     Atom 91  O   pos: (  0.371184  0.216452  1.374067)  Total sigma:         104.12
            60.9478         40.8502         19.3555
            29.5100        134.7797         26.5650
            21.1279         33.7303        116.6311

     O   91    anisotropy:    101.63    eta:   -0.7190
     O   91    sigma_11=     94.60    axis=(  0.079193  0.552979 -0.829423)
     O   91    sigma_22=     45.88    axis=(  0.936265 -0.326922 -0.128566)
     O   91    sigma_33=    171.88    axis=(  0.342251  0.766379  0.543625)

     Atom 92  O   pos: ( -0.426709  0.555930  1.235870)  Total sigma:          88.26
            81.0349          2.0679          0.9193
             1.9655         76.8895          9.9488
             2.8099          7.0430        106.8543

     O   92    anisotropy:     31.54    eta:   -0.3262
     O   92    sigma_11=     81.18    axis=(  0.972245  0.191761 -0.134042)
     O   92    sigma_22=     74.32    axis=( -0.219150  0.947036 -0.234725)
     O   92    sigma_33=    109.29    axis=(  0.081932  0.257586  0.962775)

     Atom 93  O   pos: (  0.206561  0.582337  1.397700)  Total sigma:         163.81
           174.3215        -19.8642         12.7295
           -11.9139        161.5748          6.2330
            14.4261          2.4569        155.5443

     O   93    anisotropy:     35.92    eta:   -0.9050
     O   93    sigma_11=    162.68    axis=( -0.142435 -0.701293 -0.698499)
     O   93    sigma_22=    141.00    axis=(  0.525895  0.544228 -0.653643)
     O   93    sigma_33=    187.76    axis=( -0.838538  0.460439 -0.291289)

     Atom 94  O   pos: ( -0.486742  0.504154  1.634426)  Total sigma:         134.91
           120.4683          1.9810         -0.5286
             1.3696        166.4216         11.9791
            -3.3877         -0.4936        117.8504

     O   94    anisotropy:     48.33    eta:   -0.1666
     O   94    sigma_11=    121.49    axis=( -0.895196 -0.023503  0.445053)
     O   94    sigma_22=    116.12    axis=(  0.444605 -0.116203  0.888157)
     O   94    sigma_33=    167.14    axis=( -0.030843 -0.992947 -0.114474)

     Atom 95  Ca  pos: (  0.767658 -0.361341  1.769945)  Total sigma:        1078.69
          1047.9430        -25.6236        -31.1299
           -23.3096       1093.4660        -19.7143
           -33.3902        -22.4040       1094.6647

     Ca  95    anisotropy:    -90.62    eta:   -0.2454
     Ca  95    sigma_11=   1101.48    axis=(  0.561379 -0.740004 -0.370469)
     Ca  95    sigma_22=   1116.31    axis=( -0.187399 -0.549710  0.814064)
     Ca  95    sigma_33=   1018.28    axis=( -0.806061 -0.387573 -0.447272)

     Atom 96  Ca  pos: (  0.436608  0.117738  1.706779)  Total sigma:        1072.11
          1067.2585        -51.0885        -18.3458
           -48.7517       1061.4425         26.2898
           -16.0679         30.3981       1087.6347

     Ca  96    anisotropy:     95.59    eta:   -0.8507
     Ca  96    sigma_11=   1067.36    axis=( -0.498679  0.283335 -0.819171)
     Ca  96    sigma_22=   1013.14    axis=(  0.648180  0.749353 -0.135400)
     Ca  96    sigma_33=   1135.84    axis=( -0.575485  0.598491  0.557339)

     Atom 97  Ca  pos: ( -0.105217  0.639689  0.340544)  Total sigma:        1138.44
          1126.3643        -26.3770          0.2908
           -29.2325       1122.6636          4.5744
             2.5506          9.9063       1166.2825

     Ca  97    anisotropy:    -63.52    eta:   -0.3878
     Ca  97    sigma_11=   1151.40    axis=(  0.727000 -0.642190  0.243029)
     Ca  97    sigma_22=   1167.82    axis=(  0.120538 -0.229082 -0.965915)
     Ca  97    sigma_33=   1096.09    axis=( -0.675975 -0.731514  0.089134)

     Atom 98  O   pos: (  0.386501 -0.791041  1.980236)  Total sigma:         166.78
           201.7460          1.1210         25.6884
             2.1208        192.2653         29.6518
             6.5339         29.7329        106.3277

     O   98    anisotropy:   -107.70    eta:   -0.1779
     O   98    sigma_11=    196.29    axis=( -0.633487  0.761376  0.137841)
     O   98    sigma_22=    209.07    axis=( -0.761225 -0.581332 -0.287383)
     O   98    sigma_33=     94.98    axis=( -0.138675 -0.286982  0.947845)

     Atom 99  H   pos: (  0.284422  0.032586  0.098101)  Total sigma:          27.17
            22.2112         -2.9935          3.2764
            -3.0613         27.8937         -7.3688
             3.4459         -8.6535         31.4024

     H   99    anisotropy:     17.84    eta:   -0.0555
     H   99    sigma_11=     21.55    axis=( -0.387448  0.646010  0.657689)
     H   99    sigma_22=     20.89    axis=(  0.884770  0.460977  0.068432)
     H   99    sigma_33=     39.06    axis=(  0.258971 -0.608417  0.750175)

     Atom100  O   pos: (  0.134238  0.448459  1.886223)  Total sigma:         157.35
           139.0166         31.6885         22.1418
            44.3629        211.3083          6.4819
            29.9110         10.0182        121.7397

     O  100    anisotropy:    109.96    eta:   -0.5585
     O  100    sigma_11=    141.17    axis=(  0.624972 -0.416500  0.660256)
     O  100    sigma_22=    100.23    axis=( -0.659280  0.171321  0.732120)
     O  100    sigma_33=    230.66    axis=(  0.418044  0.892848  0.167519)

     Atom101  H   pos: ( -0.083223  1.361660 -0.023786)  Total sigma:          23.49
            22.5773         -3.8701        -11.4891
            -3.0349         19.1075          6.4959
           -10.5005          7.1570         28.7755

     H  101    anisotropy:     24.53    eta:   -0.2041
     H  101    sigma_11=     16.98    axis=(  0.530564  0.847635  0.003996)
     H  101    sigma_22=     13.64    axis=( -0.642866  0.405455 -0.649869)
     H  101    sigma_33=     39.84    axis=( -0.552472  0.342228  0.760036)

     Initialization:
     gipaw_setup  :      0.35s CPU      0.39s WALL (       1 calls)

     Linear response
     greenf       :  15653.39s CPU  15791.22s WALL (      96 calls)
     cgsolve      :  15561.13s CPU  15698.11s WALL (      96 calls)
     ch_psi       :  14894.26s CPU  15024.09s WALL (    6696 calls)
     h_psiq       :  10910.44s CPU  11003.57s WALL (    6696 calls)

     Apply operators
     h_psi        :   8890.89s CPU   8964.37s WALL (    7320 calls)
     apply_vel    :    200.12s CPU    203.60s WALL (      84 calls)

     Induced current
     j_para       :    482.12s CPU    485.62s WALL (     108 calls)
     biot_savart  :      0.07s CPU      0.07s WALL (       1 calls)

     Other routines

     General routines
     calbec       :   4672.93s CPU   4729.42s WALL (   21524 calls)
     fft          :      0.29s CPU      0.30s WALL (      32 calls)
     fftw         :   6314.52s CPU   6362.08s WALL ( 3780122 calls)
     davcio       :      0.01s CPU      0.79s WALL (      64 calls)

     Parallel routines
     fft_scatter  :   1971.17s CPU   1988.77s WALL ( 3780154 calls)

     Plugins


     GIPAW        :      4h57m CPU      4h59m WALL


   This run was terminated on:   4: 6:55   3Nov2023            

=------------------------------------------------------------------------------=
   JOB DONE.
=------------------------------------------------------------------------------=
