# Supplementary material for: Is there a future for 43Ca nuclear magnetic resonance in cement science?
Source: Phys Chem Chem Phys. 2025 Apr 9;27(17):9159–68. doi: 10.1039/d5cp00491h (PMC11997747; doi:10.1039/d5cp00491h)
Supplement: CP-027-D5CP00491H-s001 [file CP-027-D5CP00491H-s001.zip › QE-Files/CSH-bulk-structures/CONFIG_18]

18 -56014.762807 eV
0 3
   6.779210787  -0.146685351   0.084537585
  -8.463676521  12.236104890   0.030829604
   1.016309327  -5.894356506  13.686271447
O 1
-5.3145531805 5.7948674958 13.4578849611
H 2
-5.7224480478 11.2105970232 0.482069662
H 3
-7.2228572062 11.6109012645 0.2163783431
O 4
4.5978412907 -2.7472667844 12.2252154964
H 5
3.8684881825 -3.4044937437 11.9853600029
H 6
4.5131932533 -2.0069723194 11.514259845
O 7
-2.1146767374 4.6321610285 13.0810780332
H 8
-3.6943763722 10.5478590231 0.2376823051
H 9
-2.3691022069 9.9809756227 -0.3321229431
O 10
-4.577208729 7.7850558309 0.1063832906
H 11
-4.8289139979 8.644081789 0.5698604383
H 12
-3.9697557962 7.3708963126 0.778839318
O 13
2.3184974487 -1.2916359458 13.3544958867
H 14
0.4731900107 4.9835701549 0.1709654713
H 15
1.7882007517 4.0238938498 0.2932299139
O 16
-3.3423142425 6.2190294116 11.3395021774
H 17
-3.3482684494 6.6361362691 10.4253025896
H 18
-3.7539354496 6.873300464 11.9357074784
O 19
-1.7628192015 8.829269732 3.4804952359
H 20
-0.9256283116 9.2316222729 3.1726890678
H 21
-2.4077334871 9.59834104 3.4728005105
O 22
0.4753051831 2.4257784554 12.4126675511
H 23
-0.0824355577 2.9412086306 11.7853717409
H 24
0.6602694589 1.5220542511 11.9557588812
Ca 25
-1.4115669778 8.5165272559 5.9357604397
Si 26
-4.7238791104 8.1805323179 4.9735883624
O 27
-6.0244931376 7.7677485857 5.8496799462
O 28
-3.7463207879 9.0758084139 5.920347704
O 29
-3.9681980692 6.791098504 4.4481042647
O 30
-5.153772015 8.8311748357 3.5223482751
Ca 31
4.9440695322 -0.7434375055 5.7963554017
Si 32
1.5297528942 -0.3227902953 4.6784877933
O 33
0.5224278226 -1.2770321963 5.5330919825
O 34
2.714287182 0.1634476673 5.6871196648
O 35
2.1490512686 -1.0830358507 3.320064265
Ca 36
-2.4262703717 5.2256170615 8.1170578119
Si 37
-5.8981278041 5.2483916071 9.322763369
O 38
-5.4127301884 6.8128593641 9.256242162
O 39
-0.1140189774 4.599265318 8.1936883166
O 40
-6.5204269142 4.9600621027 10.8112188485
Ca 41
-5.1753857 8.6566856265 7.9986160494
Si 42
6.8196682563 -3.6117397976 9.2304244862
O 43
-2.0541049318 7.0424977354 9.2333083218
O 44
1.0288459466 -2.9708397957 7.9387350058
O 45
5.3888291124 -2.7638385777 9.0175907313
O 46
0.6695078144 -3.1805130215 10.6047889337
Ca 47
-1.0290153955 6.6542041572 11.5026024697
Ca 48
0.0617262587 -1.5865277163 11.9472424327
Si 49
-4.9395435353 10.3332894684 2.8569236037
O 50
-4.9606762624 10.2170915883 1.2355917155
O 51
4.8617706485 -1.205602931 3.4193684631
O 52
2.8611665854 -4.5620893897 11.6964807004
H 53
3.0568621109 -5.3054459214 12.3504700802
H 54
3.0148745475 -4.9062506424 10.7289240521
O 55
-2.9345607844 6.7814201153 2.0686019439
H 56
-2.3674290484 7.5462614455 2.3591802615
H 57
-3.5584332434 6.754180512 2.8560863569
O 58
-1.4626046394 11.0610006898 1.5675613113
H 59
-2.3044294477 11.2244560762 2.0526435374
H 60
0.9192607671 -0.9005603072 2.1440880237
O 61
3.1959030428 3.0919866599 1.1221912744
H 62
3.4583548756 2.188985931 1.4559667841
H 63
4.4556253069 -2.7824071442 13.8301085794
O 64
0.4421380128 -4.1271399592 13.427442231
H 65
5.7135467836 1.2921396171 0.6520795433
H 66
0.3369561099 1.9448210619 0.0363684318
O 67
4.7963043085 1.1374625596 1.991385495
H 68
4.7685656306 0.3031968528 2.5444108486
H 69
-1.3923636091 1.9319676505 2.4582707681
Ca 70
3.0988973009 2.4585917808 5.8480058714
Si 71
-0.1642437492 2.2490412011 4.5570719139
O 72
-1.4142740723 1.6853617558 5.4836473125
O 73
0.779195126 3.0732635542 5.6244022384
O 74
0.7302241892 0.9402851741 4.012081878
O 75
-0.5954807974 3.0389956714 3.2120310761
Ca 76
0.4854159669 5.2915261064 6.0961596503
Si 77
-3.1359230856 5.5851240888 5.2731402773
O 78
-4.0679899422 5.1963227324 6.5499584852
O 79
-1.7132627715 6.1411902302 5.8714285589
O 80
-3.0220086246 4.3263578984 4.2754992049
Ca 81
1.4615354264 -0.5997568351 7.7328860286
Si 82
4.9317679033 -1.1266308036 9.069645411
O 83
-0.8025336835 -0.0732036501 8.1172295032
O 84
3.504649991 -1.2229408079 8.2941835123
O 85
-1.9247136246 -0.6194809766 10.5874553129
Ca 86
-0.5116299778 2.2435981123 7.6665958589
Si 87
-3.9641486621 2.6949639905 9.0431706071
O 88
1.6030745348 1.6482205113 8.5145341842
O 89
-2.7349006426 2.8641064288 7.9636349711
O 90
-4.4781456649 4.3166932162 9.2933007056
O 91
-3.4818406782 2.3557224389 10.5623361429
Ca 92
3.2809234964 0.3769666069 11.8612877585
Ca 93
-4.445401651 4.0406577965 11.8524547559
Ca 94
-1.9853776656 4.4717027963 2.3062951404
O 95
-0.9799194411 5.3221328065 0.4023233574
H 96
-1.0622603235 6.2900130166 0.387932873
O 97
1.1327434806 0.2296099146 11.135769811
H 98
1.0599004608 0.6704289036 10.2650624033
