# Supplementary material for: Is there a future for 43Ca nuclear magnetic resonance in cement science?
Source: Phys Chem Chem Phys. 2025 Apr 9;27(17):9159–68. doi: 10.1039/d5cp00491h (PMC11997747; doi:10.1039/d5cp00491h)
Supplement: CP-027-D5CP00491H-s001 [file CP-027-D5CP00491H-s001.zip › QE-Files/CSH-bulk-structures/CONFIG_Pair27]

Pair 27 -56616.695585 eV
0 3
   6.663511402  -0.036989250  -0.088363829
  -8.126507340  12.047118221  -0.025364215
   0.550452999  -6.150511380  14.096745569
H 1
4.6757738388 0.0658200362 2.5629060464
O 1
-1.9627646437 8.6194658981 3.5280098818
H 1
-1.0260103408 8.9044962939 3.4799314897
H 1
-2.5287264561 9.442497707 3.4722059017
O 1
0.6461308442 0.0497587777 0.5798181911
H 1
-0.1504886364 0.2956115046 1.1092891921
H 1
1.2891826328 -0.2472036587 1.2548654739
O 1
3.2915474978 -4.440066727 11.7277659806
H 1
-4.9067438673 7.1801556382 10.7719345322
H 1
4.1353096901 -4.7121271385 12.1579910812
O 1
-3.9123847469 4.3232328893 13.3474370876
H 1
-4.841968107 10.2701939036 0.2673157476
H 1
-3.9464117764 9.6722017386 -0.9681423386
O 1
-2.6633574844 4.9382230543 10.9034315188
H 1
-3.217422005 4.9781914703 11.7012529263
H 1
-1.6802398672 5.1538573727 11.1224979096
O 1
-0.7901672844 8.9011315276 0.0358261228
H 1
-1.5988456291 9.3513192583 0.3352258004
H 1
-0.024668194 9.2292554727 0.6902237762
O 1
5.4007935429 -5.2412502279 13.3833611913
H 1
-3.0622884075 5.880040932 13.4941633343
H 1
4.8075325019 1.3274522508 0.1751829836
Ca 1
-1.7779741332 8.313659504 6.1311560735
Si 1
-5.0601996081 8.0662350927 5.1744667375
O 1
-6.2498405001 7.5972980945 6.1651505952
O 1
-4.0627452534 9.0639876675 5.9938658472
O 1
-4.3146230942 6.683799115 4.6242782918
O 1
-5.658622895 8.7720060983 3.7984972765
Ca 1
4.4945355198 -0.5994940354 5.6975221098
Si 1
1.0415569115 -0.2967726619 4.8066711567
O 1
0.0977022694 -1.3431766286 5.6196235583
O 1
2.2283774013 0.1607412226 5.8328242457
O 1
1.611053949 -0.857304676 3.3487708702
Ca 1
-3.1119992893 5.4194996733 8.6573325392
Si 1
0.3787087979 5.2494628949 9.6131729345
O 1
-5.3403080873 6.562578385 9.3764375567
O 1
-0.7735105892 4.8835674997 8.520208996
O 1
-0.1734819883 5.3060628885 11.1805624599
Ca 1
-5.0925282267 8.4863157933 8.1995056922
Si 1
6.3073924517 -3.4300386583 9.2383207504
O 1
-2.7947173361 7.621407872 8.3784535121
O 1
0.7974548487 -2.8658692399 8.2955163681
O 1
5.3411434388 -2.103465614 9.5993483151
O 1
0.1409640858 -3.7691035504 10.8186044415
Ca 1
1.0788572445 -4.7423851259 12.5357038755
Ca 1
-0.4682821008 -1.6413241534 11.8461643164
Si 1
-5.2702242136 10.1462384296 2.9573617465
O 1
-5.4488652449 9.7845049942 1.3654972116
O 1
4.2871346729 -1.2823934417 3.3855688851
O 1
-0.9901803993 0.1929123452 13.5222754595
H 1
-1.6719859126 5.7329895641 0.1945295305
H 1
-0.6566945742 1.0623417945 13.8660663173
O 1
-3.0019340901 6.3797999415 2.2936119031
H 1
-2.4402758067 7.1241500075 2.6436117689
H 1
-3.7184266347 6.3899142386 2.9833089011
O 1
-1.9520999149 3.8572552174 0.655353226
H 1
-2.0570092818 -2.1845702865 13.9323000578
H 1
-1.0252353316 3.6375590161 0.2504521638
O 1
-1.0747940938 2.5168840511 10.8985386668
H 1
-1.4276013791 1.5141376684 10.7732179613
H 1
-1.8673331629 3.1009457628 10.8778078728
O 1
-4.1883818627 7.5990539323 0.2702520248
H 1
-4.6934744468 8.3077835956 0.7521471788
H 1
-3.7276212439 7.0874186779 1.0144409252
O 1
1.4285310395 -0.5737169408 10.8011382001
H 1
1.2151446049 0.2691580621 10.2824023828
H 1
2.0767358667 -1.0190811628 10.1452319923
O 1
1.5505262795 3.6698307093 2.3557523428
H 1
1.8761457596 4.0497624204 3.2260964115
H 1
0.6391427745 3.4199009861 2.6709399729
Ca 1
2.6015711565 2.5004203902 6.2836464342
Si 1
-0.598712642 2.343004993 5.0877197466
O 1
-2.0082011138 1.788853216 5.6863975915
O 1
0.2996810648 2.8651401733 6.356836329
O 1
0.1579381626 1.025989979 4.3367706183
O 1
-0.6925321237 3.4640171744 3.924062101
Ca 1
0.0043517361 5.247948798 6.3054032805
Si 1
-3.5287066771 5.4535760018 5.4775477694
O 1
-4.3829245613 5.0944874715 6.8281347448
O 1
-2.0555805591 5.9916914012 5.8514167873
O 1
-3.6497221576 4.1131773242 4.5648513767
Ca 1
1.0267768461 -0.6386570467 7.779698917
Si 1
4.5716398845 -0.7068774962 9.1345679951
O 1
-1.3103774968 -0.0242228425 7.9485402205
O 1
3.0438521132 -1.1834494054 8.8206283571
O 1
-1.8906185374 0.2227226809 10.5846222317
Ca 1
-0.9092748148 2.3280175353 8.2962206471
Si 1
2.235846686 2.4541912218 9.5586241315
O 1
1.1677212011 1.3700749733 8.9505322165
O 1
-3.1844416348 2.7565931955 8.6235900493
O 1
-5.2455353795 3.9661554891 9.7616154888
O 1
2.4957329577 2.1495606506 11.1557549642
Ca 1
0.7646448845 3.420075155 12.0287144676
Ca 1
-3.3507239326 0.3181247179 12.3043305547
Ca 1
-2.5632348527 3.4113633647 2.7677837406
O 1
0.8001212861 -2.6813892423 13.5099448404
H 1
1.4885192981 -2.3529787863 14.1139124385
O 1
3.9636195404 -1.8642135019 12.5757163796
H 1
3.5443376237 -2.6587802489 12.1861040732
