# Supplementary material for: Is there a future for 43Ca nuclear magnetic resonance in cement science?
Source: Phys Chem Chem Phys. 2025 Apr 9;27(17):9159–68. doi: 10.1039/d5cp00491h (PMC11997747; doi:10.1039/d5cp00491h)
Supplement: CP-027-D5CP00491H-s001 [file CP-027-D5CP00491H-s001.zip › QE-Files/CSH-bulk-structures/CONFIG_3-10]

3-10 -59615.690525 eV
0 3
   6.778117330  -0.106970935   0.065047439
  -8.397802588  12.513785502  -0.103907785
   0.944196600  -6.230529928  14.112974715
O 1.0 
0.1133619284 3.1888185704 14.5185634405
H 2.0 
-6.7955086843 10.0746952691 0.6791539469
H 3.0 
-1.6358424077 9.9215509728 0.7158881231
O 4.0 
0.8991847614 1.3928271229 1.8430896813
H 5.0 
0.9107117837 0.602995456 2.426027999
H 6.0 
1.4310155309 1.1787703241 0.9860502898
O 7.0 
-2.8821144832 10.9634593927 1.1419550209
H 8.0 
-3.8705629003 10.7830647799 1.0252724051
H 9.0 
-2.9061997499 11.2798644016 2.0770784753
O 10.0 
1.4644925924 -0.416718114 13.9097090572
H 11.0 
1.2447527108 5.1692367802 0.0084136869
H 12.0 
0.4768373805 6.4920908589 0.5245265235
O 13.0 
2.4920674846 2.7933920687 3.7840107218
H 14.0 
2.9169322598 3.7606695739 3.6201818587
H 15.0 
1.6902162233 2.6092535825 3.2539200162
O 16.0 
-2.8181069003 6.1189639605 10.6773766433
H 17.0 
-3.7871751906 6.267086415 10.7010645883
H 18.0 
-2.3763777853 7.0397191729 10.6531718695
O 19.0 
-1.8590194514 8.904742967 3.4701315315
H 20.0 
-1.7088801454 9.8723259467 3.4953205299
H 21.0 
-1.006774226 8.5266702915 3.1525316422
O 22.0 
-1.5068510988 6.4154730178 13.1649195575
H 23.0 
-1.4745940228 5.6923229197 13.8456377237
H 24.0 
-2.0604001635 6.0810578219 12.4202348748
Ca 25.0 
-1.7859170854 8.6615017816 5.9738864765
Si 26.0 
-5.1366135488 8.4914196139 5.0981043003
O 27.0 
-6.3946565901 8.0571674287 6.0111346297
O 28.0 
-4.0673871934 9.3376986898 5.9721400831
O 29.0 
-4.4238943162 7.1152130357 4.509777619
O 30.0 
-5.655222854 9.3217213608 3.7633561048
Ca 31.0 
4.545533569 -0.8689017571 6.0538840589
Si 32.0 
1.0731223796 -0.4422988014 5.1750324605
O 33.0 
-0.0331773443 -1.4456614623 5.7742211422
O 34.0 
2.3561672834 -0.3305733803 6.1492845015
O 35.0 
1.5241130768 -0.8481980283 3.5902740234
Ca 36.0 
-2.7778897783 5.7967038337 8.0301310016
Si 37.0 
0.7937420133 5.5879516317 9.2861484062
O 38.0 
-4.8432650728 6.6216725888 8.528470647
O 39.0 
-0.5145218112 5.4102069654 8.2979399235
O 40.0 
0.4577208196 5.9990257159 10.8175354974
Ca 41.0 
-4.7220447132 8.827826596 8.1812845562
Si 42.0 
0.109580265 -3.230846364 9.3299478659
O 43.0 
-2.3737958351 8.381146592 8.1807441465
O 44.0 
1.6994005331 -3.0283888363 9.0563074589
O 45.0 
-0.3289083577 -1.5724224062 9.3571165217
O 46.0 
-0.1594460552 -3.8445079333 10.8264581006
Ca 47.0 
1.8667319162 -4.5070651843 11.941561054
Ca 48.0 
0.0910998959 -1.147359223 12.1497803676
Si 49.0 
-5.5043718393 10.7769787326 2.9937859362
O 50.0 
-5.5270202022 10.602062648 1.3824009277
O 51.0 
4.2182448716 -0.9489679849 3.6335141007
O 52.0 
2.0917786541 -1.3605494279 10.9951255902
H 53.0 
2.1141269816 -2.1074855766 10.3013112924
H 54.0 
3.0368778942 -1.0496956782 11.1646273014
O 55.0 
-3.5679797151 2.9419770078 13.2067835268
H 56.0 
-4.2147216709 3.0380509099 12.4735824748
H 57.0 
-3.9722210391 3.2914162947 14.0354846646
O 58.0 
2.1121265377 3.8424313748 0.6833504583
H 59.0 
2.1901672677 2.9960745215 0.1915358818
H 60.0 
3.0534488062 4.1359221639 0.8871978668
O 61.0 
-1.3079772481 0.9629203859 13.7771743854
H 62.0 
-2.9363351694 7.397706792 0.3830704646
H 63.0 
-0.6197894156 1.6665823775 13.9184834351
O 64.0 
0.1619809387 7.4943374591 1.8385020169
H 65.0 
-0.2974537523 8.2427720465 1.3240820694
H 66.0 
-5.7244138321 7.955762782 2.0036455866
O 67.0 
0.4115630891 1.0999551594 11.3463656513
H 68.0 
0.0248944406 1.0645831467 10.4099518348
H 69.0 
1.3495705044 1.4917654865 11.221848797
O 70.0 
4.4581009866 1.5737238935 0.9564457689
H 71.0 
5.0670880175 1.0132906541 0.407022336
H 72.0 
3.5653206137 1.4821194863 0.4209722519
Ca 73.0 
2.4968544817 2.479360352 6.213274763
Si 74.0 
-0.7373631419 2.2540481727 5.0806196448
O 75.0 
-2.1553682229 1.5617277162 5.5519484673
O 76.0 
-0.1887094694 3.3484125868 6.1365168225
O 77.0 
0.4809255141 1.0909573733 5.0377114859
O 78.0 
-0.9690120771 2.6931328749 3.5309805814
Ca 79.0 
0.2014948164 5.6093310234 6.0656904593
Si 80.0 
-3.4403900117 5.8307181351 4.9629025852
O 81.0 
-4.3003562848 4.8913541642 5.9736678511
O 82.0 
-2.115488868 6.3674507688 5.7564696388
O 83.0 
-3.0885456019 5.0851972588 3.5454004504
Ca 84.0 
1.7633861124 -0.5331854839 8.3661059597
Si 85.0 
-1.6794470502 -0.5694917988 9.4837100092
O 86.0 
-1.1395430136 0.9477364663 9.2701333534
O 87.0 
3.9911529417 -1.1882616168 8.4805663456
O 88.0 
-2.1059315654 -0.694439991 11.0930480939
Ca 89.0 
-0.7135674668 2.9778531561 8.3622773472
Si 90.0 
2.4815196876 2.7811298915 9.2480868759
O 91.0 
1.7001349413 1.7121231039 8.2612012505
O 92.0 
-2.9823997071 3.4787014618 8.4049336867
O 93.0 
1.3497981263 3.9975533024 9.3798403986
O 94.0 
2.7546360231 2.1289923177 10.7160025772
Ca 95.0 
-0.2820451915 3.4871524523 1.5695303733
Ca 96.0 
-2.0819981428 1.7627762187 11.6149641652
Ca 97.0 
4.0627331425 1.240888266 3.2191656273
O 98.0 
0.5955546978 -3.0126921462 13.3949714097
H 99.0 
-0.176599995 -3.5854271056 13.250577981
O 100.0 
3.2111293098 -5.0369292166 13.8098529099
H 101.0 
3.3460315665 -5.9924456826 13.6799312269
O 102.0 
4.0242215794 -3.5182339561 11.0324126455
H 103.0 
4.1580819221 -2.544031219 11.1892349932
H 104.0 
4.9852734408 -3.8331511078 11.0853007395
O 105.0 
-1.2260995265 3.8708880137 10.9872085434
H 106.0 
-1.9814141605 4.4712937031 10.7837594567
H 107.0 
-0.4839777283 4.5485596007 11.1246333091
O 108.0 
-0.1791642121 5.3363060583 3.4353094685
H 109.0 
-1.1392148837 5.1499088107 3.6026373444
H 110.0 
-0.1522091844 6.2092816695 2.9644200472
O 111.0 
-2.2510286735 4.8471727369 1.2409563078
H 112.0 
-2.593029179 5.0653795635 2.2218378734
H 113.0 
-2.1038234241 5.6976797553 0.7687988769
O 114.0 
-3.7468053217 7.6423624815 1.8041743289
H 115.0 
-3.2027889952 8.2736240999 2.3405089715
H 116.0 
-3.8295710817 6.8812684518 2.4224332027
