# Supplementary material for: Is there a future for 43Ca nuclear magnetic resonance in cement science?
Source: Phys Chem Chem Phys. 2025 Apr 9;27(17):9159–68. doi: 10.1039/d5cp00491h (PMC11997747; doi:10.1039/d5cp00491h)
Supplement: CP-027-D5CP00491H-s001 [file CP-027-D5CP00491H-s001.zip › QE-Files/CSH-bulk-structures/CONFIG_3-17]

3-17 -59614.8533 eV
0 3
   6.767565359  -0.082813645  -0.091340169
  -8.340928277  12.461723821   0.106261664
   0.595420430  -6.191658512  13.902313944
O 1
-2.0410057547 10.910081998 1.7674001936
H 2
-8.0062925474 11.2710219004 2.3620122493
H 3
-2.7869149631 11.1212926844 2.3955380495
O 4
1.1718839247 1.9436290938 1.6333334539
H 5
0.3444331232 1.9138388774 2.1638659496
H 6
1.8953120332 1.8463028769 2.3226293904
O 7
4.6891884431 0.8946278871 1.2815954854
H 8
5.0885717852 1.3088097852 2.1136357542
H 9
4.3005659979 0.0426942797 1.5748521023
O 10
2.7411148726 -0.7555829064 12.4576887121
H 11
3.5215462256 -1.0191523493 11.8761694721
H 12
2.3657030864 -1.6884037665 12.8260562739
O 13
3.0125191651 1.6276521433 3.5575115362
H 14
3.9099840436 2.0918167649 3.4469824156
H 15
3.2779784229 0.6771511383 3.5777287382
O 16
-2.9792036731 5.7553511157 10.4262299173
H 17
-3.9601571665 5.9251576361 10.4808189429
H 18
-2.5387300783 6.6547360072 10.4176369675
O 19
-2.4002238459 8.7325628738 3.3525347935
H 20
-3.0059383576 9.4644137732 3.6370995564
H 21
-1.8416322163 9.2297849192 2.7063860287
O 22
6.5227834661 -5.2811165884 12.8845577
H 23
-2.3797382117 6.5794519917 12.464574067
H 24
6.2305583324 -5.4213070098 13.837271363
Ca 25
-1.7450413965 8.3868216175 5.7731648472
Si 26
-5.0593161487 8.2088300951 4.9874270626
O 27
-6.3598248654 7.8803300582 5.869135386
O 28
-4.0155389201 9.0847673604 5.8677257059
O 29
-4.4059457581 6.7567072727 4.5298755056
O 30
-5.2894065893 8.8599479898 3.4661056129
Ca 31
4.5501288138 -1.0332726935 5.866779928
Si 32
1.0616279675 -0.7466189457 4.978121116
O 33
0.0904092904 -1.6565204135 5.9132243487
O 34
2.3514488163 -0.3106072877 5.8529203268
O 35
1.530175479 -1.5035854772 3.5762155098
Ca 36
-2.742798908 5.4078336481 7.7358032656
Si 37
0.8377565507 5.1668770126 8.9061438547
O 38
-4.9848336837 6.0710706313 7.9484131648
O 39
-0.5891035738 4.8389153814 8.1933421805
O 40
0.9220083996 5.7724228576 10.4324676666
Ca 41
-4.8320190309 8.4239065154 8.0178021145
Si 42
6.7057848602 -3.7152009995 8.8923523265
O 43
-2.4419709603 7.7872790027 7.9811667971
O 44
1.5358497632 -3.43107101 8.7911734508
O 45
-0.6622587952 -2.0841908887 8.7768931862
O 46
6.4477975655 -4.2004135622 10.4529783451
Ca 47
1.8332998847 -4.8051751842 11.5349653661
Ca 48
-0.3978594249 -2.3817740886 12.1241079355
Si 49
-5.3585661332 10.4874249069 3.0195432574
O 50
-5.4139025995 10.6106528524 1.4252971684
O 51
4.2628393096 -1.2044857978 3.5437927536
O 52
1.1965480464 -1.4070956427 10.5374104596
H 53
1.5512127984 -2.2310256254 10.0887996099
H 54
1.8844825245 -1.0781963993 11.2042545529
O 55
0.0918211373 3.997029546 13.5850025475
H 56
-6.5418630857 10.5754363803 0.4577635887
H 57
-1.3310968694 10.3858519637 0.1856988267
O 58
1.4309333402 5.1075360044 1.4815293034
H 59
2.0156717925 4.3251180974 1.4102004179
H 60
0.7995617551 4.9479868584 2.2813060552
O 61
-3.544048085 3.7659405291 13.1737988504
H 62
-4.4840937751 10.2989125869 0.163610733
H 63
-3.2277662657 2.8127848083 13.4136997858
O 64
0.581733367 7.6916702504 0.8240801257
H 65
0.3250538785 8.6336616832 0.7539305303
H 66
-0.1795464243 7.1535401629 0.512852346
O 67
-2.6594984979 4.0048235771 1.0763106575
H 68
-2.3942276469 3.1077236976 1.3516204495
H 69
-2.7118374092 4.5532999049 1.9802931559
O 70
2.9764912568 -5.5521592867 13.4674442375
H 71
1.8031808672 0.8888332073 0.3380935619
H 72
3.2682922105 0.8734527205 -0.0967080375
Ca 73
2.6374116506 2.1021018345 5.9398309353
Si 74
-0.6669714948 1.8585486091 4.8842704176
O 75
-1.8141053465 1.3345407904 5.9355285372
O 76
0.2491952055 2.9073828929 5.7519310388
O 77
0.2713247669 0.5703141267 4.4109791188
O 78
-1.2374956559 2.4545431008 3.4633358465
Ca 79
0.4225756305 5.2531512425 5.7287262939
Si 80
-3.1948885542 5.5480739737 4.6411087724
O 81
-3.9783267082 4.3567311266 5.3935705592
O 82
-1.9655726028 6.0604389569 5.5965371615
O 83
-2.7459478581 5.5050290805 3.0651598855
Ca 84
1.4833524081 -0.8768088089 7.9946906701
Si 85
4.9797122908 -1.040436186 9.2014381851
O 86
-1.1310632107 0.526873316 9.2044652309
O 87
3.709142479 -1.3820782653 8.2467400369
O 88
4.7135053362 -1.3230281502 10.8312101401
Ca 89
-0.756602871 2.3684049485 7.8753707712
Si 90
2.574153476 2.3952253493 8.971064074
O 91
1.6516948282 1.3487275856 8.1209493105
O 92
-2.987030592 3.0757894996 8.1353562242
O 93
1.4530864283 3.6349610655 9.246980511
O 94
2.9619380695 1.9722295273 10.4885512746
Ca 95
-4.0711865487 7.2127286504 2.0260173498
Ca 96
-1.9795638462 1.2516734999 11.4893328612
Ca 97
-5.3742873647 3.7073765908 11.7156720279
O 98
1.6595651527 -2.9397236335 12.9221114981
H 99
1.727069883 -3.2851860661 13.8366447019
O 100
-2.6686319371 1.3830680814 13.7393656237
H 101
-3.3238643624 0.6937726739 13.4631967282
O 102
3.8235501276 -3.8102322594 10.5641449711
H 103
3.9467798772 -2.8148762721 10.6876479123
H 104
4.7795226134 -4.1251798593 10.600339785
O 105
-1.1840123248 3.5640992142 11.1260008181
H 106
-1.6692715862 4.0949293144 10.4552500695
H 107
-1.4815047848 3.9511141241 11.9774042732
O 108
-0.229170119 4.8341864176 3.401361635
H 109
-0.5800062199 3.8591547685 3.3900183053
H 110
-1.0964067642 5.3196513087 3.2114699771
O 111
-0.1435701102 -0.7392425649 13.8369483974
H 112
-1.4537878554 5.0194735235 0.4966431949
H 113
0.7283711568 -0.9718015236 14.2832081511
O 114
0.4745461946 1.2138540687 11.557700256
H 115
0.5659234971 0.9101556568 10.6225005651
H 116
1.1808852632 0.7334365194 12.0400342279
