# Supplementary material for: Is there a future for 43Ca nuclear magnetic resonance in cement science?
Source: Phys Chem Chem Phys. 2025 Apr 9;27(17):9159–68. doi: 10.1039/d5cp00491h (PMC11997747; doi:10.1039/d5cp00491h)
Supplement: CP-027-D5CP00491H-s001 [file CP-027-D5CP00491H-s001.zip › QE-Files/CSH-bulk-structures/CONFIG_3-19]

3-19 -59616.151998 eV
0 3
   6.704157007  -0.062237124   0.091557127
  -8.228716481  12.414695456   0.087706171
   0.951558504  -5.950493594  13.806536440
O 1.0 
-2.0036758495 10.821554307 1.3527524056
H 2.0 
-1.1942093009 10.4702045272 1.7689605317
H 3.0 
-2.6316591962 11.0490249122 2.0925502785
O 4.0 
0.6308027743 1.4270871237 1.8902510589
H 5.0 
0.0255234895 1.9387623685 2.5872557128
H 6.0 
0.7034280168 0.4956673047 2.2045121537
O 7.0 
4.7422883539 1.0325044268 1.1963505189
H 8.0 
-0.9818972933 1.1352667195 1.2949158849
H 9.0 
4.4347376247 0.3459660481 1.8591882635
O 10.0 
3.5084807829 0.2163101692 12.999655806
H 11.0 
3.6602704524 -0.7238957687 13.2294348854
H 12.0 
2.9779938427 0.6148567782 13.7352654388
O 13.0 
2.8190811891 1.9257466583 3.4755750327
H 14.0 
3.3086675565 1.0789165896 3.6015213018
H 15.0 
2.002433339 1.7061727295 2.9426614011
O 16.0 
-3.3616742555 5.5399057245 10.6921478985
H 17.0 
-3.8491687361 6.1136469534 10.0307394222
H 18.0 
-2.8080411307 6.087392737 11.3080639469
O 19.0 
-1.4082457246 8.6421575011 3.5669976087
H 20.0 
-1.7766829177 9.5470457916 3.5742566657
H 21.0 
-0.4210811532 8.785597001 3.5417514537
O 22.0 
-1.7660401 6.438905074 12.7405545512
H 23.0 
-1.749471817 5.489045053 12.984610697
H 24.0 
6.0456285689 -5.5511095491 13.4567742622
Ca 25.0 
-1.5287893982 8.4901394599 6.0832279808
Si 26.0 
-4.8314972246 8.3493734216 4.9649664408
O 27.0 
-6.0234095412 7.8774899506 5.9647270631
O 28.0 
-3.7473433383 9.1871462769 5.8233541725
O 29.0 
-4.1827392578 7.0284154359 4.2294479321
O 30.0 
-5.44703991 9.2393991902 3.7063194749
Ca 31.0 
4.6349157477 -0.8654375696 5.7076989276
Si 32.0 
1.1468762962 -0.549060336 4.8855371345
O 33.0 
0.1727741176 -1.6108787546 5.6132052475
O 34.0 
2.449292085 -0.2808355401 5.8020540603
O 35.0 
1.5542221729 -0.9329897082 3.2995574128
Ca 36.0 
-2.7136355513 5.5535687295 7.7311771292
Si 37.0 
0.6967272716 5.3462123209 9.0929837961
O 38.0 
-4.7366724547 6.3278776563 8.5486390045
O 39.0 
-0.4815233474 5.2251689796 7.9855251089
O 40.0 
0.2285958986 5.6396300002 10.6334531984
Ca 41.0 
-4.599653623 8.572067624 8.0346675753
Si 42.0 
0.0860951734 -3.3818711652 9.1353864898
O 43.0 
-2.2994483135 8.0480344579 8.2934334459
O 44.0 
1.6960805689 -3.3656484185 8.9103889911
O 45.0 
-0.2828930834 -1.7473522754 8.8235172038
O 46.0 
-0.1812980309 -3.6673856695 10.72698069
Ca 47.0 
1.7394378614 -4.7566557476 11.5593783326
Ca 48.0 
0.056349477 -1.6250666667 12.0069498308
Si 49.0 
-5.2727619622 10.689014221 2.8764734165
O 50.0 
-5.4146477186 10.3272270813 1.3056639463
O 51.0 
4.2744465146 -0.8815372947 3.2209990306
O 52.0 
2.0012747305 -1.3613453394 10.6058459137
H 53.0 
2.0427095298 -2.2067046409 10.0464493843
H 54.0 
2.949057514 -1.174543576 10.8858624865
O 55.0 
-5.5473582808 5.8756640307 13.3480447652
H 56.0 
-5.9508593045 11.3801963204 0.299576467
H 57.0 
-7.4059273471 11.6583845821 -0.1158466174
O 58.0 
2.0317713935 4.8191585576 1.7951697114
H 59.0 
-3.9867360847 5.3760772876 2.2394388973
H 60.0 
1.2230735369 4.9117975702 2.3702762287
O 61.0 
-2.8833733875 3.6451008456 13.0046005723
H 62.0 
-4.1128965025 9.7969793863 0.1317666796
H 63.0 
-1.9068438503 3.4203667412 13.0140732132
O 64.0 
1.3663056274 7.5606784609 1.2372656195
H 65.0 
-5.457303383 8.6186544416 1.2191390352
H 66.0 
1.339161484 7.2087406904 2.1470718475
O 67.0 
-2.3499453436 7.4132199268 1.2176079055
H 68.0 
-3.3319186379 7.4724969737 1.1854300406
H 69.0 
-2.0933015456 7.7200530458 2.121638442
O 70.0 
4.0716975863 -2.6605790845 13.5664644237
H 71.0 
3.0357470276 -2.7069518293 13.4908430286
H 72.0 
4.3067087467 -3.2906654796 12.853985057
Ca 73.0 
2.5407153502 2.3754714448 5.997529993
Si 74.0 
-0.6913650751 2.1474794974 4.9166484335
O 75.0 
-2.0056132712 1.5914610712 5.6868302317
O 76.0 
0.1211878953 3.1741576965 5.8869560017
O 77.0 
0.3338631647 0.855378969 4.6955709402
O 78.0 
-0.9036886186 2.726369397 3.3959611951
Ca 79.0 
0.3576205455 5.4602042596 5.78663244
Si 80.0 
-3.1610776866 5.7597177827 4.6715471628
O 81.0 
-4.071861399 4.7557822906 5.5883090937
O 82.0 
-1.954509174 6.2906412935 5.6511948627
O 83.0 
-2.595240974 5.2152612533 3.258925985
Ca 84.0 
1.7412440389 -0.730340419 8.0099590335
Si 85.0 
5.029597458 -0.9076125562 9.226353215
O 86.0 
-1.3428042067 0.7291358851 9.0157146199
O 87.0 
3.9167086222 -1.4501411094 8.1615616896
O 88.0 
4.6670735699 -1.1961387493 10.8184984681
Ca 89.0 
-0.8206520558 2.639381598 8.0095798919
Si 90.0 
2.3759468099 2.5623549679 9.0313283038
O 91.0 
1.6076242163 1.4920709723 8.0666421734
O 92.0 
-3.0986722357 3.2893136144 8.0847519852
O 93.0 
1.224726217 3.7568367069 9.3011739385
O 94.0 
2.6872343959 2.0891532001 10.5614259986
Ca 95.0 
4.0876253715 3.3281323405 2.0268614501
Ca 96.0 
-2.0208688107 1.3777722644 11.1973803444
Ca 97.0 
-5.0205768926 4.0266348116 11.7447267315
O 98.0 
1.5230031112 -3.0495948455 13.1606141392
H 99.0 
0.4529741947 2.4415427846 0.2082056809
O 100.0 
-0.1477063361 2.9234806543 12.8289027591
H 101.0 
-0.1774085807 2.7477848272 13.7884373501
O 102.0 
3.9610982462 -3.8094387124 10.9429099206
H 103.0 
4.0511569817 -2.8042079756 10.9039108835
H 104.0 
4.9648146515 -4.0229518086 10.9343849974
O 105.0 
-1.4315763643 3.5561672512 10.3854179806
H 106.0 
-2.2896609284 4.0273124601 10.2997046868
H 107.0 
-0.8102809787 4.3056838495 10.653308142
O 108.0 
-0.0488080186 5.1490160903 3.4246737302
H 109.0 
-0.2454360704 4.1417084222 3.4508426889
H 110.0 
-1.02501333 5.4324029487 3.2883257634
O 111.0 
-1.2670296212 5.0696230045 0.5718166648
H 112.0 
-0.3569299465 5.1562964018 0.9169923723
H 113.0 
-1.7140532073 5.9518300009 0.8289997165
O 114.0 
0.3695972192 0.7222602541 11.7678575887
H 115.0 
1.1645410644 0.9210833951 11.2148176134
H 116.0 
0.2295147648 1.6168397072 12.3337987685
