# Supplementary material for: Is there a future for 43Ca nuclear magnetic resonance in cement science?
Source: Phys Chem Chem Phys. 2025 Apr 9;27(17):9159–68. doi: 10.1039/d5cp00491h (PMC11997747; doi:10.1039/d5cp00491h)
Supplement: CP-027-D5CP00491H-s001 [file CP-027-D5CP00491H-s001.zip › QE-Files/CSH-bulk-structures/pair3-11.vc-relax.nmr.out]

     Program GIPAW v.7.2 starts on  3Nov2023 at 20:11:25 

     This program is part of the open-source Quantum ESPRESSO suite
     for quantum simulation of materials; please cite
         "P. Giannozzi et al., J. Phys.:Condens. Matter 21 395502 (2009);
         "P. Giannozzi et al., J. Phys.:Condens. Matter 29 465901 (2017);
         "P. Giannozzi et al., J. Chem. Phys. 152 154105 (2020);
          URL http://www.quantum-espresso.org", 
     in publications or presentations arising from this work. More details at
     http://www.quantum-espresso.org/quote

     Parallel version (MPI), running on   112 processors

     MPI processes distributed on     1 nodes
     R & G space division:  proc/nbgrp/npool/nimage =     112
     232084 MiB available memory on the printing compute node when the environment starts


     ***** This is GIPAW git revision                                          *****
     ***** you can cite: N. Varini et al., Comp. Phys. Comm. 184, 1827 (2013)  *****
     ***** in publications or presentations arising from this work.            *****

     Parallelizing q-star over 1 images
     Reading input from pair3-11.vc-relax.nmr.in

     ------------------- Input file: --------------------
&inputgipaw
	job = 'nmr'
	prefix = 'pair3-11.vc-relax_nmr'
	tmp_dir = './tmpPair3-11/',
	verbosity = 'high'
	diagonalization = 'david'
/


     Reading xml data from directory:

     ./tmpPair3-11/pair3-11.vc-relax_nmr.save/
     file Ca.pbe-spn-kjpaw_psl.1.0.0.UPF: wavefunction(s)  3S renormalized
     file O.pbe-n-kjpaw_psl.1.0.0.UPF: wavefunction(s)  2S 2P renormalized
     file Si.pbe-nl-kjpaw_psl.1.0.0.UPF: wavefunction(s)  3S 3P renormalized
     file H.pbe-kjpaw_psl.1.0.0.UPF: wavefunction(s)  1S renormalized

     IMPORTANT: XC functional enforced from input :
     Exchange-correlation= PBE
                           (   1   4   3   4   0   0   0)
     Any further DFT definition will be discarded
     Please, verify this is what you really want


     Parallelization info
     --------------------
     sticks:   dense  smooth     PW     G-vecs:    dense   smooth      PW
     Min         127     127     43                17181    17181    3463
     Max         128     128     44                17187    17187    3475
     Sum       14241   14241   4897              1924719  1924719  388577

     Using Slab Decomposition

     Reading collected, re-writing distributed wavefunctions
     Subspace diagonalization in iterative solution of the eigenvalue problem:
     a serial algorithm will be used

     GIPAW projectors -----------------------------------------------
     atom=  Ca   l=0  rc=    1.3000  rs=    0.8667
     atom=  Ca   l=0  rc=    1.3000  rs=    0.8667
     atom=  Ca   l=1  rc=    1.6000  rs=    1.0667
     atom=  Ca   l=1  rc=    1.6000  rs=    1.0667
     atom=  Ca   l=2  rc=    1.7000  rs=    1.1333
     atom=  Ca   l=2  rc=    1.7000  rs=    1.1333
     projs nearly linearly dependent: l=0  n1,n2= 1, 2  s=  0.99170013
     projs nearly linearly dependent: l=2  n1,n2= 1, 2  s=  0.99334936

     atom=  O    l=0  rc=    1.3000  rs=    0.8667
     atom=  O    l=0  rc=    1.3000  rs=    0.8667
     atom=  O    l=1  rc=    1.3500  rs=    0.9000
     atom=  O    l=1  rc=    1.3500  rs=    0.9000
     projs nearly linearly dependent: l=1  n1,n2= 1, 2  s=  0.99790099

     atom=  Si   l=0  rc=    1.8000  rs=    1.2000
     atom=  Si   l=0  rc=    1.8000  rs=    1.2000
     atom=  Si   l=1  rc=    1.8000  rs=    1.2000
     atom=  Si   l=1  rc=    1.8000  rs=    1.2000
     atom=  Si   l=2  rc=    1.8000  rs=    1.2000
     atom=  Si   l=2  rc=    1.8000  rs=    1.2000
     projs nearly linearly dependent: l=2  n1,n2= 1, 2  s=  0.99992180

     atom=  H    l=0  rc=    1.0000  rs=    0.6667
     atom=  H    l=0  rc=    1.0000  rs=    0.6667
     projs nearly linearly dependent: l=0  n1,n2= 1, 2  s=  0.99968852
     -----------------------------------------------------------------

     GIPAW integrals: -------------------------------------------
     Atom  i/j   nmr_para   nmr_dia   epr_rmc  epr_para   epr_dia
       Ca  1 1   0.25E+04 -0.66E+00  0.13E+02  0.81E+09  0.75E+03
       Ca  2 1   0.26E+04 -0.73E+00  0.13E+02  0.86E+09  0.79E+03
       Ca  2 2   0.28E+04 -0.80E+00  0.13E+02  0.92E+09  0.84E+03
       Ca  3 3   0.30E+02  0.22E+00  0.11E+02  0.47E+05  0.19E+03
       Ca  4 3   0.33E+02  0.20E+00  0.12E+02  0.54E+05  0.22E+03
       Ca  4 4   0.37E+02  0.17E+00  0.13E+02  0.60E+05  0.24E+03
       Ca  5 5   0.29E+01  0.74E+00  0.81E+01  0.47E+03  0.66E+02
       Ca  6 5   0.36E+01  0.91E+00  0.10E+02  0.59E+03  0.81E+02
       Ca  6 6   0.45E+01  0.11E+01  0.13E+02  0.74E+03  0.10E+03
       O   1 1   0.81E+03 -0.32E+00  0.65E+01  0.43E+08  0.24E+03
       O   2 1   0.91E+03 -0.39E+00  0.71E+01  0.48E+08  0.27E+03
       O   2 2   0.10E+04 -0.48E+00  0.78E+01  0.55E+08  0.31E+03
       O   3 3   0.99E+01  0.87E+00  0.58E+01  0.24E+04  0.75E+02
       O   4 3   0.11E+02  0.97E+00  0.67E+01  0.27E+04  0.83E+02
       O   4 4   0.12E+02  0.11E+01  0.76E+01  0.31E+04  0.93E+02
       Si  1 1   0.12E+04 -0.54E-01  0.93E+01  0.18E+09  0.37E+03
       Si  2 1   0.17E+04  0.68E-01  0.12E+02  0.26E+09  0.52E+03
       Si  2 2   0.24E+04  0.31E+00  0.19E+02  0.37E+09  0.74E+03
       Si  3 3   0.18E+02  0.34E+00  0.10E+02  0.13E+05  0.11E+03
       Si  4 3   0.21E+02  0.27E+00  0.11E+02  0.15E+05  0.13E+03
       Si  4 4   0.23E+02  0.18E+00  0.12E+02  0.18E+05  0.14E+03
       Si  5 5   0.26E+00  0.79E-01  0.58E+00  0.29E+02  0.79E+01
       Si  6 5   0.27E+00  0.84E-01  0.62E+00  0.30E+02  0.81E+01
       Si  6 6   0.29E+00  0.89E-01  0.66E+00  0.31E+02  0.84E+01
       H   1 1   0.39E+02  0.19E+00  0.29E+00  0.78E+05  0.13E+02
       H   2 1   0.41E+02  0.21E+00  0.32E+00  0.82E+05  0.14E+02
       H   2 2   0.43E+02  0.22E+00  0.36E+00  0.86E+05  0.15E+02
     ------------------------------------------------------------

     alpha_pv=     77.0711 eV

     Number of occupied bands for each k-point:
     k-point:     1    nbnd_occ= 260
     k-point:     2    nbnd_occ= 260
     k-point:     3    nbnd_occ= 260
     k-point:     4    nbnd_occ= 260


     q-space interpolation up to   240.00 Rydberg

     GIPAW job: nmr                                                                             
     NMR macroscopic correction: yes
             0.6667          0.0000          0.0000
             0.0000          0.6667          0.0000
             0.0000          0.0000          0.6667


     Largest allocated arrays     est. size (Mb)     dimensions
        KS wavefunctions at k          13.07 Mb     (    3295,  260)
        KS wavefunctions at k+q        13.07 Mb     (    3295,  260)
        First-order wavefunctions     130.72 Mb     (    3295,  260, 10)
        First-order wavefunct (US)     78.43 Mb     (    3295,  260,  6)
        Charge/spin density             0.51 Mb     (   67500,    1)
        Induced current                 4.63 Mb     (   67500,    3,3,1)
        Induced magnetic field          4.63 Mb     (   67500,    3,3,1)
        NL pseudopotentials            45.05 Mb     (    3295,  896)
        GIPAW NL terms                 45.05 Mb     (    3295,  896)

     Computing the magnetic susceptibility     isolve=0    ethr=  0.1000E-13
     k-point #    1 of     4      pool #  1    cpu time:      10.6
     compute_u_kq: q = (    0.0000,    0.0000,    0.0000)
     Rotating WFCS
     ethr =  1.00E-14,  avg # of iterations =  6.0
     eigenvalues at k:
 -34.9516 -34.8955 -34.6044 -34.5313 -34.3473 -34.2003 -34.0893 -34.0395
 -34.0309 -33.9970 -33.9850 -33.9199 -33.9003 -16.9272 -16.8199 -16.6759
 -16.6363 -16.4632 -16.3953 -16.3473 -16.3137 -16.2810 -16.2045 -16.1871
 -16.1414 -16.1004 -16.0878 -16.0618 -16.0415 -15.9864 -15.9766 -15.9441
 -15.9170 -15.8681 -15.8070 -15.7740 -15.7316 -15.6833 -15.6725 -15.6338
 -15.6017 -15.5645 -15.5606 -15.5202 -15.4867 -15.4534 -15.4313 -15.3970
 -15.3818 -15.3585 -15.3479 -15.3222 -15.2991 -15.2878 -15.2671 -15.2370
 -15.2154 -15.1961 -15.1858 -15.1712 -15.1543 -15.1063 -15.0960 -15.0794
 -15.0632 -15.0414 -15.0018 -14.9984 -14.9761 -14.9614 -14.9538 -14.9430
 -14.9122 -14.9027 -14.8006 -14.6782 -14.5011 -14.4951 -13.8940 -13.8125
 -13.6737 -13.4870 -13.3535 -13.3064 -13.2744 -13.1923 -13.1401 -13.1076
 -13.0571 -12.8917 -12.8617 -12.8284 -12.7516 -12.7161 -12.6683 -12.6533
 -12.6239 -12.5304 -12.4970 -12.4600 -12.4108 -12.3635 -12.2749 -12.1569
  -4.8158  -4.7281  -4.5823  -4.4456  -4.3607  -4.3112  -4.2310  -4.2086
  -4.0590  -4.0238  -3.9919  -3.8990  -3.8375  -3.7564  -3.7037  -3.6634
  -3.5605  -3.5081  -3.3764  -3.3467  -3.2158  -3.1362  -3.0974  -3.0720
  -2.6723  -2.2534  -2.1038  -1.9006  -1.7068  -1.6243  -1.5719  -1.4609
  -1.4435  -1.3954  -1.3053  -1.2267  -1.1319  -1.0905  -1.0297  -0.9821
  -0.9498  -0.9242  -0.8666  -0.8440  -0.7347  -0.6962  -0.6685  -0.5646
  -0.5296  -0.4835  -0.4390  -0.3890  -0.3390  -0.2820  -0.2507  -0.1841
  -0.1012  -0.0844  -0.0199   0.0236   0.0437   0.0833   0.1293   0.1742
   0.2480   0.3062   0.3823   0.4091   0.4919   0.5479   0.6015   0.6160
   0.6782   0.6831   0.7399   0.7834   0.8440   0.8971   0.9632   0.9861
   1.0255   1.0703   1.1218   1.1714   1.1877   1.2292   1.2646   1.3029
   1.3435   1.3836   1.3975   1.4345   1.4780   1.5015   1.5531   1.5666
   1.5853   1.6180   1.6466   1.7048   1.7326   1.7530   1.7773   1.8038
   1.8468   1.8564   1.8846   1.9188   1.9450   1.9676   1.9838   2.0032
   2.0282   2.0462   2.0872   2.1074   2.1350   2.1658   2.1948   2.2173
   2.2381   2.2737   2.2857   2.3209   2.3772   2.4161   2.4499   2.4673
   2.4974   2.5103   2.5383   2.5736   2.5992   2.6142   2.6812   2.6920
   2.7029   2.7275   2.7703   2.7958   2.8444   2.8777   2.9278   2.9574
   2.9980   3.0169   3.0303   3.0774   3.1531   3.1997   3.2190   3.3075
   3.3451   3.3955   3.4154   3.5835
     eigenvalues at k+q:
 -34.9516 -34.8955 -34.6044 -34.5313 -34.3473 -34.2003 -34.0893 -34.0395
 -34.0309 -33.9970 -33.9850 -33.9199 -33.9003 -16.9272 -16.8199 -16.6759
 -16.6363 -16.4632 -16.3953 -16.3473 -16.3137 -16.2810 -16.2045 -16.1871
 -16.1414 -16.1004 -16.0878 -16.0618 -16.0415 -15.9864 -15.9766 -15.9441
 -15.9170 -15.8681 -15.8070 -15.7740 -15.7316 -15.6833 -15.6725 -15.6338
 -15.6016 -15.5644 -15.5606 -15.5202 -15.4867 -15.4534 -15.4313 -15.3970
 -15.3818 -15.3585 -15.3479 -15.3222 -15.2991 -15.2878 -15.2671 -15.2370
 -15.2154 -15.1961 -15.1858 -15.1712 -15.1543 -15.1063 -15.0960 -15.0794
 -15.0632 -15.0414 -15.0018 -14.9984 -14.9761 -14.9614 -14.9538 -14.9431
 -14.9122 -14.9027 -14.8006 -14.6782 -14.5011 -14.4951 -13.8941 -13.8125
 -13.6737 -13.4870 -13.3535 -13.3064 -13.2744 -13.1923 -13.1401 -13.1076
 -13.0571 -12.8917 -12.8617 -12.8284 -12.7516 -12.7162 -12.6683 -12.6533
 -12.6239 -12.5304 -12.4969 -12.4600 -12.4108 -12.3635 -12.2749 -12.1569
  -4.8158  -4.7281  -4.5823  -4.4456  -4.3607  -4.3112  -4.2310  -4.2086
  -4.0590  -4.0238  -3.9919  -3.8990  -3.8375  -3.7564  -3.7037  -3.6634
  -3.5605  -3.5081  -3.3764  -3.3466  -3.2158  -3.1362  -3.0974  -3.0720
  -2.6723  -2.2534  -2.1038  -1.9006  -1.7068  -1.6243  -1.5719  -1.4609
  -1.4435  -1.3954  -1.3053  -1.2267  -1.1318  -1.0905  -1.0297  -0.9821
  -0.9498  -0.9242  -0.8666  -0.8440  -0.7347  -0.6962  -0.6685  -0.5646
  -0.5296  -0.4835  -0.4390  -0.3890  -0.3390  -0.2820  -0.2507  -0.1841
  -0.1012  -0.0844  -0.0199   0.0236   0.0437   0.0833   0.1293   0.1742
   0.2480   0.3062   0.3823   0.4091   0.4919   0.5479   0.6015   0.6160
   0.6782   0.6831   0.7399   0.7834   0.8440   0.8971   0.9632   0.9861
   1.0255   1.0703   1.1218   1.1714   1.1877   1.2292   1.2646   1.3029
   1.3435   1.3836   1.3975   1.4345   1.4780   1.5015   1.5531   1.5666
   1.5853   1.6180   1.6466   1.7048   1.7326   1.7530   1.7773   1.8038
   1.8468   1.8564   1.8846   1.9188   1.9450   1.9676   1.9838   2.0032
   2.0282   2.0462   2.0871   2.1074   2.1350   2.1658   2.1948   2.2173
   2.2381   2.2737   2.2857   2.3209   2.3772   2.4161   2.4499   2.4673
   2.4974   2.5103   2.5383   2.5736   2.5992   2.6142   2.6812   2.6920
   2.7029   2.7275   2.7703   2.7958   2.8443   2.8777   2.9278   2.9574
   2.9980   3.0169   3.0303   3.0774   3.1531   3.1997   3.2190   3.3075
   3.3451   3.3955   3.4154   3.5835
     cgsolve_all iterations  63    anorm=    0.74E-07
PARA_AUG  1     -26.5016032        -0.0284103         0.0443855
     cgsolve_all iterations  63    anorm=    0.74E-07
PARA_AUG  2       0.0068497       -25.4461368        -0.9056560
     cgsolve_all iterations  63    anorm=    0.75E-07
PARA_AUG  3       0.1578386        -0.8939575       -24.0550166
     cgsolve_all iterations  71    anorm=    0.72E-07
     cgsolve_all iterations  71    anorm=    0.72E-07
     cgsolve_all iterations  70    anorm=    0.72E-07
     compute_u_kq: q = (    0.0203,    0.0000,    0.0000)
     Rotating WFCS
     ethr =  1.00E-14,  avg # of iterations = 23.0
     eigenvalues at k:
 -34.9516 -34.8955 -34.6044 -34.5313 -34.3473 -34.2003 -34.0893 -34.0395
 -34.0309 -33.9970 -33.9850 -33.9199 -33.9003 -16.9272 -16.8199 -16.6759
 -16.6363 -16.4632 -16.3953 -16.3473 -16.3137 -16.2810 -16.2045 -16.1871
 -16.1414 -16.1004 -16.0878 -16.0618 -16.0415 -15.9864 -15.9766 -15.9441
 -15.9170 -15.8681 -15.8070 -15.7740 -15.7316 -15.6833 -15.6725 -15.6338
 -15.6017 -15.5645 -15.5606 -15.5202 -15.4867 -15.4534 -15.4313 -15.3970
 -15.3818 -15.3585 -15.3479 -15.3222 -15.2991 -15.2878 -15.2671 -15.2370
 -15.2154 -15.1961 -15.1858 -15.1712 -15.1543 -15.1063 -15.0960 -15.0794
 -15.0632 -15.0414 -15.0018 -14.9984 -14.9761 -14.9614 -14.9538 -14.9430
 -14.9122 -14.9027 -14.8006 -14.6782 -14.5011 -14.4951 -13.8940 -13.8125
 -13.6737 -13.4870 -13.3535 -13.3064 -13.2744 -13.1923 -13.1401 -13.1076
 -13.0571 -12.8917 -12.8617 -12.8284 -12.7516 -12.7161 -12.6683 -12.6533
 -12.6239 -12.5304 -12.4970 -12.4600 -12.4108 -12.3635 -12.2749 -12.1569
  -4.8158  -4.7281  -4.5823  -4.4456  -4.3607  -4.3112  -4.2310  -4.2086
  -4.0590  -4.0238  -3.9919  -3.8990  -3.8375  -3.7564  -3.7037  -3.6634
  -3.5605  -3.5081  -3.3764  -3.3467  -3.2158  -3.1362  -3.0974  -3.0720
  -2.6723  -2.2534  -2.1038  -1.9006  -1.7068  -1.6243  -1.5719  -1.4609
  -1.4435  -1.3954  -1.3053  -1.2267  -1.1319  -1.0905  -1.0297  -0.9821
  -0.9498  -0.9242  -0.8666  -0.8440  -0.7347  -0.6962  -0.6685  -0.5646
  -0.5296  -0.4835  -0.4390  -0.3890  -0.3390  -0.2820  -0.2507  -0.1841
  -0.1012  -0.0844  -0.0199   0.0236   0.0437   0.0833   0.1293   0.1742
   0.2480   0.3062   0.3823   0.4091   0.4919   0.5479   0.6015   0.6160
   0.6782   0.6831   0.7399   0.7834   0.8440   0.8971   0.9632   0.9861
   1.0255   1.0703   1.1218   1.1714   1.1877   1.2292   1.2646   1.3029
   1.3435   1.3836   1.3975   1.4345   1.4780   1.5015   1.5531   1.5666
   1.5853   1.6180   1.6466   1.7048   1.7326   1.7530   1.7773   1.8038
   1.8468   1.8564   1.8846   1.9188   1.9450   1.9676   1.9838   2.0032
   2.0282   2.0462   2.0872   2.1074   2.1350   2.1658   2.1948   2.2173
   2.2381   2.2737   2.2857   2.3209   2.3772   2.4161   2.4499   2.4673
   2.4974   2.5103   2.5383   2.5736   2.5992   2.6142   2.6812   2.6920
   2.7029   2.7275   2.7703   2.7958   2.8444   2.8777   2.9278   2.9574
   2.9980   3.0169   3.0303   3.0774   3.1531   3.1997   3.2190   3.3075
   3.3451   3.3955   3.4154   3.5835
     eigenvalues at k+q:
 -34.9516 -34.8955 -34.6044 -34.5313 -34.3473 -34.2003 -34.0893 -34.0395
 -34.0309 -33.9970 -33.9850 -33.9199 -33.9003 -16.9251 -16.8196 -16.6761
 -16.6361 -16.4619 -16.3955 -16.3527 -16.3155 -16.2813 -16.2066 -16.1884
 -16.1430 -16.1001 -16.0875 -16.0623 -16.0421 -15.9849 -15.9749 -15.9441
 -15.9183 -15.8660 -15.8083 -15.7786 -15.7344 -15.6837 -15.6745 -15.6343
 -15.6037 -15.5646 -15.5623 -15.5227 -15.4892 -15.4558 -15.4321 -15.3972
 -15.3799 -15.3595 -15.3516 -15.3191 -15.2995 -15.2866 -15.2650 -15.2344
 -15.2135 -15.1957 -15.1831 -15.1689 -15.1542 -15.1055 -15.0967 -15.0788
 -15.0638 -15.0399 -15.0019 -14.9966 -14.9753 -14.9578 -14.9512 -14.9422
 -14.9108 -14.9009 -14.8000 -14.6760 -14.5009 -14.4921 -13.8921 -13.8137
 -13.6665 -13.4814 -13.3462 -13.2979 -13.2632 -13.1906 -13.1356 -13.0979
 -13.0556 -12.8916 -12.8598 -12.8367 -12.7512 -12.7272 -12.6820 -12.6574
 -12.6273 -12.5397 -12.4969 -12.4613 -12.4092 -12.3669 -12.2843 -12.1673
  -4.8156  -4.7307  -4.5775  -4.4440  -4.3598  -4.3119  -4.2303  -4.2049
  -4.0559  -4.0244  -3.9922  -3.9004  -3.8370  -3.7559  -3.7041  -3.6631
  -3.5614  -3.5116  -3.3793  -3.3491  -3.2211  -3.1377  -3.0972  -3.0725
  -2.6716  -2.2561  -2.1011  -1.8866  -1.6997  -1.6233  -1.5696  -1.4503
  -1.4339  -1.3887  -1.3021  -1.2250  -1.1235  -1.0843  -1.0270  -0.9741
  -0.9404  -0.9221  -0.8714  -0.8446  -0.7329  -0.6957  -0.6694  -0.5707
  -0.5265  -0.4888  -0.4385  -0.3921  -0.3438  -0.2804  -0.2551  -0.1869
  -0.1003  -0.0874  -0.0254   0.0200   0.0432   0.0824   0.1282   0.1724
   0.2450   0.3006   0.3823   0.4116   0.4955   0.5523   0.6028   0.6172
   0.6780   0.6850   0.7406   0.7865   0.8450   0.8900   0.9664   0.9867
   1.0197   1.0681   1.1226   1.1677   1.1893   1.2245   1.2598   1.3040
   1.3374   1.3796   1.3946   1.4327   1.4704   1.4984   1.5458   1.5583
   1.5791   1.6194   1.6425   1.7018   1.7292   1.7493   1.7745   1.8018
   1.8444   1.8516   1.8842   1.9152   1.9434   1.9636   1.9807   2.0009
   2.0254   2.0465   2.0896   2.1060   2.1356   2.1667   2.1928   2.2158
   2.2402   2.2731   2.2804   2.3221   2.3745   2.4128   2.4502   2.4661
   2.4985   2.5095   2.5380   2.5770   2.5993   2.6161   2.6819   2.6920
   2.7037   2.7290   2.7736   2.8014   2.8477   2.8825   2.9335   2.9615
   2.9992   3.0213   3.0355   3.0782   3.1531   3.1970   3.2236   3.3072
   3.3447   3.3964   3.4149   3.5816
     cgsolve_all iterations  71    anorm=    0.73E-07
     cgsolve_all iterations  70    anorm=    0.73E-07
     cgsolve_all iterations  70    anorm=    0.72E-07
     compute_u_kq: q = (   -0.0203,    0.0000,    0.0000)
     Rotating WFCS
     ethr =  1.00E-14,  avg # of iterations = 23.0
     eigenvalues at k:
 -34.9516 -34.8955 -34.6044 -34.5313 -34.3473 -34.2003 -34.0893 -34.0395
 -34.0309 -33.9970 -33.9850 -33.9199 -33.9003 -16.9272 -16.8199 -16.6759
 -16.6363 -16.4632 -16.3953 -16.3473 -16.3137 -16.2810 -16.2045 -16.1871
 -16.1414 -16.1004 -16.0878 -16.0618 -16.0415 -15.9864 -15.9766 -15.9441
 -15.9170 -15.8681 -15.8070 -15.7740 -15.7316 -15.6833 -15.6725 -15.6338
 -15.6017 -15.5645 -15.5606 -15.5202 -15.4867 -15.4534 -15.4313 -15.3970
 -15.3818 -15.3585 -15.3479 -15.3222 -15.2991 -15.2878 -15.2671 -15.2370
 -15.2154 -15.1961 -15.1858 -15.1712 -15.1543 -15.1063 -15.0960 -15.0794
 -15.0632 -15.0414 -15.0018 -14.9984 -14.9761 -14.9614 -14.9538 -14.9430
 -14.9122 -14.9027 -14.8006 -14.6782 -14.5011 -14.4951 -13.8940 -13.8125
 -13.6737 -13.4870 -13.3535 -13.3064 -13.2744 -13.1923 -13.1401 -13.1076
 -13.0571 -12.8917 -12.8617 -12.8284 -12.7516 -12.7161 -12.6683 -12.6533
 -12.6239 -12.5304 -12.4970 -12.4600 -12.4108 -12.3635 -12.2749 -12.1569
  -4.8158  -4.7281  -4.5823  -4.4456  -4.3607  -4.3112  -4.2310  -4.2086
  -4.0590  -4.0238  -3.9919  -3.8990  -3.8375  -3.7564  -3.7037  -3.6634
  -3.5605  -3.5081  -3.3764  -3.3467  -3.2158  -3.1362  -3.0974  -3.0720
  -2.6723  -2.2534  -2.1038  -1.9006  -1.7068  -1.6243  -1.5719  -1.4609
  -1.4435  -1.3954  -1.3053  -1.2267  -1.1319  -1.0905  -1.0297  -0.9821
  -0.9498  -0.9242  -0.8666  -0.8440  -0.7347  -0.6962  -0.6685  -0.5646
  -0.5296  -0.4835  -0.4390  -0.3890  -0.3390  -0.2820  -0.2507  -0.1841
  -0.1012  -0.0844  -0.0199   0.0236   0.0437   0.0833   0.1293   0.1742
   0.2480   0.3062   0.3823   0.4091   0.4919   0.5479   0.6015   0.6160
   0.6782   0.6831   0.7399   0.7834   0.8440   0.8971   0.9632   0.9861
   1.0255   1.0703   1.1218   1.1714   1.1877   1.2292   1.2646   1.3029
   1.3435   1.3836   1.3975   1.4345   1.4780   1.5015   1.5531   1.5666
   1.5853   1.6180   1.6466   1.7048   1.7326   1.7530   1.7773   1.8038
   1.8468   1.8564   1.8846   1.9188   1.9450   1.9676   1.9838   2.0032
   2.0282   2.0462   2.0872   2.1074   2.1350   2.1658   2.1948   2.2173
   2.2381   2.2737   2.2857   2.3209   2.3772   2.4161   2.4499   2.4673
   2.4974   2.5103   2.5383   2.5736   2.5992   2.6142   2.6812   2.6920
   2.7029   2.7275   2.7703   2.7958   2.8444   2.8777   2.9278   2.9574
   2.9980   3.0169   3.0303   3.0774   3.1531   3.1997   3.2190   3.3075
   3.3451   3.3955   3.4154   3.5835
     eigenvalues at k+q:
 -34.9516 -34.8955 -34.6044 -34.5312 -34.3473 -34.2003 -34.0893 -34.0395
 -34.0309 -33.9970 -33.9850 -33.9199 -33.9003 -16.9293 -16.8201 -16.6757
 -16.6365 -16.4645 -16.3953 -16.3422 -16.3115 -16.2808 -16.2024 -16.1860
 -16.1396 -16.1008 -16.0883 -16.0613 -16.0406 -15.9883 -15.9782 -15.9441
 -15.9156 -15.8702 -15.8055 -15.7692 -15.7289 -15.6832 -15.6701 -15.6332
 -15.5997 -15.5644 -15.5585 -15.5175 -15.4842 -15.4511 -15.4306 -15.3966
 -15.3840 -15.3578 -15.3435 -15.3257 -15.2993 -15.2880 -15.2693 -15.2397
 -15.2178 -15.1969 -15.1884 -15.1731 -15.1540 -15.1074 -15.0951 -15.0803
 -15.0626 -15.0429 -15.0029 -14.9995 -14.9771 -14.9656 -14.9557 -14.9436
 -14.9137 -14.9043 -14.8012 -14.6804 -14.5016 -14.4978 -13.8959 -13.8114
 -13.6808 -13.4927 -13.3610 -13.3147 -13.2847 -13.1941 -13.1442 -13.1169
 -13.0585 -12.8921 -12.8645 -12.8190 -12.7519 -12.7062 -12.6559 -12.6486
 -12.6202 -12.5214 -12.4968 -12.4588 -12.4123 -12.3600 -12.2657 -12.1469
  -4.8159  -4.7253  -4.5873  -4.4473  -4.3616  -4.3103  -4.2320  -4.2120
  -4.0624  -4.0231  -3.9915  -3.8977  -3.8378  -3.7570  -3.7032  -3.6637
  -3.5597  -3.5048  -3.3734  -3.3441  -3.2105  -3.1348  -3.0975  -3.0714
  -2.6729  -2.2502  -2.1069  -1.9144  -1.7143  -1.6251  -1.5745  -1.4718
  -1.4531  -1.4017  -1.3084  -1.2288  -1.1398  -1.0976  -1.0329  -0.9898
  -0.9581  -0.9266  -0.8625  -0.8414  -0.7370  -0.6967  -0.6671  -0.5605
  -0.5307  -0.4785  -0.4393  -0.3865  -0.3334  -0.2847  -0.2456  -0.1807
  -0.1034  -0.0800  -0.0150   0.0269   0.0444   0.0839   0.1315   0.1762
   0.2503   0.3115   0.3822   0.4072   0.4881   0.5431   0.5986   0.6167
   0.6766   0.6815   0.7412   0.7806   0.8429   0.9037   0.9608   0.9858
   1.0297   1.0736   1.1207   1.1738   1.1875   1.2339   1.2697   1.3011
   1.3497   1.3848   1.4028   1.4371   1.4849   1.5046   1.5598   1.5741
   1.5910   1.6179   1.6517   1.7072   1.7357   1.7562   1.7789   1.8071
   1.8483   1.8632   1.8844   1.9227   1.9456   1.9706   1.9876   2.0057
   2.0309   2.0463   2.0854   2.1083   2.1346   2.1652   2.1960   2.2174
   2.2368   2.2738   2.2915   2.3200   2.3798   2.4189   2.4494   2.4691
   2.4957   2.5107   2.5399   2.5704   2.5987   2.6133   2.6798   2.6926
   2.7026   2.7258   2.7674   2.7904   2.8411   2.8729   2.9211   2.9543
   2.9960   3.0117   3.0272   3.0764   3.1534   3.2018   3.2154   3.3077
   3.3449   3.3926   3.4169   3.5856
     cgsolve_all iterations  73    anorm=    0.72E-07
     cgsolve_all iterations  72    anorm=    0.72E-07
     cgsolve_all iterations  70    anorm=    0.72E-07
     compute_u_kq: q = (    0.0000,    0.0203,    0.0000)
     Rotating WFCS
     ethr =  1.00E-14,  avg # of iterations = 24.0
     eigenvalues at k:
 -34.9516 -34.8955 -34.6044 -34.5313 -34.3473 -34.2003 -34.0893 -34.0395
 -34.0309 -33.9970 -33.9850 -33.9199 -33.9003 -16.9272 -16.8199 -16.6759
 -16.6363 -16.4632 -16.3953 -16.3473 -16.3137 -16.2810 -16.2045 -16.1871
 -16.1414 -16.1004 -16.0878 -16.0618 -16.0415 -15.9864 -15.9766 -15.9441
 -15.9170 -15.8681 -15.8070 -15.7740 -15.7316 -15.6833 -15.6725 -15.6338
 -15.6017 -15.5645 -15.5606 -15.5202 -15.4867 -15.4534 -15.4313 -15.3970
 -15.3818 -15.3585 -15.3479 -15.3222 -15.2991 -15.2878 -15.2671 -15.2370
 -15.2154 -15.1961 -15.1858 -15.1712 -15.1543 -15.1063 -15.0960 -15.0794
 -15.0632 -15.0414 -15.0018 -14.9984 -14.9761 -14.9614 -14.9538 -14.9430
 -14.9122 -14.9027 -14.8006 -14.6782 -14.5011 -14.4951 -13.8940 -13.8125
 -13.6737 -13.4870 -13.3535 -13.3064 -13.2744 -13.1923 -13.1401 -13.1076
 -13.0571 -12.8917 -12.8617 -12.8284 -12.7516 -12.7161 -12.6683 -12.6533
 -12.6239 -12.5304 -12.4970 -12.4600 -12.4108 -12.3635 -12.2749 -12.1569
  -4.8158  -4.7281  -4.5823  -4.4456  -4.3607  -4.3112  -4.2310  -4.2086
  -4.0590  -4.0238  -3.9919  -3.8990  -3.8375  -3.7564  -3.7037  -3.6634
  -3.5605  -3.5081  -3.3764  -3.3467  -3.2158  -3.1362  -3.0974  -3.0720
  -2.6723  -2.2534  -2.1038  -1.9006  -1.7068  -1.6243  -1.5719  -1.4609
  -1.4435  -1.3954  -1.3053  -1.2267  -1.1319  -1.0905  -1.0297  -0.9821
  -0.9498  -0.9242  -0.8666  -0.8440  -0.7347  -0.6962  -0.6685  -0.5646
  -0.5296  -0.4835  -0.4390  -0.3890  -0.3390  -0.2820  -0.2507  -0.1841
  -0.1012  -0.0844  -0.0199   0.0236   0.0437   0.0833   0.1293   0.1742
   0.2480   0.3062   0.3823   0.4091   0.4919   0.5479   0.6015   0.6160
   0.6782   0.6831   0.7399   0.7834   0.8440   0.8971   0.9632   0.9861
   1.0255   1.0703   1.1218   1.1714   1.1877   1.2292   1.2646   1.3029
   1.3435   1.3836   1.3975   1.4345   1.4780   1.5015   1.5531   1.5666
   1.5853   1.6180   1.6466   1.7048   1.7326   1.7530   1.7773   1.8038
   1.8468   1.8564   1.8846   1.9188   1.9450   1.9676   1.9838   2.0032
   2.0282   2.0462   2.0872   2.1074   2.1350   2.1658   2.1948   2.2173
   2.2381   2.2737   2.2857   2.3209   2.3772   2.4161   2.4499   2.4673
   2.4974   2.5103   2.5383   2.5736   2.5992   2.6142   2.6812   2.6920
   2.7029   2.7275   2.7703   2.7958   2.8444   2.8777   2.9278   2.9574
   2.9980   3.0169   3.0303   3.0774   3.1531   3.1997   3.2190   3.3075
   3.3451   3.3955   3.4154   3.5835
     eigenvalues at k+q:
 -34.9516 -34.8955 -34.6044 -34.5312 -34.3473 -34.2003 -34.0893 -34.0395
 -34.0309 -33.9970 -33.9850 -33.9199 -33.9003 -16.9270 -16.8204 -16.6758
 -16.6359 -16.4634 -16.3956 -16.3469 -16.3136 -16.2814 -16.2047 -16.1879
 -16.1388 -16.1006 -16.0886 -16.0626 -16.0414 -15.9857 -15.9770 -15.9436
 -15.9168 -15.8681 -15.8072 -15.7750 -15.7316 -15.6837 -15.6712 -15.6353
 -15.5995 -15.5643 -15.5615 -15.5215 -15.4849 -15.4529 -15.4298 -15.3962
 -15.3835 -15.3577 -15.3464 -15.3276 -15.3023 -15.2864 -15.2657 -15.2351
 -15.2145 -15.1974 -15.1859 -15.1725 -15.1525 -15.1058 -15.0954 -15.0786
 -15.0618 -15.0416 -15.0030 -14.9991 -14.9765 -14.9617 -14.9546 -14.9430
 -14.9111 -14.9036 -14.8004 -14.6794 -14.5002 -14.4952 -13.8939 -13.8127
 -13.6746 -13.4882 -13.3562 -13.3057 -13.2710 -13.1921 -13.1396 -13.1036
 -13.0571 -12.8916 -12.8611 -12.8290 -12.7513 -12.7188 -12.6718 -12.6546
 -12.6246 -12.5280 -12.4972 -12.4603 -12.4113 -12.3622 -12.2746 -12.1559
  -4.8158  -4.7265  -4.5831  -4.4467  -4.3608  -4.3115  -4.2311  -4.2082
  -4.0605  -4.0222  -3.9934  -3.8990  -3.8379  -3.7559  -3.7034  -3.6628
  -3.5608  -3.5069  -3.3769  -3.3471  -3.2156  -3.1342  -3.0956  -3.0724
  -2.6753  -2.2551  -2.1025  -1.8995  -1.7074  -1.6232  -1.5723  -1.4619
  -1.4445  -1.3967  -1.3086  -1.2268  -1.1354  -1.0859  -1.0294  -0.9803
  -0.9480  -0.9227  -0.8657  -0.8461  -0.7338  -0.6987  -0.6650  -0.5628
  -0.5280  -0.4851  -0.4423  -0.3881  -0.3376  -0.2840  -0.2498  -0.1840
  -0.0994  -0.0839  -0.0198   0.0250   0.0429   0.0777   0.1334   0.1748
   0.2490   0.3062   0.3818   0.4082   0.4939   0.5476   0.5971   0.6161
   0.6779   0.6868   0.7342   0.7839   0.8507   0.8955   0.9637   0.9816
   1.0254   1.0714   1.1189   1.1690   1.1901   1.2284   1.2645   1.3051
   1.3424   1.3835   1.3968   1.4398   1.4773   1.5015   1.5502   1.5638
   1.5869   1.6177   1.6461   1.7065   1.7334   1.7498   1.7787   1.8003
   1.8424   1.8580   1.8835   1.9172   1.9475   1.9686   1.9826   2.0037
   2.0308   2.0510   2.0891   2.1042   2.1356   2.1675   2.1981   2.2147
   2.2411   2.2734   2.2856   2.3217   2.3773   2.4191   2.4485   2.4655
   2.4988   2.5132   2.5369   2.5698   2.5976   2.6168   2.6783   2.6930
   2.7035   2.7262   2.7716   2.7935   2.8439   2.8795   2.9234   2.9590
   2.9958   3.0171   3.0313   3.0854   3.1510   3.1991   3.2214   3.3075
   3.3425   3.3953   3.4148   3.5830
     cgsolve_all iterations  73    anorm=    0.72E-07
     cgsolve_all iterations  71    anorm=    0.73E-07
     cgsolve_all iterations  70    anorm=    0.72E-07
     compute_u_kq: q = (    0.0000,   -0.0203,    0.0000)
     Rotating WFCS
     ethr =  1.00E-14,  avg # of iterations = 24.0
     eigenvalues at k:
 -34.9516 -34.8955 -34.6044 -34.5313 -34.3473 -34.2003 -34.0893 -34.0395
 -34.0309 -33.9970 -33.9850 -33.9199 -33.9003 -16.9272 -16.8199 -16.6759
 -16.6363 -16.4632 -16.3953 -16.3473 -16.3137 -16.2810 -16.2045 -16.1871
 -16.1414 -16.1004 -16.0878 -16.0618 -16.0415 -15.9864 -15.9766 -15.9441
 -15.9170 -15.8681 -15.8070 -15.7740 -15.7316 -15.6833 -15.6725 -15.6338
 -15.6017 -15.5645 -15.5606 -15.5202 -15.4867 -15.4534 -15.4313 -15.3970
 -15.3818 -15.3585 -15.3479 -15.3222 -15.2991 -15.2878 -15.2671 -15.2370
 -15.2154 -15.1961 -15.1858 -15.1712 -15.1543 -15.1063 -15.0960 -15.0794
 -15.0632 -15.0414 -15.0018 -14.9984 -14.9761 -14.9614 -14.9538 -14.9430
 -14.9122 -14.9027 -14.8006 -14.6782 -14.5011 -14.4951 -13.8940 -13.8125
 -13.6737 -13.4870 -13.3535 -13.3064 -13.2744 -13.1923 -13.1401 -13.1076
 -13.0571 -12.8917 -12.8617 -12.8284 -12.7516 -12.7161 -12.6683 -12.6533
 -12.6239 -12.5304 -12.4970 -12.4600 -12.4108 -12.3635 -12.2749 -12.1569
  -4.8158  -4.7281  -4.5823  -4.4456  -4.3607  -4.3112  -4.2310  -4.2086
  -4.0590  -4.0238  -3.9919  -3.8990  -3.8375  -3.7564  -3.7037  -3.6634
  -3.5605  -3.5081  -3.3764  -3.3467  -3.2158  -3.1362  -3.0974  -3.0720
  -2.6723  -2.2534  -2.1038  -1.9006  -1.7068  -1.6243  -1.5719  -1.4609
  -1.4435  -1.3954  -1.3053  -1.2267  -1.1319  -1.0905  -1.0297  -0.9821
  -0.9498  -0.9242  -0.8666  -0.8440  -0.7347  -0.6962  -0.6685  -0.5646
  -0.5296  -0.4835  -0.4390  -0.3890  -0.3390  -0.2820  -0.2507  -0.1841
  -0.1012  -0.0844  -0.0199   0.0236   0.0437   0.0833   0.1293   0.1742
   0.2480   0.3062   0.3823   0.4091   0.4919   0.5479   0.6015   0.6160
   0.6782   0.6831   0.7399   0.7834   0.8440   0.8971   0.9632   0.9861
   1.0255   1.0703   1.1218   1.1714   1.1877   1.2292   1.2646   1.3029
   1.3435   1.3836   1.3975   1.4345   1.4780   1.5015   1.5531   1.5666
   1.5853   1.6180   1.6466   1.7048   1.7326   1.7530   1.7773   1.8038
   1.8468   1.8564   1.8846   1.9188   1.9450   1.9676   1.9838   2.0032
   2.0282   2.0462   2.0872   2.1074   2.1350   2.1658   2.1948   2.2173
   2.2381   2.2737   2.2857   2.3209   2.3772   2.4161   2.4499   2.4673
   2.4974   2.5103   2.5383   2.5736   2.5992   2.6142   2.6812   2.6920
   2.7029   2.7275   2.7703   2.7958   2.8444   2.8777   2.9278   2.9574
   2.9980   3.0169   3.0303   3.0774   3.1531   3.1997   3.2190   3.3075
   3.3451   3.3955   3.4154   3.5835
     eigenvalues at k+q:
 -34.9516 -34.8955 -34.6044 -34.5313 -34.3473 -34.2003 -34.0893 -34.0395
 -34.0309 -33.9970 -33.9850 -33.9199 -33.9003 -16.9271 -16.8202 -16.6757
 -16.6366 -16.4627 -16.3954 -16.3475 -16.3139 -16.2804 -16.2047 -16.1865
 -16.1434 -16.1003 -16.0869 -16.0609 -16.0416 -15.9875 -15.9761 -15.9445
 -15.9177 -15.8678 -15.8063 -15.7729 -15.7323 -15.6833 -15.6732 -15.6325
 -15.6036 -15.5648 -15.5593 -15.5187 -15.4886 -15.4540 -15.4326 -15.3981
 -15.3802 -15.3597 -15.3493 -15.3173 -15.2961 -15.2879 -15.2681 -15.2389
 -15.2166 -15.1949 -15.1856 -15.1698 -15.1557 -15.1072 -15.0968 -15.0797
 -15.0640 -15.0412 -15.0031 -14.9966 -14.9754 -14.9613 -14.9528 -14.9431
 -14.9134 -14.9018 -14.8009 -14.6773 -14.5026 -14.4943 -13.8939 -13.8124
 -13.6727 -13.4856 -13.3512 -13.3083 -13.2776 -13.1922 -13.1430 -13.1080
 -13.0568 -12.8918 -12.8627 -12.8278 -12.7515 -12.7137 -12.6656 -12.6520
 -12.6232 -12.5329 -12.4965 -12.4597 -12.4106 -12.3646 -12.2751 -12.1579
  -4.8157  -4.7294  -4.5822  -4.4444  -4.3606  -4.3109  -4.2308  -4.2091
  -4.0569  -4.0252  -3.9905  -3.8990  -3.8372  -3.7569  -3.7041  -3.6641
  -3.5603  -3.5092  -3.3759  -3.3465  -3.2161  -3.1388  -3.0993  -3.0717
  -2.6680  -2.2518  -2.1051  -1.9020  -1.7061  -1.6254  -1.5716  -1.4605
  -1.4426  -1.3940  -1.3016  -1.2266  -1.1277  -1.0962  -1.0301  -0.9843
  -0.9506  -0.9252  -0.8672  -0.8418  -0.7356  -0.6935  -0.6723  -0.5663
  -0.5319  -0.4818  -0.4352  -0.3896  -0.3394  -0.2802  -0.2512  -0.1842
  -0.1029  -0.0852  -0.0195   0.0216   0.0444   0.0887   0.1249   0.1743
   0.2463   0.3065   0.3821   0.4104   0.4897   0.5475   0.6053   0.6165
   0.6763   0.6828   0.7463   0.7831   0.8378   0.8987   0.9617   0.9904
   1.0252   1.0695   1.1237   1.1742   1.1854   1.2293   1.2649   1.3012
   1.3450   1.3825   1.3984   1.4302   1.4775   1.5008   1.5545   1.5684
   1.5857   1.6172   1.6484   1.7033   1.7309   1.7560   1.7762   1.8068
   1.8490   1.8556   1.8856   1.9210   1.9423   1.9666   1.9860   2.0017
   2.0276   2.0426   2.0847   2.1109   2.1344   2.1649   2.1914   2.2199
   2.2355   2.2727   2.2865   2.3203   2.3763   2.4140   2.4514   2.4692
   2.4966   2.5072   2.5397   2.5787   2.6009   2.6124   2.6827   2.6921
   2.7029   2.7287   2.7681   2.7983   2.8446   2.8753   2.9310   2.9559
   2.9981   3.0180   3.0301   3.0699   3.1549   3.1994   3.2176   3.3074
   3.3475   3.3959   3.4162   3.5839
     cgsolve_all iterations  70    anorm=    0.71E-07
     cgsolve_all iterations  71    anorm=    0.74E-07
     cgsolve_all iterations  70    anorm=    0.72E-07
     compute_u_kq: q = (    0.0000,    0.0000,    0.0203)
     Rotating WFCS
     ethr =  1.00E-14,  avg # of iterations = 23.0
     eigenvalues at k:
 -34.9516 -34.8955 -34.6044 -34.5313 -34.3473 -34.2003 -34.0893 -34.0395
 -34.0309 -33.9970 -33.9850 -33.9199 -33.9003 -16.9272 -16.8199 -16.6759
 -16.6363 -16.4632 -16.3953 -16.3473 -16.3137 -16.2810 -16.2045 -16.1871
 -16.1414 -16.1004 -16.0878 -16.0618 -16.0415 -15.9864 -15.9766 -15.9441
 -15.9170 -15.8681 -15.8070 -15.7740 -15.7316 -15.6833 -15.6725 -15.6338
 -15.6017 -15.5645 -15.5606 -15.5202 -15.4867 -15.4534 -15.4313 -15.3970
 -15.3818 -15.3585 -15.3479 -15.3222 -15.2991 -15.2878 -15.2671 -15.2370
 -15.2154 -15.1961 -15.1858 -15.1712 -15.1543 -15.1063 -15.0960 -15.0794
 -15.0632 -15.0414 -15.0018 -14.9984 -14.9761 -14.9614 -14.9538 -14.9430
 -14.9122 -14.9027 -14.8006 -14.6782 -14.5011 -14.4951 -13.8940 -13.8125
 -13.6737 -13.4870 -13.3535 -13.3064 -13.2744 -13.1923 -13.1401 -13.1076
 -13.0571 -12.8917 -12.8617 -12.8284 -12.7516 -12.7161 -12.6683 -12.6533
 -12.6239 -12.5304 -12.4970 -12.4600 -12.4108 -12.3635 -12.2749 -12.1569
  -4.8158  -4.7281  -4.5823  -4.4456  -4.3607  -4.3112  -4.2310  -4.2086
  -4.0590  -4.0238  -3.9919  -3.8990  -3.8375  -3.7564  -3.7037  -3.6634
  -3.5605  -3.5081  -3.3764  -3.3467  -3.2158  -3.1362  -3.0974  -3.0720
  -2.6723  -2.2534  -2.1038  -1.9006  -1.7068  -1.6243  -1.5719  -1.4609
  -1.4435  -1.3954  -1.3053  -1.2267  -1.1319  -1.0905  -1.0297  -0.9821
  -0.9498  -0.9242  -0.8666  -0.8440  -0.7347  -0.6962  -0.6685  -0.5646
  -0.5296  -0.4835  -0.4390  -0.3890  -0.3390  -0.2820  -0.2507  -0.1841
  -0.1012  -0.0844  -0.0199   0.0236   0.0437   0.0833   0.1293   0.1742
   0.2480   0.3062   0.3823   0.4091   0.4919   0.5479   0.6015   0.6160
   0.6782   0.6831   0.7399   0.7834   0.8440   0.8971   0.9632   0.9861
   1.0255   1.0703   1.1218   1.1714   1.1877   1.2292   1.2646   1.3029
   1.3435   1.3836   1.3975   1.4345   1.4780   1.5015   1.5531   1.5666
   1.5853   1.6180   1.6466   1.7048   1.7326   1.7530   1.7773   1.8038
   1.8468   1.8564   1.8846   1.9188   1.9450   1.9676   1.9838   2.0032
   2.0282   2.0462   2.0872   2.1074   2.1350   2.1658   2.1948   2.2173
   2.2381   2.2737   2.2857   2.3209   2.3772   2.4161   2.4499   2.4673
   2.4974   2.5103   2.5383   2.5736   2.5992   2.6142   2.6812   2.6920
   2.7029   2.7275   2.7703   2.7958   2.8444   2.8777   2.9278   2.9574
   2.9980   3.0169   3.0303   3.0774   3.1531   3.1997   3.2190   3.3075
   3.3451   3.3955   3.4154   3.5835
     eigenvalues at k+q:
 -34.9516 -34.8955 -34.6044 -34.5313 -34.3473 -34.2003 -34.0893 -34.0395
 -34.0309 -33.9970 -33.9850 -33.9199 -33.9003 -16.9272 -16.8199 -16.6759
 -16.6360 -16.4636 -16.3953 -16.3475 -16.3144 -16.2810 -16.2043 -16.1874
 -16.1409 -16.1007 -16.0869 -16.0603 -16.0416 -15.9875 -15.9766 -15.9450
 -15.9168 -15.8678 -15.8066 -15.7745 -15.7311 -15.6843 -15.6735 -15.6324
 -15.6028 -15.5638 -15.5597 -15.5204 -15.4875 -15.4529 -15.4317 -15.3968
 -15.3829 -15.3585 -15.3460 -15.3225 -15.2989 -15.2874 -15.2674 -15.2371
 -15.2156 -15.1963 -15.1859 -15.1712 -15.1542 -15.1062 -15.0957 -15.0798
 -15.0630 -15.0413 -15.0018 -14.9982 -14.9763 -14.9613 -14.9539 -14.9429
 -14.9124 -14.9026 -14.8006 -14.6782 -14.5011 -14.4951 -13.8940 -13.8125
 -13.6736 -13.4868 -13.3537 -13.3061 -13.2744 -13.1923 -13.1412 -13.1078
 -13.0550 -12.8912 -12.8628 -12.8287 -12.7518 -12.7160 -12.6684 -12.6533
 -12.6240 -12.5304 -12.4966 -12.4599 -12.4111 -12.3635 -12.2750 -12.1570
  -4.8158  -4.7281  -4.5822  -4.4456  -4.3607  -4.3112  -4.2310  -4.2087
  -4.0591  -4.0237  -3.9918  -3.8990  -3.8375  -3.7563  -3.7037  -3.6634
  -3.5604  -3.5083  -3.3763  -3.3465  -3.2159  -3.1368  -3.0971  -3.0719
  -2.6722  -2.2535  -2.1036  -1.9006  -1.7069  -1.6244  -1.5721  -1.4602
  -1.4433  -1.3954  -1.3033  -1.2270  -1.1321  -1.0881  -1.0322  -0.9848
  -0.9487  -0.9255  -0.8668  -0.8444  -0.7355  -0.6960  -0.6669  -0.5630
  -0.5300  -0.4846  -0.4378  -0.3883  -0.3355  -0.2856  -0.2492  -0.1863
  -0.1020  -0.0857  -0.0179   0.0216   0.0461   0.0840   0.1314   0.1727
   0.2429   0.3098   0.3824   0.4102   0.4908   0.5474   0.6005   0.6174
   0.6790   0.6840   0.7401   0.7808   0.8464   0.8963   0.9625   0.9853
   1.0259   1.0699   1.1226   1.1692   1.1879   1.2310   1.2630   1.3024
   1.3438   1.3836   1.3961   1.4353   1.4790   1.5007   1.5540   1.5671
   1.5871   1.6183   1.6458   1.7054   1.7326   1.7542   1.7763   1.8030
   1.8458   1.8594   1.8858   1.9179   1.9462   1.9672   1.9823   2.0013
   2.0274   2.0475   2.0868   2.1068   2.1353   2.1661   2.1948   2.2188
   2.2353   2.2728   2.2875   2.3207   2.3760   2.4174   2.4474   2.4661
   2.4968   2.5124   2.5371   2.5734   2.6000   2.6156   2.6822   2.6924
   2.7009   2.7269   2.7703   2.7982   2.8441   2.8773   2.9277   2.9580
   2.9981   3.0172   3.0313   3.0771   3.1531   3.1997   3.2181   3.3074
   3.3452   3.3957   3.4155   3.5835
     cgsolve_all iterations  71    anorm=    0.72E-07
     cgsolve_all iterations  71    anorm=    0.72E-07
     cgsolve_all iterations  70    anorm=    0.74E-07
     compute_u_kq: q = (    0.0000,    0.0000,   -0.0203)
     Rotating WFCS
     ethr =  1.00E-14,  avg # of iterations = 23.0
     eigenvalues at k:
 -34.9516 -34.8955 -34.6044 -34.5313 -34.3473 -34.2003 -34.0893 -34.0395
 -34.0309 -33.9970 -33.9850 -33.9199 -33.9003 -16.9272 -16.8199 -16.6759
 -16.6363 -16.4632 -16.3953 -16.3473 -16.3137 -16.2810 -16.2045 -16.1871
 -16.1414 -16.1004 -16.0878 -16.0618 -16.0415 -15.9864 -15.9766 -15.9441
 -15.9170 -15.8681 -15.8070 -15.7740 -15.7316 -15.6833 -15.6725 -15.6338
 -15.6017 -15.5645 -15.5606 -15.5202 -15.4867 -15.4534 -15.4313 -15.3970
 -15.3818 -15.3585 -15.3479 -15.3222 -15.2991 -15.2878 -15.2671 -15.2370
 -15.2154 -15.1961 -15.1858 -15.1712 -15.1543 -15.1063 -15.0960 -15.0794
 -15.0632 -15.0414 -15.0018 -14.9984 -14.9761 -14.9614 -14.9538 -14.9430
 -14.9122 -14.9027 -14.8006 -14.6782 -14.5011 -14.4951 -13.8940 -13.8125
 -13.6737 -13.4870 -13.3535 -13.3064 -13.2744 -13.1923 -13.1401 -13.1076
 -13.0571 -12.8917 -12.8617 -12.8284 -12.7516 -12.7161 -12.6683 -12.6533
 -12.6239 -12.5304 -12.4970 -12.4600 -12.4108 -12.3635 -12.2749 -12.1569
  -4.8158  -4.7281  -4.5823  -4.4456  -4.3607  -4.3112  -4.2310  -4.2086
  -4.0590  -4.0238  -3.9919  -3.8990  -3.8375  -3.7564  -3.7037  -3.6634
  -3.5605  -3.5081  -3.3764  -3.3467  -3.2158  -3.1362  -3.0974  -3.0720
  -2.6723  -2.2534  -2.1038  -1.9006  -1.7068  -1.6243  -1.5719  -1.4609
  -1.4435  -1.3954  -1.3053  -1.2267  -1.1319  -1.0905  -1.0297  -0.9821
  -0.9498  -0.9242  -0.8666  -0.8440  -0.7347  -0.6962  -0.6685  -0.5646
  -0.5296  -0.4835  -0.4390  -0.3890  -0.3390  -0.2820  -0.2507  -0.1841
  -0.1012  -0.0844  -0.0199   0.0236   0.0437   0.0833   0.1293   0.1742
   0.2480   0.3062   0.3823   0.4091   0.4919   0.5479   0.6015   0.6160
   0.6782   0.6831   0.7399   0.7834   0.8440   0.8971   0.9632   0.9861
   1.0255   1.0703   1.1218   1.1714   1.1877   1.2292   1.2646   1.3029
   1.3435   1.3836   1.3975   1.4345   1.4780   1.5015   1.5531   1.5666
   1.5853   1.6180   1.6466   1.7048   1.7326   1.7530   1.7773   1.8038
   1.8468   1.8564   1.8846   1.9188   1.9450   1.9676   1.9838   2.0032
   2.0282   2.0462   2.0872   2.1074   2.1350   2.1658   2.1948   2.2173
   2.2381   2.2737   2.2857   2.3209   2.3772   2.4161   2.4499   2.4673
   2.4974   2.5103   2.5383   2.5736   2.5992   2.6142   2.6812   2.6920
   2.7029   2.7275   2.7703   2.7958   2.8444   2.8777   2.9278   2.9574
   2.9980   3.0169   3.0303   3.0774   3.1531   3.1997   3.2190   3.3075
   3.3451   3.3955   3.4154   3.5835
     eigenvalues at k+q:
 -34.9516 -34.8955 -34.6044 -34.5312 -34.3473 -34.2003 -34.0893 -34.0395
 -34.0309 -33.9970 -33.9850 -33.9199 -33.9003 -16.9272 -16.8199 -16.6759
 -16.6367 -16.4627 -16.3955 -16.3472 -16.3130 -16.2811 -16.2047 -16.1868
 -16.1420 -16.1003 -16.0888 -16.0630 -16.0412 -15.9854 -15.9764 -15.9434
 -15.9171 -15.8683 -15.8072 -15.7737 -15.7320 -15.6828 -15.6709 -15.6353
 -15.6002 -15.5663 -15.5603 -15.5200 -15.4862 -15.4539 -15.4308 -15.3972
 -15.3810 -15.3590 -15.3490 -15.3219 -15.2993 -15.2881 -15.2669 -15.2368
 -15.2151 -15.1959 -15.1856 -15.1713 -15.1544 -15.1064 -15.0963 -15.0790
 -15.0633 -15.0416 -15.0019 -14.9985 -14.9759 -14.9615 -14.9537 -14.9431
 -14.9120 -14.9028 -14.8006 -14.6781 -14.5012 -14.4951 -13.8941 -13.8126
 -13.6739 -13.4872 -13.3531 -13.3068 -13.2743 -13.1924 -13.1389 -13.1075
 -13.0591 -12.8922 -12.8608 -12.8280 -12.7514 -12.7163 -12.6683 -12.6533
 -12.6237 -12.5303 -12.4973 -12.4600 -12.4105 -12.3635 -12.2748 -12.1568
  -4.8158  -4.7281  -4.5824  -4.4456  -4.3607  -4.3112  -4.2310  -4.2085
  -4.0590  -4.0239  -3.9920  -3.8990  -3.8375  -3.7564  -3.7037  -3.6634
  -3.5607  -3.5079  -3.3763  -3.3468  -3.2157  -3.1356  -3.0977  -3.0722
  -2.6723  -2.2532  -2.1041  -1.9006  -1.7066  -1.6242  -1.5719  -1.4614
  -1.4436  -1.3953  -1.3073  -1.2263  -1.1316  -1.0925  -1.0276  -0.9795
  -0.9509  -0.9226  -0.8665  -0.8440  -0.7340  -0.6963  -0.6704  -0.5664
  -0.5289  -0.4822  -0.4401  -0.3902  -0.3417  -0.2775  -0.2523  -0.1815
  -0.1007  -0.0833  -0.0220   0.0229   0.0435   0.0822   0.1278   0.1758
   0.2533   0.3019   0.3819   0.4083   0.4933   0.5484   0.6024   0.6145
   0.6756   0.6828   0.7413   0.7865   0.8419   0.8975   0.9637   0.9869
   1.0250   1.0703   1.1214   1.1721   1.1886   1.2280   1.2665   1.3037
   1.3428   1.3833   1.3994   1.4333   1.4764   1.5028   1.5507   1.5670
   1.5841   1.6184   1.6475   1.7041   1.7325   1.7517   1.7782   1.8048
   1.8471   1.8534   1.8841   1.9191   1.9438   1.9682   1.9852   2.0048
   2.0296   2.0452   2.0872   2.1079   2.1337   2.1659   2.1954   2.2157
   2.2410   2.2739   2.2840   2.3216   2.3782   2.4142   2.4518   2.4687
   2.4979   2.5088   2.5399   2.5729   2.5985   2.6135   2.6795   2.6921
   2.7048   2.7287   2.7701   2.7934   2.8448   2.8784   2.9280   2.9569
   2.9979   3.0165   3.0294   3.0775   3.1530   3.1997   3.2199   3.3075
   3.3450   3.3953   3.4153   3.5836
     cgsolve_all iterations  71    anorm=    0.72E-07
     cgsolve_all iterations  71    anorm=    0.72E-07
     cgsolve_all iterations  70    anorm=    0.73E-07

     k-point #    2 of     4      pool #  1    cpu time:    5334.9
     compute_u_kq: q = (    0.0000,    0.0000,    0.0000)
     Rotating WFCS
     ethr =  1.00E-14,  avg # of iterations =  6.0
     eigenvalues at k:
 -34.9516 -34.8955 -34.6044 -34.5313 -34.3473 -34.2003 -34.0893 -34.0395
 -34.0309 -33.9970 -33.9850 -33.9199 -33.9003 -16.9272 -16.8199 -16.6758
 -16.6363 -16.4620 -16.3976 -16.3474 -16.3121 -16.2816 -16.2046 -16.1851
 -16.1425 -16.1041 -16.0895 -16.0624 -16.0373 -15.9836 -15.9650 -15.9587
 -15.9172 -15.8667 -15.8021 -15.7803 -15.7315 -15.6892 -15.6671 -15.6363
 -15.5960 -15.5706 -15.5482 -15.5168 -15.4970 -15.4580 -15.4253 -15.3999
 -15.3893 -15.3639 -15.3336 -15.3198 -15.2998 -15.2889 -15.2676 -15.2352
 -15.2134 -15.1986 -15.1847 -15.1709 -15.1552 -15.1067 -15.0959 -15.0828
 -15.0623 -15.0432 -15.0009 -14.9982 -14.9766 -14.9620 -14.9531 -14.9421
 -14.9126 -14.9021 -14.8009 -14.6774 -14.5014 -14.4951 -13.8921 -13.8142
 -13.6740 -13.4880 -13.3473 -13.3129 -13.2726 -13.1934 -13.1422 -13.1090
 -13.0512 -12.8895 -12.8674 -12.8265 -12.7523 -12.7164 -12.6688 -12.6528
 -12.6228 -12.5306 -12.4971 -12.4607 -12.4096 -12.3638 -12.2751 -12.1569
  -4.8158  -4.7280  -4.5822  -4.4459  -4.3609  -4.3114  -4.2302  -4.2085
  -4.0603  -4.0231  -3.9916  -3.8989  -3.8377  -3.7566  -3.7041  -3.6630
  -3.5621  -3.5071  -3.3756  -3.3466  -3.2162  -3.1359  -3.0970  -3.0723
  -2.6724  -2.2530  -2.1060  -1.9002  -1.7036  -1.6243  -1.5743  -1.4575
  -1.4435  -1.3916  -1.3128  -1.2214  -1.1294  -1.0947  -1.0240  -0.9868
  -0.9552  -0.9143  -0.8682  -0.8547  -0.7374  -0.6936  -0.6766  -0.5675
  -0.5307  -0.4735  -0.4330  -0.4035  -0.3333  -0.2653  -0.2252  -0.1673
  -0.1360  -0.0762  -0.0375  -0.0074   0.0696   0.0731   0.1385   0.1815
   0.2333   0.3096   0.3753   0.4131   0.5023   0.5497   0.5989   0.6102
   0.6503   0.6785   0.7749   0.8008   0.8492   0.8864   0.9590   0.9791
   1.0330   1.0476   1.1335   1.1563   1.2054   1.2295   1.2708   1.3142
   1.3360   1.3785   1.4063   1.4294   1.4544   1.5172   1.5489   1.5759
   1.5863   1.6251   1.6608   1.6978   1.7314   1.7471   1.7701   1.8194
   1.8327   1.8596   1.8945   1.9092   1.9316   1.9710   1.9851   2.0004
   2.0330   2.0623   2.0712   2.1017   2.1181   2.1770   2.2037   2.2176
   2.2428   2.2590   2.2875   2.3323   2.3751   2.4024   2.4326   2.4722
   2.5010   2.5163   2.5347   2.5701   2.6006   2.6224   2.6702   2.6927
   2.7105   2.7403   2.7667   2.7971   2.8510   2.8844   2.9280   2.9603
   2.9986   3.0162   3.0318   3.0730   3.1529   3.1969   3.2181   3.3036
   3.3457   3.3954   3.4127   3.5839
     eigenvalues at k+q:
 -34.9516 -34.8955 -34.6044 -34.5313 -34.3473 -34.2003 -34.0893 -34.0395
 -34.0309 -33.9970 -33.9850 -33.9199 -33.9003 -16.9272 -16.8199 -16.6758
 -16.6363 -16.4620 -16.3976 -16.3474 -16.3121 -16.2815 -16.2046 -16.1851
 -16.1425 -16.1041 -16.0895 -16.0624 -16.0373 -15.9836 -15.9650 -15.9587
 -15.9172 -15.8667 -15.8021 -15.7803 -15.7315 -15.6892 -15.6671 -15.6363
 -15.5960 -15.5706 -15.5482 -15.5168 -15.4970 -15.4580 -15.4253 -15.3999
 -15.3893 -15.3639 -15.3336 -15.3198 -15.2998 -15.2889 -15.2676 -15.2352
 -15.2134 -15.1986 -15.1847 -15.1709 -15.1552 -15.1067 -15.0959 -15.0828
 -15.0623 -15.0432 -15.0009 -14.9983 -14.9766 -14.9620 -14.9531 -14.9421
 -14.9126 -14.9021 -14.8009 -14.6774 -14.5014 -14.4951 -13.8921 -13.8142
 -13.6740 -13.4880 -13.3473 -13.3129 -13.2727 -13.1934 -13.1422 -13.1090
 -13.0512 -12.8895 -12.8674 -12.8265 -12.7523 -12.7164 -12.6688 -12.6528
 -12.6228 -12.5306 -12.4971 -12.4606 -12.4096 -12.3638 -12.2751 -12.1569
  -4.8158  -4.7280  -4.5822  -4.4459  -4.3609  -4.3114  -4.2302  -4.2085
  -4.0603  -4.0230  -3.9916  -3.8989  -3.8377  -3.7566  -3.7041  -3.6630
  -3.5621  -3.5071  -3.3756  -3.3466  -3.2162  -3.1359  -3.0970  -3.0723
  -2.6724  -2.2530  -2.1060  -1.9002  -1.7036  -1.6243  -1.5743  -1.4575
  -1.4435  -1.3916  -1.3128  -1.2214  -1.1294  -1.0947  -1.0240  -0.9868
  -0.9552  -0.9143  -0.8682  -0.8547  -0.7374  -0.6936  -0.6766  -0.5675
  -0.5307  -0.4735  -0.4330  -0.4035  -0.3333  -0.2653  -0.2252  -0.1673
  -0.1360  -0.0762  -0.0375  -0.0074   0.0696   0.0731   0.1385   0.1815
   0.2333   0.3096   0.3753   0.4131   0.5023   0.5497   0.5988   0.6102
   0.6503   0.6785   0.7749   0.8008   0.8492   0.8864   0.9590   0.9791
   1.0330   1.0476   1.1335   1.1563   1.2054   1.2295   1.2708   1.3142
   1.3360   1.3785   1.4063   1.4294   1.4544   1.5172   1.5489   1.5759
   1.5863   1.6251   1.6608   1.6978   1.7314   1.7471   1.7701   1.8193
   1.8327   1.8596   1.8945   1.9092   1.9316   1.9710   1.9851   2.0004
   2.0330   2.0623   2.0712   2.1016   2.1181   2.1770   2.2037   2.2176
   2.2428   2.2590   2.2875   2.3323   2.3751   2.4024   2.4326   2.4722
   2.5010   2.5163   2.5347   2.5701   2.6006   2.6224   2.6702   2.6927
   2.7105   2.7403   2.7667   2.7971   2.8510   2.8844   2.9280   2.9603
   2.9986   3.0162   3.0318   3.0730   3.1529   3.1969   3.2181   3.3036
   3.3457   3.3954   3.4127   3.5839
     cgsolve_all iterations  63    anorm=    0.73E-07
PARA_AUG  1     -26.5026202        -0.0273944         0.0445108
     cgsolve_all iterations  63    anorm=    0.75E-07
PARA_AUG  2       0.0081504       -25.4462010        -0.9064388
     cgsolve_all iterations  63    anorm=    0.74E-07
PARA_AUG  3       0.1579027        -0.8941356       -24.0548457
     cgsolve_all iterations  70    anorm=    0.72E-07
     cgsolve_all iterations  70    anorm=    0.72E-07
     cgsolve_all iterations  69    anorm=    0.72E-07
     compute_u_kq: q = (    0.0203,    0.0000,    0.0000)
     Rotating WFCS
     ethr =  1.00E-14,  avg # of iterations = 23.0
     eigenvalues at k:
 -34.9516 -34.8955 -34.6044 -34.5313 -34.3473 -34.2003 -34.0893 -34.0395
 -34.0309 -33.9970 -33.9850 -33.9199 -33.9003 -16.9272 -16.8199 -16.6758
 -16.6363 -16.4620 -16.3976 -16.3474 -16.3121 -16.2816 -16.2046 -16.1851
 -16.1425 -16.1041 -16.0895 -16.0624 -16.0373 -15.9836 -15.9650 -15.9587
 -15.9172 -15.8667 -15.8021 -15.7803 -15.7315 -15.6892 -15.6671 -15.6363
 -15.5960 -15.5706 -15.5482 -15.5168 -15.4970 -15.4580 -15.4253 -15.3999
 -15.3893 -15.3639 -15.3336 -15.3198 -15.2998 -15.2889 -15.2676 -15.2352
 -15.2134 -15.1986 -15.1847 -15.1709 -15.1552 -15.1067 -15.0959 -15.0828
 -15.0623 -15.0432 -15.0009 -14.9982 -14.9766 -14.9620 -14.9531 -14.9421
 -14.9126 -14.9021 -14.8009 -14.6774 -14.5014 -14.4951 -13.8921 -13.8142
 -13.6740 -13.4880 -13.3473 -13.3129 -13.2726 -13.1934 -13.1422 -13.1090
 -13.0512 -12.8895 -12.8674 -12.8265 -12.7523 -12.7164 -12.6688 -12.6528
 -12.6228 -12.5306 -12.4971 -12.4607 -12.4096 -12.3638 -12.2751 -12.1569
  -4.8158  -4.7280  -4.5822  -4.4459  -4.3609  -4.3114  -4.2302  -4.2085
  -4.0603  -4.0231  -3.9916  -3.8989  -3.8377  -3.7566  -3.7041  -3.6630
  -3.5621  -3.5071  -3.3756  -3.3466  -3.2162  -3.1359  -3.0970  -3.0723
  -2.6724  -2.2530  -2.1060  -1.9002  -1.7036  -1.6243  -1.5743  -1.4575
  -1.4435  -1.3916  -1.3128  -1.2214  -1.1294  -1.0947  -1.0240  -0.9868
  -0.9552  -0.9143  -0.8682  -0.8547  -0.7374  -0.6936  -0.6766  -0.5675
  -0.5307  -0.4735  -0.4330  -0.4035  -0.3333  -0.2653  -0.2252  -0.1673
  -0.1360  -0.0762  -0.0375  -0.0074   0.0696   0.0731   0.1385   0.1815
   0.2333   0.3096   0.3753   0.4131   0.5023   0.5497   0.5989   0.6102
   0.6503   0.6785   0.7749   0.8008   0.8492   0.8864   0.9590   0.9791
   1.0330   1.0476   1.1335   1.1563   1.2054   1.2295   1.2708   1.3142
   1.3360   1.3785   1.4063   1.4294   1.4544   1.5172   1.5489   1.5759
   1.5863   1.6251   1.6608   1.6978   1.7314   1.7471   1.7701   1.8194
   1.8327   1.8596   1.8945   1.9092   1.9316   1.9710   1.9851   2.0004
   2.0330   2.0623   2.0712   2.1017   2.1181   2.1770   2.2037   2.2176
   2.2428   2.2590   2.2875   2.3323   2.3751   2.4024   2.4326   2.4722
   2.5010   2.5163   2.5347   2.5701   2.6006   2.6224   2.6702   2.6927
   2.7105   2.7403   2.7667   2.7971   2.8510   2.8844   2.9280   2.9603
   2.9986   3.0162   3.0318   3.0730   3.1529   3.1969   3.2181   3.3036
   3.3457   3.3954   3.4127   3.5839
     eigenvalues at k+q:
 -34.9516 -34.8955 -34.6044 -34.5313 -34.3473 -34.2003 -34.0893 -34.0395
 -34.0309 -33.9970 -33.9850 -33.9199 -33.9003 -16.9251 -16.8197 -16.6760
 -16.6361 -16.4605 -16.3981 -16.3522 -16.3143 -16.2821 -16.2067 -16.1859
 -16.1442 -16.1029 -16.0898 -16.0640 -16.0372 -15.9819 -15.9629 -15.9592
 -15.9184 -15.8647 -15.8036 -15.7843 -15.7344 -15.6902 -15.6697 -15.6369
 -15.5967 -15.5710 -15.5493 -15.5204 -15.4990 -15.4605 -15.4256 -15.4001
 -15.3890 -15.3655 -15.3342 -15.3179 -15.3010 -15.2873 -15.2656 -15.2325
 -15.2117 -15.1978 -15.1821 -15.1690 -15.1548 -15.1058 -15.0965 -15.0823
 -15.0630 -15.0416 -15.0013 -14.9963 -14.9753 -14.9590 -14.9504 -14.9411
 -14.9110 -14.9004 -14.8002 -14.6753 -14.5011 -14.4922 -13.8902 -13.8154
 -13.6667 -13.4824 -13.3406 -13.3030 -13.2626 -13.1914 -13.1374 -13.0996
 -13.0497 -12.8893 -12.8647 -12.8355 -12.7522 -12.7271 -12.6822 -12.6572
 -12.6263 -12.5398 -12.4968 -12.4621 -12.4080 -12.3672 -12.2845 -12.1673
  -4.8156  -4.7306  -4.5774  -4.4443  -4.3599  -4.3121  -4.2296  -4.2047
  -4.0573  -4.0236  -3.9918  -3.9004  -3.8371  -3.7560  -3.7045  -3.6626
  -3.5632  -3.5105  -3.3785  -3.3491  -3.2217  -3.1377  -3.0961  -3.0732
  -2.6717  -2.2560  -2.1030  -1.8863  -1.6964  -1.6236  -1.5719  -1.4493
  -1.4314  -1.3851  -1.3093  -1.2200  -1.1206  -1.0892  -1.0212  -0.9782
  -0.9491  -0.9092  -0.8724  -0.8569  -0.7340  -0.6954  -0.6772  -0.5730
  -0.5294  -0.4754  -0.4338  -0.4061  -0.3346  -0.2706  -0.2259  -0.1697
  -0.1396  -0.0750  -0.0436  -0.0128   0.0673   0.0761   0.1362   0.1773
   0.2342   0.3024   0.3758   0.4138   0.5068   0.5522   0.6015   0.6145
   0.6490   0.6798   0.7761   0.8074   0.8452   0.8803   0.9649   0.9777
   1.0238   1.0478   1.1340   1.1569   1.2027   1.2279   1.2692   1.3104
   1.3325   1.3755   1.4005   1.4233   1.4498   1.5104   1.5432   1.5665
   1.5847   1.6198   1.6590   1.6969   1.7263   1.7453   1.7678   1.8134
   1.8305   1.8584   1.8892   1.9082   1.9308   1.9665   1.9852   1.9969
   2.0312   2.0646   2.0728   2.1001   2.1160   2.1770   2.2046   2.2134
   2.2412   2.2582   2.2890   2.3322   2.3712   2.3987   2.4317   2.4735
   2.5016   2.5161   2.5341   2.5724   2.6007   2.6256   2.6703   2.6936
   2.7115   2.7414   2.7698   2.8025   2.8548   2.8879   2.9340   2.9639
   3.0000   3.0217   3.0361   3.0736   3.1534   3.1948   3.2213   3.3036
   3.3452   3.3958   3.4130   3.5819
     cgsolve_all iterations  70    anorm=    0.73E-07
     cgsolve_all iterations  70    anorm=    0.71E-07
     cgsolve_all iterations  69    anorm=    0.72E-07
     compute_u_kq: q = (   -0.0203,    0.0000,    0.0000)
     Rotating WFCS
     ethr =  1.00E-14,  avg # of iterations = 23.0
     eigenvalues at k:
 -34.9516 -34.8955 -34.6044 -34.5313 -34.3473 -34.2003 -34.0893 -34.0395
 -34.0309 -33.9970 -33.9850 -33.9199 -33.9003 -16.9272 -16.8199 -16.6758
 -16.6363 -16.4620 -16.3976 -16.3474 -16.3121 -16.2816 -16.2046 -16.1851
 -16.1425 -16.1041 -16.0895 -16.0624 -16.0373 -15.9836 -15.9650 -15.9587
 -15.9172 -15.8667 -15.8021 -15.7803 -15.7315 -15.6892 -15.6671 -15.6363
 -15.5960 -15.5706 -15.5482 -15.5168 -15.4970 -15.4580 -15.4253 -15.3999
 -15.3893 -15.3639 -15.3336 -15.3198 -15.2998 -15.2889 -15.2676 -15.2352
 -15.2134 -15.1986 -15.1847 -15.1709 -15.1552 -15.1067 -15.0959 -15.0828
 -15.0623 -15.0432 -15.0009 -14.9982 -14.9766 -14.9620 -14.9531 -14.9421
 -14.9126 -14.9021 -14.8009 -14.6774 -14.5014 -14.4951 -13.8921 -13.8142
 -13.6740 -13.4880 -13.3473 -13.3129 -13.2726 -13.1934 -13.1422 -13.1090
 -13.0512 -12.8895 -12.8674 -12.8265 -12.7523 -12.7164 -12.6688 -12.6528
 -12.6228 -12.5306 -12.4971 -12.4607 -12.4096 -12.3638 -12.2751 -12.1569
  -4.8158  -4.7280  -4.5822  -4.4459  -4.3609  -4.3114  -4.2302  -4.2085
  -4.0603  -4.0231  -3.9916  -3.8989  -3.8377  -3.7566  -3.7041  -3.6630
  -3.5621  -3.5071  -3.3756  -3.3466  -3.2162  -3.1359  -3.0970  -3.0723
  -2.6724  -2.2530  -2.1060  -1.9002  -1.7036  -1.6243  -1.5743  -1.4575
  -1.4435  -1.3916  -1.3128  -1.2214  -1.1294  -1.0947  -1.0240  -0.9868
  -0.9552  -0.9143  -0.8682  -0.8547  -0.7374  -0.6936  -0.6766  -0.5675
  -0.5307  -0.4735  -0.4330  -0.4035  -0.3333  -0.2653  -0.2252  -0.1673
  -0.1360  -0.0762  -0.0375  -0.0074   0.0696   0.0731   0.1385   0.1815
   0.2333   0.3096   0.3753   0.4131   0.5023   0.5497   0.5989   0.6102
   0.6503   0.6785   0.7749   0.8008   0.8492   0.8864   0.9590   0.9791
   1.0330   1.0476   1.1335   1.1563   1.2054   1.2295   1.2708   1.3142
   1.3360   1.3785   1.4063   1.4294   1.4544   1.5172   1.5489   1.5759
   1.5863   1.6251   1.6608   1.6978   1.7314   1.7471   1.7701   1.8194
   1.8327   1.8596   1.8945   1.9092   1.9316   1.9710   1.9851   2.0004
   2.0330   2.0623   2.0712   2.1017   2.1181   2.1770   2.2037   2.2176
   2.2428   2.2590   2.2875   2.3323   2.3751   2.4024   2.4326   2.4722
   2.5010   2.5163   2.5347   2.5701   2.6006   2.6224   2.6702   2.6927
   2.7105   2.7403   2.7667   2.7971   2.8510   2.8844   2.9280   2.9603
   2.9986   3.0162   3.0318   3.0730   3.1529   3.1969   3.2181   3.3036
   3.3457   3.3954   3.4127   3.5839
     eigenvalues at k+q:
 -34.9516 -34.8955 -34.6044 -34.5312 -34.3473 -34.2003 -34.0893 -34.0395
 -34.0309 -33.9970 -33.9850 -33.9199 -33.9003 -16.9293 -16.8201 -16.6757
 -16.6365 -16.4634 -16.3972 -16.3429 -16.3095 -16.2811 -16.2026 -16.1844
 -16.1405 -16.1053 -16.0892 -16.0609 -16.0374 -15.9855 -15.9671 -15.9581
 -15.9159 -15.8687 -15.8006 -15.7759 -15.7287 -15.6883 -15.6643 -15.6360
 -15.5952 -15.5702 -15.5469 -15.5135 -15.4945 -15.4555 -15.4254 -15.3995
 -15.3896 -15.3626 -15.3332 -15.3213 -15.2998 -15.2892 -15.2695 -15.2380
 -15.2155 -15.1999 -15.1873 -15.1725 -15.1551 -15.1078 -15.0954 -15.0837
 -15.0615 -15.0446 -15.0019 -14.9993 -14.9782 -14.9652 -14.9553 -14.9428
 -14.9143 -14.9036 -14.8015 -14.6797 -14.5020 -14.4978 -13.8941 -13.8130
 -13.6811 -13.4937 -13.3545 -13.3223 -13.2819 -13.1953 -13.1466 -13.1180
 -13.0525 -12.8900 -12.8703 -12.8169 -12.7526 -12.7065 -12.6570 -12.6477
 -12.6189 -12.5218 -12.4972 -12.4592 -12.4112 -12.3602 -12.2658 -12.1469
  -4.8159  -4.7252  -4.5872  -4.4475  -4.3617  -4.3105  -4.2311  -4.2120
  -4.0635  -4.0225  -3.9913  -3.8975  -3.8379  -3.7573  -3.7036  -3.6633
  -3.5611  -3.5040  -3.3728  -3.3440  -3.2108  -3.1342  -3.0978  -3.0714
  -2.6731  -2.2497  -2.1093  -1.9140  -1.7111  -1.6247  -1.5770  -1.4663
  -1.4555  -1.3978  -1.3161  -1.2235  -1.1375  -1.1011  -1.0277  -0.9950
  -0.9607  -0.9190  -0.8650  -0.8502  -0.7410  -0.6928  -0.6754  -0.5631
  -0.5312  -0.4714  -0.4324  -0.4009  -0.3320  -0.2596  -0.2250  -0.1658
  -0.1317  -0.0777  -0.0301  -0.0031   0.0673   0.0760   0.1406   0.1859
   0.2319   0.3163   0.3747   0.4132   0.4974   0.5470   0.5942   0.6080
   0.6491   0.6805   0.7729   0.7946   0.8533   0.8925   0.9538   0.9808
   1.0361   1.0537   1.1305   1.1570   1.2074   1.2325   1.2714   1.3172
   1.3397   1.3802   1.4128   1.4359   1.4598   1.5237   1.5535   1.5836
   1.5891   1.6319   1.6626   1.6984   1.7356   1.7499   1.7720   1.8247
   1.8355   1.8612   1.8993   1.9106   1.9331   1.9741   1.9853   2.0029
   2.0352   2.0600   2.0703   2.1033   2.1204   2.1767   2.2015   2.2224
   2.2434   2.2603   2.2860   2.3329   2.3784   2.4069   2.4336   2.4705
   2.4998   2.5169   2.5354   2.5685   2.6005   2.6197   2.6699   2.6919
   2.7097   2.7390   2.7640   2.7918   2.8471   2.8806   2.9209   2.9574
   2.9969   3.0099   3.0294   3.0723   3.1527   3.1980   3.2163   3.3035
   3.3455   3.3929   3.4134   3.5862
     cgsolve_all iterations  70    anorm=    0.73E-07
     cgsolve_all iterations  70    anorm=    0.72E-07
     cgsolve_all iterations  69    anorm=    0.73E-07
     compute_u_kq: q = (    0.0000,    0.0203,    0.0000)
     Rotating WFCS
     ethr =  1.00E-14,  avg # of iterations = 26.0
     eigenvalues at k:
 -34.9516 -34.8955 -34.6044 -34.5313 -34.3473 -34.2003 -34.0893 -34.0395
 -34.0309 -33.9970 -33.9850 -33.9199 -33.9003 -16.9272 -16.8199 -16.6758
 -16.6363 -16.4620 -16.3976 -16.3474 -16.3121 -16.2816 -16.2046 -16.1851
 -16.1425 -16.1041 -16.0895 -16.0624 -16.0373 -15.9836 -15.9650 -15.9587
 -15.9172 -15.8667 -15.8021 -15.7803 -15.7315 -15.6892 -15.6671 -15.6363
 -15.5960 -15.5706 -15.5482 -15.5168 -15.4970 -15.4580 -15.4253 -15.3999
 -15.3893 -15.3639 -15.3336 -15.3198 -15.2998 -15.2889 -15.2676 -15.2352
 -15.2134 -15.1986 -15.1847 -15.1709 -15.1552 -15.1067 -15.0959 -15.0828
 -15.0623 -15.0432 -15.0009 -14.9982 -14.9766 -14.9620 -14.9531 -14.9421
 -14.9126 -14.9021 -14.8009 -14.6774 -14.5014 -14.4951 -13.8921 -13.8142
 -13.6740 -13.4880 -13.3473 -13.3129 -13.2726 -13.1934 -13.1422 -13.1090
 -13.0512 -12.8895 -12.8674 -12.8265 -12.7523 -12.7164 -12.6688 -12.6528
 -12.6228 -12.5306 -12.4971 -12.4607 -12.4096 -12.3638 -12.2751 -12.1569
  -4.8158  -4.7280  -4.5822  -4.4459  -4.3609  -4.3114  -4.2302  -4.2085
  -4.0603  -4.0231  -3.9916  -3.8989  -3.8377  -3.7566  -3.7041  -3.6630
  -3.5621  -3.5071  -3.3756  -3.3466  -3.2162  -3.1359  -3.0970  -3.0723
  -2.6724  -2.2530  -2.1060  -1.9002  -1.7036  -1.6243  -1.5743  -1.4575
  -1.4435  -1.3916  -1.3128  -1.2214  -1.1294  -1.0947  -1.0240  -0.9868
  -0.9552  -0.9143  -0.8682  -0.8547  -0.7374  -0.6936  -0.6766  -0.5675
  -0.5307  -0.4735  -0.4330  -0.4035  -0.3333  -0.2653  -0.2252  -0.1673
  -0.1360  -0.0762  -0.0375  -0.0074   0.0696   0.0731   0.1385   0.1815
   0.2333   0.3096   0.3753   0.4131   0.5023   0.5497   0.5989   0.6102
   0.6503   0.6785   0.7749   0.8008   0.8492   0.8864   0.9590   0.9791
   1.0330   1.0476   1.1335   1.1563   1.2054   1.2295   1.2708   1.3142
   1.3360   1.3785   1.4063   1.4294   1.4544   1.5172   1.5489   1.5759
   1.5863   1.6251   1.6608   1.6978   1.7314   1.7471   1.7701   1.8194
   1.8327   1.8596   1.8945   1.9092   1.9316   1.9710   1.9851   2.0004
   2.0330   2.0623   2.0712   2.1017   2.1181   2.1770   2.2037   2.2176
   2.2428   2.2590   2.2875   2.3323   2.3751   2.4024   2.4326   2.4722
   2.5010   2.5163   2.5347   2.5701   2.6006   2.6224   2.6702   2.6927
   2.7105   2.7403   2.7667   2.7971   2.8510   2.8844   2.9280   2.9603
   2.9986   3.0162   3.0318   3.0730   3.1529   3.1969   3.2181   3.3036
   3.3457   3.3954   3.4127   3.5839
     eigenvalues at k+q:
 -34.9516 -34.8955 -34.6044 -34.5312 -34.3473 -34.2003 -34.0893 -34.0395
 -34.0309 -33.9970 -33.9850 -33.9199 -33.9003 -16.9270 -16.8204 -16.6758
 -16.6361 -16.4621 -16.3975 -16.3471 -16.3125 -16.2816 -16.2050 -16.1859
 -16.1401 -16.1043 -16.0903 -16.0623 -16.0375 -15.9833 -15.9644 -15.9593
 -15.9168 -15.8665 -15.8024 -15.7810 -15.7318 -15.6895 -15.6681 -15.6341
 -15.5966 -15.5707 -15.5483 -15.5181 -15.4940 -15.4585 -15.4251 -15.3993
 -15.3883 -15.3641 -15.3358 -15.3228 -15.3018 -15.2868 -15.2665 -15.2334
 -15.2126 -15.2002 -15.1851 -15.1721 -15.1533 -15.1058 -15.0952 -15.0824
 -15.0607 -15.0431 -15.0020 -14.9990 -14.9770 -14.9623 -14.9538 -14.9422
 -14.9117 -14.9029 -14.8007 -14.6787 -14.5001 -14.4957 -13.8922 -13.8144
 -13.6748 -13.4892 -13.3498 -13.3122 -13.2689 -13.1931 -13.1429 -13.1044
 -13.0509 -12.8896 -12.8665 -12.8272 -12.7522 -12.7189 -12.6721 -12.6542
 -12.6237 -12.5283 -12.4971 -12.4612 -12.4099 -12.3625 -12.2748 -12.1559
  -4.8158  -4.7264  -4.5829  -4.4470  -4.3609  -4.3117  -4.2304  -4.2082
  -4.0616  -4.0216  -3.9932  -3.8988  -3.8380  -3.7560  -3.7038  -3.6624
  -3.5621  -3.5060  -3.3764  -3.3470  -3.2160  -3.1331  -3.0963  -3.0724
  -2.6755  -2.2547  -2.1048  -1.8991  -1.7038  -1.6238  -1.5746  -1.4596
  -1.4423  -1.3944  -1.3167  -1.2214  -1.1323  -1.0921  -1.0220  -0.9805
  -0.9565  -0.9114  -0.8685  -0.8565  -0.7368  -0.6960  -0.6735  -0.5677
  -0.5277  -0.4746  -0.4365  -0.4058  -0.3296  -0.2617  -0.2265  -0.1670
  -0.1369  -0.0759  -0.0378  -0.0098   0.0647   0.0741   0.1402   0.1816
   0.2378   0.3091   0.3771   0.4127   0.5016   0.5499   0.5951   0.6097
   0.6490   0.6812   0.7722   0.8000   0.8509   0.8895   0.9588   0.9765
   1.0325   1.0460   1.1325   1.1576   1.2010   1.2281   1.2729   1.3122
   1.3385   1.3806   1.4063   1.4313   1.4552   1.5199   1.5508   1.5744
   1.5836   1.6273   1.6624   1.6951   1.7304   1.7436   1.7703   1.8169
   1.8291   1.8602   1.8929   1.9145   1.9312   1.9729   1.9838   1.9993
   2.0353   2.0620   2.0729   2.1029   2.1179   2.1784   2.2030   2.2214
   2.2447   2.2571   2.2898   2.3328   2.3728   2.4037   2.4314   2.4737
   2.5040   2.5125   2.5343   2.5684   2.6028   2.6222   2.6675   2.6923
   2.7110   2.7396   2.7677   2.7927   2.8516   2.8853   2.9230   2.9616
   2.9968   3.0178   3.0325   3.0818   3.1506   3.1958   3.2215   3.3028
   3.3432   3.3948   3.4122   3.5834
     cgsolve_all iterations  70    anorm=    0.72E-07
     cgsolve_all iterations  70    anorm=    0.73E-07
     cgsolve_all iterations  69    anorm=    0.73E-07
     compute_u_kq: q = (    0.0000,   -0.0203,    0.0000)
     Rotating WFCS
     ethr =  1.00E-14,  avg # of iterations = 26.0
     eigenvalues at k:
 -34.9516 -34.8955 -34.6044 -34.5313 -34.3473 -34.2003 -34.0893 -34.0395
 -34.0309 -33.9970 -33.9850 -33.9199 -33.9003 -16.9272 -16.8199 -16.6758
 -16.6363 -16.4620 -16.3976 -16.3474 -16.3121 -16.2816 -16.2046 -16.1851
 -16.1425 -16.1041 -16.0895 -16.0624 -16.0373 -15.9836 -15.9650 -15.9587
 -15.9172 -15.8667 -15.8021 -15.7803 -15.7315 -15.6892 -15.6671 -15.6363
 -15.5960 -15.5706 -15.5482 -15.5168 -15.4970 -15.4580 -15.4253 -15.3999
 -15.3893 -15.3639 -15.3336 -15.3198 -15.2998 -15.2889 -15.2676 -15.2352
 -15.2134 -15.1986 -15.1847 -15.1709 -15.1552 -15.1067 -15.0959 -15.0828
 -15.0623 -15.0432 -15.0009 -14.9982 -14.9766 -14.9620 -14.9531 -14.9421
 -14.9126 -14.9021 -14.8009 -14.6774 -14.5014 -14.4951 -13.8921 -13.8142
 -13.6740 -13.4880 -13.3473 -13.3129 -13.2726 -13.1934 -13.1422 -13.1090
 -13.0512 -12.8895 -12.8674 -12.8265 -12.7523 -12.7164 -12.6688 -12.6528
 -12.6228 -12.5306 -12.4971 -12.4607 -12.4096 -12.3638 -12.2751 -12.1569
  -4.8158  -4.7280  -4.5822  -4.4459  -4.3609  -4.3114  -4.2302  -4.2085
  -4.0603  -4.0231  -3.9916  -3.8989  -3.8377  -3.7566  -3.7041  -3.6630
  -3.5621  -3.5071  -3.3756  -3.3466  -3.2162  -3.1359  -3.0970  -3.0723
  -2.6724  -2.2530  -2.1060  -1.9002  -1.7036  -1.6243  -1.5743  -1.4575
  -1.4435  -1.3916  -1.3128  -1.2214  -1.1294  -1.0947  -1.0240  -0.9868
  -0.9552  -0.9143  -0.8682  -0.8547  -0.7374  -0.6936  -0.6766  -0.5675
  -0.5307  -0.4735  -0.4330  -0.4035  -0.3333  -0.2653  -0.2252  -0.1673
  -0.1360  -0.0762  -0.0375  -0.0074   0.0696   0.0731   0.1385   0.1815
   0.2333   0.3096   0.3753   0.4131   0.5023   0.5497   0.5989   0.6102
   0.6503   0.6785   0.7749   0.8008   0.8492   0.8864   0.9590   0.9791
   1.0330   1.0476   1.1335   1.1563   1.2054   1.2295   1.2708   1.3142
   1.3360   1.3785   1.4063   1.4294   1.4544   1.5172   1.5489   1.5759
   1.5863   1.6251   1.6608   1.6978   1.7314   1.7471   1.7701   1.8194
   1.8327   1.8596   1.8945   1.9092   1.9316   1.9710   1.9851   2.0004
   2.0330   2.0623   2.0712   2.1017   2.1181   2.1770   2.2037   2.2176
   2.2428   2.2590   2.2875   2.3323   2.3751   2.4024   2.4326   2.4722
   2.5010   2.5163   2.5347   2.5701   2.6006   2.6224   2.6702   2.6927
   2.7105   2.7403   2.7667   2.7971   2.8510   2.8844   2.9280   2.9603
   2.9986   3.0162   3.0318   3.0730   3.1529   3.1969   3.2181   3.3036
   3.3457   3.3954   3.4127   3.5839
     eigenvalues at k+q:
 -34.9516 -34.8955 -34.6044 -34.5313 -34.3473 -34.2003 -34.0893 -34.0395
 -34.0309 -33.9970 -33.9850 -33.9199 -33.9003 -16.9271 -16.8203 -16.6755
 -16.6363 -16.4616 -16.3981 -16.3477 -16.3118 -16.2813 -16.2046 -16.1845
 -16.1445 -16.1039 -16.0883 -16.0625 -16.0373 -15.9841 -15.9658 -15.9578
 -15.9179 -15.8668 -15.8015 -15.7793 -15.7316 -15.6896 -15.6658 -15.6381
 -15.5954 -15.5706 -15.5479 -15.5157 -15.4994 -15.4575 -15.4257 -15.4009
 -15.3902 -15.3635 -15.3334 -15.3163 -15.2986 -15.2887 -15.2684 -15.2368
 -15.2145 -15.1970 -15.1845 -15.1697 -15.1565 -15.1079 -15.0969 -15.0827
 -15.0634 -15.0432 -15.0025 -14.9966 -14.9755 -14.9617 -14.9523 -14.9421
 -14.9136 -14.9012 -14.8011 -14.6766 -14.5031 -14.4942 -13.8918 -13.8140
 -13.6729 -13.4866 -13.3456 -13.3145 -13.2761 -13.1935 -13.1435 -13.1105
 -13.0510 -12.8893 -12.8684 -12.8259 -12.7521 -12.7141 -12.6663 -12.6514
 -12.6219 -12.5330 -12.4970 -12.4602 -12.4095 -12.3649 -12.2753 -12.1579
  -4.8158  -4.7294  -4.5821  -4.4446  -4.3608  -4.3111  -4.2300  -4.2090
  -4.0583  -4.0242  -3.9901  -3.8989  -3.8374  -3.7571  -3.7046  -3.6636
  -3.5620  -3.5081  -3.3749  -3.3466  -3.2166  -3.1393  -3.0979  -3.0724
  -2.6681  -2.2516  -2.1071  -1.9016  -1.7033  -1.6248  -1.5741  -1.4560
  -1.4444  -1.3899  -1.3077  -1.2213  -1.1266  -1.0981  -1.0275  -0.9909
  -0.9542  -0.9167  -0.8679  -0.8524  -0.7378  -0.6913  -0.6799  -0.5675
  -0.5341  -0.4728  -0.4285  -0.4009  -0.3366  -0.2687  -0.2246  -0.1681
  -0.1342  -0.0764  -0.0373  -0.0050   0.0678   0.0784   0.1364   0.1822
   0.2287   0.3097   0.3729   0.4139   0.5024   0.5493   0.6016   0.6113
   0.6521   0.6770   0.7772   0.8024   0.8480   0.8834   0.9582   0.9810
   1.0340   1.0499   1.1321   1.1562   1.2094   1.2316   1.2685   1.3157
   1.3335   1.3758   1.4070   1.4266   1.4542   1.5141   1.5459   1.5744
   1.5924   1.6220   1.6605   1.6993   1.7331   1.7496   1.7700   1.8198
   1.8375   1.8591   1.8928   1.9072   1.9314   1.9689   1.9860   2.0035
   2.0314   2.0625   2.0702   2.1003   2.1192   2.1757   2.2030   2.2156
   2.2403   2.2607   2.2850   2.3321   2.3775   2.4011   2.4341   2.4707
   2.4987   2.5201   2.5353   2.5718   2.5989   2.6232   2.6729   2.6931
   2.7105   2.7414   2.7648   2.8012   2.8502   2.8827   2.9317   2.9584
   2.9991   3.0156   3.0315   3.0653   3.1549   3.1975   3.2152   3.3041
   3.3481   3.3961   3.4134   3.5843
     cgsolve_all iterations  70    anorm=    0.72E-07
     cgsolve_all iterations  70    anorm=    0.73E-07
     cgsolve_all iterations  69    anorm=    0.72E-07
     compute_u_kq: q = (    0.0000,    0.0000,    0.0203)
     Rotating WFCS
     ethr =  1.00E-14,  avg # of iterations = 23.0
     eigenvalues at k:
 -34.9516 -34.8955 -34.6044 -34.5313 -34.3473 -34.2003 -34.0893 -34.0395
 -34.0309 -33.9970 -33.9850 -33.9199 -33.9003 -16.9272 -16.8199 -16.6758
 -16.6363 -16.4620 -16.3976 -16.3474 -16.3121 -16.2816 -16.2046 -16.1851
 -16.1425 -16.1041 -16.0895 -16.0624 -16.0373 -15.9836 -15.9650 -15.9587
 -15.9172 -15.8667 -15.8021 -15.7803 -15.7315 -15.6892 -15.6671 -15.6363
 -15.5960 -15.5706 -15.5482 -15.5168 -15.4970 -15.4580 -15.4253 -15.3999
 -15.3893 -15.3639 -15.3336 -15.3198 -15.2998 -15.2889 -15.2676 -15.2352
 -15.2134 -15.1986 -15.1847 -15.1709 -15.1552 -15.1067 -15.0959 -15.0828
 -15.0623 -15.0432 -15.0009 -14.9982 -14.9766 -14.9620 -14.9531 -14.9421
 -14.9126 -14.9021 -14.8009 -14.6774 -14.5014 -14.4951 -13.8921 -13.8142
 -13.6740 -13.4880 -13.3473 -13.3129 -13.2726 -13.1934 -13.1422 -13.1090
 -13.0512 -12.8895 -12.8674 -12.8265 -12.7523 -12.7164 -12.6688 -12.6528
 -12.6228 -12.5306 -12.4971 -12.4607 -12.4096 -12.3638 -12.2751 -12.1569
  -4.8158  -4.7280  -4.5822  -4.4459  -4.3609  -4.3114  -4.2302  -4.2085
  -4.0603  -4.0231  -3.9916  -3.8989  -3.8377  -3.7566  -3.7041  -3.6630
  -3.5621  -3.5071  -3.3756  -3.3466  -3.2162  -3.1359  -3.0970  -3.0723
  -2.6724  -2.2530  -2.1060  -1.9002  -1.7036  -1.6243  -1.5743  -1.4575
  -1.4435  -1.3916  -1.3128  -1.2214  -1.1294  -1.0947  -1.0240  -0.9868
  -0.9552  -0.9143  -0.8682  -0.8547  -0.7374  -0.6936  -0.6766  -0.5675
  -0.5307  -0.4735  -0.4330  -0.4035  -0.3333  -0.2653  -0.2252  -0.1673
  -0.1360  -0.0762  -0.0375  -0.0074   0.0696   0.0731   0.1385   0.1815
   0.2333   0.3096   0.3753   0.4131   0.5023   0.5497   0.5989   0.6102
   0.6503   0.6785   0.7749   0.8008   0.8492   0.8864   0.9590   0.9791
   1.0330   1.0476   1.1335   1.1563   1.2054   1.2295   1.2708   1.3142
   1.3360   1.3785   1.4063   1.4294   1.4544   1.5172   1.5489   1.5759
   1.5863   1.6251   1.6608   1.6978   1.7314   1.7471   1.7701   1.8194
   1.8327   1.8596   1.8945   1.9092   1.9316   1.9710   1.9851   2.0004
   2.0330   2.0623   2.0712   2.1017   2.1181   2.1770   2.2037   2.2176
   2.2428   2.2590   2.2875   2.3323   2.3751   2.4024   2.4326   2.4722
   2.5010   2.5163   2.5347   2.5701   2.6006   2.6224   2.6702   2.6927
   2.7105   2.7403   2.7667   2.7971   2.8510   2.8844   2.9280   2.9603
   2.9986   3.0162   3.0318   3.0730   3.1529   3.1969   3.2181   3.3036
   3.3457   3.3954   3.4127   3.5839
     eigenvalues at k+q:
 -34.9516 -34.8955 -34.6044 -34.5313 -34.3473 -34.2003 -34.0893 -34.0395
 -34.0309 -33.9970 -33.9850 -33.9199 -33.9003 -16.9272 -16.8199 -16.6758
 -16.6366 -16.4615 -16.3977 -16.3474 -16.3115 -16.2816 -16.2048 -16.1847
 -16.1431 -16.1048 -16.0896 -16.0633 -16.0374 -15.9831 -15.9663 -15.9562
 -15.9173 -15.8669 -15.8028 -15.7796 -15.7319 -15.6885 -15.6659 -15.6375
 -15.5949 -15.5720 -15.5486 -15.5171 -15.4959 -15.4585 -15.4249 -15.3994
 -15.3898 -15.3640 -15.3347 -15.3194 -15.2999 -15.2895 -15.2672 -15.2350
 -15.2131 -15.1983 -15.1846 -15.1710 -15.1553 -15.1068 -15.0963 -15.0824
 -15.0624 -15.0432 -15.0010 -14.9984 -14.9764 -14.9619 -14.9530 -14.9422
 -14.9124 -14.9021 -14.8008 -14.6774 -14.5014 -14.4951 -13.8922 -13.8142
 -13.6740 -13.4881 -13.3469 -13.3130 -13.2725 -13.1934 -13.1410 -13.1087
 -13.0531 -12.8902 -12.8660 -12.8264 -12.7521 -12.7167 -12.6690 -12.6529
 -12.6227 -12.5307 -12.4975 -12.4607 -12.4093 -12.3638 -12.2752 -12.1570
  -4.8158  -4.7281  -4.5822  -4.4458  -4.3609  -4.3114  -4.2302  -4.2084
  -4.0602  -4.0231  -3.9917  -3.8989  -3.8376  -3.7566  -3.7041  -3.6630
  -3.5622  -3.5070  -3.3757  -3.3468  -3.2162  -3.1353  -3.0973  -3.0725
  -2.6725  -2.2529  -2.1061  -1.9000  -1.7034  -1.6242  -1.5741  -1.4583
  -1.4430  -1.3917  -1.3143  -1.2215  -1.1297  -1.0957  -1.0215  -0.9850
  -0.9549  -0.9134  -0.8677  -0.8550  -0.7364  -0.6933  -0.6790  -0.5689
  -0.5304  -0.4720  -0.4340  -0.4049  -0.3357  -0.2647  -0.2235  -0.1680
  -0.1337  -0.0735  -0.0399  -0.0090   0.0688   0.0734   0.1364   0.1824
   0.2383   0.3062   0.3750   0.4123   0.5034   0.5507   0.5977   0.6109
   0.6503   0.6772   0.7746   0.8032   0.8472   0.8867   0.9594   0.9803
   1.0313   1.0488   1.1330   1.1587   1.2026   1.2301   1.2727   1.3150
   1.3357   1.3775   1.4089   1.4278   1.4531   1.5180   1.5497   1.5726
   1.5846   1.6249   1.6607   1.6982   1.7310   1.7468   1.7708   1.8198
   1.8334   1.8558   1.8940   1.9107   1.9295   1.9726   1.9862   2.0017
   2.0339   2.0598   2.0736   2.1011   2.1179   2.1762   2.2041   2.2185
   2.2432   2.2591   2.2873   2.3316   2.3769   2.4015   2.4334   2.4733
   2.5017   2.5154   2.5361   2.5689   2.6008   2.6212   2.6693   2.6935
   2.7107   2.7417   2.7665   2.7951   2.8508   2.8850   2.9282   2.9600
   2.9985   3.0160   3.0304   3.0736   3.1529   3.1969   3.2191   3.3037
   3.3456   3.3952   3.4126   3.5839
     cgsolve_all iterations  70    anorm=    0.73E-07
     cgsolve_all iterations  70    anorm=    0.72E-07
     cgsolve_all iterations  69    anorm=    0.73E-07
     compute_u_kq: q = (    0.0000,    0.0000,   -0.0203)
     Rotating WFCS
     ethr =  1.00E-14,  avg # of iterations = 23.0
     eigenvalues at k:
 -34.9516 -34.8955 -34.6044 -34.5313 -34.3473 -34.2003 -34.0893 -34.0395
 -34.0309 -33.9970 -33.9850 -33.9199 -33.9003 -16.9272 -16.8199 -16.6758
 -16.6363 -16.4620 -16.3976 -16.3474 -16.3121 -16.2816 -16.2046 -16.1851
 -16.1425 -16.1041 -16.0895 -16.0624 -16.0373 -15.9836 -15.9650 -15.9587
 -15.9172 -15.8667 -15.8021 -15.7803 -15.7315 -15.6892 -15.6671 -15.6363
 -15.5960 -15.5706 -15.5482 -15.5168 -15.4970 -15.4580 -15.4253 -15.3999
 -15.3893 -15.3639 -15.3336 -15.3198 -15.2998 -15.2889 -15.2676 -15.2352
 -15.2134 -15.1986 -15.1847 -15.1709 -15.1552 -15.1067 -15.0959 -15.0828
 -15.0623 -15.0432 -15.0009 -14.9982 -14.9766 -14.9620 -14.9531 -14.9421
 -14.9126 -14.9021 -14.8009 -14.6774 -14.5014 -14.4951 -13.8921 -13.8142
 -13.6740 -13.4880 -13.3473 -13.3129 -13.2726 -13.1934 -13.1422 -13.1090
 -13.0512 -12.8895 -12.8674 -12.8265 -12.7523 -12.7164 -12.6688 -12.6528
 -12.6228 -12.5306 -12.4971 -12.4607 -12.4096 -12.3638 -12.2751 -12.1569
  -4.8158  -4.7280  -4.5822  -4.4459  -4.3609  -4.3114  -4.2302  -4.2085
  -4.0603  -4.0231  -3.9916  -3.8989  -3.8377  -3.7566  -3.7041  -3.6630
  -3.5621  -3.5071  -3.3756  -3.3466  -3.2162  -3.1359  -3.0970  -3.0723
  -2.6724  -2.2530  -2.1060  -1.9002  -1.7036  -1.6243  -1.5743  -1.4575
  -1.4435  -1.3916  -1.3128  -1.2214  -1.1294  -1.0947  -1.0240  -0.9868
  -0.9552  -0.9143  -0.8682  -0.8547  -0.7374  -0.6936  -0.6766  -0.5675
  -0.5307  -0.4735  -0.4330  -0.4035  -0.3333  -0.2653  -0.2252  -0.1673
  -0.1360  -0.0762  -0.0375  -0.0074   0.0696   0.0731   0.1385   0.1815
   0.2333   0.3096   0.3753   0.4131   0.5023   0.5497   0.5989   0.6102
   0.6503   0.6785   0.7749   0.8008   0.8492   0.8864   0.9590   0.9791
   1.0330   1.0476   1.1335   1.1563   1.2054   1.2295   1.2708   1.3142
   1.3360   1.3785   1.4063   1.4294   1.4544   1.5172   1.5489   1.5759
   1.5863   1.6251   1.6608   1.6978   1.7314   1.7471   1.7701   1.8194
   1.8327   1.8596   1.8945   1.9092   1.9316   1.9710   1.9851   2.0004
   2.0330   2.0623   2.0712   2.1017   2.1181   2.1770   2.2037   2.2176
   2.2428   2.2590   2.2875   2.3323   2.3751   2.4024   2.4326   2.4722
   2.5010   2.5163   2.5347   2.5701   2.6006   2.6224   2.6702   2.6927
   2.7105   2.7403   2.7667   2.7971   2.8510   2.8844   2.9280   2.9603
   2.9986   3.0162   3.0318   3.0730   3.1529   3.1969   3.2181   3.3036
   3.3457   3.3954   3.4127   3.5839
     eigenvalues at k+q:
 -34.9516 -34.8955 -34.6044 -34.5312 -34.3473 -34.2003 -34.0893 -34.0395
 -34.0309 -33.9970 -33.9850 -33.9199 -33.9003 -16.9273 -16.8199 -16.6758
 -16.6360 -16.4625 -16.3975 -16.3475 -16.3128 -16.2815 -16.2044 -16.1854
 -16.1419 -16.1033 -16.0893 -16.0614 -16.0374 -15.9842 -15.9644 -15.9604
 -15.9170 -15.8665 -15.8017 -15.7807 -15.7311 -15.6899 -15.6683 -15.6352
 -15.5971 -15.5693 -15.5480 -15.5168 -15.4977 -15.4574 -15.4260 -15.4001
 -15.3887 -15.3638 -15.3329 -15.3203 -15.2998 -15.2881 -15.2680 -15.2353
 -15.2137 -15.1988 -15.1849 -15.1709 -15.1551 -15.1066 -15.0955 -15.0832
 -15.0622 -15.0430 -15.0009 -14.9981 -14.9768 -14.9619 -14.9532 -14.9420
 -14.9128 -14.9020 -14.8009 -14.6776 -14.5014 -14.4952 -13.8921 -13.8141
 -13.6740 -13.4879 -13.3480 -13.3125 -13.2729 -13.1934 -13.1434 -13.1092
 -13.0494 -12.8887 -12.8686 -12.8267 -12.7525 -12.7160 -12.6686 -12.6528
 -12.6229 -12.5305 -12.4968 -12.4606 -12.4099 -12.3637 -12.2750 -12.1568
  -4.8158  -4.7280  -4.5822  -4.4459  -4.3609  -4.3114  -4.2303  -4.2087
  -4.0603  -4.0230  -3.9915  -3.8988  -3.8377  -3.7565  -3.7041  -3.6630
  -3.5619  -3.5073  -3.3756  -3.3465  -3.2162  -3.1365  -3.0967  -3.0722
  -2.6724  -2.2532  -2.1058  -1.9005  -1.7040  -1.6244  -1.5745  -1.4569
  -1.4439  -1.3917  -1.3110  -1.2217  -1.1295  -1.0929  -1.0272  -0.9882
  -0.9552  -0.9155  -0.8686  -0.8542  -0.7382  -0.6940  -0.6741  -0.5662
  -0.5306  -0.4753  -0.4323  -0.4017  -0.3308  -0.2663  -0.2285  -0.1682
  -0.1356  -0.0793  -0.0343  -0.0055   0.0700   0.0730   0.1406   0.1802
   0.2292   0.3124   0.3758   0.4140   0.5009   0.5486   0.5994   0.6103
   0.6511   0.6802   0.7743   0.7975   0.8511   0.8865   0.9587   0.9783
   1.0337   1.0479   1.1335   1.1543   1.2073   1.2296   1.2688   1.3129
   1.3366   1.3794   1.4039   1.4306   1.4568   1.5161   1.5473   1.5789
   1.5883   1.6259   1.6597   1.6978   1.7317   1.7478   1.7697   1.8181
   1.8321   1.8636   1.8947   1.9078   1.9347   1.9691   1.9839   1.9988
   2.0323   2.0640   2.0698   2.1020   2.1188   2.1775   2.2032   2.2162
   2.2427   2.2590   2.2878   2.3329   2.3733   2.4032   2.4328   2.4709
   2.4999   2.5175   2.5338   2.5708   2.6005   2.6236   2.6715   2.6918
   2.7100   2.7386   2.7668   2.7990   2.8509   2.8835   2.9277   2.9605
   2.9986   3.0163   3.0333   3.0726   3.1529   3.1969   3.2172   3.3036
   3.3457   3.3956   3.4128   3.5839
     cgsolve_all iterations  70    anorm=    0.72E-07
     cgsolve_all iterations  70    anorm=    0.72E-07
     cgsolve_all iterations  69    anorm=    0.73E-07

     k-point #    3 of     4      pool #  1    cpu time:   10591.6
     compute_u_kq: q = (    0.0000,    0.0000,    0.0000)
     Rotating WFCS
     ethr =  1.00E-14,  avg # of iterations =  6.0
     eigenvalues at k:
 -34.9516 -34.8955 -34.6044 -34.5313 -34.3473 -34.2003 -34.0893 -34.0395
 -34.0308 -33.9970 -33.9850 -33.9199 -33.9003 -16.9080 -16.8538 -16.6678
 -16.6283 -16.4501 -16.4099 -16.3428 -16.3144 -16.2750 -16.2122 -16.1976
 -16.1315 -16.1024 -16.0738 -16.0597 -16.0490 -15.9968 -15.9750 -15.9431
 -15.9262 -15.8658 -15.7872 -15.7769 -15.7528 -15.6929 -15.6637 -15.6378
 -15.6029 -15.5741 -15.5351 -15.5106 -15.4711 -15.4594 -15.4435 -15.4167
 -15.3791 -15.3710 -15.3556 -15.3320 -15.2947 -15.2713 -15.2469 -15.2326
 -15.2086 -15.1946 -15.1852 -15.1569 -15.1425 -15.1107 -15.0981 -15.0775
 -15.0686 -15.0426 -15.0201 -14.9930 -14.9802 -14.9635 -14.9518 -14.9421
 -14.9181 -14.8996 -14.8044 -14.6916 -14.5105 -14.4845 -13.8824 -13.8138
 -13.6677 -13.4773 -13.3880 -13.3244 -13.2754 -13.1842 -13.1641 -13.0560
 -13.0268 -12.8900 -12.8768 -12.8276 -12.7384 -12.7189 -12.7050 -12.6496
 -12.6269 -12.5279 -12.4970 -12.4639 -12.4155 -12.3574 -12.2721 -12.1534
  -4.8147  -4.7166  -4.6074  -4.4393  -4.3600  -4.3151  -4.2279  -4.2132
  -4.0390  -4.0150  -3.9907  -3.8978  -3.8408  -3.7553  -3.7098  -3.6640
  -3.5606  -3.5039  -3.3817  -3.3541  -3.2276  -3.1499  -3.1046  -3.0749
  -2.6256  -2.2614  -2.1042  -1.9107  -1.7037  -1.6169  -1.5764  -1.4834
  -1.4407  -1.3949  -1.3019  -1.2107  -1.1575  -1.1061  -1.0199  -0.9852
  -0.9429  -0.9060  -0.8547  -0.8283  -0.7306  -0.7137  -0.6608  -0.5906
  -0.5308  -0.4787  -0.4121  -0.3905  -0.3140  -0.2707  -0.2382  -0.1826
  -0.1244  -0.0811  -0.0224   0.0015   0.0578   0.0666   0.1350   0.1862
   0.2303   0.3170   0.3641   0.4126   0.4699   0.5536   0.5819   0.6222
   0.6800   0.7048   0.7569   0.8008   0.8539   0.9062   0.9376   0.9806
   1.0292   1.0724   1.1080   1.1461   1.1619   1.2295   1.2824   1.2927
   1.3321   1.3797   1.3921   1.4378   1.4758   1.5029   1.5182   1.5581
   1.5961   1.6288   1.6751   1.6893   1.7060   1.7431   1.7665   1.7921
   1.8181   1.8607   1.8984   1.9111   1.9411   1.9674   1.9794   2.0342
   2.0402   2.0755   2.0928   2.1356   2.1426   2.1801   2.1959   2.2027
   2.2441   2.2573   2.2962   2.3268   2.3601   2.4113   2.4453   2.4785
   2.5011   2.5343   2.5524   2.6006   2.6258   2.6301   2.6639   2.6856
   2.7088   2.7470   2.7656   2.7989   2.8281   2.8475   2.8916   2.9419
   2.9946   3.0113   3.0408   3.1179   3.1459   3.1700   3.2367   3.3032
   3.3444   3.3991   3.4221   3.5778
     eigenvalues at k+q:
 -34.9516 -34.8955 -34.6044 -34.5313 -34.3473 -34.2003 -34.0893 -34.0395
 -34.0309 -33.9970 -33.9850 -33.9199 -33.9003 -16.9080 -16.8538 -16.6678
 -16.6283 -16.4501 -16.4099 -16.3428 -16.3144 -16.2750 -16.2122 -16.1976
 -16.1315 -16.1024 -16.0738 -16.0597 -16.0490 -15.9968 -15.9750 -15.9431
 -15.9262 -15.8658 -15.7872 -15.7769 -15.7528 -15.6929 -15.6637 -15.6378
 -15.6029 -15.5741 -15.5351 -15.5106 -15.4711 -15.4594 -15.4435 -15.4167
 -15.3791 -15.3710 -15.3556 -15.3320 -15.2947 -15.2713 -15.2469 -15.2326
 -15.2086 -15.1946 -15.1852 -15.1569 -15.1425 -15.1107 -15.0981 -15.0775
 -15.0686 -15.0426 -15.0201 -14.9930 -14.9802 -14.9635 -14.9518 -14.9421
 -14.9181 -14.8996 -14.8044 -14.6916 -14.5105 -14.4845 -13.8824 -13.8138
 -13.6677 -13.4773 -13.3880 -13.3244 -13.2754 -13.1842 -13.1641 -13.0560
 -13.0268 -12.8900 -12.8768 -12.8276 -12.7383 -12.7189 -12.7050 -12.6496
 -12.6269 -12.5279 -12.4970 -12.4639 -12.4155 -12.3574 -12.2721 -12.1534
  -4.8147  -4.7166  -4.6074  -4.4393  -4.3600  -4.3151  -4.2279  -4.2132
  -4.0390  -4.0150  -3.9907  -3.8978  -3.8408  -3.7553  -3.7098  -3.6640
  -3.5606  -3.5039  -3.3817  -3.3541  -3.2276  -3.1499  -3.1046  -3.0749
  -2.6256  -2.2614  -2.1042  -1.9107  -1.7037  -1.6169  -1.5764  -1.4834
  -1.4407  -1.3949  -1.3019  -1.2107  -1.1575  -1.1061  -1.0199  -0.9852
  -0.9429  -0.9060  -0.8547  -0.8283  -0.7306  -0.7137  -0.6608  -0.5906
  -0.5308  -0.4787  -0.4121  -0.3905  -0.3140  -0.2707  -0.2382  -0.1826
  -0.1244  -0.0811  -0.0224   0.0015   0.0578   0.0666   0.1350   0.1862
   0.2303   0.3170   0.3641   0.4126   0.4699   0.5535   0.5819   0.6222
   0.6800   0.7048   0.7569   0.8008   0.8539   0.9062   0.9376   0.9806
   1.0292   1.0724   1.1080   1.1461   1.1619   1.2295   1.2824   1.2927
   1.3321   1.3797   1.3921   1.4378   1.4758   1.5029   1.5182   1.5581
   1.5960   1.6288   1.6751   1.6893   1.7060   1.7431   1.7665   1.7921
   1.8181   1.8607   1.8984   1.9111   1.9411   1.9674   1.9794   2.0342
   2.0402   2.0755   2.0928   2.1356   2.1426   2.1801   2.1959   2.2027
   2.2441   2.2573   2.2962   2.3268   2.3601   2.4113   2.4453   2.4785
   2.5011   2.5343   2.5524   2.6006   2.6258   2.6301   2.6639   2.6856
   2.7088   2.7470   2.7656   2.7989   2.8281   2.8475   2.8916   2.9419
   2.9946   3.0113   3.0408   3.1179   3.1459   3.1700   3.2367   3.3032
   3.3444   3.3991   3.4221   3.5778
     cgsolve_all iterations  66    anorm=    0.75E-07
PARA_AUG  1     -26.4962231        -0.0259402         0.0460319
     cgsolve_all iterations  66    anorm=    0.75E-07
PARA_AUG  2       0.0061713       -25.4484165        -0.9073252
     cgsolve_all iterations  63    anorm=    0.74E-07
PARA_AUG  3       0.1558765        -0.8936420       -24.0494893
     cgsolve_all iterations  73    anorm=    0.74E-07
     cgsolve_all iterations  71    anorm=    0.73E-07
     cgsolve_all iterations  71    anorm=    0.73E-07
     compute_u_kq: q = (    0.0203,    0.0000,    0.0000)
     Rotating WFCS
     ethr =  1.00E-14,  avg # of iterations = 23.0
     eigenvalues at k:
 -34.9516 -34.8955 -34.6044 -34.5313 -34.3473 -34.2003 -34.0893 -34.0395
 -34.0308 -33.9970 -33.9850 -33.9199 -33.9003 -16.9080 -16.8538 -16.6678
 -16.6283 -16.4501 -16.4099 -16.3428 -16.3144 -16.2750 -16.2122 -16.1976
 -16.1315 -16.1024 -16.0738 -16.0597 -16.0490 -15.9968 -15.9750 -15.9431
 -15.9262 -15.8658 -15.7872 -15.7769 -15.7528 -15.6929 -15.6637 -15.6378
 -15.6029 -15.5741 -15.5351 -15.5106 -15.4711 -15.4594 -15.4435 -15.4167
 -15.3791 -15.3710 -15.3556 -15.3320 -15.2947 -15.2713 -15.2469 -15.2326
 -15.2086 -15.1946 -15.1852 -15.1569 -15.1425 -15.1107 -15.0981 -15.0775
 -15.0686 -15.0426 -15.0201 -14.9930 -14.9802 -14.9635 -14.9518 -14.9421
 -14.9181 -14.8996 -14.8044 -14.6916 -14.5105 -14.4845 -13.8824 -13.8138
 -13.6677 -13.4773 -13.3880 -13.3244 -13.2754 -13.1842 -13.1641 -13.0560
 -13.0268 -12.8900 -12.8768 -12.8276 -12.7384 -12.7189 -12.7050 -12.6496
 -12.6269 -12.5279 -12.4970 -12.4639 -12.4155 -12.3574 -12.2721 -12.1534
  -4.8147  -4.7166  -4.6074  -4.4393  -4.3600  -4.3151  -4.2279  -4.2132
  -4.0390  -4.0150  -3.9907  -3.8978  -3.8408  -3.7553  -3.7098  -3.6640
  -3.5606  -3.5039  -3.3817  -3.3541  -3.2276  -3.1499  -3.1046  -3.0749
  -2.6256  -2.2614  -2.1042  -1.9107  -1.7037  -1.6169  -1.5764  -1.4834
  -1.4407  -1.3949  -1.3019  -1.2107  -1.1575  -1.1061  -1.0199  -0.9852
  -0.9429  -0.9060  -0.8547  -0.8283  -0.7306  -0.7137  -0.6608  -0.5906
  -0.5308  -0.4787  -0.4121  -0.3905  -0.3140  -0.2707  -0.2382  -0.1826
  -0.1244  -0.0811  -0.0224   0.0015   0.0578   0.0666   0.1350   0.1862
   0.2303   0.3170   0.3641   0.4126   0.4699   0.5536   0.5819   0.6222
   0.6800   0.7048   0.7569   0.8008   0.8539   0.9062   0.9376   0.9806
   1.0292   1.0724   1.1080   1.1461   1.1619   1.2295   1.2824   1.2927
   1.3321   1.3797   1.3921   1.4378   1.4758   1.5029   1.5182   1.5581
   1.5961   1.6288   1.6751   1.6893   1.7060   1.7431   1.7665   1.7921
   1.8181   1.8607   1.8984   1.9111   1.9411   1.9674   1.9794   2.0342
   2.0402   2.0755   2.0928   2.1356   2.1426   2.1801   2.1959   2.2027
   2.2441   2.2573   2.2962   2.3268   2.3601   2.4113   2.4453   2.4785
   2.5011   2.5343   2.5524   2.6006   2.6258   2.6301   2.6639   2.6856
   2.7088   2.7470   2.7656   2.7989   2.8281   2.8475   2.8916   2.9419
   2.9946   3.0113   3.0408   3.1179   3.1459   3.1700   3.2367   3.3032
   3.3444   3.3991   3.4221   3.5778
     eigenvalues at k+q:
 -34.9516 -34.8955 -34.6044 -34.5313 -34.3473 -34.2003 -34.0893 -34.0396
 -34.0309 -33.9970 -33.9850 -33.9199 -33.9003 -16.9057 -16.8535 -16.6688
 -16.6278 -16.4482 -16.4111 -16.3469 -16.3164 -16.2760 -16.2151 -16.1986
 -16.1319 -16.1015 -16.0746 -16.0610 -16.0488 -15.9945 -15.9744 -15.9425
 -15.9274 -15.8628 -15.7905 -15.7811 -15.7542 -15.6957 -15.6659 -15.6382
 -15.6034 -15.5756 -15.5364 -15.5130 -15.4727 -15.4612 -15.4432 -15.4166
 -15.3786 -15.3721 -15.3581 -15.3324 -15.2938 -15.2700 -15.2431 -15.2296
 -15.2075 -15.1941 -15.1836 -15.1561 -15.1417 -15.1099 -15.0972 -15.0770
 -15.0683 -15.0416 -15.0190 -14.9920 -14.9794 -14.9613 -14.9492 -14.9411
 -14.9157 -14.8985 -14.8032 -14.6911 -14.5077 -14.4827 -13.8808 -13.8147
 -13.6599 -13.4726 -13.3794 -13.3168 -13.2640 -13.1813 -13.1592 -13.0519
 -13.0233 -12.8903 -12.8735 -12.8371 -12.7396 -12.7290 -12.7144 -12.6533
 -12.6302 -12.5370 -12.4977 -12.4650 -12.4132 -12.3625 -12.2815 -12.1645
  -4.8145  -4.7175  -4.6033  -4.4389  -4.3590  -4.3161  -4.2274  -4.2094
  -4.0389  -4.0142  -3.9915  -3.8990  -3.8402  -3.7546  -3.7094  -3.6634
  -3.5605  -3.5087  -3.3840  -3.3568  -3.2319  -3.1493  -3.1031  -3.0753
  -2.6297  -2.2651  -2.1013  -1.8956  -1.6981  -1.6134  -1.5752  -1.4713
  -1.4300  -1.3886  -1.2962  -1.2089  -1.1492  -1.0979  -1.0173  -0.9833
  -0.9392  -0.9040  -0.8571  -0.8291  -0.7304  -0.7102  -0.6615  -0.5930
  -0.5305  -0.4794  -0.4141  -0.3945  -0.3177  -0.2725  -0.2376  -0.1864
  -0.1338  -0.0797  -0.0246  -0.0022   0.0528   0.0680   0.1329   0.1849
   0.2290   0.3170   0.3631   0.4112   0.4739   0.5575   0.5868   0.6204
   0.6805   0.7052   0.7639   0.7985   0.8580   0.9026   0.9346   0.9809
   1.0254   1.0679   1.1079   1.1451   1.1568   1.2270   1.2754   1.2909
   1.3262   1.3739   1.3919   1.4351   1.4684   1.5007   1.5156   1.5579
   1.5932   1.6253   1.6712   1.6829   1.7063   1.7417   1.7639   1.7903
   1.8143   1.8566   1.8946   1.9089   1.9412   1.9636   1.9743   2.0298
   2.0406   2.0767   2.0920   2.1347   2.1396   2.1796   2.1952   2.2000
   2.2433   2.2561   2.2949   2.3270   2.3583   2.4092   2.4444   2.4814
   2.5026   2.5317   2.5570   2.6015   2.6229   2.6334   2.6668   2.6862
   2.7102   2.7488   2.7671   2.8021   2.8305   2.8506   2.8959   2.9432
   2.9977   3.0128   3.0472   3.1198   3.1439   3.1710   3.2363   3.3047
   3.3463   3.3970   3.4247   3.5767
     cgsolve_all iterations  73    anorm=    0.74E-07
     cgsolve_all iterations  70    anorm=    0.72E-07
     cgsolve_all iterations  71    anorm=    0.73E-07
     compute_u_kq: q = (   -0.0203,    0.0000,    0.0000)
     Rotating WFCS
     ethr =  1.00E-14,  avg # of iterations = 23.0
     eigenvalues at k:
 -34.9516 -34.8955 -34.6044 -34.5313 -34.3473 -34.2003 -34.0893 -34.0395
 -34.0308 -33.9970 -33.9850 -33.9199 -33.9003 -16.9080 -16.8538 -16.6678
 -16.6283 -16.4501 -16.4099 -16.3428 -16.3144 -16.2750 -16.2122 -16.1976
 -16.1315 -16.1024 -16.0738 -16.0597 -16.0490 -15.9968 -15.9750 -15.9431
 -15.9262 -15.8658 -15.7872 -15.7769 -15.7528 -15.6929 -15.6637 -15.6378
 -15.6029 -15.5741 -15.5351 -15.5106 -15.4711 -15.4594 -15.4435 -15.4167
 -15.3791 -15.3710 -15.3556 -15.3320 -15.2947 -15.2713 -15.2469 -15.2326
 -15.2086 -15.1946 -15.1852 -15.1569 -15.1425 -15.1107 -15.0981 -15.0775
 -15.0686 -15.0426 -15.0201 -14.9930 -14.9802 -14.9635 -14.9518 -14.9421
 -14.9181 -14.8996 -14.8044 -14.6916 -14.5105 -14.4845 -13.8824 -13.8138
 -13.6677 -13.4773 -13.3880 -13.3244 -13.2754 -13.1842 -13.1641 -13.0560
 -13.0268 -12.8900 -12.8768 -12.8276 -12.7384 -12.7189 -12.7050 -12.6496
 -12.6269 -12.5279 -12.4970 -12.4639 -12.4155 -12.3574 -12.2721 -12.1534
  -4.8147  -4.7166  -4.6074  -4.4393  -4.3600  -4.3151  -4.2279  -4.2132
  -4.0390  -4.0150  -3.9907  -3.8978  -3.8408  -3.7553  -3.7098  -3.6640
  -3.5606  -3.5039  -3.3817  -3.3541  -3.2276  -3.1499  -3.1046  -3.0749
  -2.6256  -2.2614  -2.1042  -1.9107  -1.7037  -1.6169  -1.5764  -1.4834
  -1.4407  -1.3949  -1.3019  -1.2107  -1.1575  -1.1061  -1.0199  -0.9852
  -0.9429  -0.9060  -0.8547  -0.8283  -0.7306  -0.7137  -0.6608  -0.5906
  -0.5308  -0.4787  -0.4121  -0.3905  -0.3140  -0.2707  -0.2382  -0.1826
  -0.1244  -0.0811  -0.0224   0.0015   0.0578   0.0666   0.1350   0.1862
   0.2303   0.3170   0.3641   0.4126   0.4699   0.5536   0.5819   0.6222
   0.6800   0.7048   0.7569   0.8008   0.8539   0.9062   0.9376   0.9806
   1.0292   1.0724   1.1080   1.1461   1.1619   1.2295   1.2824   1.2927
   1.3321   1.3797   1.3921   1.4378   1.4758   1.5029   1.5182   1.5581
   1.5961   1.6288   1.6751   1.6893   1.7060   1.7431   1.7665   1.7921
   1.8181   1.8607   1.8984   1.9111   1.9411   1.9674   1.9794   2.0342
   2.0402   2.0755   2.0928   2.1356   2.1426   2.1801   2.1959   2.2027
   2.2441   2.2573   2.2962   2.3268   2.3601   2.4113   2.4453   2.4785
   2.5011   2.5343   2.5524   2.6006   2.6258   2.6301   2.6639   2.6856
   2.7088   2.7470   2.7656   2.7989   2.8281   2.8475   2.8916   2.9419
   2.9946   3.0113   3.0408   3.1179   3.1459   3.1700   3.2367   3.3032
   3.3444   3.3991   3.4221   3.5778
     eigenvalues at k+q:
 -34.9516 -34.8955 -34.6044 -34.5312 -34.3473 -34.2003 -34.0893 -34.0395
 -34.0309 -33.9970 -33.9850 -33.9199 -33.9003 -16.9104 -16.8540 -16.6669
 -16.6288 -16.4520 -16.4089 -16.3389 -16.3119 -16.2742 -16.2094 -16.1964
 -16.1309 -16.1034 -16.0732 -16.0586 -16.0489 -15.9989 -15.9756 -15.9438
 -15.9250 -15.8687 -15.7839 -15.7728 -15.7511 -15.6901 -15.6614 -15.6372
 -15.6025 -15.5726 -15.5339 -15.5080 -15.4711 -15.4571 -15.4430 -15.4163
 -15.3813 -15.3690 -15.3526 -15.3316 -15.2954 -15.2726 -15.2507 -15.2357
 -15.2097 -15.1954 -15.1868 -15.1576 -15.1434 -15.1120 -15.0985 -15.0778
 -15.0687 -15.0436 -15.0214 -14.9948 -14.9814 -14.9664 -14.9531 -14.9428
 -14.9205 -14.9006 -14.8056 -14.6921 -14.5133 -14.4862 -13.8841 -13.8128
 -13.6753 -13.4821 -13.3967 -13.3317 -13.2858 -13.1876 -13.1684 -13.0605
 -13.0296 -12.8902 -12.8799 -12.8175 -12.7383 -12.7087 -12.6960 -12.6457
 -12.6234 -12.5206 -12.4949 -12.4628 -12.4176 -12.3523 -12.2628 -12.1428
  -4.8149  -4.7155  -4.6115  -4.4400  -4.3610  -4.3138  -4.2293  -4.2161
  -4.0394  -4.0156  -3.9898  -3.8966  -3.8411  -3.7564  -3.7099  -3.6644
  -3.5609  -3.4993  -3.3794  -3.3514  -3.2235  -3.1503  -3.1060  -3.0744
  -2.6215  -2.2573  -2.1075  -1.9255  -1.7101  -1.6196  -1.5775  -1.4968
  -1.4520  -1.4003  -1.3070  -1.2128  -1.1654  -1.1133  -1.0229  -0.9877
  -0.9460  -0.9086  -0.8523  -0.8265  -0.7307  -0.7175  -0.6606  -0.5886
  -0.5303  -0.4779  -0.4110  -0.3854  -0.3112  -0.2680  -0.2392  -0.1784
  -0.1161  -0.0808  -0.0215   0.0048   0.0590   0.0699   0.1371   0.1873
   0.2315   0.3166   0.3647   0.4153   0.4653   0.5495   0.5768   0.6243
   0.6769   0.7068   0.7504   0.8024   0.8507   0.9100   0.9405   0.9801
   1.0312   1.0767   1.1086   1.1477   1.1688   1.2310   1.2864   1.2977
   1.3384   1.3844   1.3928   1.4400   1.4841   1.5045   1.5200   1.5590
   1.5992   1.6317   1.6776   1.6950   1.7065   1.7457   1.7686   1.7941
   1.8219   1.8649   1.9026   1.9137   1.9411   1.9700   1.9848   2.0374
   2.0409   2.0742   2.0935   2.1366   2.1454   2.1788   2.1940   2.2089
   2.2446   2.2590   2.2975   2.3266   2.3625   2.4130   2.4462   2.4754
   2.4997   2.5364   2.5488   2.5988   2.6243   2.6309   2.6599   2.6850
   2.7084   2.7456   2.7641   2.7954   2.8259   2.8448   2.8871   2.9410
   2.9918   3.0092   3.0358   3.1160   3.1481   3.1695   3.2368   3.3018
   3.3423   3.3998   3.4196   3.5793
     cgsolve_all iterations  73    anorm=    0.74E-07
     cgsolve_all iterations  72    anorm=    0.73E-07
     cgsolve_all iterations  73    anorm=    0.73E-07
     compute_u_kq: q = (    0.0000,    0.0203,    0.0000)
     Rotating WFCS
     ethr =  1.00E-14,  avg # of iterations = 24.0
     eigenvalues at k:
 -34.9516 -34.8955 -34.6044 -34.5313 -34.3473 -34.2003 -34.0893 -34.0395
 -34.0308 -33.9970 -33.9850 -33.9199 -33.9003 -16.9080 -16.8538 -16.6678
 -16.6283 -16.4501 -16.4099 -16.3428 -16.3144 -16.2750 -16.2122 -16.1976
 -16.1315 -16.1024 -16.0738 -16.0597 -16.0490 -15.9968 -15.9750 -15.9431
 -15.9262 -15.8658 -15.7872 -15.7769 -15.7528 -15.6929 -15.6637 -15.6378
 -15.6029 -15.5741 -15.5351 -15.5106 -15.4711 -15.4594 -15.4435 -15.4167
 -15.3791 -15.3710 -15.3556 -15.3320 -15.2947 -15.2713 -15.2469 -15.2326
 -15.2086 -15.1946 -15.1852 -15.1569 -15.1425 -15.1107 -15.0981 -15.0775
 -15.0686 -15.0426 -15.0201 -14.9930 -14.9802 -14.9635 -14.9518 -14.9421
 -14.9181 -14.8996 -14.8044 -14.6916 -14.5105 -14.4845 -13.8824 -13.8138
 -13.6677 -13.4773 -13.3880 -13.3244 -13.2754 -13.1842 -13.1641 -13.0560
 -13.0268 -12.8900 -12.8768 -12.8276 -12.7384 -12.7189 -12.7050 -12.6496
 -12.6269 -12.5279 -12.4970 -12.4639 -12.4155 -12.3574 -12.2721 -12.1534
  -4.8147  -4.7166  -4.6074  -4.4393  -4.3600  -4.3151  -4.2279  -4.2132
  -4.0390  -4.0150  -3.9907  -3.8978  -3.8408  -3.7553  -3.7098  -3.6640
  -3.5606  -3.5039  -3.3817  -3.3541  -3.2276  -3.1499  -3.1046  -3.0749
  -2.6256  -2.2614  -2.1042  -1.9107  -1.7037  -1.6169  -1.5764  -1.4834
  -1.4407  -1.3949  -1.3019  -1.2107  -1.1575  -1.1061  -1.0199  -0.9852
  -0.9429  -0.9060  -0.8547  -0.8283  -0.7306  -0.7137  -0.6608  -0.5906
  -0.5308  -0.4787  -0.4121  -0.3905  -0.3140  -0.2707  -0.2382  -0.1826
  -0.1244  -0.0811  -0.0224   0.0015   0.0578   0.0666   0.1350   0.1862
   0.2303   0.3170   0.3641   0.4126   0.4699   0.5536   0.5819   0.6222
   0.6800   0.7048   0.7569   0.8008   0.8539   0.9062   0.9376   0.9806
   1.0292   1.0724   1.1080   1.1461   1.1619   1.2295   1.2824   1.2927
   1.3321   1.3797   1.3921   1.4378   1.4758   1.5029   1.5182   1.5581
   1.5961   1.6288   1.6751   1.6893   1.7060   1.7431   1.7665   1.7921
   1.8181   1.8607   1.8984   1.9111   1.9411   1.9674   1.9794   2.0342
   2.0402   2.0755   2.0928   2.1356   2.1426   2.1801   2.1959   2.2027
   2.2441   2.2573   2.2962   2.3268   2.3601   2.4113   2.4453   2.4785
   2.5011   2.5343   2.5524   2.6006   2.6258   2.6301   2.6639   2.6856
   2.7088   2.7470   2.7656   2.7989   2.8281   2.8475   2.8916   2.9419
   2.9946   3.0113   3.0408   3.1179   3.1459   3.1700   3.2367   3.3032
   3.3444   3.3991   3.4221   3.5778
     eigenvalues at k+q:
 -34.9516 -34.8955 -34.6044 -34.5312 -34.3473 -34.2003 -34.0893 -34.0395
 -34.0309 -33.9970 -33.9850 -33.9199 -33.9003 -16.9085 -16.8531 -16.6678
 -16.6289 -16.4496 -16.4101 -16.3429 -16.3139 -16.2750 -16.2115 -16.1974
 -16.1335 -16.1024 -16.0748 -16.0583 -16.0491 -15.9966 -15.9751 -15.9428
 -15.9268 -15.8658 -15.7850 -15.7774 -15.7533 -15.6930 -15.6628 -15.6369
 -15.6047 -15.5741 -15.5352 -15.5106 -15.4710 -15.4591 -15.4454 -15.4163
 -15.3803 -15.3699 -15.3528 -15.3320 -15.2973 -15.2701 -15.2469 -15.2311
 -15.2087 -15.1938 -15.1863 -15.1568 -15.1419 -15.1159 -15.0990 -15.0761
 -15.0685 -15.0426 -15.0216 -14.9886 -14.9807 -14.9638 -14.9519 -14.9420
 -14.9189 -14.8991 -14.8046 -14.6903 -14.5110 -14.4848 -13.8825 -13.8136
 -13.6670 -13.4757 -13.3873 -13.3256 -13.2769 -13.1850 -13.1655 -13.0582
 -13.0287 -12.8903 -12.8766 -12.8268 -12.7385 -12.7156 -12.7024 -12.6482
 -12.6259 -12.5293 -12.4973 -12.4638 -12.4149 -12.3586 -12.2722 -12.1543
  -4.8147  -4.7186  -4.6062  -4.4384  -4.3600  -4.3147  -4.2278  -4.2136
  -4.0379  -4.0161  -3.9891  -3.8978  -3.8404  -3.7559  -3.7102  -3.6646
  -3.5606  -3.5048  -3.3809  -3.3541  -3.2277  -3.1523  -3.1052  -3.0746
  -2.6230  -2.2596  -2.1056  -1.9121  -1.7035  -1.6172  -1.5765  -1.4828
  -1.4394  -1.3947  -1.2980  -1.2082  -1.1614  -1.1065  -1.0204  -0.9863
  -0.9446  -0.9070  -0.8552  -0.8272  -0.7315  -0.7119  -0.6630  -0.5918
  -0.5354  -0.4745  -0.4110  -0.3874  -0.3175  -0.2714  -0.2399  -0.1804
  -0.1253  -0.0824  -0.0213   0.0034   0.0580   0.0677   0.1330   0.1864
   0.2319   0.3116   0.3651   0.4139   0.4693   0.5550   0.5835   0.6219
   0.6791   0.7046   0.7628   0.7968   0.8498   0.9085   0.9380   0.9805
   1.0311   1.0771   1.1082   1.1443   1.1632   1.2301   1.2838   1.2922
   1.3315   1.3752   1.3942   1.4367   1.4750   1.5010   1.5172   1.5620
   1.5998   1.6277   1.6728   1.6885   1.7088   1.7439   1.7654   1.7899
   1.8216   1.8608   1.8988   1.9095   1.9438   1.9662   1.9796   2.0337
   2.0423   2.0733   2.0902   2.1338   2.1447   2.1770   2.1969   2.2023
   2.2435   2.2576   2.2954   2.3228   2.3611   2.4151   2.4443   2.4762
   2.5023   2.5338   2.5520   2.6016   2.6226   2.6333   2.6664   2.6864
   2.7099   2.7453   2.7691   2.7978   2.8264   2.8467   2.8939   2.9429
   2.9927   3.0118   3.0394   3.1131   3.1441   3.1733   3.2352   3.3038
   3.3461   3.3996   3.4227   3.5784
     cgsolve_all iterations  73    anorm=    0.74E-07
     cgsolve_all iterations  71    anorm=    0.73E-07
     cgsolve_all iterations  71    anorm=    0.74E-07
     compute_u_kq: q = (    0.0000,   -0.0203,    0.0000)
     Rotating WFCS
     ethr =  1.00E-14,  avg # of iterations = 25.0
     eigenvalues at k:
 -34.9516 -34.8955 -34.6044 -34.5313 -34.3473 -34.2003 -34.0893 -34.0395
 -34.0308 -33.9970 -33.9850 -33.9199 -33.9003 -16.9080 -16.8538 -16.6678
 -16.6283 -16.4501 -16.4099 -16.3428 -16.3144 -16.2750 -16.2122 -16.1976
 -16.1315 -16.1024 -16.0738 -16.0597 -16.0490 -15.9968 -15.9750 -15.9431
 -15.9262 -15.8658 -15.7872 -15.7769 -15.7528 -15.6929 -15.6637 -15.6378
 -15.6029 -15.5741 -15.5351 -15.5106 -15.4711 -15.4594 -15.4435 -15.4167
 -15.3791 -15.3710 -15.3556 -15.3320 -15.2947 -15.2713 -15.2469 -15.2326
 -15.2086 -15.1946 -15.1852 -15.1569 -15.1425 -15.1107 -15.0981 -15.0775
 -15.0686 -15.0426 -15.0201 -14.9930 -14.9802 -14.9635 -14.9518 -14.9421
 -14.9181 -14.8996 -14.8044 -14.6916 -14.5105 -14.4845 -13.8824 -13.8138
 -13.6677 -13.4773 -13.3880 -13.3244 -13.2754 -13.1842 -13.1641 -13.0560
 -13.0268 -12.8900 -12.8768 -12.8276 -12.7384 -12.7189 -12.7050 -12.6496
 -12.6269 -12.5279 -12.4970 -12.4639 -12.4155 -12.3574 -12.2721 -12.1534
  -4.8147  -4.7166  -4.6074  -4.4393  -4.3600  -4.3151  -4.2279  -4.2132
  -4.0390  -4.0150  -3.9907  -3.8978  -3.8408  -3.7553  -3.7098  -3.6640
  -3.5606  -3.5039  -3.3817  -3.3541  -3.2276  -3.1499  -3.1046  -3.0749
  -2.6256  -2.2614  -2.1042  -1.9107  -1.7037  -1.6169  -1.5764  -1.4834
  -1.4407  -1.3949  -1.3019  -1.2107  -1.1575  -1.1061  -1.0199  -0.9852
  -0.9429  -0.9060  -0.8547  -0.8283  -0.7306  -0.7137  -0.6608  -0.5906
  -0.5308  -0.4787  -0.4121  -0.3905  -0.3140  -0.2707  -0.2382  -0.1826
  -0.1244  -0.0811  -0.0224   0.0015   0.0578   0.0666   0.1350   0.1862
   0.2303   0.3170   0.3641   0.4126   0.4699   0.5536   0.5819   0.6222
   0.6800   0.7048   0.7569   0.8008   0.8539   0.9062   0.9376   0.9806
   1.0292   1.0724   1.1080   1.1461   1.1619   1.2295   1.2824   1.2927
   1.3321   1.3797   1.3921   1.4378   1.4758   1.5029   1.5182   1.5581
   1.5961   1.6288   1.6751   1.6893   1.7060   1.7431   1.7665   1.7921
   1.8181   1.8607   1.8984   1.9111   1.9411   1.9674   1.9794   2.0342
   2.0402   2.0755   2.0928   2.1356   2.1426   2.1801   2.1959   2.2027
   2.2441   2.2573   2.2962   2.3268   2.3601   2.4113   2.4453   2.4785
   2.5011   2.5343   2.5524   2.6006   2.6258   2.6301   2.6639   2.6856
   2.7088   2.7470   2.7656   2.7989   2.8281   2.8475   2.8916   2.9419
   2.9946   3.0113   3.0408   3.1179   3.1459   3.1700   3.2367   3.3032
   3.3444   3.3991   3.4221   3.5778
     eigenvalues at k+q:
 -34.9516 -34.8955 -34.6044 -34.5313 -34.3473 -34.2003 -34.0893 -34.0395
 -34.0309 -33.9970 -33.9850 -33.9199 -33.9003 -16.9083 -16.8534 -16.6680
 -16.6280 -16.4511 -16.4093 -16.3428 -16.3148 -16.2753 -16.2127 -16.1974
 -16.1296 -16.1025 -16.0735 -16.0614 -16.0483 -15.9966 -15.9749 -15.9433
 -15.9254 -15.8658 -15.7900 -15.7761 -15.7518 -15.6928 -15.6650 -15.6380
 -15.6013 -15.5740 -15.5353 -15.5110 -15.4724 -15.4591 -15.4406 -15.4167
 -15.3785 -15.3715 -15.3578 -15.3323 -15.2917 -15.2727 -15.2472 -15.2342
 -15.2092 -15.1956 -15.1842 -15.1583 -15.1424 -15.1061 -15.0966 -15.0788
 -15.0681 -15.0423 -15.0191 -14.9974 -14.9797 -14.9631 -14.9521 -14.9423
 -14.9171 -14.9002 -14.8041 -14.6924 -14.5098 -14.4844 -13.8826 -13.8140
 -13.6686 -13.4793 -13.3876 -13.3229 -13.2737 -13.1837 -13.1626 -13.0544
 -13.0258 -12.8898 -12.8765 -12.8285 -12.7387 -12.7226 -12.7060 -12.6513
 -12.6278 -12.5266 -12.4968 -12.4638 -12.4160 -12.3564 -12.2720 -12.1527
  -4.8147  -4.7149  -4.6079  -4.4404  -4.3601  -4.3153  -4.2282  -4.2127
  -4.0406  -4.0139  -3.9924  -3.8979  -3.8411  -3.7547  -3.7092  -3.6633
  -3.5606  -3.5030  -3.3823  -3.3541  -3.2270  -3.1474  -3.1038  -3.0750
  -2.6294  -2.2630  -2.1029  -1.9091  -1.7038  -1.6172  -1.5760  -1.4835
  -1.4418  -1.3952  -1.3057  -1.2135  -1.1534  -1.1048  -1.0200  -0.9840
  -0.9413  -0.9052  -0.8546  -0.8303  -0.7294  -0.7154  -0.6585  -0.5884
  -0.5264  -0.4832  -0.4138  -0.3936  -0.3110  -0.2705  -0.2366  -0.1842
  -0.1233  -0.0798  -0.0243   0.0000   0.0559   0.0676   0.1368   0.1862
   0.2290   0.3223   0.3623   0.4117   0.4718   0.5517   0.5804   0.6225
   0.6803   0.7050   0.7506   0.8047   0.8573   0.9041   0.9378   0.9809
   1.0270   1.0670   1.1072   1.1477   1.1637   1.2287   1.2805   1.2943
   1.3328   1.3834   1.3914   1.4378   1.4767   1.5045   1.5208   1.5541
   1.5921   1.6296   1.6766   1.6910   1.7044   1.7420   1.7681   1.7945
   1.8143   1.8609   1.8975   1.9125   1.9391   1.9684   1.9794   2.0323
   2.0400   2.0776   2.0940   2.1345   2.1419   2.1827   2.1937   2.2061
   2.2448   2.2568   2.2961   2.3306   2.3600   2.4079   2.4457   2.4804
   2.5001   2.5333   2.5533   2.5980   2.6254   2.6306   2.6608   2.6856
   2.7083   2.7479   2.7623   2.7991   2.8315   2.8483   2.8903   2.9414
   2.9960   3.0117   3.0418   3.1207   3.1490   3.1674   3.2378   3.3026
   3.3427   3.3985   3.4212   3.5774
     cgsolve_all iterations  73    anorm=    0.74E-07
     cgsolve_all iterations  71    anorm=    0.73E-07
     cgsolve_all iterations  73    anorm=    0.74E-07
     compute_u_kq: q = (    0.0000,    0.0000,    0.0203)
     Rotating WFCS
     ethr =  1.00E-14,  avg # of iterations = 23.0
     eigenvalues at k:
 -34.9516 -34.8955 -34.6044 -34.5313 -34.3473 -34.2003 -34.0893 -34.0395
 -34.0308 -33.9970 -33.9850 -33.9199 -33.9003 -16.9080 -16.8538 -16.6678
 -16.6283 -16.4501 -16.4099 -16.3428 -16.3144 -16.2750 -16.2122 -16.1976
 -16.1315 -16.1024 -16.0738 -16.0597 -16.0490 -15.9968 -15.9750 -15.9431
 -15.9262 -15.8658 -15.7872 -15.7769 -15.7528 -15.6929 -15.6637 -15.6378
 -15.6029 -15.5741 -15.5351 -15.5106 -15.4711 -15.4594 -15.4435 -15.4167
 -15.3791 -15.3710 -15.3556 -15.3320 -15.2947 -15.2713 -15.2469 -15.2326
 -15.2086 -15.1946 -15.1852 -15.1569 -15.1425 -15.1107 -15.0981 -15.0775
 -15.0686 -15.0426 -15.0201 -14.9930 -14.9802 -14.9635 -14.9518 -14.9421
 -14.9181 -14.8996 -14.8044 -14.6916 -14.5105 -14.4845 -13.8824 -13.8138
 -13.6677 -13.4773 -13.3880 -13.3244 -13.2754 -13.1842 -13.1641 -13.0560
 -13.0268 -12.8900 -12.8768 -12.8276 -12.7384 -12.7189 -12.7050 -12.6496
 -12.6269 -12.5279 -12.4970 -12.4639 -12.4155 -12.3574 -12.2721 -12.1534
  -4.8147  -4.7166  -4.6074  -4.4393  -4.3600  -4.3151  -4.2279  -4.2132
  -4.0390  -4.0150  -3.9907  -3.8978  -3.8408  -3.7553  -3.7098  -3.6640
  -3.5606  -3.5039  -3.3817  -3.3541  -3.2276  -3.1499  -3.1046  -3.0749
  -2.6256  -2.2614  -2.1042  -1.9107  -1.7037  -1.6169  -1.5764  -1.4834
  -1.4407  -1.3949  -1.3019  -1.2107  -1.1575  -1.1061  -1.0199  -0.9852
  -0.9429  -0.9060  -0.8547  -0.8283  -0.7306  -0.7137  -0.6608  -0.5906
  -0.5308  -0.4787  -0.4121  -0.3905  -0.3140  -0.2707  -0.2382  -0.1826
  -0.1244  -0.0811  -0.0224   0.0015   0.0578   0.0666   0.1350   0.1862
   0.2303   0.3170   0.3641   0.4126   0.4699   0.5536   0.5819   0.6222
   0.6800   0.7048   0.7569   0.8008   0.8539   0.9062   0.9376   0.9806
   1.0292   1.0724   1.1080   1.1461   1.1619   1.2295   1.2824   1.2927
   1.3321   1.3797   1.3921   1.4378   1.4758   1.5029   1.5182   1.5581
   1.5961   1.6288   1.6751   1.6893   1.7060   1.7431   1.7665   1.7921
   1.8181   1.8607   1.8984   1.9111   1.9411   1.9674   1.9794   2.0342
   2.0402   2.0755   2.0928   2.1356   2.1426   2.1801   2.1959   2.2027
   2.2441   2.2573   2.2962   2.3268   2.3601   2.4113   2.4453   2.4785
   2.5011   2.5343   2.5524   2.6006   2.6258   2.6301   2.6639   2.6856
   2.7088   2.7470   2.7656   2.7989   2.8281   2.8475   2.8916   2.9419
   2.9946   3.0113   3.0408   3.1179   3.1459   3.1700   3.2367   3.3032
   3.3444   3.3991   3.4221   3.5778
     eigenvalues at k+q:
 -34.9516 -34.8955 -34.6044 -34.5313 -34.3473 -34.2003 -34.0893 -34.0395
 -34.0309 -33.9970 -33.9850 -33.9199 -33.9003 -16.9080 -16.8538 -16.6679
 -16.6286 -16.4501 -16.4092 -16.3431 -16.3149 -16.2747 -16.2122 -16.1979
 -16.1315 -16.1019 -16.0737 -16.0599 -16.0489 -15.9971 -15.9741 -15.9437
 -15.9262 -15.8658 -15.7870 -15.7773 -15.7524 -15.6924 -15.6661 -15.6371
 -15.6027 -15.5737 -15.5347 -15.5109 -15.4704 -15.4599 -15.4452 -15.4153
 -15.3788 -15.3730 -15.3541 -15.3319 -15.2948 -15.2710 -15.2469 -15.2326
 -15.2087 -15.1946 -15.1852 -15.1569 -15.1424 -15.1105 -15.0980 -15.0773
 -15.0688 -15.0424 -15.0201 -14.9929 -14.9801 -14.9637 -14.9518 -14.9423
 -14.9182 -14.8995 -14.8045 -14.6915 -14.5104 -14.4846 -13.8827 -13.8138
 -13.6676 -13.4772 -13.3871 -13.3252 -13.2748 -13.1840 -13.1642 -13.0564
 -13.0265 -12.8903 -12.8764 -12.8278 -12.7383 -12.7189 -12.7050 -12.6498
 -12.6271 -12.5281 -12.4967 -12.4642 -12.4153 -12.3575 -12.2722 -12.1535
  -4.8147  -4.7166  -4.6073  -4.4393  -4.3600  -4.3151  -4.2280  -4.2132
  -4.0389  -4.0152  -3.9907  -3.8978  -3.8407  -3.7553  -3.7098  -3.6640
  -3.5603  -3.5040  -3.3821  -3.3540  -3.2274  -3.1497  -3.1051  -3.0746
  -2.6257  -2.2614  -2.1043  -1.9106  -1.7034  -1.6173  -1.5761  -1.4837
  -1.4401  -1.3955  -1.3026  -1.2088  -1.1601  -1.1055  -1.0186  -0.9830
  -0.9435  -0.9048  -0.8554  -0.8275  -0.7312  -0.7131  -0.6629  -0.5917
  -0.5305  -0.4768  -0.4161  -0.3895  -0.3093  -0.2709  -0.2390  -0.1784
  -0.1294  -0.0809  -0.0252  -0.0017   0.0565   0.0696   0.1320   0.1860
   0.2342   0.3206   0.3624   0.4132   0.4702   0.5526   0.5813   0.6213
   0.6816   0.7050   0.7556   0.8011   0.8524   0.9063   0.9371   0.9823
   1.0291   1.0702   1.1090   1.1456   1.1611   1.2307   1.2830   1.2904
   1.3341   1.3809   1.3935   1.4387   1.4757   1.5019   1.5195   1.5586
   1.5971   1.6290   1.6740   1.6864   1.7064   1.7419   1.7659   1.7926
   1.8199   1.8617   1.8979   1.9118   1.9425   1.9645   1.9805   2.0343
   2.0400   2.0738   2.0913   2.1367   2.1437   2.1803   2.1953   2.2036
   2.2441   2.2605   2.2934   2.3271   2.3608   2.4071   2.4475   2.4782
   2.5018   2.5354   2.5494   2.6024   2.6259   2.6302   2.6631   2.6867
   2.7086   2.7451   2.7651   2.7984   2.8275   2.8485   2.8920   2.9414
   2.9950   3.0119   3.0416   3.1179   3.1461   3.1697   3.2370   3.3027
   3.3445   3.3987   3.4223   3.5779
     cgsolve_all iterations  73    anorm=    0.74E-07
     cgsolve_all iterations  71    anorm=    0.73E-07
     cgsolve_all iterations  73    anorm=    0.74E-07
     compute_u_kq: q = (    0.0000,    0.0000,   -0.0203)
     Rotating WFCS
     ethr =  1.00E-14,  avg # of iterations = 23.0
     eigenvalues at k:
 -34.9516 -34.8955 -34.6044 -34.5313 -34.3473 -34.2003 -34.0893 -34.0395
 -34.0308 -33.9970 -33.9850 -33.9199 -33.9003 -16.9080 -16.8538 -16.6678
 -16.6283 -16.4501 -16.4099 -16.3428 -16.3144 -16.2750 -16.2122 -16.1976
 -16.1315 -16.1024 -16.0738 -16.0597 -16.0490 -15.9968 -15.9750 -15.9431
 -15.9262 -15.8658 -15.7872 -15.7769 -15.7528 -15.6929 -15.6637 -15.6378
 -15.6029 -15.5741 -15.5351 -15.5106 -15.4711 -15.4594 -15.4435 -15.4167
 -15.3791 -15.3710 -15.3556 -15.3320 -15.2947 -15.2713 -15.2469 -15.2326
 -15.2086 -15.1946 -15.1852 -15.1569 -15.1425 -15.1107 -15.0981 -15.0775
 -15.0686 -15.0426 -15.0201 -14.9930 -14.9802 -14.9635 -14.9518 -14.9421
 -14.9181 -14.8996 -14.8044 -14.6916 -14.5105 -14.4845 -13.8824 -13.8138
 -13.6677 -13.4773 -13.3880 -13.3244 -13.2754 -13.1842 -13.1641 -13.0560
 -13.0268 -12.8900 -12.8768 -12.8276 -12.7384 -12.7189 -12.7050 -12.6496
 -12.6269 -12.5279 -12.4970 -12.4639 -12.4155 -12.3574 -12.2721 -12.1534
  -4.8147  -4.7166  -4.6074  -4.4393  -4.3600  -4.3151  -4.2279  -4.2132
  -4.0390  -4.0150  -3.9907  -3.8978  -3.8408  -3.7553  -3.7098  -3.6640
  -3.5606  -3.5039  -3.3817  -3.3541  -3.2276  -3.1499  -3.1046  -3.0749
  -2.6256  -2.2614  -2.1042  -1.9107  -1.7037  -1.6169  -1.5764  -1.4834
  -1.4407  -1.3949  -1.3019  -1.2107  -1.1575  -1.1061  -1.0199  -0.9852
  -0.9429  -0.9060  -0.8547  -0.8283  -0.7306  -0.7137  -0.6608  -0.5906
  -0.5308  -0.4787  -0.4121  -0.3905  -0.3140  -0.2707  -0.2382  -0.1826
  -0.1244  -0.0811  -0.0224   0.0015   0.0578   0.0666   0.1350   0.1862
   0.2303   0.3170   0.3641   0.4126   0.4699   0.5536   0.5819   0.6222
   0.6800   0.7048   0.7569   0.8008   0.8539   0.9062   0.9376   0.9806
   1.0292   1.0724   1.1080   1.1461   1.1619   1.2295   1.2824   1.2927
   1.3321   1.3797   1.3921   1.4378   1.4758   1.5029   1.5182   1.5581
   1.5961   1.6288   1.6751   1.6893   1.7060   1.7431   1.7665   1.7921
   1.8181   1.8607   1.8984   1.9111   1.9411   1.9674   1.9794   2.0342
   2.0402   2.0755   2.0928   2.1356   2.1426   2.1801   2.1959   2.2027
   2.2441   2.2573   2.2962   2.3268   2.3601   2.4113   2.4453   2.4785
   2.5011   2.5343   2.5524   2.6006   2.6258   2.6301   2.6639   2.6856
   2.7088   2.7470   2.7656   2.7989   2.8281   2.8475   2.8916   2.9419
   2.9946   3.0113   3.0408   3.1179   3.1459   3.1700   3.2367   3.3032
   3.3444   3.3991   3.4221   3.5778
     eigenvalues at k+q:
 -34.9516 -34.8955 -34.6044 -34.5312 -34.3473 -34.2003 -34.0893 -34.0395
 -34.0309 -33.9970 -33.9850 -33.9199 -33.9003 -16.9081 -16.8538 -16.6678
 -16.6280 -16.4501 -16.4108 -16.3425 -16.3138 -16.2753 -16.2122 -16.1972
 -16.1315 -16.1029 -16.0738 -16.0597 -16.0489 -15.9962 -15.9758 -15.9427
 -15.9262 -15.8658 -15.7871 -15.7766 -15.7532 -15.6937 -15.6614 -15.6380
 -15.6031 -15.5743 -15.5359 -15.5105 -15.4718 -15.4589 -15.4418 -15.4177
 -15.3798 -15.3686 -15.3571 -15.3321 -15.2947 -15.2718 -15.2469 -15.2325
 -15.2085 -15.1947 -15.1852 -15.1569 -15.1425 -15.1110 -15.0980 -15.0776
 -15.0686 -15.0429 -15.0202 -14.9931 -14.9803 -14.9633 -14.9519 -14.9420
 -14.9180 -14.8997 -14.8044 -14.6916 -14.5105 -14.4844 -13.8823 -13.8136
 -13.6677 -13.4774 -13.3888 -13.3238 -13.2761 -13.1844 -13.1638 -13.0559
 -13.0270 -12.8896 -12.8771 -12.8276 -12.7384 -12.7189 -12.7049 -12.6495
 -12.6267 -12.5277 -12.4973 -12.4636 -12.4158 -12.3573 -12.2720 -12.1533
  -4.8147  -4.7166  -4.6074  -4.4393  -4.3601  -4.3151  -4.2279  -4.2131
  -4.0391  -4.0149  -3.9906  -3.8978  -3.8409  -3.7554  -3.7098  -3.6639
  -3.5610  -3.5036  -3.3813  -3.3543  -3.2277  -3.1502  -3.1040  -3.0751
  -2.6255  -2.2615  -2.1041  -1.9109  -1.7040  -1.6165  -1.5766  -1.4832
  -1.4417  -1.3943  -1.3009  -1.2126  -1.1549  -1.1064  -1.0213  -0.9874
  -0.9418  -0.9073  -0.8540  -0.8293  -0.7300  -0.7145  -0.6592  -0.5890
  -0.5309  -0.4803  -0.4085  -0.3921  -0.3181  -0.2705  -0.2374  -0.1865
  -0.1192  -0.0814  -0.0203   0.0055   0.0555   0.0662   0.1377   0.1869
   0.2264   0.3134   0.3658   0.4125   0.4692   0.5539   0.5829   0.6232
   0.6788   0.7049   0.7585   0.8007   0.8553   0.9058   0.9373   0.9784
   1.0298   1.0746   1.1074   1.1470   1.1632   1.2283   1.2815   1.2942
   1.3306   1.3778   1.3909   1.4374   1.4759   1.5040   1.5169   1.5565
   1.5943   1.6287   1.6755   1.6922   1.7064   1.7437   1.7679   1.7923
   1.8168   1.8595   1.8980   1.9105   1.9403   1.9683   1.9808   2.0340
   2.0405   2.0773   2.0941   2.1341   2.1417   2.1796   2.1964   2.2024
   2.2439   2.2545   2.2986   2.3270   2.3600   2.4154   2.4429   2.4781
   2.5007   2.5332   2.5553   2.5987   2.6255   2.6296   2.6648   2.6847
   2.7089   2.7491   2.7662   2.7991   2.8284   2.8470   2.8910   2.9426
   2.9940   3.0109   3.0402   3.1179   3.1455   3.1703   3.2363   3.3037
   3.3444   3.3997   3.4219   3.5778
     cgsolve_all iterations  73    anorm=    0.74E-07
     cgsolve_all iterations  71    anorm=    0.72E-07
     cgsolve_all iterations  71    anorm=    0.74E-07

     k-point #    4 of     4      pool #  1    cpu time:   15989.9
     compute_u_kq: q = (    0.0000,    0.0000,    0.0000)
     Rotating WFCS
     ethr =  1.00E-14,  avg # of iterations =  6.0
     eigenvalues at k:
 -34.9516 -34.8955 -34.6044 -34.5313 -34.3473 -34.2003 -34.0893 -34.0395
 -34.0308 -33.9970 -33.9850 -33.9199 -33.9003 -16.9081 -16.8538 -16.6674
 -16.6283 -16.4488 -16.4124 -16.3426 -16.3143 -16.2733 -16.2151 -16.1980
 -16.1288 -16.1061 -16.0716 -16.0623 -16.0458 -15.9916 -15.9665 -15.9563
 -15.9290 -15.8644 -15.7823 -15.7765 -15.7536 -15.7058 -15.6618 -15.6218
 -15.6025 -15.5665 -15.5537 -15.5157 -15.4682 -15.4597 -15.4477 -15.4009
 -15.3899 -15.3729 -15.3433 -15.3306 -15.3005 -15.2751 -15.2458 -15.2316
 -15.2069 -15.1945 -15.1871 -15.1590 -15.1427 -15.1121 -15.0930 -15.0764
 -15.0709 -15.0448 -15.0205 -14.9912 -14.9810 -14.9608 -14.9532 -14.9421
 -14.9193 -14.8976 -14.8050 -14.6917 -14.5103 -14.4848 -13.8851 -13.8110
 -13.6679 -13.4768 -13.3842 -13.3322 -13.2755 -13.1822 -13.1557 -13.0636
 -13.0272 -12.8893 -12.8752 -12.8292 -12.7392 -12.7185 -12.7041 -12.6499
 -12.6276 -12.5283 -12.4932 -12.4647 -12.4174 -12.3570 -12.2722 -12.1535
  -4.8147  -4.7165  -4.6074  -4.4396  -4.3600  -4.3153  -4.2274  -4.2127
  -4.0360  -4.0177  -3.9906  -3.8980  -3.8413  -3.7558  -3.7100  -3.6634
  -3.5626  -3.5027  -3.3801  -3.3555  -3.2268  -3.1498  -3.1042  -3.0755
  -2.6253  -2.2615  -2.1035  -1.9120  -1.7049  -1.6151  -1.5747  -1.4819
  -1.4517  -1.3963  -1.2943  -1.2120  -1.1616  -1.0973  -1.0127  -0.9897
  -0.9275  -0.9099  -0.8591  -0.8345  -0.7302  -0.7206  -0.6711  -0.5824
  -0.5264  -0.4699  -0.4363  -0.3922  -0.2994  -0.2785  -0.2287  -0.1871
  -0.1078  -0.0771  -0.0289  -0.0019   0.0316   0.0756   0.1213   0.1929
   0.2628   0.2945   0.3723   0.4213   0.4564   0.5386   0.5949   0.6279
   0.6807   0.7147   0.7693   0.8246   0.8430   0.8849   0.9183   0.9669
   1.0370   1.0719   1.1202   1.1663   1.1751   1.2237   1.2582   1.2900
   1.3363   1.3668   1.3979   1.4416   1.4838   1.5051   1.5126   1.5380
   1.5713   1.6313   1.6589   1.6897   1.7133   1.7460   1.7757   1.8056
   1.8467   1.8600   1.8755   1.9088   1.9458   1.9627   2.0116   2.0273
   2.0463   2.0633   2.1034   2.1269   2.1404   2.1708   2.1998   2.2100
   2.2347   2.2621   2.3018   2.3441   2.3642   2.4125   2.4364   2.4689
   2.5061   2.5265   2.5572   2.5941   2.6189   2.6234   2.6653   2.6864
   2.7106   2.7546   2.7666   2.7904   2.8198   2.8576   2.8876   2.9429
   2.9909   3.0128   3.0477   3.1204   3.1425   3.1673   3.2353   3.3003
   3.3473   3.4022   3.4230   3.5781
     eigenvalues at k+q:
 -34.9516 -34.8955 -34.6044 -34.5313 -34.3473 -34.2003 -34.0893 -34.0395
 -34.0309 -33.9970 -33.9850 -33.9199 -33.9003 -16.9081 -16.8538 -16.6674
 -16.6283 -16.4488 -16.4124 -16.3426 -16.3143 -16.2733 -16.2151 -16.1980
 -16.1288 -16.1061 -16.0716 -16.0622 -16.0458 -15.9916 -15.9665 -15.9563
 -15.9290 -15.8644 -15.7823 -15.7765 -15.7536 -15.7058 -15.6618 -15.6218
 -15.6025 -15.5665 -15.5537 -15.5157 -15.4682 -15.4597 -15.4477 -15.4009
 -15.3899 -15.3729 -15.3433 -15.3306 -15.3005 -15.2751 -15.2458 -15.2316
 -15.2069 -15.1945 -15.1871 -15.1590 -15.1427 -15.1121 -15.0930 -15.0764
 -15.0709 -15.0448 -15.0205 -14.9912 -14.9810 -14.9608 -14.9532 -14.9421
 -14.9193 -14.8976 -14.8050 -14.6917 -14.5103 -14.4848 -13.8851 -13.8110
 -13.6679 -13.4768 -13.3842 -13.3322 -13.2755 -13.1822 -13.1557 -13.0636
 -13.0272 -12.8893 -12.8752 -12.8292 -12.7392 -12.7185 -12.7042 -12.6499
 -12.6276 -12.5283 -12.4932 -12.4647 -12.4174 -12.3570 -12.2722 -12.1535
  -4.8147  -4.7165  -4.6074  -4.4396  -4.3601  -4.3153  -4.2274  -4.2127
  -4.0360  -4.0177  -3.9906  -3.8980  -3.8413  -3.7558  -3.7100  -3.6634
  -3.5626  -3.5027  -3.3801  -3.3555  -3.2268  -3.1498  -3.1042  -3.0755
  -2.6253  -2.2615  -2.1035  -1.9120  -1.7049  -1.6151  -1.5747  -1.4819
  -1.4516  -1.3963  -1.2943  -1.2120  -1.1616  -1.0973  -1.0127  -0.9897
  -0.9274  -0.9099  -0.8591  -0.8345  -0.7301  -0.7206  -0.6711  -0.5824
  -0.5264  -0.4699  -0.4363  -0.3922  -0.2994  -0.2785  -0.2287  -0.1871
  -0.1078  -0.0771  -0.0289  -0.0019   0.0316   0.0756   0.1213   0.1929
   0.2628   0.2945   0.3723   0.4213   0.4564   0.5386   0.5949   0.6279
   0.6807   0.7147   0.7693   0.8246   0.8430   0.8849   0.9183   0.9669
   1.0370   1.0719   1.1202   1.1663   1.1751   1.2237   1.2582   1.2900
   1.3363   1.3668   1.3979   1.4416   1.4838   1.5051   1.5126   1.5380
   1.5713   1.6313   1.6589   1.6897   1.7133   1.7460   1.7757   1.8056
   1.8467   1.8600   1.8755   1.9088   1.9458   1.9627   2.0116   2.0273
   2.0463   2.0633   2.1034   2.1269   2.1404   2.1708   2.1998   2.2100
   2.2347   2.2621   2.3018   2.3441   2.3642   2.4125   2.4364   2.4689
   2.5061   2.5265   2.5572   2.5941   2.6189   2.6234   2.6653   2.6864
   2.7106   2.7546   2.7666   2.7904   2.8198   2.8576   2.8876   2.9429
   2.9909   3.0128   3.0477   3.1204   3.1425   3.1673   3.2353   3.3003
   3.3473   3.4022   3.4230   3.5781
     cgsolve_all iterations  66    anorm=    0.74E-07
PARA_AUG  1     -26.4953769        -0.0270544         0.0439942
     cgsolve_all iterations  66    anorm=    0.75E-07
PARA_AUG  2       0.0057530       -25.4491752        -0.9069688
     cgsolve_all iterations  63    anorm=    0.74E-07
PARA_AUG  3       0.1538667        -0.8934581       -24.0493491
     cgsolve_all iterations  71    anorm=    0.73E-07
     cgsolve_all iterations  71    anorm=    0.72E-07
     cgsolve_all iterations  73    anorm=    0.72E-07
     compute_u_kq: q = (    0.0203,    0.0000,    0.0000)
     Rotating WFCS
     ethr =  1.00E-14,  avg # of iterations = 23.0
     eigenvalues at k:
 -34.9516 -34.8955 -34.6044 -34.5313 -34.3473 -34.2003 -34.0893 -34.0395
 -34.0308 -33.9970 -33.9850 -33.9199 -33.9003 -16.9081 -16.8538 -16.6674
 -16.6283 -16.4488 -16.4124 -16.3426 -16.3143 -16.2733 -16.2151 -16.1980
 -16.1288 -16.1061 -16.0716 -16.0623 -16.0458 -15.9916 -15.9665 -15.9563
 -15.9290 -15.8644 -15.7823 -15.7765 -15.7536 -15.7058 -15.6618 -15.6218
 -15.6025 -15.5665 -15.5537 -15.5157 -15.4682 -15.4597 -15.4477 -15.4009
 -15.3899 -15.3729 -15.3433 -15.3306 -15.3005 -15.2751 -15.2458 -15.2316
 -15.2069 -15.1945 -15.1871 -15.1590 -15.1427 -15.1121 -15.0930 -15.0764
 -15.0709 -15.0448 -15.0205 -14.9912 -14.9810 -14.9608 -14.9532 -14.9421
 -14.9193 -14.8976 -14.8050 -14.6917 -14.5103 -14.4848 -13.8851 -13.8110
 -13.6679 -13.4768 -13.3842 -13.3322 -13.2755 -13.1822 -13.1557 -13.0636
 -13.0272 -12.8893 -12.8752 -12.8292 -12.7392 -12.7185 -12.7041 -12.6499
 -12.6276 -12.5283 -12.4932 -12.4647 -12.4174 -12.3570 -12.2722 -12.1535
  -4.8147  -4.7165  -4.6074  -4.4396  -4.3600  -4.3153  -4.2274  -4.2127
  -4.0360  -4.0177  -3.9906  -3.8980  -3.8413  -3.7558  -3.7100  -3.6634
  -3.5626  -3.5027  -3.3801  -3.3555  -3.2268  -3.1498  -3.1042  -3.0755
  -2.6253  -2.2615  -2.1035  -1.9120  -1.7049  -1.6151  -1.5747  -1.4819
  -1.4517  -1.3963  -1.2943  -1.2120  -1.1616  -1.0973  -1.0127  -0.9897
  -0.9275  -0.9099  -0.8591  -0.8345  -0.7302  -0.7206  -0.6711  -0.5824
  -0.5264  -0.4699  -0.4363  -0.3922  -0.2994  -0.2785  -0.2287  -0.1871
  -0.1078  -0.0771  -0.0289  -0.0019   0.0316   0.0756   0.1213   0.1929
   0.2628   0.2945   0.3723   0.4213   0.4564   0.5386   0.5949   0.6279
   0.6807   0.7147   0.7693   0.8246   0.8430   0.8849   0.9183   0.9669
   1.0370   1.0719   1.1202   1.1663   1.1751   1.2237   1.2582   1.2900
   1.3363   1.3668   1.3979   1.4416   1.4838   1.5051   1.5126   1.5380
   1.5713   1.6313   1.6589   1.6897   1.7133   1.7460   1.7757   1.8056
   1.8467   1.8600   1.8755   1.9088   1.9458   1.9627   2.0116   2.0273
   2.0463   2.0633   2.1034   2.1269   2.1404   2.1708   2.1998   2.2100
   2.2347   2.2621   2.3018   2.3441   2.3642   2.4125   2.4364   2.4689
   2.5061   2.5265   2.5572   2.5941   2.6189   2.6234   2.6653   2.6864
   2.7106   2.7546   2.7666   2.7904   2.8198   2.8576   2.8876   2.9429
   2.9909   3.0128   3.0477   3.1204   3.1425   3.1673   3.2353   3.3003
   3.3473   3.4022   3.4230   3.5781
     eigenvalues at k+q:
 -34.9516 -34.8955 -34.6044 -34.5313 -34.3473 -34.2003 -34.0893 -34.0396
 -34.0309 -33.9970 -33.9850 -33.9199 -33.9003 -16.9058 -16.8535 -16.6684
 -16.6278 -16.4468 -16.4135 -16.3468 -16.3163 -16.2740 -16.2179 -16.1992
 -16.1295 -16.1051 -16.0717 -16.0639 -16.0463 -15.9893 -15.9650 -15.9562
 -15.9302 -15.8615 -15.7853 -15.7808 -15.7558 -15.7085 -15.6630 -15.6216
 -15.6042 -15.5677 -15.5556 -15.5181 -15.4695 -15.4599 -15.4485 -15.4018
 -15.3911 -15.3730 -15.3444 -15.3317 -15.2997 -15.2735 -15.2416 -15.2287
 -15.2063 -15.1940 -15.1854 -15.1581 -15.1418 -15.1111 -15.0925 -15.0758
 -15.0703 -15.0440 -15.0193 -14.9904 -14.9800 -14.9585 -14.9508 -14.9411
 -14.9171 -14.8965 -14.8039 -14.6911 -14.5075 -14.4830 -13.8836 -13.8119
 -13.6602 -13.4720 -13.3755 -13.3252 -13.2636 -13.1800 -13.1495 -13.0617
 -13.0222 -12.8899 -12.8714 -12.8392 -12.7398 -12.7291 -12.7135 -12.6535
 -12.6309 -12.5375 -12.4936 -12.4661 -12.4149 -12.3621 -12.2816 -12.1645
  -4.8145  -4.7175  -4.6034  -4.4392  -4.3590  -4.3163  -4.2270  -4.2089
  -4.0357  -4.0172  -3.9913  -3.8992  -3.8407  -3.7551  -3.7097  -3.6627
  -3.5627  -3.5073  -3.3822  -3.3583  -3.2312  -3.1491  -3.1030  -3.0757
  -2.6294  -2.2651  -2.1006  -1.8970  -1.6993  -1.6113  -1.5737  -1.4690
  -1.4414  -1.3900  -1.2908  -1.2083  -1.1525  -1.0908  -1.0092  -0.9852
  -0.9240  -0.9095  -0.8603  -0.8372  -0.7295  -0.7198  -0.6711  -0.5856
  -0.5235  -0.4702  -0.4372  -0.3970  -0.3050  -0.2784  -0.2325  -0.1879
  -0.1073  -0.0872  -0.0289  -0.0065   0.0292   0.0746   0.1169   0.1935
   0.2607   0.2964   0.3717   0.4184   0.4599   0.5444   0.5979   0.6288
   0.6802   0.7181   0.7736   0.8173   0.8441   0.8862   0.9187   0.9684
   1.0348   1.0656   1.1190   1.1612   1.1740   1.2181   1.2604   1.2842
   1.3292   1.3640   1.3907   1.4371   1.4791   1.5009   1.5105   1.5384
   1.5705   1.6294   1.6544   1.6902   1.7113   1.7421   1.7743   1.8004
   1.8423   1.8582   1.8708   1.9062   1.9433   1.9580   2.0093   2.0257
   2.0440   2.0616   2.1020   2.1278   2.1384   2.1731   2.1976   2.2085
   2.2314   2.2627   2.2995   2.3427   2.3626   2.4111   2.4367   2.4706
   2.5111   2.5269   2.5571   2.5922   2.6201   2.6244   2.6700   2.6882
   2.7099   2.7552   2.7679   2.7934   2.8237   2.8606   2.8923   2.9436
   2.9945   3.0149   3.0532   3.1222   3.1410   3.1680   3.2347   3.3016
   3.3495   3.4004   3.4249   3.5771
     cgsolve_all iterations  71    anorm=    0.74E-07
     cgsolve_all iterations  71    anorm=    0.72E-07
     cgsolve_all iterations  73    anorm=    0.72E-07
     compute_u_kq: q = (   -0.0203,    0.0000,    0.0000)
     Rotating WFCS
     ethr =  1.00E-14,  avg # of iterations = 23.0
     eigenvalues at k:
 -34.9516 -34.8955 -34.6044 -34.5313 -34.3473 -34.2003 -34.0893 -34.0395
 -34.0308 -33.9970 -33.9850 -33.9199 -33.9003 -16.9081 -16.8538 -16.6674
 -16.6283 -16.4488 -16.4124 -16.3426 -16.3143 -16.2733 -16.2151 -16.1980
 -16.1288 -16.1061 -16.0716 -16.0623 -16.0458 -15.9916 -15.9665 -15.9563
 -15.9290 -15.8644 -15.7823 -15.7765 -15.7536 -15.7058 -15.6618 -15.6218
 -15.6025 -15.5665 -15.5537 -15.5157 -15.4682 -15.4597 -15.4477 -15.4009
 -15.3899 -15.3729 -15.3433 -15.3306 -15.3005 -15.2751 -15.2458 -15.2316
 -15.2069 -15.1945 -15.1871 -15.1590 -15.1427 -15.1121 -15.0930 -15.0764
 -15.0709 -15.0448 -15.0205 -14.9912 -14.9810 -14.9608 -14.9532 -14.9421
 -14.9193 -14.8976 -14.8050 -14.6917 -14.5103 -14.4848 -13.8851 -13.8110
 -13.6679 -13.4768 -13.3842 -13.3322 -13.2755 -13.1822 -13.1557 -13.0636
 -13.0272 -12.8893 -12.8752 -12.8292 -12.7392 -12.7185 -12.7041 -12.6499
 -12.6276 -12.5283 -12.4932 -12.4647 -12.4174 -12.3570 -12.2722 -12.1535
  -4.8147  -4.7165  -4.6074  -4.4396  -4.3600  -4.3153  -4.2274  -4.2127
  -4.0360  -4.0177  -3.9906  -3.8980  -3.8413  -3.7558  -3.7100  -3.6634
  -3.5626  -3.5027  -3.3801  -3.3555  -3.2268  -3.1498  -3.1042  -3.0755
  -2.6253  -2.2615  -2.1035  -1.9120  -1.7049  -1.6151  -1.5747  -1.4819
  -1.4517  -1.3963  -1.2943  -1.2120  -1.1616  -1.0973  -1.0127  -0.9897
  -0.9275  -0.9099  -0.8591  -0.8345  -0.7302  -0.7206  -0.6711  -0.5824
  -0.5264  -0.4699  -0.4363  -0.3922  -0.2994  -0.2785  -0.2287  -0.1871
  -0.1078  -0.0771  -0.0289  -0.0019   0.0316   0.0756   0.1213   0.1929
   0.2628   0.2945   0.3723   0.4213   0.4564   0.5386   0.5949   0.6279
   0.6807   0.7147   0.7693   0.8246   0.8430   0.8849   0.9183   0.9669
   1.0370   1.0719   1.1202   1.1663   1.1751   1.2237   1.2582   1.2900
   1.3363   1.3668   1.3979   1.4416   1.4838   1.5051   1.5126   1.5380
   1.5713   1.6313   1.6589   1.6897   1.7133   1.7460   1.7757   1.8056
   1.8467   1.8600   1.8755   1.9088   1.9458   1.9627   2.0116   2.0273
   2.0463   2.0633   2.1034   2.1269   2.1404   2.1708   2.1998   2.2100
   2.2347   2.2621   2.3018   2.3441   2.3642   2.4125   2.4364   2.4689
   2.5061   2.5265   2.5572   2.5941   2.6189   2.6234   2.6653   2.6864
   2.7106   2.7546   2.7666   2.7904   2.8198   2.8576   2.8876   2.9429
   2.9909   3.0128   3.0477   3.1204   3.1425   3.1673   3.2353   3.3003
   3.3473   3.4022   3.4230   3.5781
     eigenvalues at k+q:
 -34.9516 -34.8955 -34.6044 -34.5312 -34.3473 -34.2003 -34.0893 -34.0395
 -34.0309 -33.9970 -33.9850 -33.9199 -33.9003 -16.9104 -16.8541 -16.6665
 -16.6288 -16.4508 -16.4113 -16.3387 -16.3117 -16.2726 -16.2122 -16.1968
 -16.1279 -16.1072 -16.0720 -16.0604 -16.0450 -15.9939 -15.9680 -15.9564
 -15.9278 -15.8672 -15.7795 -15.7726 -15.7508 -15.7027 -15.6605 -15.6220
 -15.6008 -15.5657 -15.5516 -15.5129 -15.4688 -15.4590 -15.4459 -15.4001
 -15.3894 -15.3719 -15.3422 -15.3300 -15.3009 -15.2767 -15.2500 -15.2345
 -15.2075 -15.1952 -15.1889 -15.1598 -15.1438 -15.1132 -15.0931 -15.0770
 -15.0710 -15.0456 -15.0219 -14.9928 -14.9824 -14.9642 -14.9540 -14.9430
 -14.9215 -14.8987 -14.8062 -14.6923 -14.5132 -14.4864 -13.8867 -13.8101
 -13.6755 -13.4816 -13.3931 -13.3390 -13.2863 -13.1849 -13.1615 -13.0659
 -13.0316 -12.8890 -12.8792 -12.8187 -12.7392 -12.7081 -12.6952 -12.6459
 -12.6240 -12.5207 -12.4916 -12.4632 -12.4196 -12.3520 -12.2629 -12.1429
  -4.8149  -4.7155  -4.6115  -4.4403  -4.3610  -4.3141  -4.2287  -4.2158
  -4.0367  -4.0180  -3.9897  -3.8968  -3.8416  -3.7568  -3.7101  -3.6639
  -3.5627  -3.4982  -3.3779  -3.3526  -3.2228  -3.1502  -3.1054  -3.0753
  -2.6211  -2.2574  -2.1068  -1.9268  -1.7111  -1.6180  -1.5757  -1.4961
  -1.4621  -1.4019  -1.2977  -1.2156  -1.1704  -1.1032  -1.0162  -0.9944
  -0.9315  -0.9106  -0.8582  -0.8302  -0.7313  -0.7214  -0.6713  -0.5797
  -0.5287  -0.4696  -0.4351  -0.3871  -0.2950  -0.2777  -0.2243  -0.1869
  -0.1080  -0.0671  -0.0294   0.0018   0.0345   0.0773   0.1264   0.1926
   0.2631   0.2935   0.3723   0.4248   0.4528   0.5328   0.5914   0.6276
   0.6802   0.7118   0.7656   0.8304   0.8419   0.8846   0.9189   0.9656
   1.0372   1.0789   1.1211   1.1708   1.1780   1.2294   1.2563   1.2958
   1.3425   1.3701   1.4051   1.4456   1.4888   1.5066   1.5162   1.5395
   1.5726   1.6319   1.6635   1.6877   1.7174   1.7495   1.7772   1.8101
   1.8507   1.8622   1.8810   1.9112   1.9487   1.9671   2.0131   2.0285
   2.0484   2.0661   2.1042   2.1259   2.1426   2.1681   2.2022   2.2108
   2.2384   2.2619   2.3043   2.3459   2.3657   2.4132   2.4360   2.4674
   2.5012   2.5261   2.5578   2.5943   2.6152   2.6252   2.6601   2.6851
   2.7117   2.7543   2.7654   2.7870   2.8165   2.8546   2.8830   2.9423
   2.9876   3.0102   3.0434   3.1187   3.1443   3.1670   3.2357   3.2990
   3.3449   3.4019   3.4217   3.5795
     cgsolve_all iterations  73    anorm=    0.74E-07
     cgsolve_all iterations  71    anorm=    0.73E-07
     cgsolve_all iterations  73    anorm=    0.74E-07
     compute_u_kq: q = (    0.0000,    0.0203,    0.0000)
     Rotating WFCS
     ethr =  1.00E-14,  avg # of iterations = 23.0
     eigenvalues at k:
 -34.9516 -34.8955 -34.6044 -34.5313 -34.3473 -34.2003 -34.0893 -34.0395
 -34.0308 -33.9970 -33.9850 -33.9199 -33.9003 -16.9081 -16.8538 -16.6674
 -16.6283 -16.4488 -16.4124 -16.3426 -16.3143 -16.2733 -16.2151 -16.1980
 -16.1288 -16.1061 -16.0716 -16.0623 -16.0458 -15.9916 -15.9665 -15.9563
 -15.9290 -15.8644 -15.7823 -15.7765 -15.7536 -15.7058 -15.6618 -15.6218
 -15.6025 -15.5665 -15.5537 -15.5157 -15.4682 -15.4597 -15.4477 -15.4009
 -15.3899 -15.3729 -15.3433 -15.3306 -15.3005 -15.2751 -15.2458 -15.2316
 -15.2069 -15.1945 -15.1871 -15.1590 -15.1427 -15.1121 -15.0930 -15.0764
 -15.0709 -15.0448 -15.0205 -14.9912 -14.9810 -14.9608 -14.9532 -14.9421
 -14.9193 -14.8976 -14.8050 -14.6917 -14.5103 -14.4848 -13.8851 -13.8110
 -13.6679 -13.4768 -13.3842 -13.3322 -13.2755 -13.1822 -13.1557 -13.0636
 -13.0272 -12.8893 -12.8752 -12.8292 -12.7392 -12.7185 -12.7041 -12.6499
 -12.6276 -12.5283 -12.4932 -12.4647 -12.4174 -12.3570 -12.2722 -12.1535
  -4.8147  -4.7165  -4.6074  -4.4396  -4.3600  -4.3153  -4.2274  -4.2127
  -4.0360  -4.0177  -3.9906  -3.8980  -3.8413  -3.7558  -3.7100  -3.6634
  -3.5626  -3.5027  -3.3801  -3.3555  -3.2268  -3.1498  -3.1042  -3.0755
  -2.6253  -2.2615  -2.1035  -1.9120  -1.7049  -1.6151  -1.5747  -1.4819
  -1.4517  -1.3963  -1.2943  -1.2120  -1.1616  -1.0973  -1.0127  -0.9897
  -0.9275  -0.9099  -0.8591  -0.8345  -0.7302  -0.7206  -0.6711  -0.5824
  -0.5264  -0.4699  -0.4363  -0.3922  -0.2994  -0.2785  -0.2287  -0.1871
  -0.1078  -0.0771  -0.0289  -0.0019   0.0316   0.0756   0.1213   0.1929
   0.2628   0.2945   0.3723   0.4213   0.4564   0.5386   0.5949   0.6279
   0.6807   0.7147   0.7693   0.8246   0.8430   0.8849   0.9183   0.9669
   1.0370   1.0719   1.1202   1.1663   1.1751   1.2237   1.2582   1.2900
   1.3363   1.3668   1.3979   1.4416   1.4838   1.5051   1.5126   1.5380
   1.5713   1.6313   1.6589   1.6897   1.7133   1.7460   1.7757   1.8056
   1.8467   1.8600   1.8755   1.9088   1.9458   1.9627   2.0116   2.0273
   2.0463   2.0633   2.1034   2.1269   2.1404   2.1708   2.1998   2.2100
   2.2347   2.2621   2.3018   2.3441   2.3642   2.4125   2.4364   2.4689
   2.5061   2.5265   2.5572   2.5941   2.6189   2.6234   2.6653   2.6864
   2.7106   2.7546   2.7666   2.7904   2.8198   2.8576   2.8876   2.9429
   2.9909   3.0128   3.0477   3.1204   3.1425   3.1673   3.2353   3.3003
   3.3473   3.4022   3.4230   3.5781
     eigenvalues at k+q:
 -34.9516 -34.8955 -34.6044 -34.5312 -34.3473 -34.2003 -34.0893 -34.0395
 -34.0309 -33.9970 -33.9850 -33.9199 -33.9003 -16.9086 -16.8531 -16.6674
 -16.6286 -16.4490 -16.4121 -16.3429 -16.3144 -16.2731 -16.2145 -16.1979
 -16.1300 -16.1057 -16.0720 -16.0602 -16.0459 -15.9924 -15.9658 -15.9576
 -15.9293 -15.8645 -15.7806 -15.7766 -15.7534 -15.7057 -15.6618 -15.6247
 -15.6010 -15.5661 -15.5535 -15.5151 -15.4690 -15.4612 -15.4477 -15.4014
 -15.3900 -15.3712 -15.3414 -15.3302 -15.3028 -15.2737 -15.2463 -15.2300
 -15.2078 -15.1939 -15.1876 -15.1589 -15.1419 -15.1167 -15.0943 -15.0758
 -15.0700 -15.0447 -15.0219 -14.9866 -14.9817 -14.9614 -14.9532 -14.9419
 -14.9200 -14.8972 -14.8053 -14.6905 -14.5111 -14.4847 -13.8852 -13.8107
 -13.6672 -13.4751 -13.3835 -13.3335 -13.2770 -13.1827 -13.1586 -13.0642
 -13.0289 -12.8889 -12.8763 -12.8285 -12.7397 -12.7148 -12.7014 -12.6486
 -12.6266 -12.5296 -12.4931 -12.4646 -12.4171 -12.3582 -12.2723 -12.1543
  -4.8147  -4.7185  -4.6062  -4.4387  -4.3600  -4.3149  -4.2273  -4.2132
  -4.0349  -4.0187  -3.9891  -3.8979  -3.8409  -3.7564  -3.7104  -3.6640
  -3.5624  -3.5039  -3.3792  -3.3553  -3.2271  -3.1523  -3.1046  -3.0752
  -2.6226  -2.2598  -2.1047  -1.9135  -1.7048  -1.6156  -1.5749  -1.4817
  -1.4492  -1.3958  -1.2896  -1.2113  -1.1617  -1.0978  -1.0152  -0.9933
  -0.9293  -0.9128  -0.8595  -0.8332  -0.7329  -0.7172  -0.6701  -0.5839
  -0.5294  -0.4688  -0.4327  -0.3914  -0.2992  -0.2819  -0.2270  -0.1884
  -0.1094  -0.0774  -0.0297   0.0016   0.0338   0.0769   0.1210   0.1903
   0.2628   0.2904   0.3736   0.4244   0.4540   0.5391   0.5967   0.6290
   0.6835   0.7109   0.7705   0.8263   0.8422   0.8810   0.9199   0.9685
   1.0355   1.0754   1.1232   1.1651   1.1758   1.2236   1.2606   1.2878
   1.3357   1.3657   1.3957   1.4401   1.4827   1.5044   1.5133   1.5410
   1.5727   1.6334   1.6607   1.6914   1.7108   1.7454   1.7756   1.8037
   1.8501   1.8629   1.8765   1.9089   1.9431   1.9637   2.0092   2.0283
   2.0458   2.0636   2.1011   2.1281   2.1406   2.1673   2.1976   2.2101
   2.2333   2.2622   2.3011   2.3403   2.3677   2.4116   2.4370   2.4682
   2.5069   2.5236   2.5579   2.5955   2.6203   2.6215   2.6692   2.6860
   2.7121   2.7550   2.7688   2.7875   2.8199   2.8564   2.8905   2.9436
   2.9895   3.0128   3.0471   3.1152   3.1416   3.1701   3.2331   3.3010
   3.3488   3.4027   3.4239   3.5786
     cgsolve_all iterations  71    anorm=    0.72E-07
     cgsolve_all iterations  71    anorm=    0.73E-07
     cgsolve_all iterations  73    anorm=    0.73E-07
     compute_u_kq: q = (    0.0000,   -0.0203,    0.0000)
     Rotating WFCS
     ethr =  1.00E-14,  avg # of iterations = 23.0
     eigenvalues at k:
 -34.9516 -34.8955 -34.6044 -34.5313 -34.3473 -34.2003 -34.0893 -34.0395
 -34.0308 -33.9970 -33.9850 -33.9199 -33.9003 -16.9081 -16.8538 -16.6674
 -16.6283 -16.4488 -16.4124 -16.3426 -16.3143 -16.2733 -16.2151 -16.1980
 -16.1288 -16.1061 -16.0716 -16.0623 -16.0458 -15.9916 -15.9665 -15.9563
 -15.9290 -15.8644 -15.7823 -15.7765 -15.7536 -15.7058 -15.6618 -15.6218
 -15.6025 -15.5665 -15.5537 -15.5157 -15.4682 -15.4597 -15.4477 -15.4009
 -15.3899 -15.3729 -15.3433 -15.3306 -15.3005 -15.2751 -15.2458 -15.2316
 -15.2069 -15.1945 -15.1871 -15.1590 -15.1427 -15.1121 -15.0930 -15.0764
 -15.0709 -15.0448 -15.0205 -14.9912 -14.9810 -14.9608 -14.9532 -14.9421
 -14.9193 -14.8976 -14.8050 -14.6917 -14.5103 -14.4848 -13.8851 -13.8110
 -13.6679 -13.4768 -13.3842 -13.3322 -13.2755 -13.1822 -13.1557 -13.0636
 -13.0272 -12.8893 -12.8752 -12.8292 -12.7392 -12.7185 -12.7041 -12.6499
 -12.6276 -12.5283 -12.4932 -12.4647 -12.4174 -12.3570 -12.2722 -12.1535
  -4.8147  -4.7165  -4.6074  -4.4396  -4.3600  -4.3153  -4.2274  -4.2127
  -4.0360  -4.0177  -3.9906  -3.8980  -3.8413  -3.7558  -3.7100  -3.6634
  -3.5626  -3.5027  -3.3801  -3.3555  -3.2268  -3.1498  -3.1042  -3.0755
  -2.6253  -2.2615  -2.1035  -1.9120  -1.7049  -1.6151  -1.5747  -1.4819
  -1.4517  -1.3963  -1.2943  -1.2120  -1.1616  -1.0973  -1.0127  -0.9897
  -0.9275  -0.9099  -0.8591  -0.8345  -0.7302  -0.7206  -0.6711  -0.5824
  -0.5264  -0.4699  -0.4363  -0.3922  -0.2994  -0.2785  -0.2287  -0.1871
  -0.1078  -0.0771  -0.0289  -0.0019   0.0316   0.0756   0.1213   0.1929
   0.2628   0.2945   0.3723   0.4213   0.4564   0.5386   0.5949   0.6279
   0.6807   0.7147   0.7693   0.8246   0.8430   0.8849   0.9183   0.9669
   1.0370   1.0719   1.1202   1.1663   1.1751   1.2237   1.2582   1.2900
   1.3363   1.3668   1.3979   1.4416   1.4838   1.5051   1.5126   1.5380
   1.5713   1.6313   1.6589   1.6897   1.7133   1.7460   1.7757   1.8056
   1.8467   1.8600   1.8755   1.9088   1.9458   1.9627   2.0116   2.0273
   2.0463   2.0633   2.1034   2.1269   2.1404   2.1708   2.1998   2.2100
   2.2347   2.2621   2.3018   2.3441   2.3642   2.4125   2.4364   2.4689
   2.5061   2.5265   2.5572   2.5941   2.6189   2.6234   2.6653   2.6864
   2.7106   2.7546   2.7666   2.7904   2.8198   2.8576   2.8876   2.9429
   2.9909   3.0128   3.0477   3.1204   3.1425   3.1673   3.2353   3.3003
   3.3473   3.4022   3.4230   3.5781
     eigenvalues at k+q:
 -34.9516 -34.8955 -34.6044 -34.5313 -34.3473 -34.2003 -34.0893 -34.0395
 -34.0309 -33.9970 -33.9850 -33.9199 -33.9003 -16.9083 -16.8534 -16.6676
 -16.6284 -16.4492 -16.4121 -16.3423 -16.3141 -16.2736 -16.2155 -16.1977
 -16.1278 -16.1065 -16.0712 -16.0649 -16.0453 -15.9907 -15.9671 -15.9551
 -15.9285 -15.8643 -15.7850 -15.7760 -15.7532 -15.7054 -15.6618 -15.6195
 -15.6037 -15.5668 -15.5540 -15.5168 -15.4688 -15.4581 -15.4459 -15.4004
 -15.3899 -15.3744 -15.3449 -15.3312 -15.2983 -15.2763 -15.2454 -15.2334
 -15.2067 -15.1953 -15.1865 -15.1601 -15.1429 -15.1078 -15.0916 -15.0770
 -15.0707 -15.0446 -15.0194 -14.9959 -14.9803 -14.9601 -14.9535 -14.9424
 -14.9183 -14.8982 -14.8047 -14.6926 -14.5093 -14.4850 -13.8853 -13.8112
 -13.6689 -13.4788 -13.3839 -13.3307 -13.2737 -13.1820 -13.1527 -13.0637
 -13.0263 -12.8898 -12.8739 -12.8298 -12.7392 -12.7224 -12.7054 -12.6515
 -12.6282 -12.5272 -12.4933 -12.4646 -12.4175 -12.3561 -12.2721 -12.1527
  -4.8147  -4.7149  -4.6080  -4.4407  -4.3601  -4.3156  -4.2276  -4.2121
  -4.0377  -4.0167  -3.9922  -3.8980  -3.8415  -3.7552  -3.7095  -3.6627
  -3.5628  -3.5016  -3.3807  -3.3556  -3.2261  -3.1470  -3.1037  -3.0757
  -2.6292  -2.2629  -2.1024  -1.9104  -1.7047  -1.6151  -1.5743  -1.4814
  -1.4540  -1.3970  -1.2990  -1.2130  -1.1607  -1.0966  -1.0114  -0.9860
  -0.9259  -0.9069  -0.8588  -0.8365  -0.7275  -0.7232  -0.6723  -0.5802
  -0.5235  -0.4716  -0.4399  -0.3929  -0.3003  -0.2755  -0.2308  -0.1857
  -0.1059  -0.0766  -0.0281  -0.0051   0.0291   0.0752   0.1218   0.1953
   0.2615   0.2996   0.3710   0.4184   0.4599   0.5382   0.5931   0.6266
   0.6772   0.7173   0.7681   0.8227   0.8439   0.8888   0.9178   0.9658
   1.0385   1.0672   1.1173   1.1661   1.1775   1.2249   1.2546   1.2928
   1.3377   1.3679   1.4002   1.4423   1.4832   1.5048   1.5136   1.5371
   1.5707   1.6284   1.6577   1.6889   1.7156   1.7463   1.7759   1.8071
   1.8436   1.8565   1.8753   1.9090   1.9484   1.9617   2.0127   2.0269
   2.0469   2.0627   2.1040   2.1246   2.1421   2.1736   2.1972   2.2142
   2.2359   2.2628   2.3020   2.3469   2.3617   2.4133   2.4358   2.4698
   2.5051   2.5286   2.5562   2.5909   2.6167   2.6268   2.6612   2.6877
   2.7095   2.7530   2.7653   2.7909   2.8225   2.8587   2.8860   2.9426
   2.9920   3.0133   3.0479   3.1235   3.1449   3.1654   3.2371   3.2995
   3.3458   3.4015   3.4219   3.5777
     cgsolve_all iterations  72    anorm=    0.73E-07
     cgsolve_all iterations  71    anorm=    0.73E-07
     cgsolve_all iterations  73    anorm=    0.73E-07
     compute_u_kq: q = (    0.0000,    0.0000,    0.0203)
     Rotating WFCS
     ethr =  1.00E-14,  avg # of iterations = 23.0
     eigenvalues at k:
 -34.9516 -34.8955 -34.6044 -34.5313 -34.3473 -34.2003 -34.0893 -34.0395
 -34.0308 -33.9970 -33.9850 -33.9199 -33.9003 -16.9081 -16.8538 -16.6674
 -16.6283 -16.4488 -16.4124 -16.3426 -16.3143 -16.2733 -16.2151 -16.1980
 -16.1288 -16.1061 -16.0716 -16.0623 -16.0458 -15.9916 -15.9665 -15.9563
 -15.9290 -15.8644 -15.7823 -15.7765 -15.7536 -15.7058 -15.6618 -15.6218
 -15.6025 -15.5665 -15.5537 -15.5157 -15.4682 -15.4597 -15.4477 -15.4009
 -15.3899 -15.3729 -15.3433 -15.3306 -15.3005 -15.2751 -15.2458 -15.2316
 -15.2069 -15.1945 -15.1871 -15.1590 -15.1427 -15.1121 -15.0930 -15.0764
 -15.0709 -15.0448 -15.0205 -14.9912 -14.9810 -14.9608 -14.9532 -14.9421
 -14.9193 -14.8976 -14.8050 -14.6917 -14.5103 -14.4848 -13.8851 -13.8110
 -13.6679 -13.4768 -13.3842 -13.3322 -13.2755 -13.1822 -13.1557 -13.0636
 -13.0272 -12.8893 -12.8752 -12.8292 -12.7392 -12.7185 -12.7041 -12.6499
 -12.6276 -12.5283 -12.4932 -12.4647 -12.4174 -12.3570 -12.2722 -12.1535
  -4.8147  -4.7165  -4.6074  -4.4396  -4.3600  -4.3153  -4.2274  -4.2127
  -4.0360  -4.0177  -3.9906  -3.8980  -3.8413  -3.7558  -3.7100  -3.6634
  -3.5626  -3.5027  -3.3801  -3.3555  -3.2268  -3.1498  -3.1042  -3.0755
  -2.6253  -2.2615  -2.1035  -1.9120  -1.7049  -1.6151  -1.5747  -1.4819
  -1.4517  -1.3963  -1.2943  -1.2120  -1.1616  -1.0973  -1.0127  -0.9897
  -0.9275  -0.9099  -0.8591  -0.8345  -0.7302  -0.7206  -0.6711  -0.5824
  -0.5264  -0.4699  -0.4363  -0.3922  -0.2994  -0.2785  -0.2287  -0.1871
  -0.1078  -0.0771  -0.0289  -0.0019   0.0316   0.0756   0.1213   0.1929
   0.2628   0.2945   0.3723   0.4213   0.4564   0.5386   0.5949   0.6279
   0.6807   0.7147   0.7693   0.8246   0.8430   0.8849   0.9183   0.9669
   1.0370   1.0719   1.1202   1.1663   1.1751   1.2237   1.2582   1.2900
   1.3363   1.3668   1.3979   1.4416   1.4838   1.5051   1.5126   1.5380
   1.5713   1.6313   1.6589   1.6897   1.7133   1.7460   1.7757   1.8056
   1.8467   1.8600   1.8755   1.9088   1.9458   1.9627   2.0116   2.0273
   2.0463   2.0633   2.1034   2.1269   2.1404   2.1708   2.1998   2.2100
   2.2347   2.2621   2.3018   2.3441   2.3642   2.4125   2.4364   2.4689
   2.5061   2.5265   2.5572   2.5941   2.6189   2.6234   2.6653   2.6864
   2.7106   2.7546   2.7666   2.7904   2.8198   2.8576   2.8876   2.9429
   2.9909   3.0128   3.0477   3.1204   3.1425   3.1673   3.2353   3.3003
   3.3473   3.4022   3.4230   3.5781
     eigenvalues at k+q:
 -34.9516 -34.8955 -34.6044 -34.5313 -34.3473 -34.2003 -34.0893 -34.0395
 -34.0309 -33.9970 -33.9850 -33.9199 -33.9003 -16.9081 -16.8539 -16.6674
 -16.6280 -16.4488 -16.4132 -16.3424 -16.3137 -16.2737 -16.2149 -16.1978
 -16.1289 -16.1061 -16.0720 -16.0622 -16.0458 -15.9911 -15.9689 -15.9541
 -15.9291 -15.8644 -15.7824 -15.7763 -15.7542 -15.7056 -15.6607 -15.6215
 -15.6029 -15.5668 -15.5544 -15.5155 -15.4690 -15.4594 -15.4460 -15.4030
 -15.3887 -15.3726 -15.3433 -15.3314 -15.3004 -15.2753 -15.2457 -15.2315
 -15.2067 -15.1947 -15.1869 -15.1590 -15.1427 -15.1122 -15.0931 -15.0767
 -15.0706 -15.0450 -15.0205 -14.9914 -14.9811 -14.9606 -14.9532 -14.9420
 -14.9191 -14.8977 -14.8049 -14.6917 -14.5103 -14.4846 -13.8849 -13.8109
 -13.6678 -13.4768 -13.3851 -13.3312 -13.2758 -13.1824 -13.1555 -13.0632
 -13.0273 -12.8889 -12.8756 -12.8292 -12.7392 -12.7187 -12.7043 -12.6498
 -12.6274 -12.5282 -12.4936 -12.4644 -12.4176 -12.3571 -12.2723 -12.1536
  -4.8147  -4.7166  -4.6074  -4.4396  -4.3601  -4.3153  -4.2273  -4.2126
  -4.0362  -4.0175  -3.9905  -3.8980  -3.8414  -3.7558  -3.7100  -3.6634
  -3.5629  -3.5026  -3.3797  -3.3557  -3.2270  -3.1500  -3.1036  -3.0757
  -2.6252  -2.2616  -2.1033  -1.9119  -1.7051  -1.6146  -1.5750  -1.4813
  -1.4521  -1.3958  -1.2934  -1.2137  -1.1595  -1.0969  -1.0133  -0.9933
  -0.9255  -0.9126  -0.8576  -0.8356  -0.7297  -0.7207  -0.6693  -0.5814
  -0.5263  -0.4730  -0.4331  -0.3921  -0.3023  -0.2803  -0.2276  -0.1898
  -0.1036  -0.0785  -0.0256  -0.0003   0.0345   0.0737   0.1208   0.1935
   0.2616   0.2910   0.3722   0.4216   0.4563   0.5392   0.5951   0.6285
   0.6808   0.7146   0.7695   0.8241   0.8450   0.8849   0.9191   0.9652
   1.0370   1.0732   1.1202   1.1679   1.1739   1.2225   1.2595   1.2915
   1.3351   1.3628   1.3945   1.4434   1.4863   1.5038   1.5113   1.5366
   1.5711   1.6323   1.6593   1.6906   1.7142   1.7474   1.7756   1.8055
   1.8456   1.8562   1.8758   1.9091   1.9467   1.9623   2.0117   2.0272
   2.0457   2.0667   2.1041   2.1274   2.1388   2.1691   2.2004   2.2095
   2.2339   2.2603   2.3035   2.3463   2.3619   2.4162   2.4355   2.4685
   2.5045   2.5262   2.5608   2.5914   2.6192   2.6229   2.6655   2.6864
   2.7106   2.7563   2.7676   2.7908   2.8203   2.8571   2.8871   2.9435
   2.9902   3.0125   3.0471   3.1205   3.1423   3.1677   3.2350   3.3008
   3.3473   3.4026   3.4229   3.5780
     cgsolve_all iterations  71    anorm=    0.73E-07
     cgsolve_all iterations  71    anorm=    0.72E-07
     cgsolve_all iterations  73    anorm=    0.74E-07
     compute_u_kq: q = (    0.0000,    0.0000,   -0.0203)
     Rotating WFCS
     ethr =  1.00E-14,  avg # of iterations = 23.0
     eigenvalues at k:
 -34.9516 -34.8955 -34.6044 -34.5313 -34.3473 -34.2003 -34.0893 -34.0395
 -34.0308 -33.9970 -33.9850 -33.9199 -33.9003 -16.9081 -16.8538 -16.6674
 -16.6283 -16.4488 -16.4124 -16.3426 -16.3143 -16.2733 -16.2151 -16.1980
 -16.1288 -16.1061 -16.0716 -16.0623 -16.0458 -15.9916 -15.9665 -15.9563
 -15.9290 -15.8644 -15.7823 -15.7765 -15.7536 -15.7058 -15.6618 -15.6218
 -15.6025 -15.5665 -15.5537 -15.5157 -15.4682 -15.4597 -15.4477 -15.4009
 -15.3899 -15.3729 -15.3433 -15.3306 -15.3005 -15.2751 -15.2458 -15.2316
 -15.2069 -15.1945 -15.1871 -15.1590 -15.1427 -15.1121 -15.0930 -15.0764
 -15.0709 -15.0448 -15.0205 -14.9912 -14.9810 -14.9608 -14.9532 -14.9421
 -14.9193 -14.8976 -14.8050 -14.6917 -14.5103 -14.4848 -13.8851 -13.8110
 -13.6679 -13.4768 -13.3842 -13.3322 -13.2755 -13.1822 -13.1557 -13.0636
 -13.0272 -12.8893 -12.8752 -12.8292 -12.7392 -12.7185 -12.7041 -12.6499
 -12.6276 -12.5283 -12.4932 -12.4647 -12.4174 -12.3570 -12.2722 -12.1535
  -4.8147  -4.7165  -4.6074  -4.4396  -4.3600  -4.3153  -4.2274  -4.2127
  -4.0360  -4.0177  -3.9906  -3.8980  -3.8413  -3.7558  -3.7100  -3.6634
  -3.5626  -3.5027  -3.3801  -3.3555  -3.2268  -3.1498  -3.1042  -3.0755
  -2.6253  -2.2615  -2.1035  -1.9120  -1.7049  -1.6151  -1.5747  -1.4819
  -1.4517  -1.3963  -1.2943  -1.2120  -1.1616  -1.0973  -1.0127  -0.9897
  -0.9275  -0.9099  -0.8591  -0.8345  -0.7302  -0.7206  -0.6711  -0.5824
  -0.5264  -0.4699  -0.4363  -0.3922  -0.2994  -0.2785  -0.2287  -0.1871
  -0.1078  -0.0771  -0.0289  -0.0019   0.0316   0.0756   0.1213   0.1929
   0.2628   0.2945   0.3723   0.4213   0.4564   0.5386   0.5949   0.6279
   0.6807   0.7147   0.7693   0.8246   0.8430   0.8849   0.9183   0.9669
   1.0370   1.0719   1.1202   1.1663   1.1751   1.2237   1.2582   1.2900
   1.3363   1.3668   1.3979   1.4416   1.4838   1.5051   1.5126   1.5380
   1.5713   1.6313   1.6589   1.6897   1.7133   1.7460   1.7757   1.8056
   1.8467   1.8600   1.8755   1.9088   1.9458   1.9627   2.0116   2.0273
   2.0463   2.0633   2.1034   2.1269   2.1404   2.1708   2.1998   2.2100
   2.2347   2.2621   2.3018   2.3441   2.3642   2.4125   2.4364   2.4689
   2.5061   2.5265   2.5572   2.5941   2.6189   2.6234   2.6653   2.6864
   2.7106   2.7546   2.7666   2.7904   2.8198   2.8576   2.8876   2.9429
   2.9909   3.0128   3.0477   3.1204   3.1425   3.1673   3.2353   3.3003
   3.3473   3.4022   3.4230   3.5781
     eigenvalues at k+q:
 -34.9516 -34.8955 -34.6044 -34.5312 -34.3473 -34.2003 -34.0893 -34.0395
 -34.0309 -33.9970 -33.9850 -33.9199 -33.9003 -16.9081 -16.8538 -16.6674
 -16.6286 -16.4490 -16.4115 -16.3427 -16.3148 -16.2729 -16.2151 -16.1982
 -16.1288 -16.1059 -16.0713 -16.0622 -16.0458 -15.9923 -15.9641 -15.9584
 -15.9288 -15.8645 -15.7824 -15.7768 -15.7529 -15.7055 -15.6630 -15.6225
 -15.6022 -15.5668 -15.5520 -15.5157 -15.4676 -15.4601 -15.4493 -15.3992
 -15.3911 -15.3730 -15.3437 -15.3301 -15.3004 -15.2748 -15.2458 -15.2317
 -15.2071 -15.1944 -15.1873 -15.1590 -15.1426 -15.1119 -15.0930 -15.0761
 -15.0711 -15.0446 -15.0204 -14.9912 -14.9809 -14.9611 -14.9532 -14.9423
 -14.9194 -14.8976 -14.8051 -14.6917 -14.5103 -14.4849 -13.8853 -13.8111
 -13.6680 -13.4768 -13.3835 -13.3330 -13.2751 -13.1821 -13.1561 -13.0638
 -13.0270 -12.8897 -12.8749 -12.8291 -12.7391 -12.7183 -12.7041 -12.6499
 -12.6277 -12.5283 -12.4929 -12.4649 -12.4172 -12.3570 -12.2721 -12.1534
  -4.8147  -4.7165  -4.6075  -4.4396  -4.3600  -4.3153  -4.2275  -4.2128
  -4.0359  -4.0178  -3.9906  -3.8979  -3.8412  -3.7558  -3.7101  -3.6634
  -3.5622  -3.5028  -3.3805  -3.3552  -3.2266  -3.1496  -3.1048  -3.0752
  -2.6253  -2.2613  -2.1037  -1.9121  -1.7046  -1.6156  -1.5745  -1.4826
  -1.4509  -1.3968  -1.2954  -1.2103  -1.1636  -1.0979  -1.0126  -0.9858
  -0.9296  -0.9075  -0.8603  -0.8333  -0.7307  -0.7202  -0.6726  -0.5836
  -0.5266  -0.4667  -0.4393  -0.3923  -0.2973  -0.2757  -0.2305  -0.1840
  -0.1123  -0.0762  -0.0322  -0.0030   0.0294   0.0775   0.1221   0.1923
   0.2621   0.2993   0.3722   0.4207   0.4571   0.5384   0.5943   0.6269
   0.6808   0.7146   0.7687   0.8226   0.8426   0.8863   0.9179   0.9690
   1.0367   1.0706   1.1199   1.1638   1.1757   1.2257   1.2571   1.2888
   1.3373   1.3710   1.4013   1.4397   1.4811   1.5060   1.5146   1.5396
   1.5722   1.6304   1.6587   1.6889   1.7126   1.7439   1.7758   1.8055
   1.8466   1.8638   1.8761   1.9086   1.9451   1.9625   2.0110   2.0276
   2.0466   2.0605   2.1019   2.1268   2.1421   2.1730   2.1992   2.2102
   2.2360   2.2638   2.2994   2.3418   2.3665   2.4078   2.4382   2.4694
   2.5075   2.5273   2.5537   2.5969   2.6189   2.6240   2.6651   2.6865
   2.7105   2.7524   2.7658   2.7903   2.8196   2.8578   2.8883   2.9422
   2.9916   3.0131   3.0482   3.1203   3.1429   3.1670   3.2356   3.2999
   3.3473   3.4017   3.4230   3.5782
     cgsolve_all iterations  71    anorm=    0.73E-07
     cgsolve_all iterations  71    anorm=    0.72E-07
     cgsolve_all iterations  73    anorm=    0.74E-07

     End of magnetic susceptibility calculation

     f-sum rule (1st term):
          -500.8866         -0.0846          0.0183
            -0.0862       -501.0442         -0.0883
             0.0187         -0.0879       -501.0659

     f-sum rule (2nd term):
           -12.3486          0.0848         -0.0165
             0.0850        -12.3409          0.0883
            -0.0172          0.0879        -12.3185

     f-sum rule (should be  -513.3838):
          -513.2351          0.0002          0.0018
            -0.0012       -513.3850         -0.0000
             0.0014          0.0000       -513.3844

     chi_bare pGv (HH) in paratec units:
      -136.824936      1.159023      0.383040
         1.185488   -136.467325      0.546018
         0.377554      0.736894   -133.904692

      -136.824936      1.159023      0.383040
         1.185488   -136.467325      0.546018
         0.377554      0.736894   -133.904692

     chi_bare vGv (VV) in paratec units:
      -134.589131      1.108758      0.420445
         1.108503   -134.465802      0.463739
         0.419955      0.464091   -131.962708

      -134.589131      1.108758      0.420445
         1.108503   -134.465802      0.463739
         0.419955      0.464091   -131.962708

     chi_bare pGv (HH) in 10^{-6} cm^3/mol:
          -650.2050          5.5078          1.8202
             5.6336       -648.5056          2.5947
             1.7942          3.5018       -636.3277

     chi_bare vGv (VV) in 10^{-6} cm^3/mol:
          -639.5802          5.2689          1.9980
             5.2677       -638.9942          2.2037
             1.9957          2.2054       -627.0992

     Contributions to the NMR chemical shifts: -------------------------------

     Macroscopic shape contribution in ppm:                    7.81
             7.8714         -0.0000         -0.0000
            -0.0000          7.8508         -0.0000
            -0.0000         -0.0000          7.7034


     Core contribution in ppm:

     Atom  1  O   pos: ( -0.121434  1.404828  0.056489)  core sigma:         271.07
     Atom  2  H   pos: ( -0.004672  1.493401  0.102576)  core sigma:           0.00
     Atom  3  H   pos: ( -0.242178  1.477935  0.096734)  core sigma:           0.00
     Atom  4  O   pos: (  0.184474  0.160414  0.264717)  core sigma:         271.07
     Atom  5  H   pos: (  0.116981  0.109555  0.383790)  core sigma:           0.00
     Atom  6  H   pos: (  0.163773  0.065551  0.154785)  core sigma:           0.00
     Atom  7  O   pos: ( -0.428885  1.665150  0.168155)  core sigma:         271.07
     Atom  8  H   pos: ( -0.572388  1.641855  0.135526)  core sigma:           0.00
     Atom  9  H   pos: ( -0.441347  1.696333  0.311306)  core sigma:           0.00
     Atom 10  O   pos: (  0.321358 -0.002614  1.956093)  core sigma:         271.07
     Atom 11  H   pos: (  0.393197 -0.118590  2.017345)  core sigma:           0.00
     Atom 12  H   pos: (  0.164693  1.005066  0.026756)  core sigma:           0.00
     Atom 13  O   pos: (  0.333629  0.447887  0.529368)  core sigma:         271.07
     Atom 14  H   pos: (  0.224647  0.527675  0.582985)  core sigma:           0.00
     Atom 15  H   pos: (  0.474624  0.605299  0.518271)  core sigma:           0.00
     Atom 16  O   pos: ( -0.381127  0.832362  1.541061)  core sigma:         271.07
     Atom 17  H   pos: ( -0.485907  0.831993  1.644529)  core sigma:           0.00
     Atom 18  H   pos: ( -0.310268  0.960675  1.559777)  core sigma:           0.00
     Atom 19  O   pos: ( -0.256241  1.332553  0.514549)  core sigma:         271.07
     Atom 20  H   pos: ( -0.187851  1.464249  0.512946)  core sigma:           0.00
     Atom 21  H   pos: ( -0.155364  1.239343  0.465682)  core sigma:           0.00
     Atom 22  O   pos: ( -0.056880  0.933344  1.955148)  core sigma:         271.07
     Atom 23  H   pos: ( -0.164556  0.879437  2.041323)  core sigma:           0.00
     Atom 24  H   pos: ( -0.047475  0.846762  1.837227)  core sigma:           0.00
     Atom 25  Ca  pos: ( -0.252667  1.291146  0.877681)  core sigma:        1265.05
     Atom 26  Si  pos: ( -0.730044  1.259926  0.719203)  core sigma:         837.79
     Atom 27  O   pos: ( -0.922072  1.195223  0.848856)  core sigma:         271.07
     Atom 28  O   pos: ( -0.585400  1.395322  0.853814)  core sigma:         271.07
     Atom 29  O   pos: ( -0.615317  1.059306  0.632932)  core sigma:         271.07
     Atom 30  O   pos: ( -0.784883  1.371757  0.505188)  core sigma:         271.07
     Atom 31  Ca  pos: (  0.657286 -0.104121  0.883396)  core sigma:        1265.05
     Atom 32  Si  pos: (  0.141899 -0.064465  0.763075)  core sigma:         837.79
     Atom 33  O   pos: ( -0.006996 -0.199333  0.893827)  core sigma:         271.07
     Atom 34  O   pos: (  0.333141 -0.003410  0.894534)  core sigma:         271.07
     Atom 35  O   pos: (  0.196980 -0.180628  0.547812)  core sigma:         271.07
     Atom 36  Ca  pos: ( -0.424215  0.840513  1.177308)  core sigma:        1265.05
     Atom 37  Si  pos: (  0.103129  0.808583  1.363680)  core sigma:         837.79
     Atom 38  O   pos: ( -0.743636  0.953478  1.224383)  core sigma:         271.07
     Atom 39  O   pos: ( -0.083366  0.750951  1.215249)  core sigma:         271.07
     Atom 40  O   pos: (  0.046988  0.899342  1.580626)  core sigma:         271.07
     Atom 41  Ca  pos: ( -0.713200  1.290214  1.181610)  core sigma:        1265.05
     Atom 42  Si  pos: ( -0.016690 -0.519296  1.362390)  core sigma:         837.79
     Atom 43  O   pos: ( -0.363808  1.204558  1.190844)  core sigma:         271.07
     Atom 44  O   pos: (  0.224376 -0.505469  1.340841)  core sigma:         271.07
     Atom 45  O   pos: ( -0.080499 -0.278984  1.351697)  core sigma:         271.07
     Atom 46  O   pos: (  0.934642 -0.619124  1.591091)  core sigma:         271.07
     Atom 47  Ca  pos: (  0.245521 -0.637332  1.712905)  core sigma:        1265.05
     Atom 48  Ca  pos: (  0.000148 -0.146649  1.795489)  core sigma:        1265.05
     Atom 49  Si  pos: ( -0.811420  1.607181  0.430721)  core sigma:         837.79
     Atom 50  O   pos: ( -0.828122  1.610075  0.190705)  core sigma:         271.07
     Atom 51  O   pos: (  0.588079 -0.097633  0.522304)  core sigma:         271.07
     Atom 52  O   pos: (  0.275741 -0.216753  1.580741)  core sigma:         271.07
     Atom 53  H   pos: (  0.278393 -0.332468  1.480968)  core sigma:           0.00
     Atom 54  H   pos: (  0.414208 -0.168162  1.602277)  core sigma:           0.00
     Atom 55  O   pos: ( -0.519113  0.449020  1.909913)  core sigma:         271.07
     Atom 56  H   pos: ( -0.582383  0.571796  1.856192)  core sigma:           0.00
     Atom 57  H   pos: ( -0.676048  1.370229  0.010350)  core sigma:           0.00
     Atom 58  O   pos: (  0.353369  0.614774  0.112649)  core sigma:         271.07
     Atom 59  H   pos: (  0.459225  0.488759  0.078304)  core sigma:           0.00
     Atom 60  H   pos: (  0.418387  0.686087  0.220910)  core sigma:           0.00
     Atom 61  O   pos: ( -0.154221  0.147252  1.969282)  core sigma:         271.07
     Atom 62  H   pos: ( -0.365097  1.081378  0.053635)  core sigma:           0.00
     Atom 63  H   pos: ( -0.069955  0.268017  1.966202)  core sigma:           0.00
     Atom 64  O   pos: (  0.030944  1.113176  0.271552)  core sigma:         271.07
     Atom 65  H   pos: ( -0.042076  1.214227  0.188045)  core sigma:           0.00
     Atom 66  H   pos: ( -0.872457  1.206055  0.338020)  core sigma:           0.00
     Atom 67  O   pos: (  0.035837  0.145143  1.613532)  core sigma:         271.07
     Atom 68  H   pos: ( -0.035531  0.139178  1.481196)  core sigma:           0.00
     Atom 69  H   pos: (  0.179304  0.189844  1.584698)  core sigma:           0.00
     Atom 70  O   pos: ( -0.666232  0.809562  1.814393)  core sigma:         271.07
     Atom 71  H   pos: ( -0.781249  0.836787  1.718212)  core sigma:           0.00
     Atom 72  H   pos: ( -0.711531  0.821557  1.952483)  core sigma:           0.00
     Atom 73  Ca  pos: (  0.362519  0.371790  0.886518)  core sigma:        1265.05
     Atom 74  Si  pos: ( -0.121785  0.329620  0.700389)  core sigma:         837.79
     Atom 75  O   pos: (  0.687036  0.243339  0.838143)  core sigma:         271.07
     Atom 76  O   pos: ( -0.005941  0.498487  0.828311)  core sigma:         271.07
     Atom 77  O   pos: (  0.037048  0.137488  0.674705)  core sigma:         271.07
     Atom 78  O   pos: ( -0.177149  0.382813  0.470379)  core sigma:         271.07
     Atom 79  Ca  pos: (  0.048712  0.834060  0.901861)  core sigma:        1265.05
     Atom 80  Si  pos: ( -0.481634  0.866713  0.714732)  core sigma:         837.79
     Atom 81  O   pos: ( -0.619503  0.735447  0.860299)  core sigma:         271.07
     Atom 82  O   pos: ( -0.283593  0.942139  0.827437)  core sigma:         271.07
     Atom 83  O   pos: ( -0.429757  0.744828  0.505193)  core sigma:         271.07
     Atom 84  Ca  pos: (  0.213613 -0.049074  1.226989)  core sigma:        1265.05
     Atom 85  Si  pos: ( -0.271077 -0.119486  1.365149)  core sigma:         837.79
     Atom 86  O   pos: ( -0.172585  0.089334  1.292979)  core sigma:         271.07
     Atom 87  O   pos: (  0.548177 -0.201706  1.231989)  core sigma:         271.07
     Atom 88  O   pos: ( -0.326707 -0.116715  1.605347)  core sigma:         271.07
     Atom 89  Ca  pos: ( -0.149704  0.399958  1.159523)  core sigma:        1265.05
     Atom 90  Si  pos: (  0.333454  0.403957  1.326035)  core sigma:         837.79
     Atom 91  O   pos: (  0.182288  0.293525  1.168985)  core sigma:         271.07
     Atom 92  O   pos: ( -0.476313  0.494488  1.190868)  core sigma:         271.07
     Atom 93  O   pos: (  0.215044  0.593957  1.427223)  core sigma:         271.07
     Atom 94  O   pos: (  0.381864  0.238734  1.495278)  core sigma:         271.07
     Atom 95  Ca  pos: (  0.040470  0.494502  0.241266)  core sigma:        1265.05
     Atom 96  Ca  pos: ( -0.375637  0.216121  1.694948)  core sigma:        1265.05
     Atom 97  Ca  pos: (  0.537932  0.219075  0.386783)  core sigma:        1265.05
     Atom 98  O   pos: (  0.092157 -0.437922  1.951487)  core sigma:         271.07
     Atom 99  H   pos: ( -0.039864 -0.496630  1.977172)  core sigma:           0.00
     Atom100  O   pos: (  0.584321  0.332373  0.068388)  core sigma:         271.07
     Atom101  H   pos: (  0.685023 -0.667731  1.995936)  core sigma:           0.00
     Atom102  O   pos: (  0.574583 -0.536314  1.637995)  core sigma:         271.07
     Atom103  H   pos: (  0.597881 -0.391840  1.653253)  core sigma:           0.00
     Atom104  H   pos: (  0.720629 -0.589101  1.627691)  core sigma:           0.00
     Atom105  O   pos: ( -0.193672  0.485894  1.556350)  core sigma:         271.07
     Atom106  H   pos: ( -0.250732  0.623930  1.550332)  core sigma:           0.00
     Atom107  H   pos: ( -0.050417  0.500555  1.577455)  core sigma:           0.00
     Atom108  O   pos: (  0.029503  0.777556  0.521380)  core sigma:         271.07
     Atom109  H   pos: ( -0.107278  0.731103  0.541931)  core sigma:           0.00
     Atom110  H   pos: (  0.018049  0.899328  0.440222)  core sigma:           0.00
     Atom111  O   pos: ( -0.212248  0.749887  0.185482)  core sigma:         271.07
     Atom112  H   pos: ( -0.296522  0.747438  0.309314)  core sigma:           0.00
     Atom113  H   pos: ( -0.164636  0.886429  0.181620)  core sigma:           0.00
     Atom114  O   pos: ( -0.496459  1.152567  0.241515)  core sigma:         271.07
     Atom115  H   pos: ( -0.426837  1.256574  0.318919)  core sigma:           0.00
     Atom116  H   pos: ( -0.545583  1.068228  0.349721)  core sigma:           0.00

     Bare contribution in ppm:

     Atom  1  O   pos: ( -0.121434  1.404828  0.056489)  bare sigma:          66.76
            69.4954          4.0773          3.5469
             5.8642         70.6285          1.0678
             5.8783          1.3299         60.1540

     Atom  2  H   pos: ( -0.004672  1.493401  0.102576)  bare sigma:           9.77
            19.8870         14.6322          9.6102
            15.5766          7.8495          6.1023
            10.4305          6.1882          1.5845

     Atom  3  H   pos: ( -0.242178  1.477935  0.096734)  bare sigma:          15.45
            23.7756         -9.9788         -4.7514
           -10.5102         15.1885          2.6259
            -4.9433          2.7976          7.3984

     Atom  4  O   pos: (  0.184474  0.160414  0.264717)  bare sigma:          69.92
            64.7707         -0.0855          3.3186
             1.1694         73.5132          4.6150
             2.4550          1.8277         71.4804

     Atom  5  H   pos: (  0.116981  0.109555  0.383790)  bare sigma:          15.89
            10.6612          1.5112         -7.6338
             2.0280         11.6185         -4.7819
            -6.8645         -3.4694         25.3859

     Atom  6  H   pos: (  0.163773  0.065551  0.154785)  bare sigma:          15.45
             7.2184          2.4116          4.5521
             1.9642         14.9348         11.9868
             4.6207          9.8107         24.1970

     Atom  7  O   pos: ( -0.428885  1.665150  0.168155)  bare sigma:          68.13
            76.7295          1.8120         -5.3774
             1.9583         58.2178          1.0856
            -6.1912          1.8000         69.4484

     Atom  8  H   pos: ( -0.572388  1.641855  0.135526)  bare sigma:          13.81
            31.7214          5.1178          3.0574
             4.7965          2.9852          1.8814
             1.8355          1.5237          6.7337

     Atom  9  H   pos: ( -0.441347  1.696333  0.311306)  bare sigma:          15.92
            12.5945         -0.7501         -5.3074
            -0.4390          7.0516          5.2201
            -4.0861          5.3337         28.1142

     Atom 10  O   pos: (  0.321358 -0.002614  1.956093)  bare sigma:          73.81
            69.6097         -3.7718          1.5022
            -4.7118         77.0912          0.5227
             0.3231          1.0539         74.7168

     Atom 11  H   pos: (  0.393197 -0.118590  2.017345)  bare sigma:          12.96
             8.2066        -11.7707          6.1577
           -11.7453         21.5457        -10.1176
             6.7325        -11.0377          9.1325

     Atom 12  H   pos: (  0.164693  1.005066  0.026756)  bare sigma:          17.52
            11.2344         -3.2149         -3.8328
            -3.4793         18.3435          9.9950
            -5.0840         11.5820         22.9752

     Atom 13  O   pos: (  0.333629  0.447887  0.529368)  bare sigma:          46.47
            41.8178          4.3985         -1.1060
            -1.0395         50.9837          0.8655
            -5.3180          0.9049         46.6190

     Atom 14  H   pos: (  0.224647  0.527675  0.582985)  bare sigma:          18.16
            22.0858         -6.0831         -4.8844
            -6.8506         17.1086          3.5513
            -4.7619          3.0548         15.2810

     Atom 15  H   pos: (  0.474624  0.605299  0.518271)  bare sigma:           6.24
             7.9940         19.1449         -1.6165
            19.9506         17.1925          0.5489
            -1.5957          0.2584         -6.4745

     Atom 16  O   pos: ( -0.381127  0.832362  1.541061)  bare sigma:          67.33
            67.6259          2.1880         -3.4192
             1.0301         71.4884          0.4038
            -4.3744         -0.5440         62.8840

     Atom 17  H   pos: ( -0.485907  0.831993  1.644529)  bare sigma:          13.65
            19.7376          2.2377        -15.4052
             1.3470          3.7897         -0.7801
           -16.6905         -1.7483         17.4322

     Atom 18  H   pos: ( -0.310268  0.960675  1.559777)  bare sigma:          14.11
            10.5574          9.0408          0.4013
             9.6074         27.1589          1.6273
             0.6221          2.4340          4.6018

     Atom 19  O   pos: ( -0.256241  1.332553  0.514549)  bare sigma:          69.41
            67.9590          4.0816          0.4184
             2.5283         71.1903          3.5551
             0.0444          4.5021         69.0678

     Atom 20  H   pos: ( -0.187851  1.464249  0.512946)  bare sigma:          13.66
            11.4008         13.2787          0.6590
            11.5407         25.9758          2.7474
             0.3704          1.9445          3.6022

     Atom 21  H   pos: ( -0.155364  1.239343  0.465682)  bare sigma:          17.52
            20.2831         -8.5752         -6.4816
            -7.4516         18.5069          5.6717
            -5.9839          6.0079         13.7816

     Atom 22  O   pos: ( -0.056880  0.933344  1.955148)  bare sigma:          70.12
            65.8835          2.3666         -4.2312
             2.6574         64.5183         -2.7153
            -7.2491         -1.7233         79.9663

     Atom 23  H   pos: ( -0.164556  0.879437  2.041323)  bare sigma:          13.35
            16.1430          7.9631        -13.9650
             8.2726          7.6283         -8.2659
           -13.4116         -7.7333         16.2786

     Atom 24  H   pos: ( -0.047475  0.846762  1.837227)  bare sigma:          15.62
             7.9644          0.0384         -3.8454
            -0.8451         11.1243          7.7237
            -4.8373          6.4794         27.7692

     Atom 25  Ca  pos: ( -0.252667  1.291146  0.877681)  bare sigma:         102.15
           102.1107         -2.9581         -4.8016
            -3.0397        104.2877         -1.7937
            -5.2890         -2.7945        100.0479

     Atom 26  Si  pos: ( -0.730044  1.259926  0.719203)  bare sigma:         -28.21
           -26.1645          3.6954         -0.9451
             3.6377        -30.2350          0.9302
            -0.4582          0.6398        -28.2203

     Atom 27  O   pos: ( -0.922072  1.195223  0.848856)  bare sigma:          37.24
            49.0729         -0.6067         -2.9585
            -2.5080         37.2617         -1.4965
             0.6447         -0.8641         25.3967

     Atom 28  O   pos: ( -0.585400  1.395322  0.853814)  bare sigma:          32.74
            34.1726          0.3088          1.2015
             1.2094         39.5377          0.8721
            -0.1418         -1.5527         24.5000

     Atom 29  O   pos: ( -0.615317  1.059306  0.632932)  bare sigma:          51.32
            46.8558         -9.3904         -0.5879
            -9.6692         58.2597          0.0054
            -0.7821         -1.0518         48.8477

     Atom 30  O   pos: ( -0.784883  1.371757  0.505188)  bare sigma:          49.94
            42.9882         -3.7277          5.0259
            -2.0576         54.4253         -4.1885
             4.2787         -4.0978         52.4114

     Atom 31  Ca  pos: (  0.657286 -0.104121  0.883396)  bare sigma:         104.90
           108.3845         -4.5577          0.8965
            -4.7683        108.1046         -2.4263
             0.7713         -2.4793         98.2064

     Atom 32  Si  pos: (  0.141899 -0.064465  0.763075)  bare sigma:         -28.16
           -26.2690          3.5064          0.5652
             3.8282        -29.4609         -2.2384
             0.7531         -1.4735        -28.7452

     Atom 33  O   pos: ( -0.006996 -0.199333  0.893827)  bare sigma:          36.96
            41.0964          1.1708         -0.7627
             2.5012         43.5281          0.4329
             1.1114          1.8484         26.2671

     Atom 34  O   pos: (  0.333141 -0.003410  0.894534)  bare sigma:          30.86
            39.4720         -1.4112         -0.6964
            -3.7588         24.7351          0.3804
            -2.7584          0.9398         28.3795

     Atom 35  O   pos: (  0.196980 -0.180628  0.547812)  bare sigma:          48.00
            47.4625         -2.0613         -5.5078
            -3.3568         49.2223          4.3188
            -5.5275          4.2075         47.3184

     Atom 36  Ca  pos: ( -0.424215  0.840513  1.177308)  bare sigma:         104.22
           109.9615         -4.2802         -0.0480
            -4.0012        106.5876         -0.4345
             0.4192          0.1703         96.1243

     Atom 37  Si  pos: (  0.103129  0.808583  1.363680)  bare sigma:         -28.27
           -29.0066          2.7408         -0.9002
             3.0359        -31.2813          1.4341
            -1.4432          1.6619        -24.5151

     Atom 38  O   pos: ( -0.743636  0.953478  1.224383)  bare sigma:          29.42
            31.5661         -0.3925         -4.1902
             0.8242         39.9047         -2.8803
            -2.5606         -1.1499         16.7874

     Atom 39  O   pos: ( -0.083366  0.750951  1.215249)  bare sigma:          28.51
            34.0297         -1.0150         -1.8714
            -2.1280         27.7591         -2.7079
            -5.9909         -3.2612         23.7513

     Atom 40  O   pos: (  0.046988  0.899342  1.580626)  bare sigma:          35.15
            26.6138         -4.7682         -0.5940
            -4.7075         42.4350         14.6692
            -0.1920         11.5444         36.4102

     Atom 41  Ca  pos: ( -0.713200  1.290214  1.181610)  bare sigma:         102.88
           104.9296         -1.8259         -7.9349
            -1.9409        108.3357         -0.3441
            -7.3050         -0.8087         95.3769

     Atom 42  Si  pos: ( -0.016690 -0.519296  1.362390)  bare sigma:         -28.72
           -27.1089          2.8673          2.1702
             3.2798        -32.1804          0.4375
             1.6503          0.7257        -26.8692

     Atom 43  O   pos: ( -0.363808  1.204558  1.190844)  bare sigma:          31.62
            28.7971          1.5295          0.4439
             2.7400         25.9806          1.7920
            -0.6839          2.0317         40.0843

     Atom 44  O   pos: (  0.224376 -0.505469  1.340841)  bare sigma:          37.49
            45.9996         -1.1190         -9.8867
            -3.4185         31.5312          5.9240
           -12.3146          6.0335         34.9347

     Atom 45  O   pos: ( -0.080499 -0.278984  1.351697)  bare sigma:          47.91
            47.4360         -6.4715         -0.4035
            -7.1140         54.1239          1.2855
            -1.3574          1.0816         42.1816

     Atom 46  O   pos: (  0.934642 -0.619124  1.591091)  bare sigma:          34.59
            46.0120         -2.2159          4.6117
             2.0983         31.3682         -0.2737
             5.0394         -0.2309         26.3940

     Atom 47  Ca  pos: (  0.245521 -0.637332  1.712905)  bare sigma:         101.08
           103.6196         -2.9436         -2.1423
            -4.2443        104.0349          8.8674
            -1.7792          9.2829         95.5871

     Atom 48  Ca  pos: (  0.000148 -0.146649  1.795489)  bare sigma:         107.63
           102.1018         -6.3083          4.1957
            -6.4666        116.2658        -11.8088
             4.8561        -11.9260        104.5131

     Atom 49  Si  pos: ( -0.811420  1.607181  0.430721)  bare sigma:         -28.16
           -30.4184          3.6521          2.4367
             3.7057        -30.1685          2.0799
             1.6727          0.9138        -23.8806

     Atom 50  O   pos: ( -0.828122  1.610075  0.190705)  bare sigma:          46.56
            47.0049          4.5860          6.9991
             2.9960         38.5624          3.2075
             5.8864          2.8531         54.1223

     Atom 51  O   pos: (  0.588079 -0.097633  0.522304)  bare sigma:          34.49
            26.8396         -1.1878         -0.4616
             0.3117         40.0261         -4.3686
             1.5946         -4.9285         36.6143

     Atom 52  O   pos: (  0.275741 -0.216753  1.580741)  bare sigma:          60.97
            62.2957          0.9875         -2.2209
             3.9090         59.5934          6.7470
            -0.3763          7.7129         61.0110

     Atom 53  H   pos: (  0.278393 -0.332468  1.480968)  bare sigma:           9.81
             0.3755          3.2114          2.3858
             3.9474         17.8649         16.9747
             3.6490         17.3040         11.1751

     Atom 54  H   pos: (  0.414208 -0.168162  1.602277)  bare sigma:          13.16
            28.6593          8.2168          2.7110
             7.5332          6.3084          2.4731
             2.4366          2.3936          4.5091

     Atom 55  O   pos: ( -0.519113  0.449020  1.909913)  bare sigma:          72.57
            64.9617         -7.3201         -4.3511
            -8.3444         77.1304          3.2861
            -3.5627          1.9835         75.6042

     Atom 56  H   pos: ( -0.582383  0.571796  1.856192)  bare sigma:          13.37
             6.1683        -11.7197          3.1909
           -11.2709         25.1999         -9.0931
             2.6134         -7.9213          8.7339

     Atom 57  H   pos: ( -0.676048  1.370229  0.010350)  bare sigma:          18.01
            11.3090         -1.8260         -3.7545
            -2.1865         12.9117          1.3579
            -2.8892          0.1196         29.8130

     Atom 58  O   pos: (  0.353369  0.614774  0.112649)  bare sigma:          59.76
            61.5783         -9.4605         -2.9370
            -8.4539         64.9824         -2.4466
            -4.1117         -4.1703         52.7059

     Atom 59  H   pos: (  0.459225  0.488759  0.078304)  bare sigma:           4.24
             5.4814        -21.5553         -4.5029
           -19.6740         15.6464          6.7349
            -3.3348          5.0585         -8.4037

     Atom 60  H   pos: (  0.418387  0.686087  0.220910)  bare sigma:          18.97
            17.4672          3.2508          5.9125
             3.3190         16.8016          5.6696
             5.6215          5.1832         22.6469

     Atom 61  O   pos: ( -0.154221  0.147252  1.969282)  bare sigma:          64.46
            58.9518          0.7866         -0.5076
            -0.4482         61.9499          4.6693
            -3.3395          2.8440         72.4847

     Atom 62  H   pos: ( -0.365097  1.081378  0.053635)  bare sigma:          11.89
            10.1941         -2.3959        -13.6054
            -3.0125          1.4727          4.5926
           -14.5955          3.7490         23.9994

     Atom 63  H   pos: ( -0.069955  0.268017  1.966202)  bare sigma:          14.93
            12.0481         10.6052          0.9130
            10.5643         22.3418          3.0375
             1.2460          3.7559         10.4000

     Atom 64  O   pos: (  0.030944  1.113176  0.271552)  bare sigma:          66.43
            63.5593         -0.8754          3.9342
             0.2584         68.4923         -0.2173
             3.9519          0.0661         67.2307

     Atom 65  H   pos: ( -0.042076  1.214227  0.188045)  bare sigma:          12.28
             7.8109         -8.9066          9.2487
            -9.0704         17.4908        -11.9162
             9.2946        -10.8821         11.5511

     Atom 66  H   pos: ( -0.872457  1.206055  0.338020)  bare sigma:          13.19
            13.7588          8.6705         10.2303
             9.5711         13.1399          9.8107
            10.2214          9.3365         12.6840

     Atom 67  O   pos: (  0.035837  0.145143  1.613532)  bare sigma:          56.62
            56.2810          3.5720         -0.4068
             5.3111         56.1749         -5.9343
             1.9905         -2.9482         57.4069

     Atom 68  H   pos: ( -0.035531  0.139178  1.481196)  bare sigma:          11.73
            11.1664          2.6623         13.1609
             2.6186          1.0885          2.4012
            14.8235          3.2352         22.9289

     Atom 69  H   pos: (  0.179304  0.189844  1.584698)  bare sigma:           9.01
            27.5881          9.2580         -7.4902
             9.9871         -0.5644         -3.4675
            -8.2651         -3.0442         -0.0026

     Atom 70  O   pos: ( -0.666232  0.809562  1.814393)  bare sigma:          68.40
            70.5278         -6.5504          3.0951
            -6.1071         60.8047         -5.8196
             2.9727         -3.5924         73.8754

     Atom 71  H   pos: ( -0.781249  0.836787  1.718212)  bare sigma:          10.07
            16.8435         -6.8561         15.9912
            -6.6542         -2.1013         -5.1326
            14.8256         -4.5421         15.4638

     Atom 72  H   pos: ( -0.711531  0.821557  1.952483)  bare sigma:          16.89
            11.2237         -1.6583         -4.6639
            -1.5236          8.9896         -1.1580
            -3.6235         -1.8688         30.4648

     Atom 73  Ca  pos: (  0.362519  0.371790  0.886518)  bare sigma:         103.47
           100.7169         -2.5818         -4.7501
            -2.1154        101.7124         -3.3955
            -4.4632         -4.1269        107.9927

     Atom 74  Si  pos: ( -0.121785  0.329620  0.700389)  bare sigma:         -28.40
           -29.2480          4.3221          0.4258
             4.5103        -30.5142          0.7981
             1.0658          0.1322        -25.4254

     Atom 75  O   pos: (  0.687036  0.243339  0.838143)  bare sigma:          33.48
            37.5785         -0.3334         -3.0248
            -0.2472         38.3067         -0.9126
            -0.5489          0.2587         24.5444

     Atom 76  O   pos: ( -0.005941  0.498487  0.828311)  bare sigma:          35.34
            29.7064          4.1743         -0.2891
             6.2737         45.7570          3.0539
            -1.2789          0.0458         30.5523

     Atom 77  O   pos: (  0.037048  0.137488  0.674705)  bare sigma:          51.26
            48.7974        -10.2815          0.5068
           -10.5524         58.0240         -2.8572
             0.2320         -2.4557         46.9469

     Atom 78  O   pos: ( -0.177149  0.382813  0.470379)  bare sigma:          23.32
            35.0942         14.3325         -4.7213
            13.2858         16.6527         -2.3425
            -2.5301         -1.8279         18.2215

     Atom 79  Ca  pos: (  0.048712  0.834060  0.901861)  bare sigma:         104.46
           104.6238         -2.5800         -2.5656
            -2.3581        107.4916         -1.9570
            -3.0433         -1.2843        101.2510

     Atom 80  Si  pos: ( -0.481634  0.866713  0.714732)  bare sigma:         -28.50
           -26.3748          4.4710          0.6519
             4.5078        -30.5341         -0.3399
             0.5226          0.6098        -28.5835

     Atom 81  O   pos: ( -0.619503  0.735447  0.860299)  bare sigma:          33.64
            37.9119         -1.3759         -5.1740
             0.1905         40.0870         -1.7152
            -2.4674          0.5537         22.9305

     Atom 82  O   pos: ( -0.283593  0.942139  0.827437)  bare sigma:          37.06
            42.1515          0.5768          2.5680
            -0.7869         39.4622          2.6057
             0.4316          2.3104         29.5777

     Atom 83  O   pos: ( -0.429757  0.744828  0.505193)  bare sigma:          50.72
            48.9614          2.3750         -4.8220
             4.8430         50.1847          5.1177
            -3.5098          5.7647         53.0193

     Atom 84  Ca  pos: (  0.213613 -0.049074  1.226989)  bare sigma:         109.65
           107.1709         -3.7167         -2.5336
            -3.5513        112.6584         -4.4465
            -2.5250         -4.3033        109.1305

     Atom 85  Si  pos: ( -0.271077 -0.119486  1.365149)  bare sigma:         -28.48
           -28.3562          5.1040          1.9858
             4.6102        -29.5272          0.4477
             1.5351         -0.3242        -27.5524

     Atom 86  O   pos: ( -0.172585  0.089334  1.292979)  bare sigma:          38.70
            30.8647          5.7263          4.3828
             7.4618         46.4435         -5.8954
             2.6819         -4.8139         38.7903

     Atom 87  O   pos: (  0.548177 -0.201706  1.231989)  bare sigma:          35.84
            37.7675          1.6638          4.6914
             1.2599         38.3330          2.5606
             3.1792          1.4224         31.4082

     Atom 88  O   pos: ( -0.326707 -0.116715  1.605347)  bare sigma:          32.70
            34.1216          0.6228          3.1418
             0.0669         40.2523          5.5882
             2.0392          4.2053         23.7359

     Atom 89  Ca  pos: ( -0.149704  0.399958  1.159523)  bare sigma:         104.12
           108.9200         -3.8550         -2.9273
            -4.3454        107.4085         -2.8471
            -2.5290         -2.9490         96.0416

     Atom 90  Si  pos: (  0.333454  0.403957  1.326035)  bare sigma:         -28.84
           -29.1279          0.7397         -0.9086
             1.3022        -29.0361         -2.1200
            -0.7029         -3.2797        -28.3413

     Atom 91  O   pos: (  0.182288  0.293525  1.168985)  bare sigma:          19.72
            21.9592         -5.3613         -4.3522
            -4.7985         23.5541         -4.6979
            -7.1129         -5.7103         13.6362

     Atom 92  O   pos: ( -0.476313  0.494488  1.190868)  bare sigma:          29.86
            39.6366         -2.0619         -2.4212
            -4.0789         33.7283         -0.8221
             1.4937          0.3817         16.2277

     Atom 93  O   pos: (  0.215044  0.593957  1.427223)  bare sigma:          50.77
            48.9960         -9.0464         -3.0348
            -7.9784         58.6786          2.8445
            -2.6865          3.2937         44.6462

     Atom 94  O   pos: (  0.381864  0.238734  1.495278)  bare sigma:          33.15
            46.0405         -4.1035         18.2343
            -0.3491         15.4440         -4.9898
            15.4626         -7.8819         37.9585

     Atom 95  Ca  pos: (  0.040470  0.494502  0.241266)  bare sigma:         100.87
            99.4867          2.3189         -4.7280
             1.6011         91.4498         -5.4218
            -5.4906         -4.9900        111.6837

     Atom 96  Ca  pos: ( -0.375637  0.216121  1.694948)  bare sigma:         103.13
           102.6928         -3.7195         11.6717
            -4.2020        104.0697          2.5058
            12.4600          4.1871        102.6302

     Atom 97  Ca  pos: (  0.537932  0.219075  0.386783)  bare sigma:          99.68
            97.6540          1.0651          1.1448
             1.1139        104.0055         -6.4696
             2.0728         -6.8924         97.3910

     Atom 98  O   pos: (  0.092157 -0.437922  1.951487)  bare sigma:          29.10
            -2.2625        -15.9590          8.6225
           -16.2737         36.3818          3.3490
             6.7173          2.1731         53.1675

     Atom 99  H   pos: ( -0.039864 -0.496630  1.977172)  bare sigma:          15.54
            22.3111          5.1837         -4.3475
             5.5584         11.3112         -0.7381
            -5.0542         -1.2742         13.0091

     Atom100  O   pos: (  0.584321  0.332373  0.068388)  bare sigma:          56.46
            55.5794         -7.6012         -8.1095
            -6.5579         51.2804        -13.5796
            -5.0587         -7.1348         62.5204

     Atom101  H   pos: (  0.685023 -0.667731  1.995936)  bare sigma:          19.76
            14.3645          1.3483          1.3281
             1.4442         18.9097          5.5623
             1.1098          6.3728         26.0143

     Atom102  O   pos: (  0.574583 -0.536314  1.637995)  bare sigma:          62.85
            75.2624         -0.6145         -3.0527
            -1.0339         58.4998         -1.7358
            -2.3323         -1.5602         54.7803

     Atom103  H   pos: (  0.597881 -0.391840  1.653253)  bare sigma:          16.09
            10.3996          3.8500         -0.1893
             2.6279         31.0294         -0.4027
            -0.3024          0.0522          6.8387

     Atom104  H   pos: (  0.720629 -0.589101  1.627691)  bare sigma:           8.57
            31.1004        -11.1441         -5.7493
            -9.2201         -0.8884          0.6592
            -4.8671          0.9169         -4.5091

     Atom105  O   pos: ( -0.193672  0.485894  1.556350)  bare sigma:          66.89
            66.1455          0.8740         -0.8494
            -0.9247         74.3115         -3.5588
            -0.4424         -4.4042         60.2061

     Atom106  H   pos: ( -0.250732  0.623930  1.550332)  bare sigma:          11.60
             7.8095        -11.1467          0.2510
           -13.3364         26.5731         -1.6425
             0.3233         -1.3579          0.4274

     Atom107  H   pos: ( -0.050417  0.500555  1.577455)  bare sigma:          16.86
            28.0975          1.0945          0.0284
             2.2916         12.9572         -1.0417
             0.6296         -1.0196          9.5140

     Atom108  O   pos: (  0.029503  0.777556  0.521380)  bare sigma:          69.73
            69.6436          2.3511          1.0302
             4.6179         70.8267         -7.0603
             1.2085         -7.6321         68.7088

     Atom109  H   pos: ( -0.107278  0.731103  0.541931)  bare sigma:          17.29
            26.6520          6.3663         -2.3162
             5.0503         13.5229         -1.9165
            -1.4077         -1.6727         11.6860

     Atom110  H   pos: (  0.018049  0.899328  0.440222)  bare sigma:          15.94
             7.4361          0.1189          1.5999
             1.8411         25.0491        -12.6401
             0.4556        -12.9997         15.3314

     Atom111  O   pos: ( -0.212248  0.749887  0.185482)  bare sigma:          66.72
            67.0041          3.9656         -1.4529
             2.9922         66.4286         -4.2596
            -1.5694         -3.2467         66.7203

     Atom112  H   pos: ( -0.296522  0.747438  0.309314)  bare sigma:          11.86
            12.2108          2.3059        -15.0831
             0.9388          0.8762         -1.0879
           -15.7358         -2.4350         22.4984

     Atom113  H   pos: ( -0.164636  0.886429  0.181620)  bare sigma:          18.83
            14.4400          6.5092         -0.5404
             6.6513         28.1022         -3.0353
             0.0638         -1.6162         13.9599

     Atom114  O   pos: ( -0.496459  1.152567  0.241515)  bare sigma:          72.48
            70.7714          5.2736         -2.9786
             5.0351         70.9068          3.3522
            -3.4211          0.9240         75.7707

     Atom115  H   pos: ( -0.426837  1.256574  0.318919)  bare sigma:          15.53
            14.4791          8.6484          6.6135
             9.0453         16.4228          7.7222
             7.4762          8.4504         15.6929

     Atom116  H   pos: ( -0.545583  1.068228  0.349721)  bare sigma:          16.75
            11.6190          3.8487         -5.8673
             4.0491         15.1225         -7.5874
            -6.7560         -8.7704         23.5209

     Diamagnetic contribution in ppm:

     Atom  1  O   pos: ( -0.121434  1.404828  0.056489)  dia sigma:          18.10
            18.6747         -0.0667         -0.0444
            -0.0667         18.0697          0.2492
            -0.0444          0.2492         17.5686

     Atom  2  H   pos: ( -0.004672  1.493401  0.102576)  dia sigma:           0.88
             0.8812         -0.0000         -0.0000
            -0.0000          0.8812         -0.0000
            -0.0000         -0.0000          0.8812

     Atom  3  H   pos: ( -0.242178  1.477935  0.096734)  dia sigma:           1.00
             0.9951         -0.0000         -0.0000
            -0.0000          0.9951         -0.0000
            -0.0000         -0.0000          0.9951

     Atom  4  O   pos: (  0.184474  0.160414  0.264717)  dia sigma:          18.22
            17.7811          0.2768         -0.3016
             0.2768         18.0831          0.2033
            -0.3016          0.2033         18.7919

     Atom  5  H   pos: (  0.116981  0.109555  0.383790)  dia sigma:           1.00
             0.9951         -0.0000         -0.0000
            -0.0000          0.9951         -0.0000
            -0.0000         -0.0000          0.9951

     Atom  6  H   pos: (  0.163773  0.065551  0.154785)  dia sigma:           0.99
             0.9869         -0.0000         -0.0000
            -0.0000          0.9869         -0.0000
            -0.0000         -0.0000          0.9869

     Atom  7  O   pos: ( -0.428885  1.665150  0.168155)  dia sigma:          18.06
            18.2547          0.1496          0.2120
             0.1496         17.4479          0.2576
             0.2120          0.2576         18.4666

     Atom  8  H   pos: ( -0.572388  1.641855  0.135526)  dia sigma:           0.95
             0.9538         -0.0000         -0.0000
            -0.0000          0.9538         -0.0000
            -0.0000         -0.0000          0.9538

     Atom  9  H   pos: ( -0.441347  1.696333  0.311306)  dia sigma:           0.99
             0.9907         -0.0000         -0.0000
            -0.0000          0.9907         -0.0000
            -0.0000         -0.0000          0.9907

     Atom 10  O   pos: (  0.321358 -0.002614  1.956093)  dia sigma:          18.00
            17.6084         -0.4668          0.0416
            -0.4668         18.3241          0.2638
             0.0416          0.2638         18.0719

     Atom 11  H   pos: (  0.393197 -0.118590  2.017345)  dia sigma:           0.95
             0.9454         -0.0000         -0.0000
            -0.0000          0.9454         -0.0000
            -0.0000         -0.0000          0.9454

     Atom 12  H   pos: (  0.164693  1.005066  0.026756)  dia sigma:           1.02
             1.0167         -0.0000         -0.0000
            -0.0000          1.0167         -0.0000
            -0.0000         -0.0000          1.0167

     Atom 13  O   pos: (  0.333629  0.447887  0.529368)  dia sigma:          17.88
            18.2022         -0.3511         -0.2820
            -0.3511         17.8292          0.1581
            -0.2820          0.1581         17.6018

     Atom 14  H   pos: (  0.224647  0.527675  0.582985)  dia sigma:           1.03
             1.0318         -0.0000         -0.0000
            -0.0000          1.0318         -0.0000
            -0.0000         -0.0000          1.0318

     Atom 15  H   pos: (  0.474624  0.605299  0.518271)  dia sigma:           0.81
             0.8124         -0.0000         -0.0000
            -0.0000          0.8124         -0.0000
            -0.0000         -0.0000          0.8124

     Atom 16  O   pos: ( -0.381127  0.832362  1.541061)  dia sigma:          18.23
            18.2962          0.4172         -0.4440
             0.4172         18.3300          0.0921
            -0.4440          0.0921         18.0549

     Atom 17  H   pos: ( -0.485907  0.831993  1.644529)  dia sigma:           0.98
             0.9760         -0.0000         -0.0000
            -0.0000          0.9760         -0.0000
            -0.0000         -0.0000          0.9760

     Atom 18  H   pos: ( -0.310268  0.960675  1.559777)  dia sigma:           0.97
             0.9673         -0.0000         -0.0000
            -0.0000          0.9673         -0.0000
            -0.0000         -0.0000          0.9673

     Atom 19  O   pos: ( -0.256241  1.332553  0.514549)  dia sigma:          18.05
            18.0389         -0.1253         -0.2316
            -0.1253         18.6308          0.2306
            -0.2316          0.2306         17.4886

     Atom 20  H   pos: ( -0.187851  1.464249  0.512946)  dia sigma:           0.96
             0.9643         -0.0000         -0.0000
            -0.0000          0.9643         -0.0000
            -0.0000         -0.0000          0.9643

     Atom 21  H   pos: ( -0.155364  1.239343  0.465682)  dia sigma:           1.02
             1.0246         -0.0000         -0.0000
            -0.0000          1.0246         -0.0000
            -0.0000         -0.0000          1.0246

     Atom 22  O   pos: ( -0.056880  0.933344  1.955148)  dia sigma:          18.19
            18.0468          0.2483         -0.4516
             0.2483         18.0003          0.3250
            -0.4516          0.3250         18.5108

     Atom 23  H   pos: ( -0.164556  0.879437  2.041323)  dia sigma:           0.96
             0.9598         -0.0000         -0.0000
            -0.0000          0.9598         -0.0000
            -0.0000         -0.0000          0.9598

     Atom 24  H   pos: ( -0.047475  0.846762  1.837227)  dia sigma:           0.99
             0.9909         -0.0000         -0.0000
            -0.0000          0.9909         -0.0000
            -0.0000         -0.0000          0.9909

     Atom 25  Ca  pos: ( -0.252667  1.291146  0.877681)  dia sigma:          -4.23
            -4.2302          0.0126          0.0143
             0.0126         -4.2337          0.0071
             0.0143          0.0071         -4.2163

     Atom 26  Si  pos: ( -0.730044  1.259926  0.719203)  dia sigma:           1.94
             1.9243         -0.0371          0.0084
            -0.0371          1.9582         -0.0115
             0.0084         -0.0115          1.9429

     Atom 27  O   pos: ( -0.922072  1.195223  0.848856)  dia sigma:          17.73
            17.7961          0.0362         -0.1438
             0.0362         17.6333         -0.0688
            -0.1438         -0.0688         17.7680

     Atom 28  O   pos: ( -0.585400  1.395322  0.853814)  dia sigma:          17.83
            17.7991          0.0722          0.1304
             0.0722         17.8633          0.0907
             0.1304          0.0907         17.8152

     Atom 29  O   pos: ( -0.615317  1.059306  0.632932)  dia sigma:          18.33
            18.2657         -0.3353          0.0110
            -0.3353         18.5191          0.0349
             0.0110          0.0349         18.2116

     Atom 30  O   pos: ( -0.784883  1.371757  0.505188)  dia sigma:          18.34
            18.0185         -0.0215          0.1193
            -0.0215         18.5507         -0.2436
             0.1193         -0.2436         18.4573

     Atom 31  Ca  pos: (  0.657286 -0.104121  0.883396)  dia sigma:          -4.23
            -4.2424          0.0155         -0.0008
             0.0155         -4.2439          0.0093
            -0.0008          0.0093         -4.2054

     Atom 32  Si  pos: (  0.141899 -0.064465  0.763075)  dia sigma:           1.94
             1.9226         -0.0358         -0.0098
            -0.0358          1.9574          0.0217
            -0.0098          0.0217          1.9503

     Atom 33  O   pos: ( -0.006996 -0.199333  0.893827)  dia sigma:          17.70
            17.6732          0.0741         -0.1068
             0.0741         17.7044         -0.0932
            -0.1068         -0.0932         17.7260

     Atom 34  O   pos: (  0.333141 -0.003410  0.894534)  dia sigma:          17.83
            17.8633          0.0626          0.1575
             0.0626         17.7529          0.0686
             0.1575          0.0686         17.8588

     Atom 35  O   pos: (  0.196980 -0.180628  0.547812)  dia sigma:          18.21
            18.2806         -0.0536         -0.2224
            -0.0536         18.0045          0.2450
            -0.2224          0.2450         18.3359

     Atom 36  Ca  pos: ( -0.424215  0.840513  1.177308)  dia sigma:          -4.22
            -4.2424          0.0072         -0.0019
             0.0072         -4.2240         -0.0011
            -0.0019         -0.0011         -4.2028

     Atom 37  Si  pos: (  0.103129  0.808583  1.363680)  dia sigma:           1.91
             1.9190         -0.0285          0.0108
            -0.0285          1.9419         -0.0109
             0.0108         -0.0109          1.8729

     Atom 38  O   pos: ( -0.743636  0.953478  1.224383)  dia sigma:          17.82
            17.8308          0.1278         -0.1171
             0.1278         17.8085         -0.1229
            -0.1171         -0.1229         17.8252

     Atom 39  O   pos: ( -0.083366  0.750951  1.215249)  dia sigma:          17.80
            17.8597          0.0468          0.1983
             0.0468         17.7104          0.0976
             0.1983          0.0976         17.8266

     Atom 40  O   pos: (  0.046988  0.899342  1.580626)  dia sigma:          17.82
            17.7074         -0.0399          0.0029
            -0.0399         17.6655          0.0739
             0.0029          0.0739         18.0767

     Atom 41  Ca  pos: ( -0.713200  1.290214  1.181610)  dia sigma:          -4.21
            -4.2255         -0.0008          0.0274
            -0.0008         -4.2260          0.0083
             0.0274          0.0083         -4.1833

     Atom 42  Si  pos: ( -0.016690 -0.519296  1.362390)  dia sigma:           1.97
             1.9505         -0.0302         -0.0131
            -0.0302          2.0033          0.0011
            -0.0131          0.0011          1.9418

     Atom 43  O   pos: ( -0.363808  1.204558  1.190844)  dia sigma:          17.82
            17.8563          0.0952          0.1148
             0.0952         17.7866          0.1350
             0.1148          0.1350         17.8283

     Atom 44  O   pos: (  0.224376 -0.505469  1.340841)  dia sigma:          17.82
            17.9874          0.0979          0.0464
             0.0979         17.6940          0.0299
             0.0464          0.0299         17.7672

     Atom 45  O   pos: ( -0.080499 -0.278984  1.351697)  dia sigma:          18.34
            18.3550         -0.2230         -0.0208
            -0.2230         18.5983         -0.0204
            -0.0208         -0.0204         18.0552

     Atom 46  O   pos: (  0.934642 -0.619124  1.591091)  dia sigma:          17.74
            17.7023          0.0012         -0.1000
             0.0012         17.7062         -0.1339
            -0.1000         -0.1339         17.8261

     Atom 47  Ca  pos: (  0.245521 -0.637332  1.712905)  dia sigma:          -4.20
            -4.2074          0.0121          0.0102
             0.0121         -4.1957         -0.0306
             0.0102         -0.0306         -4.1853

     Atom 48  Ca  pos: (  0.000148 -0.146649  1.795489)  dia sigma:          -4.23
            -4.2184          0.0206         -0.0033
             0.0206         -4.2620          0.0355
            -0.0033          0.0355         -4.2222

     Atom 49  Si  pos: ( -0.811420  1.607181  0.430721)  dia sigma:           1.92
             1.9344         -0.0352         -0.0189
            -0.0352          1.9332         -0.0108
            -0.0189         -0.0108          1.8779

     Atom 50  O   pos: ( -0.828122  1.610075  0.190705)  dia sigma:          17.60
            17.5312          0.0382          0.0213
             0.0382         17.4195         -0.0046
             0.0213         -0.0046         17.8485

     Atom 51  O   pos: (  0.588079 -0.097633  0.522304)  dia sigma:          17.64
            17.7194          0.1488          0.0814
             0.1488         17.6486          0.0445
             0.0814          0.0445         17.5410

     Atom 52  O   pos: (  0.275741 -0.216753  1.580741)  dia sigma:          18.18
            18.3955          0.2899          0.1068
             0.2899         18.1687          0.4293
             0.1068          0.4293         17.9890

     Atom 53  H   pos: (  0.278393 -0.332468  1.480968)  dia sigma:           0.90
             0.9042         -0.0000         -0.0000
            -0.0000          0.9042         -0.0000
            -0.0000         -0.0000          0.9042

     Atom 54  H   pos: (  0.414208 -0.168162  1.602277)  dia sigma:           0.96
             0.9591         -0.0000         -0.0000
            -0.0000          0.9591         -0.0000
            -0.0000         -0.0000          0.9591

     Atom 55  O   pos: ( -0.519113  0.449020  1.909913)  dia sigma:          18.27
            17.7238         -0.3866         -0.0492
            -0.3866         18.2285         -0.3000
            -0.0492         -0.3000         18.8455

     Atom 56  H   pos: ( -0.582383  0.571796  1.856192)  dia sigma:           0.96
             0.9609         -0.0000         -0.0000
            -0.0000          0.9609         -0.0000
            -0.0000         -0.0000          0.9609

     Atom 57  H   pos: ( -0.676048  1.370229  0.010350)  dia sigma:           1.03
             1.0325         -0.0000         -0.0000
            -0.0000          1.0325         -0.0000
            -0.0000         -0.0000          1.0325

     Atom 58  O   pos: (  0.353369  0.614774  0.112649)  dia sigma:          17.95
            17.8064         -0.0532          0.3109
            -0.0532         18.0185          0.5338
             0.3109          0.5338         18.0383

     Atom 59  H   pos: (  0.459225  0.488759  0.078304)  dia sigma:           0.77
             0.7667         -0.0000         -0.0000
            -0.0000          0.7667         -0.0000
            -0.0000         -0.0000          0.7667

     Atom 60  H   pos: (  0.418387  0.686087  0.220910)  dia sigma:           1.05
             1.0501         -0.0000         -0.0000
            -0.0000          1.0501         -0.0000
            -0.0000         -0.0000          1.0501

     Atom 61  O   pos: ( -0.154221  0.147252  1.969282)  dia sigma:          18.23
            18.2043          0.4473         -0.4261
             0.4473         18.2649          0.0276
            -0.4261          0.0276         18.2197

     Atom 62  H   pos: ( -0.365097  1.081378  0.053635)  dia sigma:           0.94
             0.9354         -0.0000         -0.0000
            -0.0000          0.9354         -0.0000
            -0.0000         -0.0000          0.9354

     Atom 63  H   pos: ( -0.069955  0.268017  1.966202)  dia sigma:           0.98
             0.9792         -0.0000         -0.0000
            -0.0000          0.9792         -0.0000
            -0.0000         -0.0000          0.9792

     Atom 64  O   pos: (  0.030944  1.113176  0.271552)  dia sigma:          18.07
            18.1040          0.0541          0.5630
             0.0541         18.0910         -0.0978
             0.5630         -0.0978         18.0087

     Atom 65  H   pos: ( -0.042076  1.214227  0.188045)  dia sigma:           0.94
             0.9377         -0.0000         -0.0000
            -0.0000          0.9377         -0.0000
            -0.0000         -0.0000          0.9377

     Atom 66  H   pos: ( -0.872457  1.206055  0.338020)  dia sigma:           0.96
             0.9551         -0.0000         -0.0000
            -0.0000          0.9551         -0.0000
            -0.0000         -0.0000          0.9551

     Atom 67  O   pos: (  0.035837  0.145143  1.613532)  dia sigma:          18.19
            18.5350          0.2498          0.2516
             0.2498         17.7065         -0.0333
             0.2516         -0.0333         18.3413

     Atom 68  H   pos: ( -0.035531  0.139178  1.481196)  dia sigma:           0.94
             0.9409         -0.0000         -0.0000
            -0.0000          0.9409         -0.0000
            -0.0000         -0.0000          0.9409

     Atom 69  H   pos: (  0.179304  0.189844  1.584698)  dia sigma:           0.89
             0.8885         -0.0000         -0.0000
            -0.0000          0.8885         -0.0000
            -0.0000         -0.0000          0.8885

     Atom 70  O   pos: ( -0.666232  0.809562  1.814393)  dia sigma:          18.16
            18.1016         -0.1794          0.0528
            -0.1794         17.5530          0.0151
             0.0528          0.0151         18.8269

     Atom 71  H   pos: ( -0.781249  0.836787  1.718212)  dia sigma:           0.90
             0.8962         -0.0000         -0.0000
            -0.0000          0.8962         -0.0000
            -0.0000         -0.0000          0.8962

     Atom 72  H   pos: ( -0.711531  0.821557  1.952483)  dia sigma:           1.01
             1.0069         -0.0000         -0.0000
            -0.0000          1.0069         -0.0000
            -0.0000         -0.0000          1.0069

     Atom 73  Ca  pos: (  0.362519  0.371790  0.886518)  dia sigma:          -4.21
            -4.2010          0.0011          0.0135
             0.0011         -4.2002          0.0087
             0.0135          0.0087         -4.2187

     Atom 74  Si  pos: ( -0.121785  0.329620  0.700389)  dia sigma:           1.94
             1.9460         -0.0424         -0.0066
            -0.0424          1.9621         -0.0044
            -0.0066         -0.0044          1.8973

     Atom 75  O   pos: (  0.687036  0.243339  0.838143)  dia sigma:          17.72
            17.7989          0.0529         -0.1096
             0.0529         17.6134         -0.0711
            -0.1096         -0.0711         17.7528

     Atom 76  O   pos: ( -0.005941  0.498487  0.828311)  dia sigma:          17.73
            17.7017          0.0889          0.0842
             0.0889         17.7350          0.1449
             0.0842          0.1449         17.7389

     Atom 77  O   pos: (  0.037048  0.137488  0.674705)  dia sigma:          18.39
            18.3533         -0.2989          0.0112
            -0.2989         18.6013         -0.0901
             0.0112         -0.0901         18.2084

     Atom 78  O   pos: ( -0.177149  0.382813  0.470379)  dia sigma:          17.82
            17.7249          0.0373          0.0819
             0.0373         17.6905         -0.0418
             0.0819         -0.0418         18.0500

     Atom 79  Ca  pos: (  0.048712  0.834060  0.901861)  dia sigma:          -4.22
            -4.2215          0.0017          0.0059
             0.0017         -4.2248          0.0013
             0.0059          0.0013         -4.2081

     Atom 80  Si  pos: ( -0.481634  0.866713  0.714732)  dia sigma:           1.95
             1.9308         -0.0395         -0.0011
            -0.0395          1.9719          0.0018
            -0.0011          0.0018          1.9451

     Atom 81  O   pos: ( -0.619503  0.735447  0.860299)  dia sigma:          17.78
            17.7790          0.0971         -0.1290
             0.0971         17.7748         -0.0912
            -0.1290         -0.0912         17.7818

     Atom 82  O   pos: ( -0.283593  0.942139  0.827437)  dia sigma:          17.75
            17.8466          0.0498          0.1348
             0.0498         17.6592          0.0489
             0.1348          0.0489         17.7490

     Atom 83  O   pos: ( -0.429757  0.744828  0.505193)  dia sigma:          18.01
            17.8625          0.2916         -0.1063
             0.2916         18.1299          0.2099
            -0.1063          0.2099         18.0376

     Atom 84  Ca  pos: (  0.213613 -0.049074  1.226989)  dia sigma:          -4.22
            -4.2127          0.0095          0.0105
             0.0095         -4.2307          0.0181
             0.0105          0.0181         -4.2193

     Atom 85  Si  pos: ( -0.271077 -0.119486  1.365149)  dia sigma:           1.93
             1.9430         -0.0400         -0.0156
            -0.0400          1.9400          0.0053
            -0.0156          0.0053          1.9190

     Atom 86  O   pos: ( -0.172585  0.089334  1.292979)  dia sigma:          17.72
            17.6776          0.1466         -0.0224
             0.1466         17.7974         -0.0413
            -0.0224         -0.0413         17.6810

     Atom 87  O   pos: (  0.548177 -0.201706  1.231989)  dia sigma:          17.71
            17.7867          0.0562          0.1609
             0.0562         17.6291          0.0598
             0.1609          0.0598         17.7103

     Atom 88  O   pos: ( -0.326707 -0.116715  1.605347)  dia sigma:          17.63
            17.5567          0.0299         -0.0330
             0.0299         17.4868         -0.0302
            -0.0330         -0.0302         17.8379

     Atom 89  Ca  pos: ( -0.149704  0.399958  1.159523)  dia sigma:          -4.21
            -4.2338          0.0056          0.0119
             0.0056         -4.2223          0.0101
             0.0119          0.0101         -4.1882

     Atom 90  Si  pos: (  0.333454  0.403957  1.326035)  dia sigma:           1.96
             1.9674         -0.0135          0.0019
            -0.0135          1.9641          0.0248
             0.0019          0.0248          1.9591

     Atom 91  O   pos: (  0.182288  0.293525  1.168985)  dia sigma:          17.85
            17.8665          0.0861          0.1147
             0.0861         17.8481          0.1075
             0.1147          0.1075         17.8308

     Atom 92  O   pos: ( -0.476313  0.494488  1.190868)  dia sigma:          17.85
            17.9236          0.1109         -0.1524
             0.1109         17.7754         -0.0497
            -0.1524         -0.0497         17.8585

     Atom 93  O   pos: (  0.215044  0.593957  1.427223)  dia sigma:          18.28
            18.2124         -0.2826         -0.0489
            -0.2826         18.5349         -0.0025
            -0.0489         -0.0025         18.0822

     Atom 94  O   pos: (  0.381864  0.238734  1.495278)  dia sigma:          17.84
            17.7469          0.0037         -0.0360
             0.0037         17.9210         -0.1665
            -0.0360         -0.1665         17.8488

     Atom 95  Ca  pos: (  0.040470  0.494502  0.241266)  dia sigma:          -4.22
            -4.2118          0.0026          0.0170
             0.0026         -4.1908          0.0152
             0.0170          0.0152         -4.2460

     Atom 96  Ca  pos: ( -0.375637  0.216121  1.694948)  dia sigma:          -4.22
            -4.2194          0.0148         -0.0359
             0.0148         -4.2236         -0.0106
            -0.0359         -0.0106         -4.2189

     Atom 97  Ca  pos: (  0.537932  0.219075  0.386783)  dia sigma:          -4.22
            -4.2199         -0.0055         -0.0073
            -0.0055         -4.2160          0.0129
            -0.0073          0.0129         -4.2143

     Atom 98  O   pos: (  0.092157 -0.437922  1.951487)  dia sigma:          17.85
            18.3008          0.3326         -0.1225
             0.3326         17.6883         -0.1087
            -0.1225         -0.1087         17.5497

     Atom 99  H   pos: ( -0.039864 -0.496630  1.977172)  dia sigma:           1.01
             1.0099         -0.0000         -0.0000
            -0.0000          1.0099         -0.0000
            -0.0000         -0.0000          1.0099

     Atom100  O   pos: (  0.584321  0.332373  0.068388)  dia sigma:          17.75
            17.4444         -0.0046          0.1823
            -0.0046         17.8227          0.5161
             0.1823          0.5161         17.9800

     Atom101  H   pos: (  0.685023 -0.667731  1.995936)  dia sigma:           1.06
             1.0639         -0.0000         -0.0000
            -0.0000          1.0639         -0.0000
            -0.0000         -0.0000          1.0639

     Atom102  O   pos: (  0.574583 -0.536314  1.637995)  dia sigma:          18.07
            18.1207         -0.1314         -0.0353
            -0.1314         18.5849          0.1337
            -0.0353          0.1337         17.5097

     Atom103  H   pos: (  0.597881 -0.391840  1.653253)  dia sigma:           1.00
             0.9974         -0.0000         -0.0000
            -0.0000          0.9974         -0.0000
            -0.0000         -0.0000          0.9974

     Atom104  H   pos: (  0.720629 -0.589101  1.627691)  dia sigma:           0.86
             0.8596         -0.0000         -0.0000
            -0.0000          0.8596         -0.0000
            -0.0000         -0.0000          0.8596

     Atom105  O   pos: ( -0.193672  0.485894  1.556350)  dia sigma:          18.21
            18.7609         -0.2067          0.1791
            -0.2067         18.3288         -0.0126
             0.1791         -0.0126         17.5535

     Atom106  H   pos: ( -0.250732  0.623930  1.550332)  dia sigma:           0.93
             0.9344         -0.0000         -0.0000
            -0.0000          0.9344         -0.0000
            -0.0000         -0.0000          0.9344

     Atom107  H   pos: ( -0.050417  0.500555  1.577455)  dia sigma:           1.01
             1.0140         -0.0000         -0.0000
            -0.0000          1.0140         -0.0000
            -0.0000         -0.0000          1.0140

     Atom108  O   pos: (  0.029503  0.777556  0.521380)  dia sigma:          18.03
            18.2648          0.2688         -0.1474
             0.2688         18.1762         -0.5264
            -0.1474         -0.5264         17.6432

     Atom109  H   pos: ( -0.107278  0.731103  0.541931)  dia sigma:           1.01
             1.0125         -0.0000         -0.0000
            -0.0000          1.0125         -0.0000
            -0.0000         -0.0000          1.0125

     Atom110  H   pos: (  0.018049  0.899328  0.440222)  dia sigma:           1.00
             0.9988         -0.0000         -0.0000
            -0.0000          0.9988         -0.0000
            -0.0000         -0.0000          0.9988

     Atom111  O   pos: ( -0.212248  0.749887  0.185482)  dia sigma:          18.10
            17.8479          0.3878         -0.4900
             0.3878         18.4556         -0.0800
            -0.4900         -0.0800         18.0001

     Atom112  H   pos: ( -0.296522  0.747438  0.309314)  dia sigma:           0.94
             0.9390         -0.0000         -0.0000
            -0.0000          0.9390         -0.0000
            -0.0000         -0.0000          0.9390

     Atom113  H   pos: ( -0.164636  0.886429  0.181620)  dia sigma:           1.05
             1.0492         -0.0000         -0.0000
            -0.0000          1.0492         -0.0000
            -0.0000         -0.0000          1.0492

     Atom114  O   pos: ( -0.496459  1.152567  0.241515)  dia sigma:          18.10
            17.7272          0.6199         -0.0885
             0.6199         18.3692         -0.0674
            -0.0885         -0.0674         18.2153

     Atom115  H   pos: ( -0.426837  1.256574  0.318919)  dia sigma:           0.99
             0.9889         -0.0000         -0.0000
            -0.0000          0.9889         -0.0000
            -0.0000         -0.0000          0.9889

     Atom116  H   pos: ( -0.545583  1.068228  0.349721)  dia sigma:           1.01
             1.0138         -0.0000         -0.0000
            -0.0000          1.0138         -0.0000
            -0.0000         -0.0000          1.0138

     Paramagnetic contribution in ppm:

     Atom  1  O   pos: ( -0.121434  1.404828  0.056489)  para sigma:         -29.57
           -18.6523          7.7714          6.5363
            12.6865        -23.9614          5.4956
            11.2628          4.9226        -46.1055

     Atom  2  H   pos: ( -0.004672  1.493401  0.102576)  para sigma:           0.00
             0.0000          0.0000          0.0000
             0.0000          0.0000          0.0000
             0.0000          0.0000          0.0000

     Atom  3  H   pos: ( -0.242178  1.477935  0.096734)  para sigma:           0.00
             0.0000          0.0000          0.0000
             0.0000          0.0000          0.0000
             0.0000          0.0000          0.0000

     Atom  4  O   pos: (  0.184474  0.160414  0.264717)  para sigma:         -23.61
           -36.0281          1.7791          4.7354
             4.2622        -18.5337         10.2401
             1.7052          4.0319        -16.2793

     Atom  5  H   pos: (  0.116981  0.109555  0.383790)  para sigma:           0.00
             0.0000          0.0000          0.0000
             0.0000          0.0000          0.0000
             0.0000          0.0000          0.0000

     Atom  6  H   pos: (  0.163773  0.065551  0.154785)  para sigma:           0.00
             0.0000          0.0000          0.0000
             0.0000          0.0000          0.0000
             0.0000          0.0000          0.0000

     Atom  7  O   pos: ( -0.428885  1.665150  0.168155)  para sigma:         -26.13
            -8.7927          4.4177         -8.0567
             4.8526        -50.1026          4.4274
           -10.1608          6.1774        -19.4964

     Atom  8  H   pos: ( -0.572388  1.641855  0.135526)  para sigma:           0.00
             0.0000          0.0000          0.0000
             0.0000          0.0000          0.0000
             0.0000          0.0000          0.0000

     Atom  9  H   pos: ( -0.441347  1.696333  0.311306)  para sigma:           0.00
             0.0000          0.0000          0.0000
             0.0000          0.0000          0.0000
             0.0000          0.0000          0.0000

     Atom 10  O   pos: (  0.321358 -0.002614  1.956093)  para sigma:         -12.91
           -24.5248        -13.1581          3.9600
           -15.7067         -0.3997          1.1681
             1.7025          2.1131        -13.7942

     Atom 11  H   pos: (  0.393197 -0.118590  2.017345)  para sigma:           0.00
             0.0000          0.0000          0.0000
             0.0000          0.0000          0.0000
             0.0000          0.0000          0.0000

     Atom 12  H   pos: (  0.164693  1.005066  0.026756)  para sigma:           0.00
             0.0000          0.0000          0.0000
             0.0000          0.0000          0.0000
             0.0000          0.0000          0.0000

     Atom 13  O   pos: (  0.333629  0.447887  0.529368)  para sigma:         -70.23
           -79.8916          6.1996         -3.4029
            -7.7188        -60.7073          1.8503
           -14.5136          2.4659        -70.0986

     Atom 14  H   pos: (  0.224647  0.527675  0.582985)  para sigma:           0.00
             0.0000          0.0000          0.0000
             0.0000          0.0000          0.0000
             0.0000          0.0000          0.0000

     Atom 15  H   pos: (  0.474624  0.605299  0.518271)  para sigma:           0.00
             0.0000          0.0000          0.0000
             0.0000          0.0000          0.0000
             0.0000          0.0000          0.0000

     Atom 16  O   pos: ( -0.381127  0.832362  1.541061)  para sigma:         -29.78
           -29.6091          8.4865         -9.8711
             5.9568        -20.9205          1.2884
           -10.9722         -0.8317        -38.8223

     Atom 17  H   pos: ( -0.485907  0.831993  1.644529)  para sigma:           0.00
             0.0000          0.0000          0.0000
             0.0000          0.0000          0.0000
             0.0000          0.0000          0.0000

     Atom 18  H   pos: ( -0.310268  0.960675  1.559777)  para sigma:           0.00
             0.0000          0.0000          0.0000
             0.0000          0.0000          0.0000
             0.0000          0.0000          0.0000

     Atom 19  O   pos: ( -0.256241  1.332553  0.514549)  para sigma:         -24.47
           -29.8084          7.3236         -0.4015
             3.8019        -14.1830          8.2647
            -2.3062         10.2446        -29.4330

     Atom 20  H   pos: ( -0.187851  1.464249  0.512946)  para sigma:           0.00
             0.0000          0.0000          0.0000
             0.0000          0.0000          0.0000
             0.0000          0.0000          0.0000

     Atom 21  H   pos: ( -0.155364  1.239343  0.465682)  para sigma:           0.00
             0.0000          0.0000          0.0000
             0.0000          0.0000          0.0000
             0.0000          0.0000          0.0000

     Atom 22  O   pos: ( -0.056880  0.933344  1.955148)  para sigma:         -22.57
           -30.8607          7.6285        -12.5087
             8.9058        -35.6212         -4.0977
           -19.9262         -1.2823         -1.2413

     Atom 23  H   pos: ( -0.164556  0.879437  2.041323)  para sigma:           0.00
             0.0000          0.0000          0.0000
             0.0000          0.0000          0.0000
             0.0000          0.0000          0.0000

     Atom 24  H   pos: ( -0.047475  0.846762  1.837227)  para sigma:           0.00
             0.0000          0.0000          0.0000
             0.0000          0.0000          0.0000
             0.0000          0.0000          0.0000

     Atom 25  Ca  pos: ( -0.252667  1.291146  0.877681)  para sigma:        -492.74
          -495.8483         -8.3106        -16.4804
            -8.5524       -487.8258         -6.7137
           -17.3206         -9.4261       -494.5401

     Atom 26  Si  pos: ( -0.730044  1.259926  0.719203)  para sigma:        -401.98
          -378.9786         27.0783         -6.9967
            26.3748       -416.1317          7.8921
            -2.0247          5.0098       -410.8178

     Atom 27  O   pos: ( -0.922072  1.195223  0.848856)  para sigma:         -90.38
           -63.1143         -0.2130        -11.3488
            -4.7974        -92.3748         -4.1728
            -2.6133         -3.1095       -115.6535

     Atom 28  O   pos: ( -0.585400  1.395322  0.853814)  para sigma:        -102.29
           -99.5807          2.1637          4.4927
             4.2637        -87.3991          3.7707
             1.4488         -1.0428       -119.8928

     Atom 29  O   pos: ( -0.615317  1.059306  0.632932)  para sigma:         -64.49
           -74.4190        -23.8254         -1.1123
           -24.5843        -45.7779          1.1385
            -1.3943         -0.7458        -73.2848

     Atom 30  O   pos: ( -0.784883  1.371757  0.505188)  para sigma:         -68.23
           -84.8857         -9.1410         11.5096
            -5.2086        -57.5558        -12.7869
             8.9274        -12.1282        -62.2418

     Atom 31  Ca  pos: (  0.657286 -0.104121  0.883396)  para sigma:        -477.01
          -464.3078        -14.9909          0.8434
           -15.3503       -469.3261         -7.0314
             1.6346         -7.6429       -497.4034

     Atom 32  Si  pos: (  0.141899 -0.064465  0.763075)  para sigma:        -400.89
          -381.8681         25.5689          3.7221
            31.3983       -409.8296        -16.0096
             3.3658         -6.7906       -410.9859

     Atom 33  O   pos: ( -0.006996 -0.199333  0.893827)  para sigma:         -91.04
           -81.7908          3.9451         -4.2973
             7.2063        -76.5499         -2.5442
            -0.1983          1.2303       -114.7814

     Atom 34  O   pos: (  0.333141 -0.003410  0.894534)  para sigma:        -105.52
           -85.0150         -2.0508          1.9211
            -7.1382       -120.1255          1.2053
            -2.8028          2.7936       -111.4245

     Atom 35  O   pos: (  0.196980 -0.180628  0.547812)  para sigma:         -70.91
           -70.4381         -7.0019        -13.1358
            -9.6629        -71.8695         11.1429
           -13.0316         10.2456        -70.4349

     Atom 36  Ca  pos: ( -0.424215  0.840513  1.177308)  para sigma:        -476.34
          -458.8152        -16.4740         -2.7758
           -15.5797       -467.4083         -2.5354
            -1.7335          0.3828       -502.8050

     Atom 37  Si  pos: (  0.103129  0.808583  1.363680)  para sigma:        -404.34
          -402.9285         18.6369         -5.3285
            19.5036       -425.7559         10.2058
           -11.2700         14.9953       -384.3340

     Atom 38  O   pos: ( -0.743636  0.953478  1.224383)  para sigma:        -108.13
          -103.1345          1.5634        -11.3375
             3.9920        -85.2453         -9.1958
            -7.5205         -4.6938       -136.0233

     Atom 39  O   pos: ( -0.083366  0.750951  1.215249)  para sigma:        -110.07
           -96.5658         -1.9616         -0.5218
            -4.9778       -112.3896         -5.0148
           -10.0445         -6.0251       -121.2514

     Atom 40  O   pos: (  0.046988  0.899342  1.580626)  para sigma:         -95.17
          -115.1732         -9.2239         -3.3589
           -10.2147        -79.6137         36.2370
            -2.6402         27.0874        -90.7177

     Atom 41  Ca  pos: ( -0.713200  1.290214  1.181610)  para sigma:        -484.74
          -479.8869        -12.9874        -25.2027
           -13.0212       -468.4183          0.5661
           -22.9909          1.7315       -505.9209

     Atom 42  Si  pos: ( -0.016690 -0.519296  1.362390)  para sigma:        -410.20
          -404.1765         13.6083          2.1227
            20.4230       -435.1199          4.5787
             4.0024          9.3256       -391.3155

     Atom 43  O   pos: ( -0.363808  1.204558  1.190844)  para sigma:        -104.46
          -110.0894          4.6911          2.1100
             7.3773       -118.1139          5.5486
             0.8446          6.5756        -85.1906

     Atom 44  O   pos: (  0.224376 -0.505469  1.340841)  para sigma:         -90.71
           -67.1564         -2.7945        -22.3376
            -7.6526       -107.0743         11.1607
           -29.0076         11.5741        -97.8891

     Atom 45  O   pos: ( -0.080499 -0.278984  1.351697)  para sigma:         -71.92
           -74.7314        -17.3549         -2.1122
           -18.7984        -55.8678          2.2642
            -3.6622          2.1113        -85.1698

     Atom 46  O   pos: (  0.934642 -0.619124  1.591091)  para sigma:         -96.33
           -75.0416         -3.1073          8.0277
             5.7825       -104.0142         -3.0876
             9.6241         -2.9800       -109.9480

     Atom 47  Ca  pos: (  0.245521 -0.637332  1.712905)  para sigma:        -488.71
          -470.0235         -2.4479        -17.1895
            -8.1490       -480.8217         31.1288
           -13.8062         33.2144       -515.2819

     Atom 48  Ca  pos: (  0.000148 -0.146649  1.795489)  para sigma:        -459.89
          -470.9400        -18.0258         18.4587
           -18.6088       -429.2260        -41.5262
            20.3579        -42.7479       -479.4953

     Atom 49  Si  pos: ( -0.811420  1.607181  0.430721)  para sigma:        -410.96
          -420.0216         23.3646         26.4947
            20.7048       -433.7078         20.6382
            20.4689          6.6857       -379.1410

     Atom 50  O   pos: ( -0.828122  1.610075  0.190705)  para sigma:         -66.68
           -69.4863          9.1838         15.6642
             5.8198        -85.9415          5.6571
            13.7834          6.0915        -44.6256

     Atom 51  O   pos: (  0.588079 -0.097633  0.522304)  para sigma:         -95.09
          -110.2507          0.2717          1.5470
             4.4537        -81.4024         -9.5728
             4.9438        -11.2991        -93.6285

     Atom 52  O   pos: (  0.275741 -0.216753  1.580741)  para sigma:         -43.87
           -41.5231          4.2267         -3.7158
            11.2798        -45.7916         15.8892
             0.3763         18.0249        -44.2956

     Atom 53  H   pos: (  0.278393 -0.332468  1.480968)  para sigma:           0.00
             0.0000          0.0000          0.0000
             0.0000          0.0000          0.0000
             0.0000          0.0000          0.0000

     Atom 54  H   pos: (  0.414208 -0.168162  1.602277)  para sigma:           0.00
             0.0000          0.0000          0.0000
             0.0000          0.0000          0.0000
             0.0000          0.0000          0.0000

     Atom 55  O   pos: ( -0.519113  0.449020  1.909913)  para sigma:         -16.59
           -34.3973        -17.6220         -8.4435
           -19.6677         -6.0609          4.2344
            -6.3988          0.8329         -9.3137

     Atom 56  H   pos: ( -0.582383  0.571796  1.856192)  para sigma:           0.00
             0.0000          0.0000          0.0000
             0.0000          0.0000          0.0000
             0.0000          0.0000          0.0000

     Atom 57  H   pos: ( -0.676048  1.370229  0.010350)  para sigma:           0.00
             0.0000          0.0000          0.0000
             0.0000          0.0000          0.0000
             0.0000          0.0000          0.0000

     Atom 58  O   pos: (  0.353369  0.614774  0.112649)  para sigma:         -42.98
           -39.5742        -20.7648         -7.2481
           -18.6325        -30.7500         -1.1896
            -9.8065         -4.5289        -58.6280

     Atom 59  H   pos: (  0.459225  0.488759  0.078304)  para sigma:           0.00
             0.0000          0.0000          0.0000
             0.0000          0.0000          0.0000
             0.0000          0.0000          0.0000

     Atom 60  H   pos: (  0.418387  0.686087  0.220910)  para sigma:           0.00
             0.0000          0.0000          0.0000
             0.0000          0.0000          0.0000
             0.0000          0.0000          0.0000

     Atom 61  O   pos: ( -0.154221  0.147252  1.969282)  para sigma:         -38.23
           -48.5078          5.5630         -4.9837
             2.9020        -41.6537         10.0381
           -11.7127          5.8519        -24.5322

     Atom 62  H   pos: ( -0.365097  1.081378  0.053635)  para sigma:           0.00
             0.0000          0.0000          0.0000
             0.0000          0.0000          0.0000
             0.0000          0.0000          0.0000

     Atom 63  H   pos: ( -0.069955  0.268017  1.966202)  para sigma:           0.00
             0.0000          0.0000          0.0000
             0.0000          0.0000          0.0000
             0.0000          0.0000          0.0000

     Atom 64  O   pos: (  0.030944  1.113176  0.271552)  para sigma:         -30.82
           -35.6661         -2.0698         12.9242
            -0.1728        -27.4424         -1.7577
            12.8217         -2.2152        -29.3555

     Atom 65  H   pos: ( -0.042076  1.214227  0.188045)  para sigma:           0.00
             0.0000          0.0000          0.0000
             0.0000          0.0000          0.0000
             0.0000          0.0000          0.0000

     Atom 66  H   pos: ( -0.872457  1.206055  0.338020)  para sigma:           0.00
             0.0000          0.0000          0.0000
             0.0000          0.0000          0.0000
             0.0000          0.0000          0.0000

     Atom 67  O   pos: (  0.035837  0.145143  1.613532)  para sigma:         -55.29
           -53.2180         10.3504          1.9577
            13.9397        -58.2890        -11.6575
             7.4587         -5.5502        -54.3735

     Atom 68  H   pos: ( -0.035531  0.139178  1.481196)  para sigma:           0.00
             0.0000          0.0000          0.0000
             0.0000          0.0000          0.0000
             0.0000          0.0000          0.0000

     Atom 69  H   pos: (  0.179304  0.189844  1.584698)  para sigma:           0.00
             0.0000          0.0000          0.0000
             0.0000          0.0000          0.0000
             0.0000          0.0000          0.0000

     Atom 70  O   pos: ( -0.666232  0.809562  1.814393)  para sigma:         -24.54
           -19.5277        -13.2025         10.0904
           -12.6213        -42.9120        -10.9774
             9.8799         -6.0146        -11.1767

     Atom 71  H   pos: ( -0.781249  0.836787  1.718212)  para sigma:           0.00
             0.0000          0.0000          0.0000
             0.0000          0.0000          0.0000
             0.0000          0.0000          0.0000

     Atom 72  H   pos: ( -0.711531  0.821557  1.952483)  para sigma:           0.00
             0.0000          0.0000          0.0000
             0.0000          0.0000          0.0000
             0.0000          0.0000          0.0000

     Atom 73  Ca  pos: (  0.362519  0.371790  0.886518)  para sigma:        -476.04
          -485.1232        -13.2110        -19.5907
           -11.1041       -484.0632        -14.3989
           -18.7560        -19.3643       -458.9336

     Atom 74  Si  pos: ( -0.121785  0.329620  0.700389)  para sigma:        -405.68
          -413.9212         28.5358          4.0833
            27.9152       -419.6737          6.2369
            11.2423         -1.7192       -383.4436

     Atom 75  O   pos: (  0.687036  0.243339  0.838143)  para sigma:         -97.90
           -87.4566          0.0588        -10.3497
             0.3761        -89.2163         -3.2779
            -4.5463         -1.2235       -117.0250

     Atom 76  O   pos: ( -0.005941  0.498487  0.828311)  para sigma:         -93.20
          -106.5861         11.5584          1.4062
            15.8178        -68.5439         11.5484
            -0.7752          3.7511       -104.4706

     Atom 77  O   pos: (  0.037048  0.137488  0.674705)  para sigma:         -63.78
           -68.7398        -25.3932          1.7652
           -25.9528        -46.7719         -6.9611
             1.2663         -5.6405        -75.8261

     Atom 78  O   pos: ( -0.177149  0.382813  0.470379)  para sigma:        -122.54
           -99.2658         31.6552         -9.5636
            29.4953       -139.4103         -6.0584
            -4.1180         -4.2298       -128.9375

     Atom 79  Ca  pos: (  0.048712  0.834060  0.901861)  para sigma:        -478.18
          -480.4170        -14.4045        -12.1354
           -13.8121       -466.2993        -11.8303
           -13.6620         -7.0755       -487.8268

     Atom 80  Si  pos: ( -0.481634  0.866713  0.714732)  para sigma:        -407.75
          -391.4721         31.1658          4.6281
            29.7077       -423.3386         -6.9888
            -0.9172          6.1058       -408.4431

     Atom 81  O   pos: ( -0.619503  0.735447  0.860299)  para sigma:         -98.78
           -89.5566         -0.8363        -14.8342
             1.7301        -84.5081         -7.1334
            -9.2567         -2.2396       -122.2873

     Atom 82  O   pos: ( -0.283593  0.942139  0.827437)  para sigma:         -90.72
           -78.4900          3.2802          8.9744
             0.4118        -87.2619          6.0281
             4.2614          6.0599       -106.4158

     Atom 83  O   pos: ( -0.429757  0.744828  0.505193)  para sigma:         -64.66
           -71.1373          6.0108         -9.3990
            11.8886        -63.1869         12.8636
            -6.1383         14.4670        -59.6696

     Atom 84  Ca  pos: (  0.213613 -0.049074  1.226989)  para sigma:        -437.19
          -440.7429         -9.6797         -2.8133
            -8.7645       -427.7446         -9.9722
            -3.0992        -10.7475       -443.0736

     Atom 85  Si  pos: ( -0.271077 -0.119486  1.365149)  para sigma:        -411.87
          -415.9538         34.8206          9.8205
            28.2900       -418.7301          0.0895
             8.3006         -2.9626       -400.9393

     Atom 86  O   pos: ( -0.172585  0.089334  1.292979)  para sigma:         -86.11
          -105.1873         14.1624          7.4821
            18.5664        -65.2017        -15.3388
             3.3741        -13.1061        -87.9504

     Atom 87  O   pos: (  0.548177 -0.201706  1.231989)  para sigma:         -92.60
           -86.9507          4.8877         14.4689
             4.8356        -87.5711          6.5349
            10.9280          4.6502       -103.2691

     Atom 88  O   pos: ( -0.326707 -0.116715  1.605347)  para sigma:         -98.94
           -98.9004         -0.4850          5.0960
            -1.2244        -84.2875         11.7685
             3.0261          8.8446       -113.6261

     Atom 89  Ca  pos: ( -0.149704  0.399958  1.159523)  para sigma:        -480.75
          -467.5018        -17.8201         -7.2180
           -20.4312       -466.7639         -8.8645
            -3.8153        -12.8152       -507.9943

     Atom 90  Si  pos: (  0.333454  0.403957  1.326035)  para sigma:        -404.78
          -405.9076          5.9116         -5.8609
             6.9338       -410.6107        -11.6098
             0.8077        -25.4535       -397.8081

     Atom 91  O   pos: (  0.182288  0.293525  1.168985)  para sigma:        -131.38
          -125.7124        -10.0848         -7.2974
           -10.0500       -123.8174         -7.5068
           -13.3374        -10.2502       -144.6109

     Atom 92  O   pos: ( -0.476313  0.494488  1.190868)  para sigma:        -107.77
           -84.2471         -2.7331         -9.7189
            -7.2996       -100.3836         -3.0368
            -0.1349         -0.7341       -138.6764

     Atom 93  O   pos: (  0.215044  0.593957  1.427223)  para sigma:         -64.44
           -69.7257        -22.8304         -6.3990
           -21.4937        -44.1514          5.7656
            -5.7959          7.0861        -79.4558

     Atom 94  O   pos: (  0.381864  0.238734  1.495278)  para sigma:        -100.48
           -76.4917        -11.9468         41.1349
            -2.5354       -138.2966        -12.9278
            34.4547        -20.8876        -86.6575

     Atom 95  Ca  pos: (  0.040470  0.494502  0.241266)  para sigma:        -492.57
          -488.7481         20.4751        -17.7417
            18.1857       -528.3821        -19.9752
           -22.1951        -19.2316       -460.5856

     Atom 96  Ca  pos: ( -0.375637  0.216121  1.694948)  para sigma:        -489.49
          -496.8163        -10.0974         33.6954
           -10.2251       -478.5506          1.8786
            36.0130          7.7228       -493.1024

     Atom 97  Ca  pos: (  0.537932  0.219075  0.386783)  para sigma:        -497.78
          -519.3528         -2.9856         -2.7255
            -4.4667       -471.6125        -30.2594
             0.4314        -31.3848       -502.3684

     Atom 98  O   pos: (  0.092157 -0.437922  1.951487)  para sigma:        -109.24
          -173.6124        -33.7569         18.8630
           -33.3831        -93.3352          6.0102
            14.3429          3.7944        -60.7622

     Atom 99  H   pos: ( -0.039864 -0.496630  1.977172)  para sigma:           0.00
             0.0000          0.0000          0.0000
             0.0000          0.0000          0.0000
             0.0000          0.0000          0.0000

     Atom100  O   pos: (  0.584321  0.332373  0.068388)  para sigma:         -43.36
           -46.6431        -17.2943        -16.1581
           -14.9905        -54.8062        -28.9587
            -7.4064        -12.9715        -28.6271

     Atom101  H   pos: (  0.685023 -0.667731  1.995936)  para sigma:           0.00
             0.0000          0.0000          0.0000
             0.0000          0.0000          0.0000
             0.0000          0.0000          0.0000

     Atom102  O   pos: (  0.574583 -0.536314  1.637995)  para sigma:         -39.32
           -12.4357         -2.9565         -6.6925
            -3.8279        -46.1102         -1.7470
            -5.3872         -1.7815        -59.4229

     Atom103  H   pos: (  0.597881 -0.391840  1.653253)  para sigma:           0.00
             0.0000          0.0000          0.0000
             0.0000          0.0000          0.0000
             0.0000          0.0000          0.0000

     Atom104  H   pos: (  0.720629 -0.589101  1.627691)  para sigma:           0.00
             0.0000          0.0000          0.0000
             0.0000          0.0000          0.0000
             0.0000          0.0000          0.0000

     Atom105  O   pos: ( -0.193672  0.485894  1.556350)  para sigma:         -30.11
           -28.5034         -0.7354          0.5717
            -4.4200        -13.7275         -6.1218
             1.0349         -9.0766        -48.1036

     Atom106  H   pos: ( -0.250732  0.623930  1.550332)  para sigma:           0.00
             0.0000          0.0000          0.0000
             0.0000          0.0000          0.0000
             0.0000          0.0000          0.0000

     Atom107  H   pos: ( -0.050417  0.500555  1.577455)  para sigma:           0.00
             0.0000          0.0000          0.0000
             0.0000          0.0000          0.0000
             0.0000          0.0000          0.0000

     Atom108  O   pos: (  0.029503  0.777556  0.521380)  para sigma:         -22.96
           -21.5138          7.3116         -0.4243
            12.6082        -19.7285        -18.5692
            -0.1788        -19.9404        -27.6452

     Atom109  H   pos: ( -0.107278  0.731103  0.541931)  para sigma:           0.00
             0.0000          0.0000          0.0000
             0.0000          0.0000          0.0000
             0.0000          0.0000          0.0000

     Atom110  H   pos: (  0.018049  0.899328  0.440222)  para sigma:           0.00
             0.0000          0.0000          0.0000
             0.0000          0.0000          0.0000
             0.0000          0.0000          0.0000

     Atom111  O   pos: ( -0.212248  0.749887  0.185482)  para sigma:         -30.72
           -30.6252         10.2990         -7.1659
             9.1194        -30.1730         -9.7494
            -6.9630         -7.6719        -31.3673

     Atom112  H   pos: ( -0.296522  0.747438  0.309314)  para sigma:           0.00
             0.0000          0.0000          0.0000
             0.0000          0.0000          0.0000
             0.0000          0.0000          0.0000

     Atom113  H   pos: ( -0.164636  0.886429  0.181620)  para sigma:           0.00
             0.0000          0.0000          0.0000
             0.0000          0.0000          0.0000
             0.0000          0.0000          0.0000

     Atom114  O   pos: ( -0.496459  1.152567  0.241515)  para sigma:         -16.36
           -24.0549         17.0486         -4.9109
            16.4708        -15.1784          7.1964
            -5.6006          1.6162         -9.8528

     Atom115  H   pos: ( -0.426837  1.256574  0.318919)  para sigma:           0.00
             0.0000          0.0000          0.0000
             0.0000          0.0000          0.0000
             0.0000          0.0000          0.0000

     Atom116  H   pos: ( -0.545583  1.068228  0.349721)  para sigma:           0.00
             0.0000          0.0000          0.0000
             0.0000          0.0000          0.0000
             0.0000          0.0000          0.0000

     Paramagnetic US occ-occ contribution in ppm:

     Atom  1  O   pos: ( -0.121434  1.404828  0.056489)  para_oo sigma:          -1.12
            -1.1451          0.0907          0.0988
             0.0858         -0.9895         -0.0292
             0.1561         -0.0129         -1.2334

     Atom  2  H   pos: ( -0.004672  1.493401  0.102576)  para_oo sigma:           0.00
             0.0000          0.0000          0.0000
             0.0000          0.0000          0.0000
             0.0000          0.0000          0.0000

     Atom  3  H   pos: ( -0.242178  1.477935  0.096734)  para_oo sigma:           0.00
             0.0000          0.0000          0.0000
             0.0000          0.0000          0.0000
             0.0000          0.0000          0.0000

     Atom  4  O   pos: (  0.184474  0.160414  0.264717)  para_oo sigma:          -0.37
            -0.6244          0.0495         -0.0365
             0.0344         -0.5887          0.1702
            -0.0372          0.1825          0.1039

     Atom  5  H   pos: (  0.116981  0.109555  0.383790)  para_oo sigma:           0.00
             0.0000          0.0000          0.0000
             0.0000          0.0000          0.0000
             0.0000          0.0000          0.0000

     Atom  6  H   pos: (  0.163773  0.065551  0.154785)  para_oo sigma:           0.00
             0.0000          0.0000          0.0000
             0.0000          0.0000          0.0000
             0.0000          0.0000          0.0000

     Atom  7  O   pos: ( -0.428885  1.665150  0.168155)  para_oo sigma:          -0.99
            -0.8262         -0.0443         -0.1803
            -0.0610         -1.0447         -0.1191
            -0.1958         -0.0715         -1.1099

     Atom  8  H   pos: ( -0.572388  1.641855  0.135526)  para_oo sigma:           0.00
             0.0000          0.0000          0.0000
             0.0000          0.0000          0.0000
             0.0000          0.0000          0.0000

     Atom  9  H   pos: ( -0.441347  1.696333  0.311306)  para_oo sigma:           0.00
             0.0000          0.0000          0.0000
             0.0000          0.0000          0.0000
             0.0000          0.0000          0.0000

     Atom 10  O   pos: (  0.321358 -0.002614  1.956093)  para_oo sigma:          -0.58
            -0.7143         -0.2843         -0.0959
            -0.2441         -0.3546         -0.0724
            -0.0914         -0.0415         -0.6752

     Atom 11  H   pos: (  0.393197 -0.118590  2.017345)  para_oo sigma:           0.00
             0.0000          0.0000          0.0000
             0.0000          0.0000          0.0000
             0.0000          0.0000          0.0000

     Atom 12  H   pos: (  0.164693  1.005066  0.026756)  para_oo sigma:           0.00
             0.0000          0.0000          0.0000
             0.0000          0.0000          0.0000
             0.0000          0.0000          0.0000

     Atom 13  O   pos: (  0.333629  0.447887  0.529368)  para_oo sigma:           0.12
             0.4492          0.3737         -0.0249
             0.4519          0.1918         -0.0693
             0.0739         -0.1350         -0.2879

     Atom 14  H   pos: (  0.224647  0.527675  0.582985)  para_oo sigma:           0.00
             0.0000          0.0000          0.0000
             0.0000          0.0000          0.0000
             0.0000          0.0000          0.0000

     Atom 15  H   pos: (  0.474624  0.605299  0.518271)  para_oo sigma:           0.00
             0.0000          0.0000          0.0000
             0.0000          0.0000          0.0000
             0.0000          0.0000          0.0000

     Atom 16  O   pos: ( -0.381127  0.832362  1.541061)  para_oo sigma:          -0.74
            -0.6255          0.0540         -0.2215
             0.0497         -0.5286         -0.0138
            -0.1759         -0.0600         -1.0692

     Atom 17  H   pos: ( -0.485907  0.831993  1.644529)  para_oo sigma:           0.00
             0.0000          0.0000          0.0000
             0.0000          0.0000          0.0000
             0.0000          0.0000          0.0000

     Atom 18  H   pos: ( -0.310268  0.960675  1.559777)  para_oo sigma:           0.00
             0.0000          0.0000          0.0000
             0.0000          0.0000          0.0000
             0.0000          0.0000          0.0000

     Atom 19  O   pos: ( -0.256241  1.332553  0.514549)  para_oo sigma:          -0.55
            -0.5411          0.0299          0.0793
             0.0234         -0.2843          0.1355
             0.0926          0.1193         -0.8199

     Atom 20  H   pos: ( -0.187851  1.464249  0.512946)  para_oo sigma:           0.00
             0.0000          0.0000          0.0000
             0.0000          0.0000          0.0000
             0.0000          0.0000          0.0000

     Atom 21  H   pos: ( -0.155364  1.239343  0.465682)  para_oo sigma:           0.00
             0.0000          0.0000          0.0000
             0.0000          0.0000          0.0000
             0.0000          0.0000          0.0000

     Atom 22  O   pos: ( -0.056880  0.933344  1.955148)  para_oo sigma:          -0.76
            -0.8431         -0.0405         -0.1664
            -0.1223         -0.8933          0.2602
            -0.1991          0.0764         -0.5408

     Atom 23  H   pos: ( -0.164556  0.879437  2.041323)  para_oo sigma:           0.00
             0.0000          0.0000          0.0000
             0.0000          0.0000          0.0000
             0.0000          0.0000          0.0000

     Atom 24  H   pos: ( -0.047475  0.846762  1.837227)  para_oo sigma:           0.00
             0.0000          0.0000          0.0000
             0.0000          0.0000          0.0000
             0.0000          0.0000          0.0000

     Atom 25  Ca  pos: ( -0.252667  1.291146  0.877681)  para_oo sigma:          -3.46
            -3.3093         -0.3778         -0.2259
            -0.3527         -3.3261         -0.1657
            -0.2506         -0.1533         -3.7340

     Atom 26  Si  pos: ( -0.730044  1.259926  0.719203)  para_oo sigma:          -6.09
            -5.4963          0.5876         -0.1677
             0.6219         -6.5739          0.2310
            -0.2140          0.2228         -6.2100

     Atom 27  O   pos: ( -0.922072  1.195223  0.848856)  para_oo sigma:          -1.94
            -0.9141          0.9219         -1.5663
             0.9897         -3.0712         -0.6914
            -1.6695         -0.6431         -1.8254

     Atom 28  O   pos: ( -0.585400  1.395322  0.853814)  para_oo sigma:          -1.77
            -1.6057          1.4442          1.4866
             1.3840         -1.9073          1.2478
             1.5303          1.2713         -1.7887

     Atom 29  O   pos: ( -0.615317  1.059306  0.632932)  para_oo sigma:          -3.92
            -4.1022         -1.4615          0.0278
            -1.4355         -2.8624          0.0702
             0.0045          0.0581         -4.7876

     Atom 30  O   pos: ( -0.784883  1.371757  0.505188)  para_oo sigma:          -3.88
            -4.6840         -0.4051          0.2645
            -0.4399         -3.2340         -1.2610
             0.3360         -1.3174         -3.7326

     Atom 31  Ca  pos: (  0.657286 -0.104121  0.883396)  para_oo sigma:          -3.20
            -3.0285         -0.4682         -0.0441
            -0.4597         -2.8624         -0.0793
             0.0375          0.0133         -3.7168

     Atom 32  Si  pos: (  0.141899 -0.064465  0.763075)  para_oo sigma:          -6.12
            -5.8788          0.5491          0.2482
             0.5517         -6.1925         -0.3512
             0.2213         -0.4043         -6.2819

     Atom 33  O   pos: ( -0.006996 -0.199333  0.893827)  para_oo sigma:          -2.04
            -1.9563          1.5295         -1.5172
             1.5055         -2.3434         -1.1467
            -1.5446         -1.1987         -1.8234

     Atom 34  O   pos: (  0.333141 -0.003410  0.894534)  para_oo sigma:          -1.80
            -0.7676          0.8677          1.8079
             0.9319         -2.6293          0.7900
             1.8683          0.7618         -1.9921

     Atom 35  O   pos: (  0.196980 -0.180628  0.547812)  para_oo sigma:          -3.71
            -3.5870         -0.5964         -0.9601
            -0.6124         -4.1963          0.6322
            -0.9821          0.7186         -3.3546

     Atom 36  Ca  pos: ( -0.424215  0.840513  1.177308)  para_oo sigma:          -3.02
            -2.6793         -0.4925         -0.0073
            -0.5080         -2.7454          0.0127
             0.0607          0.0557         -3.6343

     Atom 37  Si  pos: (  0.103129  0.808583  1.363680)  para_oo sigma:          -6.05
            -5.9956          0.4731         -0.2601
             0.4851         -6.4447          0.0795
            -0.2475          0.1060         -5.7140

     Atom 38  O   pos: ( -0.743636  0.953478  1.224383)  para_oo sigma:          -1.40
            -1.2130          1.3355         -1.2258
             1.2933         -1.7821         -0.9141
            -1.3062         -1.0252         -1.1953

     Atom 39  O   pos: ( -0.083366  0.750951  1.215249)  para_oo sigma:          -1.20
            -0.4632          0.5525          1.6202
             0.6088         -2.0114          0.6903
             1.7718          0.6722         -1.1303

     Atom 40  O   pos: (  0.046988  0.899342  1.580626)  para_oo sigma:          -2.65
            -3.1845         -0.1902         -0.5386
            -0.1576         -3.9771          0.3852
            -0.5955          0.6176         -0.7978

     Atom 41  Ca  pos: ( -0.713200  1.290214  1.181610)  para_oo sigma:          -3.35
            -3.2239         -0.4261         -0.6112
            -0.3941         -3.0029         -0.2008
            -0.5646         -0.2511         -3.8241

     Atom 42  Si  pos: ( -0.016690 -0.519296  1.362390)  para_oo sigma:          -5.94
            -5.9784          0.4034          0.1542
             0.4230         -6.2884          0.2370
             0.2335          0.2465         -5.5461

     Atom 43  O   pos: ( -0.363808  1.204558  1.190844)  para_oo sigma:          -1.53
            -1.8239          0.8694          1.5430
             0.8075         -1.8103          1.4876
             1.5231          1.5279         -0.9455

     Atom 44  O   pos: (  0.224376 -0.505469  1.340841)  para_oo sigma:          -2.17
            -0.7872          0.4176          0.1160
             0.4766         -2.5929          0.1627
             0.3914          0.1449         -3.1405

     Atom 45  O   pos: ( -0.080499 -0.278984  1.351697)  para_oo sigma:          -3.54
            -3.7431         -1.5641          0.0025
            -1.5314         -2.3774          0.0790
            -0.0159          0.0497         -4.4857

     Atom 46  O   pos: (  0.934642 -0.619124  1.591091)  para_oo sigma:          -2.72
            -4.0837          0.1595         -0.9905
             0.2175         -3.0757         -0.8691
            -1.1970         -0.9239         -1.0088

     Atom 47  Ca  pos: (  0.245521 -0.637332  1.712905)  para_oo sigma:          -3.38
            -3.0324         -0.0965          0.0214
            -0.2027         -3.3936          0.4629
            -0.0008          0.3421         -3.7056

     Atom 48  Ca  pos: (  0.000148 -0.146649  1.795489)  para_oo sigma:          -2.57
            -3.0329         -0.6330          0.2395
            -0.5363         -2.1237         -0.4905
             0.0836         -0.4643         -2.5559

     Atom 49  Si  pos: ( -0.811420  1.607181  0.430721)  para_oo sigma:          -5.83
            -5.9128          0.2923          0.4345
             0.3465         -5.9462          0.0223
             0.4409          0.0754         -5.6445

     Atom 50  O   pos: ( -0.828122  1.610075  0.190705)  para_oo sigma:          -3.84
            -4.9045         -0.0578          0.3320
            -0.1287         -4.9649         -0.0372
             0.3379         -0.0631         -1.6620

     Atom 51  O   pos: (  0.588079 -0.097633  0.522304)  para_oo sigma:          -2.25
            -1.1176          1.5232          0.6930
             1.5848         -2.3482          1.1121
             0.8020          1.1400         -3.2832

     Atom 52  O   pos: (  0.275741 -0.216753  1.580741)  para_oo sigma:          -0.54
            -0.7377          0.3023          0.2899
             0.3244         -0.2640          0.3351
             0.3673          0.2961         -0.6212

     Atom 53  H   pos: (  0.278393 -0.332468  1.480968)  para_oo sigma:           0.00
             0.0000          0.0000          0.0000
             0.0000          0.0000          0.0000
             0.0000          0.0000          0.0000

     Atom 54  H   pos: (  0.414208 -0.168162  1.602277)  para_oo sigma:           0.00
             0.0000          0.0000          0.0000
             0.0000          0.0000          0.0000
             0.0000          0.0000          0.0000

     Atom 55  O   pos: ( -0.519113  0.449020  1.909913)  para_oo sigma:          -0.35
            -0.5226         -0.0489          0.2086
            -0.0610         -0.3077         -0.4574
             0.1784         -0.4436         -0.2251

     Atom 56  H   pos: ( -0.582383  0.571796  1.856192)  para_oo sigma:           0.00
             0.0000          0.0000          0.0000
             0.0000          0.0000          0.0000
             0.0000          0.0000          0.0000

     Atom 57  H   pos: ( -0.676048  1.370229  0.010350)  para_oo sigma:           0.00
             0.0000          0.0000          0.0000
             0.0000          0.0000          0.0000
             0.0000          0.0000          0.0000

     Atom 58  O   pos: (  0.353369  0.614774  0.112649)  para_oo sigma:          -0.71
            -0.9166         -0.4220          0.0566
            -0.3949         -0.4125          0.0138
             0.0614         -0.0289         -0.7992

     Atom 59  H   pos: (  0.459225  0.488759  0.078304)  para_oo sigma:           0.00
             0.0000          0.0000          0.0000
             0.0000          0.0000          0.0000
             0.0000          0.0000          0.0000

     Atom 60  H   pos: (  0.418387  0.686087  0.220910)  para_oo sigma:           0.00
             0.0000          0.0000          0.0000
             0.0000          0.0000          0.0000
             0.0000          0.0000          0.0000

     Atom 61  O   pos: ( -0.154221  0.147252  1.969282)  para_oo sigma:          -0.51
            -0.5433          0.2762         -0.3349
             0.2756         -0.5738         -0.1871
            -0.4272         -0.1514         -0.4164

     Atom 62  H   pos: ( -0.365097  1.081378  0.053635)  para_oo sigma:           0.00
             0.0000          0.0000          0.0000
             0.0000          0.0000          0.0000
             0.0000          0.0000          0.0000

     Atom 63  H   pos: ( -0.069955  0.268017  1.966202)  para_oo sigma:           0.00
             0.0000          0.0000          0.0000
             0.0000          0.0000          0.0000
             0.0000          0.0000          0.0000

     Atom 64  O   pos: (  0.030944  1.113176  0.271552)  para_oo sigma:          -1.05
            -1.1236         -0.1004         -0.0277
            -0.0571         -1.0296          0.0175
            -0.0353          0.0608         -0.9818

     Atom 65  H   pos: ( -0.042076  1.214227  0.188045)  para_oo sigma:           0.00
             0.0000          0.0000          0.0000
             0.0000          0.0000          0.0000
             0.0000          0.0000          0.0000

     Atom 66  H   pos: ( -0.872457  1.206055  0.338020)  para_oo sigma:           0.00
             0.0000          0.0000          0.0000
             0.0000          0.0000          0.0000
             0.0000          0.0000          0.0000

     Atom 67  O   pos: (  0.035837  0.145143  1.613532)  para_oo sigma:          -0.66
            -0.1328          0.0465          0.2665
             0.0228         -1.1709          0.4125
             0.3309          0.3975         -0.6686

     Atom 68  H   pos: ( -0.035531  0.139178  1.481196)  para_oo sigma:           0.00
             0.0000          0.0000          0.0000
             0.0000          0.0000          0.0000
             0.0000          0.0000          0.0000

     Atom 69  H   pos: (  0.179304  0.189844  1.584698)  para_oo sigma:           0.00
             0.0000          0.0000          0.0000
             0.0000          0.0000          0.0000
             0.0000          0.0000          0.0000

     Atom 70  O   pos: ( -0.666232  0.809562  1.814393)  para_oo sigma:          -1.08
            -0.9911         -0.0485          0.0648
            -0.0807         -1.0512         -0.2211
             0.0609         -0.1315         -1.1845

     Atom 71  H   pos: ( -0.781249  0.836787  1.718212)  para_oo sigma:           0.00
             0.0000          0.0000          0.0000
             0.0000          0.0000          0.0000
             0.0000          0.0000          0.0000

     Atom 72  H   pos: ( -0.711531  0.821557  1.952483)  para_oo sigma:           0.00
             0.0000          0.0000          0.0000
             0.0000          0.0000          0.0000
             0.0000          0.0000          0.0000

     Atom 73  Ca  pos: (  0.362519  0.371790  0.886518)  para_oo sigma:          -2.86
            -2.9449         -0.3552         -0.3448
            -0.3417         -2.7025         -0.1966
            -0.3640         -0.2391         -2.9181

     Atom 74  Si  pos: ( -0.121785  0.329620  0.700389)  para_oo sigma:          -6.06
            -6.1791          0.5388          0.1788
             0.5169         -6.3251          0.0280
             0.1325          0.0474         -5.6754

     Atom 75  O   pos: (  0.687036  0.243339  0.838143)  para_oo sigma:          -1.64
            -0.7417          0.9910         -1.4505
             1.0194         -2.5576         -0.7169
            -1.5187         -0.6627         -1.6309

     Atom 76  O   pos: ( -0.005941  0.498487  0.828311)  para_oo sigma:          -2.14
            -2.2195          1.1145          1.0861
             0.9979         -1.9210          1.0149
             1.0964          1.1993         -2.2723

     Atom 77  O   pos: (  0.037048  0.137488  0.674705)  para_oo sigma:          -3.89
            -4.0782         -1.4971          0.3212
            -1.5348         -2.7027         -0.5051
             0.3298         -0.5806         -4.8895

     Atom 78  O   pos: ( -0.177149  0.382813  0.470379)  para_oo sigma:          -1.35
            -2.8190         -0.8969          1.0855
            -0.9130         -1.9937         -0.5943
             1.0831         -0.6445          0.7714

     Atom 79  Ca  pos: (  0.048712  0.834060  0.901861)  para_oo sigma:          -3.15
            -3.1786         -0.4085         -0.1607
            -0.3883         -2.7132         -0.0562
            -0.0902         -0.0402         -3.5564

     Atom 80  Si  pos: ( -0.481634  0.866713  0.714732)  para_oo sigma:          -5.90
            -5.3276          0.4302          0.2030
             0.5067         -6.3299         -0.4154
             0.2047         -0.3203         -6.0482

     Atom 81  O   pos: ( -0.619503  0.735447  0.860299)  para_oo sigma:          -2.01
            -2.2297          1.2748         -1.4430
             1.2995         -2.2330         -1.2219
            -1.4243         -1.2966         -1.5797

     Atom 82  O   pos: ( -0.283593  0.942139  0.827437)  para_oo sigma:          -2.01
            -0.6559          1.0483          1.3599
             1.0304         -3.0545          0.7280
             1.4773          0.6432         -2.3079

     Atom 83  O   pos: ( -0.429757  0.744828  0.505193)  para_oo sigma:          -2.83
            -3.4133         -0.4848         -0.1454
            -0.4835         -3.0962          0.7917
            -0.1760          0.7803         -1.9689

     Atom 84  Ca  pos: (  0.213613 -0.049074  1.226989)  para_oo sigma:          -1.93
            -1.9781         -0.2634         -0.2921
            -0.2683         -1.6840         -0.2136
            -0.2777         -0.2355         -2.1360

     Atom 85  Si  pos: ( -0.271077 -0.119486  1.365149)  para_oo sigma:          -5.85
            -5.7628          0.5047          0.2524
             0.4709         -6.0295          0.0358
             0.2778          0.0419         -5.7633

     Atom 86  O   pos: ( -0.172585  0.089334  1.292979)  para_oo sigma:          -2.51
            -2.7170          1.2161         -0.2637
             1.0388         -1.6253         -0.3634
            -0.1933         -0.3099         -3.1907

     Atom 87  O   pos: (  0.548177 -0.201706  1.231989)  para_oo sigma:          -1.86
            -1.0535          0.9294          1.6368
             0.9841         -2.9239          0.7425
             1.6943          0.7435         -1.6144

     Atom 88  O   pos: ( -0.326707 -0.116715  1.605347)  para_oo sigma:          -1.87
            -2.6014          0.1145         -0.8252
             0.1439         -3.1338         -0.2221
            -0.9102         -0.2623          0.1276

     Atom 89  Ca  pos: ( -0.149704  0.399958  1.159523)  para_oo sigma:          -3.22
            -2.9737         -0.4275         -0.2256
            -0.4822         -2.8072         -0.3304
            -0.2092         -0.3196         -3.8864

     Atom 90  Si  pos: (  0.333454  0.403957  1.326035)  para_oo sigma:          -6.01
            -5.9541          0.1507         -0.2621
             0.1257         -6.1569         -0.2809
            -0.1881         -0.2177         -5.9304

     Atom 91  O   pos: (  0.182288  0.293525  1.168985)  para_oo sigma:          -1.02
            -0.8269          0.9928          1.6047
             1.0893         -1.6402          1.2773
             1.6766          1.3600         -0.6024

     Atom 92  O   pos: ( -0.476313  0.494488  1.190868)  para_oo sigma:          -1.33
            -0.6038          0.9422         -1.3705
             0.9545         -2.2297         -0.8163
            -1.5823         -0.8102         -1.1685

     Atom 93  O   pos: (  0.215044  0.593957  1.427223)  para_oo sigma:          -3.91
            -4.1425         -1.3558         -0.1765
            -1.3221         -2.7521          0.3896
            -0.1756          0.3882         -4.8264

     Atom 94  O   pos: (  0.381864  0.238734  1.495278)  para_oo sigma:          -2.10
            -3.2653         -0.1922         -0.5450
            -0.3732         -1.1905         -1.5429
            -0.5325         -1.4346         -1.8372

     Atom 95  Ca  pos: (  0.040470  0.494502  0.241266)  para_oo sigma:          -2.97
            -3.0081          0.1427         -0.3321
             0.0699         -3.2438         -0.3642
            -0.3605         -0.3601         -2.6538

     Atom 96  Ca  pos: ( -0.375637  0.216121  1.694948)  para_oo sigma:          -3.43
            -3.3314         -0.0188          0.5866
            -0.0175         -3.3206          0.5729
             0.5718          0.5183         -3.6317

     Atom 97  Ca  pos: (  0.537932  0.219075  0.386783)  para_oo sigma:          -3.90
            -4.0604         -0.5624         -0.4322
            -0.6460         -3.4589         -0.3572
            -0.3893         -0.3229         -4.1753

     Atom 98  O   pos: (  0.092157 -0.437922  1.951487)  para_oo sigma:           1.47
             3.0046          1.0958         -0.3622
             1.0695          1.0150         -0.0644
            -0.3230         -0.0720          0.3894

     Atom 99  H   pos: ( -0.039864 -0.496630  1.977172)  para_oo sigma:           0.00
             0.0000          0.0000          0.0000
             0.0000          0.0000          0.0000
             0.0000          0.0000          0.0000

     Atom100  O   pos: (  0.584321  0.332373  0.068388)  para_oo sigma:          -0.29
            -0.1100         -0.2218         -0.1155
            -0.1508          0.2339          0.4536
            -0.0757          0.2330         -0.9804

     Atom101  H   pos: (  0.685023 -0.667731  1.995936)  para_oo sigma:           0.00
             0.0000          0.0000          0.0000
             0.0000          0.0000          0.0000
             0.0000          0.0000          0.0000

     Atom102  O   pos: (  0.574583 -0.536314  1.637995)  para_oo sigma:          -0.55
            -0.5842         -0.3482          0.0335
            -0.4349         -0.2750          0.1020
             0.0628          0.0962         -0.7788

     Atom103  H   pos: (  0.597881 -0.391840  1.653253)  para_oo sigma:           0.00
             0.0000          0.0000          0.0000
             0.0000          0.0000          0.0000
             0.0000          0.0000          0.0000

     Atom104  H   pos: (  0.720629 -0.589101  1.627691)  para_oo sigma:           0.00
             0.0000          0.0000          0.0000
             0.0000          0.0000          0.0000
             0.0000          0.0000          0.0000

     Atom105  O   pos: ( -0.193672  0.485894  1.556350)  para_oo sigma:          -0.38
            -0.1567         -0.4496          0.1447
            -0.4992         -0.3889          0.0124
             0.1714          0.0298         -0.5989

     Atom106  H   pos: ( -0.250732  0.623930  1.550332)  para_oo sigma:           0.00
             0.0000          0.0000          0.0000
             0.0000          0.0000          0.0000
             0.0000          0.0000          0.0000

     Atom107  H   pos: ( -0.050417  0.500555  1.577455)  para_oo sigma:           0.00
             0.0000          0.0000          0.0000
             0.0000          0.0000          0.0000
             0.0000          0.0000          0.0000

     Atom108  O   pos: (  0.029503  0.777556  0.521380)  para_oo sigma:          -0.58
            -0.5694          0.0357         -0.0942
             0.0324         -0.4519         -0.2684
            -0.1124         -0.2573         -0.7167

     Atom109  H   pos: ( -0.107278  0.731103  0.541931)  para_oo sigma:           0.00
             0.0000          0.0000          0.0000
             0.0000          0.0000          0.0000
             0.0000          0.0000          0.0000

     Atom110  H   pos: (  0.018049  0.899328  0.440222)  para_oo sigma:           0.00
             0.0000          0.0000          0.0000
             0.0000          0.0000          0.0000
             0.0000          0.0000          0.0000

     Atom111  O   pos: ( -0.212248  0.749887  0.185482)  para_oo sigma:          -0.69
            -0.7246          0.1939         -0.1776
             0.1759         -0.8244         -0.1040
            -0.1450         -0.0909         -0.5232

     Atom112  H   pos: ( -0.296522  0.747438  0.309314)  para_oo sigma:           0.00
             0.0000          0.0000          0.0000
             0.0000          0.0000          0.0000
             0.0000          0.0000          0.0000

     Atom113  H   pos: ( -0.164636  0.886429  0.181620)  para_oo sigma:           0.00
             0.0000          0.0000          0.0000
             0.0000          0.0000          0.0000
             0.0000          0.0000          0.0000

     Atom114  O   pos: ( -0.496459  1.152567  0.241515)  para_oo sigma:          -0.91
            -0.8636         -0.0036          0.0360
            -0.0327         -1.1192          0.1240
             0.0221          0.0363         -0.7548

     Atom115  H   pos: ( -0.426837  1.256574  0.318919)  para_oo sigma:           0.00
             0.0000          0.0000          0.0000
             0.0000          0.0000          0.0000
             0.0000          0.0000          0.0000

     Atom116  H   pos: ( -0.545583  1.068228  0.349721)  para_oo sigma:           0.00
             0.0000          0.0000          0.0000
             0.0000          0.0000          0.0000
             0.0000          0.0000          0.0000

     Paramagnetic US L_R Q_R contribution in ppm:

     Atom  1  O   pos: ( -0.121434  1.404828  0.056489)  para_lq sigma:        -101.33
          -105.9958         -0.1088          0.1789
             0.0269       -101.7899         -3.6264
             0.6255         -3.5752        -96.2087

     Atom  2  H   pos: ( -0.004672  1.493401  0.102576)  para_lq sigma:           0.00
             0.0000          0.0000          0.0000
             0.0000          0.0000          0.0000
             0.0000          0.0000          0.0000

     Atom  3  H   pos: ( -0.242178  1.477935  0.096734)  para_lq sigma:           0.00
             0.0000          0.0000          0.0000
             0.0000          0.0000          0.0000
             0.0000          0.0000          0.0000

     Atom  4  O   pos: (  0.184474  0.160414  0.264717)  para_lq sigma:         -99.31
           -95.1772         -3.9681          2.6949
            -3.8114        -99.6733         -1.7041
             2.7937         -1.8009       -103.0660

     Atom  5  H   pos: (  0.116981  0.109555  0.383790)  para_lq sigma:           0.00
             0.0000          0.0000          0.0000
             0.0000          0.0000          0.0000
             0.0000          0.0000          0.0000

     Atom  6  H   pos: (  0.163773  0.065551  0.154785)  para_lq sigma:           0.00
             0.0000          0.0000          0.0000
             0.0000          0.0000          0.0000
             0.0000          0.0000          0.0000

     Atom  7  O   pos: ( -0.428885  1.665150  0.168155)  para_lq sigma:        -101.58
          -104.6300         -1.4676         -0.5097
            -1.4186        -95.1894         -2.5512
            -0.5786         -2.3396       -104.9213

     Atom  8  H   pos: ( -0.572388  1.641855  0.135526)  para_lq sigma:           0.00
             0.0000          0.0000          0.0000
             0.0000          0.0000          0.0000
             0.0000          0.0000          0.0000

     Atom  9  H   pos: ( -0.441347  1.696333  0.311306)  para_lq sigma:           0.00
             0.0000          0.0000          0.0000
             0.0000          0.0000          0.0000
             0.0000          0.0000          0.0000

     Atom 10  O   pos: (  0.321358 -0.002614  1.956093)  para_lq sigma:        -100.77
           -96.7306          4.6261         -1.8950
             4.6555       -102.7996         -0.9489
            -2.1541         -0.8740       -102.7767

     Atom 11  H   pos: (  0.393197 -0.118590  2.017345)  para_lq sigma:           0.00
             0.0000          0.0000          0.0000
             0.0000          0.0000          0.0000
             0.0000          0.0000          0.0000

     Atom 12  H   pos: (  0.164693  1.005066  0.026756)  para_lq sigma:           0.00
             0.0000          0.0000          0.0000
             0.0000          0.0000          0.0000
             0.0000          0.0000          0.0000

     Atom 13  O   pos: (  0.333629  0.447887  0.529368)  para_lq sigma:        -108.61
          -109.7823          2.5794          2.1702
             2.0207       -108.5521         -1.2595
             1.8861         -1.4639       -107.5071

     Atom 14  H   pos: (  0.224647  0.527675  0.582985)  para_lq sigma:           0.00
             0.0000          0.0000          0.0000
             0.0000          0.0000          0.0000
             0.0000          0.0000          0.0000

     Atom 15  H   pos: (  0.474624  0.605299  0.518271)  para_lq sigma:           0.00
             0.0000          0.0000          0.0000
             0.0000          0.0000          0.0000
             0.0000          0.0000          0.0000

     Atom 16  O   pos: ( -0.381127  0.832362  1.541061)  para_lq sigma:         -99.21
           -99.1079         -3.3227          4.6296
            -3.3330        -99.6143         -2.3503
             4.2159         -2.6525        -98.9022

     Atom 17  H   pos: ( -0.485907  0.831993  1.644529)  para_lq sigma:           0.00
             0.0000          0.0000          0.0000
             0.0000          0.0000          0.0000
             0.0000          0.0000          0.0000

     Atom 18  H   pos: ( -0.310268  0.960675  1.559777)  para_lq sigma:           0.00
             0.0000          0.0000          0.0000
             0.0000          0.0000          0.0000
             0.0000          0.0000          0.0000

     Atom 19  O   pos: ( -0.256241  1.332553  0.514549)  para_lq sigma:        -100.46
          -102.0692         -0.9107          3.0970
            -1.0670       -104.2077         -1.1547
             3.1818         -1.0935        -95.1080

     Atom 20  H   pos: ( -0.187851  1.464249  0.512946)  para_lq sigma:           0.00
             0.0000          0.0000          0.0000
             0.0000          0.0000          0.0000
             0.0000          0.0000          0.0000

     Atom 21  H   pos: ( -0.155364  1.239343  0.465682)  para_lq sigma:           0.00
             0.0000          0.0000          0.0000
             0.0000          0.0000          0.0000
             0.0000          0.0000          0.0000

     Atom 22  O   pos: ( -0.056880  0.933344  1.955148)  para_lq sigma:        -100.19
           -98.9975         -4.0603          4.4963
            -4.3170        -99.5499         -2.4755
             4.4557         -2.6880       -102.0192

     Atom 23  H   pos: ( -0.164556  0.879437  2.041323)  para_lq sigma:           0.00
             0.0000          0.0000          0.0000
             0.0000          0.0000          0.0000
             0.0000          0.0000          0.0000

     Atom 24  H   pos: ( -0.047475  0.846762  1.837227)  para_lq sigma:           0.00
             0.0000          0.0000          0.0000
             0.0000          0.0000          0.0000
             0.0000          0.0000          0.0000

     Atom 25  Ca  pos: ( -0.252667  1.291146  0.877681)  para_lq sigma:         201.78
           201.8981         -0.4456         -0.7406
            -0.4679        201.9071         -0.3187
            -0.9298         -0.6972        201.5358

     Atom 26  Si  pos: ( -0.730044  1.259926  0.719203)  para_lq sigma:          -0.60
             2.0371          3.1199         -0.9840
             3.1205         -2.8024          0.8153
            -0.5586          0.9210         -1.0219

     Atom 27  O   pos: ( -0.922072  1.195223  0.848856)  para_lq sigma:        -110.44
          -112.0828         -1.6939          3.5006
            -1.9318       -108.2241          1.1831
             4.4589          1.7461       -111.0184

     Atom 28  O   pos: ( -0.585400  1.395322  0.853814)  para_lq sigma:        -109.58
          -109.1157         -2.6091         -2.6182
            -2.5310       -108.7516         -2.6337
            -3.2751         -3.3801       -110.8724

     Atom 29  O   pos: ( -0.615317  1.059306  0.632932)  para_lq sigma:        -102.91
          -102.3094          3.5761          0.0226
             3.4668       -106.5098         -0.0909
            -0.0942         -0.1036        -99.9236

     Atom 30  O   pos: ( -0.784883  1.371757  0.505188)  para_lq sigma:        -102.50
           -99.7401          1.1051         -1.6986
             1.0121       -104.8966          2.9905
            -1.4866          2.7929       -102.8639

     Atom 31  Ca  pos: (  0.657286 -0.104121  0.883396)  para_lq sigma:         202.33
           202.6879         -0.8310          0.0740
            -0.7924        202.7268         -0.1307
            -0.0854         -0.1285        201.5739

     Atom 32  Si  pos: (  0.141899 -0.064465  0.763075)  para_lq sigma:          -0.49
             0.8124          2.7211          0.7009
             3.5129         -1.2406         -1.9433
             0.9000         -1.0367         -1.0545

     Atom 33  O   pos: ( -0.006996 -0.199333  0.893827)  para_lq sigma:        -110.44
          -110.7987         -3.0555          2.9675
            -2.7699       -109.7837          2.6776
             3.6917          3.2127       -110.7337

     Atom 34  O   pos: (  0.333141 -0.003410  0.894534)  para_lq sigma:        -110.26
          -112.3025         -1.3495         -3.3216
            -1.6164       -108.0479         -0.9389
            -4.0576         -1.0258       -110.4171

     Atom 35  O   pos: (  0.196980 -0.180628  0.547812)  para_lq sigma:        -104.06
          -105.0731          1.3853          2.5471
             1.6274       -102.3588         -3.1359
             2.5976         -2.9157       -104.7460

     Atom 36  Ca  pos: ( -0.424215  0.840513  1.177308)  para_lq sigma:         202.19
           203.0937         -1.4952         -0.2663
            -1.3962        202.8258         -0.0807
             0.1057          0.0388        200.6383

     Atom 37  Si  pos: (  0.103129  0.808583  1.363680)  para_lq sigma:          -0.77
            -0.7311          2.0995         -0.5197
             2.2524         -3.0646          0.6725
            -1.1324          1.3359          1.4940

     Atom 38  O   pos: ( -0.743636  0.953478  1.224383)  para_lq sigma:        -110.82
          -111.1642         -2.7437          2.3707
            -2.5852       -110.0755          2.3760
             2.7770          2.6250       -111.2168

     Atom 39  O   pos: ( -0.083366  0.750951  1.215249)  para_lq sigma:        -110.95
          -112.4167         -1.2311         -3.4871
            -1.2909       -108.5123         -0.8764
            -4.2414         -1.1287       -111.9159

     Atom 40  O   pos: (  0.046988  0.899342  1.580626)  para_lq sigma:        -109.96
          -108.1708          0.5395          1.6385
             0.8543       -108.2267         -2.7366
             1.9331         -2.6780       -113.4692

     Atom 41  Ca  pos: ( -0.713200  1.290214  1.181610)  para_lq sigma:         201.58
           201.0912         -1.2942         -1.3534
            -1.1396        202.4475         -0.3066
            -0.9051         -0.5280        201.2133

     Atom 42  Si  pos: ( -0.016690 -0.519296  1.362390)  para_lq sigma:          -0.98
            -1.2016          1.4978          0.6667
             2.4633         -3.0469          0.6028
             0.9484          1.0409          1.3099

     Atom 43  O   pos: ( -0.363808  1.204558  1.190844)  para_lq sigma:        -109.86
          -109.5745         -1.9180         -2.5517
            -1.8899       -109.4196         -2.8019
            -2.8457         -2.6443       -110.6009

     Atom 44  O   pos: (  0.224376 -0.505469  1.340841)  para_lq sigma:        -109.21
          -114.9316         -0.1727          0.1143
            -0.3748       -106.1139         -0.0147
             0.0781          0.0312       -106.5870

     Atom 45  O   pos: ( -0.080499 -0.278984  1.351697)  para_lq sigma:        -103.30
          -103.8805          3.3289          0.3301
             3.2016       -106.3543          0.2794
             0.2234          0.2210        -99.6643

     Atom 46  O   pos: (  0.934642 -0.619124  1.591091)  para_lq sigma:        -110.38
          -108.3381         -0.8484          2.0265
            -0.3314       -108.5345          3.1780
             1.8483          3.1118       -114.2663

     Atom 47  Ca  pos: (  0.245521 -0.637332  1.712905)  para_lq sigma:         201.41
           201.9512         -0.2681          0.2686
            -0.7836        201.8433          0.9702
             0.6506          1.2302        200.4393

     Atom 48  Ca  pos: (  0.000148 -0.146649  1.795489)  para_lq sigma:         203.42
           201.9372         -1.3054          1.3003
            -1.4820        205.0079         -1.9280
             1.3813         -2.0684        203.3057

     Atom 49  Si  pos: ( -0.811420  1.607181  0.430721)  para_lq sigma:          -0.85
            -1.7366          2.1471          2.6469
             2.2205         -2.2235          1.4849
             1.6278          0.2715          1.3968

     Atom 50  O   pos: ( -0.828122  1.610075  0.190705)  para_lq sigma:        -111.23
          -108.6351          0.0699          0.2601
            -0.1370       -108.2668          0.5855
            -0.5929         -0.1838       -116.7959

     Atom 51  O   pos: (  0.588079 -0.097633  0.522304)  para_lq sigma:        -112.04
          -113.2778         -4.2643         -2.6290
            -4.1331       -112.5479         -1.8625
            -1.9766         -1.6402       -110.2837

     Atom 52  O   pos: (  0.275741 -0.216753  1.580741)  para_lq sigma:        -100.66
          -103.4181         -1.5935         -0.0038
            -1.2634        -99.7718         -4.3359
             0.1662         -4.3014        -98.7945

     Atom 53  H   pos: (  0.278393 -0.332468  1.480968)  para_lq sigma:           0.00
             0.0000          0.0000          0.0000
             0.0000          0.0000          0.0000
             0.0000          0.0000          0.0000

     Atom 54  H   pos: (  0.414208 -0.168162  1.602277)  para_lq sigma:           0.00
             0.0000          0.0000          0.0000
             0.0000          0.0000          0.0000
             0.0000          0.0000          0.0000

     Atom 55  O   pos: ( -0.519113  0.449020  1.909913)  para_lq sigma:        -100.39
           -95.6767          5.6145          0.6691
             5.6087       -101.9749          1.6419
             0.8489          1.4392       -103.5113

     Atom 56  H   pos: ( -0.582383  0.571796  1.856192)  para_lq sigma:           0.00
             0.0000          0.0000          0.0000
             0.0000          0.0000          0.0000
             0.0000          0.0000          0.0000

     Atom 57  H   pos: ( -0.676048  1.370229  0.010350)  para_lq sigma:           0.00
             0.0000          0.0000          0.0000
             0.0000          0.0000          0.0000
             0.0000          0.0000          0.0000

     Atom 58  O   pos: (  0.353369  0.614774  0.112649)  para_lq sigma:        -104.37
          -105.1363          1.7391         -2.1812
             1.6294       -104.0280         -3.7259
            -2.7651         -3.8651       -103.9372

     Atom 59  H   pos: (  0.459225  0.488759  0.078304)  para_lq sigma:           0.00
             0.0000          0.0000          0.0000
             0.0000          0.0000          0.0000
             0.0000          0.0000          0.0000

     Atom 60  H   pos: (  0.418387  0.686087  0.220910)  para_lq sigma:           0.00
             0.0000          0.0000          0.0000
             0.0000          0.0000          0.0000
             0.0000          0.0000          0.0000

     Atom 61  O   pos: ( -0.154221  0.147252  1.969282)  para_lq sigma:         -98.90
           -97.8424         -3.1789          4.3795
            -3.4256        -99.2341         -1.9919
             4.0136         -1.8877        -99.6171

     Atom 62  H   pos: ( -0.365097  1.081378  0.053635)  para_lq sigma:           0.00
             0.0000          0.0000          0.0000
             0.0000          0.0000          0.0000
             0.0000          0.0000          0.0000

     Atom 63  H   pos: ( -0.069955  0.268017  1.966202)  para_lq sigma:           0.00
             0.0000          0.0000          0.0000
             0.0000          0.0000          0.0000
             0.0000          0.0000          0.0000

     Atom 64  O   pos: (  0.030944  1.113176  0.271552)  para_lq sigma:        -101.01
          -100.8089         -1.2600         -5.9218
            -0.8999       -103.0697          1.2199
            -5.8749          1.4022        -99.1524

     Atom 65  H   pos: ( -0.042076  1.214227  0.188045)  para_lq sigma:           0.00
             0.0000          0.0000          0.0000
             0.0000          0.0000          0.0000
             0.0000          0.0000          0.0000

     Atom 66  H   pos: ( -0.872457  1.206055  0.338020)  para_lq sigma:           0.00
             0.0000          0.0000          0.0000
             0.0000          0.0000          0.0000
             0.0000          0.0000          0.0000

     Atom 67  O   pos: (  0.035837  0.145143  1.613532)  para_lq sigma:        -101.36
          -104.7128         -2.6418         -1.0499
            -2.3996        -96.3271          1.0686
            -0.8334          1.3643       -103.0538

     Atom 68  H   pos: ( -0.035531  0.139178  1.481196)  para_lq sigma:           0.00
             0.0000          0.0000          0.0000
             0.0000          0.0000          0.0000
             0.0000          0.0000          0.0000

     Atom 69  H   pos: (  0.179304  0.189844  1.584698)  para_lq sigma:           0.00
             0.0000          0.0000          0.0000
             0.0000          0.0000          0.0000
             0.0000          0.0000          0.0000

     Atom 70  O   pos: ( -0.666232  0.809562  1.814393)  para_lq sigma:        -101.56
          -103.5534          2.1892         -0.9637
             2.3196        -95.4510         -0.4310
            -0.9450         -0.0433       -105.6742

     Atom 71  H   pos: ( -0.781249  0.836787  1.718212)  para_lq sigma:           0.00
             0.0000          0.0000          0.0000
             0.0000          0.0000          0.0000
             0.0000          0.0000          0.0000

     Atom 72  H   pos: ( -0.711531  0.821557  1.952483)  para_lq sigma:           0.00
             0.0000          0.0000          0.0000
             0.0000          0.0000          0.0000
             0.0000          0.0000          0.0000

     Atom 73  Ca  pos: (  0.362519  0.371790  0.886518)  para_lq sigma:         201.61
           201.0104         -0.8880         -0.8880
            -0.6670        201.1324         -0.7667
            -0.8827         -1.1891        202.6818

     Atom 74  Si  pos: ( -0.121785  0.329620  0.700389)  para_lq sigma:          -0.90
            -1.8688          2.8306          0.6859
             2.6999         -2.2997          0.8920
             1.1997          0.1340          1.4732

     Atom 75  O   pos: (  0.687036  0.243339  0.838143)  para_lq sigma:        -111.16
          -113.6304         -2.1148          3.6074
            -2.0366       -108.7663          1.0547
             4.0628          1.3772       -111.0869

     Atom 76  O   pos: ( -0.005941  0.498487  0.828311)  para_lq sigma:        -111.06
          -109.8927         -2.7769         -1.7737
            -2.6329       -112.0586         -3.0009
            -2.1724         -3.4075       -111.2237

     Atom 77  O   pos: (  0.037048  0.137488  0.674705)  para_lq sigma:        -103.07
          -102.9942          3.5876         -0.0873
             3.6944       -106.0561          0.9824
            -0.1280          0.7932       -100.1486

     Atom 78  O   pos: ( -0.177149  0.382813  0.470379)  para_lq sigma:        -111.32
          -108.5846          0.9259         -2.4709
             0.6910       -109.1872          2.4690
            -1.7893          2.1587       -116.1744

     Atom 79  Ca  pos: (  0.048712  0.834060  0.901861)  para_lq sigma:         201.96
           201.4347         -1.0752         -0.5909
            -1.0640        202.6298         -0.6668
            -0.8304         -0.5139        201.8303

     Atom 80  Si  pos: ( -0.481634  0.866713  0.714732)  para_lq sigma:          -0.77
             1.3101          2.8395          0.9175
             2.7395         -2.7426         -1.4678
             0.3717         -0.2492         -0.8758

     Atom 81  O   pos: ( -0.619503  0.735447  0.860299)  para_lq sigma:        -110.16
          -109.3806         -2.8825          1.9571
            -2.5697       -109.4695          2.4641
             3.0344          3.4559       -111.6392

     Atom 82  O   pos: ( -0.283593  0.942139  0.827437)  para_lq sigma:        -110.22
          -112.4334         -2.3213         -3.3209
            -2.5580       -108.0486         -0.9063
            -4.2239         -1.4423       -110.1837

     Atom 83  O   pos: ( -0.429757  0.744828  0.505193)  para_lq sigma:        -104.22
          -102.2239         -2.6078          2.1855
            -2.4518       -106.4081         -2.9947
             2.1622         -2.4976       -104.0413

     Atom 84  Ca  pos: (  0.213613 -0.049074  1.226989)  para_lq sigma:         203.09
           202.7247         -0.7257         -0.4848
            -0.6826        204.0141         -0.3327
            -0.5028         -0.4878        202.5271

     Atom 85  Si  pos: ( -0.271077 -0.119486  1.365149)  para_lq sigma:          -1.07
            -1.1463          3.4619          1.1901
             2.5913         -2.2980          0.2728
             1.1125         -0.0209          0.2199

     Atom 86  O   pos: ( -0.172585  0.089334  1.292979)  para_lq sigma:        -110.36
          -108.8616         -2.4850          1.3127
            -2.6851       -114.3517          2.3856
             1.1756          2.4509       -107.8559

     Atom 87  O   pos: (  0.548177 -0.201706  1.231989)  para_lq sigma:        -110.89
          -112.8129         -1.6325         -3.2558
            -1.6453       -108.7840         -1.0712
            -3.4088         -1.3869       -111.0744

     Atom 88  O   pos: ( -0.326707 -0.116715  1.605347)  para_lq sigma:        -111.81
          -110.0801          0.1036          2.5521
             0.0648       -108.7125         -0.5635
             2.1226         -0.7222       -116.6461

     Atom 89  Ca  pos: ( -0.149704  0.399958  1.159523)  para_lq sigma:         202.04
           201.9942         -0.9912         -0.4785
            -1.3490        202.9006         -0.5171
            -0.3126         -0.4798        201.2200

     Atom 90  Si  pos: (  0.333454  0.403957  1.326035)  para_lq sigma:          -0.76
            -0.6313          0.7364         -1.1681
             0.9216         -1.5824         -0.8264
            -0.3004         -2.0965         -0.0780

     Atom 91  O   pos: (  0.182288  0.293525  1.168985)  para_lq sigma:        -111.03
          -111.2214         -2.6502         -3.1110
            -2.3970       -109.2370         -2.4518
            -3.5837         -2.6309       -112.6186

     Atom 92  O   pos: ( -0.476313  0.494488  1.190868)  para_lq sigma:        -110.02
          -111.8158         -2.3833          2.8575
            -2.5993       -107.7557          1.1196
             3.3498          1.3382       -110.4877

     Atom 93  O   pos: (  0.215044  0.593957  1.427223)  para_lq sigma:        -103.50
          -102.4928          3.0858          0.2721
             3.3577       -106.8361         -0.5061
             0.3282         -0.5481       -101.1662

     Atom 94  O   pos: (  0.381864  0.238734  1.495278)  para_lq sigma:        -109.60
          -106.7198          0.6899         -0.2902
             0.9110       -111.5798          4.3614
            -0.2930          3.6804       -110.4896

     Atom 95  Ca  pos: (  0.040470  0.494502  0.241266)  para_lq sigma:         201.77
           201.6212          1.1603         -0.1511
             0.7645        199.9369         -1.2680
            -0.5061         -0.9818        203.7372

     Atom 96  Ca  pos: ( -0.375637  0.216121  1.694948)  para_lq sigma:         202.42
           202.3424         -0.2034          1.5780
            -0.4104        203.1120          1.0919
             1.8972          1.8642        201.8174

     Atom 97  Ca  pos: (  0.537932  0.219075  0.386783)  para_lq sigma:         200.82
           199.6558         -1.0157         -0.8138
            -1.2481        203.1150         -1.7011
            -0.2918         -2.1287        199.7039

     Atom 98  O   pos: (  0.092157 -0.437922  1.951487)  para_lq sigma:        -111.09
          -116.9205         -3.8172          2.2542
            -3.8761       -108.9862          0.7940
             1.9862          0.6989       -107.3570

     Atom 99  H   pos: ( -0.039864 -0.496630  1.977172)  para_lq sigma:           0.00
             0.0000          0.0000          0.0000
             0.0000          0.0000          0.0000
             0.0000          0.0000          0.0000

     Atom100  O   pos: (  0.584321  0.332373  0.068388)  para_lq sigma:        -110.29
          -108.0282          0.6838         -2.3556
             0.7133       -110.9953         -4.2242
            -2.1078         -3.3421       -111.8504

     Atom101  H   pos: (  0.685023 -0.667731  1.995936)  para_lq sigma:           0.00
             0.0000          0.0000          0.0000
             0.0000          0.0000          0.0000
             0.0000          0.0000          0.0000

     Atom102  O   pos: (  0.574583 -0.536314  1.637995)  para_lq sigma:        -101.91
          -105.0010          0.6910          0.3644
             0.6361       -105.3888         -1.1680
             0.2756         -1.0719        -95.3513

     Atom103  H   pos: (  0.597881 -0.391840  1.653253)  para_lq sigma:           0.00
             0.0000          0.0000          0.0000
             0.0000          0.0000          0.0000
             0.0000          0.0000          0.0000

     Atom104  H   pos: (  0.720629 -0.589101  1.627691)  para_lq sigma:           0.00
             0.0000          0.0000          0.0000
             0.0000          0.0000          0.0000
             0.0000          0.0000          0.0000

     Atom105  O   pos: ( -0.193672  0.485894  1.556350)  para_lq sigma:         -99.89
          -102.7799          1.4351         -1.2596
             1.2556       -104.1927          0.1015
            -1.1472         -0.0010        -92.6898

     Atom106  H   pos: ( -0.250732  0.623930  1.550332)  para_lq sigma:           0.00
             0.0000          0.0000          0.0000
             0.0000          0.0000          0.0000
             0.0000          0.0000          0.0000

     Atom107  H   pos: ( -0.050417  0.500555  1.577455)  para_lq sigma:           0.00
             0.0000          0.0000          0.0000
             0.0000          0.0000          0.0000
             0.0000          0.0000          0.0000

     Atom108  O   pos: (  0.029503  0.777556  0.521380)  para_lq sigma:        -100.49
          -103.4104         -0.7935         -0.2441
            -0.4659       -101.3011          4.7294
            -0.2977          4.6652        -96.7615

     Atom109  H   pos: ( -0.107278  0.731103  0.541931)  para_lq sigma:           0.00
             0.0000          0.0000          0.0000
             0.0000          0.0000          0.0000
             0.0000          0.0000          0.0000

     Atom110  H   pos: (  0.018049  0.899328  0.440222)  para_lq sigma:           0.00
             0.0000          0.0000          0.0000
             0.0000          0.0000          0.0000
             0.0000          0.0000          0.0000

     Atom111  O   pos: ( -0.212248  0.749887  0.185482)  para_lq sigma:        -100.81
           -97.6495         -1.1822          5.7299
            -1.6077       -103.1009         -1.3362
             5.8347         -1.3124       -101.6937

     Atom112  H   pos: ( -0.296522  0.747438  0.309314)  para_lq sigma:           0.00
             0.0000          0.0000          0.0000
             0.0000          0.0000          0.0000
             0.0000          0.0000          0.0000

     Atom113  H   pos: ( -0.164636  0.886429  0.181620)  para_lq sigma:           0.00
             0.0000          0.0000          0.0000
             0.0000          0.0000          0.0000
             0.0000          0.0000          0.0000

     Atom114  O   pos: ( -0.496459  1.152567  0.241515)  para_lq sigma:        -100.55
           -95.5829         -5.2595          0.1910
            -5.3064       -101.4917         -0.1715
             0.1363         -0.4993       -104.5629

     Atom115  H   pos: ( -0.426837  1.256574  0.318919)  para_lq sigma:           0.00
             0.0000          0.0000          0.0000
             0.0000          0.0000          0.0000
             0.0000          0.0000          0.0000

     Atom116  H   pos: ( -0.545583  1.068228  0.349721)  para_lq sigma:           0.00
             0.0000          0.0000          0.0000
             0.0000          0.0000          0.0000
             0.0000          0.0000          0.0000


     Total NMR chemical shifts in ppm: ---------------------------------------
     (adopting the Simpson convention for anisotropy and asymmetry)-----------

     Atom  1  O   pos: ( -0.121434  1.404828  0.056489)  Total sigma:         231.72
           241.3231         11.7639         10.3166
            18.5968        240.8830          3.1571
            17.8783          2.9136        212.9533

     O    1    anisotropy:     41.80    eta:   -0.7866
     O    1    sigma_11=    228.75    axis=(  0.545114 -0.766660  0.339239)
     O    1    sigma_22=    206.83    axis=( -0.415297  0.104572  0.903655)
     O    1    sigma_33=    259.59    axis=(  0.728271  0.633480  0.261388)

     Atom  2  H   pos: ( -0.004672  1.493401  0.102576)  Total sigma:          18.46
            28.6396         14.6322          9.6102
            15.5766         16.5815          6.1023
            10.4305          6.1882         10.1691

     H    2    anisotropy:     36.90    eta:   -0.0435
     H    2    sigma_11=      6.70    axis=(  0.297490 -0.788897  0.537719)
     H    2    sigma_22=      5.63    axis=(  0.547141 -0.320679 -0.773177)
     H    2    sigma_33=     43.07    axis=(  0.782392  0.524220  0.336239)

     Atom  3  H   pos: ( -0.242178  1.477935  0.096734)  Total sigma:          24.26
            32.6420         -9.9788         -4.7514
           -10.5102         24.0344          2.6259
            -4.9433          2.7976         16.0969

     H    3    anisotropy:     24.66    eta:   -0.1531
     H    3    sigma_11=     17.30    axis=( -0.511996 -0.843583  0.161951)
     H    3    sigma_22=     14.78    axis=(  0.272236  0.019462  0.962034)
     H    3    sigma_33=     40.70    axis=(  0.814707 -0.536646 -0.219689)

     Atom  4  O   pos: (  0.184474  0.160414  0.264717)  Total sigma:         243.73
           229.6683         -1.9482         10.4108
             1.9314        251.7263         13.5245
             6.6150          4.4444        249.8092

     O    4    anisotropy:    -26.40    eta:   -0.9519
     O    4    sigma_11=    244.16    axis=(  0.354484 -0.714963  0.602635)
     O    4    sigma_22=    260.91    axis=(  0.191038  0.686268  0.701812)
     O    4    sigma_33=    226.13    axis=( -0.915339 -0.133655  0.379856)

     Atom  5  H   pos: (  0.116981  0.109555  0.383790)  Total sigma:          24.69
            19.5276          1.5112         -7.6338
             2.0280         20.4643         -4.7819
            -6.8645         -3.4694         34.0844

     H    5    anisotropy:     20.28    eta:   -0.2069
     H    5    sigma_11=     19.33    axis=( -0.074162  0.969260  0.234594)
     H    5    sigma_22=     16.53    axis=( -0.925773  0.020538 -0.377521)
     H    5    sigma_33=     38.21    axis=( -0.370734 -0.245178  0.895792)

     Atom  6  H   pos: (  0.163773  0.065551  0.154785)  Total sigma:          24.25
            16.0766          2.4116          4.5521
             1.9642         23.7725         11.9868
             4.6207          9.8107         32.8873

     H    6    anisotropy:     25.36    eta:   -0.1197
     H    6    sigma_11=     16.80    axis=(  0.368506 -0.815006  0.447178)
     H    6    sigma_22=     14.78    axis=( -0.908548 -0.213895  0.358872)
     H    6    sigma_33=     41.15    axis=(  0.196834  0.538530  0.819294)

     Atom  7  O   pos: ( -0.428885  1.665150  0.168155)  Total sigma:         236.37
           259.6816          4.8675        -13.9120
             5.4808        208.2546          3.1003
           -16.9144          5.8239        241.1656

     O    7    anisotropy:     48.19    eta:   -0.8550
     O    7    sigma_11=    234.04    axis=( -0.463901 -0.240638 -0.852578)
     O    7    sigma_22=    206.57    axis=( -0.150202  0.969832 -0.192006)
     O    7    sigma_33=    268.49    axis=( -0.873061 -0.038987  0.486050)

     Atom  8  H   pos: ( -0.572388  1.641855  0.135526)  Total sigma:          22.58
            40.5465          5.1178          3.0574
             4.7965         11.7898          1.8814
             1.8355          1.5237         15.3908

     H    8    anisotropy:     28.62    eta:   -0.2552
     H    8    sigma_11=     15.47    axis=( -0.142923  0.250407  0.957533)
     H    8    sigma_22=     10.60    axis=( -0.135799  0.953354 -0.269583)
     H    8    sigma_33=     41.65    axis=( -0.980373 -0.168562 -0.102251)

     Atom  9  H   pos: ( -0.441347  1.696333  0.311306)  Total sigma:          24.72
            21.4566         -0.7501         -5.3074
            -0.4390         15.8930          5.2201
            -4.0861          5.3337         36.8082

     H    9    anisotropy:     21.88    eta:   -0.3884
     H    9    sigma_11=     20.26    axis=(  0.963108  0.143794  0.227478)
     H    9    sigma_22=     14.59    axis=(  0.085669 -0.965127  0.247366)
     H    9    sigma_33=     39.31    axis=( -0.255115  0.218753  0.941840)

     Atom 10  O   pos: (  0.321358 -0.002614  1.956093)  Total sigma:         256.43
           244.1946        -13.0549          3.5129
           -16.4740        270.7871          0.9332
            -0.1784          2.5153        254.3209

     O   10    anisotropy:     31.44    eta:   -0.8228
     O   10    sigma_11=    254.58    axis=(  0.134607  0.017218  0.990749)
     O   10    sigma_22=    237.33    axis=(  0.904627  0.405908 -0.129960)
     O   10    sigma_33=    277.39    axis=( -0.404390  0.913752  0.039062)

     Atom 11  H   pos: (  0.393197 -0.118590  2.017345)  Total sigma:          21.72
            17.0234        -11.7707          6.1577
           -11.7453         30.3419        -10.1176
             6.7325        -11.0377         17.7813

     H   11    anisotropy:     32.26    eta:   -0.0764
     H   11    sigma_11=     11.78    axis=( -0.103346  0.442281  0.890902)
     H   11    sigma_22=     10.14    axis=(  0.884193  0.451079 -0.121367)
     H   11    sigma_33=     43.22    axis=(  0.455546 -0.775187  0.437679)

     Atom 12  H   pos: (  0.164693  1.005066  0.026756)  Total sigma:          26.34
            20.1224         -3.2149         -3.8328
            -3.4793         27.2109          9.9950
            -5.0840         11.5820         31.6952

     H   12    anisotropy:     23.33    eta:   -0.0319
     H   12    sigma_11=     18.81    axis=(  0.847155  0.513434 -0.136801)
     H   12    sigma_22=     18.32    axis=( -0.469988  0.603961 -0.643694)
     H   12    sigma_33=     41.90    axis=( -0.247872  0.609604  0.752956)

     Atom 13  O   pos: (  0.333629  0.447887  0.529368)  Total sigma:         164.51
           149.7415         13.1999         -2.6456
            -6.6368        178.6710          1.5452
           -18.1537          1.9300        165.1054

     O   13    anisotropy:    -30.62    eta:   -0.4271
     O   13    sigma_11=    170.35    axis=( -0.451513 -0.008255  0.892226)
     O   13    sigma_22=    179.07    axis=(  0.091555  0.994251  0.055530)
     O   13    sigma_33=    144.10    axis=(  0.887555 -0.106760  0.448161)

     Atom 14  H   pos: (  0.224647  0.527675  0.582985)  Total sigma:          27.00
            30.9889         -6.0831         -4.8844
            -6.8506         25.9912          3.5513
            -4.7619          3.0548         24.0161

     H   14    anisotropy:     16.33    eta:   -0.0007
     H   14    sigma_11=     21.56    axis=(  0.369387  0.838079 -0.401468)
     H   14    sigma_22=     21.55    axis=( -0.534666 -0.161680 -0.829453)
     H   14    sigma_33=     37.89    axis=( -0.760057  0.521040  0.388370)

     Atom 15  H   pos: (  0.474624  0.605299  0.518271)  Total sigma:          14.86
            16.6777         19.1449         -1.6165
            19.9506         25.8557          0.5489
            -1.5957          0.2584          2.0412

     H   15    anisotropy:     39.75    eta:   -0.1183
     H   15    sigma_11=      3.18    axis=(  0.465117 -0.386702 -0.796321)
     H   15    sigma_22=      0.04    axis=(  0.630412 -0.486836  0.604625)
     H   15    sigma_33=     41.36    axis=( -0.621487 -0.783232  0.017346)

     Atom 16  O   pos: ( -0.381127  0.832362  1.541061)  Total sigma:         234.71
           235.5259          7.8230         -9.3262
             4.1208        247.6807         -0.5799
           -11.7507         -3.9961        220.9235

     O   16    anisotropy:    -28.99    eta:   -0.7419
     O   16    sigma_11=    237.20    axis=(  0.749700 -0.517429 -0.412574)
     O   16    sigma_22=    251.54    axis=(  0.466775  0.855384 -0.224589)
     O   16    sigma_33=    215.39    axis=(  0.469118 -0.024205  0.882804)

     Atom 17  H   pos: ( -0.485907  0.831993  1.644529)  Total sigma:          22.44
            28.5850          2.2377        -15.4052
             1.3470         12.6165         -0.7801
           -16.6905         -1.7483         26.1116

     H   17    anisotropy:     31.74    eta:   -0.0634
     H   17    sigma_11=     12.53    axis=( -0.099992 -0.972855 -0.208697)
     H   17    sigma_22=     11.19    axis=(  0.673497 -0.220570  0.705514)
     H   17    sigma_33=     43.60    axis=( -0.732396 -0.070011  0.677270)

     Atom 18  H   pos: ( -0.310268  0.960675  1.559777)  Total sigma:          22.88
            19.3961          9.0408          0.4013
             9.6074         35.9770          1.6273
             0.6221          2.4340         13.2724

     H   18    anisotropy:     26.16    eta:   -0.1271
     H   18    sigma_11=     15.27    axis=( -0.905175  0.391344  0.165856)
     H   18    sigma_22=     13.05    axis=(  0.121187 -0.136391  0.983215)
     H   18    sigma_33=     40.32    axis=( -0.407396 -0.910081 -0.076032)

     Atom 19  O   pos: ( -0.256241  1.332553  0.514549)  Total sigma:         240.86
           232.5255         10.3993          2.9616
             5.1614        250.0718         11.0312
             0.7809         14.0031        239.9739

     O   19    anisotropy:     29.53    eta:   -0.2794
     O   19    sigma_11=    233.76    axis=( -0.613233 -0.275610  0.740260)
     O   19    sigma_22=    228.26    axis=( -0.745641  0.511278 -0.427334)
     O   19    sigma_33=    260.54    axis=(  0.260701  0.814023  0.519039)

     Atom 20  H   pos: ( -0.187851  1.464249  0.512946)  Total sigma:          22.43
            20.2365         13.2787          0.6590
            11.5407         34.7909          2.7474
             0.3704          1.9445         12.2699

     H   20    anisotropy:     29.47    eta:   -0.0900
     H   20    sigma_11=     13.49    axis=( -0.790579  0.410648  0.454261)
     H   20    sigma_22=     11.73    axis=(  0.361941 -0.285017  0.887561)
     H   20    sigma_33=     42.08    axis=( -0.493947 -0.866103 -0.076699)

     Atom 21  H   pos: ( -0.155364  1.239343  0.465682)  Total sigma:          26.36
            29.1790         -8.5752         -6.4816
            -7.4516         27.3823          5.6717
            -5.9839          6.0079         22.5096

     H   21    anisotropy:     21.09    eta:   -0.1291
     H   21    sigma_11=     20.23    axis=(  0.697978  0.710704  0.087898)
     H   21    sigma_22=     18.42    axis=( -0.252762  0.359339 -0.898324)
     H   21    sigma_33=     40.42    axis=( -0.670028  0.604794  0.430450)

     Atom 22  O   pos: ( -0.056880  0.933344  1.955148)  Total sigma:         243.67
           232.1752          6.1426        -12.8615
             7.3722        225.3799         -8.7033
           -23.3703         -5.2922        273.4541

     O   22    anisotropy:     57.04    eta:   -0.2036
     O   22    sigma_11=    228.53    axis=(  0.679910  0.631617  0.372536)
     O   22    sigma_22=    220.78    axis=(  0.639901 -0.759151  0.119231)
     O   22    sigma_33=    281.70    axis=( -0.358119 -0.157320  0.920327)

     Atom 23  H   pos: ( -0.164556  0.879437  2.041323)  Total sigma:          22.12
            24.9741          7.9631        -13.9650
             8.2726         16.4389         -8.2659
           -13.4116         -7.7333         24.9418

     H   23    anisotropy:     32.00    eta:   -0.0182
     H   23    sigma_11=     11.64    axis=( -0.139029  0.905255  0.401477)
     H   23    sigma_22=     11.26    axis=( -0.744887  0.171549 -0.644760)
     H   23    sigma_33=     43.45    axis=( -0.652545 -0.388695  0.650462)

     Atom 24  H   pos: ( -0.047475  0.846762  1.837227)  Total sigma:          24.42
            16.8267          0.0384         -3.8454
            -0.8451         19.9660          7.7237
            -4.8373          6.4794         36.4634

     H   24    anisotropy:     23.18    eta:   -0.1660
     H   24    sigma_11=     17.98    axis=(  0.492622  0.844815 -0.208831)
     H   24    sigma_22=     15.41    axis=( -0.851391  0.418190 -0.316625)
     H   24    sigma_33=     39.87    axis=( -0.180159  0.333773  0.925277)

     Atom 25  Ca  pos: ( -0.252667  1.291146  0.877681)  Total sigma:        1076.37
          1073.5468        -12.0795        -22.2343
           -12.4001       1083.7144         -8.9847
           -23.7758        -13.0640       1071.8510

     Ca  25    anisotropy:    -50.00    eta:   -0.1736
     Ca  25    sigma_11=   1090.14    axis=(  0.119799 -0.909714  0.397579)
     Ca  25    sigma_22=   1095.93    axis=(  0.751018 -0.178876 -0.635591)
     Ca  25    sigma_33=   1043.04    axis=(  0.649323  0.374732  0.661782)

     Atom 26  Si  pos: ( -0.730044  1.259926  0.719203)  Total sigma:         410.67
           438.9875         34.4441         -9.0851
            33.7177        391.8602          9.8572
            -3.2472          6.7820        401.1705

     Si  26    anisotropy:     69.35    eta:   -0.7350
     Si  26    sigma_11=    404.55    axis=( -0.121744  0.294519  0.947859)
     Si  26    sigma_22=    370.57    axis=( -0.445569  0.837117 -0.317339)
     Si  26    sigma_33=    456.90    axis=( -0.886931 -0.460971  0.029315)

     Atom 27  O   pos: ( -0.922072  1.195223  0.848856)  Total sigma:         131.10
           169.7041         -1.5555        -12.5168
            -8.2113        130.1506         -5.2463
             0.6770         -2.9394         93.4456

     O   27    anisotropy:     59.36    eta:   -0.9528
     O   27    sigma_11=    130.17    axis=(  0.102909  0.986607 -0.126557)
     O   27    sigma_22=     92.46    axis=(  0.083306  0.118237  0.989485)
     O   27    sigma_33=    170.68    axis=( -0.991196  0.112370  0.070023)

     Atom 28  O   pos: ( -0.585400  1.395322  0.853814)  Total sigma:         115.81
           120.6158          1.3799          4.6930
             4.3983        138.2688          3.3476
            -0.3073         -4.6137         88.5396

     O   28    anisotropy:    -41.15    eta:   -0.6713
     O   28    sigma_11=    120.32    axis=( -0.985189  0.156041 -0.071094)
     O   28    sigma_22=    138.73    axis=( -0.156829 -0.987610  0.005604)
     O   28    sigma_33=     88.38    axis=( -0.069338  0.016671  0.997454)

     Atom 29  O   pos: ( -0.615317  1.059306  0.632932)  Total sigma:         177.21
           163.2372        -31.4364         -1.6388
           -32.5576        200.5543          1.1581
            -2.2551         -1.8083        167.8416

     O   29    anisotropy:     62.60    eta:   -0.5576
     O   29    sigma_11=    167.98    axis=( -0.062445 -0.051392  0.996724)
     O   29    sigma_22=    144.71    axis=(  0.864712  0.495898  0.079743)
     O   29    sigma_33=    218.94    axis=( -0.498372  0.866859  0.013472)

     Atom 30  O   pos: ( -0.784883  1.371757  0.505188)  Total sigma:         172.56
           150.6433        -12.1902         15.2207
            -6.7155        186.2153        -15.4895
            12.1749        -14.9941        180.8087

     O   30    anisotropy:     46.98    eta:   -0.7581
     O   30    sigma_11=    168.77    axis=(  0.163239  0.697744  0.697500)
     O   30    sigma_22=    145.02    axis=(  0.942659  0.098304 -0.318953)
     O   30    sigma_33=    203.88    axis=(  0.291114 -0.709570  0.641688)

     Atom 31  Ca  pos: (  0.657286 -0.104121  0.883396)  Total sigma:        1095.65
          1112.4194        -20.8324          1.7690
           -21.3552       1107.3041         -9.6585
             2.3573        -10.2282       1067.2124

     Ca  31    anisotropy:     54.75    eta:   -0.6971
     Ca  31    sigma_11=   1090.12    axis=(  0.678686  0.694052 -0.240161)
     Ca  31    sigma_22=   1064.67    axis=(  0.073710  0.260982  0.962526)
     Ca  31    sigma_33=   1132.14    axis=( -0.730721  0.670955 -0.125966)

     Atom 32  Si  pos: (  0.141899 -0.064465  0.763075)  Total sigma:         411.88
           434.3846         32.3097          5.2266
            39.2554        400.8788        -20.5208
             5.2303         -9.6835        400.3804

     Si  32    anisotropy:     68.27    eta:   -0.8362
     Si  32    sigma_11=    408.15    axis=(  0.302552 -0.351264  0.886045)
     Si  32    sigma_22=    370.10    axis=( -0.460376  0.760125  0.458546)
     Si  32    sigma_33=    457.39    axis=( -0.834576 -0.546648  0.068264)

     Atom 33  O   pos: ( -0.006996 -0.199333  0.893827)  Total sigma:         130.03
           143.1701          3.6640         -3.7166
             8.5172        151.4812         -0.6736
             2.9534          4.9995         95.4328

     O   33    anisotropy:    -52.03    eta:   -0.4254
     O   33    sigma_11=    139.99    axis=( -0.885446  0.463767  0.030093)
     O   33    sigma_22=    154.75    axis=( -0.464559 -0.885058 -0.029284)
     O   33    sigma_33=     95.34    axis=(  0.013053 -0.039910  0.999118)

     Atom 34  O   pos: (  0.333141 -0.003410  0.894534)  Total sigma:         110.00
           138.1964         -3.8812         -0.1315
           -11.5189         90.6111          1.5055
            -7.5929          3.5380        101.1829

     O   34    anisotropy:     44.81    eta:   -0.3996
     O   34    sigma_11=    101.03    axis=( -0.131110 -0.140645 -0.981340)
     O   34    sigma_22=     89.09    axis=(  0.140744  0.977218 -0.158858)
     O   34    sigma_33=    139.87    axis=( -0.981326  0.158946  0.108328)

     Atom 35  O   pos: (  0.196980 -0.180628  0.547812)  Total sigma:         166.41
           165.5911         -8.3280        -17.2790
           -12.0584        167.7279         13.2029
           -17.1659         12.5011        165.8971

     O   35    anisotropy:     40.44    eta:   -0.3473
     O   35    sigma_11=    157.61    axis=(  0.492690  0.829635 -0.262605)
     O   35    sigma_22=    148.24    axis=( -0.650518  0.150697 -0.744390)
     O   35    sigma_33=    193.36    axis=( -0.577999  0.537583  0.613940)

     Atom 36  Ca  pos: ( -0.424215  0.840513  1.177308)  Total sigma:        1095.69
          1120.2439        -22.7347         -3.0994
           -21.4780       1107.9409         -3.0391
            -1.1499          0.6466       1058.8783

     Ca  36    anisotropy:     62.04    eta:   -0.7879
     Ca  36    sigma_11=   1091.30    axis=(  0.602350  0.795260 -0.068814)
     Ca  36    sigma_22=   1058.71    axis=(  0.051454  0.047346  0.997552)
     Ca  36    sigma_33=   1137.05    axis=( -0.796572  0.604417  0.012401)

     Atom 37  Si  pos: (  0.103129  0.808583  1.363680)  Total sigma:         408.09
           408.9228         23.9218         -6.9977
            25.2485        381.0404         12.3810
           -14.0823         18.0882        434.3013

     Si  37    anisotropy:    -69.13    eta:   -0.3475
     Si  37    sigma_11=    423.12    axis=(  0.847045  0.524966  0.083222)
     Si  37    sigma_22=    439.14    axis=( -0.199408  0.168726  0.965281)
     Si  37    sigma_33=    362.00    axis=( -0.492698  0.834232 -0.247601)

     Atom 38  O   pos: ( -0.743636  0.953478  1.224383)  Total sigma:         105.77
           112.8314         -0.1095        -14.5000
             3.6521        139.5360        -10.7371
            -8.7274         -4.3668         64.9555

     O   38    anisotropy:    -66.17    eta:   -0.5799
     O   38    sigma_11=    115.04    axis=(  0.969699 -0.133249 -0.204762)
     O   38    sigma_22=    140.62    axis=(  0.111226  0.987050 -0.115588)
     O   38    sigma_33=     61.66    axis=(  0.217513  0.089311  0.971963)

     Atom 39  O   pos: ( -0.083366  0.750951  1.215249)  Total sigma:         102.98
           121.3898         -3.6084         -4.0618
            -7.7411        101.4819         -7.8111
           -18.3067         -9.6451         86.0586

     O   39    anisotropy:    -36.77    eta:   -0.8021
     O   39    sigma_11=    105.40    axis=(  0.025343  0.905642 -0.423285)
     O   39    sigma_22=    125.06    axis=( -0.959592  0.140740  0.243669)
     O   39    sigma_33=     78.47    axis=(  0.280250  0.400006  0.872614)

     Atom 40  O   pos: (  0.046988  0.899342  1.580626)  Total sigma:         124.08
            96.7389        -13.6828         -2.8500
           -14.2654        147.2087         48.6287
            -1.4916         36.6454        128.2805

     O   40    anisotropy:     88.64    eta:   -0.2368
     O   40    sigma_11=    101.53    axis=(  0.722098 -0.340936  0.601944)
     O   40    sigma_22=     87.53    axis=( -0.677206 -0.526100  0.514404)
     O   40    sigma_33=    183.17    axis=( -0.141304  0.779090  0.610779)

     Atom 41  Ca  pos: ( -0.713200  1.290214  1.181610)  Total sigma:        1085.02
          1091.6103        -16.5343        -35.0747
           -16.4966       1108.0412         -0.2771
           -31.7382          0.1520       1055.4197

     Ca  41    anisotropy:    -75.78    eta:   -0.5588
     Ca  41    sigma_11=   1096.17    axis=(  0.527164  0.730989 -0.433305)
     Ca  41    sigma_22=   1124.40    axis=( -0.666801  0.671930  0.322313)
     Ca  41    sigma_33=   1034.50    axis=(  0.526758  0.119017  0.841642)

     Atom 42  Si  pos: ( -0.016690 -0.519296  1.362390)  Total sigma:         401.73
           409.1506         18.3466          5.1006
            26.5589        371.0128          5.8571
             6.8214         11.3399        425.0185

     Si  42    anisotropy:    -62.32    eta:   -0.4555
     Si  42    sigma_11=    413.04    axis=(  0.759772  0.286504 -0.583662)
     Si  42    sigma_22=    431.96    axis=(  0.507086  0.300751  0.807721)
     Si  42    sigma_33=    360.18    axis=(  0.406952 -0.909651  0.083220)

     Atom 43  O   pos: ( -0.363808  1.204558  1.190844)  Total sigma:         112.47
           104.1119          5.2672          1.6600
             9.1301         93.3491          6.1614
            -1.0469          7.6259        139.9539

     O   43    anisotropy:     42.80    eta:   -0.6439
     O   43    sigma_11=    107.39    axis=(  0.904181  0.416084 -0.096599)
     O   43    sigma_22=     89.02    axis=( -0.425527  0.897106 -0.118860)
     O   43    sigma_33=    141.00    axis=(  0.037204  0.148577  0.988201)

     Atom 44  O   pos: (  0.224376 -0.505469  1.340841)  Total sigma:         132.10
           160.0581         -3.5707        -31.9476
           -10.8714        112.3698         17.2626
           -40.8063         17.8136        123.8636

     O   44    anisotropy:     80.66    eta:   -0.4299
     O   44    sigma_11=    116.77    axis=(  0.460507  0.797545  0.389686)
     O   44    sigma_22=     93.65    axis=( -0.347859  0.566037 -0.747393)
     O   44    sigma_33=    185.87    axis=( -0.816656  0.208624  0.538097)

     Atom 45  O   pos: ( -0.080499 -0.278984  1.351697)  Total sigma:         166.38
           162.3822        -22.2847         -2.2039
           -24.4652        187.0484          3.8876
            -4.8329          3.4433        149.6953

     O   45    anisotropy:     52.86    eta:   -0.0686
     O   45    sigma_11=    149.96    axis=( -0.432616 -0.354610  0.828912)
     O   45    sigma_22=    147.54    axis=( -0.739472 -0.386410 -0.551243)
     O   45    sigma_33=    201.62    axis=(  0.515776 -0.851434 -0.095057)

     Atom 46  O   pos: (  0.934642 -0.619124  1.591091)  Total sigma:         121.78
           155.1973         -6.0108         13.5754
             7.7681        112.3757         -1.1862
            15.2148         -1.1568         97.7753

     O   46    anisotropy:     55.24    eta:   -0.4941
     O   46    sigma_11=    112.47    axis=(  0.004722  0.997181 -0.074883)
     O   46    sigma_22=     94.27    axis=( -0.230313  0.073955  0.970302)
     O   46    sigma_33=    158.61    axis=( -0.973105 -0.012665 -0.230013)

     Atom 47  Ca  pos: (  0.245521 -0.637332  1.712905)  Total sigma:        1079.07
          1101.2332         -5.7441        -19.0317
           -13.3674       1090.3723         41.3987
           -14.9255         44.0389       1045.6113

     Ca  47    anisotropy:    -90.69    eta:   -0.6030
     Ca  47    sigma_11=   1091.07    axis=( -0.823869 -0.532892 -0.193045)
     Ca  47    sigma_22=   1127.53    axis=(  0.554070 -0.685508 -0.472319)
     Ca  47    sigma_33=   1018.61    axis=(  0.119361 -0.496089  0.860028)

     Atom 48  Ca  pos: (  0.000148 -0.146649  1.795489)  Total sigma:        1117.21
          1098.7733        -26.2520         24.1908
           -27.0731       1158.5672        -55.7180
            26.6754        -57.1711       1094.3031

     Ca  48    anisotropy:    129.71    eta:   -0.3457
     Ca  48    sigma_11=   1088.93    axis=(  0.905283  0.416072  0.085714)
     Ca  48    sigma_22=   1059.03    axis=( -0.274042  0.417809  0.866220)
     Ca  48    sigma_33=   1203.68    axis=(  0.324598 -0.807664  0.492256)

     Atom 49  Si  pos: ( -0.811420  1.607181  0.430721)  Total sigma:         401.72
           389.5106         29.4208         31.9939
            26.9422        375.5322         24.2143
            24.1914          7.9356        440.1062

     Si  49    anisotropy:     88.99    eta:   -0.6365
     Si  49    sigma_11=    390.93    axis=(  0.619438  0.569701 -0.540128)
     Si  49    sigma_22=    353.17    axis=(  0.643236 -0.762747 -0.066823)
     Si  49    sigma_33=    461.04    axis=(  0.450050  0.306036  0.838926)

     Atom 50  O   pos: ( -0.828122  1.610075  0.190705)  Total sigma:         161.29
           160.4565         13.8200         23.2768
             8.5882        135.7345          9.4082
            19.4362          8.6932        187.6655

     O   50    anisotropy:     61.19    eta:   -0.4652
     O   50    sigma_11=    150.38    axis=(  0.799928  0.285987 -0.527566)
     O   50    sigma_22=    131.40    axis=(  0.347594 -0.937455  0.018860)
     O   50    sigma_33=    202.08    axis=(  0.489176  0.198466  0.849305)

     Atom 51  O   pos: (  0.588079 -0.097633  0.522304)  Total sigma:         121.63
            98.8592         -3.5084         -0.7692
             2.3659        140.3020        -14.6472
             5.4452        -16.6833        125.7382

     O   51    anisotropy:     43.08    eta:   -0.6012
     O   51    sigma_11=    115.91    axis=(  0.096646  0.539403  0.836483)
     O   51    sigma_22=     98.64    axis=(  0.994745 -0.023803 -0.099582)
     O   51    sigma_33=    150.35    axis=(  0.033803 -0.841711  0.538869)

     Atom 52  O   pos: (  0.275741 -0.216753  1.580741)  Total sigma:         212.96
           213.9585          4.2128         -5.5439
            14.5397        210.8604         19.0647
             0.6403         22.1617        214.0669

     O   52    anisotropy:    -36.20    eta:   -0.7650
     O   52    sigma_11=    215.80    axis=(  0.914348  0.075344 -0.397859)
     O   52    sigma_22=    234.26    axis=( -0.238436 -0.693965 -0.679383)
     O   52    sigma_33=    188.83    axis=( -0.327287  0.716056 -0.616560)

     Atom 53  H   pos: (  0.278393 -0.332468  1.480968)  Total sigma:          18.52
             9.1510          3.2114          2.3858
             3.9474         26.6199         16.9747
             3.6490         17.3040         19.7826

     H   53    anisotropy:     34.26    eta:   -0.1204
     H   53    sigma_11=      8.47    axis=(  0.989347 -0.125568 -0.073659)
     H   53    sigma_22=      5.72    axis=(  0.022483  0.631698 -0.774888)
     H   53    sigma_33=     41.36    axis=(  0.143831  0.764977  0.627792)

     Atom 54  H   pos: (  0.414208 -0.168162  1.602277)  Total sigma:          21.93
            37.4898          8.2168          2.7110
             7.5332         15.1183          2.4731
             2.4366          2.3936         13.1716

     H   54    anisotropy:     27.65    eta:   -0.1665
     H   54    sigma_11=     14.25    axis=(  0.292525 -0.627665 -0.721433)
     H   54    sigma_22=     11.18    axis=( -0.147457  0.715802 -0.682557)
     H   54    sigma_33=     40.36    axis=( -0.944820 -0.306045 -0.116837)

     Atom 55  O   pos: ( -0.519113  0.449020  1.909913)  Total sigma:         252.38
           231.0351        -19.7629        -11.9661
           -22.8509        265.9412          8.4051
            -8.9834          3.5119        260.1779

     O   55    anisotropy:    -49.01    eta:   -0.7463
     O   55    sigma_11=    256.53    axis=( -0.035938  0.475199 -0.879144)
     O   55    sigma_22=    280.91    axis=( -0.429246  0.787089  0.442988)
     O   55    sigma_33=    219.71    axis=(  0.902472  0.393290  0.175691)

     Atom 56  H   pos: ( -0.582383  0.571796  1.856192)  Total sigma:          22.14
            15.0005        -11.7197          3.1909
           -11.2709         34.0116         -9.0931
             2.6134         -7.9213         17.3982

     H   56    anisotropy:     30.69    eta:   -0.2449
     H   56    sigma_11=     14.41    axis=( -0.313514  0.217362  0.924372)
     H   56    sigma_22=      9.40    axis=(  0.864816  0.467390  0.183410)
     H   56    sigma_33=     42.59    axis=(  0.392176 -0.856913  0.334512)

     Atom 57  H   pos: ( -0.676048  1.370229  0.010350)  Total sigma:          26.85
            20.2129         -1.8260         -3.7545
            -2.1865         21.7950          1.3579
            -2.8892          0.1196         38.5488

     H   57    anisotropy:     18.52    eta:   -0.3438
     H   57    sigma_11=     22.80    axis=(  0.485280 -0.862613  0.142836)
     H   57    sigma_22=     18.56    axis=( -0.855968 -0.502020 -0.123674)
     H   57    sigma_33=     39.20    axis=( -0.178389  0.062246  0.981989)

     Atom 58  O   pos: (  0.353369  0.614774  0.112649)  Total sigma:         208.53
           212.7038        -28.9613        -11.9989
           -25.9051        226.7361         -6.8145
           -16.3110        -12.0593        186.1580

     O   58    anisotropy:     59.30    eta:   -0.8686
     O   58    sigma_11=    205.94    axis=(  0.588198  0.480693 -0.650352)
     O   58    sigma_22=    171.60    axis=(  0.521360  0.389369  0.759326)
     O   58    sigma_33=    248.06    axis=( -0.618229  0.785701  0.021588)

     Atom 59  H   pos: (  0.459225  0.488759  0.078304)  Total sigma:          12.82
            14.1195        -21.5553         -4.5029
           -19.6740         24.2638          6.7349
            -3.3348          5.0585          0.0664

     H   59    anisotropy:     43.21    eta:   -0.0492
     H   59    sigma_11=     -0.88    axis=(  0.428605  0.142173  0.892236)
     H   59    sigma_22=     -2.29    axis=(  0.669675  0.612922 -0.419359)
     H   59    sigma_33=     41.62    axis=( -0.606492  0.777247  0.167492)

     Atom 60  H   pos: (  0.418387  0.686087  0.220910)  Total sigma:          27.83
            26.3886          3.2508          5.9125
             3.3190         25.7024          5.6696
             5.6215          5.1832         31.4003

     H   60    anisotropy:     15.79    eta:   -0.0396
     H   60    sigma_11=     22.77    axis=(  0.803606 -0.567128 -0.180509)
     H   60    sigma_22=     22.36    axis=(  0.345165  0.691179 -0.634927)
     H   60    sigma_33=     38.36    axis=(  0.484849  0.447926  0.751188)

     Atom 61  O   pos: ( -0.154221  0.147252  1.969282)  Total sigma:         223.93
           209.2089          3.8942         -1.8726
            -0.2490        217.6788         12.5560
           -11.8920          6.6844        244.9169

     O   61    anisotropy:     37.43    eta:   -0.3945
     O   61    sigma_11=    216.38    axis=(  0.416259  0.887266 -0.198716)
     O   61    sigma_22=    206.53    axis=( -0.896577  0.364180 -0.252038)
     O   61    sigma_33=    248.89    axis=( -0.151256  0.283077  0.947095)

     Atom 62  H   pos: ( -0.365097  1.081378  0.053635)  Total sigma:          20.63
            19.0009         -2.3959        -13.6054
            -3.0125         10.2589          4.5926
           -14.5955          3.7490         32.6382

     H   62    anisotropy:     32.43    eta:   -0.0317
     H   62    sigma_11=     10.17    axis=( -0.833157  0.106940 -0.542598)
     H   62    sigma_22=      9.48    axis=(  0.172791  0.982345 -0.071710)
     H   62    sigma_33=     42.25    axis=( -0.525350  0.153501  0.836926)

     Atom 63  H   pos: ( -0.069955  0.268017  1.966202)  Total sigma:          23.72
            20.8987         10.6052          0.9130
            10.5643         31.1718          3.0375
             1.2460          3.7559         19.0826

     H   63    anisotropy:     22.05    eta:   -0.3093
     H   63    sigma_11=     18.64    axis=(  0.258427  0.043303 -0.965060)
     H   63    sigma_22=     14.09    axis=(  0.816059 -0.544402  0.194099)
     H   63    sigma_33=     38.42    axis=(  0.516975  0.837706  0.176027)

     Atom 64  O   pos: (  0.030944  1.113176  0.271552)  Total sigma:         230.50
           223.0109         -4.2514         11.4719
            -0.8173        233.9672         -0.8353
            11.4263         -0.7839        234.5280

     O   64    anisotropy:    -22.07    eta:   -0.5755
     O   64    sigma_11=    233.62    axis=(  0.047889  0.964958  0.257996)
     O   64    sigma_22=    242.09    axis=( -0.522534  0.244332 -0.816860)
     O   64    sigma_33=    215.79    axis=(  0.851273  0.095693 -0.515924)

     Atom 65  H   pos: ( -0.042076  1.214227  0.188045)  Total sigma:          21.03
            16.6200         -8.9066          9.2487
            -9.0704         26.2793        -11.9162
             9.2946        -10.8821         20.1922

     H   65    anisotropy:     30.85    eta:   -0.1750
     H   65    sigma_11=     12.55    axis=( -0.488186 -0.723997 -0.487342)
     H   65    sigma_22=      8.95    axis=(  0.743601 -0.052739 -0.666540)
     H   65    sigma_33=     41.60    axis=(  0.456871 -0.687784  0.564112)

     Atom 66  H   pos: ( -0.872457  1.206055  0.338020)  Total sigma:          21.96
            22.5853          8.6705         10.2303
             9.5711         21.9458          9.8107
            10.2214          9.3365         21.3425

     H   66    anisotropy:     28.94    eta:   -0.0876
     H   66    sigma_11=     13.16    axis=(  0.644666 -0.759900  0.083411)
     H   66    sigma_22=     11.47    axis=(  0.484426  0.321665 -0.813550)
     H   66    sigma_33=     41.25    axis=(  0.591386  0.564874  0.575482)

     Atom 67  O   pos: (  0.035837  0.145143  1.613532)  Total sigma:         196.38
           195.6987         11.5770          1.0191
            17.1238        197.0202        -16.1441
             9.1981         -6.7699        196.4305

     O   67    anisotropy:    -31.49    eta:   -0.5488
     O   67    sigma_11=    201.12    axis=(  0.614785 -0.048033  0.787231)
     O   67    sigma_22=    212.64    axis=( -0.533045 -0.760970  0.369848)
     O   67    sigma_33=    175.39    axis=( -0.581294  0.647006  0.493437)

     Atom 68  H   pos: ( -0.035531  0.139178  1.481196)  Total sigma:          20.48
            19.9786          2.6623         13.1609
             2.6186          9.8801          2.4012
            14.8235          3.2352         31.5732

     H   68    anisotropy:     31.36    eta:   -0.0833
     H   68    sigma_11=     10.90    axis=(  0.738310  0.387061 -0.552342)
     H   68    sigma_22=      9.15    axis=(  0.385327 -0.914196 -0.125572)
     H   68    sigma_33=     41.38    axis=(  0.553553  0.120121  0.824105)

     Atom 69  H   pos: (  0.179304  0.189844  1.584698)  Total sigma:          17.70
            36.3480          9.2580         -7.4902
             9.9871          8.1749         -3.4675
            -8.2651         -3.0442          8.5893

     H   69    anisotropy:     35.71    eta:   -0.0814
     H   69    sigma_11=      6.77    axis=(  0.345692 -0.349783  0.870717)
     H   69    sigma_22=      4.83    axis=(  0.166000 -0.890494 -0.423633)
     H   69    sigma_33=     41.51    axis=( -0.923548 -0.290985  0.249772)

     Atom 70  O   pos: ( -0.666232  0.809562  1.814393)  Total sigma:         238.27
           243.5035        -17.7916         12.3394
           -16.6690        217.8692        -17.4340
            12.0214         -9.7668        253.4451

     O   70    anisotropy:     47.87    eta:   -0.8931
     O   70    sigma_11=    236.57    axis=( -0.722681  0.180691  0.667145)
     O   70    sigma_22=    208.06    axis=(  0.383264  0.908001  0.169243)
     O   70    sigma_33=    270.19    axis=(  0.575188 -0.378001  0.725448)

     Atom 71  H   pos: ( -0.781249  0.836787  1.718212)  Total sigma:          18.77
            25.6110         -6.8561         15.9912
            -6.6542          6.6456         -5.1326
            14.8256         -4.5421         24.0633

     H   71    anisotropy:     35.10    eta:   -0.2213
     H   71    sigma_11=      9.66    axis=( -0.630160  0.214436  0.746268)
     H   71    sigma_22=      4.48    axis=(  0.311286  0.950262 -0.010198)
     H   71    sigma_33=     42.17    axis=(  0.711337 -0.225876  0.665568)

     Atom 72  H   pos: ( -0.711531  0.821557  1.952483)  Total sigma:          25.71
            20.1020         -1.6583         -4.6639
            -1.5236         17.8473         -1.1580
            -3.6235         -1.8688         39.1751

     H   72    anisotropy:     21.58    eta:   -0.2780
     H   72    sigma_11=     20.51    axis=(  0.815140 -0.563237  0.135320)
     H   72    sigma_22=     16.51    axis=(  0.544138  0.824635  0.154569)
     H   72    sigma_33=     40.10    axis=( -0.198648 -0.052363  0.978671)

     Atom 73  Ca  pos: (  0.362519  0.371790  0.886518)  Total sigma:        1094.84
          1082.3840        -17.0350        -25.5601
           -14.2271       1084.7840        -18.7489
           -24.4524        -24.9106       1117.3620

     Ca  73    anisotropy:    -65.39    eta:   -0.7981
     Ca  73    sigma_11=   1099.24    axis=(  0.665030 -0.746592  0.018322)
     Ca  73    sigma_22=   1134.04    axis=( -0.345955 -0.286233  0.893524)
     Ca  73    sigma_33=   1051.25    axis=(  0.661853  0.600559  0.448641)

     Atom 74  Si  pos: ( -0.121785  0.329620  0.700389)  Total sigma:         406.50
           396.3944         36.1849          5.3672
            35.6000        388.7944          7.9505
            13.6336         -1.4100        434.3237

     Si  74    anisotropy:    -75.30    eta:   -0.3859
     Si  74    sigma_11=    421.92    axis=(  0.575878  0.565738 -0.590173)
     Si  74    sigma_22=    441.29    axis=(  0.464428  0.367710  0.805665)
     Si  74    sigma_33=    356.30    axis=(  0.672808 -0.738058 -0.050989)

     Atom 75  O   pos: (  0.687036  0.243339  0.838143)  Total sigma:         119.38
           132.4950         -1.3455        -11.3272
            -0.8353        134.3057         -3.9237
            -2.6608         -0.3214         91.3327

     O   75    anisotropy:    -43.98    eta:   -0.0562
     O   75    sigma_11=    133.21    axis=(  0.840788  0.515117 -0.166523)
     O   75    sigma_22=    134.86    axis=( -0.516023  0.855584  0.041192)
     O   75    sigma_33=     90.06    axis=(  0.163693  0.051296  0.985177)

     Atom 76  O   pos: ( -0.005941  0.498487  0.828311)  Total sigma:         125.55
           107.6561         14.1591          0.5137
            20.5453        159.8942         12.7612
            -3.0458          1.7335        109.1028

     O   76    anisotropy:     60.52    eta:   -0.2193
     O   76    sigma_11=    109.80    axis=( -0.420079  0.014238  0.907376)
     O   76    sigma_22=    100.95    axis=( -0.862777  0.303710 -0.404197)
     O   76    sigma_33=    165.90    axis=( -0.281334 -0.952658 -0.115298)

     Atom 77  O   pos: (  0.037048  0.137488  0.674705)  Total sigma:         177.79
           170.2849        -33.8831          2.5171
           -34.6446        200.0203         -9.4311
             1.7113         -7.9737        163.0694

     O   77    anisotropy:     68.83    eta:   -0.3335
     O   77    sigma_11=    162.50    axis=( -0.240860  0.005151  0.970546)
     O   77    sigma_22=    147.20    axis=(  0.807290  0.556164  0.197393)
     O   77    sigma_33=    223.68    axis=(  0.538766 -0.831057  0.138116)

     Atom 78  O   pos: ( -0.177149  0.382813  0.470379)  Total sigma:          84.83
           121.0959         46.0540        -15.5884
            42.5965         62.6778         -6.5680
            -7.2725         -4.5852         70.7092

     O   78    anisotropy:     93.39    eta:   -0.4788
     O   78    sigma_11=     68.60    axis=(  0.136481  0.092713  0.986295)
     O   78    sigma_22=     38.79    axis=(  0.475916 -0.879330  0.016802)
     O   78    sigma_33=    147.09    axis=( -0.868837 -0.467100  0.164136)

     Atom 79  Ca  pos: (  0.048712  0.834060  0.901861)  Total sigma:        1093.73
          1091.1672        -18.4665        -15.4468
           -17.6208       1109.7893        -14.5090
           -17.6200         -8.9127       1080.2478

     Ca  79    anisotropy:    -50.63    eta:   -0.6065
     Ca  79    sigma_11=   1100.38    axis=(  0.628490  0.326254 -0.706087)
     Ca  79    sigma_22=   1120.85    axis=( -0.500223  0.864689 -0.045712)
     Ca  79    sigma_33=   1059.98    axis=(  0.595632  0.381931  0.706648)

     Atom 80  Si  pos: ( -0.481634  0.866713  0.714732)  Total sigma:         404.63
           425.7321         38.8670          6.3993
            37.4220        384.6718         -9.2101
             0.1807          6.1480        403.4921

     Si  80    anisotropy:     65.97    eta:   -0.9538
     Si  80    sigma_11=    403.62    axis=( -0.002086 -0.084732  0.996402)
     Si  80    sigma_22=    361.67    axis=( -0.512992  0.855397  0.071667)
     Si  80    sigma_33=    448.61    axis=( -0.858391 -0.510996 -0.045251)

     Atom 81  O   pos: ( -0.619503  0.735447  0.860299)  Total sigma:         119.34
           133.4703         -3.7228        -19.6232
             0.7475        140.5769         -7.6975
           -10.2431          0.3822         83.9844

     O   81    anisotropy:    -59.65    eta:   -0.0836
     O   81    sigma_11=    137.57    axis=(  0.951799  0.136653 -0.274599)
     O   81    sigma_22=    140.89    axis=( -0.148980  0.988538 -0.024443)
     O   81    sigma_33=     79.58    axis=(  0.268112  0.064175  0.961248)

     Atom 82  O   pos: ( -0.283593  0.942139  0.827437)  Total sigma:         130.75
           147.3651          2.6339          9.7163
            -1.8529        137.6820          8.5043
             2.0813          7.6200        107.1977

     O   82    anisotropy:    -39.44    eta:   -0.3478
     O   82    sigma_11=    139.32    axis=( -0.196574  0.958913  0.204560)
     O   82    sigma_22=    148.47    axis=( -0.971780 -0.162796 -0.170705)
     O   82    sigma_33=    104.46    axis=( -0.130389 -0.232344  0.963854)

     Atom 83  O   pos: ( -0.429757  0.744828  0.505193)  Total sigma:         175.90
           168.9956          5.5848        -12.2872
            14.0879        174.5491         15.9882
            -7.7681         18.7243        184.1553

     O   83    anisotropy:    -37.77    eta:   -0.7186
     O   83    sigma_11=    179.44    axis=(  0.789926  0.536851 -0.296324)
     O   83    sigma_22=    197.54    axis=( -0.086866  0.576335  0.812584)
     O   83    sigma_33=    150.72    axis=( -0.607018  0.616141 -0.501896)

     Atom 84  Ca  pos: (  0.213613 -0.049074  1.226989)  Total sigma:        1142.26
          1135.8878        -14.3760         -6.1133
           -13.2572       1155.9183        -14.9470
            -6.3941        -15.7560       1134.9865

     Ca  84    anisotropy:     37.33    eta:   -0.9550
     Ca  84    sigma_11=   1141.70    axis=(  0.739987 -0.007110 -0.672584)
     Ca  84    sigma_22=   1117.94    axis=(  0.593401  0.477711  0.647818)
     Ca  84    sigma_33=   1167.15    axis=( -0.316695  0.878488 -0.357719)

     Atom 85  Si  pos: ( -0.271077 -0.119486  1.365149)  Total sigma:         400.26
           396.3894         43.8513         13.2332
            35.9224        391.0003          0.8511
            11.2104         -3.2606        413.3814

     Si  85    anisotropy:    -71.93    eta:   -0.5170
     Si  85    sigma_11=    411.84    axis=(  0.150960  0.342592 -0.927276)
     Si  85    sigma_22=    436.63    axis=(  0.711834  0.613209  0.342443)
     Si  85    sigma_33=    352.30    axis=(  0.685933 -0.711762 -0.151299)

     Atom 86  O   pos: ( -0.172585  0.089334  1.292979)  Total sigma:         136.32
           110.7226         18.7665         12.8916
            24.5285        161.9879        -19.2533
             7.0158        -15.8203        136.2525

     O   86    anisotropy:    -59.74    eta:   -0.9294
     O   86    sigma_11=    137.73    axis=(  0.474254  0.197063  0.858050)
     O   86    sigma_22=    174.74    axis=(  0.251651  0.903619 -0.346619)
     O   86    sigma_33=     96.49    axis=(  0.843656 -0.380315 -0.378953)

     Atom 87  O   pos: (  0.548177 -0.201706  1.231989)  Total sigma:         127.08
           133.6834          5.9046         17.7023
             5.4905        135.6087          8.8266
            12.5537          5.4890        111.9388

     O   87    anisotropy:    -35.05    eta:   -0.7451
     O   87    sigma_11=    130.05    axis=(  0.575328 -0.801350  0.163814)
     O   87    sigma_22=    147.47    axis=(  0.696930  0.585121  0.414635)
     O   87    sigma_33=    103.71    axis=( -0.428119 -0.124384  0.895122)

     Atom 88  O   pos: ( -0.326707 -0.116715  1.605347)  Total sigma:         116.59
           119.0426          0.3857          9.9318
            -0.9189        140.5310         16.5410
             6.2447         12.0352         90.2074

     O   88    anisotropy:    -47.96    eta:   -0.7419
     O   88    sigma_11=    120.72    axis=(  0.971832 -0.129112  0.197160)
     O   88    sigma_22=    144.44    axis=(  0.074110  0.961564  0.264391)
     O   88    sigma_33=     84.62    axis=( -0.223718 -0.242332  0.944047)

     Atom 89  Ca  pos: ( -0.149704  0.399958  1.159523)  Total sigma:        1090.83
          1109.1306        -23.0883        -10.8375
           -26.6021       1109.4209        -12.5490
            -6.8543        -16.5534       1053.9505

     Ca  89    anisotropy:    -66.43    eta:   -0.9648
     Ca  89    sigma_11=   1091.61    axis=(  0.676924  0.619057 -0.398173)
     Ca  89    sigma_22=   1134.34    axis=( -0.691100  0.720708 -0.054405)
     Ca  89    sigma_33=   1046.55    axis=(  0.253287  0.312006  0.915696)

     Atom 90  Si  pos: (  0.333454  0.403957  1.326035)  Total sigma:         407.18
           406.0121          7.5249         -8.1978
             9.2698        400.2230        -14.8123
            -0.3817        -31.0226        415.2988

     Si  90    anisotropy:     40.84    eta:   -0.7915
     Si  90    sigma_11=    404.34    axis=(  0.938301 -0.010332  0.345665)
     Si  90    sigma_22=    382.79    axis=( -0.193003  0.813754  0.548228)
     Si  90    sigma_33=    434.40    axis=( -0.286951 -0.581117  0.761553)

     Atom 91  O   pos: (  0.182288  0.293525  1.168985)  Total sigma:          73.02
            81.0112        -17.0174        -13.0412
           -16.0701         85.6333        -13.2716
           -22.2427        -17.1239         52.4134

     O   91    anisotropy:    -56.77    eta:   -0.4272
     O   91    sigma_11=     83.86    axis=(  0.603557  0.530663 -0.595076)
     O   91    sigma_22=    100.03    axis=( -0.658275  0.752769  0.003630)
     O   91    sigma_33=     35.17    axis=(  0.449881  0.389532  0.803661)

     Atom 92  O   pos: ( -0.476313  0.494488  1.190868)  Total sigma:         107.48
           139.8397         -6.1252        -10.8055
           -12.9124        120.0605         -3.6054
             2.9739          0.1258         62.5320

     O   92    anisotropy:    -67.85    eta:   -0.6055
     O   92    sigma_11=    116.40    axis=(  0.367486  0.928299 -0.056697)
     O   92    sigma_22=    143.79    axis=( -0.928392  0.369772  0.036824)
     O   92    sigma_33=     62.25    axis=(  0.055149  0.039105  0.997712)

     Atom 93  O   pos: (  0.215044  0.593957  1.427223)  Total sigma:         176.08
           169.7936        -30.4293         -9.3871
           -27.7191        202.3996          8.4911
            -8.3787         10.2173        156.0583

     O   93    anisotropy:     68.62    eta:   -0.1276
     O   93    sigma_11=    156.13    axis=(  0.486389  0.456263 -0.745151)
     O   93    sigma_22=    150.29    axis=( -0.714225 -0.283631 -0.639872)
     O   93    sigma_33=    221.83    axis=(  0.503298 -0.843432 -0.187919)

     Atom 94  O   pos: (  0.381864  0.238734  1.495278)  Total sigma:         117.69
           156.2570        -15.5489         58.4980
            -2.3432         61.2238        -15.2657
            49.0557        -26.6902        135.6012

     O   94    anisotropy:    128.85    eta:   -0.4519
     O   94    sigma_11=     94.15    axis=( -0.651855 -0.273510  0.707303)
     O   94    sigma_22=     55.34    axis=( -0.074912  0.951357  0.298845)
     O   94    sigma_33=    203.59    axis=(  0.754634 -0.141818  0.640636)

     Atom 95  Ca  pos: (  0.040470  0.494502  0.241266)  Total sigma:        1075.74
          1078.0657         24.0996        -22.9359
            20.6239       1028.4752        -27.0140
           -28.5352        -25.5483       1120.6933

     Ca  95    anisotropy:    100.29    eta:   -0.7513
     Ca  95    sigma_11=   1067.43    axis=(  0.855837  0.159284  0.492109)
     Ca  95    sigma_22=   1017.20    axis=(  0.274890 -0.945989 -0.171872)
     Ca  95    sigma_33=   1142.60    axis=( -0.438153 -0.282371  0.853398)

     Atom 96  Ca  pos: ( -0.375637  0.216121  1.694948)  Total sigma:        1081.28
          1073.5939        -14.0244         47.4958
           -14.8403       1093.9921          6.0385
            50.9061         14.2818       1076.2524

     Ca  96    anisotropy:    -89.66    eta:   -0.4437
     Ca  96    sigma_11=   1097.90    axis=(  0.095660 -0.966942 -0.236373)
     Ca  96    sigma_22=   1124.43    axis=( -0.706608  0.101291 -0.700318)
     Ca  96    sigma_33=   1021.51    axis=(  0.701109  0.234015 -0.673560)

     Atom 97  Ca  pos: (  0.537932  0.219075  0.386783)  Total sigma:        1067.48
          1042.6025         -3.5041         -2.8339
            -5.2524       1100.7382        -38.7744
             1.8157        -40.7160       1059.0946

     Ca  97    anisotropy:     86.18    eta:   -0.1595
     Ca  97    sigma_11=   1043.33    axis=(  0.949956 -0.125586 -0.286027)
     Ca  97    sigma_22=   1034.17    axis=(  0.309506  0.502379  0.807355)
     Ca  97    sigma_33=   1124.93    axis=(  0.042302 -0.855479  0.516108)

     Atom 98  O   pos: (  0.092157 -0.437922  1.951487)  Total sigma:         106.97
             7.4563        -52.1048         29.2549
           -52.1309        131.6895          9.9801
            22.6009          6.4856        181.7656

     O   98    anisotropy:   -183.35    eta:   -0.2858
     O   98    sigma_11=    150.62    axis=(  0.336837 -0.941030 -0.031663)
     O   98    sigma_22=    185.55    axis=(  0.139302  0.016548  0.990112)
     O   98    sigma_33=    -15.26    axis=(  0.931201  0.337917 -0.136662)

     Atom 99  H   pos: ( -0.039864 -0.496630  1.977172)  Total sigma:          24.36
            31.1924          5.1837         -4.3475
             5.5584         20.1720         -0.7381
            -5.0542         -1.2742         21.7224

     H   99    anisotropy:     16.05    eta:   -0.2427
     H   99    sigma_11=     20.31    axis=(  0.177601  0.419367  0.890275)
     H   99    sigma_22=     17.71    axis=(  0.442983 -0.841889  0.308203)
     H   99    sigma_33=     35.06    axis=( -0.878763 -0.339639  0.335293)

     Atom100  O   pos: (  0.584321  0.332373  0.068388)  Total sigma:         199.16
           197.1888        -24.4382        -26.5564
           -20.9905        182.4612        -45.7929
           -14.4662        -22.6993        217.8207

     O  100    anisotropy:    -82.18    eta:   -0.4812
     O  100    sigma_11=    213.37    axis=(  0.848773 -0.520477 -0.093210)
     O  100    sigma_22=    239.73    axis=(  0.180594  0.451034 -0.874045)
     O  100    sigma_33=    144.37    axis=( -0.496961 -0.725032 -0.476821)

     Atom101  H   pos: (  0.685023 -0.667731  1.995936)  Total sigma:          28.64
            23.2998          1.3483          1.3281
             1.4442         27.8244          5.5623
             1.1098          6.3728         34.7816

     H  101    anisotropy:     14.67    eta:   -0.1807
     H  101    sigma_11=     24.63    axis=(  0.361142  0.784320 -0.504399)
     H  101    sigma_22=     22.86    axis=(  0.925346 -0.368341  0.089779)
     H  101    sigma_33=     38.41    axis=(  0.115375  0.499167  0.858791)

     Atom102  O   pos: (  0.574583 -0.536314  1.637995)  Total sigma:         218.02
           254.3084         -3.3595         -9.3826
            -4.7920        204.2364         -4.4152
            -7.4164         -4.1839        195.5152

     O  102    anisotropy:     56.54    eta:   -0.3619
     O  102    sigma_11=    205.99    axis=(  0.010540  0.922099 -0.386811)
     O  102    sigma_22=    192.35    axis=(  0.148773  0.381081  0.912493)
     O  102    sigma_33=    255.72    axis=( -0.988815  0.067165  0.133166)

     Atom103  H   pos: (  0.597881 -0.391840  1.653253)  Total sigma:          24.90
            19.2684          3.8500         -0.1893
             2.6279         39.8776         -0.4027
            -0.3024          0.0522         15.5395

     H  103    anisotropy:     23.22    eta:   -0.2107
     H  103    sigma_11=     18.79    axis=(  0.986145 -0.151989 -0.066467)
     H  103    sigma_22=     15.52    axis=(  0.066983 -0.001729  0.997753)
     H  103    sigma_33=     40.38    axis=(  0.151763  0.988381 -0.008476)

     Atom104  H   pos: (  0.720629 -0.589101  1.627691)  Total sigma:          17.24
            39.8313        -11.1441         -5.7493
            -9.2201          7.8220          0.6592
            -4.8671          0.9169          4.0538

     H  104    anisotropy:     39.41    eta:   -0.0797
     H  104    sigma_11=      5.14    axis=( -0.209926 -0.906330  0.366737)
     H  104    sigma_22=      3.05    axis=(  0.221781  0.321176  0.920684)
     H  104    sigma_33=     43.51    axis=(  0.952231 -0.274611 -0.133584)

     Atom105  O   pos: ( -0.193672  0.485894  1.556350)  Total sigma:         233.61
           232.4127          0.9173         -1.2134
            -4.7949        253.2569         -9.5794
            -0.2041        -13.4647        215.1456

     O  105    anisotropy:     34.47    eta:   -0.8922
     O  105    sigma_11=    232.37    axis=(  0.995870  0.051000 -0.075109)
     O  105    sigma_22=    211.86    axis=(  0.058640  0.270239  0.961006)
     O  105    sigma_33=    256.59    axis=( -0.069309  0.961442 -0.266132)

     Atom106  H   pos: ( -0.250732  0.623930  1.550332)  Total sigma:          20.35
            16.6153        -11.1467          0.2510
           -13.3364         35.3583         -1.6425
             0.3233         -1.3579          9.0652

     H  106    anisotropy:     31.69    eta:   -0.0838
     H  106    sigma_11=     10.67    axis=(  0.876219  0.420099 -0.236128)
     H  106    sigma_22=      8.90    axis=(  0.192494  0.144094  0.970661)
     H  106    sigma_33=     41.47    axis=( -0.441798  0.895965 -0.045392)

     Atom107  H   pos: ( -0.050417  0.500555  1.577455)  Total sigma:          25.68
            36.9828          1.0945          0.0284
             2.2916         21.8220         -1.0417
             0.6296         -1.0196         18.2314

     H  107    anisotropy:     17.24    eta:   -0.3491
     H  107    sigma_11=     21.94    axis=( -0.101587  0.956107 -0.274843)
     H  107    sigma_22=     17.93    axis=( -0.040765  0.272040  0.961422)
     H  107    sigma_33=     37.17    axis=( -0.993991 -0.108872 -0.011340)

     Atom108  O   pos: (  0.029503  0.777556  0.521380)  Total sigma:         242.60
           241.3610          9.1737          0.1203
            17.0614        246.4471        -21.6949
             0.4723        -23.6909        240.0068

     O  108    anisotropy:     40.60    eta:   -0.9021
     O  108    sigma_11=    241.28    axis=(  0.867277 -0.016592  0.497549)
     O  108    sigma_22=    216.86    axis=(  0.362916 -0.663059 -0.654710)
     O  108    sigma_33=    269.67    axis=( -0.340767 -0.748384  0.569034)

     Atom109  H   pos: ( -0.107278  0.731103  0.541931)  Total sigma:          26.11
            35.5359          6.3663         -2.3162
             5.0503         22.3862         -1.9165
            -1.4077         -1.6727         20.4019

     H  109    anisotropy:     17.82    eta:   -0.1724
     H  109    sigma_11=     21.19    axis=(  0.347913 -0.655725  0.670061)
     H  109    sigma_22=     19.14    axis=(  0.149286 -0.666845 -0.730090)
     H  109    sigma_33=     37.99    axis=( -0.925565 -0.354038  0.134114)

     Atom110  H   pos: (  0.018049  0.899328  0.440222)  Total sigma:          24.75
            16.3063          0.1189          1.5999
             1.8411         33.8987        -12.6401
             0.4556        -12.9997         24.0335

     H  110    anisotropy:     26.94    eta:   -0.1672
     H  110    sigma_11=     17.27    axis=( -0.823917 -0.314742 -0.471273)
     H  110    sigma_22=     14.27    axis=(  0.566646 -0.470138 -0.676670)
     H  110    sigma_33=     42.70    axis=( -0.008587 -0.824565  0.565702)

     Atom111  O   pos: ( -0.212248  0.749887  0.185482)  Total sigma:         231.48
           234.7989         13.6642         -3.5565
            11.0675        229.7116        -15.5291
            -3.3327        -12.4019        229.9145

     O  111    anisotropy:     30.31    eta:   -0.7792
     O  111    sigma_11=    229.24    axis=(  0.742523 -0.151824  0.652387)
     O  111    sigma_22=    213.50    axis=(  0.343737 -0.749575 -0.565670)
     O  111    sigma_33=    251.68    axis=( -0.574895 -0.644272  0.504390)

     Atom112  H   pos: ( -0.296522  0.747438  0.309314)  Total sigma:          20.61
            21.0212          2.3059        -15.0831
             0.9388          9.6660         -1.0879
           -15.7358         -2.4350         31.1408

     H  112    anisotropy:     32.79    eta:   -0.0307
     H  112    sigma_11=     10.01    axis=(  0.692466  0.473287  0.544508)
     H  112    sigma_22=      9.34    axis=(  0.421524 -0.877935  0.227039)
     H  112    sigma_33=     42.47    axis=( -0.585498 -0.072307  0.807443)

     Atom113  H   pos: ( -0.164636  0.886429  0.181620)  Total sigma:          27.69
            23.3605          6.5092         -0.5404
             6.6513         37.0022         -3.0353
             0.0638         -1.6162         22.7125

     H  113    anisotropy:     18.39    eta:   -0.1751
     H  113    sigma_11=     22.63    axis=(  0.339884 -0.003425  0.940461)
     H  113    sigma_22=     20.49    axis=(  0.865828 -0.389280 -0.314329)
     H  113    sigma_33=     39.95    axis=( -0.367179 -0.921113  0.129345)

     Atom114  O   pos: ( -0.496459  1.152567  0.241515)  Total sigma:         251.65
           246.9435         17.6790         -7.7510
            16.7867        250.4125         10.4336
            -8.9518          2.0098        257.5937

     O  114    anisotropy:    -35.85    eta:   -0.2157
     O  114    sigma_11=    261.02    axis=( -0.117033  0.354061  0.927871)
     O  114    sigma_22=    266.18    axis=(  0.698284  0.693687 -0.176626)
     O  114    sigma_33=    227.75    axis=(  0.706188 -0.627247  0.328420)

     Atom115  H   pos: ( -0.426837  1.256574  0.318919)  Total sigma:          24.33
            23.3394          8.6484          6.6135
             9.0453         25.2625          7.7222
             7.4762          8.4504         24.3852

     H  115    anisotropy:     24.09    eta:   -0.1131
     H  115    sigma_11=     17.21    axis=(  0.424372  0.365563 -0.828415)
     H  115    sigma_22=     15.39    axis=(  0.717661 -0.693669  0.061534)
     H  115    sigma_33=     40.39    axis=(  0.552151  0.620634  0.556724)

     Atom116  H   pos: ( -0.545583  1.068228  0.349721)  Total sigma:          25.58
            20.5041          3.8487         -5.8673
             4.0491         23.9871         -7.5874
            -6.7560         -8.7704         32.2380

     H  116    anisotropy:     21.79    eta:   -0.0881
     H  116    sigma_11=     18.95    axis=(  0.036543  0.843126  0.536473)
     H  116    sigma_22=     17.67    axis=(  0.934099 -0.219595  0.281490)
     H  116    sigma_33=     40.10    axis=( -0.355139 -0.490833  0.795588)

     Initialization:
     gipaw_setup  :      0.31s CPU      0.38s WALL (       1 calls)

     Linear response
     greenf       :  18502.67s CPU  18720.64s WALL (      96 calls)
     cgsolve      :  18407.65s CPU  18624.11s WALL (      96 calls)
     ch_psi       :  17800.48s CPU  18001.96s WALL (    6737 calls)
     h_psiq       :  12967.47s CPU  13104.60s WALL (    6737 calls)

     Apply operators
     h_psi        :  10394.72s CPU  10498.32s WALL (    7376 calls)
     apply_vel    :    237.90s CPU    247.67s WALL (      84 calls)

     Induced current
     j_para       :    567.81s CPU    572.95s WALL (     108 calls)
     biot_savart  :      0.08s CPU      0.08s WALL (       1 calls)

     Other routines

     General routines
     calbec       :   5302.05s CPU   5396.09s WALL (   21662 calls)
     fft          :      0.28s CPU      0.29s WALL (      32 calls)
     fftw         :   7053.16s CPU   7111.72s WALL ( 4115370 calls)
     davcio       :      0.01s CPU      2.20s WALL (      64 calls)

     Parallel routines
     fft_scatter  :   2160.20s CPU   2182.26s WALL ( 4115402 calls)

     Plugins


     GIPAW        :      5h51m CPU      5h56m WALL


   This run was terminated on:   2: 7:45   4Nov2023            

=------------------------------------------------------------------------------=
   JOB DONE.
=------------------------------------------------------------------------------=
