# Supplementary material for: Is there a future for 43Ca nuclear magnetic resonance in cement science?
Source: Phys Chem Chem Phys. 2025 Apr 9;27(17):9159–68. doi: 10.1039/d5cp00491h (PMC11997747; doi:10.1039/d5cp00491h)
Supplement: CP-027-D5CP00491H-s001 [file CP-027-D5CP00491H-s001.zip › QE-Files/CSH-bulk-structures/CONFIG_19]

19 -56014.720523 eV
0 3
   6.771570014  -0.144556899   0.067430984
  -8.451274692  12.270502670   0.029965727
   0.978924352  -5.935069280  13.674394691
O 1
-5.2640865372 5.8125181124 13.4330821602
H 2
-5.6695099604 11.2156370309 0.4749015313
H 3
-7.1408777647 11.7037154315 0.1875066235
O 4
4.6427468231 -2.7798758484 12.1486980662
H 5
3.9004960371 -3.4321385402 11.9450967821
H 6
4.5321124331 -2.026322867 11.4552784333
O 7
-2.1733821519 4.6640055692 13.0754392748
H 8
-3.7609361757 10.5402823726 0.2131812491
H 9
-2.3092660526 10.3016323287 -0.2048560709
O 10
-3.5825089147 1.8077488003 13.7939713519
H 11
-4.8372194817 8.6031571122 0.5572327764
H 12
-3.9416319706 7.3584953315 0.8008023564
O 13
2.3054878753 -1.3075799283 13.3000020868
H 14
0.5173719393 5.0151061166 0.1551796914
H 15
1.819561792 4.0325980057 0.2312418883
O 16
-3.4193504291 6.1787782603 11.2488518256
H 17
-3.8548462711 6.5747365931 10.4363192406
H 18
-3.7702142304 6.6764178647 12.0092882999
O 19
-1.7233367544 8.9095884301 3.4246021523
H 20
-0.8806690993 9.3087812327 3.124458121
H 21
-2.3658189723 9.6786106969 3.4134960154
O 22
0.4587647231 2.386686161 12.4638077038
H 23
-0.258356908 2.8488126503 11.9847156954
H 24
0.6490533554 1.5111768455 11.9370865265
Ca 25
-1.3707779708 8.5783682331 5.8828187923
Si 26
-4.6885977625 8.2336350539 4.9647421089
O 27
-5.9779780672 7.8206779151 5.8557839973
O 28
-3.7010258253 9.1357830239 5.890348982
O 29
-3.9430514834 6.8448998546 4.426213443
O 30
-5.1453849372 8.8957945124 3.5303181691
Ca 31
4.9602398991 -0.7133873186 5.7534125821
Si 32
1.5405168885 -0.2865039874 4.6288069582
O 33
0.5248210283 -1.2276343904 5.486410584
O 34
2.7390704555 0.1829868894 5.6272550522
O 35
2.1394238644 -1.0645888915 3.2659798964
Ca 36
-2.4327641351 5.2978171071 8.1331144644
Si 37
-5.889086713 5.2998787463 9.3030329171
O 38
-5.2796447834 6.8372978521 9.261207623
O 39
-0.109520406 4.6872350341 8.1491800784
O 40
-6.5373616456 5.0475620143 10.784719679
Ca 41
-5.1259861749 8.7199144385 7.9733682457
Si 42
6.8760156985 -3.5568568786 9.1621871138
O 43
-1.9046790397 7.124257656 9.1505488737
O 44
1.0850828725 -2.903638364 7.8853137645
O 45
5.427976499 -2.7320090238 8.9556474273
O 46
0.7286367442 -3.1156571573 10.5552593207
Ca 47
-1.1238788853 6.7303793505 11.3932554897
Ca 48
0.0849812524 -1.5679458898 11.9285250832
Si 49
-4.9316865922 10.3747134533 2.8251506654
O 50
-4.980538566 10.1987760516 1.2093672766
O 51
4.861128348 -1.1787020706 3.3532188477
O 52
2.7869999082 -4.5303369824 11.7031688409
H 53
3.0033873827 -5.2872540519 12.3234966486
H 54
-5.507561739 7.4248915571 10.7683712352
O 55
-2.8863140562 6.8307129561 2.0695888101
H 56
-2.3168821057 7.6078045267 2.3165842048
H 57
-3.4912101236 6.8212885927 2.8756421633
O 58
-1.4580341949 11.1489858823 1.4900876058
H 59
0.9330689686 -0.909509818 2.0809230602
H 60
-2.2915514611 11.3140430008 1.9941672809
O 61
3.2356157942 3.1674304622 1.0573000466
H 62
3.4733196055 2.2656287232 1.411232273
H 63
4.4860365035 -2.7643469103 13.7597916634
O 64
0.3568524962 -4.1665575106 13.4133311051
H 65
5.6336450738 1.3188113572 0.6266590795
H 66
0.2871658274 1.9022264997 0.063071555
O 67
4.7570886809 1.1947000107 1.9989869066
H 68
4.7384089476 0.3491759745 2.536659283
H 69
-1.4151640437 1.9832775546 2.477328593
Ca 70
3.1125987551 2.494500868 5.8192792269
Si 71
-0.1490736449 2.2869086806 4.542025765
O 72
-1.3937984326 1.7095837717 5.4686220178
O 73
0.7883269248 3.1083135247 5.6162979204
O 74
0.7570006259 0.9939237647 3.9777050749
O 75
-0.5848602431 3.0887453302 3.2056184378
Ca 76
0.4907399596 5.3394262124 6.0539652297
Si 77
-3.1183285888 5.6372206838 5.2630563124
O 78
-4.0520725942 5.2648432969 6.5434917458
O 79
-1.6942858746 6.2051127243 5.839563482
O 80
-3.0125220179 4.3726539039 4.2699939881
Ca 81
1.4971977509 -0.5605389247 7.6792627188
Si 82
4.9655571035 -1.0950985209 9.0264133179
O 83
-0.7583311938 -0.0248695611 8.1153600161
O 84
3.5492052038 -1.1913175511 8.2305188483
O 85
-1.9185424782 -0.6137361366 10.5659230214
Ca 86
-0.4897147873 2.2891523728 7.6477318335
Si 87
-3.9444398837 2.7238722073 9.0273283898
O 88
1.6389098728 1.6766822772 8.4438452517
O 89
-2.7021014639 2.9215930679 7.968905851
O 90
-4.4957180182 4.3291857987 9.2818428711
O 91
-3.4952084205 2.3696849927 10.5536596504
Ca 92
3.276834962 0.3766948177 11.8202704111
Ca 93
-4.5402324454 4.0261301733 11.8169916192
Ca 94
-1.9591116265 4.5374493605 2.2938134292
O 95
-0.9347010768 5.3767742886 0.4046273185
H 96
-0.9842259113 6.3462790471 0.3603377644
O 97
1.1174433431 0.2755659677 11.1149678307
H 98
1.0483906115 0.6915125507 10.2323685929
