# Supplementary material for: Is there a future for 43Ca nuclear magnetic resonance in cement science?
Source: Phys Chem Chem Phys. 2025 Apr 9;27(17):9159–68. doi: 10.1039/d5cp00491h (PMC11997747; doi:10.1039/d5cp00491h)
Supplement: CP-027-D5CP00491H-s001 [file CP-027-D5CP00491H-s001.zip › QE-Files/CSH-bulk-structures/CONFIG_21]

21 -56015.385852 eV
0 3
   6.757696677  -0.082021462  -0.006366595
  -8.322186313  12.294659147   0.144540643
   0.766896400  -5.950207501  13.527854478
O 1
0.9397781834 -0.9668618458 10.3082804701
H 2
0.7871404848 -1.9715598172 10.456921526
H 3
-0.0352777311 -0.6073067515 10.3961666619
O 4
4.307762005 -2.8031369369 11.5341865901
H 5
4.3075429303 -2.8289119232 12.5211116184
H 6
5.1381920198 -2.3605047617 11.2312340245
O 7
-2.7032562318 4.6707079731 12.5681414872
H 8
-3.8053994697 10.648352768 -0.019605269
H 9
-2.470274472 3.4445797054 12.475606397
O 10
-2.3897477894 2.2720406837 12.4820865601
H 11
-1.4447953296 2.034462801 12.5455628932
H 12
-3.1211577308 1.9560142541 11.1181557253
O 13
2.9538793847 -0.7356894542 13.3092463829
H 14
1.2794807186 5.3982338552 0.3428895842
H 15
2.7092080355 4.5323548237 0.2528421639
O 16
-4.0944295971 6.8829917768 11.2123754018
H 17
-4.4048986275 6.7201938505 10.2738986569
H 18
4.2761857313 -4.4145605699 11.1664506949
O 19
-1.6844389915 8.9276496631 3.2745231229
H 20
-0.8569509735 9.3950181952 3.0362934388
H 21
-2.3814445464 9.6634692704 3.3068406408
O 22
-0.2177352413 5.0113032897 13.6392014454
H 23
-1.095604776 4.7479250599 13.2641296024
H 24
-7.9815844685 11.525311324 0.9702524637
Ca 25
-1.3476424212 8.3877046135 5.7523018156
Si 26
-4.6582708246 8.2303867695 4.9594886627
O 27
-5.927883701 7.6067283828 5.7550201335
O 28
-3.9064062205 9.2955508829 5.9372994368
O 29
-3.5283537644 7.0792947499 4.6473037646
O 30
-5.1170954829 8.7600367801 3.4461883711
Ca 31
4.9648745128 -0.7610079324 5.4376316912
Si 32
1.4934103402 -0.5359609124 4.6045215569
O 33
0.5185631531 -1.5743159401 5.3854319501
O 34
2.6718334532 -0.0673802127 5.6275632199
O 35
2.0565371011 -1.154367153 3.1600685315
Ca 36
-2.5895663023 5.0858586467 7.9592627632
Si 37
0.7645339743 4.9549043388 9.3102087576
O 38
-5.1556245897 6.2919050272 8.652630937
O 39
-0.3022951595 4.3391854977 8.2267880155
O 40
0.132205162 5.2461084136 10.7776197087
Ca 41
-5.0526002155 8.5102761625 7.9651465994
Si 42
6.7451787884 -3.8299078274 8.9595752806
O 43
-2.066540063 6.9209567089 9.0328587778
O 44
-7.2783648001 9.0263802289 7.9590002452
O 45
5.3983570426 -2.859851697 8.7094706704
O 46
0.5187854311 -3.5020244641 10.4956008595
Ca 47
-1.6678232024 6.4716802622 11.3817226812
Ca 48
-4.6933455137 7.752803364 0.7696793556
Si 49
-4.9480170337 10.288210283 2.7584226874
O 50
-4.968448753 10.0421822309 1.1583734732
O 51
4.7634819034 -1.4029262059 3.2024276432
O 52
2.0153856355 -4.0216865531 12.4631074941
H 53
2.607527036 -4.7707605424 12.2570057138
H 54
1.6035911484 -3.7576341405 11.5650624704
O 55
-2.7157065302 6.8885329026 1.8127291869
H 56
-2.265743608 7.6275149859 2.3175012571
H 57
-2.9977867667 6.2405062278 2.5309651104
O 58
-0.5153667691 0.1087154481 1.8293090096
H 59
0.01371155 0.5736360674 2.5284066808
H 60
5.5691735343 -0.5668128347 2.3624535926
O 61
3.9978235137 3.1770907217 0.7686388044
H 62
3.5088987603 2.7433999917 1.5243893855
H 63
4.6422316624 2.4507831942 0.4015775604
O 64
-1.1603066012 1.4996011779 -0.1377829163
H 65
-0.9979694861 0.9251277612 0.7164125467
H 66
0.5439801396 -4.1403388959 13.194077456
O 67
3.2022233732 2.3566248687 3.2900105743
H 68
4.0374161011 1.8726297541 3.4661593823
H 69
-3.2755626312 3.4185449419 3.4216508566
Ca 70
2.8623721823 2.2517296924 5.855552216
Si 71
-0.2424649433 2.202861621 4.5820703763
O 72
-1.63084417 1.7137197004 5.3424899336
O 73
0.6361975656 2.9349892133 5.7510247119
O 74
0.571573749 0.7710104011 4.160754927
O 75
-0.4093591101 3.0185620565 3.2216112238
Ca 76
0.6074538647 5.2172338694 6.2413133213
Si 77
-2.9196479832 5.5733029332 4.9950459928
O 78
-3.8876970453 4.747061692 6.0171443146
O 79
-1.5487683855 5.8790742117 5.8332990771
O 80
-2.7989697064 4.8867146891 3.5328373352
Ca 81
1.360040125 -0.8214434447 7.6839566039
Si 82
4.9550304798 -1.222967582 8.7614304587
O 83
-0.9996166746 -0.2994096491 7.6285699001
O 84
3.3393573028 -1.396579825 8.582103673
O 85
-1.5120859224 -0.532501533 10.2559065162
Ca 86
-0.687521165 2.0808598704 7.6127298173
Si 87
2.5659920832 2.3281931545 9.0344286808
O 88
1.4590825102 1.4725136453 8.2303177456
O 89
-2.9019478472 2.7507460576 8.0906294026
O 90
1.9928409781 3.7942210418 9.6187781882
O 91
2.9950276992 1.4993195352 10.4137603511
Ca 92
3.0883784645 -0.7176362426 10.9691104456
Ca 93
-5.2065211867 4.4310201916 12.3847325053
Ca 94
-1.1677387621 4.5898944529 2.0446395551
O 95
0.2957877916 6.0260975589 1.1055692345
H 96
-0.169054094 6.6237571922 0.4762889022
O 97
1.1736906461 2.1476925276 12.6911161413
H 98
1.2744003975 1.6648890971 11.8533190076
