# Supplementary material for: Is there a future for 43Ca nuclear magnetic resonance in cement science?
Source: Phys Chem Chem Phys. 2025 Apr 9;27(17):9159–68. doi: 10.1039/d5cp00491h (PMC11997747; doi:10.1039/d5cp00491h)
Supplement: CP-027-D5CP00491H-s001 [file CP-027-D5CP00491H-s001.zip › QE-Files/CSH-bulk-structures/pair3-8.vc-relax.nmr.out]

     Program GIPAW v.7.2 starts on  2Nov2023 at 23:57:28 

     This program is part of the open-source Quantum ESPRESSO suite
     for quantum simulation of materials; please cite
         "P. Giannozzi et al., J. Phys.:Condens. Matter 21 395502 (2009);
         "P. Giannozzi et al., J. Phys.:Condens. Matter 29 465901 (2017);
         "P. Giannozzi et al., J. Chem. Phys. 152 154105 (2020);
          URL http://www.quantum-espresso.org", 
     in publications or presentations arising from this work. More details at
     http://www.quantum-espresso.org/quote

     Parallel version (MPI), running on   112 processors

     MPI processes distributed on     1 nodes
     R & G space division:  proc/nbgrp/npool/nimage =     112
     232147 MiB available memory on the printing compute node when the environment starts


     ***** This is GIPAW git revision                                          *****
     ***** you can cite: N. Varini et al., Comp. Phys. Comm. 184, 1827 (2013)  *****
     ***** in publications or presentations arising from this work.            *****

     Parallelizing q-star over 1 images
     Reading input from pair3-8.vc-relax.nmr.in

     ------------------- Input file: --------------------
&inputgipaw
	job = 'nmr'
	prefix = 'pair3-8.vc-relax_nmr'
	tmp_dir = './tmpPair3-8/',
	verbosity = 'high'
	diagonalization = 'david'
/


     Reading xml data from directory:

     ./tmpPair3-8/pair3-8.vc-relax_nmr.save/
     file Ca.pbe-spn-kjpaw_psl.1.0.0.UPF: wavefunction(s)  3S renormalized
     file O.pbe-n-kjpaw_psl.1.0.0.UPF: wavefunction(s)  2S 2P renormalized
     file Si.pbe-nl-kjpaw_psl.1.0.0.UPF: wavefunction(s)  3S 3P renormalized
     file H.pbe-kjpaw_psl.1.0.0.UPF: wavefunction(s)  1S renormalized

     IMPORTANT: XC functional enforced from input :
     Exchange-correlation= PBE
                           (   1   4   3   4   0   0   0)
     Any further DFT definition will be discarded
     Please, verify this is what you really want


     Parallelization info
     --------------------
     sticks:   dense  smooth     PW     G-vecs:    dense   smooth      PW
     Min         125     125     43                17354    17354    3504
     Max         126     126     44                17364    17364    3511
     Sum       14041   14041   4843              1944051  1944051  392817

     Using Slab Decomposition

     Reading collected, re-writing distributed wavefunctions
     Subspace diagonalization in iterative solution of the eigenvalue problem:
     a serial algorithm will be used

     GIPAW projectors -----------------------------------------------
     atom=  Ca   l=0  rc=    1.3000  rs=    0.8667
     atom=  Ca   l=0  rc=    1.3000  rs=    0.8667
     atom=  Ca   l=1  rc=    1.6000  rs=    1.0667
     atom=  Ca   l=1  rc=    1.6000  rs=    1.0667
     atom=  Ca   l=2  rc=    1.7000  rs=    1.1333
     atom=  Ca   l=2  rc=    1.7000  rs=    1.1333
     projs nearly linearly dependent: l=0  n1,n2= 1, 2  s=  0.99170013
     projs nearly linearly dependent: l=2  n1,n2= 1, 2  s=  0.99334936

     atom=  O    l=0  rc=    1.3000  rs=    0.8667
     atom=  O    l=0  rc=    1.3000  rs=    0.8667
     atom=  O    l=1  rc=    1.3500  rs=    0.9000
     atom=  O    l=1  rc=    1.3500  rs=    0.9000
     projs nearly linearly dependent: l=1  n1,n2= 1, 2  s=  0.99790099

     atom=  Si   l=0  rc=    1.8000  rs=    1.2000
     atom=  Si   l=0  rc=    1.8000  rs=    1.2000
     atom=  Si   l=1  rc=    1.8000  rs=    1.2000
     atom=  Si   l=1  rc=    1.8000  rs=    1.2000
     atom=  Si   l=2  rc=    1.8000  rs=    1.2000
     atom=  Si   l=2  rc=    1.8000  rs=    1.2000
     projs nearly linearly dependent: l=2  n1,n2= 1, 2  s=  0.99992180

     atom=  H    l=0  rc=    1.0000  rs=    0.6667
     atom=  H    l=0  rc=    1.0000  rs=    0.6667
     projs nearly linearly dependent: l=0  n1,n2= 1, 2  s=  0.99968852
     -----------------------------------------------------------------

     GIPAW integrals: -------------------------------------------
     Atom  i/j   nmr_para   nmr_dia   epr_rmc  epr_para   epr_dia
       Ca  1 1   0.25E+04 -0.66E+00  0.13E+02  0.81E+09  0.75E+03
       Ca  2 1   0.26E+04 -0.73E+00  0.13E+02  0.86E+09  0.79E+03
       Ca  2 2   0.28E+04 -0.80E+00  0.13E+02  0.92E+09  0.84E+03
       Ca  3 3   0.30E+02  0.22E+00  0.11E+02  0.47E+05  0.19E+03
       Ca  4 3   0.33E+02  0.20E+00  0.12E+02  0.54E+05  0.22E+03
       Ca  4 4   0.37E+02  0.17E+00  0.13E+02  0.60E+05  0.24E+03
       Ca  5 5   0.29E+01  0.74E+00  0.81E+01  0.47E+03  0.66E+02
       Ca  6 5   0.36E+01  0.91E+00  0.10E+02  0.59E+03  0.81E+02
       Ca  6 6   0.45E+01  0.11E+01  0.13E+02  0.74E+03  0.10E+03
       O   1 1   0.81E+03 -0.32E+00  0.65E+01  0.43E+08  0.24E+03
       O   2 1   0.91E+03 -0.39E+00  0.71E+01  0.48E+08  0.27E+03
       O   2 2   0.10E+04 -0.48E+00  0.78E+01  0.55E+08  0.31E+03
       O   3 3   0.99E+01  0.87E+00  0.58E+01  0.24E+04  0.75E+02
       O   4 3   0.11E+02  0.97E+00  0.67E+01  0.27E+04  0.83E+02
       O   4 4   0.12E+02  0.11E+01  0.76E+01  0.31E+04  0.93E+02
       Si  1 1   0.12E+04 -0.54E-01  0.93E+01  0.18E+09  0.37E+03
       Si  2 1   0.17E+04  0.68E-01  0.12E+02  0.26E+09  0.52E+03
       Si  2 2   0.24E+04  0.31E+00  0.19E+02  0.37E+09  0.74E+03
       Si  3 3   0.18E+02  0.34E+00  0.10E+02  0.13E+05  0.11E+03
       Si  4 3   0.21E+02  0.27E+00  0.11E+02  0.15E+05  0.13E+03
       Si  4 4   0.23E+02  0.18E+00  0.12E+02  0.18E+05  0.14E+03
       Si  5 5   0.26E+00  0.79E-01  0.58E+00  0.29E+02  0.79E+01
       Si  6 5   0.27E+00  0.84E-01  0.62E+00  0.30E+02  0.81E+01
       Si  6 6   0.29E+00  0.89E-01  0.66E+00  0.31E+02  0.84E+01
       H   1 1   0.39E+02  0.19E+00  0.29E+00  0.78E+05  0.13E+02
       H   2 1   0.41E+02  0.21E+00  0.32E+00  0.82E+05  0.14E+02
       H   2 2   0.43E+02  0.22E+00  0.36E+00  0.86E+05  0.15E+02
     ------------------------------------------------------------

     alpha_pv=     76.7499 eV

     Number of occupied bands for each k-point:
     k-point:     1    nbnd_occ= 260
     k-point:     2    nbnd_occ= 260
     k-point:     3    nbnd_occ= 260
     k-point:     4    nbnd_occ= 260


     q-space interpolation up to   240.00 Rydberg

     GIPAW job: nmr                                                                             
     NMR macroscopic correction: yes
             0.6667          0.0000          0.0000
             0.0000          0.6667          0.0000
             0.0000          0.0000          0.6667


     Largest allocated arrays     est. size (Mb)     dimensions
        KS wavefunctions at k          13.19 Mb     (    3324,  260)
        KS wavefunctions at k+q        13.19 Mb     (    3324,  260)
        First-order wavefunctions     131.87 Mb     (    3324,  260, 10)
        First-order wavefunct (US)     79.12 Mb     (    3324,  260,  6)
        Charge/spin density             0.51 Mb     (   67500,    1)
        Induced current                 4.63 Mb     (   67500,    3,3,1)
        Induced magnetic field          4.63 Mb     (   67500,    3,3,1)
        NL pseudopotentials            45.45 Mb     (    3324,  896)
        GIPAW NL terms                 45.45 Mb     (    3324,  896)

     Computing the magnetic susceptibility     isolve=0    ethr=  0.1000E-13
     k-point #    1 of     4      pool #  1    cpu time:      10.3
     compute_u_kq: q = (    0.0000,    0.0000,    0.0000)
     Rotating WFCS
     ethr =  1.00E-14,  avg # of iterations =  6.0
     eigenvalues at k:
 -35.0221 -34.8915 -34.8385 -34.8031 -34.7287 -34.5557 -34.4120 -34.3578
 -34.3263 -34.1695 -34.1050 -34.0432 -33.9822 -16.8299 -16.7286 -16.6375
 -16.5723 -16.5283 -16.4842 -16.3820 -16.3173 -16.3021 -16.2829 -16.2393
 -16.2115 -16.1584 -16.1247 -16.0995 -16.0629 -16.0528 -16.0157 -16.0077
 -15.9720 -15.9480 -15.9122 -15.9035 -15.8744 -15.8309 -15.8078 -15.8045
 -15.7651 -15.7514 -15.7190 -15.7082 -15.6958 -15.6885 -15.6721 -15.6400
 -15.6179 -15.6065 -15.5987 -15.5876 -15.5391 -15.5223 -15.5156 -15.4790
 -15.4329 -15.4149 -15.3964 -15.3643 -15.3280 -15.3079 -15.2829 -15.2471
 -15.2340 -15.2074 -15.1867 -15.1466 -15.1266 -15.0947 -15.0690 -15.0491
 -15.0237 -15.0184 -14.8445 -14.8244 -14.8087 -14.5997 -13.8127 -13.7445
 -13.6898 -13.6552 -13.5117 -13.4136 -13.3762 -13.3253 -13.3024 -13.2644
 -13.1738 -13.0960 -13.0103 -12.9419 -12.9070 -12.8764 -12.8505 -12.8211
 -12.7726 -12.7546 -12.7362 -12.6595 -12.6046 -12.5625 -12.5537 -12.3918
  -4.7544  -4.6537  -4.4282  -4.3990  -4.3133  -4.1806  -4.1116  -4.0786
  -4.0224  -3.9786  -3.9358  -3.8583  -3.8316  -3.7999  -3.7397  -3.6665
  -3.6519  -3.6215  -3.5750  -3.5407  -3.4002  -3.3704  -3.1792  -3.0394
  -2.8467  -2.4030  -1.9604  -1.8618  -1.7703  -1.6643  -1.5514  -1.5256
  -1.4127  -1.3676  -1.3176  -1.2624  -1.1753  -1.1503  -1.0911  -1.0478
  -1.0112  -0.9691  -0.8957  -0.8495  -0.8152  -0.7638  -0.6720  -0.6354
  -0.6077  -0.5558  -0.5344  -0.4882  -0.4486  -0.4085  -0.3834  -0.3573
  -0.3060  -0.2280  -0.2173  -0.1283  -0.1047  -0.0126   0.0178   0.1179
   0.1605   0.2038   0.2467   0.2857   0.3167   0.3491   0.4290   0.5035
   0.6426   0.6876   0.7283   0.7815   0.8159   0.8880   0.9385   0.9597
   0.9933   1.0548   1.0970   1.1344   1.1813   1.2085   1.2332   1.2496
   1.2857   1.3276   1.3679   1.3914   1.3937   1.4454   1.4634   1.4881
   1.5329   1.5625   1.5783   1.5952   1.6170   1.6449   1.6844   1.7112
   1.7370   1.7553   1.7760   1.7933   1.8180   1.8323   1.8550   1.8763
   1.9085   1.9465   1.9615   1.9809   2.0061   2.0281   2.0628   2.1039
   2.1192   2.1434   2.1647   2.2073   2.2305   2.2513   2.2814   2.3117
   2.3410   2.3675   2.4027   2.4364   2.4787   2.4989   2.5337   2.5841
   2.5966   2.6286   2.6703   2.7057   2.7365   2.7676   2.7861   2.8122
   2.8244   2.8587   2.8847   2.9148   2.9596   2.9861   3.0317   3.0986
   3.1333   3.1923   3.2815   3.3525
     eigenvalues at k+q:
 -35.0221 -34.8914 -34.8385 -34.8031 -34.7287 -34.5557 -34.4120 -34.3578
 -34.3263 -34.1695 -34.1050 -34.0433 -33.9822 -16.8299 -16.7285 -16.6375
 -16.5723 -16.5283 -16.4842 -16.3820 -16.3173 -16.3021 -16.2829 -16.2393
 -16.2115 -16.1584 -16.1247 -16.0995 -16.0629 -16.0528 -16.0157 -16.0077
 -15.9720 -15.9480 -15.9122 -15.9035 -15.8744 -15.8309 -15.8078 -15.8045
 -15.7651 -15.7514 -15.7190 -15.7082 -15.6958 -15.6885 -15.6721 -15.6400
 -15.6179 -15.6065 -15.5987 -15.5876 -15.5391 -15.5223 -15.5156 -15.4790
 -15.4329 -15.4149 -15.3964 -15.3643 -15.3280 -15.3079 -15.2830 -15.2472
 -15.2340 -15.2074 -15.1867 -15.1466 -15.1266 -15.0947 -15.0690 -15.0492
 -15.0238 -15.0184 -14.8445 -14.8244 -14.8087 -14.5997 -13.8127 -13.7445
 -13.6898 -13.6552 -13.5117 -13.4136 -13.3762 -13.3253 -13.3024 -13.2644
 -13.1738 -13.0960 -13.0103 -12.9419 -12.9070 -12.8764 -12.8505 -12.8211
 -12.7726 -12.7546 -12.7362 -12.6595 -12.6046 -12.5626 -12.5537 -12.3918
  -4.7544  -4.6536  -4.4282  -4.3990  -4.3133  -4.1805  -4.1116  -4.0786
  -4.0224  -3.9785  -3.9358  -3.8583  -3.8315  -3.7999  -3.7397  -3.6665
  -3.6518  -3.6215  -3.5750  -3.5407  -3.4002  -3.3704  -3.1792  -3.0394
  -2.8467  -2.4030  -1.9604  -1.8618  -1.7703  -1.6643  -1.5514  -1.5256
  -1.4127  -1.3676  -1.3176  -1.2623  -1.1753  -1.1503  -1.0911  -1.0478
  -1.0112  -0.9691  -0.8957  -0.8495  -0.8152  -0.7638  -0.6720  -0.6354
  -0.6077  -0.5557  -0.5344  -0.4882  -0.4486  -0.4085  -0.3834  -0.3573
  -0.3060  -0.2280  -0.2173  -0.1283  -0.1047  -0.0126   0.0178   0.1179
   0.1605   0.2038   0.2467   0.2857   0.3167   0.3491   0.4290   0.5035
   0.6426   0.6876   0.7283   0.7815   0.8159   0.8880   0.9385   0.9597
   0.9933   1.0548   1.0970   1.1344   1.1813   1.2085   1.2332   1.2497
   1.2857   1.3276   1.3679   1.3914   1.3937   1.4454   1.4634   1.4881
   1.5329   1.5625   1.5783   1.5952   1.6170   1.6449   1.6844   1.7112
   1.7370   1.7553   1.7760   1.7933   1.8180   1.8323   1.8550   1.8763
   1.9085   1.9465   1.9615   1.9809   2.0061   2.0281   2.0628   2.1039
   2.1192   2.1434   2.1647   2.2073   2.2305   2.2513   2.2813   2.3117
   2.3410   2.3675   2.4027   2.4364   2.4787   2.4989   2.5337   2.5841
   2.5966   2.6286   2.6703   2.7056   2.7365   2.7676   2.7861   2.8123
   2.8244   2.8587   2.8847   2.9148   2.9596   2.9860   3.0317   3.0986
   3.1333   3.1923   3.2815   3.3525
     cgsolve_all iterations  63    anorm=    0.74E-07
PARA_AUG  1     -25.0362778         1.1629370        -0.7768735
     cgsolve_all iterations  63    anorm=    0.73E-07
PARA_AUG  2       1.2846500       -24.5019126        -0.3713998
     cgsolve_all iterations  63    anorm=    0.74E-07
PARA_AUG  3      -0.7044057        -0.4593193       -25.5674387
     cgsolve_all iterations  69    anorm=    0.73E-07
     cgsolve_all iterations  68    anorm=    0.75E-07
     cgsolve_all iterations  69    anorm=    0.75E-07
     compute_u_kq: q = (    0.0203,    0.0000,    0.0000)
     Rotating WFCS
     ethr =  1.00E-14,  avg # of iterations = 23.0
     eigenvalues at k:
 -35.0221 -34.8915 -34.8385 -34.8031 -34.7287 -34.5557 -34.4120 -34.3578
 -34.3263 -34.1695 -34.1050 -34.0432 -33.9822 -16.8299 -16.7286 -16.6375
 -16.5723 -16.5283 -16.4842 -16.3820 -16.3173 -16.3021 -16.2829 -16.2393
 -16.2115 -16.1584 -16.1247 -16.0995 -16.0629 -16.0528 -16.0157 -16.0077
 -15.9720 -15.9480 -15.9122 -15.9035 -15.8744 -15.8309 -15.8078 -15.8045
 -15.7651 -15.7514 -15.7190 -15.7082 -15.6958 -15.6885 -15.6721 -15.6400
 -15.6179 -15.6065 -15.5987 -15.5876 -15.5391 -15.5223 -15.5156 -15.4790
 -15.4329 -15.4149 -15.3964 -15.3643 -15.3280 -15.3079 -15.2829 -15.2471
 -15.2340 -15.2074 -15.1867 -15.1466 -15.1266 -15.0947 -15.0690 -15.0491
 -15.0237 -15.0184 -14.8445 -14.8244 -14.8087 -14.5997 -13.8127 -13.7445
 -13.6898 -13.6552 -13.5117 -13.4136 -13.3762 -13.3253 -13.3024 -13.2644
 -13.1738 -13.0960 -13.0103 -12.9419 -12.9070 -12.8764 -12.8505 -12.8211
 -12.7726 -12.7546 -12.7362 -12.6595 -12.6046 -12.5625 -12.5537 -12.3918
  -4.7544  -4.6537  -4.4282  -4.3990  -4.3133  -4.1806  -4.1116  -4.0786
  -4.0224  -3.9786  -3.9358  -3.8583  -3.8316  -3.7999  -3.7397  -3.6665
  -3.6519  -3.6215  -3.5750  -3.5407  -3.4002  -3.3704  -3.1792  -3.0394
  -2.8467  -2.4030  -1.9604  -1.8618  -1.7703  -1.6643  -1.5514  -1.5256
  -1.4127  -1.3676  -1.3176  -1.2624  -1.1753  -1.1503  -1.0911  -1.0478
  -1.0112  -0.9691  -0.8957  -0.8495  -0.8152  -0.7638  -0.6720  -0.6354
  -0.6077  -0.5558  -0.5344  -0.4882  -0.4486  -0.4085  -0.3834  -0.3573
  -0.3060  -0.2280  -0.2173  -0.1283  -0.1047  -0.0126   0.0178   0.1179
   0.1605   0.2038   0.2467   0.2857   0.3167   0.3491   0.4290   0.5035
   0.6426   0.6876   0.7283   0.7815   0.8159   0.8880   0.9385   0.9597
   0.9933   1.0548   1.0970   1.1344   1.1813   1.2085   1.2332   1.2496
   1.2857   1.3276   1.3679   1.3914   1.3937   1.4454   1.4634   1.4881
   1.5329   1.5625   1.5783   1.5952   1.6170   1.6449   1.6844   1.7112
   1.7370   1.7553   1.7760   1.7933   1.8180   1.8323   1.8550   1.8763
   1.9085   1.9465   1.9615   1.9809   2.0061   2.0281   2.0628   2.1039
   2.1192   2.1434   2.1647   2.2073   2.2305   2.2513   2.2814   2.3117
   2.3410   2.3675   2.4027   2.4364   2.4787   2.4989   2.5337   2.5841
   2.5966   2.6286   2.6703   2.7057   2.7365   2.7676   2.7861   2.8122
   2.8244   2.8587   2.8847   2.9148   2.9596   2.9861   3.0317   3.0986
   3.1333   3.1923   3.2815   3.3525
     eigenvalues at k+q:
 -35.0221 -34.8914 -34.8385 -34.8031 -34.7287 -34.5557 -34.4120 -34.3578
 -34.3263 -34.1695 -34.1051 -34.0432 -33.9822 -16.8286 -16.7274 -16.6359
 -16.5712 -16.5300 -16.4875 -16.3862 -16.3156 -16.3006 -16.2850 -16.2424
 -16.2136 -16.1588 -16.1282 -16.1053 -16.0656 -16.0538 -16.0178 -16.0082
 -15.9728 -15.9473 -15.9125 -15.9027 -15.8765 -15.8304 -15.8061 -15.8022
 -15.7657 -15.7520 -15.7194 -15.7084 -15.6971 -15.6873 -15.6734 -15.6404
 -15.6174 -15.6054 -15.5980 -15.5856 -15.5393 -15.5210 -15.5154 -15.4792
 -15.4302 -15.4160 -15.3959 -15.3622 -15.3293 -15.3063 -15.2817 -15.2471
 -15.2342 -15.2054 -15.1861 -15.1440 -15.1246 -15.0925 -15.0679 -15.0476
 -15.0218 -15.0158 -14.8419 -14.8231 -14.8062 -14.5991 -13.8101 -13.7425
 -13.6857 -13.6474 -13.5095 -13.4136 -13.3716 -13.3189 -13.2986 -13.2620
 -13.1698 -13.0950 -13.0101 -12.9448 -12.9072 -12.8813 -12.8547 -12.8272
 -12.7780 -12.7590 -12.7419 -12.6654 -12.6042 -12.5663 -12.5593 -12.4015
  -4.7542  -4.6541  -4.4277  -4.3989  -4.3144  -4.1821  -4.1092  -4.0770
  -4.0234  -3.9808  -3.9423  -3.8583  -3.8338  -3.7988  -3.7404  -3.6585
  -3.6520  -3.6211  -3.5752  -3.5403  -3.4000  -3.3700  -3.1664  -3.0350
  -2.8529  -2.3996  -1.9578  -1.8647  -1.7686  -1.6566  -1.5499  -1.5168
  -1.4038  -1.3620  -1.3104  -1.2548  -1.1723  -1.1479  -1.0887  -1.0418
  -1.0076  -0.9688  -0.8933  -0.8490  -0.8119  -0.7714  -0.6794  -0.6377
  -0.6100  -0.5554  -0.5352  -0.4888  -0.4479  -0.4090  -0.3827  -0.3597
  -0.3135  -0.2311  -0.2251  -0.1260  -0.1062  -0.0218   0.0167   0.1145
   0.1646   0.2092   0.2461   0.2884   0.3192   0.3504   0.4286   0.5081
   0.6401   0.6885   0.7182   0.7810   0.8188   0.8863   0.9374   0.9521
   0.9906   1.0559   1.0951   1.1242   1.1785   1.2058   1.2306   1.2531
   1.2854   1.3244   1.3656   1.3890   1.3957   1.4379   1.4617   1.4870
   1.5287   1.5596   1.5808   1.5919   1.6158   1.6409   1.6838   1.7002
   1.7325   1.7513   1.7771   1.7924   1.8176   1.8325   1.8524   1.8761
   1.9044   1.9429   1.9586   1.9837   2.0043   2.0268   2.0619   2.1013
   2.1140   2.1384   2.1642   2.2033   2.2283   2.2531   2.2819   2.3077
   2.3373   2.3699   2.4016   2.4375   2.4823   2.5026   2.5383   2.5896
   2.5994   2.6368   2.6788   2.7073   2.7393   2.7689   2.7887   2.8135
   2.8255   2.8588   2.8856   2.9166   2.9594   2.9876   3.0323   3.0972
   3.1361   3.1941   3.2815   3.3480
     cgsolve_all iterations  69    anorm=    0.73E-07
     cgsolve_all iterations  68    anorm=    0.74E-07
     cgsolve_all iterations  69    anorm=    0.74E-07
     compute_u_kq: q = (   -0.0203,    0.0000,    0.0000)
     Rotating WFCS
     ethr =  1.00E-14,  avg # of iterations = 23.0
     eigenvalues at k:
 -35.0221 -34.8915 -34.8385 -34.8031 -34.7287 -34.5557 -34.4120 -34.3578
 -34.3263 -34.1695 -34.1050 -34.0432 -33.9822 -16.8299 -16.7286 -16.6375
 -16.5723 -16.5283 -16.4842 -16.3820 -16.3173 -16.3021 -16.2829 -16.2393
 -16.2115 -16.1584 -16.1247 -16.0995 -16.0629 -16.0528 -16.0157 -16.0077
 -15.9720 -15.9480 -15.9122 -15.9035 -15.8744 -15.8309 -15.8078 -15.8045
 -15.7651 -15.7514 -15.7190 -15.7082 -15.6958 -15.6885 -15.6721 -15.6400
 -15.6179 -15.6065 -15.5987 -15.5876 -15.5391 -15.5223 -15.5156 -15.4790
 -15.4329 -15.4149 -15.3964 -15.3643 -15.3280 -15.3079 -15.2829 -15.2471
 -15.2340 -15.2074 -15.1867 -15.1466 -15.1266 -15.0947 -15.0690 -15.0491
 -15.0237 -15.0184 -14.8445 -14.8244 -14.8087 -14.5997 -13.8127 -13.7445
 -13.6898 -13.6552 -13.5117 -13.4136 -13.3762 -13.3253 -13.3024 -13.2644
 -13.1738 -13.0960 -13.0103 -12.9419 -12.9070 -12.8764 -12.8505 -12.8211
 -12.7726 -12.7546 -12.7362 -12.6595 -12.6046 -12.5625 -12.5537 -12.3918
  -4.7544  -4.6537  -4.4282  -4.3990  -4.3133  -4.1806  -4.1116  -4.0786
  -4.0224  -3.9786  -3.9358  -3.8583  -3.8316  -3.7999  -3.7397  -3.6665
  -3.6519  -3.6215  -3.5750  -3.5407  -3.4002  -3.3704  -3.1792  -3.0394
  -2.8467  -2.4030  -1.9604  -1.8618  -1.7703  -1.6643  -1.5514  -1.5256
  -1.4127  -1.3676  -1.3176  -1.2624  -1.1753  -1.1503  -1.0911  -1.0478
  -1.0112  -0.9691  -0.8957  -0.8495  -0.8152  -0.7638  -0.6720  -0.6354
  -0.6077  -0.5558  -0.5344  -0.4882  -0.4486  -0.4085  -0.3834  -0.3573
  -0.3060  -0.2280  -0.2173  -0.1283  -0.1047  -0.0126   0.0178   0.1179
   0.1605   0.2038   0.2467   0.2857   0.3167   0.3491   0.4290   0.5035
   0.6426   0.6876   0.7283   0.7815   0.8159   0.8880   0.9385   0.9597
   0.9933   1.0548   1.0970   1.1344   1.1813   1.2085   1.2332   1.2496
   1.2857   1.3276   1.3679   1.3914   1.3937   1.4454   1.4634   1.4881
   1.5329   1.5625   1.5783   1.5952   1.6170   1.6449   1.6844   1.7112
   1.7370   1.7553   1.7760   1.7933   1.8180   1.8323   1.8550   1.8763
   1.9085   1.9465   1.9615   1.9809   2.0061   2.0281   2.0628   2.1039
   2.1192   2.1434   2.1647   2.2073   2.2305   2.2513   2.2814   2.3117
   2.3410   2.3675   2.4027   2.4364   2.4787   2.4989   2.5337   2.5841
   2.5966   2.6286   2.6703   2.7057   2.7365   2.7676   2.7861   2.8122
   2.8244   2.8587   2.8847   2.9148   2.9596   2.9861   3.0317   3.0986
   3.1333   3.1923   3.2815   3.3525
     eigenvalues at k+q:
 -35.0221 -34.8914 -34.8385 -34.8031 -34.7287 -34.5557 -34.4120 -34.3578
 -34.3263 -34.1695 -34.1050 -34.0433 -33.9822 -16.8312 -16.7296 -16.6390
 -16.5735 -16.5264 -16.4806 -16.3781 -16.3193 -16.3040 -16.2805 -16.2373
 -16.2077 -16.1583 -16.1214 -16.0932 -16.0606 -16.0514 -16.0137 -16.0071
 -15.9712 -15.9490 -15.9125 -15.9038 -15.8723 -15.8321 -15.8113 -15.8046
 -15.7646 -15.7509 -15.7188 -15.7084 -15.6945 -15.6893 -15.6706 -15.6399
 -15.6186 -15.6081 -15.5988 -15.5893 -15.5390 -15.5238 -15.5156 -15.4788
 -15.4359 -15.4139 -15.3968 -15.3664 -15.3268 -15.3094 -15.2841 -15.2478
 -15.2334 -15.2094 -15.1874 -15.1493 -15.1285 -15.0967 -15.0701 -15.0506
 -15.0264 -15.0203 -14.8474 -14.8259 -14.8109 -14.6002 -13.8152 -13.7468
 -13.6941 -13.6626 -13.5140 -13.4137 -13.3807 -13.3315 -13.3062 -13.2664
 -13.1775 -13.0968 -13.0103 -12.9388 -12.9077 -12.8712 -12.8466 -12.8148
 -12.7680 -12.7499 -12.7304 -12.6541 -12.6052 -12.5585 -12.5478 -12.3825
  -4.7547  -4.6531  -4.4286  -4.3991  -4.3121  -4.1791  -4.1138  -4.0802
  -4.0213  -3.9764  -3.9289  -3.8583  -3.8296  -3.8010  -3.7385  -3.6749
  -3.6512  -3.6220  -3.5746  -3.5411  -3.4004  -3.3710  -3.1922  -3.0437
  -2.8407  -2.4065  -1.9631  -1.8587  -1.7721  -1.6717  -1.5537  -1.5343
  -1.4220  -1.3739  -1.3239  -1.2691  -1.1786  -1.1534  -1.0937  -1.0529
  -1.0154  -0.9689  -0.8972  -0.8507  -0.8175  -0.7559  -0.6650  -0.6337
  -0.6050  -0.5568  -0.5334  -0.4885  -0.4495  -0.4078  -0.3820  -0.3545
  -0.2983  -0.2255  -0.2095  -0.1299  -0.1032  -0.0045   0.0191   0.1202
   0.1570   0.1984   0.2470   0.2837   0.3148   0.3484   0.4293   0.4995
   0.6448   0.6860   0.7368   0.7830   0.8140   0.8884   0.9402   0.9653
   0.9985   1.0539   1.0990   1.1445   1.1839   1.2107   1.2353   1.2475
   1.2857   1.3307   1.3690   1.3908   1.3964   1.4525   1.4652   1.4885
   1.5357   1.5643   1.5759   1.5986   1.6174   1.6494   1.6851   1.7226
   1.7404   1.7617   1.7748   1.7946   1.8181   1.8313   1.8587   1.8767
   1.9130   1.9500   1.9639   1.9784   2.0070   2.0304   2.0629   2.1041
   2.1261   2.1486   2.1657   2.2112   2.2324   2.2499   2.2811   2.3158
   2.3454   2.3645   2.4043   2.4354   2.4754   2.4956   2.5294   2.5780
   2.5942   2.6199   2.6612   2.7042   2.7335   2.7663   2.7836   2.8113
   2.8231   2.8589   2.8835   2.9135   2.9592   2.9847   3.0311   3.0995
   3.1307   3.1908   3.2813   3.3569
     cgsolve_all iterations  71    anorm=    0.74E-07
     cgsolve_all iterations  69    anorm=    0.75E-07
     cgsolve_all iterations  71    anorm=    0.75E-07
     compute_u_kq: q = (    0.0000,    0.0203,    0.0000)
     Rotating WFCS
     ethr =  1.00E-14,  avg # of iterations = 23.0
     eigenvalues at k:
 -35.0221 -34.8915 -34.8385 -34.8031 -34.7287 -34.5557 -34.4120 -34.3578
 -34.3263 -34.1695 -34.1050 -34.0432 -33.9822 -16.8299 -16.7286 -16.6375
 -16.5723 -16.5283 -16.4842 -16.3820 -16.3173 -16.3021 -16.2829 -16.2393
 -16.2115 -16.1584 -16.1247 -16.0995 -16.0629 -16.0528 -16.0157 -16.0077
 -15.9720 -15.9480 -15.9122 -15.9035 -15.8744 -15.8309 -15.8078 -15.8045
 -15.7651 -15.7514 -15.7190 -15.7082 -15.6958 -15.6885 -15.6721 -15.6400
 -15.6179 -15.6065 -15.5987 -15.5876 -15.5391 -15.5223 -15.5156 -15.4790
 -15.4329 -15.4149 -15.3964 -15.3643 -15.3280 -15.3079 -15.2829 -15.2471
 -15.2340 -15.2074 -15.1867 -15.1466 -15.1266 -15.0947 -15.0690 -15.0491
 -15.0237 -15.0184 -14.8445 -14.8244 -14.8087 -14.5997 -13.8127 -13.7445
 -13.6898 -13.6552 -13.5117 -13.4136 -13.3762 -13.3253 -13.3024 -13.2644
 -13.1738 -13.0960 -13.0103 -12.9419 -12.9070 -12.8764 -12.8505 -12.8211
 -12.7726 -12.7546 -12.7362 -12.6595 -12.6046 -12.5625 -12.5537 -12.3918
  -4.7544  -4.6537  -4.4282  -4.3990  -4.3133  -4.1806  -4.1116  -4.0786
  -4.0224  -3.9786  -3.9358  -3.8583  -3.8316  -3.7999  -3.7397  -3.6665
  -3.6519  -3.6215  -3.5750  -3.5407  -3.4002  -3.3704  -3.1792  -3.0394
  -2.8467  -2.4030  -1.9604  -1.8618  -1.7703  -1.6643  -1.5514  -1.5256
  -1.4127  -1.3676  -1.3176  -1.2624  -1.1753  -1.1503  -1.0911  -1.0478
  -1.0112  -0.9691  -0.8957  -0.8495  -0.8152  -0.7638  -0.6720  -0.6354
  -0.6077  -0.5558  -0.5344  -0.4882  -0.4486  -0.4085  -0.3834  -0.3573
  -0.3060  -0.2280  -0.2173  -0.1283  -0.1047  -0.0126   0.0178   0.1179
   0.1605   0.2038   0.2467   0.2857   0.3167   0.3491   0.4290   0.5035
   0.6426   0.6876   0.7283   0.7815   0.8159   0.8880   0.9385   0.9597
   0.9933   1.0548   1.0970   1.1344   1.1813   1.2085   1.2332   1.2496
   1.2857   1.3276   1.3679   1.3914   1.3937   1.4454   1.4634   1.4881
   1.5329   1.5625   1.5783   1.5952   1.6170   1.6449   1.6844   1.7112
   1.7370   1.7553   1.7760   1.7933   1.8180   1.8323   1.8550   1.8763
   1.9085   1.9465   1.9615   1.9809   2.0061   2.0281   2.0628   2.1039
   2.1192   2.1434   2.1647   2.2073   2.2305   2.2513   2.2814   2.3117
   2.3410   2.3675   2.4027   2.4364   2.4787   2.4989   2.5337   2.5841
   2.5966   2.6286   2.6703   2.7057   2.7365   2.7676   2.7861   2.8122
   2.8244   2.8587   2.8847   2.9148   2.9596   2.9861   3.0317   3.0986
   3.1333   3.1923   3.2815   3.3525
     eigenvalues at k+q:
 -35.0221 -34.8914 -34.8385 -34.8031 -34.7287 -34.5557 -34.4120 -34.3578
 -34.3263 -34.1695 -34.1050 -34.0433 -33.9822 -16.8302 -16.7284 -16.6364
 -16.5725 -16.5294 -16.4832 -16.3824 -16.3191 -16.3023 -16.2833 -16.2393
 -16.2102 -16.1566 -16.1240 -16.1008 -16.0622 -16.0518 -16.0168 -16.0060
 -15.9720 -15.9491 -15.9137 -15.9045 -15.8753 -15.8313 -15.8068 -15.8036
 -15.7654 -15.7508 -15.7184 -15.7063 -15.6967 -15.6887 -15.6731 -15.6403
 -15.6185 -15.6072 -15.5995 -15.5888 -15.5393 -15.5216 -15.5133 -15.4754
 -15.4352 -15.4144 -15.3952 -15.3646 -15.3288 -15.3079 -15.2829 -15.2476
 -15.2340 -15.2072 -15.1877 -15.1476 -15.1251 -15.0955 -15.0702 -15.0490
 -15.0233 -15.0184 -14.8464 -14.8241 -14.8073 -14.5995 -13.8158 -13.7454
 -13.6915 -13.6512 -13.5102 -13.4138 -13.3761 -13.3270 -13.2987 -13.2631
 -13.1717 -13.0958 -13.0094 -12.9416 -12.9067 -12.8785 -12.8537 -12.8246
 -12.7736 -12.7585 -12.7347 -12.6575 -12.6052 -12.5630 -12.5506 -12.3899
  -4.7540  -4.6540  -4.4275  -4.3983  -4.3141  -4.1830  -4.1106  -4.0775
  -4.0217  -3.9796  -3.9348  -3.8599  -3.8310  -3.7999  -3.7393  -3.6671
  -3.6527  -3.6200  -3.5758  -3.5414  -3.3989  -3.3700  -3.1790  -3.0447
  -2.8387  -2.4072  -1.9612  -1.8615  -1.7685  -1.6688  -1.5495  -1.5315
  -1.4095  -1.3717  -1.3121  -1.2623  -1.1741  -1.1513  -1.0921  -1.0459
  -1.0087  -0.9654  -0.8966  -0.8453  -0.8186  -0.7632  -0.6705  -0.6322
  -0.6085  -0.5547  -0.5396  -0.4886  -0.4524  -0.4101  -0.3818  -0.3583
  -0.3058  -0.2287  -0.2166  -0.1273  -0.1060  -0.0151   0.0163   0.1199
   0.1667   0.2032   0.2424   0.2864   0.3184   0.3491   0.4339   0.4971
   0.6443   0.6908   0.7328   0.7780   0.8138   0.8848   0.9365   0.9585
   0.9989   1.0589   1.0963   1.1361   1.1804   1.2134   1.2320   1.2439
   1.2845   1.3264   1.3652   1.3892   1.3958   1.4419   1.4605   1.4866
   1.5341   1.5627   1.5732   1.5934   1.6177   1.6456   1.6831   1.7101
   1.7360   1.7537   1.7744   1.7946   1.8183   1.8349   1.8594   1.8780
   1.9088   1.9503   1.9592   1.9798   2.0133   2.0300   2.0634   2.1045
   2.1224   2.1441   2.1649   2.2051   2.2326   2.2535   2.2816   2.3124
   2.3408   2.3680   2.4010   2.4346   2.4786   2.4990   2.5318   2.5839
   2.5942   2.6225   2.6673   2.7066   2.7370   2.7696   2.7864   2.8108
   2.8257   2.8643   2.8890   2.9154   2.9601   2.9851   3.0315   3.0973
   3.1326   3.1895   3.2821   3.3516
     cgsolve_all iterations  69    anorm=    0.73E-07
     cgsolve_all iterations  68    anorm=    0.75E-07
     cgsolve_all iterations  69    anorm=    0.74E-07
     compute_u_kq: q = (    0.0000,   -0.0203,    0.0000)
     Rotating WFCS
     ethr =  1.00E-14,  avg # of iterations = 23.0
     eigenvalues at k:
 -35.0221 -34.8915 -34.8385 -34.8031 -34.7287 -34.5557 -34.4120 -34.3578
 -34.3263 -34.1695 -34.1050 -34.0432 -33.9822 -16.8299 -16.7286 -16.6375
 -16.5723 -16.5283 -16.4842 -16.3820 -16.3173 -16.3021 -16.2829 -16.2393
 -16.2115 -16.1584 -16.1247 -16.0995 -16.0629 -16.0528 -16.0157 -16.0077
 -15.9720 -15.9480 -15.9122 -15.9035 -15.8744 -15.8309 -15.8078 -15.8045
 -15.7651 -15.7514 -15.7190 -15.7082 -15.6958 -15.6885 -15.6721 -15.6400
 -15.6179 -15.6065 -15.5987 -15.5876 -15.5391 -15.5223 -15.5156 -15.4790
 -15.4329 -15.4149 -15.3964 -15.3643 -15.3280 -15.3079 -15.2829 -15.2471
 -15.2340 -15.2074 -15.1867 -15.1466 -15.1266 -15.0947 -15.0690 -15.0491
 -15.0237 -15.0184 -14.8445 -14.8244 -14.8087 -14.5997 -13.8127 -13.7445
 -13.6898 -13.6552 -13.5117 -13.4136 -13.3762 -13.3253 -13.3024 -13.2644
 -13.1738 -13.0960 -13.0103 -12.9419 -12.9070 -12.8764 -12.8505 -12.8211
 -12.7726 -12.7546 -12.7362 -12.6595 -12.6046 -12.5625 -12.5537 -12.3918
  -4.7544  -4.6537  -4.4282  -4.3990  -4.3133  -4.1806  -4.1116  -4.0786
  -4.0224  -3.9786  -3.9358  -3.8583  -3.8316  -3.7999  -3.7397  -3.6665
  -3.6519  -3.6215  -3.5750  -3.5407  -3.4002  -3.3704  -3.1792  -3.0394
  -2.8467  -2.4030  -1.9604  -1.8618  -1.7703  -1.6643  -1.5514  -1.5256
  -1.4127  -1.3676  -1.3176  -1.2624  -1.1753  -1.1503  -1.0911  -1.0478
  -1.0112  -0.9691  -0.8957  -0.8495  -0.8152  -0.7638  -0.6720  -0.6354
  -0.6077  -0.5558  -0.5344  -0.4882  -0.4486  -0.4085  -0.3834  -0.3573
  -0.3060  -0.2280  -0.2173  -0.1283  -0.1047  -0.0126   0.0178   0.1179
   0.1605   0.2038   0.2467   0.2857   0.3167   0.3491   0.4290   0.5035
   0.6426   0.6876   0.7283   0.7815   0.8159   0.8880   0.9385   0.9597
   0.9933   1.0548   1.0970   1.1344   1.1813   1.2085   1.2332   1.2496
   1.2857   1.3276   1.3679   1.3914   1.3937   1.4454   1.4634   1.4881
   1.5329   1.5625   1.5783   1.5952   1.6170   1.6449   1.6844   1.7112
   1.7370   1.7553   1.7760   1.7933   1.8180   1.8323   1.8550   1.8763
   1.9085   1.9465   1.9615   1.9809   2.0061   2.0281   2.0628   2.1039
   2.1192   2.1434   2.1647   2.2073   2.2305   2.2513   2.2814   2.3117
   2.3410   2.3675   2.4027   2.4364   2.4787   2.4989   2.5337   2.5841
   2.5966   2.6286   2.6703   2.7057   2.7365   2.7676   2.7861   2.8122
   2.8244   2.8587   2.8847   2.9148   2.9596   2.9861   3.0317   3.0986
   3.1333   3.1923   3.2815   3.3525
     eigenvalues at k+q:
 -35.0221 -34.8914 -34.8385 -34.8031 -34.7287 -34.5557 -34.4120 -34.3578
 -34.3263 -34.1695 -34.1050 -34.0433 -33.9822 -16.8297 -16.7287 -16.6381
 -16.5720 -16.5272 -16.4855 -16.3818 -16.3167 -16.3007 -16.2823 -16.2392
 -16.2127 -16.1604 -16.1251 -16.0984 -16.0641 -16.0533 -16.0148 -16.0093
 -15.9720 -15.9475 -15.9104 -15.9025 -15.8732 -15.8309 -15.8089 -15.8047
 -15.7655 -15.7519 -15.7201 -15.7101 -15.6951 -15.6883 -15.6705 -15.6404
 -15.6174 -15.6065 -15.5979 -15.5854 -15.5390 -15.5234 -15.5172 -15.4822
 -15.4313 -15.4152 -15.3973 -15.3640 -15.3273 -15.3079 -15.2827 -15.2466
 -15.2340 -15.2076 -15.1856 -15.1455 -15.1278 -15.0942 -15.0678 -15.0494
 -15.0243 -15.0185 -14.8432 -14.8249 -14.8100 -14.5999 -13.8093 -13.7433
 -13.6878 -13.6595 -13.5136 -13.4132 -13.3766 -13.3269 -13.3038 -13.2649
 -13.1751 -13.0961 -13.0108 -12.9420 -12.9071 -12.8743 -12.8476 -12.8175
 -12.7726 -12.7512 -12.7368 -12.6625 -12.6044 -12.5617 -12.5564 -12.3936
  -4.7548  -4.6532  -4.4289  -4.3994  -4.3126  -4.1786  -4.1127  -4.0798
  -4.0225  -3.9776  -3.9368  -3.8569  -3.8319  -3.7998  -3.7401  -3.6658
  -3.6512  -3.6225  -3.5743  -3.5396  -3.4016  -3.3707  -3.1795  -3.0336
  -2.8558  -2.3984  -1.9603  -1.8614  -1.7722  -1.6599  -1.5563  -1.5176
  -1.4166  -1.3648  -1.3218  -1.2614  -1.1762  -1.1495  -1.0890  -1.0493
  -1.0141  -0.9725  -0.8961  -0.8532  -0.8110  -0.7637  -0.6736  -0.6380
  -0.6071  -0.5571  -0.5297  -0.4878  -0.4453  -0.4074  -0.3849  -0.3559
  -0.3066  -0.2270  -0.2178  -0.1299  -0.1035  -0.0102   0.0203   0.1161
   0.1529   0.2055   0.2504   0.2854   0.3164   0.3497   0.4239   0.5094
   0.6397   0.6831   0.7259   0.7850   0.8184   0.8897   0.9410   0.9611
   0.9886   1.0499   1.0971   1.1323   1.1812   1.2051   1.2340   1.2560
   1.2866   1.3285   1.3678   1.3913   1.3957   1.4476   1.4666   1.4903
   1.5315   1.5589   1.5842   1.5971   1.6184   1.6435   1.6850   1.7129
   1.7389   1.7575   1.7770   1.7935   1.8174   1.8284   1.8514   1.8754
   1.9082   1.9426   1.9633   1.9827   1.9979   2.0268   2.0624   2.1032
   2.1161   2.1425   2.1645   2.2083   2.2291   2.2503   2.2812   2.3113
   2.3415   2.3671   2.4049   2.4379   2.4779   2.5001   2.5357   2.5838
   2.5998   2.6339   2.6725   2.7044   2.7352   2.7655   2.7869   2.8132
   2.8232   2.8519   2.8796   2.9155   2.9594   2.9866   3.0324   3.0997
   3.1343   3.1953   3.2808   3.3533
     cgsolve_all iterations  69    anorm=    0.72E-07
     cgsolve_all iterations  68    anorm=    0.75E-07
     cgsolve_all iterations  69    anorm=    0.75E-07
     compute_u_kq: q = (    0.0000,    0.0000,    0.0203)
     Rotating WFCS
     ethr =  1.00E-14,  avg # of iterations = 23.0
     eigenvalues at k:
 -35.0221 -34.8915 -34.8385 -34.8031 -34.7287 -34.5557 -34.4120 -34.3578
 -34.3263 -34.1695 -34.1050 -34.0432 -33.9822 -16.8299 -16.7286 -16.6375
 -16.5723 -16.5283 -16.4842 -16.3820 -16.3173 -16.3021 -16.2829 -16.2393
 -16.2115 -16.1584 -16.1247 -16.0995 -16.0629 -16.0528 -16.0157 -16.0077
 -15.9720 -15.9480 -15.9122 -15.9035 -15.8744 -15.8309 -15.8078 -15.8045
 -15.7651 -15.7514 -15.7190 -15.7082 -15.6958 -15.6885 -15.6721 -15.6400
 -15.6179 -15.6065 -15.5987 -15.5876 -15.5391 -15.5223 -15.5156 -15.4790
 -15.4329 -15.4149 -15.3964 -15.3643 -15.3280 -15.3079 -15.2829 -15.2471
 -15.2340 -15.2074 -15.1867 -15.1466 -15.1266 -15.0947 -15.0690 -15.0491
 -15.0237 -15.0184 -14.8445 -14.8244 -14.8087 -14.5997 -13.8127 -13.7445
 -13.6898 -13.6552 -13.5117 -13.4136 -13.3762 -13.3253 -13.3024 -13.2644
 -13.1738 -13.0960 -13.0103 -12.9419 -12.9070 -12.8764 -12.8505 -12.8211
 -12.7726 -12.7546 -12.7362 -12.6595 -12.6046 -12.5625 -12.5537 -12.3918
  -4.7544  -4.6537  -4.4282  -4.3990  -4.3133  -4.1806  -4.1116  -4.0786
  -4.0224  -3.9786  -3.9358  -3.8583  -3.8316  -3.7999  -3.7397  -3.6665
  -3.6519  -3.6215  -3.5750  -3.5407  -3.4002  -3.3704  -3.1792  -3.0394
  -2.8467  -2.4030  -1.9604  -1.8618  -1.7703  -1.6643  -1.5514  -1.5256
  -1.4127  -1.3676  -1.3176  -1.2624  -1.1753  -1.1503  -1.0911  -1.0478
  -1.0112  -0.9691  -0.8957  -0.8495  -0.8152  -0.7638  -0.6720  -0.6354
  -0.6077  -0.5558  -0.5344  -0.4882  -0.4486  -0.4085  -0.3834  -0.3573
  -0.3060  -0.2280  -0.2173  -0.1283  -0.1047  -0.0126   0.0178   0.1179
   0.1605   0.2038   0.2467   0.2857   0.3167   0.3491   0.4290   0.5035
   0.6426   0.6876   0.7283   0.7815   0.8159   0.8880   0.9385   0.9597
   0.9933   1.0548   1.0970   1.1344   1.1813   1.2085   1.2332   1.2496
   1.2857   1.3276   1.3679   1.3914   1.3937   1.4454   1.4634   1.4881
   1.5329   1.5625   1.5783   1.5952   1.6170   1.6449   1.6844   1.7112
   1.7370   1.7553   1.7760   1.7933   1.8180   1.8323   1.8550   1.8763
   1.9085   1.9465   1.9615   1.9809   2.0061   2.0281   2.0628   2.1039
   2.1192   2.1434   2.1647   2.2073   2.2305   2.2513   2.2814   2.3117
   2.3410   2.3675   2.4027   2.4364   2.4787   2.4989   2.5337   2.5841
   2.5966   2.6286   2.6703   2.7057   2.7365   2.7676   2.7861   2.8122
   2.8244   2.8587   2.8847   2.9148   2.9596   2.9861   3.0317   3.0986
   3.1333   3.1923   3.2815   3.3525
     eigenvalues at k+q:
 -35.0221 -34.8914 -34.8385 -34.8031 -34.7287 -34.5557 -34.4120 -34.3578
 -34.3263 -34.1695 -34.1050 -34.0433 -33.9822 -16.8299 -16.7287 -16.6372
 -16.5723 -16.5284 -16.4838 -16.3825 -16.3173 -16.3020 -16.2831 -16.2386
 -16.2116 -16.1586 -16.1251 -16.0992 -16.0644 -16.0527 -16.0159 -16.0071
 -15.9719 -15.9486 -15.9116 -15.9014 -15.8747 -15.8321 -15.8081 -15.8037
 -15.7662 -15.7510 -15.7191 -15.7093 -15.6954 -15.6881 -15.6732 -15.6386
 -15.6182 -15.6073 -15.5954 -15.5866 -15.5397 -15.5233 -15.5158 -15.4796
 -15.4340 -15.4156 -15.3950 -15.3658 -15.3276 -15.3079 -15.2834 -15.2470
 -15.2340 -15.2071 -15.1863 -15.1465 -15.1264 -15.0946 -15.0689 -15.0493
 -15.0240 -15.0182 -14.8440 -14.8245 -14.8092 -14.5997 -13.8126 -13.7443
 -13.6907 -13.6550 -13.5116 -13.4137 -13.3758 -13.3255 -13.3024 -13.2644
 -13.1741 -13.0955 -13.0106 -12.9417 -12.9071 -12.8764 -12.8504 -12.8210
 -12.7726 -12.7546 -12.7362 -12.6595 -12.6046 -12.5625 -12.5537 -12.3918
  -4.7544  -4.6536  -4.4282  -4.3990  -4.3133  -4.1805  -4.1114  -4.0787
  -4.0222  -3.9789  -3.9357  -3.8584  -3.8316  -3.7994  -3.7397  -3.6665
  -3.6518  -3.6215  -3.5751  -3.5406  -3.4002  -3.3705  -3.1793  -3.0393
  -2.8468  -2.4030  -1.9603  -1.8618  -1.7704  -1.6647  -1.5521  -1.5249
  -1.4118  -1.3680  -1.3175  -1.2634  -1.1757  -1.1499  -1.0892  -1.0488
  -1.0104  -0.9705  -0.8953  -0.8505  -0.8158  -0.7631  -0.6736  -0.6342
  -0.6047  -0.5563  -0.5364  -0.4939  -0.4453  -0.4034  -0.3831  -0.3563
  -0.3045  -0.2305  -0.2180  -0.1297  -0.1049  -0.0144   0.0163   0.1177
   0.1651   0.2011   0.2475   0.2856   0.3186   0.3510   0.4285   0.5028
   0.6388   0.6901   0.7286   0.7819   0.8153   0.8864   0.9381   0.9613
   0.9938   1.0556   1.0985   1.1322   1.1832   1.2089   1.2330   1.2496
   1.2852   1.3262   1.3676   1.3879   1.3928   1.4480   1.4660   1.4905
   1.5331   1.5596   1.5779   1.5905   1.6195   1.6439   1.6862   1.7090
   1.7413   1.7555   1.7761   1.7914   1.8185   1.8334   1.8553   1.8764
   1.9068   1.9483   1.9600   1.9825   2.0057   2.0260   2.0630   2.1031
   2.1185   2.1446   2.1665   2.2090   2.2294   2.2499   2.2810   2.3123
   2.3396   2.3682   2.4039   2.4389   2.4767   2.4980   2.5370   2.5812
   2.5947   2.6300   2.6700   2.7065   2.7373   2.7664   2.7845   2.8125
   2.8252   2.8591   2.8847   2.9145   2.9597   2.9859   3.0313   3.0987
   3.1336   3.1923   3.2818   3.3522
     cgsolve_all iterations  69    anorm=    0.73E-07
     cgsolve_all iterations  68    anorm=    0.74E-07
     cgsolve_all iterations  71    anorm=    0.75E-07
     compute_u_kq: q = (    0.0000,    0.0000,   -0.0203)
     Rotating WFCS
     ethr =  1.00E-14,  avg # of iterations = 23.0
     eigenvalues at k:
 -35.0221 -34.8915 -34.8385 -34.8031 -34.7287 -34.5557 -34.4120 -34.3578
 -34.3263 -34.1695 -34.1050 -34.0432 -33.9822 -16.8299 -16.7286 -16.6375
 -16.5723 -16.5283 -16.4842 -16.3820 -16.3173 -16.3021 -16.2829 -16.2393
 -16.2115 -16.1584 -16.1247 -16.0995 -16.0629 -16.0528 -16.0157 -16.0077
 -15.9720 -15.9480 -15.9122 -15.9035 -15.8744 -15.8309 -15.8078 -15.8045
 -15.7651 -15.7514 -15.7190 -15.7082 -15.6958 -15.6885 -15.6721 -15.6400
 -15.6179 -15.6065 -15.5987 -15.5876 -15.5391 -15.5223 -15.5156 -15.4790
 -15.4329 -15.4149 -15.3964 -15.3643 -15.3280 -15.3079 -15.2829 -15.2471
 -15.2340 -15.2074 -15.1867 -15.1466 -15.1266 -15.0947 -15.0690 -15.0491
 -15.0237 -15.0184 -14.8445 -14.8244 -14.8087 -14.5997 -13.8127 -13.7445
 -13.6898 -13.6552 -13.5117 -13.4136 -13.3762 -13.3253 -13.3024 -13.2644
 -13.1738 -13.0960 -13.0103 -12.9419 -12.9070 -12.8764 -12.8505 -12.8211
 -12.7726 -12.7546 -12.7362 -12.6595 -12.6046 -12.5625 -12.5537 -12.3918
  -4.7544  -4.6537  -4.4282  -4.3990  -4.3133  -4.1806  -4.1116  -4.0786
  -4.0224  -3.9786  -3.9358  -3.8583  -3.8316  -3.7999  -3.7397  -3.6665
  -3.6519  -3.6215  -3.5750  -3.5407  -3.4002  -3.3704  -3.1792  -3.0394
  -2.8467  -2.4030  -1.9604  -1.8618  -1.7703  -1.6643  -1.5514  -1.5256
  -1.4127  -1.3676  -1.3176  -1.2624  -1.1753  -1.1503  -1.0911  -1.0478
  -1.0112  -0.9691  -0.8957  -0.8495  -0.8152  -0.7638  -0.6720  -0.6354
  -0.6077  -0.5558  -0.5344  -0.4882  -0.4486  -0.4085  -0.3834  -0.3573
  -0.3060  -0.2280  -0.2173  -0.1283  -0.1047  -0.0126   0.0178   0.1179
   0.1605   0.2038   0.2467   0.2857   0.3167   0.3491   0.4290   0.5035
   0.6426   0.6876   0.7283   0.7815   0.8159   0.8880   0.9385   0.9597
   0.9933   1.0548   1.0970   1.1344   1.1813   1.2085   1.2332   1.2496
   1.2857   1.3276   1.3679   1.3914   1.3937   1.4454   1.4634   1.4881
   1.5329   1.5625   1.5783   1.5952   1.6170   1.6449   1.6844   1.7112
   1.7370   1.7553   1.7760   1.7933   1.8180   1.8323   1.8550   1.8763
   1.9085   1.9465   1.9615   1.9809   2.0061   2.0281   2.0628   2.1039
   2.1192   2.1434   2.1647   2.2073   2.2305   2.2513   2.2814   2.3117
   2.3410   2.3675   2.4027   2.4364   2.4787   2.4989   2.5337   2.5841
   2.5966   2.6286   2.6703   2.7057   2.7365   2.7676   2.7861   2.8122
   2.8244   2.8587   2.8847   2.9148   2.9596   2.9861   3.0317   3.0986
   3.1333   3.1923   3.2815   3.3525
     eigenvalues at k+q:
 -35.0221 -34.8914 -34.8385 -34.8031 -34.7287 -34.5557 -34.4120 -34.3578
 -34.3263 -34.1695 -34.1050 -34.0433 -33.9822 -16.8299 -16.7284 -16.6378
 -16.5723 -16.5282 -16.4844 -16.3816 -16.3173 -16.3022 -16.2827 -16.2399
 -16.2115 -16.1582 -16.1245 -16.0997 -16.0614 -16.0530 -16.0157 -16.0080
 -15.9720 -15.9476 -15.9131 -15.9059 -15.8741 -15.8297 -15.8079 -15.8048
 -15.7639 -15.7517 -15.7196 -15.7066 -15.6962 -15.6888 -15.6715 -15.6413
 -15.6174 -15.6064 -15.6010 -15.5883 -15.5384 -15.5215 -15.5154 -15.4784
 -15.4321 -15.4144 -15.3978 -15.3625 -15.3287 -15.3078 -15.2827 -15.2472
 -15.2341 -15.2077 -15.1871 -15.1467 -15.1269 -15.0947 -15.0692 -15.0489
 -15.0236 -15.0186 -14.8449 -14.8245 -14.8082 -14.5996 -13.8128 -13.7450
 -13.6888 -13.6556 -13.5117 -13.4133 -13.3766 -13.3251 -13.3025 -13.2643
 -13.1735 -13.0966 -13.0099 -12.9420 -12.9070 -12.8765 -12.8505 -12.8211
 -12.7726 -12.7546 -12.7362 -12.6595 -12.6047 -12.5626 -12.5537 -12.3919
  -4.7544  -4.6536  -4.4281  -4.3990  -4.3133  -4.1806  -4.1117  -4.0784
  -4.0225  -3.9782  -3.9359  -3.8581  -3.8315  -3.8003  -3.7396  -3.6664
  -3.6519  -3.6216  -3.5748  -3.5408  -3.4002  -3.3703  -3.1791  -3.0395
  -2.8467  -2.4031  -1.9606  -1.8619  -1.7702  -1.6639  -1.5507  -1.5262
  -1.4138  -1.3671  -1.3183  -1.2609  -1.1754  -1.1504  -1.0928  -1.0464
  -1.0127  -0.9671  -0.8961  -0.8485  -0.8149  -0.7640  -0.6704  -0.6362
  -0.6116  -0.5554  -0.5324  -0.4819  -0.4529  -0.4134  -0.3846  -0.3569
  -0.3073  -0.2263  -0.2157  -0.1271  -0.1037  -0.0110   0.0192   0.1178
   0.1562   0.2063   0.2455   0.2855   0.3152   0.3478   0.4294   0.5039
   0.6464   0.6857   0.7281   0.7808   0.8157   0.8900   0.9373   0.9592
   0.9930   1.0541   1.0949   1.1373   1.1800   1.2077   1.2335   1.2500
   1.2866   1.3291   1.3680   1.3929   1.3968   1.4432   1.4607   1.4863
   1.5323   1.5648   1.5785   1.5996   1.6145   1.6459   1.6827   1.7136
   1.7319   1.7547   1.7760   1.7958   1.8172   1.8312   1.8546   1.8766
   1.9097   1.9441   1.9631   1.9801   2.0066   2.0303   2.0626   2.1046
   2.1199   2.1422   2.1626   2.2056   2.2319   2.2524   2.2823   2.3108
   2.3421   2.3669   2.4014   2.4341   2.4801   2.5002   2.5306   2.5865
   2.5987   2.6270   2.6708   2.7046   2.7357   2.7684   2.7875   2.8124
   2.8241   2.8583   2.8844   2.9150   2.9594   2.9861   3.0321   3.0985
   3.1330   3.1923   3.2813   3.3529
     cgsolve_all iterations  69    anorm=    0.72E-07
     cgsolve_all iterations  68    anorm=    0.75E-07
     cgsolve_all iterations  69    anorm=    0.76E-07

     k-point #    2 of     4      pool #  1    cpu time:    5435.1
     compute_u_kq: q = (    0.0000,    0.0000,    0.0000)
     Rotating WFCS
     ethr =  1.00E-14,  avg # of iterations =  5.0
     eigenvalues at k:
 -35.0221 -34.8915 -34.8385 -34.8031 -34.7287 -34.5557 -34.4120 -34.3578
 -34.3263 -34.1695 -34.1050 -34.0432 -33.9822 -16.8299 -16.7279 -16.6389
 -16.5722 -16.5291 -16.4821 -16.3829 -16.3194 -16.3007 -16.2824 -16.2339
 -16.2149 -16.1602 -16.1275 -16.0964 -16.0622 -16.0526 -16.0177 -15.9986
 -15.9703 -15.9529 -15.9181 -15.9082 -15.8764 -15.8312 -15.8108 -15.7973
 -15.7567 -15.7454 -15.7324 -15.7134 -15.6970 -15.6876 -15.6766 -15.6357
 -15.6198 -15.6043 -15.5887 -15.5776 -15.5435 -15.5273 -15.5053 -15.4786
 -15.4471 -15.4227 -15.3873 -15.3597 -15.3341 -15.3074 -15.2864 -15.2431
 -15.2360 -15.2058 -15.1854 -15.1475 -15.1285 -15.0917 -15.0724 -15.0458
 -15.0266 -15.0176 -14.8373 -14.8320 -14.8072 -14.5996 -13.8112 -13.7488
 -13.6867 -13.6552 -13.5132 -13.4106 -13.3773 -13.3260 -13.3039 -13.2632
 -13.1721 -13.0991 -13.0078 -12.9421 -12.9072 -12.8769 -12.8503 -12.8212
 -12.7727 -12.7545 -12.7362 -12.6593 -12.6049 -12.5624 -12.5538 -12.3918
  -4.7542  -4.6537  -4.4282  -4.3993  -4.3133  -4.1812  -4.1096  -4.0807
  -4.0226  -3.9774  -3.9357  -3.8594  -3.8320  -3.7983  -3.7401  -3.6668
  -3.6512  -3.6222  -3.5739  -3.5415  -3.4013  -3.3688  -3.1797  -3.0394
  -2.8464  -2.4029  -1.9609  -1.8628  -1.7703  -1.6645  -1.5507  -1.5175
  -1.4195  -1.3621  -1.3309  -1.2557  -1.1845  -1.1421  -1.0906  -1.0441
  -1.0209  -0.9534  -0.8958  -0.8446  -0.8273  -0.7509  -0.6771  -0.6320
  -0.6122  -0.5787  -0.5217  -0.5123  -0.4418  -0.4227  -0.3714  -0.3453
  -0.3045  -0.2324  -0.2002  -0.1269  -0.0934  -0.0246   0.0166   0.1158
   0.1612   0.2036   0.2350   0.2842   0.3237   0.3674   0.4235   0.4961
   0.6302   0.7184   0.7311   0.7638   0.7919   0.9004   0.9171   0.9741
   0.9927   1.0413   1.1099   1.1431   1.1969   1.2042   1.2396   1.2627
   1.2973   1.3124   1.3621   1.3850   1.4004   1.4570   1.4725   1.4994
   1.5167   1.5410   1.5744   1.5923   1.6054   1.6532   1.6819   1.7138
   1.7349   1.7498   1.7730   1.7979   1.8073   1.8301   1.8612   1.8815
   1.9030   1.9355   1.9691   1.9948   2.0086   2.0404   2.0557   2.1064
   2.1133   2.1412   2.1593   2.2041   2.2449   2.2523   2.2764   2.3143
   2.3339   2.3676   2.4030   2.4403   2.4732   2.4986   2.5367   2.5838
   2.5959   2.6312   2.6711   2.7004   2.7303   2.7695   2.7854   2.8168
   2.8386   2.8619   2.8794   2.9129   2.9567   2.9831   3.0324   3.1010
   3.1311   3.1922   3.2811   3.3528
     eigenvalues at k+q:
 -35.0221 -34.8914 -34.8385 -34.8031 -34.7287 -34.5557 -34.4120 -34.3578
 -34.3263 -34.1695 -34.1050 -34.0433 -33.9822 -16.8299 -16.7279 -16.6389
 -16.5722 -16.5291 -16.4821 -16.3829 -16.3194 -16.3007 -16.2824 -16.2339
 -16.2149 -16.1602 -16.1275 -16.0964 -16.0622 -16.0526 -16.0177 -15.9986
 -15.9703 -15.9529 -15.9181 -15.9082 -15.8764 -15.8312 -15.8108 -15.7973
 -15.7567 -15.7454 -15.7324 -15.7134 -15.6970 -15.6876 -15.6766 -15.6357
 -15.6198 -15.6043 -15.5887 -15.5776 -15.5435 -15.5273 -15.5053 -15.4786
 -15.4471 -15.4227 -15.3873 -15.3597 -15.3342 -15.3074 -15.2864 -15.2431
 -15.2360 -15.2058 -15.1855 -15.1475 -15.1285 -15.0917 -15.0724 -15.0458
 -15.0266 -15.0176 -14.8373 -14.8320 -14.8072 -14.5996 -13.8112 -13.7488
 -13.6867 -13.6552 -13.5132 -13.4106 -13.3773 -13.3260 -13.3039 -13.2632
 -13.1721 -13.0991 -13.0078 -12.9421 -12.9072 -12.8769 -12.8503 -12.8212
 -12.7727 -12.7545 -12.7362 -12.6593 -12.6049 -12.5624 -12.5538 -12.3918
  -4.7542  -4.6536  -4.4282  -4.3993  -4.3132  -4.1812  -4.1096  -4.0807
  -4.0226  -3.9774  -3.9357  -3.8594  -3.8320  -3.7983  -3.7401  -3.6668
  -3.6512  -3.6222  -3.5739  -3.5415  -3.4013  -3.3688  -3.1797  -3.0394
  -2.8464  -2.4029  -1.9609  -1.8628  -1.7703  -1.6644  -1.5507  -1.5175
  -1.4195  -1.3621  -1.3309  -1.2557  -1.1845  -1.1421  -1.0906  -1.0441
  -1.0209  -0.9534  -0.8958  -0.8446  -0.8273  -0.7509  -0.6771  -0.6320
  -0.6122  -0.5787  -0.5217  -0.5123  -0.4418  -0.4227  -0.3714  -0.3453
  -0.3045  -0.2324  -0.2002  -0.1269  -0.0934  -0.0246   0.0166   0.1158
   0.1612   0.2035   0.2350   0.2842   0.3237   0.3674   0.4235   0.4961
   0.6302   0.7184   0.7311   0.7638   0.7919   0.9004   0.9171   0.9741
   0.9927   1.0414   1.1099   1.1431   1.1969   1.2042   1.2396   1.2627
   1.2973   1.3124   1.3621   1.3850   1.4004   1.4570   1.4725   1.4994
   1.5167   1.5410   1.5744   1.5923   1.6054   1.6532   1.6819   1.7138
   1.7349   1.7498   1.7730   1.7979   1.8073   1.8301   1.8612   1.8815
   1.9030   1.9355   1.9691   1.9948   2.0086   2.0404   2.0557   2.1064
   2.1133   2.1412   2.1592   2.2041   2.2449   2.2523   2.2764   2.3143
   2.3339   2.3676   2.4030   2.4403   2.4732   2.4986   2.5367   2.5838
   2.5959   2.6312   2.6711   2.7004   2.7303   2.7695   2.7854   2.8168
   2.8386   2.8619   2.8794   2.9129   2.9566   2.9831   3.0324   3.1010
   3.1311   3.1922   3.2811   3.3528
     cgsolve_all iterations  63    anorm=    0.73E-07
PARA_AUG  1     -25.0375065         1.1639711        -0.7766560
     cgsolve_all iterations  63    anorm=    0.74E-07
PARA_AUG  2       1.2851666       -24.5019943        -0.3715395
     cgsolve_all iterations  63    anorm=    0.74E-07
PARA_AUG  3      -0.7041700        -0.4592962       -25.5677918
     cgsolve_all iterations  69    anorm=    0.72E-07
     cgsolve_all iterations  68    anorm=    0.74E-07
     cgsolve_all iterations  69    anorm=    0.75E-07
     compute_u_kq: q = (    0.0203,    0.0000,    0.0000)
     Rotating WFCS
     ethr =  1.00E-14,  avg # of iterations = 23.0
     eigenvalues at k:
 -35.0221 -34.8915 -34.8385 -34.8031 -34.7287 -34.5557 -34.4120 -34.3578
 -34.3263 -34.1695 -34.1050 -34.0432 -33.9822 -16.8299 -16.7279 -16.6389
 -16.5722 -16.5291 -16.4821 -16.3829 -16.3194 -16.3007 -16.2824 -16.2339
 -16.2149 -16.1602 -16.1275 -16.0964 -16.0622 -16.0526 -16.0177 -15.9986
 -15.9703 -15.9529 -15.9181 -15.9082 -15.8764 -15.8312 -15.8108 -15.7973
 -15.7567 -15.7454 -15.7324 -15.7134 -15.6970 -15.6876 -15.6766 -15.6357
 -15.6198 -15.6043 -15.5887 -15.5776 -15.5435 -15.5273 -15.5053 -15.4786
 -15.4471 -15.4227 -15.3873 -15.3597 -15.3341 -15.3074 -15.2864 -15.2431
 -15.2360 -15.2058 -15.1854 -15.1475 -15.1285 -15.0917 -15.0724 -15.0458
 -15.0266 -15.0176 -14.8373 -14.8320 -14.8072 -14.5996 -13.8112 -13.7488
 -13.6867 -13.6552 -13.5132 -13.4106 -13.3773 -13.3260 -13.3039 -13.2632
 -13.1721 -13.0991 -13.0078 -12.9421 -12.9072 -12.8769 -12.8503 -12.8212
 -12.7727 -12.7545 -12.7362 -12.6593 -12.6049 -12.5624 -12.5538 -12.3918
  -4.7542  -4.6537  -4.4282  -4.3993  -4.3133  -4.1812  -4.1096  -4.0807
  -4.0226  -3.9774  -3.9357  -3.8594  -3.8320  -3.7983  -3.7401  -3.6668
  -3.6512  -3.6222  -3.5739  -3.5415  -3.4013  -3.3688  -3.1797  -3.0394
  -2.8464  -2.4029  -1.9609  -1.8628  -1.7703  -1.6645  -1.5507  -1.5175
  -1.4195  -1.3621  -1.3309  -1.2557  -1.1845  -1.1421  -1.0906  -1.0441
  -1.0209  -0.9534  -0.8958  -0.8446  -0.8273  -0.7509  -0.6771  -0.6320
  -0.6122  -0.5787  -0.5217  -0.5123  -0.4418  -0.4227  -0.3714  -0.3453
  -0.3045  -0.2324  -0.2002  -0.1269  -0.0934  -0.0246   0.0166   0.1158
   0.1612   0.2036   0.2350   0.2842   0.3237   0.3674   0.4235   0.4961
   0.6302   0.7184   0.7311   0.7638   0.7919   0.9004   0.9171   0.9741
   0.9927   1.0413   1.1099   1.1431   1.1969   1.2042   1.2396   1.2627
   1.2973   1.3124   1.3621   1.3850   1.4004   1.4570   1.4725   1.4994
   1.5167   1.5410   1.5744   1.5923   1.6054   1.6532   1.6819   1.7138
   1.7349   1.7498   1.7730   1.7979   1.8073   1.8301   1.8612   1.8815
   1.9030   1.9355   1.9691   1.9948   2.0086   2.0404   2.0557   2.1064
   2.1133   2.1412   2.1593   2.2041   2.2449   2.2523   2.2764   2.3143
   2.3339   2.3676   2.4030   2.4403   2.4732   2.4986   2.5367   2.5838
   2.5959   2.6312   2.6711   2.7004   2.7303   2.7695   2.7854   2.8168
   2.8386   2.8619   2.8794   2.9129   2.9567   2.9831   3.0324   3.1010
   3.1311   3.1922   3.2811   3.3528
     eigenvalues at k+q:
 -35.0221 -34.8914 -34.8385 -34.8031 -34.7287 -34.5557 -34.4120 -34.3578
 -34.3263 -34.1695 -34.1051 -34.0432 -33.9822 -16.8287 -16.7267 -16.6373
 -16.5711 -16.5308 -16.4855 -16.3867 -16.3182 -16.2986 -16.2849 -16.2367
 -16.2180 -16.1596 -16.1311 -16.1027 -16.0644 -16.0533 -16.0188 -16.0000
 -15.9712 -15.9527 -15.9171 -15.9093 -15.8778 -15.8298 -15.8111 -15.7944
 -15.7574 -15.7464 -15.7320 -15.7133 -15.6984 -15.6885 -15.6747 -15.6344
 -15.6213 -15.6038 -15.5871 -15.5765 -15.5443 -15.5266 -15.5047 -15.4788
 -15.4434 -15.4236 -15.3864 -15.3582 -15.3359 -15.3060 -15.2849 -15.2421
 -15.2372 -15.2039 -15.1848 -15.1449 -15.1262 -15.0896 -15.0715 -15.0440
 -15.0251 -15.0148 -14.8350 -14.8299 -14.8053 -14.5991 -13.8086 -13.7467
 -13.6831 -13.6470 -13.5109 -13.4113 -13.3721 -13.3196 -13.3000 -13.2610
 -13.1679 -13.0984 -13.0076 -12.9451 -12.9073 -12.8817 -12.8546 -12.8274
 -12.7782 -12.7589 -12.7419 -12.6651 -12.6044 -12.5661 -12.5594 -12.4015
  -4.7540  -4.6541  -4.4278  -4.3992  -4.3144  -4.1827  -4.1074  -4.0792
  -4.0235  -3.9793  -3.9424  -3.8594  -3.8343  -3.7973  -3.7408  -3.6589
  -3.6512  -3.6216  -3.5742  -3.5411  -3.4013  -3.3683  -3.1669  -3.0349
  -2.8526  -2.3995  -1.9583  -1.8656  -1.7686  -1.6567  -1.5480  -1.5107
  -1.4092  -1.3566  -1.3237  -1.2493  -1.1814  -1.1397  -1.0880  -1.0378
  -1.0175  -0.9524  -0.8953  -0.8452  -0.8220  -0.7579  -0.6832  -0.6365
  -0.6123  -0.5771  -0.5265  -0.5164  -0.4343  -0.4241  -0.3699  -0.3486
  -0.3134  -0.2381  -0.2035  -0.1251  -0.0945  -0.0323   0.0135   0.1101
   0.1653   0.2062   0.2360   0.2889   0.3283   0.3679   0.4216   0.5007
   0.6290   0.7125   0.7276   0.7643   0.7930   0.8991   0.9146   0.9679
   0.9909   1.0409   1.1069   1.1359   1.1964   1.1996   1.2403   1.2591
   1.2980   1.3127   1.3605   1.3844   1.3982   1.4522   1.4665   1.4982
   1.5152   1.5373   1.5689   1.5913   1.6046   1.6477   1.6761   1.7142
   1.7330   1.7430   1.7715   1.7971   1.8084   1.8304   1.8595   1.8784
   1.9025   1.9325   1.9697   1.9934   2.0079   2.0345   2.0560   2.1015
   2.1144   2.1406   2.1507   2.2047   2.2418   2.2494   2.2739   2.3127
   2.3329   2.3705   2.4001   2.4419   2.4792   2.5025   2.5389   2.5902
   2.6000   2.6384   2.6796   2.7010   2.7345   2.7696   2.7874   2.8195
   2.8386   2.8625   2.8803   2.9145   2.9569   2.9848   3.0321   3.0995
   3.1341   3.1941   3.2810   3.3484
     cgsolve_all iterations  69    anorm=    0.73E-07
     cgsolve_all iterations  68    anorm=    0.73E-07
     cgsolve_all iterations  68    anorm=    0.74E-07
     compute_u_kq: q = (   -0.0203,    0.0000,    0.0000)
     Rotating WFCS
     ethr =  1.00E-14,  avg # of iterations = 23.0
     eigenvalues at k:
 -35.0221 -34.8915 -34.8385 -34.8031 -34.7287 -34.5557 -34.4120 -34.3578
 -34.3263 -34.1695 -34.1050 -34.0432 -33.9822 -16.8299 -16.7279 -16.6389
 -16.5722 -16.5291 -16.4821 -16.3829 -16.3194 -16.3007 -16.2824 -16.2339
 -16.2149 -16.1602 -16.1275 -16.0964 -16.0622 -16.0526 -16.0177 -15.9986
 -15.9703 -15.9529 -15.9181 -15.9082 -15.8764 -15.8312 -15.8108 -15.7973
 -15.7567 -15.7454 -15.7324 -15.7134 -15.6970 -15.6876 -15.6766 -15.6357
 -15.6198 -15.6043 -15.5887 -15.5776 -15.5435 -15.5273 -15.5053 -15.4786
 -15.4471 -15.4227 -15.3873 -15.3597 -15.3341 -15.3074 -15.2864 -15.2431
 -15.2360 -15.2058 -15.1854 -15.1475 -15.1285 -15.0917 -15.0724 -15.0458
 -15.0266 -15.0176 -14.8373 -14.8320 -14.8072 -14.5996 -13.8112 -13.7488
 -13.6867 -13.6552 -13.5132 -13.4106 -13.3773 -13.3260 -13.3039 -13.2632
 -13.1721 -13.0991 -13.0078 -12.9421 -12.9072 -12.8769 -12.8503 -12.8212
 -12.7727 -12.7545 -12.7362 -12.6593 -12.6049 -12.5624 -12.5538 -12.3918
  -4.7542  -4.6537  -4.4282  -4.3993  -4.3133  -4.1812  -4.1096  -4.0807
  -4.0226  -3.9774  -3.9357  -3.8594  -3.8320  -3.7983  -3.7401  -3.6668
  -3.6512  -3.6222  -3.5739  -3.5415  -3.4013  -3.3688  -3.1797  -3.0394
  -2.8464  -2.4029  -1.9609  -1.8628  -1.7703  -1.6645  -1.5507  -1.5175
  -1.4195  -1.3621  -1.3309  -1.2557  -1.1845  -1.1421  -1.0906  -1.0441
  -1.0209  -0.9534  -0.8958  -0.8446  -0.8273  -0.7509  -0.6771  -0.6320
  -0.6122  -0.5787  -0.5217  -0.5123  -0.4418  -0.4227  -0.3714  -0.3453
  -0.3045  -0.2324  -0.2002  -0.1269  -0.0934  -0.0246   0.0166   0.1158
   0.1612   0.2036   0.2350   0.2842   0.3237   0.3674   0.4235   0.4961
   0.6302   0.7184   0.7311   0.7638   0.7919   0.9004   0.9171   0.9741
   0.9927   1.0413   1.1099   1.1431   1.1969   1.2042   1.2396   1.2627
   1.2973   1.3124   1.3621   1.3850   1.4004   1.4570   1.4725   1.4994
   1.5167   1.5410   1.5744   1.5923   1.6054   1.6532   1.6819   1.7138
   1.7349   1.7498   1.7730   1.7979   1.8073   1.8301   1.8612   1.8815
   1.9030   1.9355   1.9691   1.9948   2.0086   2.0404   2.0557   2.1064
   2.1133   2.1412   2.1593   2.2041   2.2449   2.2523   2.2764   2.3143
   2.3339   2.3676   2.4030   2.4403   2.4732   2.4986   2.5367   2.5838
   2.5959   2.6312   2.6711   2.7004   2.7303   2.7695   2.7854   2.8168
   2.8386   2.8619   2.8794   2.9129   2.9567   2.9831   3.0324   3.1010
   3.1311   3.1922   3.2811   3.3528
     eigenvalues at k+q:
 -35.0221 -34.8914 -34.8385 -34.8031 -34.7287 -34.5557 -34.4120 -34.3578
 -34.3263 -34.1695 -34.1050 -34.0433 -33.9822 -16.8312 -16.7290 -16.6404
 -16.5735 -16.5271 -16.4785 -16.3793 -16.3209 -16.3030 -16.2798 -16.2330
 -16.2091 -16.1611 -16.1240 -16.0894 -16.0605 -16.0515 -16.0167 -15.9970
 -15.9694 -15.9533 -15.9189 -15.9072 -15.8752 -15.8334 -15.8101 -15.8001
 -15.7563 -15.7444 -15.7329 -15.7135 -15.6955 -15.6867 -15.6782 -15.6371
 -15.6184 -15.6048 -15.5903 -15.5785 -15.5431 -15.5275 -15.5061 -15.4782
 -15.4510 -15.4218 -15.3882 -15.3615 -15.3322 -15.3087 -15.2877 -15.2449
 -15.2341 -15.2078 -15.1863 -15.1503 -15.1305 -15.0937 -15.0734 -15.0476
 -15.0284 -15.0200 -14.8401 -14.8341 -14.8089 -14.6001 -13.8138 -13.7511
 -13.6905 -13.6630 -13.5156 -13.4100 -13.3825 -13.3322 -13.3077 -13.2652
 -13.1760 -13.0997 -13.0079 -12.9390 -12.9079 -12.8717 -12.8464 -12.8149
 -12.7681 -12.7498 -12.7304 -12.6538 -12.6055 -12.5584 -12.5479 -12.3825
  -4.7544  -4.6531  -4.4287  -4.3994  -4.3121  -4.1798  -4.1116  -4.0823
  -4.0216  -3.9756  -3.9287  -3.8593  -3.8299  -3.7994  -3.7389  -3.6752
  -3.6506  -3.6226  -3.5735  -3.5419  -3.4015  -3.3695  -3.1928  -3.0436
  -2.8404  -2.4064  -1.9636  -1.8597  -1.7720  -1.6718  -1.5547  -1.5238
  -1.4300  -1.3690  -1.3363  -1.2617  -1.1875  -1.1454  -1.0932  -1.0503
  -1.0239  -0.9546  -0.8954  -0.8459  -0.8303  -0.7435  -0.6714  -0.6282
  -0.6115  -0.5804  -0.5197  -0.5051  -0.4504  -0.4196  -0.3729  -0.3419
  -0.2961  -0.2265  -0.1972  -0.1280  -0.0927  -0.0177   0.0198   0.1195
   0.1579   0.2019   0.2340   0.2802   0.3194   0.3670   0.4251   0.4920
   0.6311   0.7202   0.7346   0.7660   0.7915   0.9007   0.9200   0.9811
   0.9943   1.0426   1.1122   1.1501   1.1972   1.2090   1.2398   1.2652
   1.2962   1.3122   1.3640   1.3852   1.4033   1.4612   1.4779   1.4999
   1.5191   1.5437   1.5790   1.5921   1.6075   1.6582   1.6880   1.7141
   1.7375   1.7562   1.7751   1.7984   1.8069   1.8293   1.8629   1.8861
   1.9033   1.9391   1.9684   1.9958   2.0091   2.0466   2.0556   2.1078
   2.1132   2.1426   2.1691   2.2030   2.2472   2.2553   2.2800   2.3160
   2.3354   2.3645   2.4064   2.4392   2.4669   2.4956   2.5346   2.5771
   2.5917   2.6230   2.6625   2.6995   2.7263   2.7700   2.7827   2.8145
   2.8385   2.8609   2.8786   2.9117   2.9557   2.9818   3.0325   3.1018
   3.1283   3.1905   3.2809   3.3572
     cgsolve_all iterations  71    anorm=    0.74E-07
     cgsolve_all iterations  69    anorm=    0.74E-07
     cgsolve_all iterations  69    anorm=    0.74E-07
     compute_u_kq: q = (    0.0000,    0.0203,    0.0000)
     Rotating WFCS
     ethr =  1.00E-14,  avg # of iterations = 23.0
     eigenvalues at k:
 -35.0221 -34.8915 -34.8385 -34.8031 -34.7287 -34.5557 -34.4120 -34.3578
 -34.3263 -34.1695 -34.1050 -34.0432 -33.9822 -16.8299 -16.7279 -16.6389
 -16.5722 -16.5291 -16.4821 -16.3829 -16.3194 -16.3007 -16.2824 -16.2339
 -16.2149 -16.1602 -16.1275 -16.0964 -16.0622 -16.0526 -16.0177 -15.9986
 -15.9703 -15.9529 -15.9181 -15.9082 -15.8764 -15.8312 -15.8108 -15.7973
 -15.7567 -15.7454 -15.7324 -15.7134 -15.6970 -15.6876 -15.6766 -15.6357
 -15.6198 -15.6043 -15.5887 -15.5776 -15.5435 -15.5273 -15.5053 -15.4786
 -15.4471 -15.4227 -15.3873 -15.3597 -15.3341 -15.3074 -15.2864 -15.2431
 -15.2360 -15.2058 -15.1854 -15.1475 -15.1285 -15.0917 -15.0724 -15.0458
 -15.0266 -15.0176 -14.8373 -14.8320 -14.8072 -14.5996 -13.8112 -13.7488
 -13.6867 -13.6552 -13.5132 -13.4106 -13.3773 -13.3260 -13.3039 -13.2632
 -13.1721 -13.0991 -13.0078 -12.9421 -12.9072 -12.8769 -12.8503 -12.8212
 -12.7727 -12.7545 -12.7362 -12.6593 -12.6049 -12.5624 -12.5538 -12.3918
  -4.7542  -4.6537  -4.4282  -4.3993  -4.3133  -4.1812  -4.1096  -4.0807
  -4.0226  -3.9774  -3.9357  -3.8594  -3.8320  -3.7983  -3.7401  -3.6668
  -3.6512  -3.6222  -3.5739  -3.5415  -3.4013  -3.3688  -3.1797  -3.0394
  -2.8464  -2.4029  -1.9609  -1.8628  -1.7703  -1.6645  -1.5507  -1.5175
  -1.4195  -1.3621  -1.3309  -1.2557  -1.1845  -1.1421  -1.0906  -1.0441
  -1.0209  -0.9534  -0.8958  -0.8446  -0.8273  -0.7509  -0.6771  -0.6320
  -0.6122  -0.5787  -0.5217  -0.5123  -0.4418  -0.4227  -0.3714  -0.3453
  -0.3045  -0.2324  -0.2002  -0.1269  -0.0934  -0.0246   0.0166   0.1158
   0.1612   0.2036   0.2350   0.2842   0.3237   0.3674   0.4235   0.4961
   0.6302   0.7184   0.7311   0.7638   0.7919   0.9004   0.9171   0.9741
   0.9927   1.0413   1.1099   1.1431   1.1969   1.2042   1.2396   1.2627
   1.2973   1.3124   1.3621   1.3850   1.4004   1.4570   1.4725   1.4994
   1.5167   1.5410   1.5744   1.5923   1.6054   1.6532   1.6819   1.7138
   1.7349   1.7498   1.7730   1.7979   1.8073   1.8301   1.8612   1.8815
   1.9030   1.9355   1.9691   1.9948   2.0086   2.0404   2.0557   2.1064
   2.1133   2.1412   2.1593   2.2041   2.2449   2.2523   2.2764   2.3143
   2.3339   2.3676   2.4030   2.4403   2.4732   2.4986   2.5367   2.5838
   2.5959   2.6312   2.6711   2.7004   2.7303   2.7695   2.7854   2.8168
   2.8386   2.8619   2.8794   2.9129   2.9567   2.9831   3.0324   3.1010
   3.1311   3.1922   3.2811   3.3528
     eigenvalues at k+q:
 -35.0221 -34.8914 -34.8385 -34.8031 -34.7287 -34.5557 -34.4120 -34.3578
 -34.3263 -34.1695 -34.1050 -34.0433 -33.9822 -16.8301 -16.7278 -16.6381
 -16.5725 -16.5301 -16.4813 -16.3831 -16.3202 -16.3008 -16.2836 -16.2346
 -16.2130 -16.1594 -16.1260 -16.0973 -16.0627 -16.0505 -16.0190 -15.9968
 -15.9702 -15.9525 -15.9221 -15.9084 -15.8758 -15.8309 -15.8093 -15.7978
 -15.7578 -15.7447 -15.7323 -15.7122 -15.6991 -15.6877 -15.6768 -15.6356
 -15.6206 -15.6059 -15.5882 -15.5771 -15.5437 -15.5269 -15.5047 -15.4754
 -15.4481 -15.4227 -15.3859 -15.3604 -15.3342 -15.3075 -15.2868 -15.2436
 -15.2360 -15.2053 -15.1866 -15.1484 -15.1269 -15.0927 -15.0736 -15.0453
 -15.0263 -15.0175 -14.8390 -14.8321 -14.8059 -14.5994 -13.8146 -13.7491
 -13.6887 -13.6510 -13.5118 -13.4104 -13.3783 -13.3268 -13.3005 -13.2620
 -13.1703 -13.0986 -13.0070 -12.9419 -12.9068 -12.8790 -12.8536 -12.8247
 -12.7737 -12.7584 -12.7347 -12.6572 -12.6055 -12.5628 -12.5507 -12.3899
  -4.7537  -4.6540  -4.4276  -4.3986  -4.3140  -4.1837  -4.1086  -4.0794
  -4.0222  -3.9781  -3.9347  -3.8614  -3.8312  -3.7979  -3.7397  -3.6675
  -3.6521  -3.6208  -3.5748  -3.5421  -3.3999  -3.3686  -3.1795  -3.0446
  -2.8384  -2.4071  -1.9617  -1.8624  -1.7684  -1.6684  -1.5535  -1.5200
  -1.4170  -1.3666  -1.3252  -1.2561  -1.1835  -1.1421  -1.0896  -1.0417
  -1.0186  -0.9495  -0.8964  -0.8422  -0.8284  -0.7517  -0.6778  -0.6302
  -0.6108  -0.5773  -0.5224  -0.5170  -0.4422  -0.4209  -0.3725  -0.3454
  -0.3060  -0.2307  -0.2043  -0.1264  -0.0963  -0.0278   0.0162   0.1208
   0.1621   0.2038   0.2327   0.2863   0.3232   0.3679   0.4275   0.4898
   0.6327   0.7193   0.7408   0.7585   0.7887   0.8995   0.9141   0.9722
   0.9948   1.0417   1.1104   1.1484   1.1983   1.2027   1.2366   1.2639
   1.2940   1.3083   1.3622   1.3888   1.3995   1.4558   1.4739   1.4941
   1.5192   1.5392   1.5745   1.5901   1.6043   1.6536   1.6774   1.7120
   1.7348   1.7493   1.7708   1.8013   1.8116   1.8289   1.8647   1.8849
   1.9035   1.9364   1.9670   1.9964   2.0127   2.0460   2.0555   2.1081
   2.1132   2.1405   2.1590   2.2035   2.2442   2.2531   2.2785   2.3140
   2.3354   2.3672   2.4022   2.4393   2.4735   2.4952   2.5378   2.5807
   2.5942   2.6263   2.6699   2.6992   2.7307   2.7702   2.7868   2.8164
   2.8398   2.8668   2.8842   2.9143   2.9571   2.9822   3.0318   3.0993
   3.1302   3.1894   3.2815   3.3521
     cgsolve_all iterations  69    anorm=    0.73E-07
     cgsolve_all iterations  68    anorm=    0.75E-07
     cgsolve_all iterations  69    anorm=    0.75E-07
     compute_u_kq: q = (    0.0000,   -0.0203,    0.0000)
     Rotating WFCS
     ethr =  1.00E-14,  avg # of iterations = 23.0
     eigenvalues at k:
 -35.0221 -34.8915 -34.8385 -34.8031 -34.7287 -34.5557 -34.4120 -34.3578
 -34.3263 -34.1695 -34.1050 -34.0432 -33.9822 -16.8299 -16.7279 -16.6389
 -16.5722 -16.5291 -16.4821 -16.3829 -16.3194 -16.3007 -16.2824 -16.2339
 -16.2149 -16.1602 -16.1275 -16.0964 -16.0622 -16.0526 -16.0177 -15.9986
 -15.9703 -15.9529 -15.9181 -15.9082 -15.8764 -15.8312 -15.8108 -15.7973
 -15.7567 -15.7454 -15.7324 -15.7134 -15.6970 -15.6876 -15.6766 -15.6357
 -15.6198 -15.6043 -15.5887 -15.5776 -15.5435 -15.5273 -15.5053 -15.4786
 -15.4471 -15.4227 -15.3873 -15.3597 -15.3341 -15.3074 -15.2864 -15.2431
 -15.2360 -15.2058 -15.1854 -15.1475 -15.1285 -15.0917 -15.0724 -15.0458
 -15.0266 -15.0176 -14.8373 -14.8320 -14.8072 -14.5996 -13.8112 -13.7488
 -13.6867 -13.6552 -13.5132 -13.4106 -13.3773 -13.3260 -13.3039 -13.2632
 -13.1721 -13.0991 -13.0078 -12.9421 -12.9072 -12.8769 -12.8503 -12.8212
 -12.7727 -12.7545 -12.7362 -12.6593 -12.6049 -12.5624 -12.5538 -12.3918
  -4.7542  -4.6537  -4.4282  -4.3993  -4.3133  -4.1812  -4.1096  -4.0807
  -4.0226  -3.9774  -3.9357  -3.8594  -3.8320  -3.7983  -3.7401  -3.6668
  -3.6512  -3.6222  -3.5739  -3.5415  -3.4013  -3.3688  -3.1797  -3.0394
  -2.8464  -2.4029  -1.9609  -1.8628  -1.7703  -1.6645  -1.5507  -1.5175
  -1.4195  -1.3621  -1.3309  -1.2557  -1.1845  -1.1421  -1.0906  -1.0441
  -1.0209  -0.9534  -0.8958  -0.8446  -0.8273  -0.7509  -0.6771  -0.6320
  -0.6122  -0.5787  -0.5217  -0.5123  -0.4418  -0.4227  -0.3714  -0.3453
  -0.3045  -0.2324  -0.2002  -0.1269  -0.0934  -0.0246   0.0166   0.1158
   0.1612   0.2036   0.2350   0.2842   0.3237   0.3674   0.4235   0.4961
   0.6302   0.7184   0.7311   0.7638   0.7919   0.9004   0.9171   0.9741
   0.9927   1.0413   1.1099   1.1431   1.1969   1.2042   1.2396   1.2627
   1.2973   1.3124   1.3621   1.3850   1.4004   1.4570   1.4725   1.4994
   1.5167   1.5410   1.5744   1.5923   1.6054   1.6532   1.6819   1.7138
   1.7349   1.7498   1.7730   1.7979   1.8073   1.8301   1.8612   1.8815
   1.9030   1.9355   1.9691   1.9948   2.0086   2.0404   2.0557   2.1064
   2.1133   2.1412   2.1593   2.2041   2.2449   2.2523   2.2764   2.3143
   2.3339   2.3676   2.4030   2.4403   2.4732   2.4986   2.5367   2.5838
   2.5959   2.6312   2.6711   2.7004   2.7303   2.7695   2.7854   2.8168
   2.8386   2.8619   2.8794   2.9129   2.9567   2.9831   3.0324   3.1010
   3.1311   3.1922   3.2811   3.3528
     eigenvalues at k+q:
 -35.0221 -34.8914 -34.8385 -34.8031 -34.7287 -34.5557 -34.4120 -34.3578
 -34.3263 -34.1695 -34.1050 -34.0433 -33.9822 -16.8298 -16.7281 -16.6393
 -16.5718 -16.5281 -16.4833 -16.3828 -16.3196 -16.2999 -16.2806 -16.2331
 -16.2166 -16.1613 -16.1288 -16.0955 -16.0621 -16.0542 -16.0164 -16.0004
 -15.9705 -15.9535 -15.9146 -15.9074 -15.8766 -15.8321 -15.8119 -15.7965
 -15.7569 -15.7457 -15.7331 -15.7143 -15.6960 -15.6863 -15.6764 -15.6366
 -15.6189 -15.6029 -15.5891 -15.5778 -15.5431 -15.5279 -15.5063 -15.4812
 -15.4456 -15.4226 -15.3891 -15.3589 -15.3341 -15.3073 -15.2856 -15.2426
 -15.2359 -15.2064 -15.1843 -15.1466 -15.1297 -15.0910 -15.0712 -15.0464
 -15.0271 -15.0178 -14.8371 -14.8311 -14.8085 -14.5998 -13.8075 -13.7481
 -13.6847 -13.6595 -13.5149 -13.4107 -13.3766 -13.3289 -13.3047 -13.2637
 -13.1732 -13.0996 -13.0083 -12.9422 -12.9073 -12.8748 -12.8474 -12.8177
 -12.7727 -12.7511 -12.7368 -12.6623 -12.6046 -12.5615 -12.5565 -12.3936
  -4.7545  -4.6532  -4.4289  -4.3997  -4.3126  -4.1792  -4.1107  -4.0820
  -4.0225  -3.9770  -3.9365  -3.8576  -3.8324  -3.7986  -3.7406  -3.6660
  -3.6506  -3.6230  -3.5731  -3.5405  -3.4029  -3.3690  -3.1801  -3.0335
  -2.8555  -2.3982  -1.9608  -1.8624  -1.7723  -1.6607  -1.5513  -1.5126
  -1.4233  -1.3588  -1.3343  -1.2545  -1.1846  -1.1427  -1.0909  -1.0465
  -1.0229  -0.9571  -0.8969  -0.8472  -0.8242  -0.7497  -0.6764  -0.6337
  -0.6131  -0.5806  -0.5201  -0.5083  -0.4418  -0.4245  -0.3712  -0.3455
  -0.3028  -0.2341  -0.1957  -0.1281  -0.0911  -0.0205   0.0172   0.1106
   0.1601   0.2031   0.2376   0.2833   0.3244   0.3675   0.4193   0.5019
   0.6274   0.7145   0.7240   0.7691   0.7956   0.9000   0.9213   0.9740
   0.9927   1.0412   1.1090   1.1372   1.1918   1.2083   1.2429   1.2613
   1.2996   1.3170   1.3610   1.3824   1.3997   1.4568   1.4717   1.5038
   1.5147   1.5420   1.5737   1.5953   1.6082   1.6527   1.6874   1.7147
   1.7358   1.7507   1.7751   1.7940   1.8035   1.8313   1.8574   1.8795
   1.9025   1.9348   1.9711   1.9929   2.0045   2.0352   2.0562   2.1026
   2.1144   2.1421   2.1603   2.2048   2.2437   2.2532   2.2743   2.3152
   2.3327   2.3686   2.4042   2.4414   2.4728   2.5016   2.5365   2.5859
   2.5983   2.6358   2.6713   2.7018   2.7295   2.7682   2.7845   2.8168
   2.8372   2.8564   2.8737   2.9131   2.9566   2.9836   3.0334   3.1023
   3.1322   3.1952   3.2805   3.3534
     cgsolve_all iterations  69    anorm=    0.73E-07
     cgsolve_all iterations  68    anorm=    0.75E-07
     cgsolve_all iterations  68    anorm=    0.74E-07
     compute_u_kq: q = (    0.0000,    0.0000,    0.0203)
     Rotating WFCS
     ethr =  1.00E-14,  avg # of iterations = 23.0
     eigenvalues at k:
 -35.0221 -34.8915 -34.8385 -34.8031 -34.7287 -34.5557 -34.4120 -34.3578
 -34.3263 -34.1695 -34.1050 -34.0432 -33.9822 -16.8299 -16.7279 -16.6389
 -16.5722 -16.5291 -16.4821 -16.3829 -16.3194 -16.3007 -16.2824 -16.2339
 -16.2149 -16.1602 -16.1275 -16.0964 -16.0622 -16.0526 -16.0177 -15.9986
 -15.9703 -15.9529 -15.9181 -15.9082 -15.8764 -15.8312 -15.8108 -15.7973
 -15.7567 -15.7454 -15.7324 -15.7134 -15.6970 -15.6876 -15.6766 -15.6357
 -15.6198 -15.6043 -15.5887 -15.5776 -15.5435 -15.5273 -15.5053 -15.4786
 -15.4471 -15.4227 -15.3873 -15.3597 -15.3341 -15.3074 -15.2864 -15.2431
 -15.2360 -15.2058 -15.1854 -15.1475 -15.1285 -15.0917 -15.0724 -15.0458
 -15.0266 -15.0176 -14.8373 -14.8320 -14.8072 -14.5996 -13.8112 -13.7488
 -13.6867 -13.6552 -13.5132 -13.4106 -13.3773 -13.3260 -13.3039 -13.2632
 -13.1721 -13.0991 -13.0078 -12.9421 -12.9072 -12.8769 -12.8503 -12.8212
 -12.7727 -12.7545 -12.7362 -12.6593 -12.6049 -12.5624 -12.5538 -12.3918
  -4.7542  -4.6537  -4.4282  -4.3993  -4.3133  -4.1812  -4.1096  -4.0807
  -4.0226  -3.9774  -3.9357  -3.8594  -3.8320  -3.7983  -3.7401  -3.6668
  -3.6512  -3.6222  -3.5739  -3.5415  -3.4013  -3.3688  -3.1797  -3.0394
  -2.8464  -2.4029  -1.9609  -1.8628  -1.7703  -1.6645  -1.5507  -1.5175
  -1.4195  -1.3621  -1.3309  -1.2557  -1.1845  -1.1421  -1.0906  -1.0441
  -1.0209  -0.9534  -0.8958  -0.8446  -0.8273  -0.7509  -0.6771  -0.6320
  -0.6122  -0.5787  -0.5217  -0.5123  -0.4418  -0.4227  -0.3714  -0.3453
  -0.3045  -0.2324  -0.2002  -0.1269  -0.0934  -0.0246   0.0166   0.1158
   0.1612   0.2036   0.2350   0.2842   0.3237   0.3674   0.4235   0.4961
   0.6302   0.7184   0.7311   0.7638   0.7919   0.9004   0.9171   0.9741
   0.9927   1.0413   1.1099   1.1431   1.1969   1.2042   1.2396   1.2627
   1.2973   1.3124   1.3621   1.3850   1.4004   1.4570   1.4725   1.4994
   1.5167   1.5410   1.5744   1.5923   1.6054   1.6532   1.6819   1.7138
   1.7349   1.7498   1.7730   1.7979   1.8073   1.8301   1.8612   1.8815
   1.9030   1.9355   1.9691   1.9948   2.0086   2.0404   2.0557   2.1064
   2.1133   2.1412   2.1593   2.2041   2.2449   2.2523   2.2764   2.3143
   2.3339   2.3676   2.4030   2.4403   2.4732   2.4986   2.5367   2.5838
   2.5959   2.6312   2.6711   2.7004   2.7303   2.7695   2.7854   2.8168
   2.8386   2.8619   2.8794   2.9129   2.9567   2.9831   3.0324   3.1010
   3.1311   3.1922   3.2811   3.3528
     eigenvalues at k+q:
 -35.0221 -34.8914 -34.8385 -34.8031 -34.7287 -34.5557 -34.4120 -34.3578
 -34.3263 -34.1695 -34.1050 -34.0433 -33.9822 -16.8299 -16.7277 -16.6392
 -16.5722 -16.5289 -16.4825 -16.3824 -16.3194 -16.3008 -16.2822 -16.2348
 -16.2146 -16.1600 -16.1272 -16.0964 -16.0610 -16.0527 -16.0173 -15.9994
 -15.9704 -15.9525 -15.9186 -15.9098 -15.8759 -15.8312 -15.8101 -15.7981
 -15.7564 -15.7469 -15.7286 -15.7147 -15.6978 -15.6871 -15.6752 -15.6374
 -15.6200 -15.6051 -15.5892 -15.5790 -15.5429 -15.5263 -15.5064 -15.4771
 -15.4462 -15.4221 -15.3883 -15.3577 -15.3351 -15.3075 -15.2860 -15.2431
 -15.2361 -15.2060 -15.1859 -15.1476 -15.1287 -15.0919 -15.0725 -15.0457
 -15.0264 -15.0178 -14.8386 -14.8311 -14.8069 -14.5995 -13.8114 -13.7490
 -13.6858 -13.6557 -13.5132 -13.4104 -13.3777 -13.3259 -13.3040 -13.2632
 -13.1719 -13.0996 -13.0075 -12.9422 -12.9071 -12.8769 -12.8503 -12.8212
 -12.7727 -12.7544 -12.7362 -12.6593 -12.6049 -12.5624 -12.5538 -12.3918
  -4.7542  -4.6536  -4.4282  -4.3993  -4.3132  -4.1812  -4.1098  -4.0805
  -4.0227  -3.9770  -3.9357  -3.8592  -3.8319  -3.7988  -3.7400  -3.6668
  -3.6513  -3.6222  -3.5737  -3.5415  -3.4013  -3.3688  -3.1797  -3.0394
  -2.8465  -2.4029  -1.9610  -1.8628  -1.7703  -1.6641  -1.5501  -1.5181
  -1.4205  -1.3619  -1.3311  -1.2544  -1.1843  -1.1428  -1.0919  -1.0436
  -1.0210  -0.9528  -0.8959  -0.8436  -0.8277  -0.7510  -0.6745  -0.6331
  -0.6179  -0.5746  -0.5199  -0.5109  -0.4432  -0.4239  -0.3752  -0.3461
  -0.3048  -0.2297  -0.2003  -0.1260  -0.0928  -0.0218   0.0175   0.1156
   0.1575   0.2064   0.2333   0.2847   0.3212   0.3657   0.4241   0.4968
   0.6334   0.7178   0.7286   0.7641   0.7935   0.9006   0.9169   0.9761
   0.9900   1.0424   1.1070   1.1435   1.1969   1.2036   1.2400   1.2602
   1.2995   1.3150   1.3632   1.3866   1.4010   1.4573   1.4669   1.4969
   1.5170   1.5441   1.5784   1.5922   1.6069   1.6516   1.6836   1.7102
   1.7334   1.7500   1.7723   1.7994   1.8073   1.8306   1.8594   1.8829
   1.9040   1.9341   1.9683   1.9953   2.0081   2.0427   2.0558   2.1063
   2.1151   2.1398   2.1574   2.2030   2.2468   2.2525   2.2757   2.3142
   2.3352   2.3671   2.4020   2.4378   2.4750   2.4998   2.5334   2.5861
   2.5975   2.6302   2.6713   2.6999   2.7294   2.7701   2.7868   2.8169
   2.8375   2.8613   2.8793   2.9133   2.9566   2.9832   3.0327   3.1009
   3.1308   3.1922   3.2808   3.3532
     cgsolve_all iterations  69    anorm=    0.73E-07
     cgsolve_all iterations  68    anorm=    0.74E-07
     cgsolve_all iterations  69    anorm=    0.75E-07
     compute_u_kq: q = (    0.0000,    0.0000,   -0.0203)
     Rotating WFCS
     ethr =  1.00E-14,  avg # of iterations = 23.0
     eigenvalues at k:
 -35.0221 -34.8915 -34.8385 -34.8031 -34.7287 -34.5557 -34.4120 -34.3578
 -34.3263 -34.1695 -34.1050 -34.0432 -33.9822 -16.8299 -16.7279 -16.6389
 -16.5722 -16.5291 -16.4821 -16.3829 -16.3194 -16.3007 -16.2824 -16.2339
 -16.2149 -16.1602 -16.1275 -16.0964 -16.0622 -16.0526 -16.0177 -15.9986
 -15.9703 -15.9529 -15.9181 -15.9082 -15.8764 -15.8312 -15.8108 -15.7973
 -15.7567 -15.7454 -15.7324 -15.7134 -15.6970 -15.6876 -15.6766 -15.6357
 -15.6198 -15.6043 -15.5887 -15.5776 -15.5435 -15.5273 -15.5053 -15.4786
 -15.4471 -15.4227 -15.3873 -15.3597 -15.3341 -15.3074 -15.2864 -15.2431
 -15.2360 -15.2058 -15.1854 -15.1475 -15.1285 -15.0917 -15.0724 -15.0458
 -15.0266 -15.0176 -14.8373 -14.8320 -14.8072 -14.5996 -13.8112 -13.7488
 -13.6867 -13.6552 -13.5132 -13.4106 -13.3773 -13.3260 -13.3039 -13.2632
 -13.1721 -13.0991 -13.0078 -12.9421 -12.9072 -12.8769 -12.8503 -12.8212
 -12.7727 -12.7545 -12.7362 -12.6593 -12.6049 -12.5624 -12.5538 -12.3918
  -4.7542  -4.6537  -4.4282  -4.3993  -4.3133  -4.1812  -4.1096  -4.0807
  -4.0226  -3.9774  -3.9357  -3.8594  -3.8320  -3.7983  -3.7401  -3.6668
  -3.6512  -3.6222  -3.5739  -3.5415  -3.4013  -3.3688  -3.1797  -3.0394
  -2.8464  -2.4029  -1.9609  -1.8628  -1.7703  -1.6645  -1.5507  -1.5175
  -1.4195  -1.3621  -1.3309  -1.2557  -1.1845  -1.1421  -1.0906  -1.0441
  -1.0209  -0.9534  -0.8958  -0.8446  -0.8273  -0.7509  -0.6771  -0.6320
  -0.6122  -0.5787  -0.5217  -0.5123  -0.4418  -0.4227  -0.3714  -0.3453
  -0.3045  -0.2324  -0.2002  -0.1269  -0.0934  -0.0246   0.0166   0.1158
   0.1612   0.2036   0.2350   0.2842   0.3237   0.3674   0.4235   0.4961
   0.6302   0.7184   0.7311   0.7638   0.7919   0.9004   0.9171   0.9741
   0.9927   1.0413   1.1099   1.1431   1.1969   1.2042   1.2396   1.2627
   1.2973   1.3124   1.3621   1.3850   1.4004   1.4570   1.4725   1.4994
   1.5167   1.5410   1.5744   1.5923   1.6054   1.6532   1.6819   1.7138
   1.7349   1.7498   1.7730   1.7979   1.8073   1.8301   1.8612   1.8815
   1.9030   1.9355   1.9691   1.9948   2.0086   2.0404   2.0557   2.1064
   2.1133   2.1412   2.1593   2.2041   2.2449   2.2523   2.2764   2.3143
   2.3339   2.3676   2.4030   2.4403   2.4732   2.4986   2.5367   2.5838
   2.5959   2.6312   2.6711   2.7004   2.7303   2.7695   2.7854   2.8168
   2.8386   2.8619   2.8794   2.9129   2.9567   2.9831   3.0324   3.1010
   3.1311   3.1922   3.2811   3.3528
     eigenvalues at k+q:
 -35.0221 -34.8914 -34.8385 -34.8031 -34.7287 -34.5557 -34.4120 -34.3578
 -34.3263 -34.1695 -34.1050 -34.0433 -33.9822 -16.8299 -16.7281 -16.6385
 -16.5722 -16.5292 -16.4819 -16.3833 -16.3193 -16.3007 -16.2826 -16.2331
 -16.2151 -16.1603 -16.1278 -16.0965 -16.0634 -16.0524 -16.0179 -15.9982
 -15.9704 -15.9532 -15.9173 -15.9064 -15.8769 -15.8311 -15.8115 -15.7966
 -15.7575 -15.7443 -15.7356 -15.7120 -15.6962 -15.6880 -15.6781 -15.6342
 -15.6196 -15.6036 -15.5883 -15.5767 -15.5437 -15.5279 -15.5049 -15.4806
 -15.4470 -15.4231 -15.3867 -15.3617 -15.3332 -15.3074 -15.2866 -15.2433
 -15.2357 -15.2056 -15.1850 -15.1474 -15.1281 -15.0917 -15.0723 -15.0460
 -15.0268 -15.0174 -14.8364 -14.8326 -14.8076 -14.5996 -13.8112 -13.7484
 -13.6877 -13.6548 -13.5130 -13.4109 -13.3768 -13.3262 -13.3038 -13.2633
 -13.1724 -13.0985 -13.0082 -12.9420 -12.9072 -12.8769 -12.8504 -12.8212
 -12.7728 -12.7546 -12.7363 -12.6593 -12.6049 -12.5624 -12.5538 -12.3919
  -4.7542  -4.6537  -4.4282  -4.3993  -4.3133  -4.1811  -4.1094  -4.0808
  -4.0225  -3.9778  -3.9356  -3.8595  -3.8320  -3.7979  -3.7401  -3.6668
  -3.6511  -3.6221  -3.5741  -3.5414  -3.4013  -3.3689  -3.1797  -3.0393
  -2.8463  -2.4029  -1.9608  -1.8628  -1.7703  -1.6648  -1.5513  -1.5172
  -1.4183  -1.3625  -1.3302  -1.2571  -1.1844  -1.1418  -1.0892  -1.0444
  -1.0210  -0.9545  -0.8957  -0.8459  -0.8263  -0.7513  -0.6791  -0.6310
  -0.6067  -0.5820  -0.5250  -0.5120  -0.4406  -0.4209  -0.3687  -0.3443
  -0.3040  -0.2353  -0.2007  -0.1281  -0.0941  -0.0268   0.0157   0.1159
   0.1649   0.2011   0.2369   0.2837   0.3259   0.3684   0.4231   0.4956
   0.6276   0.7174   0.7335   0.7647   0.7911   0.8994   0.9180   0.9723
   0.9952   1.0410   1.1118   1.1426   1.1970   1.2044   1.2389   1.2642
   1.2953   1.3103   1.3614   1.3833   1.3997   1.4568   1.4773   1.5021
   1.5170   1.5380   1.5704   1.5924   1.6048   1.6546   1.6805   1.7164
   1.7365   1.7494   1.7744   1.7965   1.8076   1.8300   1.8627   1.8799
   1.9021   1.9371   1.9696   1.9941   2.0089   2.0373   2.0564   2.1057
   2.1127   2.1428   2.1609   2.2053   2.2430   2.2511   2.2781   2.3139
   2.3329   2.3681   2.4041   2.4429   2.4711   2.4978   2.5400   2.5810
   2.5943   2.6318   2.6709   2.7010   2.7317   2.7685   2.7840   2.8167
   2.8391   2.8622   2.8797   2.9127   2.9568   2.9832   3.0320   3.1009
   3.1314   3.1921   3.2814   3.3524
     cgsolve_all iterations  69    anorm=    0.73E-07
     cgsolve_all iterations  68    anorm=    0.75E-07
     cgsolve_all iterations  69    anorm=    0.75E-07

     k-point #    3 of     4      pool #  1    cpu time:   10856.2
     compute_u_kq: q = (    0.0000,    0.0000,    0.0000)
     Rotating WFCS
     ethr =  1.00E-14,  avg # of iterations =  6.0
     eigenvalues at k:
 -35.0221 -34.8915 -34.8385 -34.8031 -34.7287 -34.5557 -34.4120 -34.3578
 -34.3263 -34.1695 -34.1050 -34.0432 -33.9822 -16.8321 -16.7283 -16.6252
 -16.5674 -16.5363 -16.4934 -16.3885 -16.3338 -16.2947 -16.2698 -16.2315
 -16.2022 -16.1662 -16.1296 -16.0932 -16.0740 -16.0397 -16.0233 -16.0020
 -15.9734 -15.9500 -15.9239 -15.8986 -15.8659 -15.8392 -15.8055 -15.7877
 -15.7751 -15.7614 -15.7269 -15.7098 -15.7041 -15.6865 -15.6605 -15.6478
 -15.6262 -15.6117 -15.5964 -15.5766 -15.5502 -15.5175 -15.4975 -15.4829
 -15.4208 -15.4104 -15.3962 -15.3596 -15.3364 -15.3113 -15.2716 -15.2441
 -15.2351 -15.2020 -15.1782 -15.1573 -15.1173 -15.0930 -15.0766 -15.0486
 -15.0265 -15.0210 -14.8662 -14.8330 -14.8005 -14.6014 -13.8021 -13.7369
 -13.6919 -13.6397 -13.5340 -13.4111 -13.3947 -13.3625 -13.2918 -13.2364
 -13.1461 -13.0973 -12.9910 -12.9393 -12.8983 -12.8819 -12.8505 -12.8263
 -12.8056 -12.7663 -12.7198 -12.6860 -12.6163 -12.5572 -12.5333 -12.3842
  -4.7520  -4.6500  -4.4313  -4.3885  -4.3184  -4.2024  -4.1111  -4.0839
  -4.0092  -3.9830  -3.9317  -3.8660  -3.8269  -3.7971  -3.7440  -3.6665
  -3.6581  -3.6043  -3.5732  -3.5274  -3.4057  -3.3677  -3.1866  -3.0314
  -2.8779  -2.3811  -1.9823  -1.8356  -1.7744  -1.6777  -1.5742  -1.5585
  -1.4254  -1.3788  -1.2876  -1.2205  -1.1900  -1.1084  -1.0786  -1.0374
  -1.0181  -0.9757  -0.9100  -0.8375  -0.7928  -0.7393  -0.6741  -0.6314
  -0.6093  -0.5661  -0.5273  -0.5132  -0.4519  -0.4292  -0.3897  -0.3542
  -0.3153  -0.2513  -0.1667  -0.1379  -0.1006  -0.0246   0.0169   0.1183
   0.1630   0.2019   0.2369   0.3099   0.3482   0.3792   0.4318   0.4731
   0.6240   0.6518   0.7023   0.8031   0.8597   0.8972   0.9165   0.9617
   1.0057   1.0367   1.0679   1.1236   1.1669   1.1864   1.2276   1.2572
   1.2928   1.3123   1.3554   1.3738   1.4148   1.4558   1.4582   1.4923
   1.5072   1.5321   1.5691   1.5942   1.6310   1.6522   1.6784   1.7033
   1.7406   1.7650   1.7745   1.7972   1.8257   1.8473   1.8666   1.8885
   1.9109   1.9359   1.9658   2.0052   2.0306   2.0471   2.0626   2.0770
   2.1235   2.1442   2.1739   2.1934   2.2199   2.2563   2.2743   2.3281
   2.3476   2.3824   2.4188   2.4573   2.4742   2.5204   2.5341   2.5803
   2.5945   2.6133   2.6420   2.6839   2.7329   2.7579   2.7812   2.8046
   2.8234   2.8538   2.9070   2.9352   2.9517   2.9979   3.0337   3.0889
   3.1423   3.2055   3.2724   3.3466
     eigenvalues at k+q:
 -35.0221 -34.8914 -34.8385 -34.8031 -34.7287 -34.5557 -34.4120 -34.3578
 -34.3263 -34.1695 -34.1050 -34.0433 -33.9822 -16.8321 -16.7282 -16.6252
 -16.5674 -16.5363 -16.4933 -16.3885 -16.3338 -16.2947 -16.2698 -16.2315
 -16.2022 -16.1662 -16.1296 -16.0932 -16.0740 -16.0397 -16.0233 -16.0020
 -15.9735 -15.9500 -15.9239 -15.8986 -15.8659 -15.8392 -15.8055 -15.7877
 -15.7751 -15.7614 -15.7269 -15.7098 -15.7041 -15.6865 -15.6605 -15.6478
 -15.6262 -15.6117 -15.5964 -15.5766 -15.5502 -15.5175 -15.4975 -15.4829
 -15.4208 -15.4104 -15.3962 -15.3596 -15.3365 -15.3112 -15.2716 -15.2441
 -15.2351 -15.2020 -15.1782 -15.1573 -15.1173 -15.0930 -15.0766 -15.0486
 -15.0265 -15.0210 -14.8662 -14.8330 -14.8005 -14.6014 -13.8021 -13.7370
 -13.6919 -13.6397 -13.5340 -13.4111 -13.3947 -13.3625 -13.2918 -13.2364
 -13.1461 -13.0973 -12.9910 -12.9393 -12.8983 -12.8819 -12.8505 -12.8263
 -12.8056 -12.7663 -12.7198 -12.6860 -12.6163 -12.5572 -12.5334 -12.3842
  -4.7520  -4.6500  -4.4313  -4.3885  -4.3184  -4.2024  -4.1111  -4.0839
  -4.0092  -3.9829  -3.9317  -3.8660  -3.8268  -3.7971  -3.7440  -3.6664
  -3.6581  -3.6043  -3.5732  -3.5274  -3.4057  -3.3677  -3.1866  -3.0314
  -2.8778  -2.3811  -1.9823  -1.8356  -1.7744  -1.6777  -1.5742  -1.5585
  -1.4254  -1.3788  -1.2876  -1.2205  -1.1900  -1.1083  -1.0786  -1.0374
  -1.0181  -0.9756  -0.9100  -0.8375  -0.7928  -0.7393  -0.6741  -0.6314
  -0.6093  -0.5661  -0.5273  -0.5132  -0.4519  -0.4292  -0.3897  -0.3542
  -0.3153  -0.2513  -0.1667  -0.1379  -0.1006  -0.0246   0.0169   0.1183
   0.1630   0.2019   0.2369   0.3099   0.3482   0.3792   0.4317   0.4731
   0.6240   0.6518   0.7023   0.8031   0.8597   0.8972   0.9165   0.9617
   1.0057   1.0367   1.0679   1.1236   1.1669   1.1864   1.2276   1.2572
   1.2928   1.3123   1.3554   1.3738   1.4148   1.4558   1.4582   1.4923
   1.5072   1.5321   1.5691   1.5942   1.6310   1.6522   1.6784   1.7033
   1.7406   1.7650   1.7745   1.7972   1.8257   1.8473   1.8666   1.8885
   1.9109   1.9359   1.9658   2.0052   2.0306   2.0471   2.0626   2.0770
   2.1235   2.1442   2.1739   2.1934   2.2199   2.2563   2.2743   2.3281
   2.3476   2.3824   2.4188   2.4573   2.4742   2.5204   2.5341   2.5803
   2.5945   2.6133   2.6420   2.6839   2.7329   2.7579   2.7812   2.8046
   2.8234   2.8538   2.9070   2.9352   2.9517   2.9979   3.0337   3.0889
   3.1423   3.2055   3.2724   3.3466
     cgsolve_all iterations  65    anorm=    0.74E-07
PARA_AUG  1     -25.0336822         1.1643577        -0.7756398
     cgsolve_all iterations  65    anorm=    0.74E-07
PARA_AUG  2       1.2862082       -24.5040960        -0.3712442
     cgsolve_all iterations  63    anorm=    0.74E-07
PARA_AUG  3      -0.7045634        -0.4602235       -25.5647136
     cgsolve_all iterations  71    anorm=    0.72E-07
     cgsolve_all iterations  69    anorm=    0.71E-07
     cgsolve_all iterations  71    anorm=    0.73E-07
     compute_u_kq: q = (    0.0203,    0.0000,    0.0000)
     Rotating WFCS
     ethr =  1.00E-14,  avg # of iterations = 23.0
     eigenvalues at k:
 -35.0221 -34.8915 -34.8385 -34.8031 -34.7287 -34.5557 -34.4120 -34.3578
 -34.3263 -34.1695 -34.1050 -34.0432 -33.9822 -16.8321 -16.7283 -16.6252
 -16.5674 -16.5363 -16.4934 -16.3885 -16.3338 -16.2947 -16.2698 -16.2315
 -16.2022 -16.1662 -16.1296 -16.0932 -16.0740 -16.0397 -16.0233 -16.0020
 -15.9734 -15.9500 -15.9239 -15.8986 -15.8659 -15.8392 -15.8055 -15.7877
 -15.7751 -15.7614 -15.7269 -15.7098 -15.7041 -15.6865 -15.6605 -15.6478
 -15.6262 -15.6117 -15.5964 -15.5766 -15.5502 -15.5175 -15.4975 -15.4829
 -15.4208 -15.4104 -15.3962 -15.3596 -15.3364 -15.3113 -15.2716 -15.2441
 -15.2351 -15.2020 -15.1782 -15.1573 -15.1173 -15.0930 -15.0766 -15.0486
 -15.0265 -15.0210 -14.8662 -14.8330 -14.8005 -14.6014 -13.8021 -13.7369
 -13.6919 -13.6397 -13.5340 -13.4111 -13.3947 -13.3625 -13.2918 -13.2364
 -13.1461 -13.0973 -12.9910 -12.9393 -12.8983 -12.8819 -12.8505 -12.8263
 -12.8056 -12.7663 -12.7198 -12.6860 -12.6163 -12.5572 -12.5333 -12.3842
  -4.7520  -4.6500  -4.4313  -4.3885  -4.3184  -4.2024  -4.1111  -4.0839
  -4.0092  -3.9830  -3.9317  -3.8660  -3.8269  -3.7971  -3.7440  -3.6665
  -3.6581  -3.6043  -3.5732  -3.5274  -3.4057  -3.3677  -3.1866  -3.0314
  -2.8779  -2.3811  -1.9823  -1.8356  -1.7744  -1.6777  -1.5742  -1.5585
  -1.4254  -1.3788  -1.2876  -1.2205  -1.1900  -1.1084  -1.0786  -1.0374
  -1.0181  -0.9757  -0.9100  -0.8375  -0.7928  -0.7393  -0.6741  -0.6314
  -0.6093  -0.5661  -0.5273  -0.5132  -0.4519  -0.4292  -0.3897  -0.3542
  -0.3153  -0.2513  -0.1667  -0.1379  -0.1006  -0.0246   0.0169   0.1183
   0.1630   0.2019   0.2369   0.3099   0.3482   0.3792   0.4318   0.4731
   0.6240   0.6518   0.7023   0.8031   0.8597   0.8972   0.9165   0.9617
   1.0057   1.0367   1.0679   1.1236   1.1669   1.1864   1.2276   1.2572
   1.2928   1.3123   1.3554   1.3738   1.4148   1.4558   1.4582   1.4923
   1.5072   1.5321   1.5691   1.5942   1.6310   1.6522   1.6784   1.7033
   1.7406   1.7650   1.7745   1.7972   1.8257   1.8473   1.8666   1.8885
   1.9109   1.9359   1.9658   2.0052   2.0306   2.0471   2.0626   2.0770
   2.1235   2.1442   2.1739   2.1934   2.2199   2.2563   2.2743   2.3281
   2.3476   2.3824   2.4188   2.4573   2.4742   2.5204   2.5341   2.5803
   2.5945   2.6133   2.6420   2.6839   2.7329   2.7579   2.7812   2.8046
   2.8234   2.8538   2.9070   2.9352   2.9517   2.9979   3.0337   3.0889
   3.1423   3.2055   3.2724   3.3466
     eigenvalues at k+q:
 -35.0221 -34.8914 -34.8385 -34.8031 -34.7287 -34.5557 -34.4120 -34.3578
 -34.3263 -34.1695 -34.1051 -34.0432 -33.9822 -16.8306 -16.7270 -16.6247
 -16.5672 -16.5382 -16.4937 -16.3909 -16.3344 -16.2967 -16.2706 -16.2356
 -16.2043 -16.1645 -16.1321 -16.0960 -16.0784 -16.0399 -16.0232 -16.0039
 -15.9745 -15.9506 -15.9263 -15.8991 -15.8666 -15.8393 -15.8028 -15.7890
 -15.7757 -15.7620 -15.7288 -15.7095 -15.7038 -15.6849 -15.6600 -15.6484
 -15.6264 -15.6114 -15.5951 -15.5749 -15.5484 -15.5160 -15.4960 -15.4805
 -15.4215 -15.4099 -15.3963 -15.3564 -15.3384 -15.3096 -15.2713 -15.2439
 -15.2362 -15.2011 -15.1789 -15.1536 -15.1160 -15.0908 -15.0753 -15.0473
 -15.0248 -15.0177 -14.8613 -14.8322 -14.7991 -14.6006 -13.7973 -13.7332
 -13.6886 -13.6369 -13.5307 -13.4098 -13.3902 -13.3549 -13.2902 -13.2360
 -13.1434 -13.0963 -12.9901 -12.9429 -12.9030 -12.8822 -12.8551 -12.8279
 -12.8084 -12.7704 -12.7259 -12.6916 -12.6146 -12.5634 -12.5402 -12.3948
  -4.7512  -4.6511  -4.4319  -4.3876  -4.3179  -4.2057  -4.1087  -4.0816
  -4.0113  -3.9831  -3.9401  -3.8647  -3.8293  -3.7959  -3.7447  -3.6635
  -3.6536  -3.6046  -3.5732  -3.5285  -3.4045  -3.3663  -3.1737  -3.0346
  -2.8724  -2.3830  -1.9819  -1.8353  -1.7696  -1.6781  -1.5608  -1.5472
  -1.4145  -1.3766  -1.2843  -1.2184  -1.1872  -1.1085  -1.0708  -1.0359
  -1.0192  -0.9724  -0.9090  -0.8386  -0.7853  -0.7419  -0.6772  -0.6362
  -0.6093  -0.5662  -0.5335  -0.5183  -0.4500  -0.4270  -0.3919  -0.3570
  -0.3219  -0.2560  -0.1715  -0.1384  -0.0999  -0.0302   0.0185   0.1247
   0.1593   0.1975   0.2379   0.3138   0.3481   0.3802   0.4297   0.4760
   0.6248   0.6553   0.7007   0.8047   0.8607   0.8938   0.9145   0.9586
   0.9999   1.0278   1.0632   1.1187   1.1670   1.1820   1.2254   1.2575
   1.2895   1.3138   1.3548   1.3724   1.4132   1.4520   1.4551   1.4885
   1.5039   1.5297   1.5653   1.5927   1.6254   1.6492   1.6780   1.6991
   1.7365   1.7636   1.7744   1.8007   1.8267   1.8480   1.8621   1.8906
   1.9129   1.9319   1.9623   2.0061   2.0313   2.0425   2.0602   2.0750
   2.1253   2.1435   2.1675   2.1890   2.2173   2.2515   2.2744   2.3231
   2.3463   2.3834   2.4175   2.4577   2.4747   2.5238   2.5392   2.5834
   2.5990   2.6169   2.6455   2.6857   2.7351   2.7605   2.7830   2.8063
   2.8237   2.8557   2.9113   2.9358   2.9554   2.9944   3.0370   3.0929
   3.1425   3.2074   3.2712   3.3432
     cgsolve_all iterations  71    anorm=    0.73E-07
     cgsolve_all iterations  68    anorm=    0.73E-07
     cgsolve_all iterations  71    anorm=    0.73E-07
     compute_u_kq: q = (   -0.0203,    0.0000,    0.0000)
     Rotating WFCS
     ethr =  1.00E-14,  avg # of iterations = 23.0
     eigenvalues at k:
 -35.0221 -34.8915 -34.8385 -34.8031 -34.7287 -34.5557 -34.4120 -34.3578
 -34.3263 -34.1695 -34.1050 -34.0432 -33.9822 -16.8321 -16.7283 -16.6252
 -16.5674 -16.5363 -16.4934 -16.3885 -16.3338 -16.2947 -16.2698 -16.2315
 -16.2022 -16.1662 -16.1296 -16.0932 -16.0740 -16.0397 -16.0233 -16.0020
 -15.9734 -15.9500 -15.9239 -15.8986 -15.8659 -15.8392 -15.8055 -15.7877
 -15.7751 -15.7614 -15.7269 -15.7098 -15.7041 -15.6865 -15.6605 -15.6478
 -15.6262 -15.6117 -15.5964 -15.5766 -15.5502 -15.5175 -15.4975 -15.4829
 -15.4208 -15.4104 -15.3962 -15.3596 -15.3364 -15.3113 -15.2716 -15.2441
 -15.2351 -15.2020 -15.1782 -15.1573 -15.1173 -15.0930 -15.0766 -15.0486
 -15.0265 -15.0210 -14.8662 -14.8330 -14.8005 -14.6014 -13.8021 -13.7369
 -13.6919 -13.6397 -13.5340 -13.4111 -13.3947 -13.3625 -13.2918 -13.2364
 -13.1461 -13.0973 -12.9910 -12.9393 -12.8983 -12.8819 -12.8505 -12.8263
 -12.8056 -12.7663 -12.7198 -12.6860 -12.6163 -12.5572 -12.5333 -12.3842
  -4.7520  -4.6500  -4.4313  -4.3885  -4.3184  -4.2024  -4.1111  -4.0839
  -4.0092  -3.9830  -3.9317  -3.8660  -3.8269  -3.7971  -3.7440  -3.6665
  -3.6581  -3.6043  -3.5732  -3.5274  -3.4057  -3.3677  -3.1866  -3.0314
  -2.8779  -2.3811  -1.9823  -1.8356  -1.7744  -1.6777  -1.5742  -1.5585
  -1.4254  -1.3788  -1.2876  -1.2205  -1.1900  -1.1084  -1.0786  -1.0374
  -1.0181  -0.9757  -0.9100  -0.8375  -0.7928  -0.7393  -0.6741  -0.6314
  -0.6093  -0.5661  -0.5273  -0.5132  -0.4519  -0.4292  -0.3897  -0.3542
  -0.3153  -0.2513  -0.1667  -0.1379  -0.1006  -0.0246   0.0169   0.1183
   0.1630   0.2019   0.2369   0.3099   0.3482   0.3792   0.4318   0.4731
   0.6240   0.6518   0.7023   0.8031   0.8597   0.8972   0.9165   0.9617
   1.0057   1.0367   1.0679   1.1236   1.1669   1.1864   1.2276   1.2572
   1.2928   1.3123   1.3554   1.3738   1.4148   1.4558   1.4582   1.4923
   1.5072   1.5321   1.5691   1.5942   1.6310   1.6522   1.6784   1.7033
   1.7406   1.7650   1.7745   1.7972   1.8257   1.8473   1.8666   1.8885
   1.9109   1.9359   1.9658   2.0052   2.0306   2.0471   2.0626   2.0770
   2.1235   2.1442   2.1739   2.1934   2.2199   2.2563   2.2743   2.3281
   2.3476   2.3824   2.4188   2.4573   2.4742   2.5204   2.5341   2.5803
   2.5945   2.6133   2.6420   2.6839   2.7329   2.7579   2.7812   2.8046
   2.8234   2.8538   2.9070   2.9352   2.9517   2.9979   3.0337   3.0889
   3.1423   3.2055   3.2724   3.3466
     eigenvalues at k+q:
 -35.0221 -34.8914 -34.8385 -34.8031 -34.7287 -34.5557 -34.4120 -34.3578
 -34.3263 -34.1695 -34.1050 -34.0433 -33.9822 -16.8337 -16.7293 -16.6258
 -16.5678 -16.5344 -16.4926 -16.3861 -16.3333 -16.2930 -16.2693 -16.2287
 -16.1979 -16.1680 -16.1272 -16.0905 -16.0691 -16.0395 -16.0235 -16.0001
 -15.9725 -15.9494 -15.9216 -15.8981 -15.8653 -15.8395 -15.8083 -15.7863
 -15.7743 -15.7610 -15.7251 -15.7104 -15.7038 -15.6879 -15.6614 -15.6472
 -15.6262 -15.6119 -15.5975 -15.5781 -15.5521 -15.5192 -15.4991 -15.4852
 -15.4201 -15.4112 -15.3960 -15.3630 -15.3344 -15.3128 -15.2718 -15.2449
 -15.2335 -15.2030 -15.1777 -15.1610 -15.1184 -15.0954 -15.0776 -15.0500
 -15.0287 -15.0237 -14.8716 -14.8337 -14.8019 -14.6022 -13.8071 -13.7406
 -13.6951 -13.6426 -13.5372 -13.4138 -13.3977 -13.3697 -13.2934 -13.2368
 -13.1488 -13.0982 -12.9917 -12.9358 -12.8949 -12.8803 -12.8461 -12.8245
 -12.8034 -12.7613 -12.7142 -12.6810 -12.6179 -12.5512 -12.5263 -12.3740
  -4.7527  -4.6490  -4.4306  -4.3893  -4.3190  -4.1990  -4.1135  -4.0864
  -4.0068  -3.9826  -3.9230  -3.8676  -3.8247  -3.7983  -3.7431  -3.6728
  -3.6587  -3.6041  -3.5729  -3.5264  -3.4070  -3.3691  -3.1996  -3.0280
  -2.8836  -2.3792  -1.9827  -1.8357  -1.7792  -1.6773  -1.5898  -1.5676
  -1.4360  -1.3813  -1.2906  -1.2230  -1.1929  -1.1090  -1.0857  -1.0397
  -1.0161  -0.9781  -0.9112  -0.8371  -0.7998  -0.7365  -0.6716  -0.6264
  -0.6094  -0.5663  -0.5216  -0.5079  -0.4556  -0.4295  -0.3871  -0.3504
  -0.3085  -0.2471  -0.1635  -0.1373  -0.1001  -0.0193   0.0157   0.1108
   0.1660   0.2072   0.2366   0.3062   0.3478   0.3786   0.4335   0.4703
   0.6214   0.6503   0.7037   0.8014   0.8583   0.9000   0.9184   0.9651
   1.0119   1.0463   1.0730   1.1290   1.1660   1.1909   1.2296   1.2571
   1.2958   1.3117   1.3555   1.3750   1.4168   1.4574   1.4640   1.4960
   1.5100   1.5350   1.5723   1.5961   1.6362   1.6543   1.6791   1.7085
   1.7434   1.7653   1.7750   1.7948   1.8244   1.8459   1.8717   1.8861
   1.9092   1.9402   1.9692   2.0038   2.0280   2.0508   2.0652   2.0809
   2.1215   2.1450   2.1789   2.1994   2.2226   2.2599   2.2754   2.3324
   2.3503   2.3811   2.4201   2.4567   2.4737   2.5172   2.5291   2.5759
   2.5900   2.6110   2.6380   2.6821   2.7312   2.7552   2.7797   2.8031
   2.8234   2.8522   2.9030   2.9341   2.9485   3.0014   3.0307   3.0849
   3.1412   3.2033   3.2736   3.3499
     cgsolve_all iterations  71    anorm=    0.73E-07
     cgsolve_all iterations  69    anorm=    0.71E-07
     cgsolve_all iterations  71    anorm=    0.72E-07
     compute_u_kq: q = (    0.0000,    0.0203,    0.0000)
     Rotating WFCS
     ethr =  1.00E-14,  avg # of iterations = 23.0
     eigenvalues at k:
 -35.0221 -34.8915 -34.8385 -34.8031 -34.7287 -34.5557 -34.4120 -34.3578
 -34.3263 -34.1695 -34.1050 -34.0432 -33.9822 -16.8321 -16.7283 -16.6252
 -16.5674 -16.5363 -16.4934 -16.3885 -16.3338 -16.2947 -16.2698 -16.2315
 -16.2022 -16.1662 -16.1296 -16.0932 -16.0740 -16.0397 -16.0233 -16.0020
 -15.9734 -15.9500 -15.9239 -15.8986 -15.8659 -15.8392 -15.8055 -15.7877
 -15.7751 -15.7614 -15.7269 -15.7098 -15.7041 -15.6865 -15.6605 -15.6478
 -15.6262 -15.6117 -15.5964 -15.5766 -15.5502 -15.5175 -15.4975 -15.4829
 -15.4208 -15.4104 -15.3962 -15.3596 -15.3364 -15.3113 -15.2716 -15.2441
 -15.2351 -15.2020 -15.1782 -15.1573 -15.1173 -15.0930 -15.0766 -15.0486
 -15.0265 -15.0210 -14.8662 -14.8330 -14.8005 -14.6014 -13.8021 -13.7369
 -13.6919 -13.6397 -13.5340 -13.4111 -13.3947 -13.3625 -13.2918 -13.2364
 -13.1461 -13.0973 -12.9910 -12.9393 -12.8983 -12.8819 -12.8505 -12.8263
 -12.8056 -12.7663 -12.7198 -12.6860 -12.6163 -12.5572 -12.5333 -12.3842
  -4.7520  -4.6500  -4.4313  -4.3885  -4.3184  -4.2024  -4.1111  -4.0839
  -4.0092  -3.9830  -3.9317  -3.8660  -3.8269  -3.7971  -3.7440  -3.6665
  -3.6581  -3.6043  -3.5732  -3.5274  -3.4057  -3.3677  -3.1866  -3.0314
  -2.8779  -2.3811  -1.9823  -1.8356  -1.7744  -1.6777  -1.5742  -1.5585
  -1.4254  -1.3788  -1.2876  -1.2205  -1.1900  -1.1084  -1.0786  -1.0374
  -1.0181  -0.9757  -0.9100  -0.8375  -0.7928  -0.7393  -0.6741  -0.6314
  -0.6093  -0.5661  -0.5273  -0.5132  -0.4519  -0.4292  -0.3897  -0.3542
  -0.3153  -0.2513  -0.1667  -0.1379  -0.1006  -0.0246   0.0169   0.1183
   0.1630   0.2019   0.2369   0.3099   0.3482   0.3792   0.4318   0.4731
   0.6240   0.6518   0.7023   0.8031   0.8597   0.8972   0.9165   0.9617
   1.0057   1.0367   1.0679   1.1236   1.1669   1.1864   1.2276   1.2572
   1.2928   1.3123   1.3554   1.3738   1.4148   1.4558   1.4582   1.4923
   1.5072   1.5321   1.5691   1.5942   1.6310   1.6522   1.6784   1.7033
   1.7406   1.7650   1.7745   1.7972   1.8257   1.8473   1.8666   1.8885
   1.9109   1.9359   1.9658   2.0052   2.0306   2.0471   2.0626   2.0770
   2.1235   2.1442   2.1739   2.1934   2.2199   2.2563   2.2743   2.3281
   2.3476   2.3824   2.4188   2.4573   2.4742   2.5204   2.5341   2.5803
   2.5945   2.6133   2.6420   2.6839   2.7329   2.7579   2.7812   2.8046
   2.8234   2.8538   2.9070   2.9352   2.9517   2.9979   3.0337   3.0889
   3.1423   3.2055   3.2724   3.3466
     eigenvalues at k+q:
 -35.0221 -34.8914 -34.8385 -34.8031 -34.7287 -34.5557 -34.4120 -34.3578
 -34.3263 -34.1695 -34.1050 -34.0433 -33.9822 -16.8320 -16.7283 -16.6265
 -16.5673 -16.5342 -16.4950 -16.3878 -16.3330 -16.2950 -16.2677 -16.2314
 -16.2049 -16.1667 -16.1299 -16.0914 -16.0755 -16.0410 -16.0235 -16.0009
 -15.9738 -15.9504 -15.9222 -15.8989 -15.8642 -15.8397 -15.8059 -15.7871
 -15.7733 -15.7639 -15.7268 -15.7100 -15.7051 -15.6869 -15.6595 -15.6473
 -15.6261 -15.6108 -15.5963 -15.5758 -15.5504 -15.5170 -15.4979 -15.4876
 -15.4208 -15.4105 -15.3954 -15.3595 -15.3362 -15.3112 -15.2717 -15.2432
 -15.2351 -15.2030 -15.1768 -15.1572 -15.1190 -15.0918 -15.0750 -15.0495
 -15.0269 -15.0210 -14.8659 -14.8323 -14.8015 -14.6016 -13.7986 -13.7348
 -13.6952 -13.6400 -13.5363 -13.4106 -13.3953 -13.3635 -13.2928 -13.2373
 -13.1485 -13.0979 -12.9927 -12.9388 -12.8985 -12.8799 -12.8465 -12.8238
 -12.8026 -12.7638 -12.7193 -12.6895 -12.6157 -12.5582 -12.5347 -12.3857
  -4.7524  -4.6496  -4.4322  -4.3892  -4.3174  -4.2002  -4.1123  -4.0845
  -4.0097  -3.9823  -3.9324  -3.8644  -3.8270  -3.7975  -3.7442  -3.6659
  -3.6578  -3.6054  -3.5721  -3.5268  -3.4072  -3.3681  -3.1869  -3.0243
  -2.8873  -2.3774  -1.9818  -1.8351  -1.7773  -1.6728  -1.5708  -1.5601
  -1.4245  -1.3801  -1.2900  -1.2157  -1.1952  -1.1086  -1.0793  -1.0371
  -1.0209  -0.9811  -0.9101  -0.8389  -0.7917  -0.7392  -0.6732  -0.6317
  -0.6124  -0.5673  -0.5238  -0.5104  -0.4522  -0.4285  -0.3868  -0.3601
  -0.3121  -0.2496  -0.1657  -0.1366  -0.1000  -0.0213   0.0192   0.1118
   0.1598   0.2048   0.2378   0.3085   0.3490   0.3761   0.4284   0.4793
   0.6232   0.6492   0.7030   0.8037   0.8567   0.8988   0.9157   0.9666
   1.0079   1.0326   1.0664   1.1263   1.1632   1.1850   1.2271   1.2579
   1.2943   1.3144   1.3575   1.3776   1.4172   1.4522   1.4623   1.4948
   1.5074   1.5321   1.5718   1.5939   1.6259   1.6548   1.6840   1.7045
   1.7417   1.7647   1.7734   1.7961   1.8248   1.8471   1.8643   1.8865
   1.9081   1.9359   1.9625   2.0035   2.0309   2.0452   2.0610   2.0755
   2.1244   2.1444   2.1705   2.1953   2.2212   2.2564   2.2730   2.3262
   2.3466   2.3807   2.4210   2.4565   2.4726   2.5238   2.5345   2.5819
   2.5971   2.6191   2.6456   2.6839   2.7311   2.7565   2.7812   2.8039
   2.8210   2.8503   2.9014   2.9341   2.9531   2.9961   3.0374   3.0885
   3.1435   3.2082   3.2717   3.3476
     cgsolve_all iterations  71    anorm=    0.71E-07
     cgsolve_all iterations  69    anorm=    0.72E-07
     cgsolve_all iterations  71    anorm=    0.73E-07
     compute_u_kq: q = (    0.0000,   -0.0203,    0.0000)
     Rotating WFCS
     ethr =  1.00E-14,  avg # of iterations = 23.0
     eigenvalues at k:
 -35.0221 -34.8915 -34.8385 -34.8031 -34.7287 -34.5557 -34.4120 -34.3578
 -34.3263 -34.1695 -34.1050 -34.0432 -33.9822 -16.8321 -16.7283 -16.6252
 -16.5674 -16.5363 -16.4934 -16.3885 -16.3338 -16.2947 -16.2698 -16.2315
 -16.2022 -16.1662 -16.1296 -16.0932 -16.0740 -16.0397 -16.0233 -16.0020
 -15.9734 -15.9500 -15.9239 -15.8986 -15.8659 -15.8392 -15.8055 -15.7877
 -15.7751 -15.7614 -15.7269 -15.7098 -15.7041 -15.6865 -15.6605 -15.6478
 -15.6262 -15.6117 -15.5964 -15.5766 -15.5502 -15.5175 -15.4975 -15.4829
 -15.4208 -15.4104 -15.3962 -15.3596 -15.3364 -15.3113 -15.2716 -15.2441
 -15.2351 -15.2020 -15.1782 -15.1573 -15.1173 -15.0930 -15.0766 -15.0486
 -15.0265 -15.0210 -14.8662 -14.8330 -14.8005 -14.6014 -13.8021 -13.7369
 -13.6919 -13.6397 -13.5340 -13.4111 -13.3947 -13.3625 -13.2918 -13.2364
 -13.1461 -13.0973 -12.9910 -12.9393 -12.8983 -12.8819 -12.8505 -12.8263
 -12.8056 -12.7663 -12.7198 -12.6860 -12.6163 -12.5572 -12.5333 -12.3842
  -4.7520  -4.6500  -4.4313  -4.3885  -4.3184  -4.2024  -4.1111  -4.0839
  -4.0092  -3.9830  -3.9317  -3.8660  -3.8269  -3.7971  -3.7440  -3.6665
  -3.6581  -3.6043  -3.5732  -3.5274  -3.4057  -3.3677  -3.1866  -3.0314
  -2.8779  -2.3811  -1.9823  -1.8356  -1.7744  -1.6777  -1.5742  -1.5585
  -1.4254  -1.3788  -1.2876  -1.2205  -1.1900  -1.1084  -1.0786  -1.0374
  -1.0181  -0.9757  -0.9100  -0.8375  -0.7928  -0.7393  -0.6741  -0.6314
  -0.6093  -0.5661  -0.5273  -0.5132  -0.4519  -0.4292  -0.3897  -0.3542
  -0.3153  -0.2513  -0.1667  -0.1379  -0.1006  -0.0246   0.0169   0.1183
   0.1630   0.2019   0.2369   0.3099   0.3482   0.3792   0.4318   0.4731
   0.6240   0.6518   0.7023   0.8031   0.8597   0.8972   0.9165   0.9617
   1.0057   1.0367   1.0679   1.1236   1.1669   1.1864   1.2276   1.2572
   1.2928   1.3123   1.3554   1.3738   1.4148   1.4558   1.4582   1.4923
   1.5072   1.5321   1.5691   1.5942   1.6310   1.6522   1.6784   1.7033
   1.7406   1.7650   1.7745   1.7972   1.8257   1.8473   1.8666   1.8885
   1.9109   1.9359   1.9658   2.0052   2.0306   2.0471   2.0626   2.0770
   2.1235   2.1442   2.1739   2.1934   2.2199   2.2563   2.2743   2.3281
   2.3476   2.3824   2.4188   2.4573   2.4742   2.5204   2.5341   2.5803
   2.5945   2.6133   2.6420   2.6839   2.7329   2.7579   2.7812   2.8046
   2.8234   2.8538   2.9070   2.9352   2.9517   2.9979   3.0337   3.0889
   3.1423   3.2055   3.2724   3.3466
     eigenvalues at k+q:
 -35.0221 -34.8914 -34.8385 -34.8031 -34.7287 -34.5557 -34.4120 -34.3578
 -34.3263 -34.1695 -34.1050 -34.0433 -33.9822 -16.8322 -16.7282 -16.6243
 -16.5677 -16.5380 -16.4915 -16.3891 -16.3344 -16.2944 -16.2721 -16.2318
 -16.2000 -16.1658 -16.1291 -16.0948 -16.0725 -16.0386 -16.0231 -16.0028
 -15.9732 -15.9499 -15.9253 -15.8983 -15.8677 -15.8387 -15.8051 -15.7880
 -15.7770 -15.7589 -15.7272 -15.7099 -15.7020 -15.6860 -15.6623 -15.6481
 -15.6258 -15.6127 -15.5963 -15.5773 -15.5499 -15.5182 -15.4975 -15.4784
 -15.4208 -15.4118 -15.3962 -15.3598 -15.3366 -15.3112 -15.2718 -15.2449
 -15.2351 -15.2012 -15.1802 -15.1568 -15.1157 -15.0948 -15.0777 -15.0478
 -15.0260 -15.0209 -14.8660 -14.8335 -14.7997 -14.6012 -13.8056 -13.7388
 -13.6897 -13.6394 -13.5310 -13.4114 -13.3936 -13.3612 -13.2907 -13.2360
 -13.1443 -13.0966 -12.9898 -12.9400 -12.8981 -12.8837 -12.8548 -12.8297
 -12.8064 -12.7691 -12.7201 -12.6824 -12.6167 -12.5565 -12.5324 -12.3829
  -4.7516  -4.6506  -4.4303  -4.3880  -4.3193  -4.2040  -4.1098  -4.0833
  -4.0088  -3.9835  -3.9310  -3.8674  -3.8267  -3.7968  -3.7436  -3.6670
  -3.6583  -3.6035  -3.5743  -3.5284  -3.4040  -3.3673  -3.1860  -3.0380
  -2.8682  -2.3854  -1.9823  -1.8365  -1.7715  -1.6820  -1.5786  -1.5545
  -1.4257  -1.3783  -1.2854  -1.2263  -1.1844  -1.1105  -1.0768  -1.0382
  -1.0157  -0.9690  -0.9103  -0.8368  -0.7939  -0.7397  -0.6756  -0.6308
  -0.6064  -0.5652  -0.5315  -0.5148  -0.4512  -0.4294  -0.3926  -0.3482
  -0.3180  -0.2525  -0.1695  -0.1386  -0.1012  -0.0276   0.0152   0.1246
   0.1650   0.1998   0.2358   0.3113   0.3458   0.3836   0.4326   0.4686
   0.6253   0.6557   0.7024   0.8016   0.8624   0.8932   0.9167   0.9570
   1.0050   1.0413   1.0699   1.1223   1.1711   1.1880   1.2283   1.2573
   1.2907   1.3113   1.3530   1.3693   1.4125   1.4536   1.4605   1.4894
   1.5079   1.5325   1.5664   1.5944   1.6353   1.6495   1.6737   1.7025
   1.7388   1.7659   1.7753   1.7981   1.8258   1.8469   1.8684   1.8904
   1.9147   1.9352   1.9686   2.0064   2.0294   2.0470   2.0667   2.0784
   2.1228   2.1439   2.1774   2.1918   2.2183   2.2575   2.2755   2.3290
   2.3484   2.3841   2.4167   2.4566   2.4754   2.5159   2.5343   2.5789
   2.5927   2.6080   2.6390   2.6848   2.7347   2.7597   2.7812   2.8052
   2.8261   2.8575   2.9116   2.9360   2.9506   2.9990   3.0300   3.0896
   3.1408   3.2024   3.2734   3.3457
     cgsolve_all iterations  71    anorm=    0.72E-07
     cgsolve_all iterations  69    anorm=    0.73E-07
     cgsolve_all iterations  71    anorm=    0.73E-07
     compute_u_kq: q = (    0.0000,    0.0000,    0.0203)
     Rotating WFCS
     ethr =  1.00E-14,  avg # of iterations = 23.0
     eigenvalues at k:
 -35.0221 -34.8915 -34.8385 -34.8031 -34.7287 -34.5557 -34.4120 -34.3578
 -34.3263 -34.1695 -34.1050 -34.0432 -33.9822 -16.8321 -16.7283 -16.6252
 -16.5674 -16.5363 -16.4934 -16.3885 -16.3338 -16.2947 -16.2698 -16.2315
 -16.2022 -16.1662 -16.1296 -16.0932 -16.0740 -16.0397 -16.0233 -16.0020
 -15.9734 -15.9500 -15.9239 -15.8986 -15.8659 -15.8392 -15.8055 -15.7877
 -15.7751 -15.7614 -15.7269 -15.7098 -15.7041 -15.6865 -15.6605 -15.6478
 -15.6262 -15.6117 -15.5964 -15.5766 -15.5502 -15.5175 -15.4975 -15.4829
 -15.4208 -15.4104 -15.3962 -15.3596 -15.3364 -15.3113 -15.2716 -15.2441
 -15.2351 -15.2020 -15.1782 -15.1573 -15.1173 -15.0930 -15.0766 -15.0486
 -15.0265 -15.0210 -14.8662 -14.8330 -14.8005 -14.6014 -13.8021 -13.7369
 -13.6919 -13.6397 -13.5340 -13.4111 -13.3947 -13.3625 -13.2918 -13.2364
 -13.1461 -13.0973 -12.9910 -12.9393 -12.8983 -12.8819 -12.8505 -12.8263
 -12.8056 -12.7663 -12.7198 -12.6860 -12.6163 -12.5572 -12.5333 -12.3842
  -4.7520  -4.6500  -4.4313  -4.3885  -4.3184  -4.2024  -4.1111  -4.0839
  -4.0092  -3.9830  -3.9317  -3.8660  -3.8269  -3.7971  -3.7440  -3.6665
  -3.6581  -3.6043  -3.5732  -3.5274  -3.4057  -3.3677  -3.1866  -3.0314
  -2.8779  -2.3811  -1.9823  -1.8356  -1.7744  -1.6777  -1.5742  -1.5585
  -1.4254  -1.3788  -1.2876  -1.2205  -1.1900  -1.1084  -1.0786  -1.0374
  -1.0181  -0.9757  -0.9100  -0.8375  -0.7928  -0.7393  -0.6741  -0.6314
  -0.6093  -0.5661  -0.5273  -0.5132  -0.4519  -0.4292  -0.3897  -0.3542
  -0.3153  -0.2513  -0.1667  -0.1379  -0.1006  -0.0246   0.0169   0.1183
   0.1630   0.2019   0.2369   0.3099   0.3482   0.3792   0.4318   0.4731
   0.6240   0.6518   0.7023   0.8031   0.8597   0.8972   0.9165   0.9617
   1.0057   1.0367   1.0679   1.1236   1.1669   1.1864   1.2276   1.2572
   1.2928   1.3123   1.3554   1.3738   1.4148   1.4558   1.4582   1.4923
   1.5072   1.5321   1.5691   1.5942   1.6310   1.6522   1.6784   1.7033
   1.7406   1.7650   1.7745   1.7972   1.8257   1.8473   1.8666   1.8885
   1.9109   1.9359   1.9658   2.0052   2.0306   2.0471   2.0626   2.0770
   2.1235   2.1442   2.1739   2.1934   2.2199   2.2563   2.2743   2.3281
   2.3476   2.3824   2.4188   2.4573   2.4742   2.5204   2.5341   2.5803
   2.5945   2.6133   2.6420   2.6839   2.7329   2.7579   2.7812   2.8046
   2.8234   2.8538   2.9070   2.9352   2.9517   2.9979   3.0337   3.0889
   3.1423   3.2055   3.2724   3.3466
     eigenvalues at k+q:
 -35.0221 -34.8914 -34.8385 -34.8031 -34.7287 -34.5557 -34.4120 -34.3578
 -34.3263 -34.1695 -34.1050 -34.0433 -33.9822 -16.8320 -16.7282 -16.6254
 -16.5674 -16.5363 -16.4935 -16.3882 -16.3335 -16.2946 -16.2697 -16.2321
 -16.2023 -16.1664 -16.1295 -16.0932 -16.0741 -16.0394 -16.0234 -16.0022
 -15.9735 -15.9496 -15.9223 -15.8987 -15.8661 -15.8388 -15.8064 -15.7878
 -15.7777 -15.7590 -15.7267 -15.7110 -15.7049 -15.6860 -15.6616 -15.6466
 -15.6263 -15.6105 -15.5967 -15.5752 -15.5519 -15.5193 -15.4972 -15.4809
 -15.4214 -15.4111 -15.3966 -15.3589 -15.3364 -15.3113 -15.2713 -15.2446
 -15.2347 -15.2019 -15.1782 -15.1573 -15.1170 -15.0935 -15.0769 -15.0480
 -15.0264 -15.0209 -14.8657 -14.8340 -14.8004 -14.6014 -13.8021 -13.7375
 -13.6913 -13.6397 -13.5342 -13.4103 -13.3955 -13.3627 -13.2916 -13.2364
 -13.1465 -13.0968 -12.9911 -12.9392 -12.8983 -12.8819 -12.8505 -12.8263
 -12.8056 -12.7663 -12.7198 -12.6860 -12.6164 -12.5572 -12.5333 -12.3841
  -4.7519  -4.6500  -4.4313  -4.3885  -4.3184  -4.2025  -4.1111  -4.0840
  -4.0088  -3.9829  -3.9317  -3.8665  -3.8268  -3.7966  -3.7439  -3.6666
  -3.6581  -3.6044  -3.5732  -3.5274  -3.4055  -3.3678  -3.1866  -3.0315
  -2.8778  -2.3812  -1.9822  -1.8355  -1.7743  -1.6780  -1.5760  -1.5561
  -1.4277  -1.3788  -1.2875  -1.2202  -1.1896  -1.1082  -1.0793  -1.0355
  -1.0171  -0.9760  -0.9097  -0.8383  -0.7925  -0.7412  -0.6745  -0.6322
  -0.6070  -0.5622  -0.5269  -0.5152  -0.4499  -0.4315  -0.3911  -0.3526
  -0.3128  -0.2527  -0.1684  -0.1412  -0.1012  -0.0248   0.0175   0.1199
   0.1621   0.2017   0.2378   0.3086   0.3505   0.3763   0.4320   0.4731
   0.6265   0.6504   0.7055   0.7944   0.8630   0.8972   0.9154   0.9627
   1.0111   1.0342   1.0666   1.1212   1.1682   1.1846   1.2291   1.2561
   1.2942   1.3113   1.3584   1.3756   1.4135   1.4560   1.4617   1.4914
   1.5041   1.5337   1.5702   1.5941   1.6316   1.6532   1.6815   1.7020
   1.7386   1.7658   1.7738   1.7996   1.8247   1.8458   1.8678   1.8881
   1.9110   1.9347   1.9637   2.0073   2.0327   2.0469   2.0636   2.0767
   2.1217   2.1422   2.1720   2.1948   2.2194   2.2567   2.2757   2.3277
   2.3459   2.3800   2.4201   2.4587   2.4746   2.5176   2.5360   2.5816
   2.5951   2.6120   2.6426   2.6839   2.7321   2.7568   2.7808   2.8056
   2.8235   2.8535   2.9073   2.9353   2.9531   2.9977   3.0327   3.0885
   3.1425   3.2054   3.2723   3.3468
     cgsolve_all iterations  71    anorm=    0.73E-07
     cgsolve_all iterations  69    anorm=    0.72E-07
     cgsolve_all iterations  71    anorm=    0.74E-07
     compute_u_kq: q = (    0.0000,    0.0000,   -0.0203)
     Rotating WFCS
     ethr =  1.00E-14,  avg # of iterations = 23.0
     eigenvalues at k:
 -35.0221 -34.8915 -34.8385 -34.8031 -34.7287 -34.5557 -34.4120 -34.3578
 -34.3263 -34.1695 -34.1050 -34.0432 -33.9822 -16.8321 -16.7283 -16.6252
 -16.5674 -16.5363 -16.4934 -16.3885 -16.3338 -16.2947 -16.2698 -16.2315
 -16.2022 -16.1662 -16.1296 -16.0932 -16.0740 -16.0397 -16.0233 -16.0020
 -15.9734 -15.9500 -15.9239 -15.8986 -15.8659 -15.8392 -15.8055 -15.7877
 -15.7751 -15.7614 -15.7269 -15.7098 -15.7041 -15.6865 -15.6605 -15.6478
 -15.6262 -15.6117 -15.5964 -15.5766 -15.5502 -15.5175 -15.4975 -15.4829
 -15.4208 -15.4104 -15.3962 -15.3596 -15.3364 -15.3113 -15.2716 -15.2441
 -15.2351 -15.2020 -15.1782 -15.1573 -15.1173 -15.0930 -15.0766 -15.0486
 -15.0265 -15.0210 -14.8662 -14.8330 -14.8005 -14.6014 -13.8021 -13.7369
 -13.6919 -13.6397 -13.5340 -13.4111 -13.3947 -13.3625 -13.2918 -13.2364
 -13.1461 -13.0973 -12.9910 -12.9393 -12.8983 -12.8819 -12.8505 -12.8263
 -12.8056 -12.7663 -12.7198 -12.6860 -12.6163 -12.5572 -12.5333 -12.3842
  -4.7520  -4.6500  -4.4313  -4.3885  -4.3184  -4.2024  -4.1111  -4.0839
  -4.0092  -3.9830  -3.9317  -3.8660  -3.8269  -3.7971  -3.7440  -3.6665
  -3.6581  -3.6043  -3.5732  -3.5274  -3.4057  -3.3677  -3.1866  -3.0314
  -2.8779  -2.3811  -1.9823  -1.8356  -1.7744  -1.6777  -1.5742  -1.5585
  -1.4254  -1.3788  -1.2876  -1.2205  -1.1900  -1.1084  -1.0786  -1.0374
  -1.0181  -0.9757  -0.9100  -0.8375  -0.7928  -0.7393  -0.6741  -0.6314
  -0.6093  -0.5661  -0.5273  -0.5132  -0.4519  -0.4292  -0.3897  -0.3542
  -0.3153  -0.2513  -0.1667  -0.1379  -0.1006  -0.0246   0.0169   0.1183
   0.1630   0.2019   0.2369   0.3099   0.3482   0.3792   0.4318   0.4731
   0.6240   0.6518   0.7023   0.8031   0.8597   0.8972   0.9165   0.9617
   1.0057   1.0367   1.0679   1.1236   1.1669   1.1864   1.2276   1.2572
   1.2928   1.3123   1.3554   1.3738   1.4148   1.4558   1.4582   1.4923
   1.5072   1.5321   1.5691   1.5942   1.6310   1.6522   1.6784   1.7033
   1.7406   1.7650   1.7745   1.7972   1.8257   1.8473   1.8666   1.8885
   1.9109   1.9359   1.9658   2.0052   2.0306   2.0471   2.0626   2.0770
   2.1235   2.1442   2.1739   2.1934   2.2199   2.2563   2.2743   2.3281
   2.3476   2.3824   2.4188   2.4573   2.4742   2.5204   2.5341   2.5803
   2.5945   2.6133   2.6420   2.6839   2.7329   2.7579   2.7812   2.8046
   2.8234   2.8538   2.9070   2.9352   2.9517   2.9979   3.0337   3.0889
   3.1423   3.2055   3.2724   3.3466
     eigenvalues at k+q:
 -35.0221 -34.8914 -34.8385 -34.8031 -34.7287 -34.5557 -34.4120 -34.3578
 -34.3263 -34.1695 -34.1050 -34.0433 -33.9822 -16.8322 -16.7282 -16.6248
 -16.5674 -16.5364 -16.4933 -16.3888 -16.3341 -16.2949 -16.2698 -16.2309
 -16.2023 -16.1658 -16.1297 -16.0931 -16.0739 -16.0400 -16.0235 -16.0019
 -15.9733 -15.9504 -15.9252 -15.8984 -15.8658 -15.8396 -15.8051 -15.7875
 -15.7723 -15.7635 -15.7274 -15.7092 -15.7030 -15.6870 -15.6593 -15.6493
 -15.6264 -15.6126 -15.5956 -15.5779 -15.5483 -15.5157 -15.4978 -15.4851
 -15.4204 -15.4100 -15.3957 -15.3604 -15.3364 -15.3110 -15.2719 -15.2437
 -15.2355 -15.2021 -15.1783 -15.1572 -15.1177 -15.0925 -15.0764 -15.0491
 -15.0268 -15.0210 -14.8666 -14.8321 -14.8006 -14.6014 -13.8021 -13.7365
 -13.6924 -13.6399 -13.5337 -13.4120 -13.3939 -13.3623 -13.2920 -13.2363
 -13.1457 -13.0978 -12.9910 -12.9393 -12.8983 -12.8818 -12.8505 -12.8263
 -12.8056 -12.7663 -12.7199 -12.6861 -12.6163 -12.5573 -12.5334 -12.3842
  -4.7520  -4.6500  -4.4313  -4.3885  -4.3184  -4.2023  -4.1111  -4.0838
  -4.0095  -3.9829  -3.9317  -3.8655  -3.8268  -3.7975  -3.7441  -3.6663
  -3.6581  -3.6042  -3.5731  -3.5275  -3.4059  -3.3675  -3.1865  -3.0313
  -2.8779  -2.3810  -1.9823  -1.8358  -1.7745  -1.6777  -1.5725  -1.5605
  -1.4226  -1.3791  -1.2874  -1.2209  -1.1907  -1.1086  -1.0781  -1.0391
  -1.0192  -0.9757  -0.9102  -0.8369  -0.7927  -0.7372  -0.6736  -0.6310
  -0.6106  -0.5703  -0.5290  -0.5105  -0.4543  -0.4263  -0.3878  -0.3561
  -0.3179  -0.2499  -0.1654  -0.1351  -0.0995  -0.0244   0.0164   0.1172
   0.1634   0.2028   0.2359   0.3110   0.3460   0.3816   0.4310   0.4739
   0.6199   0.6551   0.6997   0.8121   0.8556   0.8977   0.9175   0.9611
   1.0003   1.0388   1.0696   1.1267   1.1648   1.1887   1.2259   1.2579
   1.2904   1.3132   1.3522   1.3724   1.4154   1.4535   1.4578   1.4933
   1.5091   1.5308   1.5684   1.5948   1.6301   1.6512   1.6759   1.7051
   1.7424   1.7633   1.7756   1.7955   1.8265   1.8484   1.8654   1.8892
   1.9104   1.9377   1.9678   2.0031   2.0281   2.0471   2.0617   2.0773
   2.1248   2.1457   2.1758   2.1930   2.2203   2.2555   2.2740   2.3280
   2.3498   2.3844   2.4179   2.4559   2.4736   2.5224   2.5330   2.5787
   2.5943   2.6149   2.6414   2.6842   2.7336   2.7586   2.7815   2.8039
   2.8228   2.8540   2.9069   2.9348   2.9507   2.9983   3.0346   3.0892
   3.1421   3.2055   3.2727   3.3463
     cgsolve_all iterations  71    anorm=    0.72E-07
     cgsolve_all iterations  69    anorm=    0.71E-07
     cgsolve_all iterations  71    anorm=    0.74E-07

     k-point #    4 of     4      pool #  1    cpu time:   16415.5
     compute_u_kq: q = (    0.0000,    0.0000,    0.0000)
     Rotating WFCS
     ethr =  1.00E-14,  avg # of iterations =  6.0
     eigenvalues at k:
 -35.0221 -34.8915 -34.8385 -34.8031 -34.7287 -34.5557 -34.4120 -34.3578
 -34.3263 -34.1695 -34.1050 -34.0432 -33.9822 -16.8321 -16.7289 -16.6229
 -16.5688 -16.5356 -16.4953 -16.3879 -16.3337 -16.2957 -16.2674 -16.2316
 -16.2076 -16.1617 -16.1279 -16.0914 -16.0748 -16.0394 -16.0281 -16.0055
 -15.9688 -15.9511 -15.9197 -15.8984 -15.8605 -15.8440 -15.8133 -15.7874
 -15.7666 -15.7576 -15.7345 -15.7148 -15.7087 -15.6854 -15.6636 -15.6506
 -15.6235 -15.6102 -15.5929 -15.5636 -15.5468 -15.5253 -15.4894 -15.4854
 -15.4308 -15.4102 -15.3989 -15.3605 -15.3345 -15.3071 -15.2731 -15.2449
 -15.2339 -15.2022 -15.1799 -15.1561 -15.1163 -15.0950 -15.0765 -15.0435
 -15.0315 -15.0199 -14.8638 -14.8343 -14.8016 -14.6014 -13.8024 -13.7395
 -13.6847 -13.6445 -13.5337 -13.4135 -13.3920 -13.3609 -13.2929 -13.2361
 -13.1464 -13.0982 -12.9912 -12.9389 -12.8983 -12.8817 -12.8505 -12.8261
 -12.8055 -12.7664 -12.7197 -12.6861 -12.6164 -12.5571 -12.5333 -12.3842
  -4.7520  -4.6501  -4.4314  -4.3886  -4.3185  -4.2020  -4.1141  -4.0807
  -4.0101  -3.9820  -3.9326  -3.8671  -3.8249  -3.7969  -3.7442  -3.6663
  -3.6582  -3.6040  -3.5729  -3.5286  -3.4061  -3.3669  -3.1868  -3.0315
  -2.8780  -2.3810  -1.9802  -1.8390  -1.7731  -1.6857  -1.5810  -1.5464
  -1.4105  -1.3854  -1.2767  -1.2259  -1.1985  -1.1092  -1.0860  -1.0306
  -1.0187  -0.9882  -0.9056  -0.8416  -0.7824  -0.7367  -0.6714  -0.6375
  -0.5920  -0.5669  -0.5557  -0.4979  -0.4640  -0.4058  -0.3741  -0.3665
  -0.3333  -0.2338  -0.1896  -0.1479  -0.0909  -0.0251   0.0228   0.1313
   0.1537   0.1985   0.2468   0.3065   0.3389   0.3741   0.4245   0.4888
   0.5920   0.6812   0.7195   0.7824   0.8694   0.9024   0.9263   0.9600
   0.9951   1.0426   1.0873   1.1068   1.1775   1.2075   1.2146   1.2447
   1.2725   1.2965   1.3476   1.3852   1.4053   1.4508   1.4675   1.4838
   1.5124   1.5393   1.5740   1.6091   1.6167   1.6468   1.6923   1.7128
   1.7345   1.7465   1.7894   1.8034   1.8259   1.8452   1.8676   1.8980
   1.9034   1.9445   1.9643   2.0059   2.0147   2.0388   2.0687   2.0825
   2.1095   2.1354   2.1778   2.1884   2.2378   2.2570   2.2929   2.3146
   2.3596   2.3705   2.4284   2.4533   2.4771   2.4960   2.5519   2.5740
   2.5978   2.6216   2.6385   2.6984   2.7249   2.7519   2.7805   2.8049
   2.8160   2.8483   2.9077   2.9330   2.9579   3.0001   3.0316   3.0893
   3.1438   3.2038   3.2755   3.3460
     eigenvalues at k+q:
 -35.0221 -34.8914 -34.8385 -34.8031 -34.7287 -34.5557 -34.4120 -34.3578
 -34.3263 -34.1695 -34.1050 -34.0433 -33.9822 -16.8321 -16.7289 -16.6229
 -16.5688 -16.5356 -16.4953 -16.3879 -16.3336 -16.2957 -16.2674 -16.2316
 -16.2076 -16.1617 -16.1279 -16.0914 -16.0748 -16.0394 -16.0281 -16.0055
 -15.9688 -15.9511 -15.9197 -15.8984 -15.8605 -15.8440 -15.8133 -15.7874
 -15.7666 -15.7576 -15.7345 -15.7148 -15.7087 -15.6854 -15.6636 -15.6506
 -15.6235 -15.6101 -15.5929 -15.5636 -15.5468 -15.5253 -15.4894 -15.4854
 -15.4308 -15.4102 -15.3989 -15.3605 -15.3345 -15.3071 -15.2731 -15.2449
 -15.2339 -15.2022 -15.1799 -15.1561 -15.1163 -15.0950 -15.0765 -15.0435
 -15.0315 -15.0199 -14.8638 -14.8343 -14.8016 -14.6014 -13.8024 -13.7395
 -13.6847 -13.6445 -13.5337 -13.4135 -13.3920 -13.3609 -13.2929 -13.2361
 -13.1464 -13.0982 -12.9912 -12.9389 -12.8983 -12.8817 -12.8505 -12.8261
 -12.8055 -12.7664 -12.7197 -12.6861 -12.6164 -12.5572 -12.5333 -12.3842
  -4.7519  -4.6500  -4.4314  -4.3885  -4.3185  -4.2020  -4.1141  -4.0807
  -4.0101  -3.9820  -3.9326  -3.8671  -3.8249  -3.7969  -3.7442  -3.6663
  -3.6582  -3.6040  -3.5728  -3.5286  -3.4060  -3.3669  -3.1867  -3.0315
  -2.8779  -2.3810  -1.9802  -1.8390  -1.7730  -1.6857  -1.5810  -1.5464
  -1.4105  -1.3854  -1.2767  -1.2258  -1.1985  -1.1092  -1.0860  -1.0306
  -1.0187  -0.9882  -0.9056  -0.8416  -0.7824  -0.7367  -0.6714  -0.6375
  -0.5920  -0.5669  -0.5557  -0.4979  -0.4640  -0.4058  -0.3741  -0.3665
  -0.3333  -0.2338  -0.1896  -0.1479  -0.0909  -0.0251   0.0228   0.1313
   0.1537   0.1985   0.2468   0.3065   0.3389   0.3741   0.4245   0.4888
   0.5920   0.6812   0.7195   0.7825   0.8694   0.9024   0.9263   0.9600
   0.9951   1.0426   1.0873   1.1068   1.1775   1.2075   1.2146   1.2447
   1.2725   1.2965   1.3476   1.3852   1.4053   1.4508   1.4675   1.4838
   1.5124   1.5393   1.5740   1.6091   1.6167   1.6468   1.6923   1.7128
   1.7345   1.7465   1.7894   1.8034   1.8259   1.8452   1.8676   1.8980
   1.9034   1.9445   1.9643   2.0059   2.0147   2.0388   2.0687   2.0825
   2.1095   2.1354   2.1778   2.1884   2.2377   2.2570   2.2929   2.3146
   2.3596   2.3705   2.4284   2.4533   2.4771   2.4960   2.5519   2.5740
   2.5978   2.6216   2.6385   2.6984   2.7249   2.7519   2.7804   2.8049
   2.8160   2.8483   2.9077   2.9330   2.9579   3.0001   3.0316   3.0893
   3.1438   3.2038   3.2755   3.3460
     cgsolve_all iterations  65    anorm=    0.74E-07
PARA_AUG  1     -25.0328418         1.1638000        -0.7766552
     cgsolve_all iterations  65    anorm=    0.75E-07
PARA_AUG  2       1.2859685       -24.5043593        -0.3714085
     cgsolve_all iterations  63    anorm=    0.75E-07
PARA_AUG  3      -0.7056468        -0.4601690       -25.5646570
     cgsolve_all iterations  71    anorm=    0.72E-07
     cgsolve_all iterations  68    anorm=    0.71E-07
     cgsolve_all iterations  71    anorm=    0.73E-07
     compute_u_kq: q = (    0.0203,    0.0000,    0.0000)
     Rotating WFCS
     ethr =  1.00E-14,  avg # of iterations = 23.0
     eigenvalues at k:
 -35.0221 -34.8915 -34.8385 -34.8031 -34.7287 -34.5557 -34.4120 -34.3578
 -34.3263 -34.1695 -34.1050 -34.0432 -33.9822 -16.8321 -16.7289 -16.6229
 -16.5688 -16.5356 -16.4953 -16.3879 -16.3337 -16.2957 -16.2674 -16.2316
 -16.2076 -16.1617 -16.1279 -16.0914 -16.0748 -16.0394 -16.0281 -16.0055
 -15.9688 -15.9511 -15.9197 -15.8984 -15.8605 -15.8440 -15.8133 -15.7874
 -15.7666 -15.7576 -15.7345 -15.7148 -15.7087 -15.6854 -15.6636 -15.6506
 -15.6235 -15.6102 -15.5929 -15.5636 -15.5468 -15.5253 -15.4894 -15.4854
 -15.4308 -15.4102 -15.3989 -15.3605 -15.3345 -15.3071 -15.2731 -15.2449
 -15.2339 -15.2022 -15.1799 -15.1561 -15.1163 -15.0950 -15.0765 -15.0435
 -15.0315 -15.0199 -14.8638 -14.8343 -14.8016 -14.6014 -13.8024 -13.7395
 -13.6847 -13.6445 -13.5337 -13.4135 -13.3920 -13.3609 -13.2929 -13.2361
 -13.1464 -13.0982 -12.9912 -12.9389 -12.8983 -12.8817 -12.8505 -12.8261
 -12.8055 -12.7664 -12.7197 -12.6861 -12.6164 -12.5571 -12.5333 -12.3842
  -4.7520  -4.6501  -4.4314  -4.3886  -4.3185  -4.2020  -4.1141  -4.0807
  -4.0101  -3.9820  -3.9326  -3.8671  -3.8249  -3.7969  -3.7442  -3.6663
  -3.6582  -3.6040  -3.5729  -3.5286  -3.4061  -3.3669  -3.1868  -3.0315
  -2.8780  -2.3810  -1.9802  -1.8390  -1.7731  -1.6857  -1.5810  -1.5464
  -1.4105  -1.3854  -1.2767  -1.2259  -1.1985  -1.1092  -1.0860  -1.0306
  -1.0187  -0.9882  -0.9056  -0.8416  -0.7824  -0.7367  -0.6714  -0.6375
  -0.5920  -0.5669  -0.5557  -0.4979  -0.4640  -0.4058  -0.3741  -0.3665
  -0.3333  -0.2338  -0.1896  -0.1479  -0.0909  -0.0251   0.0228   0.1313
   0.1537   0.1985   0.2468   0.3065   0.3389   0.3741   0.4245   0.4888
   0.5920   0.6812   0.7195   0.7824   0.8694   0.9024   0.9263   0.9600
   0.9951   1.0426   1.0873   1.1068   1.1775   1.2075   1.2146   1.2447
   1.2725   1.2965   1.3476   1.3852   1.4053   1.4508   1.4675   1.4838
   1.5124   1.5393   1.5740   1.6091   1.6167   1.6468   1.6923   1.7128
   1.7345   1.7465   1.7894   1.8034   1.8259   1.8452   1.8676   1.8980
   1.9034   1.9445   1.9643   2.0059   2.0147   2.0388   2.0687   2.0825
   2.1095   2.1354   2.1778   2.1884   2.2378   2.2570   2.2929   2.3146
   2.3596   2.3705   2.4284   2.4533   2.4771   2.4960   2.5519   2.5740
   2.5978   2.6216   2.6385   2.6984   2.7249   2.7519   2.7805   2.8049
   2.8160   2.8483   2.9077   2.9330   2.9579   3.0001   3.0316   3.0893
   3.1438   3.2038   3.2755   3.3460
     eigenvalues at k+q:
 -35.0221 -34.8914 -34.8385 -34.8031 -34.7287 -34.5557 -34.4120 -34.3578
 -34.3263 -34.1695 -34.1051 -34.0432 -33.9822 -16.8306 -16.7276 -16.6224
 -16.5686 -16.5374 -16.4957 -16.3902 -16.3343 -16.2980 -16.2676 -16.2368
 -16.2083 -16.1606 -16.1298 -16.0956 -16.0780 -16.0404 -16.0280 -16.0065
 -15.9701 -15.9519 -15.9224 -15.8987 -15.8609 -15.8444 -15.8108 -15.7882
 -15.7671 -15.7588 -15.7359 -15.7150 -15.7078 -15.6843 -15.6628 -15.6493
 -15.6252 -15.6099 -15.5919 -15.5630 -15.5429 -15.5250 -15.4875 -15.4828
 -15.4310 -15.4097 -15.3988 -15.3599 -15.3340 -15.3061 -15.2730 -15.2442
 -15.2351 -15.2013 -15.1804 -15.1524 -15.1150 -15.0929 -15.0755 -15.0420
 -15.0293 -15.0171 -14.8587 -14.8335 -14.8003 -14.6006 -13.7976 -13.7358
 -13.6814 -13.6415 -13.5306 -13.4112 -13.3883 -13.3536 -13.2911 -13.2357
 -13.1436 -13.0974 -12.9904 -12.9425 -12.9030 -12.8822 -12.8551 -12.8277
 -12.8083 -12.7705 -12.7258 -12.6917 -12.6147 -12.5633 -12.5401 -12.3948
  -4.7512  -4.6511  -4.4320  -4.3877  -4.3179  -4.2053  -4.1116  -4.0781
  -4.0124  -3.9822  -3.9409  -3.8657  -3.8276  -3.7955  -3.7449  -3.6631
  -3.6540  -3.6043  -3.5730  -3.5296  -3.4048  -3.3656  -3.1738  -3.0347
  -2.8725  -2.3829  -1.9800  -1.8384  -1.7683  -1.6848  -1.5700  -1.5341
  -1.4022  -1.3806  -1.2722  -1.2238  -1.1962  -1.1097  -1.0802  -1.0278
  -1.0166  -0.9870  -0.9045  -0.8433  -0.7748  -0.7400  -0.6765  -0.6364
  -0.5931  -0.5740  -0.5579  -0.4995  -0.4574  -0.4096  -0.3793  -0.3710
  -0.3366  -0.2389  -0.1946  -0.1456  -0.0917  -0.0304   0.0255   0.1361
   0.1475   0.1983   0.2482   0.3088   0.3366   0.3755   0.4249   0.4891
   0.5937   0.6840   0.7213   0.7843   0.8686   0.8982   0.9252   0.9526
   0.9872   1.0356   1.0843   1.1052   1.1730   1.2023   1.2170   1.2424
   1.2724   1.2982   1.3463   1.3811   1.4051   1.4461   1.4630   1.4838
   1.5083   1.5377   1.5681   1.6060   1.6168   1.6428   1.6897   1.7077
   1.7337   1.7442   1.7894   1.8025   1.8275   1.8466   1.8635   1.9010
   1.9067   1.9396   1.9607   2.0056   2.0156   2.0359   2.0641   2.0833
   2.1098   2.1357   2.1721   2.1840   2.2340   2.2527   2.2908   2.3110
   2.3562   2.3720   2.4285   2.4558   2.4773   2.4970   2.5578   2.5762
   2.6031   2.6251   2.6415   2.7010   2.7260   2.7558   2.7816   2.8052
   2.8171   2.8511   2.9120   2.9334   2.9614   2.9971   3.0344   3.0932
   3.1442   3.2059   3.2741   3.3426
     cgsolve_all iterations  71    anorm=    0.73E-07
     cgsolve_all iterations  68    anorm=    0.72E-07
     cgsolve_all iterations  71    anorm=    0.73E-07
     compute_u_kq: q = (   -0.0203,    0.0000,    0.0000)
     Rotating WFCS
     ethr =  1.00E-14,  avg # of iterations = 23.0
     eigenvalues at k:
 -35.0221 -34.8915 -34.8385 -34.8031 -34.7287 -34.5557 -34.4120 -34.3578
 -34.3263 -34.1695 -34.1050 -34.0432 -33.9822 -16.8321 -16.7289 -16.6229
 -16.5688 -16.5356 -16.4953 -16.3879 -16.3337 -16.2957 -16.2674 -16.2316
 -16.2076 -16.1617 -16.1279 -16.0914 -16.0748 -16.0394 -16.0281 -16.0055
 -15.9688 -15.9511 -15.9197 -15.8984 -15.8605 -15.8440 -15.8133 -15.7874
 -15.7666 -15.7576 -15.7345 -15.7148 -15.7087 -15.6854 -15.6636 -15.6506
 -15.6235 -15.6102 -15.5929 -15.5636 -15.5468 -15.5253 -15.4894 -15.4854
 -15.4308 -15.4102 -15.3989 -15.3605 -15.3345 -15.3071 -15.2731 -15.2449
 -15.2339 -15.2022 -15.1799 -15.1561 -15.1163 -15.0950 -15.0765 -15.0435
 -15.0315 -15.0199 -14.8638 -14.8343 -14.8016 -14.6014 -13.8024 -13.7395
 -13.6847 -13.6445 -13.5337 -13.4135 -13.3920 -13.3609 -13.2929 -13.2361
 -13.1464 -13.0982 -12.9912 -12.9389 -12.8983 -12.8817 -12.8505 -12.8261
 -12.8055 -12.7664 -12.7197 -12.6861 -12.6164 -12.5571 -12.5333 -12.3842
  -4.7520  -4.6501  -4.4314  -4.3886  -4.3185  -4.2020  -4.1141  -4.0807
  -4.0101  -3.9820  -3.9326  -3.8671  -3.8249  -3.7969  -3.7442  -3.6663
  -3.6582  -3.6040  -3.5729  -3.5286  -3.4061  -3.3669  -3.1868  -3.0315
  -2.8780  -2.3810  -1.9802  -1.8390  -1.7731  -1.6857  -1.5810  -1.5464
  -1.4105  -1.3854  -1.2767  -1.2259  -1.1985  -1.1092  -1.0860  -1.0306
  -1.0187  -0.9882  -0.9056  -0.8416  -0.7824  -0.7367  -0.6714  -0.6375
  -0.5920  -0.5669  -0.5557  -0.4979  -0.4640  -0.4058  -0.3741  -0.3665
  -0.3333  -0.2338  -0.1896  -0.1479  -0.0909  -0.0251   0.0228   0.1313
   0.1537   0.1985   0.2468   0.3065   0.3389   0.3741   0.4245   0.4888
   0.5920   0.6812   0.7195   0.7824   0.8694   0.9024   0.9263   0.9600
   0.9951   1.0426   1.0873   1.1068   1.1775   1.2075   1.2146   1.2447
   1.2725   1.2965   1.3476   1.3852   1.4053   1.4508   1.4675   1.4838
   1.5124   1.5393   1.5740   1.6091   1.6167   1.6468   1.6923   1.7128
   1.7345   1.7465   1.7894   1.8034   1.8259   1.8452   1.8676   1.8980
   1.9034   1.9445   1.9643   2.0059   2.0147   2.0388   2.0687   2.0825
   2.1095   2.1354   2.1778   2.1884   2.2378   2.2570   2.2929   2.3146
   2.3596   2.3705   2.4284   2.4533   2.4771   2.4960   2.5519   2.5740
   2.5978   2.6216   2.6385   2.6984   2.7249   2.7519   2.7805   2.8049
   2.8160   2.8483   2.9077   2.9330   2.9579   3.0001   3.0316   3.0893
   3.1438   3.2038   3.2755   3.3460
     eigenvalues at k+q:
 -35.0221 -34.8914 -34.8385 -34.8031 -34.7287 -34.5557 -34.4120 -34.3578
 -34.3263 -34.1695 -34.1050 -34.0433 -33.9822 -16.8336 -16.7300 -16.6235
 -16.5691 -16.5338 -16.4944 -16.3857 -16.3329 -16.2939 -16.2674 -16.2278
 -16.2048 -16.1628 -16.1261 -16.0872 -16.0712 -16.0383 -16.0280 -16.0044
 -15.9677 -15.9503 -15.9171 -15.8981 -15.8603 -15.8438 -15.8157 -15.7866
 -15.7661 -15.7568 -15.7330 -15.7149 -15.7088 -15.6864 -15.6644 -15.6520
 -15.6220 -15.6104 -15.5935 -15.5644 -15.5506 -15.5256 -15.4913 -15.4879
 -15.4305 -15.4111 -15.3987 -15.3616 -15.3347 -15.3080 -15.2732 -15.2460
 -15.2323 -15.2032 -15.1796 -15.1598 -15.1173 -15.0971 -15.0773 -15.0451
 -15.0339 -15.0224 -14.8694 -14.8349 -14.8029 -14.6022 -13.8075 -13.7430
 -13.6879 -13.6475 -13.5368 -13.4169 -13.3946 -13.3679 -13.2947 -13.2365
 -13.1492 -13.0989 -12.9919 -12.9355 -12.8949 -12.8801 -12.8462 -12.8243
 -12.8033 -12.7613 -12.7140 -12.6811 -12.6180 -12.5511 -12.5263 -12.3740
  -4.7527  -4.6490  -4.4307  -4.3894  -4.3190  -4.1985  -4.1166  -4.0833
  -4.0075  -3.9817  -3.9240  -3.8686  -3.8226  -3.7982  -3.7433  -3.6729
  -3.6585  -3.6038  -3.5726  -3.5275  -3.4073  -3.3684  -3.1999  -3.0281
  -2.8836  -2.3791  -1.9804  -1.8394  -1.7777  -1.6868  -1.5926  -1.5579
  -1.4196  -1.3893  -1.2808  -1.2283  -1.2009  -1.1094  -1.0911  -1.0339
  -1.0200  -0.9883  -0.9071  -0.8401  -0.7903  -0.7328  -0.6672  -0.6380
  -0.5913  -0.5604  -0.5529  -0.4972  -0.4691  -0.4031  -0.3679  -0.3610
  -0.3298  -0.2297  -0.1841  -0.1511  -0.0895  -0.0202   0.0207   0.1248
   0.1609   0.1977   0.2469   0.3043   0.3414   0.3724   0.4241   0.4879
   0.5904   0.6776   0.7182   0.7808   0.8697   0.9068   0.9273   0.9667
   1.0027   1.0502   1.0889   1.1110   1.1823   1.2109   1.2136   1.2461
   1.2734   1.2959   1.3486   1.3895   1.4055   1.4557   1.4706   1.4851
   1.5158   1.5404   1.5798   1.6095   1.6198   1.6508   1.6933   1.7187
   1.7351   1.7494   1.7891   1.8045   1.8230   1.8442   1.8726   1.8943
   1.9009   1.9492   1.9674   2.0057   2.0133   2.0422   2.0716   2.0821
   2.1095   2.1353   2.1833   2.1939   2.2412   2.2606   2.2961   2.3178
   2.3637   2.3688   2.4280   2.4510   2.4773   2.4945   2.5460   2.5717
   2.5924   2.6183   2.6347   2.6957   2.7241   2.7483   2.7793   2.8048
   2.8150   2.8463   2.9037   2.9322   2.9546   3.0033   3.0292   3.0855
   3.1424   3.2015   3.2767   3.3493
     cgsolve_all iterations  71    anorm=    0.72E-07
     cgsolve_all iterations  71    anorm=    0.72E-07
     cgsolve_all iterations  71    anorm=    0.72E-07
     compute_u_kq: q = (    0.0000,    0.0203,    0.0000)
     Rotating WFCS
     ethr =  1.00E-14,  avg # of iterations = 23.0
     eigenvalues at k:
 -35.0221 -34.8915 -34.8385 -34.8031 -34.7287 -34.5557 -34.4120 -34.3578
 -34.3263 -34.1695 -34.1050 -34.0432 -33.9822 -16.8321 -16.7289 -16.6229
 -16.5688 -16.5356 -16.4953 -16.3879 -16.3337 -16.2957 -16.2674 -16.2316
 -16.2076 -16.1617 -16.1279 -16.0914 -16.0748 -16.0394 -16.0281 -16.0055
 -15.9688 -15.9511 -15.9197 -15.8984 -15.8605 -15.8440 -15.8133 -15.7874
 -15.7666 -15.7576 -15.7345 -15.7148 -15.7087 -15.6854 -15.6636 -15.6506
 -15.6235 -15.6102 -15.5929 -15.5636 -15.5468 -15.5253 -15.4894 -15.4854
 -15.4308 -15.4102 -15.3989 -15.3605 -15.3345 -15.3071 -15.2731 -15.2449
 -15.2339 -15.2022 -15.1799 -15.1561 -15.1163 -15.0950 -15.0765 -15.0435
 -15.0315 -15.0199 -14.8638 -14.8343 -14.8016 -14.6014 -13.8024 -13.7395
 -13.6847 -13.6445 -13.5337 -13.4135 -13.3920 -13.3609 -13.2929 -13.2361
 -13.1464 -13.0982 -12.9912 -12.9389 -12.8983 -12.8817 -12.8505 -12.8261
 -12.8055 -12.7664 -12.7197 -12.6861 -12.6164 -12.5571 -12.5333 -12.3842
  -4.7520  -4.6501  -4.4314  -4.3886  -4.3185  -4.2020  -4.1141  -4.0807
  -4.0101  -3.9820  -3.9326  -3.8671  -3.8249  -3.7969  -3.7442  -3.6663
  -3.6582  -3.6040  -3.5729  -3.5286  -3.4061  -3.3669  -3.1868  -3.0315
  -2.8780  -2.3810  -1.9802  -1.8390  -1.7731  -1.6857  -1.5810  -1.5464
  -1.4105  -1.3854  -1.2767  -1.2259  -1.1985  -1.1092  -1.0860  -1.0306
  -1.0187  -0.9882  -0.9056  -0.8416  -0.7824  -0.7367  -0.6714  -0.6375
  -0.5920  -0.5669  -0.5557  -0.4979  -0.4640  -0.4058  -0.3741  -0.3665
  -0.3333  -0.2338  -0.1896  -0.1479  -0.0909  -0.0251   0.0228   0.1313
   0.1537   0.1985   0.2468   0.3065   0.3389   0.3741   0.4245   0.4888
   0.5920   0.6812   0.7195   0.7824   0.8694   0.9024   0.9263   0.9600
   0.9951   1.0426   1.0873   1.1068   1.1775   1.2075   1.2146   1.2447
   1.2725   1.2965   1.3476   1.3852   1.4053   1.4508   1.4675   1.4838
   1.5124   1.5393   1.5740   1.6091   1.6167   1.6468   1.6923   1.7128
   1.7345   1.7465   1.7894   1.8034   1.8259   1.8452   1.8676   1.8980
   1.9034   1.9445   1.9643   2.0059   2.0147   2.0388   2.0687   2.0825
   2.1095   2.1354   2.1778   2.1884   2.2378   2.2570   2.2929   2.3146
   2.3596   2.3705   2.4284   2.4533   2.4771   2.4960   2.5519   2.5740
   2.5978   2.6216   2.6385   2.6984   2.7249   2.7519   2.7805   2.8049
   2.8160   2.8483   2.9077   2.9330   2.9579   3.0001   3.0316   3.0893
   3.1438   3.2038   3.2755   3.3460
     eigenvalues at k+q:
 -35.0221 -34.8914 -34.8385 -34.8031 -34.7287 -34.5557 -34.4120 -34.3578
 -34.3263 -34.1695 -34.1050 -34.0433 -33.9822 -16.8319 -16.7291 -16.6239
 -16.5688 -16.5335 -16.4967 -16.3876 -16.3328 -16.2959 -16.2652 -16.2308
 -16.2103 -16.1628 -16.1283 -16.0900 -16.0771 -16.0404 -16.0280 -16.0046
 -15.9688 -15.9519 -15.9164 -15.8976 -15.8592 -15.8458 -15.8132 -15.7873
 -15.7662 -15.7602 -15.7325 -15.7159 -15.7093 -15.6849 -15.6634 -15.6505
 -15.6210 -15.6104 -15.5916 -15.5632 -15.5480 -15.5272 -15.4891 -15.4863
 -15.4305 -15.4140 -15.3994 -15.3590 -15.3342 -15.3071 -15.2730 -15.2443
 -15.2337 -15.2034 -15.1784 -15.1552 -15.1180 -15.0935 -15.0751 -15.0440
 -15.0323 -15.0200 -14.8627 -14.8344 -14.8027 -14.6016 -13.7991 -13.7370
 -13.6881 -13.6450 -13.5358 -13.4133 -13.3930 -13.3613 -13.2941 -13.2370
 -13.1493 -13.0981 -12.9932 -12.9383 -12.8986 -12.8797 -12.8465 -12.8237
 -12.8025 -12.7639 -12.7192 -12.6896 -12.6157 -12.5582 -12.5346 -12.3857
  -4.7524  -4.6496  -4.4323  -4.3892  -4.3174  -4.1998  -4.1151  -4.0812
  -4.0111  -3.9811  -3.9333  -3.8656  -3.8252  -3.7968  -3.7446  -3.6656
  -3.6578  -3.6051  -3.5719  -3.5279  -3.4075  -3.3674  -3.1871  -3.0243
  -2.8874  -2.3773  -1.9796  -1.8387  -1.7761  -1.6802  -1.5834  -1.5428
  -1.4086  -1.3867  -1.2791  -1.2227  -1.2038  -1.1075  -1.0874  -1.0310
  -1.0224  -0.9888  -0.9090  -0.8434  -0.7801  -0.7371  -0.6751  -0.6379
  -0.5945  -0.5665  -0.5498  -0.4969  -0.4617  -0.4056  -0.3742  -0.3644
  -0.3313  -0.2341  -0.1895  -0.1480  -0.0927  -0.0221   0.0259   0.1235
   0.1528   0.2018   0.2471   0.3050   0.3448   0.3695   0.4221   0.4921
   0.5900   0.6782   0.7214   0.7826   0.8662   0.8995   0.9299   0.9682
   0.9963   1.0380   1.0855   1.1039   1.1769   1.2081   1.2149   1.2481
   1.2735   1.2950   1.3526   1.3863   1.4068   1.4507   1.4678   1.4840
   1.5133   1.5418   1.5709   1.6084   1.6194   1.6475   1.6953   1.7124
   1.7363   1.7495   1.7912   1.8013   1.8239   1.8469   1.8661   1.8917
   1.9011   1.9444   1.9620   2.0043   2.0137   2.0388   2.0650   2.0798
   2.1100   2.1356   2.1788   2.1923   2.2359   2.2558   2.2908   2.3144
   2.3597   2.3697   2.4295   2.4534   2.4742   2.4976   2.5528   2.5788
   2.6031   2.6210   2.6435   2.6979   2.7245   2.7505   2.7805   2.8003
   2.8150   2.8459   2.9039   2.9313   2.9581   2.9984   3.0355   3.0891
   3.1448   3.2067   3.2748   3.3468
     cgsolve_all iterations  71    anorm=    0.72E-07
     cgsolve_all iterations  68    anorm=    0.73E-07
     cgsolve_all iterations  71    anorm=    0.73E-07
     compute_u_kq: q = (    0.0000,   -0.0203,    0.0000)
     Rotating WFCS
     ethr =  1.00E-14,  avg # of iterations = 23.0
     eigenvalues at k:
 -35.0221 -34.8915 -34.8385 -34.8031 -34.7287 -34.5557 -34.4120 -34.3578
 -34.3263 -34.1695 -34.1050 -34.0432 -33.9822 -16.8321 -16.7289 -16.6229
 -16.5688 -16.5356 -16.4953 -16.3879 -16.3337 -16.2957 -16.2674 -16.2316
 -16.2076 -16.1617 -16.1279 -16.0914 -16.0748 -16.0394 -16.0281 -16.0055
 -15.9688 -15.9511 -15.9197 -15.8984 -15.8605 -15.8440 -15.8133 -15.7874
 -15.7666 -15.7576 -15.7345 -15.7148 -15.7087 -15.6854 -15.6636 -15.6506
 -15.6235 -15.6102 -15.5929 -15.5636 -15.5468 -15.5253 -15.4894 -15.4854
 -15.4308 -15.4102 -15.3989 -15.3605 -15.3345 -15.3071 -15.2731 -15.2449
 -15.2339 -15.2022 -15.1799 -15.1561 -15.1163 -15.0950 -15.0765 -15.0435
 -15.0315 -15.0199 -14.8638 -14.8343 -14.8016 -14.6014 -13.8024 -13.7395
 -13.6847 -13.6445 -13.5337 -13.4135 -13.3920 -13.3609 -13.2929 -13.2361
 -13.1464 -13.0982 -12.9912 -12.9389 -12.8983 -12.8817 -12.8505 -12.8261
 -12.8055 -12.7664 -12.7197 -12.6861 -12.6164 -12.5571 -12.5333 -12.3842
  -4.7520  -4.6501  -4.4314  -4.3886  -4.3185  -4.2020  -4.1141  -4.0807
  -4.0101  -3.9820  -3.9326  -3.8671  -3.8249  -3.7969  -3.7442  -3.6663
  -3.6582  -3.6040  -3.5729  -3.5286  -3.4061  -3.3669  -3.1868  -3.0315
  -2.8780  -2.3810  -1.9802  -1.8390  -1.7731  -1.6857  -1.5810  -1.5464
  -1.4105  -1.3854  -1.2767  -1.2259  -1.1985  -1.1092  -1.0860  -1.0306
  -1.0187  -0.9882  -0.9056  -0.8416  -0.7824  -0.7367  -0.6714  -0.6375
  -0.5920  -0.5669  -0.5557  -0.4979  -0.4640  -0.4058  -0.3741  -0.3665
  -0.3333  -0.2338  -0.1896  -0.1479  -0.0909  -0.0251   0.0228   0.1313
   0.1537   0.1985   0.2468   0.3065   0.3389   0.3741   0.4245   0.4888
   0.5920   0.6812   0.7195   0.7824   0.8694   0.9024   0.9263   0.9600
   0.9951   1.0426   1.0873   1.1068   1.1775   1.2075   1.2146   1.2447
   1.2725   1.2965   1.3476   1.3852   1.4053   1.4508   1.4675   1.4838
   1.5124   1.5393   1.5740   1.6091   1.6167   1.6468   1.6923   1.7128
   1.7345   1.7465   1.7894   1.8034   1.8259   1.8452   1.8676   1.8980
   1.9034   1.9445   1.9643   2.0059   2.0147   2.0388   2.0687   2.0825
   2.1095   2.1354   2.1778   2.1884   2.2378   2.2570   2.2929   2.3146
   2.3596   2.3705   2.4284   2.4533   2.4771   2.4960   2.5519   2.5740
   2.5978   2.6216   2.6385   2.6984   2.7249   2.7519   2.7805   2.8049
   2.8160   2.8483   2.9077   2.9330   2.9579   3.0001   3.0316   3.0893
   3.1438   3.2038   3.2755   3.3460
     eigenvalues at k+q:
 -35.0221 -34.8914 -34.8385 -34.8031 -34.7287 -34.5557 -34.4120 -34.3578
 -34.3263 -34.1695 -34.1050 -34.0433 -33.9822 -16.8322 -16.7287 -16.6222
 -16.5691 -16.5373 -16.4937 -16.3881 -16.3343 -16.2955 -16.2698 -16.2326
 -16.2053 -16.1607 -16.1274 -16.0928 -16.0722 -16.0386 -16.0278 -16.0062
 -15.9690 -15.9505 -15.9226 -15.8994 -15.8619 -15.8421 -15.8133 -15.7873
 -15.7671 -15.7548 -15.7368 -15.7140 -15.7069 -15.6858 -15.6637 -15.6512
 -15.6256 -15.6101 -15.5940 -15.5642 -15.5456 -15.5231 -15.4911 -15.4836
 -15.4312 -15.4062 -15.3988 -15.3621 -15.3347 -15.3072 -15.2736 -15.2455
 -15.2340 -15.2012 -15.1822 -15.1563 -15.1145 -15.0969 -15.0774 -15.0433
 -15.0305 -15.0198 -14.8644 -14.8340 -14.8008 -14.6012 -13.8059 -13.7416
 -13.6824 -13.6438 -13.5309 -13.4135 -13.3910 -13.3602 -13.2917 -13.2358
 -13.1440 -13.0982 -12.9898 -12.9397 -12.8981 -12.8836 -12.8548 -12.8295
 -12.8063 -12.7692 -12.7200 -12.6825 -12.6168 -12.5564 -12.5324 -12.3829
  -4.7515  -4.6506  -4.4304  -4.3881  -4.3194  -4.2036  -4.1130  -4.0801
  -4.0091  -3.9830  -3.9319  -3.8683  -3.8248  -3.7970  -3.7438  -3.6668
  -3.6584  -3.6033  -3.5739  -3.5295  -3.4044  -3.3665  -3.1861  -3.0381
  -2.8683  -2.3854  -1.9803  -1.8398  -1.7700  -1.6902  -1.5796  -1.5476
  -1.4121  -1.3848  -1.2748  -1.2295  -1.1930  -1.1131  -1.0834  -1.0305
  -1.0157  -0.9857  -0.9027  -0.8401  -0.7853  -0.7371  -0.6676  -0.6364
  -0.5906  -0.5691  -0.5591  -0.4983  -0.4665  -0.4060  -0.3760  -0.3660
  -0.3346  -0.2333  -0.1898  -0.1483  -0.0895  -0.0278   0.0205   0.1374
   0.1556   0.1953   0.2458   0.3081   0.3328   0.3785   0.4252   0.4860
   0.5956   0.6843   0.7180   0.7823   0.8706   0.9046   0.9230   0.9499
   0.9967   1.0475   1.0893   1.1100   1.1797   1.2061   1.2152   1.2423
   1.2713   1.2982   1.3427   1.3824   1.4051   1.4505   1.4674   1.4844
   1.5115   1.5367   1.5765   1.6078   1.6167   1.6460   1.6899   1.7122
   1.7325   1.7445   1.7871   1.8053   1.8277   1.8433   1.8692   1.9021
   1.9075   1.9433   1.9665   2.0059   2.0164   2.0388   2.0722   2.0855
   2.1095   2.1351   2.1763   2.1847   2.2407   2.2584   2.2946   2.3145
   2.3590   2.3716   2.4258   2.4535   2.4782   2.4952   2.5510   2.5695
   2.5929   2.6219   2.6345   2.6989   2.7258   2.7536   2.7807   2.8092
   2.8171   2.8513   2.9101   2.9351   2.9579   3.0007   3.0281   3.0899
   3.1425   3.2005   3.2762   3.3454
     cgsolve_all iterations  71    anorm=    0.72E-07
     cgsolve_all iterations  68    anorm=    0.73E-07
     cgsolve_all iterations  71    anorm=    0.73E-07
     compute_u_kq: q = (    0.0000,    0.0000,    0.0203)
     Rotating WFCS
     ethr =  1.00E-14,  avg # of iterations = 23.0
     eigenvalues at k:
 -35.0221 -34.8915 -34.8385 -34.8031 -34.7287 -34.5557 -34.4120 -34.3578
 -34.3263 -34.1695 -34.1050 -34.0432 -33.9822 -16.8321 -16.7289 -16.6229
 -16.5688 -16.5356 -16.4953 -16.3879 -16.3337 -16.2957 -16.2674 -16.2316
 -16.2076 -16.1617 -16.1279 -16.0914 -16.0748 -16.0394 -16.0281 -16.0055
 -15.9688 -15.9511 -15.9197 -15.8984 -15.8605 -15.8440 -15.8133 -15.7874
 -15.7666 -15.7576 -15.7345 -15.7148 -15.7087 -15.6854 -15.6636 -15.6506
 -15.6235 -15.6102 -15.5929 -15.5636 -15.5468 -15.5253 -15.4894 -15.4854
 -15.4308 -15.4102 -15.3989 -15.3605 -15.3345 -15.3071 -15.2731 -15.2449
 -15.2339 -15.2022 -15.1799 -15.1561 -15.1163 -15.0950 -15.0765 -15.0435
 -15.0315 -15.0199 -14.8638 -14.8343 -14.8016 -14.6014 -13.8024 -13.7395
 -13.6847 -13.6445 -13.5337 -13.4135 -13.3920 -13.3609 -13.2929 -13.2361
 -13.1464 -13.0982 -12.9912 -12.9389 -12.8983 -12.8817 -12.8505 -12.8261
 -12.8055 -12.7664 -12.7197 -12.6861 -12.6164 -12.5571 -12.5333 -12.3842
  -4.7520  -4.6501  -4.4314  -4.3886  -4.3185  -4.2020  -4.1141  -4.0807
  -4.0101  -3.9820  -3.9326  -3.8671  -3.8249  -3.7969  -3.7442  -3.6663
  -3.6582  -3.6040  -3.5729  -3.5286  -3.4061  -3.3669  -3.1868  -3.0315
  -2.8780  -2.3810  -1.9802  -1.8390  -1.7731  -1.6857  -1.5810  -1.5464
  -1.4105  -1.3854  -1.2767  -1.2259  -1.1985  -1.1092  -1.0860  -1.0306
  -1.0187  -0.9882  -0.9056  -0.8416  -0.7824  -0.7367  -0.6714  -0.6375
  -0.5920  -0.5669  -0.5557  -0.4979  -0.4640  -0.4058  -0.3741  -0.3665
  -0.3333  -0.2338  -0.1896  -0.1479  -0.0909  -0.0251   0.0228   0.1313
   0.1537   0.1985   0.2468   0.3065   0.3389   0.3741   0.4245   0.4888
   0.5920   0.6812   0.7195   0.7824   0.8694   0.9024   0.9263   0.9600
   0.9951   1.0426   1.0873   1.1068   1.1775   1.2075   1.2146   1.2447
   1.2725   1.2965   1.3476   1.3852   1.4053   1.4508   1.4675   1.4838
   1.5124   1.5393   1.5740   1.6091   1.6167   1.6468   1.6923   1.7128
   1.7345   1.7465   1.7894   1.8034   1.8259   1.8452   1.8676   1.8980
   1.9034   1.9445   1.9643   2.0059   2.0147   2.0388   2.0687   2.0825
   2.1095   2.1354   2.1778   2.1884   2.2378   2.2570   2.2929   2.3146
   2.3596   2.3705   2.4284   2.4533   2.4771   2.4960   2.5519   2.5740
   2.5978   2.6216   2.6385   2.6984   2.7249   2.7519   2.7805   2.8049
   2.8160   2.8483   2.9077   2.9330   2.9579   3.0001   3.0316   3.0893
   3.1438   3.2038   3.2755   3.3460
     eigenvalues at k+q:
 -35.0221 -34.8914 -34.8385 -34.8031 -34.7287 -34.5557 -34.4120 -34.3578
 -34.3263 -34.1695 -34.1050 -34.0433 -33.9822 -16.8322 -16.7289 -16.6226
 -16.5688 -16.5357 -16.4951 -16.3882 -16.3339 -16.2958 -16.2676 -16.2309
 -16.2076 -16.1615 -16.1280 -16.0914 -16.0747 -16.0398 -16.0281 -16.0050
 -15.9689 -15.9512 -15.9217 -15.8978 -15.8610 -15.8437 -15.8125 -15.7869
 -15.7657 -15.7566 -15.7373 -15.7129 -15.7086 -15.6855 -15.6643 -15.6496
 -15.6241 -15.6087 -15.5953 -15.5654 -15.5451 -15.5226 -15.4898 -15.4875
 -15.4300 -15.4083 -15.4001 -15.3611 -15.3345 -15.3070 -15.2734 -15.2446
 -15.2343 -15.2023 -15.1800 -15.1561 -15.1166 -15.0945 -15.0762 -15.0442
 -15.0314 -15.0200 -14.8645 -14.8332 -14.8017 -14.6014 -13.8025 -13.7391
 -13.6853 -13.6445 -13.5334 -13.4141 -13.3915 -13.3608 -13.2931 -13.2361
 -13.1459 -13.0987 -12.9912 -12.9390 -12.8983 -12.8817 -12.8505 -12.8261
 -12.8055 -12.7664 -12.7197 -12.6861 -12.6164 -12.5571 -12.5333 -12.3841
  -4.7520  -4.6500  -4.4313  -4.3885  -4.3185  -4.2019  -4.1140  -4.0806
  -4.0103  -3.9820  -3.9325  -3.8666  -3.8249  -3.7974  -3.7443  -3.6662
  -3.6582  -3.6039  -3.5728  -3.5286  -3.4062  -3.3668  -3.1868  -3.0315
  -2.8778  -2.3810  -1.9802  -1.8391  -1.7732  -1.6855  -1.5805  -1.5477
  -1.4072  -1.3864  -1.2767  -1.2269  -1.1985  -1.1095  -1.0854  -1.0317
  -1.0204  -0.9875  -0.9061  -0.8408  -0.7835  -0.7341  -0.6703  -0.6376
  -0.5945  -0.5688  -0.5567  -0.4964  -0.4647  -0.4054  -0.3740  -0.3651
  -0.3369  -0.2334  -0.1874  -0.1442  -0.0906  -0.0250   0.0221   0.1305
   0.1543   0.1989   0.2454   0.3072   0.3387   0.3756   0.4238   0.4899
   0.5899   0.6821   0.7148   0.7902   0.8698   0.9028   0.9267   0.9575
   0.9920   1.0424   1.0924   1.1059   1.1785   1.2089   1.2138   1.2431
   1.2719   1.2967   1.3445   1.3849   1.4037   1.4515   1.4665   1.4861
   1.5130   1.5363   1.5753   1.6067   1.6172   1.6468   1.6903   1.7129
   1.7355   1.7466   1.7869   1.8036   1.8261   1.8491   1.8673   1.8984
   1.9019   1.9454   1.9666   2.0050   2.0117   2.0389   2.0682   2.0815
   2.1112   2.1372   2.1806   2.1882   2.2357   2.2580   2.2904   2.3167
   2.3604   2.3731   2.4271   2.4524   2.4770   2.4964   2.5524   2.5726
   2.5965   2.6226   2.6381   2.6978   2.7261   2.7533   2.7807   2.8038
   2.8154   2.8491   2.9075   2.9328   2.9564   3.0006   3.0324   3.0897
   3.1436   3.2038   3.2756   3.3458
     cgsolve_all iterations  71    anorm=    0.73E-07
     cgsolve_all iterations  68    anorm=    0.73E-07
     cgsolve_all iterations  71    anorm=    0.73E-07
     compute_u_kq: q = (    0.0000,    0.0000,   -0.0203)
     Rotating WFCS
     ethr =  1.00E-14,  avg # of iterations = 23.0
     eigenvalues at k:
 -35.0221 -34.8915 -34.8385 -34.8031 -34.7287 -34.5557 -34.4120 -34.3578
 -34.3263 -34.1695 -34.1050 -34.0432 -33.9822 -16.8321 -16.7289 -16.6229
 -16.5688 -16.5356 -16.4953 -16.3879 -16.3337 -16.2957 -16.2674 -16.2316
 -16.2076 -16.1617 -16.1279 -16.0914 -16.0748 -16.0394 -16.0281 -16.0055
 -15.9688 -15.9511 -15.9197 -15.8984 -15.8605 -15.8440 -15.8133 -15.7874
 -15.7666 -15.7576 -15.7345 -15.7148 -15.7087 -15.6854 -15.6636 -15.6506
 -15.6235 -15.6102 -15.5929 -15.5636 -15.5468 -15.5253 -15.4894 -15.4854
 -15.4308 -15.4102 -15.3989 -15.3605 -15.3345 -15.3071 -15.2731 -15.2449
 -15.2339 -15.2022 -15.1799 -15.1561 -15.1163 -15.0950 -15.0765 -15.0435
 -15.0315 -15.0199 -14.8638 -14.8343 -14.8016 -14.6014 -13.8024 -13.7395
 -13.6847 -13.6445 -13.5337 -13.4135 -13.3920 -13.3609 -13.2929 -13.2361
 -13.1464 -13.0982 -12.9912 -12.9389 -12.8983 -12.8817 -12.8505 -12.8261
 -12.8055 -12.7664 -12.7197 -12.6861 -12.6164 -12.5571 -12.5333 -12.3842
  -4.7520  -4.6501  -4.4314  -4.3886  -4.3185  -4.2020  -4.1141  -4.0807
  -4.0101  -3.9820  -3.9326  -3.8671  -3.8249  -3.7969  -3.7442  -3.6663
  -3.6582  -3.6040  -3.5729  -3.5286  -3.4061  -3.3669  -3.1868  -3.0315
  -2.8780  -2.3810  -1.9802  -1.8390  -1.7731  -1.6857  -1.5810  -1.5464
  -1.4105  -1.3854  -1.2767  -1.2259  -1.1985  -1.1092  -1.0860  -1.0306
  -1.0187  -0.9882  -0.9056  -0.8416  -0.7824  -0.7367  -0.6714  -0.6375
  -0.5920  -0.5669  -0.5557  -0.4979  -0.4640  -0.4058  -0.3741  -0.3665
  -0.3333  -0.2338  -0.1896  -0.1479  -0.0909  -0.0251   0.0228   0.1313
   0.1537   0.1985   0.2468   0.3065   0.3389   0.3741   0.4245   0.4888
   0.5920   0.6812   0.7195   0.7824   0.8694   0.9024   0.9263   0.9600
   0.9951   1.0426   1.0873   1.1068   1.1775   1.2075   1.2146   1.2447
   1.2725   1.2965   1.3476   1.3852   1.4053   1.4508   1.4675   1.4838
   1.5124   1.5393   1.5740   1.6091   1.6167   1.6468   1.6923   1.7128
   1.7345   1.7465   1.7894   1.8034   1.8259   1.8452   1.8676   1.8980
   1.9034   1.9445   1.9643   2.0059   2.0147   2.0388   2.0687   2.0825
   2.1095   2.1354   2.1778   2.1884   2.2378   2.2570   2.2929   2.3146
   2.3596   2.3705   2.4284   2.4533   2.4771   2.4960   2.5519   2.5740
   2.5978   2.6216   2.6385   2.6984   2.7249   2.7519   2.7805   2.8049
   2.8160   2.8483   2.9077   2.9330   2.9579   3.0001   3.0316   3.0893
   3.1438   3.2038   3.2755   3.3460
     eigenvalues at k+q:
 -35.0221 -34.8914 -34.8385 -34.8031 -34.7287 -34.5557 -34.4120 -34.3578
 -34.3263 -34.1695 -34.1050 -34.0433 -33.9822 -16.8320 -16.7289 -16.6232
 -16.5688 -16.5355 -16.4954 -16.3877 -16.3334 -16.2956 -16.2673 -16.2324
 -16.2075 -16.1621 -16.1279 -16.0914 -16.0748 -16.0390 -16.0279 -16.0058
 -15.9689 -15.9509 -15.9175 -15.8991 -15.8604 -15.8439 -15.8139 -15.7879
 -15.7693 -15.7564 -15.7318 -15.7168 -15.7086 -15.6854 -15.6629 -15.6515
 -15.6231 -15.6115 -15.5905 -15.5626 -15.5486 -15.5275 -15.4896 -15.4831
 -15.4313 -15.4118 -15.3978 -15.3599 -15.3346 -15.3074 -15.2728 -15.2453
 -15.2335 -15.2021 -15.1799 -15.1561 -15.1160 -15.0954 -15.0768 -15.0430
 -15.0313 -15.0199 -14.8633 -14.8353 -14.8015 -14.6014 -13.8023 -13.7398
 -13.6843 -13.6443 -13.5340 -13.4128 -13.3927 -13.3611 -13.2927 -13.2361
 -13.1468 -13.0977 -12.9913 -12.9389 -12.8984 -12.8818 -12.8505 -12.8261
 -12.8055 -12.7664 -12.7197 -12.6862 -12.6164 -12.5572 -12.5334 -12.3843
  -4.7519  -4.6500  -4.4314  -4.3886  -4.3185  -4.2021  -4.1140  -4.0808
  -4.0098  -3.9820  -3.9327  -3.8674  -3.8250  -3.7964  -3.7441  -3.6664
  -3.6581  -3.6041  -3.5729  -3.5285  -3.4059  -3.3671  -3.1867  -3.0315
  -2.8780  -2.3811  -1.9802  -1.8388  -1.7730  -1.6856  -1.5814  -1.5454
  -1.4141  -1.3844  -1.2771  -1.2246  -1.1981  -1.1089  -1.0862  -1.0296
  -1.0169  -0.9885  -0.9053  -0.8423  -0.7817  -0.7392  -0.6726  -0.6372
  -0.5896  -0.5658  -0.5536  -0.4995  -0.4633  -0.4069  -0.3771  -0.3645
  -0.3292  -0.2358  -0.1900  -0.1515  -0.0915  -0.0252   0.0232   0.1316
   0.1533   0.1988   0.2475   0.3057   0.3394   0.3727   0.4253   0.4873
   0.5949   0.6798   0.7239   0.7749   0.8684   0.9024   0.9249   0.9627
   0.9985   1.0428   1.0812   1.1091   1.1750   1.2049   1.2167   1.2467
   1.2735   1.2975   1.3506   1.3852   1.4074   1.4496   1.4690   1.4820
   1.5112   1.5418   1.5728   1.6103   1.6174   1.6470   1.6936   1.7125
   1.7345   1.7467   1.7913   1.8034   1.8255   1.8410   1.8679   1.8973
   1.9051   1.9436   1.9620   2.0071   2.0180   2.0390   2.0688   2.0836
   2.1079   2.1338   2.1749   2.1892   2.2390   2.2555   2.2954   2.3127
   2.3582   2.3684   2.4295   2.4543   2.4766   2.4965   2.5512   2.5752
   2.5992   2.6201   2.6390   2.6983   2.7241   2.7506   2.7803   2.8061
   2.8166   2.8477   2.9079   2.9332   2.9594   2.9995   3.0308   3.0890
   3.1440   3.2039   3.2752   3.3462
     cgsolve_all iterations  71    anorm=    0.72E-07
     cgsolve_all iterations  68    anorm=    0.72E-07
     cgsolve_all iterations  71    anorm=    0.73E-07

     End of magnetic susceptibility calculation

     f-sum rule (1st term):
          -500.9367         -0.0497         -0.0328
            -0.0511       -500.9896         -0.0162
            -0.0329         -0.0159       -501.0404

     f-sum rule (2nd term):
           -12.2896          0.0489          0.0316
             0.0494        -12.3850          0.0162
             0.0324          0.0159        -12.3336

     f-sum rule (should be  -513.3732):
          -513.2264         -0.0008         -0.0012
            -0.0017       -513.3745          0.0000
            -0.0006          0.0000       -513.3740

     chi_bare pGv (HH) in paratec units:
      -136.615774      0.397497      0.110349
         0.404183   -137.504040      0.138409
         0.032062      0.067882   -134.131714

      -136.615774      0.397497      0.110349
         0.404183   -137.504040      0.138409
         0.032062      0.067882   -134.131714

     chi_bare vGv (VV) in paratec units:
      -134.524161      0.323239      0.041240
         0.323072   -135.502309     -0.028398
         0.041537     -0.028027   -132.528036

      -134.524161      0.323239      0.041240
         0.323072   -135.502309     -0.028398
         0.041537     -0.028027   -132.528036

     chi_bare pGv (HH) in 10^{-6} cm^3/mol:
          -649.2110          1.8889          0.5244
             1.9207       -653.4322          0.6577
             0.1524          0.3226       -637.4066

     chi_bare vGv (VV) in 10^{-6} cm^3/mol:
          -639.2715          1.5361          0.1960
             1.5353       -643.9197         -0.1350
             0.1974         -0.1332       -629.7857

     Contributions to the NMR chemical shifts: -------------------------------

     Macroscopic shape contribution in ppm:                    7.75
             7.7806         -0.0000         -0.0000
            -0.0000          7.8312         -0.0000
            -0.0000         -0.0000          7.6391


     Core contribution in ppm:

     Atom  1  O   pos: (  0.011132  0.533519  1.972307)  core sigma:         271.07
     Atom  2  H   pos: ( -0.037662  1.479849  0.009140)  core sigma:           0.00
     Atom  3  H   pos: ( -0.208646  1.555554 -0.138691)  core sigma:           0.00
     Atom  4  O   pos: (  0.174944  0.076635  0.117552)  core sigma:         271.07
     Atom  5  H   pos: (  0.116781 -0.027146  0.200810)  core sigma:           0.00
     Atom  6  H   pos: (  0.405386 -0.907268  2.151348)  core sigma:           0.00
     Atom  7  O   pos: ( -0.340948  1.582113  0.250559)  core sigma:         271.07
     Atom  8  H   pos: ( -0.400428  1.456636  0.206336)  core sigma:           0.00
     Atom  9  H   pos: ( -0.445954  1.638842  0.344937)  core sigma:           0.00
     Atom 10  O   pos: (  0.011085  0.755475 -0.008461)  core sigma:         271.07
     Atom 11  H   pos: (  0.093355  0.636299  0.023162)  core sigma:           0.00
     Atom 12  H   pos: (  0.066239  0.870205  0.062869)  core sigma:           0.00
     Atom 13  O   pos: (  0.307595  0.343479  0.478152)  core sigma:         271.07
     Atom 14  H   pos: (  0.163008  0.401001  0.481914)  core sigma:           0.00
     Atom 15  H   pos: (  0.290100  0.204817  0.438607)  core sigma:           0.00
     Atom 16  O   pos: ( -0.429169  0.909720  1.559649)  core sigma:         271.07
     Atom 17  H   pos: ( -0.552517  0.988208  1.551008)  core sigma:           0.00
     Atom 18  H   pos: ( -0.328398  1.023088  1.567040)  core sigma:           0.00
     Atom 19  O   pos: ( -0.212479  1.309020  0.540015)  core sigma:         271.07
     Atom 20  H   pos: ( -0.236738  1.437359  0.472242)  core sigma:           0.00
     Atom 21  H   pos: ( -0.064775  1.298186  0.534349)  core sigma:           0.00
     Atom 22  O   pos: ( -0.272908  0.819165  1.976597)  core sigma:         271.07
     Atom 23  H   pos: ( -0.373023  1.720598  0.023461)  core sigma:           0.00
     Atom 24  H   pos: ( -0.420740  0.855093  1.959346)  core sigma:           0.00
     Atom 25  Ca  pos: ( -0.233540  1.291356  0.899983)  core sigma:        1265.05
     Atom 26  Si  pos: ( -0.723061  1.266474  0.745492)  core sigma:         837.79
     Atom 27  O   pos: ( -0.897208  1.192818  0.894730)  core sigma:         271.07
     Atom 28  O   pos: ( -0.575348  1.417374  0.861222)  core sigma:         271.07
     Atom 29  O   pos: ( -0.600637  1.076941  0.653775)  core sigma:         271.07
     Atom 30  O   pos: ( -0.826221  1.371613  0.549458)  core sigma:         271.07
     Atom 31  Ca  pos: (  0.688714 -0.073460  0.829191)  core sigma:        1265.05
     Atom 32  Si  pos: (  0.167899 -0.040568  0.757723)  core sigma:         837.79
     Atom 33  O   pos: (  0.046284 -0.192296  0.900569)  core sigma:         271.07
     Atom 34  O   pos: (  0.364721  0.034456  0.874802)  core sigma:         271.07
     Atom 35  O   pos: (  0.221428 -0.115978  0.529457)  core sigma:         271.07
     Atom 36  Ca  pos: ( -0.420193  0.865564  1.189830)  core sigma:        1265.05
     Atom 37  Si  pos: (  0.104520  0.831430  1.386933)  core sigma:         837.79
     Atom 38  O   pos: ( -0.738759  0.993553  1.289579)  core sigma:         271.07
     Atom 39  O   pos: ( -0.084207  0.789892  1.240730)  core sigma:         271.07
     Atom 40  O   pos: ( -0.949063  0.869680  1.628363)  core sigma:         271.07
     Atom 41  Ca  pos: (  0.525024 -0.514734  1.201080)  core sigma:        1265.05
     Atom 42  Si  pos: (  0.008224 -0.481139  1.377576)  core sigma:         837.79
     Atom 43  O   pos: ( -0.370035  1.218728  1.210192)  core sigma:         271.07
     Atom 44  O   pos: (  0.217586 -0.413445  1.277062)  core sigma:         271.07
     Atom 45  O   pos: ( -0.090806 -0.254528  1.427154)  core sigma:         271.07
     Atom 46  O   pos: (  0.037523 -0.590054  1.588255)  core sigma:         271.07
     Atom 47  Ca  pos: (  0.161681 -0.725354  1.866493)  core sigma:        1265.05
     Atom 48  Ca  pos: ( -0.022439 -0.226561  1.780678)  core sigma:        1265.05
     Atom 49  Si  pos: ( -0.819367  1.586553  0.424962)  core sigma:         837.79
     Atom 50  O   pos: ( -0.856378  1.520459  0.197978)  core sigma:         271.07
     Atom 51  O   pos: (  0.614156 -0.119899  0.490245)  core sigma:         271.07
     Atom 52  O   pos: (  0.328396 -0.265733  1.664190)  core sigma:         271.07
     Atom 53  H   pos: (  0.313536 -0.319027  1.527464)  core sigma:           0.00
     Atom 54  H   pos: (  0.452331 -0.177557  1.661335)  core sigma:           0.00
     Atom 55  O   pos: ( -0.560692  0.421980  2.022690)  core sigma:         271.07
     Atom 56  H   pos: ( -0.723877  1.426826  0.048765)  core sigma:           0.00
     Atom 57  H   pos: ( -0.732711  1.218913 -0.055934)  core sigma:           0.00
     Atom 58  O   pos: (  0.352644 -0.481595  2.113355)  core sigma:         271.07
     Atom 59  H   pos: (  0.231056  0.340092  0.117491)  core sigma:           0.00
     Atom 60  H   pos: (  0.474274 -0.404643  2.143674)  core sigma:           0.00
     Atom 61  O   pos: ( -0.190539  0.115604  2.061701)  core sigma:         271.07
     Atom 62  H   pos: ( -0.378112  1.086879  0.085499)  core sigma:           0.00
     Atom 63  H   pos: ( -0.162826  1.070845  0.005382)  core sigma:           0.00
     Atom 64  O   pos: (  0.074645  1.085641  0.203941)  core sigma:         271.07
     Atom 65  H   pos: ( -0.896434  1.240134  0.234236)  core sigma:           0.00
     Atom 66  H   pos: (  0.055268  1.014803  0.333457)  core sigma:           0.00
     Atom 67  O   pos: (  0.067038  0.139224  1.667727)  core sigma:         271.07
     Atom 68  H   pos: (  0.008639  0.136351  1.527480)  core sigma:           0.00
     Atom 69  H   pos: (  0.202005  0.198289  1.654324)  core sigma:           0.00
     Atom 70  O   pos: (  0.638216  0.169388  0.212862)  core sigma:         271.07
     Atom 71  H   pos: (  0.631309  0.058196  0.311689)  core sigma:           0.00
     Atom 72  H   pos: (  0.577689  0.114416  0.088059)  core sigma:           0.00
     Atom 73  Ca  pos: (  0.381394  0.390102  0.914896)  core sigma:        1265.05
     Atom 74  Si  pos: ( -0.084295  0.368382  0.738860)  core sigma:         837.79
     Atom 75  O   pos: ( -0.321916  0.333954  0.766524)  core sigma:         271.07
     Atom 76  O   pos: (  0.024295  0.484780  0.919611)  core sigma:         271.07
     Atom 77  O   pos: (  0.002759  0.137130  0.725663)  core sigma:         271.07
     Atom 78  O   pos: ( -0.040424  0.468961  0.521197)  core sigma:         271.07
     Atom 79  Ca  pos: (  0.042970  0.841126  0.905824)  core sigma:        1265.05
     Atom 80  Si  pos: ( -0.476472  0.875549  0.730650)  core sigma:         837.79
     Atom 81  O   pos: ( -0.622327  0.747874  0.877236)  core sigma:         271.07
     Atom 82  O   pos: ( -0.288459  0.948440  0.868043)  core sigma:         271.07
     Atom 83  O   pos: ( -0.404577  0.768790  0.527815)  core sigma:         271.07
     Atom 84  Ca  pos: (  0.229440 -0.074414  1.199413)  core sigma:        1265.05
     Atom 85  Si  pos: ( -0.268191 -0.077512  1.410186)  core sigma:         837.79
     Atom 86  O   pos: ( -0.146891  0.121242  1.342869)  core sigma:         271.07
     Atom 87  O   pos: (  0.559470 -0.161447  1.255905)  core sigma:         271.07
     Atom 88  O   pos: ( -0.331906 -0.058232  1.647175)  core sigma:         271.07
     Atom 89  Ca  pos: ( -0.098048  0.433087  1.239297)  core sigma:        1265.05
     Atom 90  Si  pos: (  0.377807  0.414398  1.366296)  core sigma:         837.79
     Atom 91  O   pos: (  0.249131  0.257759  1.236934)  core sigma:         271.07
     Atom 92  O   pos: ( -0.438033  0.510945  1.235912)  core sigma:         271.07
     Atom 93  O   pos: (  0.218791  0.604653  1.405400)  core sigma:         271.07
     Atom 94  O   pos: ( -0.570844  0.362320  1.598769)  core sigma:         271.07
     Atom 95  Ca  pos: ( -0.714379  0.640348  1.775352)  core sigma:        1265.05
     Atom 96  Ca  pos: ( -0.286678  0.263434  1.756876)  core sigma:        1265.05
     Atom 97  Ca  pos: ( -0.368661  0.454647  0.426844)  core sigma:        1265.05
     Atom 98  O   pos: (  0.895858 -0.521415  1.943148)  core sigma:         271.07
     Atom 99  H   pos: (  0.856357 -0.519746  2.081516)  core sigma:           0.00
     Atom100  O   pos: ( -0.643157  0.905173  1.973407)  core sigma:         271.07
     Atom101  H   pos: (  0.576662 -0.807777  1.897407)  core sigma:           0.00
     Atom102  O   pos: (  0.575008 -0.595535  1.728001)  core sigma:         271.07
     Atom103  H   pos: (  0.488009 -0.477928  1.729595)  core sigma:           0.00
     Atom104  H   pos: (  0.698256 -0.560230  1.809597)  core sigma:           0.00
     Atom105  O   pos: ( -0.189038  0.557483  1.600017)  core sigma:         271.07
     Atom106  H   pos: ( -0.306326  0.627552  1.550439)  core sigma:           0.00
     Atom107  H   pos: ( -0.095041  0.675434  1.629060)  core sigma:           0.00
     Atom108  O   pos: ( -0.007221  0.857171  0.528785)  core sigma:         271.07
     Atom109  H   pos: (  0.010869  0.709377  0.509545)  core sigma:           0.00
     Atom110  H   pos: ( -0.155939  0.858529  0.526558)  core sigma:           0.00
     Atom111  O   pos: ( -0.450833  0.696802  0.157808)  core sigma:         271.07
     Atom112  H   pos: ( -0.454945  0.772147  0.289039)  core sigma:           0.00
     Atom113  H   pos: ( -0.362165  0.775555  0.072935)  core sigma:           0.00
     Atom114  O   pos: ( -0.461155  1.169079  0.278632)  core sigma:         271.07
     Atom115  H   pos: ( -0.356286  1.189205  0.382164)  core sigma:           0.00
     Atom116  H   pos: ( -0.572557  1.114780  0.354627)  core sigma:           0.00

     Bare contribution in ppm:

     Atom  1  O   pos: (  0.011132  0.533519  1.972307)  bare sigma:          67.93
            71.7370         -2.0943         -0.6611
             1.0348         61.9570          1.1369
             0.1273         -0.2285         70.1084

     Atom  2  H   pos: ( -0.037662  1.479849  0.009140)  bare sigma:          13.67
            12.6298         -0.2023         11.1881
             0.6775          3.5583          2.8185
            12.8539          1.7866         24.8362

     Atom  3  H   pos: ( -0.208646  1.555554 -0.138691)  bare sigma:          14.38
            20.4287        -14.4025          1.8721
           -14.0139         15.4236         -0.8514
             1.4270         -0.6328          7.2883

     Atom  4  O   pos: (  0.174944  0.076635  0.117552)  bare sigma:          68.09
            68.3637          1.0468         -3.4297
             0.6327         67.8898         -3.5873
            -3.3496         -4.3091         68.0288

     Atom  5  H   pos: (  0.116781 -0.027146  0.200810)  bare sigma:          16.95
            15.3672          6.0469         -4.0053
             7.2712         18.3950         -8.8486
            -4.6456         -8.0453         17.0760

     Atom  6  H   pos: (  0.405386 -0.907268  2.151348)  bare sigma:          12.50
            21.5539         -5.5377        -13.2471
            -6.5833          4.9355          3.2297
           -12.4511          1.7849         11.0040

     Atom  7  O   pos: ( -0.340948  1.582113  0.250559)  bare sigma:          66.52
            64.8537         -1.8437         -5.1392
            -1.6919         64.8940         -0.4380
            -5.0924          1.0722         69.8037

     Atom  8  H   pos: ( -0.400428  1.456636  0.206336)  bare sigma:          18.04
            13.9563          6.7718          1.7222
             5.2319         26.8904          2.9907
             1.4765          3.0875         13.2878

     Atom  9  H   pos: ( -0.445954  1.638842  0.344937)  bare sigma:          10.39
            17.2909        -10.1152        -16.0465
            -8.8978          2.6285          7.3656
           -15.8072          8.4070         11.2582

     Atom 10  O   pos: (  0.011085  0.755475 -0.008461)  bare sigma:          69.39
            66.5765         -3.9635          5.0624
            -5.3342         72.1392          5.2677
             4.8487          8.9425         69.4439

     Atom 11  H   pos: (  0.093355  0.636299  0.023162)  bare sigma:          12.48
            11.4455        -16.3321          3.4158
           -15.6314         23.8337         -1.6290
             3.6173         -2.3231          2.1738

     Atom 12  H   pos: (  0.066239  0.870205  0.062869)  bare sigma:          15.15
             7.0328          5.5126          4.7504
             3.6985         25.7641         13.4571
             4.0816         13.5925         12.6382

     Atom 13  O   pos: (  0.307595  0.343479  0.478152)  bare sigma:          63.68
            74.8171         -2.9307         -3.3555
            -0.5011         55.5248         -0.4697
            -3.5304         -0.5192         60.6883

     Atom 14  H   pos: (  0.163008  0.401001  0.481914)  bare sigma:           8.05
            28.7959        -15.0259         -5.8501
           -12.9135         -0.2747          1.5678
            -4.9502          1.5053         -4.3623

     Atom 15  H   pos: (  0.290100  0.204817  0.438607)  bare sigma:          17.91
            12.1036          1.6384         -0.5807
             1.0001         27.4931          3.9562
            -0.3862          4.3486         14.1187

     Atom 16  O   pos: ( -0.429169  0.909720  1.559649)  bare sigma:          66.33
            70.4600          3.3223          2.1444
             0.8305         65.6386          1.9915
             4.2566          3.4595         62.8890

     Atom 17  H   pos: ( -0.552517  0.988208  1.551008)  bare sigma:          16.64
            24.1243         -6.7544          1.8816
            -7.8051         14.6044          1.0140
             1.7460          0.4664         11.1821

     Atom 18  H   pos: ( -0.328398  1.023088  1.567040)  bare sigma:          11.55
            14.8727         14.7998          1.0183
            15.8610         19.4797          0.7019
             1.4896          0.9539          0.2871

     Atom 19  O   pos: ( -0.212479  1.309020  0.540015)  bare sigma:          66.41
            70.3667          1.3065          4.8412
             1.3518         62.8848         -0.9066
             7.0174         -2.1327         65.9697

     Atom 20  H   pos: ( -0.236738  1.437359  0.472242)  bare sigma:          15.48
            10.8384         -2.4849          3.9876
            -3.7900         21.8594        -10.2172
             4.8473         -9.8835         13.7330

     Atom 21  H   pos: ( -0.064775  1.298186  0.534349)  bare sigma:          13.04
            32.9288          0.0987          0.8046
             1.1083          3.6864         -0.8730
             0.1395         -0.7369          2.5030

     Atom 22  O   pos: ( -0.272908  0.819165  1.976597)  bare sigma:          60.57
            67.4962         -2.8183          0.6851
            -2.7057         56.7369         -2.4926
             1.2765         -3.3705         57.4656

     Atom 23  H   pos: ( -0.373023  1.720598  0.023461)  bare sigma:          14.91
             8.8061         -1.3800          1.8612
            -1.4667          6.7613         -7.0203
             2.2861         -7.6978         29.1738

     Atom 24  H   pos: ( -0.420740  0.855093  1.959346)  bare sigma:           9.44
            31.6299         -9.2816          3.2390
            -8.2578         -2.3616         -1.0298
             1.5364         -1.1605         -0.9550

     Atom 25  Ca  pos: ( -0.233540  1.291356  0.899983)  bare sigma:         103.09
            99.7551          0.3396         -5.3397
             0.1305        109.9824         -2.8204
            -5.9651         -3.2634         99.5380

     Atom 26  Si  pos: ( -0.723061  1.266474  0.745492)  bare sigma:         -28.52
           -27.4266          2.4620         -1.0497
             2.5796        -29.3898          0.8438
            -0.2755          0.2770        -28.7508

     Atom 27  O   pos: ( -0.897208  1.192818  0.894730)  bare sigma:          32.46
            36.7274          0.1836          0.1395
            -0.2059         38.2141         -0.8013
             2.7557          0.4237         22.4405

     Atom 28  O   pos: ( -0.575348  1.417374  0.861222)  bare sigma:          32.33
            26.6433         -0.0949         -0.8409
             3.1309         46.4710         -2.4336
            -3.0079         -5.4803         23.8753

     Atom 29  O   pos: ( -0.600637  1.076941  0.653775)  bare sigma:          52.15
            49.4953         -9.1257         -1.7075
            -9.0250         56.4860          0.6314
            -1.8080          0.3508         50.4691

     Atom 30  O   pos: ( -0.826221  1.371613  0.549458)  bare sigma:          49.94
            47.1683         -2.1093          4.0215
            -0.9020         49.3048         -7.8003
             3.8972         -7.3188         53.3578

     Atom 31  Ca  pos: (  0.688714 -0.073460  0.829191)  bare sigma:         107.72
           109.5199         -2.7022          1.8468
            -2.9218        109.1603          0.5173
             1.6233          1.0060        104.4897

     Atom 32  Si  pos: (  0.167899 -0.040568  0.757723)  bare sigma:         -28.23
           -27.0178          3.1536         -0.6371
             2.6862        -30.2398         -0.3689
            -0.5630         -0.2976        -27.4247

     Atom 33  O   pos: (  0.046284 -0.192296  0.900569)  bare sigma:          32.78
            27.0249          0.7259          5.1255
             2.5774         44.1959          1.1705
             5.4835          5.1190         27.1292

     Atom 34  O   pos: (  0.364721  0.034456  0.874802)  bare sigma:          30.52
            38.1059         -3.2267         -1.1950
            -4.2535         30.8990          2.5000
            -4.2526          1.6408         22.5520

     Atom 35  O   pos: (  0.221428 -0.115978  0.529457)  bare sigma:          51.37
            49.4822         -2.6989         -3.2953
            -4.6917         49.2026          5.2000
            -3.5436          4.3871         55.4399

     Atom 36  Ca  pos: ( -0.420193  0.865564  1.189830)  bare sigma:         103.77
           103.5720         -3.3891         -2.5329
            -3.1507        105.1140         -1.0279
            -2.5568         -0.7408        102.6178

     Atom 37  Si  pos: (  0.104520  0.831430  1.386933)  bare sigma:         -28.04
           -26.2440          6.3050         -0.4893
             6.7559        -33.3029         -1.5256
            -0.7648         -1.9704        -24.5597

     Atom 38  O   pos: ( -0.738759  0.993553  1.289579)  bare sigma:          34.86
            34.6025          4.1691         -3.5114
             4.5310         42.4834         -7.6843
            -3.3278         -7.5885         27.4871

     Atom 39  O   pos: ( -0.084207  0.789892  1.240730)  bare sigma:          30.69
            34.8384         -2.4036          2.0606
            -2.3543         27.3216         -2.0553
            -0.9602         -0.7743         29.9061

     Atom 40  O   pos: ( -0.949063  0.869680  1.628363)  bare sigma:          32.07
            33.2331         -0.6141         -5.8729
            -0.0990         36.2549          6.4654
            -2.2538          2.5615         26.7344

     Atom 41  Ca  pos: (  0.525024 -0.514734  1.201080)  bare sigma:         101.14
           104.3319         -4.6431         -3.1946
            -4.8707        105.4983         -1.0930
            -2.8974         -1.3778         93.5987

     Atom 42  Si  pos: (  0.008224 -0.481139  1.377576)  bare sigma:         -28.04
           -28.5541          4.3056          2.2781
             4.4228        -31.5294         -2.1586
             1.7838         -2.2675        -24.0234

     Atom 43  O   pos: ( -0.370035  1.218728  1.210192)  bare sigma:          31.95
            32.9374         -0.3557          3.2422
            -0.6343         30.6567          0.9028
            -0.0580          1.0402         32.2619

     Atom 44  O   pos: (  0.217586 -0.413445  1.277062)  bare sigma:          28.98
            33.2714         -3.4027         -5.3534
            -5.7133         26.6972          0.5790
            -5.8246         -1.3101         26.9759

     Atom 45  O   pos: ( -0.090806 -0.254528  1.427154)  bare sigma:          46.13
            45.9986         -4.8743         -1.0418
            -4.6467         49.1377          3.0922
            -0.4427          3.0463         43.2436

     Atom 46  O   pos: (  0.037523 -0.590054  1.588255)  bare sigma:          34.88
            27.9048          3.5696          8.7463
             5.6245         34.0966        -12.7135
             7.0922        -12.6457         42.6479

     Atom 47  Ca  pos: (  0.161681 -0.725354  1.866493)  bare sigma:         107.93
           105.1572         -7.0557         -0.0580
            -7.6052        108.8019         -0.0475
            -0.1510          0.1181        109.8376

     Atom 48  Ca  pos: ( -0.022439 -0.226561  1.780678)  bare sigma:         105.26
           101.5805          2.7196          2.9418
             2.3414        105.8690        -10.0671
             3.1971        -12.1564        108.3276

     Atom 49  Si  pos: ( -0.819367  1.586553  0.424962)  bare sigma:         -28.08
           -28.2862          3.3726          1.9625
             3.7048        -31.6232          3.8372
             1.7719          4.1363        -24.3419

     Atom 50  O   pos: ( -0.856378  1.520459  0.197978)  bare sigma:          49.96
            42.1649         -2.7235          0.9360
            -1.6399         45.8810          3.0476
             1.9058          5.4976         61.8203

     Atom 51  O   pos: (  0.614156 -0.119899  0.490245)  bare sigma:          37.89
            36.4632          1.1449         -1.4718
             1.2776         27.5769          0.3680
             2.0735          2.5152         49.6310

     Atom 52  O   pos: (  0.328396 -0.265733  1.664190)  bare sigma:          64.51
            70.6328          3.5858         -0.3791
             3.1560         62.5189          2.0643
             0.1602          0.9003         60.3683

     Atom 53  H   pos: (  0.313536 -0.319027  1.527464)  bare sigma:          15.73
            10.6594          3.1833          3.5343
             3.5270          9.9718          7.2568
             4.7722          8.0511         26.5493

     Atom 54  H   pos: (  0.452331 -0.177557  1.661335)  bare sigma:          10.98
            24.2025         16.0537         -0.2125
            15.7813          9.2087         -0.0077
            -1.4690         -0.6261         -0.4784

     Atom 55  O   pos: ( -0.560692  0.421980  2.022690)  bare sigma:          67.45
            62.4910         -2.2935         -2.3431
            -2.2654         66.2141          3.4753
            -5.2802          2.2761         73.6506

     Atom 56  H   pos: ( -0.723877  1.426826  0.048765)  bare sigma:           8.41
             2.8219         -7.8556        -12.1846
            -7.2865          4.4352         12.7901
           -12.7150         14.2969         17.9717

     Atom 57  H   pos: ( -0.732711  1.218913 -0.055934)  bare sigma:          20.15
            17.2803          5.6240         -2.0852
             5.0726         25.8272         -1.8019
            -2.6629         -2.3779         17.3467

     Atom 58  O   pos: (  0.352644 -0.481595  2.113355)  bare sigma:          70.61
            67.9853          2.1771          2.3743
             4.3064         76.9102         -0.8982
             1.9508         -1.6896         66.9475

     Atom 59  H   pos: (  0.231056  0.340092  0.117491)  bare sigma:          15.20
             5.9385          3.3474          0.3929
             3.5819         23.8589         -9.0784
            -0.7107        -11.0175         15.7983

     Atom 60  H   pos: (  0.474274 -0.404643  2.143674)  bare sigma:          14.93
            22.1458         12.5121          5.1441
            11.8474         15.1004          3.3414
             6.3041          3.8234          7.5496

     Atom 61  O   pos: ( -0.190539  0.115604  2.061701)  bare sigma:          65.88
            62.7731         -2.4079         -2.8065
            -1.8340         62.8415         -3.0074
            -2.2919         -0.9686         72.0188

     Atom 62  H   pos: ( -0.378112  1.086879  0.085499)  bare sigma:           9.79
             5.4955         -5.8371        -14.0118
            -6.1578          1.0557          8.8946
           -15.2880          9.0806         22.8043

     Atom 63  H   pos: ( -0.162826  1.070845  0.005382)  bare sigma:          17.21
            26.7786          1.7599          5.7176
             2.2685         11.0814          1.2616
             6.6630          1.2515         13.7575

     Atom 64  O   pos: (  0.074645  1.085641  0.203941)  bare sigma:          73.12
            64.5796          6.7454         -0.8362
             6.0293         80.8371         -2.4703
             0.3969         -0.8123         73.9420

     Atom 65  H   pos: ( -0.896434  1.240134  0.234236)  bare sigma:          15.35
             6.3209          5.7585         -0.1234
             5.7766         31.1653          0.8758
             0.1811          2.7920          8.5731

     Atom 66  H   pos: (  0.055268  1.014803  0.333457)  bare sigma:          13.37
             2.9164          4.1658         -3.9255
             4.2511         13.4950        -12.6875
            -4.2217        -13.4846         23.6981

     Atom 67  O   pos: (  0.067038  0.139224  1.667727)  bare sigma:          68.18
            71.0864          4.4648          3.7650
             3.8809         64.7173         -0.0789
             5.9087          0.6462         68.7415

     Atom 68  H   pos: (  0.008639  0.136351  1.527480)  bare sigma:          11.59
            10.1467          2.6338         12.7652
             2.5247          0.2483          1.1153
            14.7552          1.3556         24.3728

     Atom 69  H   pos: (  0.202005  0.198289  1.654324)  bare sigma:          14.95
            27.1549         11.4195         -1.2596
            11.5806         10.9431         -0.6161
            -2.0747         -1.2182          6.7442

     Atom 70  O   pos: (  0.638216  0.169388  0.212862)  bare sigma:          66.61
            56.1594          1.0166          0.3063
             3.1851         70.4391          6.2018
             2.0801          2.0659         73.2260

     Atom 71  H   pos: (  0.631309  0.058196  0.311689)  bare sigma:          13.52
             2.4578          1.1502         -1.2895
             0.6994         19.6567        -15.0396
            -0.6255        -14.5937         18.4309

     Atom 72  H   pos: (  0.577689  0.114416  0.088059)  bare sigma:          12.95
             6.8396          4.0782          9.5517
             5.0917          6.2611         10.9707
             9.3182          8.4487         25.7411

     Atom 73  Ca  pos: (  0.381394  0.390102  0.914896)  bare sigma:         104.75
           104.7600         -3.3670         -5.5840
            -3.1846        110.0434          0.3092
            -4.8683          0.0303         99.4352

     Atom 74  Si  pos: ( -0.084295  0.368382  0.738860)  bare sigma:         -28.60
           -26.6193          2.5679          1.3237
             2.7712        -32.1160          0.3943
             0.9775          0.9821        -27.0515

     Atom 75  O   pos: ( -0.321916  0.333954  0.766524)  bare sigma:          34.12
            34.2051         -4.4634         -4.6964
            -6.1445         29.2857          0.0086
            -7.2868         -0.8423         38.8590

     Atom 76  O   pos: (  0.024295  0.484780  0.919611)  bare sigma:          31.14
            26.2565          1.7746         -1.1479
             2.8373         27.8871          3.1006
             0.3705          3.3718         39.2662

     Atom 77  O   pos: (  0.002759  0.137130  0.725663)  bare sigma:          50.91
            46.3388         -5.9370         -0.5223
            -6.6524         58.6743         -0.9404
            -0.6864          0.4328         47.7218

     Atom 78  O   pos: ( -0.040424  0.468961  0.521197)  bare sigma:          36.57
            49.7025         -3.3727          1.9032
            -2.8854         33.6407          1.2659
             1.9561         -0.6021         26.3707

     Atom 79  Ca  pos: (  0.042970  0.841126  0.905824)  bare sigma:         103.48
           105.3482         -3.3109         -1.6937
            -2.7894        108.2011         -2.9229
            -1.8475         -2.5770         96.8814

     Atom 80  Si  pos: ( -0.476472  0.875549  0.730650)  bare sigma:         -28.37
           -29.0020          1.8087         -2.0774
             1.6775        -30.8148          1.7415
            -2.9040          1.7167        -25.2927

     Atom 81  O   pos: ( -0.622327  0.747874  0.877236)  bare sigma:          31.44
            33.4793         -1.5391         -1.2805
             0.0966         39.7029         -2.2666
             0.7224         -0.0860         21.1286

     Atom 82  O   pos: ( -0.288459  0.948440  0.868043)  bare sigma:          27.50
            31.6511         -1.9596         -1.1304
            -2.7198         32.2800         -0.1607
            -4.9456         -1.3365         18.5830

     Atom 83  O   pos: ( -0.404577  0.768790  0.527815)  bare sigma:          37.17
            28.3292         -2.1931         -2.5520
            -2.5325         47.9488         16.1044
            -1.8698         12.3239         35.2433

     Atom 84  Ca  pos: (  0.229440 -0.074414  1.199413)  bare sigma:         103.40
            96.2114          0.0126          4.8760
            -0.6114        115.9744         -0.5783
             5.3706          0.4254         98.0255

     Atom 85  Si  pos: ( -0.268191 -0.077512  1.410186)  bare sigma:         -28.04
           -27.4608          5.7309          3.3763
             5.6760        -29.7191          1.2126
             2.8156          0.9065        -26.9493

     Atom 86  O   pos: ( -0.146891  0.121242  1.342869)  bare sigma:          36.92
            26.3894          6.7512          3.8215
            10.6366         49.1238         -8.5913
             1.9240         -9.0551         35.2319

     Atom 87  O   pos: (  0.559470 -0.161447  1.255905)  bare sigma:          38.92
            46.4384          1.9789         10.7314
             0.0646         34.6242          5.4036
             9.6796          4.5908         35.7051

     Atom 88  O   pos: ( -0.331906 -0.058232  1.647175)  bare sigma:          31.58
            34.5467          4.1598          0.7937
             4.1087         41.8968          7.9330
             2.0186          4.9741         18.2985

     Atom 89  Ca  pos: ( -0.098048  0.433087  1.239297)  bare sigma:         104.20
            99.6624          0.7658         -6.7736
            -0.0333        110.2995         -5.6207
            -7.1777         -5.8546        102.6306

     Atom 90  Si  pos: (  0.377807  0.414398  1.366296)  bare sigma:         -28.29
           -28.7320          5.0903          0.7775
             5.3133        -31.6525          0.6748
             0.8154          0.1118        -24.4971

     Atom 91  O   pos: (  0.249131  0.257759  1.236934)  bare sigma:          31.26
            21.0204          1.5004          0.3046
             3.8627         47.2960          6.0994
            -1.1297          0.1413         25.4619

     Atom 92  O   pos: ( -0.438033  0.510945  1.235912)  bare sigma:          32.68
            41.5900         -1.6316          0.6246
            -2.1144         30.8479          0.3363
             3.8763          2.6115         25.6018

     Atom 93  O   pos: (  0.218791  0.604653  1.405400)  bare sigma:          45.11
            45.0440         -1.4428         -3.0644
            -0.8065         45.8937          0.1506
            -2.9418          0.0970         44.4053

     Atom 94  O   pos: ( -0.570844  0.362320  1.598769)  bare sigma:          31.21
            41.3350         -1.0470          6.2426
            -2.1304         27.7037         -1.1147
             4.2057          0.2721         24.6063

     Atom 95  Ca  pos: ( -0.714379  0.640348  1.775352)  bare sigma:         100.09
            95.7095         -0.2494         -2.3981
            -0.9563        105.6540          7.1880
            -1.2154          7.6260         98.8949

     Atom 96  Ca  pos: ( -0.286678  0.263434  1.756876)  bare sigma:         105.63
           100.3340         -3.2022          7.1328
            -3.5249        113.2156         -3.3357
             8.5096         -2.5656        103.3435

     Atom 97  Ca  pos: ( -0.368661  0.454647  0.426844)  bare sigma:          99.38
            99.6237          1.4641          6.3081
            -0.1736        105.1289          6.0788
             6.3241          7.4893         93.4010

     Atom 98  O   pos: (  0.895858 -0.521415  1.943148)  bare sigma:          41.21
            52.2892          2.1816         -2.8415
             4.5940         54.7285        -11.6321
             2.7784         -4.2495         16.6055

     Atom 99  H   pos: (  0.856357 -0.519746  2.081516)  bare sigma:          19.20
            15.9203          0.6376         -5.2994
             1.0824         16.4260         -1.6232
            -4.5304         -1.0703         25.2517

     Atom100  O   pos: ( -0.643157  0.905173  1.973407)  bare sigma:          44.10
            49.2414          1.7894         -0.6020
             3.7746         39.2193         16.0420
            -2.2914         18.4085         43.8523

     Atom101  H   pos: (  0.576662 -0.807777  1.897407)  bare sigma:          15.94
             8.9890         -1.1292          0.7925
            -0.7320         22.2598        -10.3336
             0.2875        -10.2754         16.5587

     Atom102  O   pos: (  0.575008 -0.595535  1.728001)  bare sigma:          68.76
            72.7824         -3.4431          6.7952
            -4.5003         68.3073         -2.0771
             7.0662         -1.6044         65.1916

     Atom103  H   pos: (  0.488009 -0.477928  1.729595)  bare sigma:          16.15
            18.1550        -12.5490          2.6034
           -13.6406         23.3056         -3.8273
             1.6465         -2.6470          6.9826

     Atom104  H   pos: (  0.698256 -0.560230  1.809597)  bare sigma:          11.33
            23.5673          4.3334         14.7983
             5.1524          1.7928          3.2728
            14.4579          2.6907          8.6402

     Atom105  O   pos: ( -0.189038  0.557483  1.600017)  bare sigma:          60.27
            58.6336          7.7927         -0.2318
             8.8909         65.3880          0.2789
             0.0415         -1.3066         56.8031

     Atom106  H   pos: ( -0.306326  0.627552  1.550439)  bare sigma:          16.91
            22.2389         -5.4268          5.3804
            -6.1967         16.4476         -2.4314
             5.1538         -2.2084         12.0561

     Atom107  H   pos: ( -0.095041  0.675434  1.629060)  bare sigma:           9.62
            12.4440         15.9989          2.4071
            17.8358         16.9313          2.4572
             2.3971          1.9693         -0.5120

     Atom108  O   pos: ( -0.007221  0.857171  0.528785)  bare sigma:          66.70
            64.3176          1.8658         -2.2498
             2.4343         71.5536         -3.9677
            -1.6827         -2.4071         64.2269

     Atom109  H   pos: (  0.010869  0.709377  0.509545)  bare sigma:          12.61
             3.0038         -0.3634         -0.0494
            -1.7406         33.8933          1.0252
            -0.4581          1.2481          0.9334

     Atom110  H   pos: ( -0.155939  0.858529  0.526558)  bare sigma:          14.09
            31.7154          1.3274         -0.5993
             2.5179          6.7743          0.0376
            -0.4588         -0.1920          3.7770

     Atom111  O   pos: ( -0.450833  0.696802  0.157808)  bare sigma:          70.18
            64.4994          3.1229         -2.0543
             3.6864         68.2917         -0.4696
            -3.2042         -1.4286         77.7508

     Atom112  H   pos: ( -0.454945  0.772147  0.289039)  bare sigma:          11.58
            -1.6586          0.4069          0.7426
             0.5904          6.9816          9.8064
             0.8215          7.7875         29.4170

     Atom113  H   pos: ( -0.362165  0.775555  0.072935)  bare sigma:          16.45
            14.1364          7.4189         -8.8363
             7.6419         18.2473         -7.2858
            -8.4818         -6.9551         16.9741

     Atom114  O   pos: ( -0.461155  1.169079  0.278632)  bare sigma:          67.69
            69.4417          4.6541          2.0204
             3.4550         60.5718          1.6897
             0.6318          1.6524         73.0535

     Atom115  H   pos: ( -0.356286  1.189205  0.382164)  bare sigma:          12.89
            16.8401          7.3745         13.5517
             6.0881          5.0732          4.2742
            14.2841          5.4003         16.7513

     Atom116  H   pos: ( -0.572557  1.114780  0.354627)  bare sigma:          16.57
            21.1722          4.3997         -6.6375
             4.5326         10.3791         -3.9416
            -7.5707         -4.3596         18.1494

     Diamagnetic contribution in ppm:

     Atom  1  O   pos: (  0.011132  0.533519  1.972307)  dia sigma:          18.15
            18.2309         -0.4309          0.4055
            -0.4309         17.8841          0.0489
             0.4055          0.0489         18.3237

     Atom  2  H   pos: ( -0.037662  1.479849  0.009140)  dia sigma:           0.94
             0.9406         -0.0000         -0.0000
            -0.0000          0.9406         -0.0000
            -0.0000         -0.0000          0.9406

     Atom  3  H   pos: ( -0.208646  1.555554 -0.138691)  dia sigma:           0.98
             0.9765         -0.0000         -0.0000
            -0.0000          0.9765         -0.0000
            -0.0000         -0.0000          0.9765

     Atom  4  O   pos: (  0.174944  0.076635  0.117552)  dia sigma:          18.17
            18.2719          0.0168         -0.5919
             0.0168         18.2009         -0.2991
            -0.5919         -0.2991         18.0390

     Atom  5  H   pos: (  0.116781 -0.027146  0.200810)  dia sigma:           1.02
             1.0162         -0.0000         -0.0000
            -0.0000          1.0162         -0.0000
            -0.0000         -0.0000          1.0162

     Atom  6  H   pos: (  0.405386 -0.907268  2.151348)  dia sigma:           0.94
             0.9376         -0.0000         -0.0000
            -0.0000          0.9376         -0.0000
            -0.0000         -0.0000          0.9376

     Atom  7  O   pos: ( -0.340948  1.582113  0.250559)  dia sigma:          17.99
            17.8246          0.1609         -0.2010
             0.1609         18.3118          0.4892
            -0.2010          0.4892         17.8194

     Atom  8  H   pos: ( -0.400428  1.456636  0.206336)  dia sigma:           1.03
             1.0262         -0.0000         -0.0000
            -0.0000          1.0262         -0.0000
            -0.0000         -0.0000          1.0262

     Atom  9  H   pos: ( -0.445954  1.638842  0.344937)  dia sigma:           0.91
             0.9083         -0.0000         -0.0000
            -0.0000          0.9083         -0.0000
            -0.0000         -0.0000          0.9083

     Atom 10  O   pos: (  0.011085  0.755475 -0.008461)  dia sigma:          18.30
            18.0534         -0.1026          0.3528
            -0.1026         18.8813          0.2134
             0.3528          0.2134         17.9601

     Atom 11  H   pos: (  0.093355  0.636299  0.023162)  dia sigma:           0.96
             0.9578         -0.0000         -0.0000
            -0.0000          0.9578         -0.0000
            -0.0000         -0.0000          0.9578

     Atom 12  H   pos: (  0.066239  0.870205  0.062869)  dia sigma:           1.00
             0.9990         -0.0000         -0.0000
            -0.0000          0.9990         -0.0000
            -0.0000         -0.0000          0.9990

     Atom 13  O   pos: (  0.307595  0.343479  0.478152)  dia sigma:          18.16
            18.1697         -0.1579          0.0419
            -0.1579         18.6826          0.3103
             0.0419          0.3103         17.6140

     Atom 14  H   pos: (  0.163008  0.401001  0.481914)  dia sigma:           0.86
             0.8566         -0.0000         -0.0000
            -0.0000          0.8566         -0.0000
            -0.0000         -0.0000          0.8566

     Atom 15  H   pos: (  0.290100  0.204817  0.438607)  dia sigma:           1.03
             1.0300         -0.0000         -0.0000
            -0.0000          1.0300         -0.0000
            -0.0000         -0.0000          1.0300

     Atom 16  O   pos: ( -0.429169  0.909720  1.559649)  dia sigma:          18.04
            18.6372         -0.0017          0.0644
            -0.0017         18.1430          0.0220
             0.0644          0.0220         17.3504

     Atom 17  H   pos: ( -0.552517  0.988208  1.551008)  dia sigma:           1.00
             1.0042         -0.0000         -0.0000
            -0.0000          1.0042         -0.0000
            -0.0000         -0.0000          1.0042

     Atom 18  H   pos: ( -0.328398  1.023088  1.567040)  dia sigma:           0.91
             0.9119         -0.0000         -0.0000
            -0.0000          0.9119         -0.0000
            -0.0000         -0.0000          0.9119

     Atom 19  O   pos: ( -0.212479  1.309020  0.540015)  dia sigma:          18.16
            18.4636         -0.2813          0.0770
            -0.2813         18.3128         -0.3938
             0.0770         -0.3938         17.7092

     Atom 20  H   pos: ( -0.236738  1.437359  0.472242)  dia sigma:           0.99
             0.9870         -0.0000         -0.0000
            -0.0000          0.9870         -0.0000
            -0.0000         -0.0000          0.9870

     Atom 21  H   pos: ( -0.064775  1.298186  0.534349)  dia sigma:           0.97
             0.9693         -0.0000         -0.0000
            -0.0000          0.9693         -0.0000
            -0.0000         -0.0000          0.9693

     Atom 22  O   pos: ( -0.272908  0.819165  1.976597)  dia sigma:          18.13
            18.2849         -0.2143          0.1766
            -0.2143         17.5997         -0.2006
             0.1766         -0.2006         18.4992

     Atom 23  H   pos: ( -0.373023  1.720598  0.023461)  dia sigma:           0.99
             0.9852         -0.0000         -0.0000
            -0.0000          0.9852         -0.0000
            -0.0000         -0.0000          0.9852

     Atom 24  H   pos: ( -0.420740  0.855093  1.959346)  dia sigma:           0.89
             0.8939         -0.0000         -0.0000
            -0.0000          0.8939         -0.0000
            -0.0000         -0.0000          0.8939

     Atom 25  Ca  pos: ( -0.233540  1.291356  0.899983)  dia sigma:          -4.22
            -4.2072         -0.0019          0.0148
            -0.0019         -4.2406          0.0085
             0.0148          0.0085         -4.2068

     Atom 26  Si  pos: ( -0.723061  1.266474  0.745492)  dia sigma:           1.97
             1.9548         -0.0258          0.0099
            -0.0258          1.9686         -0.0085
             0.0099         -0.0085          1.9719

     Atom 27  O   pos: ( -0.897208  1.192818  0.894730)  dia sigma:          17.82
            17.9078          0.0578         -0.1234
             0.0578         17.7111         -0.0726
            -0.1234         -0.0726         17.8360

     Atom 28  O   pos: ( -0.575348  1.417374  0.861222)  dia sigma:          17.78
            17.7724          0.1039          0.1062
             0.1039         17.8241          0.0763
             0.1062          0.0763         17.7456

     Atom 29  O   pos: ( -0.600637  1.076941  0.653775)  dia sigma:          18.37
            18.2748         -0.3197          0.0036
            -0.3197         18.5861          0.0158
             0.0036          0.0158         18.2351

     Atom 30  O   pos: ( -0.826221  1.371613  0.549458)  dia sigma:          18.42
            18.2894         -0.0024          0.1518
            -0.0024         18.5236         -0.3100
             0.1518         -0.3100         18.4511

     Atom 31  Ca  pos: (  0.688714 -0.073460  0.829191)  dia sigma:          -4.23
            -4.2396          0.0090         -0.0016
             0.0090         -4.2421          0.0084
            -0.0016          0.0084         -4.2049

     Atom 32  Si  pos: (  0.167899 -0.040568  0.757723)  dia sigma:           1.94
             1.9236         -0.0294          0.0034
            -0.0294          1.9644          0.0099
             0.0034          0.0099          1.9369

     Atom 33  O   pos: (  0.046284 -0.192296  0.900569)  dia sigma:          17.75
            17.7444          0.0817         -0.1309
             0.0817         17.6605         -0.0789
            -0.1309         -0.0789         17.8466

     Atom 34  O   pos: (  0.364721  0.034456  0.874802)  dia sigma:          17.80
            17.8965          0.0430          0.1593
             0.0430         17.7405          0.0562
             0.1593          0.0562         17.7542

     Atom 35  O   pos: (  0.221428 -0.115978  0.529457)  dia sigma:          18.22
            18.1644         -0.1956         -0.2489
            -0.1956         18.0823          0.1721
            -0.2489          0.1721         18.4145

     Atom 36  Ca  pos: ( -0.420193  0.865564  1.189830)  dia sigma:          -4.21
            -4.2185          0.0025          0.0070
             0.0025         -4.2136          0.0011
             0.0070          0.0011         -4.2127

     Atom 37  Si  pos: (  0.104520  0.831430  1.386933)  dia sigma:           1.92
             1.9048         -0.0576          0.0037
            -0.0576          1.9682          0.0150
             0.0037          0.0150          1.8782

     Atom 38  O   pos: ( -0.738759  0.993553  1.289579)  dia sigma:          17.80
            17.8201          0.1223         -0.1476
             0.1223         17.7779         -0.0753
            -0.1476         -0.0753         17.7981

     Atom 39  O   pos: ( -0.084207  0.789892  1.240730)  dia sigma:          17.82
            17.8826          0.0402          0.1746
             0.0402         17.7150          0.0743
             0.1746          0.0743         17.8544

     Atom 40  O   pos: ( -0.949063  0.869680  1.628363)  dia sigma:          17.74
            17.6318          0.0835         -0.0892
             0.0835         17.6038         -0.0412
            -0.0892         -0.0412         17.9737

     Atom 41  Ca  pos: (  0.525024 -0.514734  1.201080)  dia sigma:          -4.21
            -4.2276          0.0039          0.0112
             0.0039         -4.2180          0.0084
             0.0112          0.0084         -4.1743

     Atom 42  Si  pos: (  0.008224 -0.481139  1.377576)  dia sigma:           1.96
             1.9549         -0.0409         -0.0152
            -0.0409          1.9975          0.0241
            -0.0152          0.0241          1.9234

     Atom 43  O   pos: ( -0.370035  1.218728  1.210192)  dia sigma:          17.87
            17.8878          0.0953          0.1368
             0.0953         17.8444          0.1219
             0.1368          0.1219         17.8660

     Atom 44  O   pos: (  0.217586 -0.413445  1.277062)  dia sigma:          17.85
            17.9565          0.1498         -0.0392
             0.1498         17.7288         -0.0177
            -0.0392         -0.0177         17.8519

     Atom 45  O   pos: ( -0.090806 -0.254528  1.427154)  dia sigma:          18.36
            18.3375         -0.2811          0.0455
            -0.2811         18.5888          0.0386
             0.0455          0.0386         18.1414

     Atom 46  O   pos: (  0.037523 -0.590054  1.588255)  dia sigma:          17.81
            17.6322          0.0509          0.0776
             0.0509         17.8892         -0.1196
             0.0776         -0.1196         17.9221

     Atom 47  Ca  pos: (  0.161681 -0.725354  1.866493)  dia sigma:          -4.23
            -4.2131          0.0255          0.0055
             0.0255         -4.2274          0.0018
             0.0055          0.0018         -4.2431

     Atom 48  Ca  pos: ( -0.022439 -0.226561  1.780678)  dia sigma:          -4.22
            -4.1989         -0.0079         -0.0123
            -0.0079         -4.2125          0.0245
            -0.0123          0.0245         -4.2352

     Atom 49  Si  pos: ( -0.819367  1.586553  0.424962)  dia sigma:           1.91
             1.9164         -0.0339         -0.0178
            -0.0339          1.9371         -0.0367
            -0.0178         -0.0367          1.8866

     Atom 50  O   pos: ( -0.856378  1.520459  0.197978)  dia sigma:          17.73
            17.6421         -0.0074          0.0241
            -0.0074         17.6192          0.2184
             0.0241          0.2184         17.9142

     Atom 51  O   pos: (  0.614156 -0.119899  0.490245)  dia sigma:          17.70
            17.8202          0.1706          0.0571
             0.1706         17.6345          0.0123
             0.0571          0.0123         17.6500

     Atom 52  O   pos: (  0.328396 -0.265733  1.664190)  dia sigma:          18.03
            17.9775          0.4273          0.1028
             0.4273         17.8264          0.3445
             0.1028          0.3445         18.2778

     Atom 53  H   pos: (  0.313536 -0.319027  1.527464)  dia sigma:           0.99
             0.9920         -0.0000         -0.0000
            -0.0000          0.9920         -0.0000
            -0.0000         -0.0000          0.9920

     Atom 54  H   pos: (  0.452331 -0.177557  1.661335)  dia sigma:           0.90
             0.8980         -0.0000         -0.0000
            -0.0000          0.8980         -0.0000
            -0.0000         -0.0000          0.8980

     Atom 55  O   pos: ( -0.560692  0.421980  2.022690)  dia sigma:          18.01
            17.6066          0.3382         -0.2811
             0.3382         18.5834          0.2195
            -0.2811          0.2195         17.8354

     Atom 56  H   pos: ( -0.723877  1.426826  0.048765)  dia sigma:           0.84
             0.8394         -0.0000         -0.0000
            -0.0000          0.8394         -0.0000
            -0.0000         -0.0000          0.8394

     Atom 57  H   pos: ( -0.732711  1.218913 -0.055934)  dia sigma:           1.05
             1.0544         -0.0000         -0.0000
            -0.0000          1.0544         -0.0000
            -0.0000         -0.0000          1.0544

     Atom 58  O   pos: (  0.352644 -0.481595  2.113355)  dia sigma:          18.19
            18.2477          0.4985          0.1192
             0.4985         18.2776         -0.4139
             0.1192         -0.4139         18.0365

     Atom 59  H   pos: (  0.231056  0.340092  0.117491)  dia sigma:           0.99
             0.9853         -0.0000         -0.0000
            -0.0000          0.9853         -0.0000
            -0.0000         -0.0000          0.9853

     Atom 60  H   pos: (  0.474274 -0.404643  2.143674)  dia sigma:           0.98
             0.9780         -0.0000         -0.0000
            -0.0000          0.9780         -0.0000
            -0.0000         -0.0000          0.9780

     Atom 61  O   pos: ( -0.190539  0.115604  2.061701)  dia sigma:          18.15
            18.7564          0.0809         -0.0845
             0.0809         17.6052          0.2396
            -0.0845          0.2396         18.0996

     Atom 62  H   pos: ( -0.378112  1.086879  0.085499)  dia sigma:           0.90
             0.8965         -0.0000         -0.0000
            -0.0000          0.8965         -0.0000
            -0.0000         -0.0000          0.8965

     Atom 63  H   pos: ( -0.162826  1.070845  0.005382)  dia sigma:           1.02
             1.0160         -0.0000         -0.0000
            -0.0000          1.0160         -0.0000
            -0.0000         -0.0000          1.0160

     Atom 64  O   pos: (  0.074645  1.085641  0.203941)  dia sigma:          18.18
            17.5076          0.2606         -0.0614
             0.2606         18.6928         -0.1943
            -0.0614         -0.1943         18.3255

     Atom 65  H   pos: ( -0.896434  1.240134  0.234236)  dia sigma:           0.98
             0.9805         -0.0000         -0.0000
            -0.0000          0.9805         -0.0000
            -0.0000         -0.0000          0.9805

     Atom 66  H   pos: (  0.055268  1.014803  0.333457)  dia sigma:           0.95
             0.9455         -0.0000         -0.0000
            -0.0000          0.9455         -0.0000
            -0.0000         -0.0000          0.9455

     Atom 67  O   pos: (  0.067038  0.139224  1.667727)  dia sigma:          18.07
            18.4195          0.3725          0.2407
             0.3725         17.5906         -0.0158
             0.2407         -0.0158         18.1869

     Atom 68  H   pos: (  0.008639  0.136351  1.527480)  dia sigma:           0.92
             0.9167         -0.0000         -0.0000
            -0.0000          0.9167         -0.0000
            -0.0000         -0.0000          0.9167

     Atom 69  H   pos: (  0.202005  0.198289  1.654324)  dia sigma:           0.97
             0.9679         -0.0000         -0.0000
            -0.0000          0.9679         -0.0000
            -0.0000         -0.0000          0.9679

     Atom 70  O   pos: (  0.638216  0.169388  0.212862)  dia sigma:          18.23
            17.6919          0.1687          0.3162
             0.1687         18.2844         -0.2028
             0.3162         -0.2028         18.7114

     Atom 71  H   pos: (  0.631309  0.058196  0.311689)  dia sigma:           0.96
             0.9560         -0.0000         -0.0000
            -0.0000          0.9560         -0.0000
            -0.0000         -0.0000          0.9560

     Atom 72  H   pos: (  0.577689  0.114416  0.088059)  dia sigma:           0.94
             0.9434         -0.0000         -0.0000
            -0.0000          0.9434         -0.0000
            -0.0000         -0.0000          0.9434

     Atom 73  Ca  pos: (  0.381394  0.390102  0.914896)  dia sigma:          -4.22
            -4.2236          0.0024          0.0188
             0.0024         -4.2393          0.0039
             0.0188          0.0039         -4.1985

     Atom 74  Si  pos: ( -0.084295  0.368382  0.738860)  dia sigma:           1.97
             1.9523         -0.0315         -0.0082
            -0.0315          2.0068         -0.0026
            -0.0082         -0.0026          1.9429

     Atom 75  O   pos: ( -0.321916  0.333954  0.766524)  dia sigma:          17.73
            17.8898          0.0546         -0.0155
             0.0546         17.6315         -0.0565
            -0.0155         -0.0565         17.6687

     Atom 76  O   pos: (  0.024295  0.484780  0.919611)  dia sigma:          17.80
            17.7801          0.0521          0.1008
             0.0521         17.7600          0.1332
             0.1008          0.1332         17.8623

     Atom 77  O   pos: (  0.002759  0.137130  0.725663)  dia sigma:          18.51
            18.5331         -0.2578          0.0161
            -0.2578         18.7728          0.0278
             0.0161          0.0278         18.2147

     Atom 78  O   pos: ( -0.040424  0.468961  0.521197)  dia sigma:          17.75
            17.7282          0.0270         -0.1097
             0.0270         17.6561         -0.1383
            -0.1097         -0.1383         17.8750

     Atom 79  Ca  pos: (  0.042970  0.841126  0.905824)  dia sigma:          -4.23
            -4.2363          0.0087          0.0077
             0.0087         -4.2406          0.0087
             0.0077          0.0087         -4.2048

     Atom 80  Si  pos: ( -0.476472  0.875549  0.730650)  dia sigma:           1.94
             1.9403         -0.0201          0.0185
            -0.0201          1.9663         -0.0163
             0.0185         -0.0163          1.9029

     Atom 81  O   pos: ( -0.622327  0.747874  0.877236)  dia sigma:          17.75
            17.7186          0.0789         -0.1339
             0.0789         17.7181         -0.0857
            -0.1339         -0.0857         17.8058

     Atom 82  O   pos: ( -0.288459  0.948440  0.868043)  dia sigma:          17.84
            17.9226          0.0469          0.1666
             0.0469         17.7674          0.0593
             0.1666          0.0593         17.8305

     Atom 83  O   pos: ( -0.404577  0.768790  0.527815)  dia sigma:          17.84
            17.7658          0.0156         -0.0818
             0.0156         17.7208          0.1094
            -0.0818          0.1094         18.0229

     Atom 84  Ca  pos: (  0.229440 -0.074414  1.199413)  dia sigma:          -4.20
            -4.1893         -0.0086         -0.0090
            -0.0086         -4.2463          0.0060
            -0.0090          0.0060         -4.1767

     Atom 85  Si  pos: ( -0.268191 -0.077512  1.410186)  dia sigma:           1.93
             1.9339         -0.0511         -0.0194
            -0.0511          1.9433         -0.0037
            -0.0194         -0.0037          1.9031

     Atom 86  O   pos: ( -0.146891  0.121242  1.342869)  dia sigma:          17.70
            17.6904          0.1470         -0.0068
             0.1470         17.7554         -0.0131
            -0.0068         -0.0131         17.6540

     Atom 87  O   pos: (  0.559470 -0.161447  1.255905)  dia sigma:          17.72
            17.7696          0.0635          0.1442
             0.0635         17.6325          0.0669
             0.1442          0.0669         17.7681

     Atom 88  O   pos: ( -0.331906 -0.058232  1.647175)  dia sigma:          17.66
            17.6208          0.0373         -0.0490
             0.0373         17.4910          0.0014
            -0.0490          0.0014         17.8712

     Atom 89  Ca  pos: ( -0.098048  0.433087  1.239297)  dia sigma:          -4.21
            -4.1997          0.0013          0.0202
             0.0013         -4.2319          0.0157
             0.0202          0.0157         -4.1868

     Atom 90  Si  pos: (  0.377807  0.414398  1.366296)  dia sigma:           1.94
             1.9489         -0.0477         -0.0075
            -0.0477          1.9718          0.0012
            -0.0075          0.0012          1.9000

     Atom 91  O   pos: (  0.249131  0.257759  1.236934)  dia sigma:          17.78
            17.7706          0.0933          0.1206
             0.0933         17.7678          0.0780
             0.1206          0.0780         17.7890

     Atom 92  O   pos: ( -0.438033  0.510945  1.235912)  dia sigma:          17.74
            17.7845          0.0844         -0.1484
             0.0844         17.6543         -0.0627
            -0.1484         -0.0627         17.7861

     Atom 93  O   pos: (  0.218791  0.604653  1.405400)  dia sigma:          18.35
            18.3490         -0.2821          0.0152
            -0.2821         18.5714          0.0190
             0.0152          0.0190         18.1167

     Atom 94  O   pos: ( -0.570844  0.362320  1.598769)  dia sigma:          17.71
            17.6094          0.0437          0.0209
             0.0437         17.6208         -0.0789
             0.0209         -0.0789         17.9127

     Atom 95  Ca  pos: ( -0.714379  0.640348  1.775352)  dia sigma:          -4.20
            -4.1725          0.0248         -0.0034
             0.0248         -4.2155         -0.0202
            -0.0034         -0.0202         -4.2053

     Atom 96  Ca  pos: ( -0.286678  0.263434  1.756876)  dia sigma:          -4.22
            -4.2092          0.0063         -0.0289
             0.0063         -4.2463          0.0125
            -0.0289          0.0125         -4.2100

     Atom 97  Ca  pos: ( -0.368661  0.454647  0.426844)  dia sigma:          -4.20
            -4.2083         -0.0034         -0.0136
            -0.0034         -4.2057         -0.0227
            -0.0136         -0.0227         -4.1845

     Atom 98  O   pos: (  0.895858 -0.521415  1.943148)  dia sigma:          17.75
            17.5450         -0.0342         -0.2327
            -0.0342         17.3359         -0.0014
            -0.2327         -0.0014         18.3585

     Atom 99  H   pos: (  0.856357 -0.519746  2.081516)  dia sigma:           1.08
             1.0775         -0.0000         -0.0000
            -0.0000          1.0775         -0.0000
            -0.0000         -0.0000          1.0775

     Atom100  O   pos: ( -0.643157  0.905173  1.973407)  dia sigma:          17.77
            17.5532         -0.1164          0.0268
            -0.1164         17.9880         -0.3964
             0.0268         -0.3964         17.7744

     Atom101  H   pos: (  0.576662 -0.807777  1.897407)  dia sigma:           1.02
             1.0197         -0.0000         -0.0000
            -0.0000          1.0197         -0.0000
            -0.0000         -0.0000          1.0197

     Atom102  O   pos: (  0.575008 -0.595535  1.728001)  dia sigma:          17.99
            18.3194         -0.3225          0.3708
            -0.3225         18.0837          0.0799
             0.3708          0.0799         17.5634

     Atom103  H   pos: (  0.488009 -0.477928  1.729595)  dia sigma:           1.01
             1.0094         -0.0000         -0.0000
            -0.0000          1.0094         -0.0000
            -0.0000         -0.0000          1.0094

     Atom104  H   pos: (  0.698256 -0.560230  1.809597)  dia sigma:           0.91
             0.9095         -0.0000         -0.0000
            -0.0000          0.9095         -0.0000
            -0.0000         -0.0000          0.9095

     Atom105  O   pos: ( -0.189038  0.557483  1.600017)  dia sigma:          18.18
            18.6146         -0.0273          0.4254
            -0.0273         18.2454         -0.0301
             0.4254         -0.0301         17.6850

     Atom106  H   pos: ( -0.306326  0.627552  1.550439)  dia sigma:           1.02
             1.0238         -0.0000         -0.0000
            -0.0000          1.0238         -0.0000
            -0.0000         -0.0000          1.0238

     Atom107  H   pos: ( -0.095041  0.675434  1.629060)  dia sigma:           0.89
             0.8909         -0.0000         -0.0000
            -0.0000          0.8909         -0.0000
            -0.0000         -0.0000          0.8909

     Atom108  O   pos: ( -0.007221  0.857171  0.528785)  dia sigma:          17.98
            18.3243         -0.2444         -0.0193
            -0.2444         18.2146          0.0795
            -0.0193          0.0795         17.4140

     Atom109  H   pos: (  0.010869  0.709377  0.509545)  dia sigma:           0.94
             0.9402         -0.0000         -0.0000
            -0.0000          0.9402         -0.0000
            -0.0000         -0.0000          0.9402

     Atom110  H   pos: ( -0.155939  0.858529  0.526558)  dia sigma:           0.97
             0.9677         -0.0000         -0.0000
            -0.0000          0.9677         -0.0000
            -0.0000         -0.0000          0.9677

     Atom111  O   pos: ( -0.450833  0.696802  0.157808)  dia sigma:          18.14
            17.8459          0.3472         -0.4452
             0.3472         18.0334          0.0783
            -0.4452          0.0783         18.5366

     Atom112  H   pos: ( -0.454945  0.772147  0.289039)  dia sigma:           0.91
             0.9124         -0.0000         -0.0000
            -0.0000          0.9124         -0.0000
            -0.0000         -0.0000          0.9124

     Atom113  H   pos: ( -0.362165  0.775555  0.072935)  dia sigma:           1.01
             1.0075         -0.0000         -0.0000
            -0.0000          1.0075         -0.0000
            -0.0000         -0.0000          1.0075

     Atom114  O   pos: ( -0.461155  1.169079  0.278632)  dia sigma:          18.22
            18.7049          0.4230          0.0071
             0.4230         17.6662         -0.0746
             0.0071         -0.0746         18.2803

     Atom115  H   pos: ( -0.356286  1.189205  0.382164)  dia sigma:           0.96
             0.9559         -0.0000         -0.0000
            -0.0000          0.9559         -0.0000
            -0.0000         -0.0000          0.9559

     Atom116  H   pos: ( -0.572557  1.114780  0.354627)  dia sigma:           1.01
             1.0114         -0.0000         -0.0000
            -0.0000          1.0114         -0.0000
            -0.0000         -0.0000          1.0114

     Paramagnetic contribution in ppm:

     Atom  1  O   pos: (  0.011132  0.533519  1.972307)  para sigma:         -28.34
           -19.6530         -7.6581          1.0010
            -0.7040        -41.0390          2.9294
             2.0179          0.0533        -24.3190

     Atom  2  H   pos: ( -0.037662  1.479849  0.009140)  para sigma:           0.00
             0.0000          0.0000          0.0000
             0.0000          0.0000          0.0000
             0.0000          0.0000          0.0000

     Atom  3  H   pos: ( -0.208646  1.555554 -0.138691)  para sigma:           0.00
             0.0000          0.0000          0.0000
             0.0000          0.0000          0.0000
             0.0000          0.0000          0.0000

     Atom  4  O   pos: (  0.174944  0.076635  0.117552)  para sigma:         -27.23
           -24.3298         -0.2558        -12.9325
            -0.9180        -28.5354         -8.1004
           -12.6027        -10.2866        -28.8242

     Atom  5  H   pos: (  0.116781 -0.027146  0.200810)  para sigma:           0.00
             0.0000          0.0000          0.0000
             0.0000          0.0000          0.0000
             0.0000          0.0000          0.0000

     Atom  6  H   pos: (  0.405386 -0.907268  2.151348)  para sigma:           0.00
             0.0000          0.0000          0.0000
             0.0000          0.0000          0.0000
             0.0000          0.0000          0.0000

     Atom  7  O   pos: ( -0.340948  1.582113  0.250559)  para sigma:         -29.82
           -35.2892         -4.3608        -14.1204
            -3.5293        -29.4964          6.0003
           -13.8937          9.0728        -24.6662

     Atom  8  H   pos: ( -0.400428  1.456636  0.206336)  para sigma:           0.00
             0.0000          0.0000          0.0000
             0.0000          0.0000          0.0000
             0.0000          0.0000          0.0000

     Atom  9  H   pos: ( -0.445954  1.638842  0.344937)  para sigma:           0.00
             0.0000          0.0000          0.0000
             0.0000          0.0000          0.0000
             0.0000          0.0000          0.0000

     Atom 10  O   pos: (  0.011085  0.755475 -0.008461)  para sigma:         -25.19
           -32.0345         -7.9376         11.4066
           -10.4311        -16.1024          8.9026
            11.4568         18.7177        -27.4384

     Atom 11  H   pos: (  0.093355  0.636299  0.023162)  para sigma:           0.00
             0.0000          0.0000          0.0000
             0.0000          0.0000          0.0000
             0.0000          0.0000          0.0000

     Atom 12  H   pos: (  0.066239  0.870205  0.062869)  para sigma:           0.00
             0.0000          0.0000          0.0000
             0.0000          0.0000          0.0000
             0.0000          0.0000          0.0000

     Atom 13  O   pos: (  0.307595  0.343479  0.478152)  para sigma:         -37.18
           -11.6990         -8.7800         -4.9876
            -3.1502        -52.3201         -0.1990
            -6.3367         -0.9246        -47.5247

     Atom 14  H   pos: (  0.163008  0.401001  0.481914)  para sigma:           0.00
             0.0000          0.0000          0.0000
             0.0000          0.0000          0.0000
             0.0000          0.0000          0.0000

     Atom 15  H   pos: (  0.290100  0.204817  0.438607)  para sigma:           0.00
             0.0000          0.0000          0.0000
             0.0000          0.0000          0.0000
             0.0000          0.0000          0.0000

     Atom 16  O   pos: ( -0.429169  0.909720  1.559649)  para sigma:         -31.13
           -18.7796          8.6382          5.2995
             3.0819        -31.1863          3.7557
            10.4088          8.0946        -43.4252

     Atom 17  H   pos: ( -0.552517  0.988208  1.551008)  para sigma:           0.00
             0.0000          0.0000          0.0000
             0.0000          0.0000          0.0000
             0.0000          0.0000          0.0000

     Atom 18  H   pos: ( -0.328398  1.023088  1.567040)  para sigma:           0.00
             0.0000          0.0000          0.0000
             0.0000          0.0000          0.0000
             0.0000          0.0000          0.0000

     Atom 19  O   pos: ( -0.212479  1.309020  0.540015)  para sigma:         -32.83
           -22.8978         -1.0384          9.3379
            -0.6008        -39.2998         -3.9648
            14.2097         -7.4354        -36.2887

     Atom 20  H   pos: ( -0.236738  1.437359  0.472242)  para sigma:           0.00
             0.0000          0.0000          0.0000
             0.0000          0.0000          0.0000
             0.0000          0.0000          0.0000

     Atom 21  H   pos: ( -0.064775  1.298186  0.534349)  para sigma:           0.00
             0.0000          0.0000          0.0000
             0.0000          0.0000          0.0000
             0.0000          0.0000          0.0000

     Atom 22  O   pos: ( -0.272908  0.819165  1.976597)  para sigma:         -45.38
           -30.5775         -6.1814          2.8051
            -6.4099        -54.2550         -5.8769
             5.1843         -6.8426        -51.3043

     Atom 23  H   pos: ( -0.373023  1.720598  0.023461)  para sigma:           0.00
             0.0000          0.0000          0.0000
             0.0000          0.0000          0.0000
             0.0000          0.0000          0.0000

     Atom 24  H   pos: ( -0.420740  0.855093  1.959346)  para sigma:           0.00
             0.0000          0.0000          0.0000
             0.0000          0.0000          0.0000
             0.0000          0.0000          0.0000

     Atom 25  Ca  pos: ( -0.233540  1.291356  0.899983)  para sigma:        -488.50
          -503.0193          0.2777        -19.6568
            -0.2757       -464.4370        -10.6054
           -19.4957        -12.8138       -498.0565

     Atom 26  Si  pos: ( -0.723061  1.266474  0.745492)  para sigma:        -400.54
          -388.8432         21.4960        -11.7442
            20.1231       -405.8869         10.7844
            -2.4517          4.9982       -406.8838

     Atom 27  O   pos: ( -0.897208  1.192818  0.894730)  para sigma:        -102.66
           -92.6718          1.7148         -3.4970
             0.7285        -90.9858         -2.9274
             2.5481         -0.3725       -124.3169

     Atom 28  O   pos: ( -0.575348  1.417374  0.861222)  para sigma:        -101.86
          -115.0385          2.5650         -0.0385
             9.3822        -69.6577         -2.3374
            -4.7789         -9.0899       -120.8722

     Atom 29  O   pos: ( -0.600637  1.076941  0.653775)  para sigma:         -62.85
           -68.7651        -23.1718         -2.9769
           -22.3220        -49.4388          2.5276
            -2.5756          2.6662        -70.3579

     Atom 30  O   pos: ( -0.826221  1.371613  0.549458)  para sigma:         -68.91
           -78.0380         -5.6482          9.5608
            -3.3289        -67.4060        -19.1252
             9.2185        -18.5439        -61.2851

     Atom 31  Ca  pos: (  0.688714 -0.073460  0.829191)  para sigma:        -448.23
          -440.3216         -8.5603          5.5407
            -9.0701       -450.3485          7.8549
             3.7434          8.9072       -454.0050

     Atom 32  Si  pos: (  0.167899 -0.040568  0.757723)  para sigma:        -399.50
          -395.8977         27.8263         -3.2498
            22.7184       -402.2376         -5.0628
            -0.4464         -6.7200       -400.3767

     Atom 33  O   pos: (  0.046284 -0.192296  0.900569)  para sigma:        -101.02
          -114.8592          2.2496          8.6770
             7.2477        -75.1257         -0.6804
             9.7038          9.5079       -113.0630

     Atom 34  O   pos: (  0.364721  0.034456  0.874802)  para sigma:        -106.28
           -86.2930         -5.6501          1.4059
            -7.8326       -107.6254          5.8324
            -5.2423          3.9402       -124.9313

     Atom 35  O   pos: (  0.221428 -0.115978  0.529457)  para sigma:         -63.45
           -67.4156         -8.4416         -9.5663
           -13.3434        -68.8687         13.3284
            -9.9436         10.9940        -54.0565

     Atom 36  Ca  pos: ( -0.420193  0.865564  1.189830)  para sigma:        -479.42
          -481.6077        -18.7822         -9.3148
           -17.2682       -472.1453         -2.6592
            -8.8816         -1.5149       -484.4952

     Atom 37  Si  pos: (  0.104520  0.831430  1.386933)  para sigma:        -406.12
          -396.5513         38.7362         -5.8967
            41.9819       -438.3963         -4.9074
            -7.1005         -2.8777       -383.4050

     Atom 38  O   pos: ( -0.738759  0.993553  1.289579)  para sigma:         -95.78
           -97.2519         11.9099        -10.8713
            12.8923        -76.5255        -18.6978
           -10.6101        -17.8062       -113.5515

     Atom 39  O   pos: ( -0.084207  0.789892  1.240730)  para sigma:        -106.19
           -96.2835         -5.3029          8.3284
            -5.4472       -114.7107         -3.3285
             1.4434          0.2129       -107.5718

     Atom 40  O   pos: ( -0.949063  0.869680  1.628363)  para sigma:        -101.96
          -101.8616         -1.3707        -13.5984
            -1.1891        -93.9092         14.2109
            -6.0252          5.5496       -110.1137

     Atom 41  Ca  pos: (  0.525024 -0.514734  1.201080)  para sigma:        -497.61
          -495.4232        -23.8314        -10.3175
           -25.6474       -480.9699         -0.3243
            -8.1477         -1.8340       -516.4307

     Atom 42  Si  pos: (  0.008224 -0.481139  1.377576)  para sigma:        -401.82
          -399.6409         22.4435         10.5573
            23.8512       -430.8099        -12.3153
             8.9960        -14.0581       -375.0021

     Atom 43  O   pos: ( -0.370035  1.218728  1.210192)  para sigma:        -104.38
          -102.1395         -0.0171          9.4772
            -1.0500       -106.8716          4.8437
             2.3600          5.0337       -104.1187

     Atom 44  O   pos: (  0.217586 -0.413445  1.277062)  para sigma:        -110.31
           -98.5146         -6.5025        -14.3476
           -11.9545       -116.6657         -0.3283
           -15.6227         -5.3577       -115.7642

     Atom 45  O   pos: ( -0.090806 -0.254528  1.427154)  para sigma:         -75.51
           -76.0323        -11.7820         -2.3125
           -10.6337        -67.8637          6.6824
            -1.6100          6.8412        -82.6479

     Atom 46  O   pos: (  0.037523 -0.590054  1.588255)  para sigma:         -94.98
          -112.1653          5.5496         20.5681
             9.8931        -99.1216        -31.4900
            16.4241        -31.4054        -73.6657

     Atom 47  Ca  pos: (  0.161681 -0.725354  1.866493)  para sigma:        -455.52
          -466.1427        -16.6752          0.3364
           -17.3551       -452.3858          2.0998
            -0.0984          1.2342       -448.0231

     Atom 48  Ca  pos: ( -0.022439 -0.226561  1.780678)  para sigma:        -467.55
          -476.3148         11.4981         11.0356
             7.3089       -466.1653        -36.0176
            10.8296        -41.4034       -460.1762

     Atom 49  Si  pos: ( -0.819367  1.586553  0.424962)  para sigma:        -405.66
          -403.5455         22.6389         21.3446
            24.1748       -428.2214         26.9535
            18.3224         27.1913       -385.2123

     Atom 50  O   pos: ( -0.856378  1.520459  0.197978)  para sigma:         -60.16
           -78.8907         -4.5779          1.9046
            -2.6658        -71.1599          8.9272
             5.1554         14.5616        -30.4187

     Atom 51  O   pos: (  0.614156 -0.119899  0.490245)  para sigma:         -88.46
           -88.9736          6.9768         -0.3817
             6.9984       -110.0905          2.8231
             6.6824          6.3185        -66.3151

     Atom 52  O   pos: (  0.328396 -0.265733  1.664190)  para sigma:         -34.47
           -23.0942         11.9265          0.8091
            10.7474        -39.2177          8.6813
             1.6070          5.3480        -41.0861

     Atom 53  H   pos: (  0.313536 -0.319027  1.527464)  para sigma:           0.00
             0.0000          0.0000          0.0000
             0.0000          0.0000          0.0000
             0.0000          0.0000          0.0000

     Atom 54  H   pos: (  0.452331 -0.177557  1.661335)  para sigma:           0.00
             0.0000          0.0000          0.0000
             0.0000          0.0000          0.0000
             0.0000          0.0000          0.0000

     Atom 55  O   pos: ( -0.560692  0.421980  2.022690)  para sigma:         -26.32
           -39.9269         -3.0939         -6.6995
            -2.5165        -24.7046         10.6946
           -12.5510          7.4666        -14.3366

     Atom 56  H   pos: ( -0.723877  1.426826  0.048765)  para sigma:           0.00
             0.0000          0.0000          0.0000
             0.0000          0.0000          0.0000
             0.0000          0.0000          0.0000

     Atom 57  H   pos: ( -0.732711  1.218913 -0.055934)  para sigma:           0.00
             0.0000          0.0000          0.0000
             0.0000          0.0000          0.0000
             0.0000          0.0000          0.0000

     Atom 58  O   pos: (  0.352644 -0.481595  2.113355)  para sigma:         -22.03
           -26.8593         10.7059          4.1375
            16.5786         -8.4750         -5.0322
             3.1609         -6.2971        -30.7690

     Atom 59  H   pos: (  0.231056  0.340092  0.117491)  para sigma:           0.00
             0.0000          0.0000          0.0000
             0.0000          0.0000          0.0000
             0.0000          0.0000          0.0000

     Atom 60  H   pos: (  0.474274 -0.404643  2.143674)  para sigma:           0.00
             0.0000          0.0000          0.0000
             0.0000          0.0000          0.0000
             0.0000          0.0000          0.0000

     Atom 61  O   pos: ( -0.190539  0.115604  2.061701)  para sigma:         -33.21
           -34.0403         -3.3949         -7.1326
            -2.4074        -44.3702         -3.4188
            -5.8320          1.0666        -21.2125

     Atom 62  H   pos: ( -0.378112  1.086879  0.085499)  para sigma:           0.00
             0.0000          0.0000          0.0000
             0.0000          0.0000          0.0000
             0.0000          0.0000          0.0000

     Atom 63  H   pos: ( -0.162826  1.070845  0.005382)  para sigma:           0.00
             0.0000          0.0000          0.0000
             0.0000          0.0000          0.0000
             0.0000          0.0000          0.0000

     Atom 64  O   pos: (  0.074645  1.085641  0.203941)  para sigma:         -14.14
           -36.3154         14.1361         -3.1647
            12.2370          5.8273         -9.0962
            -0.8290         -5.5915        -11.9204

     Atom 65  H   pos: ( -0.896434  1.240134  0.234236)  para sigma:           0.00
             0.0000          0.0000          0.0000
             0.0000          0.0000          0.0000
             0.0000          0.0000          0.0000

     Atom 66  H   pos: (  0.055268  1.014803  0.333457)  para sigma:           0.00
             0.0000          0.0000          0.0000
             0.0000          0.0000          0.0000
             0.0000          0.0000          0.0000

     Atom 67  O   pos: (  0.067038  0.139224  1.667727)  para sigma:         -26.85
           -18.0894         10.8456         11.4195
             9.4950        -38.3162         -0.6194
            15.8307          1.9331        -24.1537

     Atom 68  H   pos: (  0.008639  0.136351  1.527480)  para sigma:           0.00
             0.0000          0.0000          0.0000
             0.0000          0.0000          0.0000
             0.0000          0.0000          0.0000

     Atom 69  H   pos: (  0.202005  0.198289  1.654324)  para sigma:           0.00
             0.0000          0.0000          0.0000
             0.0000          0.0000          0.0000
             0.0000          0.0000          0.0000

     Atom 70  O   pos: (  0.638216  0.169388  0.212862)  para sigma:         -32.34
           -57.1269          3.3457          4.3072
             8.5549        -23.8110         12.2502
             8.2321          2.7555        -16.0959

     Atom 71  H   pos: (  0.631309  0.058196  0.311689)  para sigma:           0.00
             0.0000          0.0000          0.0000
             0.0000          0.0000          0.0000
             0.0000          0.0000          0.0000

     Atom 72  H   pos: (  0.577689  0.114416  0.088059)  para sigma:           0.00
             0.0000          0.0000          0.0000
             0.0000          0.0000          0.0000
             0.0000          0.0000          0.0000

     Atom 73  Ca  pos: (  0.381394  0.390102  0.914896)  para sigma:        -473.18
          -473.6147        -20.9904        -17.6194
           -19.3467       -456.0611          2.5902
           -15.4663          1.8571       -489.8518

     Atom 74  Si  pos: ( -0.084295  0.368382  0.738860)  para sigma:        -407.51
          -397.1055         19.2338          2.5427
            22.4733       -433.4085          4.6835
             2.8645          7.4255       -392.0297

     Atom 75  O   pos: ( -0.321916  0.333954  0.766524)  para sigma:         -96.60
           -93.1564         -9.5636        -10.8496
           -13.0247       -109.8171          0.4366
           -17.4243         -2.7911        -86.8189

     Atom 76  O   pos: (  0.024295  0.484780  0.919611)  para sigma:        -105.50
          -116.6943          5.6617         -1.0384
             8.1022       -113.1637          9.0995
             2.7548          8.8545        -86.6345

     Atom 77  O   pos: (  0.002759  0.137130  0.725663)  para sigma:         -66.40
           -78.1505        -15.5832         -0.3035
           -17.7676        -47.7715         -1.0683
            -0.6421          0.4168        -73.2634

     Atom 78  O   pos: ( -0.040424  0.468961  0.521197)  para sigma:         -92.74
           -66.0454         -4.9228          3.4548
            -3.4116       -100.8924          0.6718
             4.4001         -3.4452       -111.2758

     Atom 79  Ca  pos: (  0.042970  0.841126  0.905824)  para sigma:        -481.70
          -477.3086        -13.1606         -5.6632
            -9.9339       -467.4006         -8.5729
            -5.4905         -6.3512       -500.3832

     Atom 80  Si  pos: ( -0.476472  0.875549  0.730650)  para sigma:        -404.07
          -405.4623         17.0497        -10.8570
            15.7925       -420.0518         11.4013
           -17.9868         17.0617       -386.7009

     Atom 81  O   pos: ( -0.622327  0.747874  0.877236)  para sigma:        -103.14
           -99.2350         -1.9005         -5.2288
             1.5534        -85.5364         -7.3417
            -0.3106         -1.8273       -124.6582

     Atom 82  O   pos: ( -0.288459  0.948440  0.868043)  para sigma:        -113.38
          -102.9555         -3.6801          0.4107
            -5.4632       -103.1048          0.0821
            -8.1268         -2.1098       -134.0881

     Atom 83  O   pos: ( -0.404577  0.768790  0.527815)  para sigma:         -90.95
          -110.5765         -4.7468         -7.9213
            -6.7901        -67.7826         39.1053
            -5.9609         28.8156        -94.4986

     Atom 84  Ca  pos: (  0.229440 -0.074414  1.199413)  para sigma:        -475.74
          -509.4536         -5.3326         23.9946
            -8.2910       -428.1505          4.6841
            23.5966         10.4521       -489.6248

     Atom 85  Si  pos: ( -0.268191 -0.077512  1.410186)  para sigma:        -407.72
          -405.4173         38.8641         13.6200
            35.5158       -423.9505          2.6365
             8.9972          3.7081       -393.8003

     Atom 86  O   pos: ( -0.146891  0.121242  1.342869)  para sigma:         -90.07
          -114.7816         17.1510          6.4602
            26.3788        -60.4846        -21.0303
             2.0086        -22.4540        -94.9453

     Atom 87  O   pos: (  0.559470 -0.161447  1.255905)  para sigma:         -85.13
           -67.6236          5.2749         27.4432
             0.9193        -96.4972         12.8375
            24.5347         11.9651        -91.2753

     Atom 88  O   pos: ( -0.331906 -0.058232  1.647175)  para sigma:        -101.52
           -97.4113          6.7352         -1.0436
             6.8481        -82.5306         17.9752
             2.8434         11.3510       -124.6196

     Atom 89  Ca  pos: ( -0.098048  0.433087  1.239297)  para sigma:        -479.35
          -501.7877          7.6333        -22.9603
             4.8222       -461.8496        -20.8267
           -23.1416        -23.6214       -474.4170

     Atom 90  Si  pos: (  0.377807  0.414398  1.366296)  para sigma:        -405.97
          -410.9833         33.1035          5.4999
            33.2694       -423.8890         -3.0859
             8.1227         -6.0296       -383.0480

     Atom 91  O   pos: (  0.249131  0.257759  1.236934)  para sigma:        -104.66
          -128.1060          4.7546          4.2808
             9.9832        -68.0137         16.0100
             0.5843          1.4129       -117.8742

     Atom 92  O   pos: ( -0.438033  0.510945  1.235912)  para sigma:         -99.85
           -78.9785         -3.0199         -3.4244
            -4.0907       -104.3525         -1.2121
             4.7967          3.7626       -116.2200

     Atom 93  O   pos: (  0.218791  0.604653  1.405400)  para sigma:         -77.56
           -78.9156         -5.3949         -6.8600
            -4.2002        -73.5369         -1.4409
            -6.7914         -0.2204        -80.2358

     Atom 94  O   pos: ( -0.570844  0.362320  1.598769)  para sigma:        -103.12
           -84.5900         -2.9002         15.7392
            -4.8369       -111.5344         -5.1513
            10.6209         -1.2270       -113.2308

     Atom 95  Ca  pos: ( -0.714379  0.640348  1.775352)  para sigma:        -491.43
          -503.6085         11.3370        -12.4684
             9.6514       -466.8656         26.7189
            -7.4610         29.9928       -503.8040

     Atom 96  Ca  pos: ( -0.286678  0.263434  1.756876)  para sigma:        -471.81
          -493.0388         -4.9447         21.7158
            -5.5757       -453.3201        -23.5018
            25.1118        -20.0175       -469.0739

     Atom 97  Ca  pos: ( -0.368661  0.454647  0.426844)  para sigma:        -504.59
          -504.8147          4.3024         17.9051
            -0.4862       -480.0248         22.7538
            16.2682         22.7480       -528.9357

     Atom 98  O   pos: (  0.895858 -0.521415  1.943148)  para sigma:         -77.83
           -53.7753          3.1402         -7.2705
             8.7543        -48.5480        -26.6485
             6.6951        -10.0406       -131.1660

     Atom 99  H   pos: (  0.856357 -0.519746  2.081516)  para sigma:           0.00
             0.0000          0.0000          0.0000
             0.0000          0.0000          0.0000
             0.0000          0.0000          0.0000

     Atom100  O   pos: ( -0.643157  0.905173  1.973407)  para sigma:         -75.49
           -68.1158          4.1238         -1.0753
             7.5026        -81.1802         31.7610
            -3.8452         37.9330        -77.1628

     Atom101  H   pos: (  0.576662 -0.807777  1.897407)  para sigma:           0.00
             0.0000          0.0000          0.0000
             0.0000          0.0000          0.0000
             0.0000          0.0000          0.0000

     Atom102  O   pos: (  0.575008 -0.595535  1.728001)  para sigma:         -23.76
           -11.9186         -9.1575         18.8946
           -10.7643        -26.2717         -3.1981
            20.2537         -2.3300        -33.0896

     Atom103  H   pos: (  0.488009 -0.477928  1.729595)  para sigma:           0.00
             0.0000          0.0000          0.0000
             0.0000          0.0000          0.0000
             0.0000          0.0000          0.0000

     Atom104  H   pos: (  0.698256 -0.560230  1.809597)  para sigma:           0.00
             0.0000          0.0000          0.0000
             0.0000          0.0000          0.0000
             0.0000          0.0000          0.0000

     Atom105  O   pos: ( -0.189038  0.557483  1.600017)  para sigma:         -46.35
           -48.5171         16.6136          1.1863
            19.0576        -33.2936          1.9236
             2.0096         -2.4415        -57.2503

     Atom106  H   pos: ( -0.306326  0.627552  1.550439)  para sigma:           0.00
             0.0000          0.0000          0.0000
             0.0000          0.0000          0.0000
             0.0000          0.0000          0.0000

     Atom107  H   pos: ( -0.095041  0.675434  1.629060)  para sigma:           0.00
             0.0000          0.0000          0.0000
             0.0000          0.0000          0.0000
             0.0000          0.0000          0.0000

     Atom108  O   pos: ( -0.007221  0.857171  0.528785)  para sigma:         -30.32
           -32.9942          0.8604         -5.0789
             2.4902        -18.6622         -5.8854
            -3.5337         -1.7967        -39.3123

     Atom109  H   pos: (  0.010869  0.709377  0.509545)  para sigma:           0.00
             0.0000          0.0000          0.0000
             0.0000          0.0000          0.0000
             0.0000          0.0000          0.0000

     Atom110  H   pos: ( -0.155939  0.858529  0.526558)  para sigma:           0.00
             0.0000          0.0000          0.0000
             0.0000          0.0000          0.0000
             0.0000          0.0000          0.0000

     Atom111  O   pos: ( -0.450833  0.696802  0.157808)  para sigma:         -21.92
           -34.4998          6.3910         -7.0768
             7.5093        -28.4547         -2.2375
           -10.7816         -3.1989         -2.8008

     Atom112  H   pos: ( -0.454945  0.772147  0.289039)  para sigma:           0.00
             0.0000          0.0000          0.0000
             0.0000          0.0000          0.0000
             0.0000          0.0000          0.0000

     Atom113  H   pos: ( -0.362165  0.775555  0.072935)  para sigma:           0.00
             0.0000          0.0000          0.0000
             0.0000          0.0000          0.0000
             0.0000          0.0000          0.0000

     Atom114  O   pos: ( -0.461155  1.169079  0.278632)  para sigma:         -28.55
           -20.2278         13.2226          6.4355
            11.0977        -47.6233          3.5069
             4.2507          3.3753        -17.7985

     Atom115  H   pos: ( -0.356286  1.189205  0.382164)  para sigma:           0.00
             0.0000          0.0000          0.0000
             0.0000          0.0000          0.0000
             0.0000          0.0000          0.0000

     Atom116  H   pos: ( -0.572557  1.114780  0.354627)  para sigma:           0.00
             0.0000          0.0000          0.0000
             0.0000          0.0000          0.0000
             0.0000          0.0000          0.0000

     Paramagnetic US occ-occ contribution in ppm:

     Atom  1  O   pos: (  0.011132  0.533519  1.972307)  para_oo sigma:          -0.48
            -0.4534         -0.2049          0.4127
            -0.2256         -0.4980         -0.0409
             0.4841         -0.0991         -0.4776

     Atom  2  H   pos: ( -0.037662  1.479849  0.009140)  para_oo sigma:           0.00
             0.0000          0.0000          0.0000
             0.0000          0.0000          0.0000
             0.0000          0.0000          0.0000

     Atom  3  H   pos: ( -0.208646  1.555554 -0.138691)  para_oo sigma:           0.00
             0.0000          0.0000          0.0000
             0.0000          0.0000          0.0000
             0.0000          0.0000          0.0000

     Atom  4  O   pos: (  0.174944  0.076635  0.117552)  para_oo sigma:          -0.86
            -0.7121          0.1035         -0.1759
             0.0968         -0.9041          0.0264
            -0.0871          0.0604         -0.9538

     Atom  5  H   pos: (  0.116781 -0.027146  0.200810)  para_oo sigma:           0.00
             0.0000          0.0000          0.0000
             0.0000          0.0000          0.0000
             0.0000          0.0000          0.0000

     Atom  6  H   pos: (  0.405386 -0.907268  2.151348)  para_oo sigma:           0.00
             0.0000          0.0000          0.0000
             0.0000          0.0000          0.0000
             0.0000          0.0000          0.0000

     Atom  7  O   pos: ( -0.340948  1.582113  0.250559)  para_oo sigma:          -1.09
            -1.1708         -0.0987         -0.0693
            -0.1287         -1.1159         -0.0751
            -0.0833         -0.0609         -0.9712

     Atom  8  H   pos: ( -0.400428  1.456636  0.206336)  para_oo sigma:           0.00
             0.0000          0.0000          0.0000
             0.0000          0.0000          0.0000
             0.0000          0.0000          0.0000

     Atom  9  H   pos: ( -0.445954  1.638842  0.344937)  para_oo sigma:           0.00
             0.0000          0.0000          0.0000
             0.0000          0.0000          0.0000
             0.0000          0.0000          0.0000

     Atom 10  O   pos: (  0.011085  0.755475 -0.008461)  para_oo sigma:          -0.47
            -0.6402         -0.2912         -0.1437
            -0.2312          0.2641          0.2204
            -0.1805          0.0229         -1.0445

     Atom 11  H   pos: (  0.093355  0.636299  0.023162)  para_oo sigma:           0.00
             0.0000          0.0000          0.0000
             0.0000          0.0000          0.0000
             0.0000          0.0000          0.0000

     Atom 12  H   pos: (  0.066239  0.870205  0.062869)  para_oo sigma:           0.00
             0.0000          0.0000          0.0000
             0.0000          0.0000          0.0000
             0.0000          0.0000          0.0000

     Atom 13  O   pos: (  0.307595  0.343479  0.478152)  para_oo sigma:          -0.37
            -0.4843         -0.4333         -0.0077
            -0.5196         -0.1131          0.2160
             0.0190          0.2295         -0.5202

     Atom 14  H   pos: (  0.163008  0.401001  0.481914)  para_oo sigma:           0.00
             0.0000          0.0000          0.0000
             0.0000          0.0000          0.0000
             0.0000          0.0000          0.0000

     Atom 15  H   pos: (  0.290100  0.204817  0.438607)  para_oo sigma:           0.00
             0.0000          0.0000          0.0000
             0.0000          0.0000          0.0000
             0.0000          0.0000          0.0000

     Atom 16  O   pos: ( -0.429169  0.909720  1.559649)  para_oo sigma:          -0.67
            -0.4578         -0.0203          0.0685
            -0.0571         -0.6065         -0.0037
             0.0548          0.0492         -0.9564

     Atom 17  H   pos: ( -0.552517  0.988208  1.551008)  para_oo sigma:           0.00
             0.0000          0.0000          0.0000
             0.0000          0.0000          0.0000
             0.0000          0.0000          0.0000

     Atom 18  H   pos: ( -0.328398  1.023088  1.567040)  para_oo sigma:           0.00
             0.0000          0.0000          0.0000
             0.0000          0.0000          0.0000
             0.0000          0.0000          0.0000

     Atom 19  O   pos: ( -0.212479  1.309020  0.540015)  para_oo sigma:          -0.66
            -0.3971         -0.0775          0.1881
            -0.0716         -0.5970          0.0495
             0.2189          0.0920         -0.9751

     Atom 20  H   pos: ( -0.236738  1.437359  0.472242)  para_oo sigma:           0.00
             0.0000          0.0000          0.0000
             0.0000          0.0000          0.0000
             0.0000          0.0000          0.0000

     Atom 21  H   pos: ( -0.064775  1.298186  0.534349)  para_oo sigma:           0.00
             0.0000          0.0000          0.0000
             0.0000          0.0000          0.0000
             0.0000          0.0000          0.0000

     Atom 22  O   pos: ( -0.272908  0.819165  1.976597)  para_oo sigma:          -0.75
            -0.4797         -0.2726          0.2664
            -0.2806         -0.9639          0.0815
             0.2337          0.0451         -0.8083

     Atom 23  H   pos: ( -0.373023  1.720598  0.023461)  para_oo sigma:           0.00
             0.0000          0.0000          0.0000
             0.0000          0.0000          0.0000
             0.0000          0.0000          0.0000

     Atom 24  H   pos: ( -0.420740  0.855093  1.959346)  para_oo sigma:           0.00
             0.0000          0.0000          0.0000
             0.0000          0.0000          0.0000
             0.0000          0.0000          0.0000

     Atom 25  Ca  pos: ( -0.233540  1.291356  0.899983)  para_oo sigma:          -3.41
            -3.6470         -0.0773         -0.3170
            -0.1387         -2.7670         -0.1627
            -0.3430         -0.1714         -3.8075

     Atom 26  Si  pos: ( -0.723061  1.266474  0.745492)  para_oo sigma:          -6.14
            -5.8797          0.3799         -0.1783
             0.3820         -6.3893          0.3599
            -0.2276          0.3572         -6.1444

     Atom 27  O   pos: ( -0.897208  1.192818  0.894730)  para_oo sigma:          -1.61
            -0.9805          0.7663         -1.7367
             0.7640         -2.7638         -0.8173
            -1.8321         -0.8176         -1.0937

     Atom 28  O   pos: ( -0.575348  1.417374  0.861222)  para_oo sigma:          -1.67
            -1.3140          1.4307          1.2326
             1.4325         -1.7797          1.2475
             1.2917          1.3487         -1.9174

     Atom 29  O   pos: ( -0.600637  1.076941  0.653775)  para_oo sigma:          -4.08
            -4.2890         -1.4339         -0.1316
            -1.4535         -2.9250          0.2687
            -0.1747          0.2850         -5.0286

     Atom 30  O   pos: ( -0.826221  1.371613  0.549458)  para_oo sigma:          -3.88
            -4.6340         -0.5117          0.4534
            -0.4901         -3.6248         -1.3147
             0.4796         -1.3575         -3.3791

     Atom 31  Ca  pos: (  0.688714 -0.073460  0.829191)  para_oo sigma:          -2.68
            -2.7372         -0.3397         -0.0986
            -0.3430         -2.5404          0.0472
            -0.0790          0.0512         -2.7667

     Atom 32  Si  pos: (  0.167899 -0.040568  0.757723)  para_oo sigma:          -6.16
            -6.1035          0.5380          0.1458
             0.5283         -6.3642         -0.0042
             0.1420         -0.0298         -6.0042

     Atom 33  O   pos: (  0.046284 -0.192296  0.900569)  para_oo sigma:          -1.80
            -2.0308          1.1999         -1.3338
             1.0571         -1.8465         -1.3158
            -1.4417         -1.4145         -1.5118

     Atom 34  O   pos: (  0.364721  0.034456  0.874802)  para_oo sigma:          -1.59
            -0.5768          1.0888          1.6410
             1.1649         -2.3919          0.6436
             1.7315          0.7109         -1.8132

     Atom 35  O   pos: (  0.221428 -0.115978  0.529457)  para_oo sigma:          -4.02
            -4.2672         -0.7479         -1.0261
            -0.7389         -4.4960          0.8980
            -1.0762          0.9712         -3.3004

     Atom 36  Ca  pos: ( -0.420193  0.865564  1.189830)  para_oo sigma:          -2.98
            -2.9519         -0.4187         -0.1518
            -0.3846         -2.6587         -0.0807
            -0.0718         -0.0262         -3.3274

     Atom 37  Si  pos: (  0.104520  0.831430  1.386933)  para_oo sigma:          -6.13
            -5.7836          0.7605         -0.1066
             0.7664         -6.6476         -0.1551
            -0.1262         -0.1723         -5.9544

     Atom 38  O   pos: ( -0.738759  0.993553  1.289579)  para_oo sigma:          -2.19
            -1.6565          1.6686         -0.9355
             1.5626         -2.3878         -0.6967
            -0.9374         -0.7800         -2.5286

     Atom 39  O   pos: ( -0.084207  0.789892  1.240730)  para_oo sigma:          -1.50
            -0.5512          0.4748          1.7259
             0.5981         -2.5810          0.6760
             1.8468          0.5797         -1.3588

     Atom 40  O   pos: ( -0.949063  0.869680  1.628363)  para_oo sigma:          -2.06
            -2.8790          0.3915         -0.7153
             0.4243         -3.1041          0.0730
            -0.8216          0.2723         -0.1828

     Atom 41  Ca  pos: (  0.525024 -0.514734  1.201080)  para_oo sigma:          -3.53
            -3.4255         -0.6382         -0.2472
            -0.6477         -3.1595         -0.2341
            -0.2680         -0.2296         -4.0057

     Atom 42  Si  pos: (  0.008224 -0.481139  1.377576)  para_oo sigma:          -6.23
            -6.2624          0.3505          0.2349
             0.3234         -6.7619         -0.2378
             0.1884         -0.2969         -5.6702

     Atom 43  O   pos: ( -0.370035  1.218728  1.210192)  para_oo sigma:          -1.43
            -1.3447          1.0574          1.6176
             1.0505         -1.8100          1.2894
             1.6448          1.3353         -1.1489

     Atom 44  O   pos: (  0.217586 -0.413445  1.277062)  para_oo sigma:          -1.67
            -0.5326          0.9612         -0.9573
             1.0684         -2.6794         -0.2145
            -0.9955         -0.1518         -1.7889

     Atom 45  O   pos: ( -0.090806 -0.254528  1.427154)  para_oo sigma:          -3.03
            -2.9159         -1.5985         -0.2838
            -1.6535         -1.7561          0.1367
            -0.1643          0.1366         -4.4296

     Atom 46  O   pos: (  0.037523 -0.590054  1.588255)  para_oo sigma:          -2.62
            -3.5134         -0.0329         -0.3125
            -0.0721         -2.9100         -0.8922
            -0.1381         -1.0171         -1.4454

     Atom 47  Ca  pos: (  0.161681 -0.725354  1.866493)  para_oo sigma:          -2.88
            -2.9731         -0.2890          0.0938
            -0.2733         -2.6645          0.2101
             0.1692          0.1957         -3.0164

     Atom 48  Ca  pos: ( -0.022439 -0.226561  1.780678)  para_oo sigma:          -2.79
            -2.5195          0.3639          0.0608
             0.3072         -2.9813         -0.7370
             0.0511         -0.7122         -2.8803

     Atom 49  Si  pos: ( -0.819367  1.586553  0.424962)  para_oo sigma:          -5.94
            -5.9304          0.5016          0.3918
             0.4585         -6.1913          0.4839
             0.3536          0.4734         -5.7106

     Atom 50  O   pos: ( -0.856378  1.520459  0.197978)  para_oo sigma:          -3.88
            -5.0557          0.0132          0.5479
             0.0686         -4.8159          1.0221
             0.5068          0.9643         -1.7820

     Atom 51  O   pos: (  0.614156 -0.119899  0.490245)  para_oo sigma:          -2.85
            -1.3404          1.2213          0.2292
             1.2410         -2.8118         -0.0171
             0.3418          0.0330         -4.4023

     Atom 52  O   pos: (  0.328396 -0.265733  1.664190)  para_oo sigma:          -0.73
            -0.8048          0.0804          0.1647
             0.1143         -0.5630          0.1018
             0.2228          0.0881         -0.8124

     Atom 53  H   pos: (  0.313536 -0.319027  1.527464)  para_oo sigma:           0.00
             0.0000          0.0000          0.0000
             0.0000          0.0000          0.0000
             0.0000          0.0000          0.0000

     Atom 54  H   pos: (  0.452331 -0.177557  1.661335)  para_oo sigma:           0.00
             0.0000          0.0000          0.0000
             0.0000          0.0000          0.0000
             0.0000          0.0000          0.0000

     Atom 55  O   pos: ( -0.560692  0.421980  2.022690)  para_oo sigma:          -0.50
            -0.6282          0.1237         -0.1371
             0.0446         -0.3903          0.3332
            -0.1902          0.4150         -0.4778

     Atom 56  H   pos: ( -0.723877  1.426826  0.048765)  para_oo sigma:           0.00
             0.0000          0.0000          0.0000
             0.0000          0.0000          0.0000
             0.0000          0.0000          0.0000

     Atom 57  H   pos: ( -0.732711  1.218913 -0.055934)  para_oo sigma:           0.00
             0.0000          0.0000          0.0000
             0.0000          0.0000          0.0000
             0.0000          0.0000          0.0000

     Atom 58  O   pos: (  0.352644 -0.481595  2.113355)  para_oo sigma:          -0.85
            -0.9685         -0.0299          0.0628
             0.0298         -0.5993         -0.1200
            -0.0517         -0.2063         -0.9970

     Atom 59  H   pos: (  0.231056  0.340092  0.117491)  para_oo sigma:           0.00
             0.0000          0.0000          0.0000
             0.0000          0.0000          0.0000
             0.0000          0.0000          0.0000

     Atom 60  H   pos: (  0.474274 -0.404643  2.143674)  para_oo sigma:           0.00
             0.0000          0.0000          0.0000
             0.0000          0.0000          0.0000
             0.0000          0.0000          0.0000

     Atom 61  O   pos: ( -0.190539  0.115604  2.061701)  para_oo sigma:          -0.53
            -0.2801         -0.0876         -0.3963
            -0.0445         -0.5923          0.1265
            -0.3583          0.1675         -0.7238

     Atom 62  H   pos: ( -0.378112  1.086879  0.085499)  para_oo sigma:           0.00
             0.0000          0.0000          0.0000
             0.0000          0.0000          0.0000
             0.0000          0.0000          0.0000

     Atom 63  H   pos: ( -0.162826  1.070845  0.005382)  para_oo sigma:           0.00
             0.0000          0.0000          0.0000
             0.0000          0.0000          0.0000
             0.0000          0.0000          0.0000

     Atom 64  O   pos: (  0.074645  1.085641  0.203941)  para_oo sigma:          -0.90
            -0.9187          0.1251         -0.0322
             0.0967         -0.8344          0.0014
            -0.0103          0.0296         -0.9607

     Atom 65  H   pos: ( -0.896434  1.240134  0.234236)  para_oo sigma:           0.00
             0.0000          0.0000          0.0000
             0.0000          0.0000          0.0000
             0.0000          0.0000          0.0000

     Atom 66  H   pos: (  0.055268  1.014803  0.333457)  para_oo sigma:           0.00
             0.0000          0.0000          0.0000
             0.0000          0.0000          0.0000
             0.0000          0.0000          0.0000

     Atom 67  O   pos: (  0.067038  0.139224  1.667727)  para_oo sigma:          -0.55
            -0.4724          0.0799          0.2670
             0.0689         -0.7697          0.1203
             0.4044          0.1344         -0.4037

     Atom 68  H   pos: (  0.008639  0.136351  1.527480)  para_oo sigma:           0.00
             0.0000          0.0000          0.0000
             0.0000          0.0000          0.0000
             0.0000          0.0000          0.0000

     Atom 69  H   pos: (  0.202005  0.198289  1.654324)  para_oo sigma:           0.00
             0.0000          0.0000          0.0000
             0.0000          0.0000          0.0000
             0.0000          0.0000          0.0000

     Atom 70  O   pos: (  0.638216  0.169388  0.212862)  para_oo sigma:          -0.37
            -0.4793          0.0097          0.1123
            -0.0563         -0.6082         -0.6179
             0.1081         -0.4752         -0.0089

     Atom 71  H   pos: (  0.631309  0.058196  0.311689)  para_oo sigma:           0.00
             0.0000          0.0000          0.0000
             0.0000          0.0000          0.0000
             0.0000          0.0000          0.0000

     Atom 72  H   pos: (  0.577689  0.114416  0.088059)  para_oo sigma:           0.00
             0.0000          0.0000          0.0000
             0.0000          0.0000          0.0000
             0.0000          0.0000          0.0000

     Atom 73  Ca  pos: (  0.381394  0.390102  0.914896)  para_oo sigma:          -3.03
            -2.9957         -0.5115         -0.4186
            -0.4710         -2.6671         -0.0451
            -0.3977         -0.1013         -3.4146

     Atom 74  Si  pos: ( -0.084295  0.368382  0.738860)  para_oo sigma:          -5.99
            -5.8934          0.4373          0.1583
             0.4612         -6.3235          0.2629
             0.1339          0.3243         -5.7605

     Atom 75  O   pos: ( -0.321916  0.333954  0.766524)  para_oo sigma:          -1.68
             0.4701          0.6518         -0.2169
             0.7546         -2.4633          0.0781
             0.0281          0.1207         -3.0535

     Atom 76  O   pos: (  0.024295  0.484780  0.919611)  para_oo sigma:          -1.59
            -1.9713          0.8986          1.5586
             0.8174         -1.9599          1.4270
             1.5138          1.4306         -0.8278

     Atom 77  O   pos: (  0.002759  0.137130  0.725663)  para_oo sigma:          -3.71
            -4.1061         -1.8793          0.2003
            -1.8476         -2.2591         -0.0378
             0.2036         -0.0548         -4.7708

     Atom 78  O   pos: ( -0.040424  0.468961  0.521197)  para_oo sigma:          -2.64
            -4.1421          0.0452         -0.8115
             0.0459         -2.7649         -1.0307
            -1.0327         -1.1047         -1.0011

     Atom 79  Ca  pos: (  0.042970  0.841126  0.905824)  para_oo sigma:          -3.13
            -2.9741         -0.3192         -0.1185
            -0.2911         -2.6752         -0.1550
            -0.0230         -0.0505         -3.7349

     Atom 80  Si  pos: ( -0.476472  0.875549  0.730650)  para_oo sigma:          -6.03
            -6.0987          0.2930         -0.2692
             0.3002         -6.2862          0.1039
            -0.2898          0.1783         -5.6904

     Atom 81  O   pos: ( -0.622327  0.747874  0.877236)  para_oo sigma:          -1.48
            -1.3759          1.2645         -1.3841
             1.2501         -1.9292         -1.0397
            -1.4457         -1.1643         -1.1201

     Atom 82  O   pos: ( -0.288459  0.948440  0.868043)  para_oo sigma:          -1.18
            -0.4012          0.7819          1.5478
             0.8170         -2.0010          0.7292
             1.7085          0.7414         -1.1447

     Atom 83  O   pos: ( -0.404577  0.768790  0.527815)  para_oo sigma:          -2.58
            -3.1034         -0.4075         -0.7622
            -0.3018         -3.8799          0.7003
            -0.7954          0.9998         -0.7437

     Atom 84  Ca  pos: (  0.229440 -0.074414  1.199413)  para_oo sigma:          -3.02
            -3.5244         -0.2955          0.2638
            -0.2855         -2.0634          0.0764
             0.2636          0.1324         -3.4772

     Atom 85  Si  pos: ( -0.268191 -0.077512  1.410186)  para_oo sigma:          -5.98
            -5.7736          0.5894          0.3851
             0.5544         -6.2509          0.0878
             0.4699          0.1176         -5.9056

     Atom 86  O   pos: ( -0.146891  0.121242  1.342869)  para_oo sigma:          -2.37
            -2.0567          1.1327         -0.2658
             1.0419         -1.9778         -0.3541
            -0.2054         -0.2143         -3.0776

     Atom 87  O   pos: (  0.559470 -0.161447  1.255905)  para_oo sigma:          -2.12
            -1.6550          0.9619          1.5660
             1.0304         -3.1615          0.7399
             1.6059          0.6712         -1.5567

     Atom 88  O   pos: ( -0.331906 -0.058232  1.647175)  para_oo sigma:          -1.85
            -2.3724         -0.0024         -0.9317
            -0.0100         -3.2891         -0.1270
            -1.1915         -0.1129          0.1051

     Atom 89  Ca  pos: ( -0.098048  0.433087  1.239297)  para_oo sigma:          -3.23
            -3.7662          0.0254         -0.4966
             0.0055         -2.6875         -0.5070
            -0.5183         -0.4469         -3.2215

     Atom 90  Si  pos: (  0.377807  0.414398  1.366296)  para_oo sigma:          -6.05
            -6.0717          0.5716          0.0848
             0.4941         -6.3708         -0.1267
             0.0798         -0.0878         -5.6968

     Atom 91  O   pos: (  0.249131  0.257759  1.236934)  para_oo sigma:          -1.87
            -1.5777          1.2861          1.2063
             1.1842         -2.1261          1.1962
             1.2839          1.3762         -1.9016

     Atom 92  O   pos: ( -0.438033  0.510945  1.235912)  para_oo sigma:          -1.66
            -1.0348          0.9179         -1.5122
             0.9719         -2.4113         -0.7674
            -1.6274         -0.8243         -1.5433

     Atom 93  O   pos: (  0.218791  0.604653  1.405400)  para_oo sigma:          -2.99
            -3.0042         -1.5348         -0.2460
            -1.5816         -1.6223          0.0897
            -0.2370          0.1407         -4.3406

     Atom 94  O   pos: ( -0.570844  0.362320  1.598769)  para_oo sigma:          -1.90
            -3.0459          0.1895          0.2523
             0.2768         -2.6891         -0.9363
             0.3838         -1.1170          0.0306

     Atom 95  Ca  pos: ( -0.714379  0.640348  1.775352)  para_oo sigma:          -2.76
            -2.5820          0.3646         -0.2543
             0.3558         -2.5141          0.5053
            -0.2547          0.6379         -3.1841

     Atom 96  Ca  pos: ( -0.286678  0.263434  1.756876)  para_oo sigma:          -3.01
            -3.4731         -0.0348          0.2300
            -0.1284         -2.3602         -0.1638
             0.2946         -0.2069         -3.1958

     Atom 97  Ca  pos: ( -0.368661  0.454647  0.426844)  para_oo sigma:          -3.75
            -3.4063          0.0889          0.2075
             0.0922         -3.4846          0.5693
             0.1729          0.6186         -4.3538

     Atom 98  O   pos: (  0.895858 -0.521415  1.943148)  para_oo sigma:           0.46
             0.1515          0.1030          0.2119
             0.1196         -0.2929          0.5057
             0.0450          0.4249          1.5176

     Atom 99  H   pos: (  0.856357 -0.519746  2.081516)  para_oo sigma:           0.00
             0.0000          0.0000          0.0000
             0.0000          0.0000          0.0000
             0.0000          0.0000          0.0000

     Atom100  O   pos: ( -0.643157  0.905173  1.973407)  para_oo sigma:          -0.51
            -0.1665         -0.3031         -0.0431
            -0.2586         -0.9721         -0.5291
            -0.0834         -0.4900         -0.3879

     Atom101  H   pos: (  0.576662 -0.807777  1.897407)  para_oo sigma:           0.00
             0.0000          0.0000          0.0000
             0.0000          0.0000          0.0000
             0.0000          0.0000          0.0000

     Atom102  O   pos: (  0.575008 -0.595535  1.728001)  para_oo sigma:          -0.94
            -0.9142         -0.0690          0.1504
            -0.1508         -0.8721         -0.0622
             0.1787         -0.0782         -1.0194

     Atom103  H   pos: (  0.488009 -0.477928  1.729595)  para_oo sigma:           0.00
             0.0000          0.0000          0.0000
             0.0000          0.0000          0.0000
             0.0000          0.0000          0.0000

     Atom104  H   pos: (  0.698256 -0.560230  1.809597)  para_oo sigma:           0.00
             0.0000          0.0000          0.0000
             0.0000          0.0000          0.0000
             0.0000          0.0000          0.0000

     Atom105  O   pos: ( -0.189038  0.557483  1.600017)  para_oo sigma:          -0.44
             0.0517          0.0100          0.3194
            -0.0165         -0.6985          0.0832
             0.3574          0.1792         -0.6702

     Atom106  H   pos: ( -0.306326  0.627552  1.550439)  para_oo sigma:           0.00
             0.0000          0.0000          0.0000
             0.0000          0.0000          0.0000
             0.0000          0.0000          0.0000

     Atom107  H   pos: ( -0.095041  0.675434  1.629060)  para_oo sigma:           0.00
             0.0000          0.0000          0.0000
             0.0000          0.0000          0.0000
             0.0000          0.0000          0.0000

     Atom108  O   pos: ( -0.007221  0.857171  0.528785)  para_oo sigma:          -0.81
            -0.7162         -0.0094         -0.0625
             0.0114         -0.5698         -0.0856
            -0.0626         -0.1255         -1.1406

     Atom109  H   pos: (  0.010869  0.709377  0.509545)  para_oo sigma:           0.00
             0.0000          0.0000          0.0000
             0.0000          0.0000          0.0000
             0.0000          0.0000          0.0000

     Atom110  H   pos: ( -0.155939  0.858529  0.526558)  para_oo sigma:           0.00
             0.0000          0.0000          0.0000
             0.0000          0.0000          0.0000
             0.0000          0.0000          0.0000

     Atom111  O   pos: ( -0.450833  0.696802  0.157808)  para_oo sigma:          -0.70
            -0.7614          0.0579         -0.1148
            -0.0211         -0.8540          0.3890
            -0.0044          0.1468         -0.4918

     Atom112  H   pos: ( -0.454945  0.772147  0.289039)  para_oo sigma:           0.00
             0.0000          0.0000          0.0000
             0.0000          0.0000          0.0000
             0.0000          0.0000          0.0000

     Atom113  H   pos: ( -0.362165  0.775555  0.072935)  para_oo sigma:           0.00
             0.0000          0.0000          0.0000
             0.0000          0.0000          0.0000
             0.0000          0.0000          0.0000

     Atom114  O   pos: ( -0.461155  1.169079  0.278632)  para_oo sigma:          -1.02
            -1.1626          0.0190          0.0709
             0.0173         -1.0461          0.0585
             0.0070          0.0563         -0.8609

     Atom115  H   pos: ( -0.356286  1.189205  0.382164)  para_oo sigma:           0.00
             0.0000          0.0000          0.0000
             0.0000          0.0000          0.0000
             0.0000          0.0000          0.0000

     Atom116  H   pos: ( -0.572557  1.114780  0.354627)  para_oo sigma:           0.00
             0.0000          0.0000          0.0000
             0.0000          0.0000          0.0000
             0.0000          0.0000          0.0000

     Paramagnetic US L_R Q_R contribution in ppm:

     Atom  1  O   pos: (  0.011132  0.533519  1.972307)  para_lq sigma:        -100.14
          -100.1403          4.6551         -3.1058
             5.1420        -98.0124         -1.4856
            -2.8188         -1.8390       -102.2646

     Atom  2  H   pos: ( -0.037662  1.479849  0.009140)  para_lq sigma:           0.00
             0.0000          0.0000          0.0000
             0.0000          0.0000          0.0000
             0.0000          0.0000          0.0000

     Atom  3  H   pos: ( -0.208646  1.555554 -0.138691)  para_lq sigma:           0.00
             0.0000          0.0000          0.0000
             0.0000          0.0000          0.0000
             0.0000          0.0000          0.0000

     Atom  4  O   pos: (  0.174944  0.076635  0.117552)  para_lq sigma:        -100.60
          -101.4122          2.0401          4.9690
             1.7835       -102.4161          2.5467
             5.1023          2.5595        -97.9685

     Atom  5  H   pos: (  0.116781 -0.027146  0.200810)  para_lq sigma:           0.00
             0.0000          0.0000          0.0000
             0.0000          0.0000          0.0000
             0.0000          0.0000          0.0000

     Atom  6  H   pos: (  0.405386 -0.907268  2.151348)  para_lq sigma:           0.00
             0.0000          0.0000          0.0000
             0.0000          0.0000          0.0000
             0.0000          0.0000          0.0000

     Atom  7  O   pos: ( -0.340948  1.582113  0.250559)  para_lq sigma:        -101.86
          -103.1272         -1.3429          3.8047
            -1.3661       -102.8044         -4.0686
             3.6743         -3.9519        -99.6454

     Atom  8  H   pos: ( -0.400428  1.456636  0.206336)  para_lq sigma:           0.00
             0.0000          0.0000          0.0000
             0.0000          0.0000          0.0000
             0.0000          0.0000          0.0000

     Atom  9  H   pos: ( -0.445954  1.638842  0.344937)  para_lq sigma:           0.00
             0.0000          0.0000          0.0000
             0.0000          0.0000          0.0000
             0.0000          0.0000          0.0000

     Atom 10  O   pos: (  0.011085  0.755475 -0.008461)  para_lq sigma:         -99.56
           -97.7005          1.7506         -4.6508
             1.5255       -104.3576         -1.3363
            -4.7127         -1.3292        -96.6261

     Atom 11  H   pos: (  0.093355  0.636299  0.023162)  para_lq sigma:           0.00
             0.0000          0.0000          0.0000
             0.0000          0.0000          0.0000
             0.0000          0.0000          0.0000

     Atom 12  H   pos: (  0.066239  0.870205  0.062869)  para_lq sigma:           0.00
             0.0000          0.0000          0.0000
             0.0000          0.0000          0.0000
             0.0000          0.0000          0.0000

     Atom 13  O   pos: (  0.307595  0.343479  0.478152)  para_lq sigma:        -101.56
          -105.0438          0.7844         -0.7489
             0.9931       -104.2645         -2.2971
            -0.7536         -2.1795        -95.3633

     Atom 14  H   pos: (  0.163008  0.401001  0.481914)  para_lq sigma:           0.00
             0.0000          0.0000          0.0000
             0.0000          0.0000          0.0000
             0.0000          0.0000          0.0000

     Atom 15  H   pos: (  0.290100  0.204817  0.438607)  para_lq sigma:           0.00
             0.0000          0.0000          0.0000
             0.0000          0.0000          0.0000
             0.0000          0.0000          0.0000

     Atom 16  O   pos: ( -0.429169  0.909720  1.559649)  para_lq sigma:        -101.14
          -104.8058         -0.0218         -0.7140
            -0.2562       -104.2604         -0.2394
            -0.7402         -0.1294        -94.3408

     Atom 17  H   pos: ( -0.552517  0.988208  1.551008)  para_lq sigma:           0.00
             0.0000          0.0000          0.0000
             0.0000          0.0000          0.0000
             0.0000          0.0000          0.0000

     Atom 18  H   pos: ( -0.328398  1.023088  1.567040)  para_lq sigma:           0.00
             0.0000          0.0000          0.0000
             0.0000          0.0000          0.0000
             0.0000          0.0000          0.0000

     Atom 19  O   pos: ( -0.212479  1.309020  0.540015)  para_lq sigma:         -99.42
          -102.8412          0.6217          0.9223
             0.5250       -100.0258          4.2385
             1.1611          4.1315        -95.4022

     Atom 20  H   pos: ( -0.236738  1.437359  0.472242)  para_lq sigma:           0.00
             0.0000          0.0000          0.0000
             0.0000          0.0000          0.0000
             0.0000          0.0000          0.0000

     Atom 21  H   pos: ( -0.064775  1.298186  0.534349)  para_lq sigma:           0.00
             0.0000          0.0000          0.0000
             0.0000          0.0000          0.0000
             0.0000          0.0000          0.0000

     Atom 22  O   pos: ( -0.272908  0.819165  1.976597)  para_lq sigma:        -100.86
          -103.3498          2.0344         -0.5210
             1.9318        -94.9961          1.7961
            -0.5109          1.7583       -104.2402

     Atom 23  H   pos: ( -0.373023  1.720598  0.023461)  para_lq sigma:           0.00
             0.0000          0.0000          0.0000
             0.0000          0.0000          0.0000
             0.0000          0.0000          0.0000

     Atom 24  H   pos: ( -0.420740  0.855093  1.959346)  para_lq sigma:           0.00
             0.0000          0.0000          0.0000
             0.0000          0.0000          0.0000
             0.0000          0.0000          0.0000

     Atom 25  Ca  pos: ( -0.233540  1.291356  0.899983)  para_lq sigma:         201.97
           201.3673          0.0949         -1.0567
            -0.0943        203.1446         -0.4443
            -1.3907         -0.4882        201.4067

     Atom 26  Si  pos: ( -0.723061  1.266474  0.745492)  para_lq sigma:          -0.47
             0.8611          2.4436         -1.4269
             2.0533         -1.6429          1.5621
            -0.4161          1.2033         -0.6283

     Atom 27  O   pos: ( -0.897208  1.192818  0.894730)  para_lq sigma:        -109.57
          -110.2932         -1.9586          3.4158
            -2.0772       -107.0197          1.4593
             4.4361          1.9854       -111.3883

     Atom 28  O   pos: ( -0.575348  1.417374  0.861222)  para_lq sigma:        -110.25
          -110.8435         -3.5371         -2.6564
            -2.9853       -109.2312         -2.4652
            -3.2848         -3.2648       -110.6882

     Atom 29  O   pos: ( -0.600637  1.076941  0.653775)  para_lq sigma:        -102.46
          -102.1808          3.8816          0.1285
             3.6385       -105.5944         -0.0079
            -0.0100         -0.0071        -99.6142

     Atom 30  O   pos: ( -0.826221  1.371613  0.549458)  para_lq sigma:        -101.80
          -100.0165          0.6885         -1.9330
             0.6695       -103.3939          4.0843
            -1.7688          3.7782       -101.9750

     Atom 31  Ca  pos: (  0.688714 -0.073460  0.829191)  para_lq sigma:         202.78
           202.7894         -0.6121          0.1288
            -0.6813        202.7417          0.6573
             0.0554          0.6572        202.8041

     Atom 32  Si  pos: (  0.167899 -0.040568  0.757723)  para_lq sigma:          -0.52
            -0.0980          3.2505         -0.2546
             2.6841         -1.6935         -0.0450
             0.6670         -0.4922          0.2239

     Atom 33  O   pos: (  0.046284 -0.192296  0.900569)  para_lq sigma:        -110.55
          -109.7184         -3.0123          2.0277
            -2.9797       -111.0210          3.6288
             2.3784          4.2523       -110.9053

     Atom 34  O   pos: (  0.364721  0.034456  0.874802)  para_lq sigma:        -110.41
          -112.7195         -2.2612         -3.4291
            -2.2270       -108.2651         -0.7972
            -3.9677         -1.2390       -110.2545

     Atom 35  O   pos: (  0.221428 -0.115978  0.529457)  para_lq sigma:        -103.53
          -103.4684          2.5574          2.4319
             2.6662       -102.7621         -2.4525
             2.3325         -2.4544       -104.3487

     Atom 36  Ca  pos: ( -0.420193  0.865564  1.189830)  para_lq sigma:         201.88
           201.2501         -1.2968         -0.4900
            -1.1695        202.4763         -0.1921
            -0.4434         -0.0591        201.9117

     Atom 37  Si  pos: (  0.104520  0.831430  1.386933)  para_lq sigma:          -0.89
             0.2391          3.9457         -0.3657
             4.3855         -4.0340         -0.8526
            -0.6316         -0.8317          1.1160

     Atom 38  O   pos: ( -0.738759  0.993553  1.289579)  para_lq sigma:        -110.39
          -110.9858         -3.0365          2.0663
            -3.0764       -111.4002          2.1771
             2.3279          2.2143       -108.7718

     Atom 39  O   pos: ( -0.084207  0.789892  1.240730)  para_lq sigma:        -110.14
          -112.0393         -0.7360         -3.5970
            -0.3333       -107.8109         -0.1777
            -4.2147         -0.5598       -110.5589

     Atom 40  O   pos: ( -0.949063  0.869680  1.628363)  para_lq sigma:        -110.42
          -107.9980          0.4478          0.7006
             0.6779       -108.1662         -1.0473
             1.2314         -1.2405       -115.0943

     Atom 41  Ca  pos: (  0.525024 -0.514734  1.201080)  para_lq sigma:         201.12
           200.2618         -1.9317         -0.5113
            -2.0068        201.7846         -0.2006
            -0.2998         -0.1207        201.3252

     Atom 42  Si  pos: (  0.008224 -0.481139  1.377576)  para_lq sigma:          -0.63
            -0.8190          1.9967          1.2283
             2.2782         -3.4099         -1.2086
             1.0320         -1.4059          2.3463

     Atom 43  O   pos: ( -0.370035  1.218728  1.210192)  para_lq sigma:        -109.31
          -109.2724         -2.2288         -2.3779
            -2.3431       -108.8863         -2.3031
            -2.9956         -2.2324       -109.7752

     Atom 44  O   pos: (  0.217586 -0.413445  1.277062)  para_lq sigma:        -110.20
          -113.8240         -2.1344          3.3215
            -2.0763       -108.1289          1.2050
             3.2862          1.1814       -108.6415

     Atom 45  O   pos: ( -0.090806 -0.254528  1.427154)  para_lq sigma:        -103.75
          -103.3349          3.9456         -0.4279
             3.7317       -106.3670         -0.7671
            -0.1726         -1.0531       -101.5407

     Atom 46  O   pos: (  0.037523 -0.590054  1.588255)  para_lq sigma:        -110.27
          -107.4669          0.5779         -0.6654
             0.8281       -109.7859          3.3039
            -0.9633          2.8892       -113.5596

     Atom 47  Ca  pos: (  0.161681 -0.725354  1.866493)  para_lq sigma:         203.52
           203.7225         -0.7957          0.6966
            -0.9891        204.1662          0.7102
             0.3947          1.0859        202.6746

     Atom 48  Ca  pos: ( -0.022439 -0.226561  1.780678)  para_lq sigma:         202.38
           203.3126          0.5618          0.5591
             0.3272        202.0898         -2.1160
             0.2527         -3.6026        201.7467

     Atom 49  Si  pos: ( -0.819367  1.586553  0.424962)  para_lq sigma:          -0.62
            -0.5436          2.6278          2.4559
             2.7978         -2.2938          2.8930
             1.4834          2.8707          0.9769

     Atom 50  O   pos: ( -0.856378  1.520459  0.197978)  para_lq sigma:        -109.45
          -107.5103         -0.0021          0.1133
             0.0699       -106.5557         -1.6446
            -0.5936         -1.6980       -114.2946

     Atom 51  O   pos: (  0.614156 -0.119899  0.490245)  para_lq sigma:        -110.55
          -113.4450         -3.8498         -1.2207
            -4.0229       -110.3768         -1.1562
            -0.8059         -0.9082       -107.8137

     Atom 52  O   pos: (  0.328396 -0.265733  1.664190)  para_lq sigma:        -101.98
          -102.6076         -5.3325          0.5879
            -5.3868        -99.3339         -2.5672
             0.6850         -2.7123       -104.0079

     Atom 53  H   pos: (  0.313536 -0.319027  1.527464)  para_lq sigma:           0.00
             0.0000          0.0000          0.0000
             0.0000          0.0000          0.0000
             0.0000          0.0000          0.0000

     Atom 54  H   pos: (  0.452331 -0.177557  1.661335)  para_lq sigma:           0.00
             0.0000          0.0000          0.0000
             0.0000          0.0000          0.0000
             0.0000          0.0000          0.0000

     Atom 55  O   pos: ( -0.560692  0.421980  2.022690)  para_lq sigma:        -102.82
           -99.6953         -1.3093          4.5523
            -1.1924       -104.1036         -1.9413
             4.0996         -1.8760       -104.6596

     Atom 56  H   pos: ( -0.723877  1.426826  0.048765)  para_lq sigma:           0.00
             0.0000          0.0000          0.0000
             0.0000          0.0000          0.0000
             0.0000          0.0000          0.0000

     Atom 57  H   pos: ( -0.732711  1.218913 -0.055934)  para_lq sigma:           0.00
             0.0000          0.0000          0.0000
             0.0000          0.0000          0.0000
             0.0000          0.0000          0.0000

     Atom 58  O   pos: (  0.352644 -0.481595  2.113355)  para_lq sigma:         -99.65
          -100.1907         -4.4122         -2.6238
            -4.4381        -99.3595          4.1764
            -2.7980          3.9693        -99.3911

     Atom 59  H   pos: (  0.231056  0.340092  0.117491)  para_lq sigma:           0.00
             0.0000          0.0000          0.0000
             0.0000          0.0000          0.0000
             0.0000          0.0000          0.0000

     Atom 60  H   pos: (  0.474274 -0.404643  2.143674)  para_lq sigma:           0.00
             0.0000          0.0000          0.0000
             0.0000          0.0000          0.0000
             0.0000          0.0000          0.0000

     Atom 61  O   pos: ( -0.190539  0.115604  2.061701)  para_lq sigma:        -100.21
          -103.5911         -0.4038          0.8062
            -0.2530        -94.4322         -3.9347
             1.1160         -3.4056       -102.6012

     Atom 62  H   pos: ( -0.378112  1.086879  0.085499)  para_lq sigma:           0.00
             0.0000          0.0000          0.0000
             0.0000          0.0000          0.0000
             0.0000          0.0000          0.0000

     Atom 63  H   pos: ( -0.162826  1.070845  0.005382)  para_lq sigma:           0.00
             0.0000          0.0000          0.0000
             0.0000          0.0000          0.0000
             0.0000          0.0000          0.0000

     Atom 64  O   pos: (  0.074645  1.085641  0.203941)  para_lq sigma:        -101.08
           -93.7082         -2.0751          0.2824
            -2.1128       -104.8940          0.8877
             0.5794          1.1711       -104.6342

     Atom 65  H   pos: ( -0.896434  1.240134  0.234236)  para_lq sigma:           0.00
             0.0000          0.0000          0.0000
             0.0000          0.0000          0.0000
             0.0000          0.0000          0.0000

     Atom 66  H   pos: (  0.055268  1.014803  0.333457)  para_lq sigma:           0.00
             0.0000          0.0000          0.0000
             0.0000          0.0000          0.0000
             0.0000          0.0000          0.0000

     Atom 67  O   pos: (  0.067038  0.139224  1.667727)  para_lq sigma:        -101.43
          -103.7483         -3.4997         -0.9679
            -3.7228        -96.5215          0.9645
            -0.6910          1.0936       -104.0145

     Atom 68  H   pos: (  0.008639  0.136351  1.527480)  para_lq sigma:           0.00
             0.0000          0.0000          0.0000
             0.0000          0.0000          0.0000
             0.0000          0.0000          0.0000

     Atom 69  H   pos: (  0.202005  0.198289  1.654324)  para_lq sigma:           0.00
             0.0000          0.0000          0.0000
             0.0000          0.0000          0.0000
             0.0000          0.0000          0.0000

     Atom 70  O   pos: (  0.638216  0.169388  0.212862)  para_lq sigma:        -100.72
           -95.3140         -2.5660         -3.6139
            -2.4128       -102.8167          0.8572
            -3.2331          0.4855       -104.0284

     Atom 71  H   pos: (  0.631309  0.058196  0.311689)  para_lq sigma:           0.00
             0.0000          0.0000          0.0000
             0.0000          0.0000          0.0000
             0.0000          0.0000          0.0000

     Atom 72  H   pos: (  0.577689  0.114416  0.088059)  para_lq sigma:           0.00
             0.0000          0.0000          0.0000
             0.0000          0.0000          0.0000
             0.0000          0.0000          0.0000

     Atom 73  Ca  pos: (  0.381394  0.390102  0.914896)  para_lq sigma:         201.93
           201.4931         -1.5535         -0.9219
            -1.3092        202.5097         -0.1065
            -0.4855         -0.3390        201.8004

     Atom 74  Si  pos: ( -0.084295  0.368382  0.738860)  para_lq sigma:          -0.98
            -0.6038          2.0833          0.5286
             2.6213         -3.2612          0.6556
             0.5901          0.8997          0.9112

     Atom 75  O   pos: ( -0.321916  0.333954  0.766524)  para_lq sigma:        -111.06
          -117.6447         -1.0008          0.8610
            -1.1738       -107.9319          0.5124
             0.9912          0.3776       -107.6053

     Atom 76  O   pos: (  0.024295  0.484780  0.919611)  para_lq sigma:        -110.11
          -109.4715         -1.4325         -2.3475
            -1.5825       -109.6565         -2.9166
            -2.4155         -2.7616       -111.1980

     Atom 77  O   pos: (  0.002759  0.137130  0.725663)  para_lq sigma:        -102.08
          -103.1068          3.6284         -0.3562
             3.5710       -105.3562          0.5337
            -0.1704          0.6930        -97.7820

     Atom 78  O   pos: ( -0.040424  0.468961  0.521197)  para_lq sigma:        -109.64
          -108.0613         -0.4295          0.9660
            -0.5558       -108.5535          3.6357
             0.8400          3.2610       -112.3021

     Atom 79  Ca  pos: (  0.042970  0.841126  0.905824)  para_lq sigma:         201.92
           202.1496         -0.6892         -0.1751
            -0.4677        202.6802         -0.3593
            -0.3037         -0.1880        200.9414

     Atom 80  Si  pos: ( -0.476472  0.875549  0.730650)  para_lq sigma:          -0.69
            -0.9425          1.6186         -0.9716
             1.5254         -2.2980          0.7189
            -1.8199          1.4923          1.1752

     Atom 81  O   pos: ( -0.622327  0.747874  0.877236)  para_lq sigma:        -111.04
          -110.9805         -2.7202          2.6859
            -2.5676       -110.2357          2.7773
             3.0968          3.0262       -111.9117

     Atom 82  O   pos: ( -0.288459  0.948440  0.868043)  para_lq sigma:        -110.46
          -112.0073         -1.8523         -3.4995
            -1.8969       -107.9898         -0.9920
            -4.1517         -1.3496       -111.3935

     Atom 83  O   pos: ( -0.404577  0.768790  0.527815)  para_lq sigma:        -109.62
          -107.6067          0.8687          2.1275
             1.1374       -108.8474         -3.1230
             2.1312         -2.5560       -112.4175

     Atom 84  Ca  pos: (  0.229440 -0.074414  1.199413)  para_lq sigma:         201.53
           199.2477         -0.7625          1.2872
            -1.1482        203.7306          0.3596
             1.4142          0.7111        201.6208

     Atom 85  Si  pos: ( -0.268191 -0.077512  1.410186)  para_lq sigma:          -0.92
            -0.2411          3.6379          1.9138
             3.2632         -2.7378          0.3411
             1.6954          0.5828          0.2117

     Atom 86  O   pos: ( -0.146891  0.121242  1.342869)  para_lq sigma:        -111.25
          -110.6430         -3.4675          1.5677
            -3.1010       -114.5029          1.9365
             1.2152          2.2804       -108.6026

     Atom 87  O   pos: (  0.559470 -0.161447  1.255905)  para_lq sigma:        -111.16
          -112.6876         -1.4712         -3.6881
            -1.4389       -109.4838         -1.3958
            -3.7140         -1.7665       -111.3097

     Atom 88  O   pos: ( -0.331906 -0.058232  1.647175)  para_lq sigma:        -112.04
          -110.1723          0.4376          2.5825
             0.5313       -108.2794         -1.0430
             1.9680         -1.2290       -117.6583

     Atom 89  Ca  pos: ( -0.098048  0.433087  1.239297)  para_lq sigma:         201.95
           200.1278          0.5593         -1.3370
             0.1130        203.1467         -1.0214
            -1.5311         -1.0346        202.5698

     Atom 90  Si  pos: (  0.377807  0.414398  1.366296)  para_lq sigma:          -0.97
            -1.4023          3.3292          0.4318
             3.1242         -3.0011         -0.2775
             0.4923         -0.4882          1.4808

     Atom 91  O   pos: (  0.249131  0.257759  1.236934)  para_lq sigma:        -110.53
          -109.9015         -2.6996         -2.0965
            -2.5520       -111.1664         -2.8063
            -2.4481         -3.3664       -110.5348

     Atom 92  O   pos: ( -0.438033  0.510945  1.235912)  para_lq sigma:        -111.15
          -113.0750         -2.1713          3.2870
            -2.2795       -109.5035          1.4348
             3.6532          1.8089       -110.8768

     Atom 93  O   pos: (  0.218791  0.604653  1.405400)  para_lq sigma:        -104.16
          -103.8636          4.4901         -0.2883
             4.4333       -107.3369         -0.5600
            -0.4432         -0.6627       -101.2804

     Atom 94  O   pos: ( -0.570844  0.362320  1.598769)  para_lq sigma:        -111.66
          -108.6079          1.1027         -2.0521
             1.0535       -109.4302          1.8565
            -2.1159          1.6938       -116.9470

     Atom 95  Ca  pos: ( -0.714379  0.640348  1.775352)  para_lq sigma:         200.75
           201.1299          1.4442         -1.4624
             1.1965        201.6950          2.3261
            -0.9417          2.6503        199.4107

     Atom 96  Ca  pos: ( -0.286678  0.263434  1.756876)  para_lq sigma:         202.59
           200.7374         -0.4040          0.4404
            -0.5438        204.4532          0.0180
             0.8689          0.2634        202.5685

     Atom 97  Ca  pos: ( -0.368661  0.454647  0.426844)  para_lq sigma:         201.13
           201.6448          0.4928          1.5601
            -0.5433        202.3766          0.6638
             1.3710          1.6025        199.3640

     Atom 98  O   pos: (  0.895858 -0.521415  1.943148)  para_lq sigma:        -111.94
          -109.3092          0.7281          1.5439
             0.9639       -108.2004         -1.2573
             2.0446          0.1720       -118.3202

     Atom 99  H   pos: (  0.856357 -0.519746  2.081516)  para_lq sigma:           0.00
             0.0000          0.0000          0.0000
             0.0000          0.0000          0.0000
             0.0000          0.0000          0.0000

     Atom100  O   pos: ( -0.643157  0.905173  1.973407)  para_lq sigma:        -108.80
          -105.3531          0.4806          0.0499
             1.1831       -111.9745          5.3339
            -0.2727          6.1632       -109.0862

     Atom101  H   pos: (  0.576662 -0.807777  1.897407)  para_lq sigma:           0.00
             0.0000          0.0000          0.0000
             0.0000          0.0000          0.0000
             0.0000          0.0000          0.0000

     Atom102  O   pos: (  0.575008 -0.595535  1.728001)  para_lq sigma:        -102.40
          -105.1673          1.6126         -4.0762
             1.3133       -103.5538         -2.5633
            -3.9169         -2.4443        -98.4751

     Atom103  H   pos: (  0.488009 -0.477928  1.729595)  para_lq sigma:           0.00
             0.0000          0.0000          0.0000
             0.0000          0.0000          0.0000
             0.0000          0.0000          0.0000

     Atom104  H   pos: (  0.698256 -0.560230  1.809597)  para_lq sigma:           0.00
             0.0000          0.0000          0.0000
             0.0000          0.0000          0.0000
             0.0000          0.0000          0.0000

     Atom105  O   pos: ( -0.189038  0.557483  1.600017)  para_lq sigma:        -100.70
          -102.7035         -0.4393         -3.5593
            -0.2187       -103.8883          0.3987
            -3.5479          0.4233        -95.5115

     Atom106  H   pos: ( -0.306326  0.627552  1.550439)  para_lq sigma:           0.00
             0.0000          0.0000          0.0000
             0.0000          0.0000          0.0000
             0.0000          0.0000          0.0000

     Atom107  H   pos: ( -0.095041  0.675434  1.629060)  para_lq sigma:           0.00
             0.0000          0.0000          0.0000
             0.0000          0.0000          0.0000
             0.0000          0.0000          0.0000

     Atom108  O   pos: ( -0.007221  0.857171  0.528785)  para_lq sigma:        -100.77
          -103.9256          0.5147         -0.2952
             0.5636       -103.4879         -1.7040
            -0.2649         -1.7550        -94.8965

     Atom109  H   pos: (  0.010869  0.709377  0.509545)  para_lq sigma:           0.00
             0.0000          0.0000          0.0000
             0.0000          0.0000          0.0000
             0.0000          0.0000          0.0000

     Atom110  H   pos: ( -0.155939  0.858529  0.526558)  para_lq sigma:           0.00
             0.0000          0.0000          0.0000
             0.0000          0.0000          0.0000
             0.0000          0.0000          0.0000

     Atom111  O   pos: ( -0.450833  0.696802  0.157808)  para_lq sigma:        -100.73
           -96.9267         -3.9946          3.0273
            -4.1913       -101.6592         -1.3671
             3.1927         -1.9250       -103.5981

     Atom112  H   pos: ( -0.454945  0.772147  0.289039)  para_lq sigma:           0.00
             0.0000          0.0000          0.0000
             0.0000          0.0000          0.0000
             0.0000          0.0000          0.0000

     Atom113  H   pos: ( -0.362165  0.775555  0.072935)  para_lq sigma:           0.00
             0.0000          0.0000          0.0000
             0.0000          0.0000          0.0000
             0.0000          0.0000          0.0000

     Atom114  O   pos: ( -0.461155  1.169079  0.278632)  para_lq sigma:        -100.00
          -102.7563         -3.1607         -0.8546
            -3.2145        -93.8063          0.8254
            -1.1897          0.8455       -103.4379

     Atom115  H   pos: ( -0.356286  1.189205  0.382164)  para_lq sigma:           0.00
             0.0000          0.0000          0.0000
             0.0000          0.0000          0.0000
             0.0000          0.0000          0.0000

     Atom116  H   pos: ( -0.572557  1.114780  0.354627)  para_lq sigma:           0.00
             0.0000          0.0000          0.0000
             0.0000          0.0000          0.0000
             0.0000          0.0000          0.0000


     Total NMR chemical shifts in ppm: ---------------------------------------
     (adopting the Simpson convention for anisotropy and asymmetry)-----------

     Atom  1  O   pos: (  0.011132  0.533519  1.972307)  Total sigma:         235.95
           248.5766         -5.7331         -1.9478
             4.8162        219.1977          2.5888
             0.2160         -2.0644        240.0849

     O    1    anisotropy:    -25.15    eta:   -0.5173
     O    1    sigma_11=    240.00    axis=( -0.100988 -0.010314 -0.994834)
     O    1    sigma_22=    248.67    axis=( -0.994771  0.016369  0.100812)
     O    1    sigma_33=    219.19    axis=(  0.015245  0.999813 -0.011913)

     Atom  2  H   pos: ( -0.037662  1.479849  0.009140)  Total sigma:          22.37
            21.3509         -0.2023         11.1881
             0.6775         12.3300          2.8185
            12.8539          1.7866         33.4159

     H    2    anisotropy:     27.93    eta:   -0.1433
     H    2    sigma_11=     14.39    axis=(  0.791921 -0.412254 -0.450453)
     H    2    sigma_22=     11.72    axis=( -0.317778 -0.908169  0.272483)
     H    2    sigma_33=     40.98    axis=(  0.521419  0.072641  0.850203)

     Atom  3  H   pos: ( -0.208646  1.555554 -0.138691)  Total sigma:          23.11
            29.1857        -14.4025          1.8721
           -14.0139         24.2312         -0.8514
             1.4270         -0.6328         15.9039

     H    3    anisotropy:     27.22    eta:   -0.2003
     H    3    sigma_11=     15.85    axis=(  0.035927  0.148453  0.988267)
     H    3    sigma_22=     12.22    axis=(  0.643763  0.752950 -0.136508)
     H    3    sigma_33=     41.25    axis=(  0.764381 -0.641114  0.068517)

     Atom  4  O   pos: (  0.174944  0.076635  0.117552)  Total sigma:         236.40
           239.0369          2.9515        -12.1610
             1.6118        233.1410         -9.4137
           -11.5289        -12.2749        237.0354

     O    4    anisotropy:     26.54    eta:   -0.6900
     O    4    sigma_11=    233.66    axis=(  0.691616 -0.699709  0.179092)
     O    4    sigma_22=    221.45    axis=(  0.402396  0.579199  0.708947)
     O    4    sigma_33=    254.10    axis=( -0.599787 -0.418253  0.682144)

     Atom  5  H   pos: (  0.116781 -0.027146  0.200810)  Total sigma:          25.71
            24.1639          6.0469         -4.0053
             7.2712         27.2424         -8.8486
            -4.6456         -8.0453         25.7312

     H    5    anisotropy:     20.08    eta:   -0.2310
     H    5    sigma_11=     20.57    axis=(  0.802029 -0.046564  0.595467)
     H    5    sigma_22=     17.47    axis=(  0.373293 -0.739185 -0.560587)
     H    5    sigma_33=     39.10    axis=( -0.466263 -0.671891  0.575466)

     Atom  6  H   pos: (  0.405386 -0.907268  2.151348)  Total sigma:          21.19
            30.2721         -5.5377        -13.2471
            -6.5833         13.7042          3.2297
           -12.4511          1.7849         19.5807

     H    6    anisotropy:     28.82    eta:   -0.1424
     H    6    sigma_11=     12.95    axis=( -0.130024  0.817584 -0.560936)
     H    6    sigma_22=     10.21    axis=( -0.565734 -0.525784 -0.635213)
     H    6    sigma_33=     40.40    axis=( -0.814272  0.234748  0.530900)

     Atom  7  O   pos: ( -0.340948  1.582113  0.250559)  Total sigma:         230.57
           221.9466         -7.4852        -15.7252
            -6.5550        228.6951          1.9077
           -15.5961          6.6214        241.0542

     O    7    anisotropy:     32.26    eta:   -0.7180
     O    7    sigma_11=    227.53    axis=(  0.080692 -0.919965  0.383606)
     O    7    sigma_22=    212.09    axis=( -0.865718 -0.255424 -0.430455)
     O    7    sigma_33=    252.07    axis=( -0.493985  0.297360  0.817041)

     Atom  8  H   pos: ( -0.400428  1.456636  0.206336)  Total sigma:          26.82
            22.7631          6.7718          1.7222
             5.2319         35.7478          2.9907
             1.4765          3.0875         21.9532

     H    8    anisotropy:     17.95    eta:   -0.0945
     H    8    sigma_11=     21.40    axis=( -0.261044  0.303367 -0.916419)
     H    8    sigma_22=     20.27    axis=(  0.895264 -0.278989 -0.347373)
     H    8    sigma_33=     38.79    axis=(  0.361053  0.911117  0.198765)

     Atom  9  H   pos: ( -0.445954  1.638842  0.344937)  Total sigma:          19.05
            25.9797        -10.1152        -16.0465
            -8.8978         11.3680          7.3656
           -15.8072          8.4070         19.8055

     H    9    anisotropy:     37.15    eta:   -0.0027
     H    9    sigma_11=      6.70    axis=(  0.649998  0.645027  0.401799)
     H    9    sigma_22=      6.64    axis=( -0.240800  0.676303 -0.696154)
     H    9    sigma_33=     43.82    axis=( -0.720776  0.355745  0.594918)

     Atom 10  O   pos: (  0.011085  0.755475 -0.008461)  Total sigma:         241.28
           233.1102        -10.5441         12.0274
           -14.5736        249.7306         13.2678
            11.7650         26.5673        241.0090

     O   10    anisotropy:    -44.84    eta:   -0.6516
     O   10    sigma_11=    246.49    axis=( -0.778578  0.315787 -0.542305)
     O   10    sigma_22=    265.97    axis=( -0.090100  0.798962  0.594594)
     O   10    sigma_33=    211.39    axis=(  0.621046  0.511800 -0.593602)

     Atom 11  H   pos: (  0.093355  0.636299  0.023162)  Total sigma:          21.19
            20.1839        -16.3321          3.4158
           -15.6314         32.6227         -1.6290
             3.6173         -2.3231         10.7708

     H   11    anisotropy:     34.13    eta:   -0.1638
     H   11    sigma_11=     11.68    axis=(  0.436456  0.408662  0.801562)
     H   11    sigma_22=      7.95    axis=( -0.699573 -0.406084  0.587957)
     H   11    sigma_33=     43.95    axis=(  0.565777 -0.817368  0.108651)

     Atom 12  H   pos: (  0.066239  0.870205  0.062869)  Total sigma:          23.89
            15.8124          5.5126          4.7504
             3.6985         34.5942         13.4571
             4.0816         13.5925         21.2763

     H   12    anisotropy:     30.73    eta:   -0.1476
     H   12    sigma_11=     15.16    axis=(  0.852343 -0.419458  0.312357)
     H   12    sigma_22=     12.14    axis=(  0.477236  0.379532 -0.792591)
     H   12    sigma_33=     44.38    axis=(  0.213909  0.824628  0.523672)

     Atom 13  O   pos: (  0.307595  0.343479  0.478152)  Total sigma:         221.55
           254.6151        -11.5175         -9.0577
            -3.3358        196.4158         -2.4396
           -10.5598         -3.0835        213.6081

     O   13    anisotropy:     54.03    eta:   -0.4968
     O   13    sigma_11=    212.48    axis=(  0.178404 -0.246172  0.952665)
     O   13    sigma_22=    194.59    axis=( -0.155086 -0.963131 -0.219834)
     O   13    sigma_33=    257.56    axis=( -0.971659  0.108526  0.210004)

     Atom 14  H   pos: (  0.163008  0.401001  0.481914)  Total sigma:          16.66
            37.4331        -15.0259         -5.8501
           -12.9135          8.4131          1.5678
            -4.9502          1.5053          4.1334

     H   14    anisotropy:     40.79    eta:   -0.0480
     H   14    sigma_11=      3.72    axis=( -0.088480 -0.537673  0.838498)
     H   14    sigma_22=      2.41    axis=( -0.383758 -0.758416 -0.526816)
     H   14    sigma_33=     43.85    axis=( -0.919185  0.368393  0.139232)

     Atom 15  H   pos: (  0.290100  0.204817  0.438607)  Total sigma:          26.69
            20.9141          1.6384         -0.5807
             1.0001         36.3543          3.9562
            -0.3862          4.3486         22.7878

     H   15    anisotropy:     16.38    eta:   -0.1666
     H   15    sigma_11=     22.14    axis=( -0.532649 -0.191352  0.824420)
     H   15    sigma_22=     20.32    axis=( -0.843580  0.198588 -0.498935)
     H   15    sigma_33=     37.60    axis=(  0.068247  0.961222  0.267198)

     Atom 16  O   pos: ( -0.429169  0.909720  1.559649)  Total sigma:         230.26
           243.9095         11.9166          6.8628
             3.5975        226.6344          5.5260
            14.0443         11.4959        220.2311

     O   16    anisotropy:     32.80    eta:   -0.5275
     O   16    sigma_11=    225.09    axis=( -0.506306  0.802359  0.316028)
     O   16    sigma_22=    213.56    axis=( -0.182618 -0.457920  0.870035)
     O   16    sigma_33=    252.13    axis=( -0.842796 -0.382792 -0.378373)

     Atom 17  H   pos: ( -0.552517  0.988208  1.551008)  Total sigma:          25.39
            32.9091         -6.7544          1.8816
            -7.8051         23.4398          1.0140
             1.7460          0.4664         19.8254

     H   17    anisotropy:     17.34    eta:   -0.2624
     H   17    sigma_11=     21.13    axis=( -0.272394 -0.623395 -0.732926)
     H   17    sigma_22=     18.10    axis=(  0.389909  0.624867 -0.676396)
     H   17    sigma_33=     36.95    axis=( -0.879643  0.470021 -0.072857)

     Atom 18  H   pos: ( -0.328398  1.023088  1.567040)  Total sigma:          20.21
            23.5651         14.7998          1.0183
            15.8610         28.2227          0.7019
             1.4896          0.9539          8.8381

     H   18    anisotropy:     31.88    eta:   -0.0852
     H   18    sigma_11=     10.49    axis=(  0.730315 -0.642121  0.233069)
     H   18    sigma_22=      8.68    axis=( -0.204906  0.119557  0.971452)
     H   18    sigma_33=     41.46    axis=(  0.651655  0.757223  0.044260)

     Atom 19  O   pos: ( -0.212479  1.309020  0.540015)  Total sigma:         230.49
           241.5496          0.5310         15.3664
             0.9231        220.1811         -0.9771
            22.6841         -5.7384        229.7268

     O   19    anisotropy:     37.70    eta:   -0.3049
     O   19    sigma_11=    221.75    axis=(  0.302842  0.886824 -0.349041)
     O   19    sigma_22=    214.09    axis=( -0.513766  0.460380  0.723944)
     O   19    sigma_33=    255.62    axis=(  0.802702 -0.039915  0.595043)

     Atom 20  H   pos: ( -0.236738  1.437359  0.472242)  Total sigma:          24.21
            19.6059         -2.4849          3.9876
            -3.7900         30.6775        -10.2172
             4.8473         -9.8835         22.3591

     H   20    anisotropy:     21.80    eta:   -0.3142
     H   20    sigma_11=     19.23    axis=(  0.855461  0.453706  0.249675)
     H   20    sigma_22=     14.67    axis=( -0.449194  0.410172  0.793715)
     H   20    sigma_33=     38.75    axis=(  0.257704 -0.791144  0.554689)

     Atom 21  H   pos: ( -0.064775  1.298186  0.534349)  Total sigma:          21.76
            41.6786          0.0987          0.8046
             1.1083         12.4868         -0.8730
             0.1395         -0.7369         11.1114

     H   21    anisotropy:     29.91    eta:   -0.1067
     H   21    sigma_11=     12.85    axis=( -0.012065  0.906478 -0.422081)
     H   21    sigma_22=     10.73    axis=( -0.022047  0.421768  0.906436)
     H   21    sigma_33=     41.70    axis=( -0.999684 -0.020242 -0.014897)

     Atom 22  O   pos: ( -0.272908  0.819165  1.976597)  Total sigma:         210.53
           230.2296         -7.4523          3.4121
            -7.6787        203.0276         -6.6925
             6.3602         -8.6102        198.3260

     O   22    anisotropy:     34.45    eta:   -0.5558
     O   22    sigma_11=    205.43    axis=(  0.340371  0.747170 -0.570864)
     O   22    sigma_22=    192.66    axis=(  0.017403  0.602004  0.798304)
     O   22    sigma_33=    233.49    axis=( -0.940130  0.281654 -0.191901)

     Atom 23  H   pos: ( -0.373023  1.720598  0.023461)  Total sigma:          23.65
            17.5719         -1.3800          1.8612
            -1.4667         15.5777         -7.0203
             2.2861         -7.6978         37.7981

     H   23    anisotropy:     24.93    eta:   -0.2551
     H   23    sigma_11=     17.46    axis=(  0.977709 -0.144771 -0.152071)
     H   23    sigma_22=     13.22    axis=(  0.181772  0.946130  0.267950)
     H   23    sigma_33=     40.27    axis=(  0.105088 -0.289620  0.951355)

     Atom 24  H   pos: ( -0.420740  0.855093  1.959346)  Total sigma:          18.08
            40.3044         -9.2816          3.2390
            -8.2578          6.3635         -1.0298
             1.5364         -1.1605          7.5780

     H   24    anisotropy:     36.82    eta:   -0.1349
     H   24    sigma_11=      7.47    axis=( -0.106637 -0.130964  0.985635)
     H   24    sigma_22=      4.15    axis=(  0.223511  0.962760  0.152106)
     H   24    sigma_33=     42.63    axis=(  0.968851 -0.236521  0.073394)

     Atom 25  Ca  pos: ( -0.233540  1.291356  0.899983)  Total sigma:        1081.74
          1063.0839          0.6330        -26.3556
            -0.3801       1114.5680        -14.0243
           -27.1797        -16.7283       1067.5673

     Ca  25    anisotropy:    -67.04    eta:   -0.7330
     Ca  25    sigma_11=   1087.71    axis=(  0.684451 -0.364618 -0.631332)
     Ca  25    sigma_22=   1120.46    axis=(  0.166173  0.921183 -0.351864)
     Ca  25    sigma_33=   1037.05    axis=(  0.709868  0.135923  0.691095)

     Atom 26  Si  pos: ( -0.723061  1.266474  0.745492)  Total sigma:         411.84
           426.2412         26.7558        -14.3893
            25.1122        404.2851         13.5416
            -3.3610          6.8272        404.9979

     Si  26    anisotropy:    -47.86    eta:   -0.9852
     Si  26    sigma_11=    412.08    axis=( -0.219179  0.420925  0.880217)
     Si  26    sigma_22=    443.51    axis=( -0.839077 -0.541700  0.050109)
     Si  26    sigma_33=    379.93    axis=( -0.497906  0.727587 -0.471918)

     Atom 27  O   pos: ( -0.897208  1.192818  0.894730)  Total sigma:         115.27
           129.5452          0.7639         -1.8018
            -0.7328        134.0620         -3.1593
             7.7844          1.1464         82.1916

     O   27    anisotropy:    -49.92    eta:   -0.1307
     O   27    sigma_11=    129.73    axis=( -0.997981 -0.010958 -0.062561)
     O   27    sigma_22=    134.08    axis=(  0.009727 -0.999754  0.019952)
     O   27    sigma_33=     81.98    axis=( -0.062764  0.019303  0.997842)

     Atom 28  O   pos: ( -0.575348  1.417374  0.861222)  Total sigma:         115.15
            96.0751          0.4675         -2.1969
            11.0642        162.5325         -5.9124
            -9.6738        -16.4100         86.8571

     O   28    anisotropy:     74.43    eta:   -0.2888
     O   28    sigma_11=     97.51    axis=(  0.920873 -0.143856 -0.362352)
     O   28    sigma_22=     83.18    axis=(  0.378004  0.101962  0.920172)
     O   28    sigma_33=    164.77    axis=(  0.095427  0.984332 -0.148272)

     Atom 29  O   pos: ( -0.600637  1.076941  0.653775)  Total sigma:         179.94
           171.3906        -30.1695         -4.6840
           -29.4817        196.0199          3.4355
            -4.5647          3.3106        172.4173

     O   29    anisotropy:     55.03    eta:   -0.5643
     O   29    sigma_11=    171.95    axis=(  0.011713  0.152991 -0.988158)
     O   29    sigma_22=    151.25    axis=(  0.831772  0.547006  0.094549)
     O   29    sigma_33=    216.63    axis=( -0.554994  0.823030  0.120846)

     Atom 30  O   pos: ( -0.826221  1.371613  0.549458)  Total sigma:         172.61
           161.6247         -7.5830         12.2544
            -4.0539        172.3097        -24.4660
            11.9783        -23.7521        183.8837

     O   30    anisotropy:     51.17    eta:   -0.2116
     O   30    sigma_11=    159.16    axis=(  0.863640  0.499991  0.064310)
     O   30    sigma_22=    151.94    axis=( -0.419068  0.641173  0.642868)
     O   30    sigma_33=    206.72    axis=(  0.280194 -0.582157  0.763273)

     Atom 31  Ca  pos: (  0.688714 -0.073460  0.829191)  Total sigma:        1128.17
          1137.8460        -12.2054          7.4161
           -13.0072       1127.6565          9.0851
             5.3415         10.6299       1119.0108

     Ca  31    anisotropy:    -31.24    eta:   -0.7456
     Ca  31    sigma_11=   1130.82    axis=(  0.405003  0.582366  0.704856)
     Ca  31    sigma_22=   1146.35    axis=( -0.826594  0.562709  0.010031)
     Ca  31    sigma_33=   1107.34    axis=( -0.390787 -0.586693  0.709279)

     Atom 32  Si  pos: (  0.167899 -0.040568  0.757723)  Total sigma:         413.07
           418.3812         34.7389         -3.9923
            28.5875        407.0547         -5.4709
            -0.1970         -7.5297        413.7885

     Si  32    anisotropy:    -49.38    eta:   -0.9959
     Si  32    sigma_11=    413.14    axis=(  0.206634  0.030511  0.977942)
     Si  32    sigma_22=    445.93    axis=( -0.748182 -0.639163  0.178028)
     Si  32    sigma_33=    380.15    axis=(  0.630497 -0.768466 -0.109245)

     Atom 33  O   pos: (  0.046284 -0.192296  0.900569)  Total sigma:         116.00
            97.0164          1.2449         14.3655
             7.9842        152.7693          2.7243
            15.9932         17.3858         98.2097

     O   33    anisotropy:     59.26    eta:   -0.7098
     O   33    sigma_11=    110.27    axis=(  0.695415 -0.236062  0.678729)
     O   33    sigma_22=     82.22    axis=( -0.706817 -0.054295  0.705310)
     O   33    sigma_33=    155.51    axis=(  0.129645  0.970220  0.204611)

     Atom 34  O   pos: (  0.364721  0.034456  0.874802)  Total sigma:         108.85
           135.2685        -10.0062         -1.4180
           -13.1052        109.2631          8.2350
           -11.5719          5.1091         82.0212

     O   34    anisotropy:     48.05    eta:   -0.7892
     O   34    sigma_11=    105.47    axis=(  0.386027  0.909888  0.151943)
     O   34    sigma_22=     80.20    axis=(  0.074446 -0.194900  0.977994)
     O   34    sigma_33=    140.88    axis=( -0.919479  0.366220  0.142974)

     Atom 35  O   pos: (  0.221428 -0.115978  0.529457)  Total sigma:         177.43
           171.3508         -9.5267        -11.7047
           -16.3033        170.0642         17.1461
           -12.4798         14.0701        190.8628

     O   35    anisotropy:     44.67    eta:   -0.3507
     O   35    sigma_11=    167.76    axis=( -0.679638  0.391641 -0.620250)
     O   35    sigma_22=    157.31    axis=(  0.594504  0.789407 -0.152976)
     O   35    sigma_33=    207.21    axis=( -0.429718  0.472709  0.769343)

     Atom 36  Ca  pos: ( -0.420193  0.865564  1.189830)  Total sigma:        1091.84
          1088.8789        -23.8844        -12.4825
           -21.9705       1101.4583         -3.9588
           -11.9465         -2.3400       1085.1877

     Ca  36    anisotropy:     41.79    eta:   -0.9509
     Ca  36    sigma_11=   1091.16    axis=( -0.307316 -0.423463  0.852195)
     Ca  36    sigma_22=   1064.67    axis=(  0.714890  0.488336  0.500460)
     Ca  36    sigma_33=   1119.70    axis=( -0.628084  0.763025  0.152656)

     Atom 37  Si  pos: (  0.104520  0.831430  1.386933)  Total sigma:         406.29
           419.1397         49.6899         -6.8547
            53.8322        365.2127         -7.4258
            -8.6194         -5.8371        434.5085

     Si  37    anisotropy:   -108.75    eta:   -0.3544
     Si  37    sigma_11=    429.69    axis=( -0.379394 -0.211944 -0.900633)
     Si  37    sigma_22=    455.39    axis=(  0.767072  0.472246 -0.434263)
     Si  37    sigma_33=    333.79    axis=(  0.517360 -0.855607 -0.016591)

     Atom 38  O   pos: ( -0.738759  0.993553  1.289579)  Total sigma:         123.13
           121.3838         14.8334        -13.3993
            16.0318        148.8537        -24.9770
           -12.6950        -24.0356         99.1473

     O   38    anisotropy:     65.93    eta:   -0.6102
     O   38    sigma_11=    114.56    axis=(  0.895273 -0.442125 -0.054875)
     O   38    sigma_22=     87.74    axis=(  0.213100  0.316800  0.924243)
     O   38    sigma_33=    167.08    axis=(  0.391247  0.839144 -0.377840)

     Atom 39  O   pos: ( -0.084207  0.789892  1.240730)  Total sigma:         109.51
           122.7025         -7.9275          8.6924
            -7.4965         98.8401         -4.8112
            -1.7101         -0.4672        106.9850

     O   39    anisotropy:     24.54    eta:   -0.6113
     O   39    sigma_11=    106.33    axis=( -0.246494 -0.086339  0.965291)
     O   39    sigma_22=     96.33    axis=(  0.258898  0.953959  0.151437)
     O   39    sigma_33=    125.87    axis=(  0.933923 -0.287240  0.212792)

     Atom 40  O   pos: ( -0.949063  0.869680  1.628363)  Total sigma:         114.20
           116.9818         -1.0620        -19.5753
            -0.1023        127.5852         19.6608
            -7.9584          7.1017         98.0313

     O   40    anisotropy:    -40.26    eta:   -0.5413
     O   40    sigma_11=    120.35    axis=( -0.842708 -0.488128  0.227101)
     O   40    sigma_22=    134.88    axis=(  0.360917 -0.825220 -0.434455)
     O   40    sigma_33=     87.36    axis=(  0.399477 -0.284154  0.871593)

     Atom 41  Ca  pos: (  0.525024 -0.514734  1.201080)  Total sigma:        1069.73
          1074.3523        -31.0405        -14.2595
           -33.1687       1091.8211         -1.8436
           -11.6018         -3.5536       1043.0066

     Ca  41    anisotropy:     70.63    eta:   -0.5273
     Ca  41    sigma_11=   1058.60    axis=(  0.602834  0.534425 -0.592437)
     Ca  41    sigma_22=   1033.77    axis=(  0.506507  0.317381  0.801698)
     Ca  41    sigma_33=   1116.81    axis=( -0.616475  0.783364  0.079362)

     Atom 42  Si  pos: (  0.008224 -0.481139  1.377576)  Total sigma:         410.79
           412.2532         29.0554         14.2835
            30.8348        375.1117        -15.8962
            11.9851        -18.0043        445.0074

     Si  42    anisotropy:    -85.90    eta:   -0.3828
     Si  42    sigma_11=    428.46    axis=(  0.843973  0.517973 -0.139333)
     Si  42    sigma_22=    450.38    axis=( -0.235025  0.123606 -0.964098)
     Si  42    sigma_33=    353.53    axis=(  0.482154 -0.846419 -0.226057)

     Atom 43  O   pos: ( -0.370035  1.218728  1.210192)  Total sigma:         113.52
           116.9240         -1.4489         12.0959
            -2.8816        109.8393          4.8547
             1.0880          5.2986        113.7990

     O   43    anisotropy:    -14.58    eta:   -0.8141
     O   43    sigma_11=    114.42    axis=(  0.521963 -0.731753 -0.438283)
     O   43    sigma_22=    122.34    axis=( -0.742845 -0.137440 -0.655204)
     O   43    sigma_33=    103.80    axis=(  0.419210  0.667568 -0.615318)

     Atom 44  O   pos: (  0.217586 -0.413445  1.277062)  Total sigma:         103.47
           117.2121        -10.9286        -17.3761
           -18.5260         95.8580          1.2236
           -19.1957         -5.6559         97.3472

     O   44    anisotropy:     42.76    eta:   -0.6618
     O   44    sigma_11=     98.65    axis=(  0.044887 -0.755283  0.653859)
     O   44    sigma_22=     79.79    axis=( -0.530683 -0.572559 -0.624941)
     O   44    sigma_33=    131.98    axis=( -0.846381  0.318940  0.426517)

     Atom 45  O   pos: ( -0.090806 -0.254528  1.427154)  Total sigma:         161.01
           160.9084        -14.5903         -4.0206
           -13.4834        170.6458          9.1828
            -2.3441          9.0096        151.4808

     O   45    anisotropy:     33.50    eta:   -0.2492
     O   45    sigma_11=    152.63    axis=(  0.777914  0.338912  0.529139)
     O   45    sigma_22=    147.06    axis=( -0.325655 -0.502727  0.800758)
     O   45    sigma_33=    183.34    axis=( -0.537399  0.795238  0.280710)

     Atom 46  O   pos: (  0.037523 -0.590054  1.588255)  Total sigma:         123.64
           101.2469          9.7152         28.4141
            16.3246        119.0744        -41.9115
            22.4925        -42.2985        150.6133

     O   46    anisotropy:     87.93    eta:   -0.8619
     O   46    sigma_11=    119.60    axis=(  0.751715  0.620004  0.224766)
     O   46    sigma_22=     69.08    axis=( -0.634753  0.587739  0.501648)
     O   46    sigma_33=    182.26    axis=(  0.178920 -0.519768  0.835362)

     Atom 47  Ca  pos: (  0.161681 -0.725354  1.866493)  Total sigma:        1121.63
          1108.3857        -24.7901          1.0743
           -26.1971       1126.5760          2.9744
             0.3199          2.6358       1129.9231

     Ca  47    anisotropy:    -47.00    eta:   -0.4783
     Ca  47    sigma_11=   1129.80    axis=(  0.118099 -0.072129  0.990379)
     Ca  47    sigma_22=   1144.79    axis=(  0.567350 -0.813639 -0.126912)
     Ca  47    sigma_33=   1090.29    axis=(  0.814964  0.576879 -0.055168)

     Atom 48  Ca  pos: ( -0.022439 -0.226561  1.780678)  Total sigma:        1105.89
          1094.6949         15.1356         14.5850
            10.2768       1107.4852        -48.9132
            14.3181        -57.8500       1115.4761

     Ca  48    anisotropy:     88.77    eta:   -0.8959
     Ca  48    sigma_11=   1102.80    axis=(  0.919352  0.307229  0.245769)
     Ca  48    sigma_22=   1049.78    axis=( -0.392357  0.669707  0.630515)
     Ca  48    sigma_33=   1165.07    axis=(  0.029119 -0.676094  0.736240)

     Atom 49  Si  pos: ( -0.819367  1.586553  0.424962)  Total sigma:         407.15
           409.1855         29.1070         26.1369
            31.1021        379.2327         34.1308
            21.9134         34.6350        433.0320

     Si  49    anisotropy:     94.88    eta:   -0.6255
     Si  49    sigma_11=    395.31    axis=(  0.775820  0.134319 -0.616491)
     Si  49    sigma_22=    355.74    axis=(  0.373754 -0.885037  0.277520)
     Si  49    sigma_33=    470.41    axis=(  0.508341  0.445722  0.736832)

     Atom 50  O   pos: ( -0.856378  1.520459  0.197978)  Total sigma:         173.01
           147.2057         -7.2977          3.5259
            -4.1747        159.8748         11.5707
             6.9986         19.5440        211.9531

     O   50    anisotropy:     65.13    eta:   -0.3747
     O   50    sigma_11=    159.44    axis=(  0.486016 -0.850020  0.203110)
     O   50    sigma_22=    143.17    axis=( -0.872416 -0.458117  0.170351)
     O   50    sigma_33=    216.43    axis=(  0.051754  0.259990  0.964223)

     Atom 51  O   pos: (  0.614156 -0.119899  0.490245)  Total sigma:         132.56
           129.3799          5.6638         -2.7879
             5.6647        100.8383          2.0301
             8.3489          7.9707        167.4638

     O   51    anisotropy:     53.31    eta:   -0.8620
     O   51    sigma_11=    130.11    axis=(  0.980172  0.173255 -0.096150)
     O   51    sigma_22=     99.47    axis=( -0.179858  0.981554 -0.064831)
     O   51    sigma_33=    168.10    axis=(  0.083144  0.080839  0.993253)

     Atom 52  O   pos: (  0.328396 -0.265733  1.664190)  Total sigma:         224.18
           240.9591         10.6874          1.2854
             9.0581        220.1368          8.6246
             2.7777          3.9684        211.4538

     O   52    anisotropy:     31.88    eta:   -0.5363
     O   52    sigma_11=    219.26    axis=( -0.394851  0.762511  0.512513)
     O   52    sigma_22=    207.86    axis=(  0.102337 -0.517867  0.849318)
     O   52    sigma_33=    245.43    axis=( -0.913028 -0.387803 -0.126447)

     Atom 53  H   pos: (  0.313536 -0.319027  1.527464)  Total sigma:          24.47
            19.4320          3.1833          3.5343
             3.5270         18.7949          7.2568
             4.7722          8.0511         35.1804

     H   53    anisotropy:     22.55    eta:   -0.2593
     H   53    sigma_11=     18.90    axis=( -0.866913 -0.327937  0.375393)
     H   53    sigma_22=     15.00    axis=( -0.432801  0.868815 -0.240507)
     H   53    sigma_33=     39.50    axis=(  0.247276  0.370969  0.895118)

     Atom 54  H   pos: (  0.452331 -0.177557  1.661335)  Total sigma:          19.63
            32.8810         16.0537         -0.2125
            15.7813         17.9378         -0.0077
            -1.4690         -0.6261          8.0587

     H   54    anisotropy:     35.08    eta:   -0.0181
     H   54    sigma_11=      8.14    axis=( -0.249981  0.434223  0.865425)
     H   54    sigma_22=      7.72    axis=(  0.474748 -0.724022  0.500407)
     H   54    sigma_33=     43.02    axis=(  0.843875  0.535950 -0.025155)

     Atom 55  O   pos: ( -0.560692  0.421980  2.022690)  Total sigma:         234.64
           218.7027         -6.2349         -4.9086
            -5.5915        234.5051         12.7814
           -14.2030          8.5013        250.7259

     O   55    anisotropy:     36.68    eta:   -0.5636
     O   55    sigma_11=    229.31    axis=( -0.069021  0.880797 -0.468436)
     O   55    sigma_22=    215.53    axis=(  0.961186  0.184445  0.205187)
     O   55    sigma_33=    259.10    axis=( -0.267129  0.436092  0.859341)

     Atom 56  H   pos: ( -0.723877  1.426826  0.048765)  Total sigma:          17.00
            11.4419         -7.8556        -12.1846
            -7.2865         13.1058         12.7901
           -12.7150         14.2969         26.4503

     H   56    anisotropy:     37.29    eta:   -0.0139
     H   56    sigma_11=      4.74    axis=(  0.385361  0.865807 -0.319178)
     H   56    sigma_22=      4.40    axis=( -0.815370  0.157541 -0.557093)
     H   56    sigma_33=     41.86    axis=( -0.432051  0.474930  0.766664)

     Atom 57  H   pos: ( -0.732711  1.218913 -0.055934)  Total sigma:          28.96
            26.1153          5.6240         -2.0852
             5.0726         34.7128         -1.8019
            -2.6629         -2.3779         26.0402

     H   57    anisotropy:     13.55    eta:   -0.3314
     H   57    sigma_11=     25.94    axis=( -0.309232  0.394476  0.865312)
     H   57    sigma_22=     22.94    axis=(  0.844102 -0.305252  0.440809)
     H   57    sigma_33=     37.99    axis=( -0.438027 -0.866724  0.238584)

     Atom 58  O   pos: (  0.352644 -0.481595  2.113355)  Total sigma:         245.09
           237.0699          8.9394          4.0700
            16.9752        265.6600         -2.2878
             2.3813         -4.6375        232.5409

     O   58    anisotropy:     38.52    eta:   -0.3312
     O   58    sigma_11=    236.50    axis=(  0.661359 -0.208331  0.720557)
     O   58    sigma_22=    228.00    axis=(  0.661410 -0.291092 -0.691232)
     O   58    sigma_33=    270.77    axis=( -0.353754 -0.933736  0.054724)

     Atom 59  H   pos: (  0.231056  0.340092  0.117491)  Total sigma:          23.93
            14.7043          3.3474          0.3929
             3.5819         32.6754         -9.0784
            -0.7107        -11.0175         24.4227

     H   59    anisotropy:     23.75    eta:   -0.3084
     H   59    sigma_11=     18.46    axis=(  0.394704  0.464255  0.792891)
     H   59    sigma_22=     13.58    axis=(  0.911171 -0.308814 -0.272767)
     H   59    sigma_33=     39.76    axis=( -0.118222 -0.830121  0.544906)

     Atom 60  H   pos: (  0.474274 -0.404643  2.143674)  Total sigma:          23.66
            30.9044         12.5121          5.1441
            11.8474         23.9095          3.3414
             6.3041          3.8234         16.1666

     H   60    anisotropy:     27.27    eta:   -0.0646
     H   60    sigma_11=     15.16    axis=(  0.356775 -0.733304  0.578772)
     H   60    sigma_22=     13.98    axis=(  0.520267 -0.358606 -0.775064)
     H   60    sigma_33=     41.84    axis=(  0.775908  0.577640  0.253572)

     Atom 61  O   pos: ( -0.190539  0.115604  2.061701)  Total sigma:         228.91
           222.4736         -6.2133         -9.6137
            -4.4580        219.9581         -9.9948
            -7.4508         -2.9005        244.2949

     O   61    anisotropy:     28.58    eta:   -0.7407
     O   61    sigma_11=    226.44    axis=(  0.719703 -0.687670  0.095587)
     O   61    sigma_22=    212.33    axis=(  0.634366  0.707282  0.311980)
     O   61    sigma_33=    247.96    axis=( -0.282146 -0.163895  0.945268)

     Atom 62  H   pos: ( -0.378112  1.086879  0.085499)  Total sigma:          18.43
            14.1726         -5.8371        -14.0118
            -6.1578          9.7834          8.8946
           -15.2880          9.0806         31.3399

     H   62    anisotropy:     37.17    eta:   -0.0604
     H   62    sigma_11=      6.79    axis=( -0.365288  0.782397 -0.504400)
     H   62    sigma_22=      5.29    axis=(  0.798542  0.541845  0.262172)
     H   62    sigma_33=     43.21    axis=( -0.478429  0.307017  0.822707)

     Atom 63  H   pos: ( -0.162826  1.070845  0.005382)  Total sigma:          25.97
            35.5751          1.7599          5.7176
             2.2685         19.9286          1.2616
             6.6630          1.2515         22.4126

     H   63    anisotropy:     18.53    eta:   -0.0733
     H   63    sigma_11=     20.25    axis=( -0.372385  0.560685  0.739568)
     H   63    sigma_22=     19.34    axis=(  0.113302  0.818386 -0.563389)
     H   63    sigma_33=     38.33    axis=(  0.921136  0.126004  0.368281)

     Atom 64  O   pos: (  0.074645  1.085641  0.203941)  Total sigma:         254.00
           230.0003         19.1921         -3.8120
            16.5108        278.5349        -10.8717
             0.0756         -5.3973        253.4662

     O   64    anisotropy:     48.73    eta:   -0.8395
     O   64    sigma_11=    251.39    axis=(  0.101869  0.223529  0.969359)
     O   64    sigma_22=    224.12    axis=(  0.948625 -0.315250 -0.026996)
     O   64    sigma_33=    286.49    axis=( -0.299556 -0.922308  0.244159)

     Atom 65  H   pos: ( -0.896434  1.240134  0.234236)  Total sigma:          24.08
            15.0819          5.7585         -0.1234
             5.7766         39.9769          0.8758
             0.1811          2.7920         17.1927

     H   65    anisotropy:     25.95    eta:   -0.1925
     H   65    sigma_11=     17.10    axis=(  0.123747  0.048257 -0.991140)
     H   65    sigma_22=     13.77    axis=(  0.969030 -0.220975  0.110227)
     H   65    sigma_33=     41.38    axis=(  0.213698  0.974085  0.074107)

     Atom 66  H   pos: (  0.055268  1.014803  0.333457)  Total sigma:          22.07
            11.6425          4.1658         -3.9255
             4.2511         22.2717        -12.6875
            -4.2217        -13.4846         32.2828

     H   66    anisotropy:     30.45    eta:   -0.1738
     H   66    sigma_11=     13.68    axis=(  0.336304  0.734016  0.590017)
     H   66    sigma_22=     10.15    axis=(  0.923608 -0.379463 -0.054373)
     H   66    sigma_33=     42.36    axis=( -0.183979 -0.563230  0.805558)

     Atom 67  O   pos: (  0.067038  0.139224  1.667727)  Total sigma:         236.24
           246.0514         12.2631         14.7243
            10.0944        225.6065          0.3706
            21.6934          3.7915        237.0705

     O   67    anisotropy:     40.25    eta:   -0.3780
     O   67    sigma_11=    227.90    axis=( -0.266458 -0.679967  0.683114)
     O   67    sigma_22=    217.75    axis=( -0.566180  0.683992  0.459995)
     O   67    sigma_33=    263.08    axis=(  0.780026  0.264196  0.567239)

     Atom 68  H   pos: (  0.008639  0.136351  1.527480)  Total sigma:          20.26
            18.8440          2.6338         12.7652
             2.5247          8.9962          1.1153
            14.7552          1.3556         32.9286

     H   68    anisotropy:     31.90    eta:   -0.1644
     H   68    sigma_11=     11.37    axis=(  0.707348  0.517804 -0.481185)
     H   68    sigma_22=      7.88    axis=(  0.475028 -0.852314 -0.218879)
     H   68    sigma_33=     41.52    axis=(  0.523457  0.073753  0.848854)

     Atom 69  H   pos: (  0.202005  0.198289  1.654324)  Total sigma:          23.67
            35.9034         11.4195         -1.2596
            11.5806         19.7422         -0.6161
            -2.0747         -1.2182         15.3512

     H   69    anisotropy:     27.52    eta:   -0.0791
     H   69    sigma_11=     15.22    axis=(  0.077485  0.005149  0.996980)
     H   69    sigma_22=     13.77    axis=(  0.458929 -0.887929 -0.031082)
     H   69    sigma_33=     42.01    axis=( -0.885088 -0.459952  0.071164)

     Atom 70  O   pos: (  0.638216  0.169388  0.212862)  Total sigma:         230.23
           199.7865          1.9746          1.4281
             9.4397        240.3935         18.4885
             7.5035          4.6289        250.5182

     O   70    anisotropy:    -47.10    eta:   -0.8242
     O   70    sigma_11=    232.99    axis=(  0.066353  0.825098 -0.561080)
     O   70    sigma_22=    258.87    axis=(  0.115735  0.552159  0.825667)
     O   70    sigma_33=    198.83    axis=(  0.991061 -0.119722 -0.058855)

     Atom 71  H   pos: (  0.631309  0.058196  0.311689)  Total sigma:          22.22
            11.1944          1.1502         -1.2895
             0.6994         28.4438        -15.0396
            -0.6255        -14.5937         27.0260

     H   71    anisotropy:     30.61    eta:   -0.0866
     H   71    sigma_11=     12.90    axis=( -0.031038  0.690677  0.722497)
     H   71    sigma_22=     11.14    axis=(  0.998624 -0.009148  0.051646)
     H   71    sigma_33=     42.62    axis=( -0.042280 -0.723106  0.689442)

     Atom 72  H   pos: (  0.577689  0.114416  0.088059)  Total sigma:          21.64
            15.5635          4.0782          9.5517
             5.0917         15.0356         10.9707
             9.3182          8.4487         34.3236

     H   72    anisotropy:     31.21    eta:   -0.0593
     H   72    sigma_11=     11.86    axis=(  0.777514  0.388600 -0.494430)
     H   72    sigma_22=     10.62    axis=(  0.513437 -0.846249  0.142288)
     H   72    sigma_33=     42.45    axis=(  0.363118  0.364490  0.857492)

     Atom 73  Ca  pos: (  0.381394  0.390102  0.914896)  Total sigma:        1099.06
          1098.2540        -26.4200        -24.5251
           -24.3089       1122.4710          2.7517
           -21.1990          1.4510       1076.4642

     Ca  73    anisotropy:     64.02    eta:   -0.8566
     Ca  73    sigma_11=   1096.00    axis=( -0.558519 -0.582154  0.590892)
     Ca  73    sigma_22=   1059.45    axis=(  0.595863  0.213998  0.774049)
     Ca  73    sigma_33=   1141.74    axis=(  0.577065 -0.784412 -0.227362)

     Atom 74  Si  pos: ( -0.084295  0.368382  0.738860)  Total sigma:         404.42
           417.3051         24.2907          4.5451
            28.2954        372.5230          5.9937
             4.5579          9.6290        423.4457

     Si  74    anisotropy:    -66.71    eta:   -0.3550
     Si  74    sigma_11=    418.77    axis=(  0.546501  0.172286 -0.819545)
     Si  74    sigma_22=    434.55    axis=(  0.730286  0.380949  0.567063)
     Si  74    sigma_33=    359.95    axis=(  0.409902 -0.908403  0.082371)

     Atom 75  O   pos: ( -0.321916  0.333954  0.766524)  Total sigma:         121.33
           120.6193        -14.3214        -14.9175
           -19.5338        105.6111          0.9793
           -23.7073         -3.1916        137.7640

     O   75    anisotropy:     45.98    eta:   -0.9563
     O   75    sigma_11=    120.66    axis=(  0.530712 -0.637937  0.558015)
     O   75    sigma_22=     91.35    axis=( -0.609732 -0.744680 -0.271438)
     O   75    sigma_33=    151.99    axis=( -0.588703  0.196184  0.784181)

     Atom 76  O   pos: (  0.024295  0.484780  0.919611)  Total sigma:         110.57
            94.7550          6.9545         -2.8743
            10.2265         99.7731         10.8437
             2.3243         11.0284        137.1822

     O   76    anisotropy:     44.50    eta:   -0.5679
     O   76    sigma_11=    104.16    axis=( -0.659737 -0.715013  0.231309)
     O   76    sigma_22=     87.31    axis=( -0.750142  0.645049 -0.145597)
     O   76    sigma_33=    140.23    axis=(  0.045102  0.269570  0.961924)

     Atom 77  O   pos: (  0.002759  0.137130  0.725663)  Total sigma:         176.05
           158.3639        -20.0289         -0.9656
           -22.9544        200.9664         -1.4850
            -1.2792          1.5155        168.8343

     O   77    anisotropy:     50.81    eta:   -0.5766
     O   77    sigma_11=    168.88    axis=( -0.044572 -0.030332  0.998546)
     O   77    sigma_22=    149.35    axis=( -0.921887 -0.383842 -0.052810)
     O   77    sigma_33=    209.93    axis=(  0.384886 -0.922900 -0.010854)

     Atom 78  O   pos: ( -0.040424  0.468961  0.521197)  Total sigma:         128.14
           168.0374         -8.6529          5.4028
            -6.7801        117.9921          4.4044
             6.0538         -2.0292         98.3807

     O   78    anisotropy:     62.23    eta:   -0.4652
     O   78    sigma_11=    117.04    axis=(  0.137272  0.984972  0.104814)
     O   78    sigma_22=     97.74    axis=( -0.090990 -0.092830  0.991516)
     O   78    sigma_33=    169.62    axis=( -0.986345  0.145645 -0.076880)

     Atom 79  Ca  pos: (  0.042970  0.841126  0.905824)  Total sigma:        1089.15
          1095.8138        -17.4712         -7.6428
           -13.4735       1109.4504        -12.0015
            -7.6570         -9.1581       1062.1935

     Ca  79    anisotropy:    -48.64    eta:   -0.8994
     Ca  79    sigma_11=   1090.78    axis=(  0.806148  0.451293 -0.382701)
     Ca  79    sigma_22=   1119.95    axis=( -0.517847  0.851007 -0.087296)
     Ca  79    sigma_33=   1056.72    axis=(  0.286286  0.268554  0.919739)

     Atom 80  Si  pos: ( -0.476472  0.875549  0.730650)  Total sigma:         408.33
           406.0094         20.7500        -14.1566
            19.2755        388.1410         13.9493
           -22.9820         20.4327        430.8274

     Si  80    anisotropy:    -63.79    eta:   -0.5648
     Si  80    sigma_11=    417.58    axis=(  0.742482  0.632897  0.219457)
     Si  80    sigma_22=    441.60    axis=( -0.392279  0.145245  0.908307)
     Si  80    sigma_33=    365.80    axis=( -0.542990  0.760490 -0.356114)

     Atom 81  O   pos: ( -0.622327  0.747874  0.877236)  Total sigma:         112.35
           118.4619         -4.8165         -5.3414
             0.4114        138.6257         -7.9564
             1.9290         -0.1370         79.9585

     O   81    anisotropy:    -49.13    eta:   -0.6342
     O   81    sigma_11=    118.34    axis=(  0.993791  0.097048 -0.054409)
     O   81    sigma_22=    139.11    axis=( -0.100512  0.992809 -0.065017)
     O   81    sigma_33=     79.59    axis=(  0.047708  0.070082  0.996400)

     Atom 82  O   pos: ( -0.288459  0.948440  0.868043)  Total sigma:          99.14
           113.0652         -6.6632         -2.5049
            -9.2160        115.8578         -0.2822
           -15.3489         -3.9953         68.5012

     O   82    anisotropy:    -48.95    eta:   -0.4536
     O   82    sigma_11=    108.06    axis=(  0.713622  0.672145 -0.197394)
     O   82    sigma_22=    122.86    axis=( -0.671363  0.736659  0.081272)
     O   82    sigma_33=     66.51    axis=(  0.200039  0.074525  0.976950)

     Atom 83  O   pos: ( -0.404577  0.768790  0.527815)  Total sigma:         130.68
           103.6640         -6.4630         -9.1898
            -8.4714        164.0658         52.8965
            -6.5768         39.6927        124.3205

     O   83    anisotropy:     97.66    eta:   -0.1527
     O   83    sigma_11=    103.10    axis=(  0.960337  0.233438 -0.152512)
     O   83    sigma_22=     93.16    axis=( -0.254432  0.509788 -0.821815)
     O   83    sigma_33=    195.79    axis=( -0.114094  0.828024  0.548962)

     Atom 84  Ca  pos: (  0.229440 -0.074414  1.199413)  Total sigma:        1094.77
          1051.1268         -6.3866         30.4128
           -10.3446       1158.1303          4.5478
            30.6361         11.7269       1075.0612

     Ca  84    anisotropy:    -98.24    eta:   -0.9681
     Ca  84    sigma_11=   1095.82    axis=(  0.567712 -0.031211  0.822636)
     Ca  84    sigma_22=   1159.22    axis=( -0.055556  0.995550  0.076111)
     Ca  84    sigma_33=   1029.28    axis=(  0.821351  0.088911 -0.563452)

     Atom 85  Si  pos: ( -0.268191 -0.077512  1.410186)  Total sigma:         404.81
           408.6159         48.7712         19.2758
            44.9584        384.9102          4.2744
            13.9587          5.3112        420.8929

     Si  85    anisotropy:    -85.46    eta:   -0.6984
     Si  85    sigma_11=    413.40    axis=(  0.301099  0.345827 -0.888675)
     Si  85    sigma_22=    453.19    axis=(  0.721468  0.526772  0.449439)
     Si  85    sigma_33=    347.84    axis=(  0.623557 -0.776476 -0.090892)

     Atom 86  O   pos: ( -0.146891  0.121242  1.342869)  Total sigma:         129.75
            95.4541         21.7144         11.5768
            35.1033        168.8201        -28.0522
             4.9356        -29.4561        124.9744

     O   86    anisotropy:     88.07    eta:   -0.7458
     O   86    sigma_11=    122.29    axis=(  0.492108  0.220025  0.842270)
     O   86    sigma_22=     78.50    axis=(  0.836705 -0.386646 -0.387854)
     O   86    sigma_33=    188.46    axis=( -0.240322 -0.895597  0.374368)

     Atom 87  O   pos: (  0.559470 -0.161447  1.255905)  Total sigma:         137.05
           161.0973          6.8080         36.1966
             0.6388        122.0202         17.6521
            32.2503         15.5276        128.0455

     O   87    anisotropy:     71.80    eta:   -0.5672
     O   87    sigma_11=    126.70    axis=(  0.421982 -0.843465 -0.332413)
     O   87    sigma_22=     99.54    axis=(  0.397021  0.501555 -0.768646)
     O   87    sigma_33=    184.92    axis=(  0.815049  0.192380  0.546520)

     Atom 88  O   pos: ( -0.331906 -0.058232  1.647175)  Total sigma:         112.66
           121.0670         11.3674          1.3519
            11.5155        144.1948         24.7396
             5.5894         14.9846         72.7108

     O   88    anisotropy:    -67.65    eta:   -0.8207
     O   88    sigma_11=    116.70    axis=( -0.939047  0.335014  0.077177)
     O   88    sigma_22=    153.71    axis=( -0.343659 -0.908565 -0.237504)
     O   88    sigma_33=     67.56    axis=( -0.009447 -0.249550  0.968316)

     Atom 89  Ca  pos: ( -0.098048  0.433087  1.239297)  Total sigma:        1092.17
          1062.8715          8.9851        -31.5474
             4.9087       1117.5628        -27.9602
           -32.3484        -30.9418       1096.0687

     Ca  89    anisotropy:     80.39    eta:   -0.8682
     Ca  89    sigma_11=   1088.64    axis=( -0.495418  0.675293  0.546389)
     Ca  89    sigma_22=   1042.10    axis=( -0.815107 -0.143968 -0.561136)
     Ca  89    sigma_33=   1145.76    axis=( -0.300269 -0.723362  0.621761)

     Atom 90  Si  pos: (  0.377807  0.414398  1.366296)  Total sigma:         406.20
           400.3344         42.0470          6.7864
            42.1534        382.6838         -2.8140
             9.5027         -6.4926        435.5721

     Si  90    anisotropy:    -87.86    eta:   -0.1197
     Si  90    sigma_11=    431.98    axis=( -0.579786 -0.551762  0.599506)
     Si  90    sigma_22=    438.99    axis=( -0.516303 -0.320407 -0.794210)
     Si  90    sigma_33=    347.62    axis=( -0.630301  0.769999  0.099109)

     Atom 91  O   pos: (  0.249131  0.257759  1.236934)  Total sigma:         110.79
            78.0613          4.9348          3.8158
            12.5713        162.6637         20.5773
            -1.5889         -0.3579         91.6542

     O   91    anisotropy:     81.27    eta:   -0.2414
     O   91    sigma_11=     90.24    axis=(  0.008115  0.137291 -0.990498)
     O   91    sigma_22=     77.16    axis=(  0.994853 -0.101155 -0.005870)
     O   91    sigma_33=    164.97    axis=(  0.101000  0.985352  0.137405)

     Atom 92  O   pos: ( -0.438033  0.510945  1.235912)  Total sigma:         116.58
           145.1417         -5.8205         -1.1734
            -7.4283        111.1409         -0.2710
            10.5504          7.2960         93.4618

     O   92    anisotropy:     45.15    eta:   -0.6250
     O   92    sigma_11=    110.94    axis=(  0.153804  0.959941  0.234218)
     O   92    sigma_22=     92.12    axis=( -0.113005 -0.218395  0.969295)
     O   92    sigma_33=    146.68    axis=( -0.981618  0.175549 -0.074888)

     Atom 93  O   pos: (  0.218791  0.604653  1.405400)  Total sigma:         157.57
           156.4652         -4.1644        -10.4435
            -2.4370        160.8750         -1.7417
           -10.3981         -0.6264        155.3792

     O   93    anisotropy:    -19.05    eta:   -0.4546
     O   93    sigma_11=    161.04    axis=(  0.072100  0.941300 -0.329782)
     O   93    sigma_22=    166.81    axis=(  0.724299 -0.276729 -0.631516)
     O   93    sigma_33=    144.87    axis=( -0.685706 -0.193329 -0.701734)

     Atom 94  O   pos: ( -0.570844  0.362320  1.598769)  Total sigma:         111.07
           141.5561         -2.6112         20.2029
            -5.5932        100.5768         -5.4248
            13.1153         -0.4569         91.0856

     O   94    anisotropy:     53.97    eta:   -0.3996
     O   94    sigma_11=    100.27    axis=(  0.130420  0.988238 -0.079847)
     O   94    sigma_22=     85.90    axis=( -0.277175  0.113666  0.954072)
     O   94    sigma_33=    147.05    axis=( -0.951927  0.102299 -0.288739)

     Atom 95  Ca  pos: ( -0.714379  0.640348  1.775352)  Total sigma:        1075.25
          1059.3114         12.9213        -16.5866
            10.2723       1106.6393         36.7181
            -9.8763         40.8866       1059.8057

     Ca  95    anisotropy:     80.23    eta:   -0.7558
     Ca  95    sigma_11=   1068.72    axis=(  0.871735  0.193872 -0.449990)
     Ca  95    sigma_22=   1028.30    axis=( -0.486965  0.444479 -0.751866)
     Ca  95    sigma_33=   1128.74    axis=( -0.054245 -0.874558 -0.481878)

     Atom 96  Ca  pos: ( -0.286678  0.263434  1.756876)  Total sigma:        1101.98
          1073.1852         -8.5795         29.4901
            -9.7664       1130.6277        -26.9708
            34.7560        -22.5141       1102.1258

     Ca  96    anisotropy:     76.52    eta:   -0.9614
     Ca  96    sigma_11=   1100.99    axis=( -0.476346 -0.645726 -0.596768)
     Ca  96    sigma_22=   1051.95    axis=(  0.820412 -0.082288 -0.565821)
     Ca  96    sigma_33=   1152.99    axis=(  0.316258 -0.759122  0.568959)

     Atom 97  Ca  pos: ( -0.368661  0.454647  0.426844)  Total sigma:        1060.78
          1061.6741          6.3447         25.9672
            -1.1144       1092.6759         30.0430
            24.1227         32.4357       1027.9846

     Ca  97    anisotropy:    -81.85    eta:   -0.7544
     Ca  97    sigma_11=   1067.48    axis=(  0.884025 -0.397232  0.246388)
     Ca  97    sigma_22=   1108.64    axis=(  0.272063  0.865869  0.419825)
     Ca  97    sigma_33=   1006.21    axis=( -0.380108 -0.304102  0.873521)

     Atom 98  O   pos: (  0.895858 -0.521415  1.943148)  Total sigma:         148.47
           185.7566          6.1188         -8.5888
            14.3976        193.9291        -39.0335
            11.3303        -13.6946         65.7094

     O   98    anisotropy:   -132.08    eta:   -0.2689
     O   98    sigma_11=    180.66    axis=( -0.883272  0.454591 -0.114799)
     O   98    sigma_22=    204.33    axis=( -0.468099 -0.868953  0.160637)
     O   98    sigma_33=     60.41    axis=( -0.026730  0.195624  0.980315)

     Atom 99  H   pos: (  0.856357 -0.519746  2.081516)  Total sigma:          28.03
            24.7783          0.6376         -5.2994
             1.0824         25.3347         -1.6232
            -4.5304         -1.0703         33.9683

     H   99    anisotropy:     12.45    eta:   -0.3028
     H   99    sigma_11=     25.13    axis=( -0.035326 -0.984849 -0.169775)
     H   99    sigma_22=     22.62    axis=(  0.917343 -0.099359  0.385499)
     H   99    sigma_33=     36.33    axis=( -0.396528 -0.142124  0.906955)

     Atom100  O   pos: ( -0.643157  0.905173  1.973407)  Total sigma:         155.90
           172.0147          5.9742         -1.6436
            12.0854        141.9866         52.2114
            -6.4659         61.6183        153.7038

     O  100    anisotropy:    -99.52    eta:   -0.4904
     O  100    sigma_11=    172.81    axis=( -0.989169 -0.021745  0.145160)
     O  100    sigma_22=    205.34    axis=(  0.092939  0.672674  0.734079)
     O  100    sigma_33=     89.55    axis=( -0.113608  0.739619 -0.663368)

     Atom101  H   pos: (  0.576662 -0.807777  1.897407)  Total sigma:          24.71
            17.7893         -1.1292          0.7925
            -0.7320         31.1106        -10.3336
             0.2875        -10.2754         25.2175

     H  101    anisotropy:     21.34    eta:   -0.0272
     H  101    sigma_11=     17.78    axis=(  0.933075 -0.176972 -0.313133)
     H  101    sigma_22=     17.40    axis=(  0.356126  0.576669  0.735274)
     H  101    sigma_33=     38.94    axis=(  0.050451 -0.797580  0.601100)

     Atom102  O   pos: (  0.575008 -0.595535  1.728001)  Total sigma:         238.48
           251.9571        -11.3795         22.1348
           -14.4245        234.5994         -7.8209
            23.9525         -6.3771        228.8848

     O  102    anisotropy:     50.25    eta:   -0.4248
     O  102    sigma_11=    228.85    axis=(  0.285907  0.929350  0.233593)
     O  102    sigma_22=    214.62    axis=( -0.536262 -0.046849  0.842750)
     O  102    sigma_33=    271.98    axis=(  0.794154 -0.366215  0.484981)

     Atom103  H   pos: (  0.488009 -0.477928  1.729595)  Total sigma:          24.91
            26.9450        -12.5490          2.6034
           -13.6406         32.1462         -3.8273
             1.6465         -2.6470         15.6311

     H  103    anisotropy:     27.78    eta:   -0.0738
     H  103    sigma_11=     16.33    axis=(  0.762372  0.567551 -0.310925)
     H  103    sigma_22=     14.96    axis=(  0.160568  0.299539  0.940475)
     H  103    sigma_33=     43.43    axis=( -0.626902  0.766917 -0.137230)

     Atom104  H   pos: (  0.698256 -0.560230  1.809597)  Total sigma:          19.99
            32.2574          4.3334         14.7983
             5.1524         10.5335          3.2728
            14.4579          2.6907         17.1888

     H  104    anisotropy:     33.26    eta:   -0.0578
     H  104    sigma_11=      9.55    axis=(  0.179273 -0.982971  0.040375)
     H  104    sigma_22=      8.26    axis=(  0.511294  0.058030 -0.857444)
     H  104    sigma_33=     42.17    axis=(  0.840500  0.174360  0.512990)

     Atom105  O   pos: ( -0.189038  0.557483  1.600017)  Total sigma:         209.79
           204.9348         23.9497         -1.8600
            27.6860        224.6592          2.6543
            -0.7141         -3.1757        199.7701

     O  105    anisotropy:     49.00    eta:   -0.3894
     O  105    sigma_11=    199.81    axis=( -0.046673  0.058964  0.997168)
     O  105    sigma_22=    187.09    axis=(  0.822228 -0.564602  0.071871)
     O  105    sigma_33=    242.46    axis=(  0.567241  0.823255 -0.022130)

     Atom106  H   pos: ( -0.306326  0.627552  1.550439)  Total sigma:          25.69
            31.0432         -5.4268          5.3804
            -6.1967         25.3025         -2.4314
             5.1538         -2.2084         20.7189

     H  106    anisotropy:     16.51    eta:   -0.3058
     H  106    sigma_11=     21.87    axis=( -0.432434 -0.876051 -0.213392)
     H  106    sigma_22=     18.50    axis=( -0.397741 -0.027059  0.917099)
     H  106    sigma_33=     36.69    axis=(  0.809199 -0.481459  0.336740)

     Atom107  H   pos: ( -0.095041  0.675434  1.629060)  Total sigma:          18.26
            21.1155         15.9989          2.4071
            17.8358         25.6533          2.4572
             2.3971          1.9693          8.0180

     H  107    anisotropy:     33.77    eta:   -0.0687
     H  107    sigma_11=      7.78    axis=( -0.111190  0.225097 -0.967971)
     H  107    sigma_22=      6.23    axis=(  0.746546 -0.623997 -0.230863)
     H  107    sigma_33=     40.78    axis=(  0.655977  0.748304  0.098663)

     Atom108  O   pos: ( -0.007221  0.857171  0.528785)  Total sigma:         231.61
           223.8614          2.9872         -7.7057
             5.2552        245.9542        -11.5632
            -5.5632         -6.0049        225.0055

     O  108    anisotropy:     28.50    eta:   -0.4960
     O  108    sigma_11=    226.82    axis=(  0.706533 -0.415249 -0.573043)
     O  108    sigma_22=    217.40    axis=(  0.669174  0.128556  0.731901)
     O  108    sigma_33=    250.60    axis=(  0.230253  0.900578 -0.368703)

     Atom109  H   pos: (  0.010869  0.709377  0.509545)  Total sigma:          21.30
            11.7246         -0.3634         -0.0494
            -1.7406         42.6646          1.0252
            -0.4581          1.2481          9.5127

     H  109    anisotropy:     32.16    eta:   -0.1053
     H  109    sigma_11=     11.71    axis=( -0.994721 -0.037316  0.095588)
     H  109    sigma_22=      9.45    axis=(  0.096760 -0.030982  0.994825)
     H  109    sigma_33=     42.74    axis=(  0.034162 -0.998823 -0.034429)

     Atom110  H   pos: ( -0.155939  0.858529  0.526558)  Total sigma:          22.81
            40.4637          1.3274         -0.5993
             2.5179         15.5732          0.0376
            -0.4588         -0.1920         12.3838

     H  110    anisotropy:     26.72    eta:   -0.1714
     H  110    sigma_11=     15.43    axis=( -0.076810  0.996974 -0.011944)
     H  110    sigma_22=     12.37    axis=(  0.017915  0.013357  0.999750)
     H  110    sigma_33=     40.62    axis=( -0.996885 -0.076577  0.018887)

     Atom111  O   pos: ( -0.450833  0.696802  0.157808)  Total sigma:         243.80
           229.0128          5.9244         -6.6638
             7.3305        234.2633         -3.6069
           -11.2426         -6.3273        268.1107

     O  111    anisotropy:     41.03    eta:   -0.4506
     O  111    sigma_11=    236.28    axis=(  0.454953  0.851453  0.260857)
     O  111    sigma_22=    223.96    axis=(  0.860198 -0.495970  0.118630)
     O  111    sigma_33=    271.15    axis=( -0.230385 -0.170417  0.958061)

     Atom112  H   pos: ( -0.454945  0.772147  0.289039)  Total sigma:          20.24
             7.0344          0.4069          0.7426
             0.5904         15.7252          9.8064
             0.8215          7.7875         37.9685

     H  112    anisotropy:     31.21    eta:   -0.2726
     H  112    sigma_11=     12.67    axis=(  0.037754  0.943471 -0.329299)
     H  112    sigma_22=      7.00    axis=(  0.998935 -0.044379 -0.012621)
     H  112    sigma_33=     41.05    axis=(  0.026521  0.328472  0.944141)

     Atom113  H   pos: ( -0.362165  0.775555  0.072935)  Total sigma:          25.21
            22.9245          7.4189         -8.8363
             7.6419         27.0860         -7.2858
            -8.4818         -6.9551         25.6207

     H  113    anisotropy:     23.39    eta:   -0.2704
     H  113    sigma_11=     19.52    axis=( -0.225431  0.777287  0.587372)
     H  113    sigma_22=     15.30    axis=(  0.811649 -0.183643  0.554528)
     H  113    sigma_33=     40.81    axis=( -0.538894 -0.601748  0.589485)

     Atom114  O   pos: ( -0.461155  1.169079  0.278632)  Total sigma:         235.16
           242.8553         15.1580          7.6793
            11.7785        214.6682          6.0059
             3.7069          5.8549        247.9505

     O  114    anisotropy:    -39.29    eta:   -0.5697
     O  114    sigma_11=    240.79    axis=(  0.683828  0.192787 -0.703713)
     O  114    sigma_22=    255.72    axis=(  0.637604  0.311015  0.704791)
     O  114    sigma_33=    208.96    axis=(  0.354741 -0.930646  0.089759)

     Atom115  H   pos: ( -0.356286  1.189205  0.382164)  Total sigma:          21.59
            25.5766          7.3745         13.5517
             6.0881         13.8603          4.2742
            14.2841          5.4003         25.3463

     H  115    anisotropy:     30.28    eta:   -0.1241
     H  115    sigma_11=     12.75    axis=(  0.360389  0.665302 -0.653830)
     H  115    sigma_22=     10.25    axis=(  0.627973 -0.691346 -0.357339)
     H  115    sigma_33=     41.78    axis=(  0.689760  0.281807  0.666945)

     Atom116  H   pos: ( -0.572557  1.114780  0.354627)  Total sigma:          25.33
            29.9642          4.3997         -6.6375
             4.5326         19.2216         -3.9416
            -7.5707         -4.3596         26.7998

     H  116    anisotropy:     18.51    eta:   -0.3223
     H  116    sigma_11=     21.15    axis=(  0.654238 -0.098772  0.749811)
     H  116    sigma_22=     17.17    axis=(  0.175576 -0.944512 -0.277616)
     H  116    sigma_33=     37.67    axis=( -0.735626 -0.313276  0.600593)

     Initialization:
     gipaw_setup  :      0.34s CPU      0.42s WALL (       1 calls)

     Linear response
     greenf       :  18966.85s CPU  19193.79s WALL (      96 calls)
     cgsolve      :  18869.94s CPU  19095.33s WALL (      96 calls)
     ch_psi       :  18340.64s CPU  18552.22s WALL (    6605 calls)
     h_psiq       :  13478.30s CPU  13624.33s WALL (    6605 calls)

     Apply operators
     h_psi        :  10981.69s CPU  11095.03s WALL (    7232 calls)
     apply_vel    :    242.12s CPU    251.80s WALL (      84 calls)

     Induced current
     j_para       :    609.56s CPU    614.94s WALL (     108 calls)
     biot_savart  :      0.07s CPU      0.07s WALL (       1 calls)

     Other routines

     General routines
     calbec       :   5250.55s CPU   5345.22s WALL (   21254 calls)
     fft          :      0.38s CPU      0.39s WALL (      32 calls)
     fftw         :   7522.97s CPU   7588.93s WALL ( 4047000 calls)
     davcio       :      0.01s CPU      2.22s WALL (      64 calls)

     Parallel routines
     fft_scatter  :   2610.82s CPU   2637.48s WALL ( 4047032 calls)

     Plugins


     GIPAW        :      6h 1m CPU      6h 6m WALL


   This run was terminated on:   6: 3:34   3Nov2023            

=------------------------------------------------------------------------------=
   JOB DONE.
=------------------------------------------------------------------------------=
