# Supplementary material for: Is there a future for 43Ca nuclear magnetic resonance in cement science?
Source: Phys Chem Chem Phys. 2025 Apr 9;27(17):9159–68. doi: 10.1039/d5cp00491h (PMC11997747; doi:10.1039/d5cp00491h)
Supplement: CP-027-D5CP00491H-s001 [file CP-027-D5CP00491H-s001.zip › QE-Files/CSH-bulk-structures/CONFIG_17]

17 -56015.035681 eV
0 3
   6.715997400  -0.116823399   0.134064371
  -8.329591336  12.284564561  -0.207857434
   1.086303167  -6.137310305  13.670708198
O 1
-4.9216019508 5.9544912737 13.3436788542
H 2
-5.527519746 11.4892700779 0.3334657283
H 3
-6.9240407415 12.1537333067 0.0300047884
O 4
4.5808394687 -3.1711339998 11.9325825067
H 5
3.7455978994 -2.6601371609 12.0884779933
H 6
4.7097825628 -3.2158253635 10.955481058
O 7
-1.9347823981 4.6076185689 12.8427927345
H 8
-3.6859599423 10.5439578605 -0.0881057409
H 9
-2.1933027716 10.7067298039 -0.28847138
O 10
-4.9767754934 7.6414356976 0.0400771076
H 11
-4.973776969 8.572424678 0.4354333742
H 12
-4.4542816801 7.085877741 0.6758351021
O 13
2.871309963 -1.5738485009 13.1999067577
H 14
1.8982914854 -1.3388918422 13.5250377211
H 15
2.2768188693 4.1724350256 0.2873138232
O 16
-3.6203428844 6.3108759655 11.0469175986
H 17
-4.0904756954 6.6110928635 10.1937177438
H 18
-4.1551259587 6.6401385375 11.8085573185
O 19
-1.5186536574 8.9032345362 3.4092136886
H 20
-0.7477682452 9.4978224849 3.2490548811
H 21
-2.2899371278 9.5348855472 3.3276206737
O 22
0.3417746187 2.4089134092 12.1913599335
H 23
-0.4896576339 2.8040951825 11.8653658092
H 24
0.5276978173 1.5411600229 11.6879680728
Ca 25
-1.2457375994 8.5083166733 5.8415236138
Si 26
-4.4786903213 8.1783771586 4.7717823506
O 27
-5.7872973956 7.7401405487 5.619738935
O 28
-3.5679069359 9.1400419549 5.7194277799
O 29
-3.5962366223 6.8588520136 4.2904662375
O 30
-4.8979043323 8.7328957858 3.260438335
Ca 31
5.0297928832 -0.7549539613 5.7827728633
Si 32
1.6359651814 -0.4046474841 4.6636127854
O 33
0.6388029929 -1.3374849512 5.551031767
O 34
2.8315895647 0.1280991713 5.6288382981
O 35
2.1687935331 -1.2774836579 3.3254903718
Ca 36
-2.460956403 5.2783823058 8.0399797111
Si 37
-5.8176420501 5.2983776216 9.0833695847
O 38
-5.0609941876 6.7167455479 8.7953725654
O 39
-0.1316350823 4.5997366892 8.0767702162
O 40
0.3066306701 5.1179410361 10.7427515054
Ca 41
-4.9629048637 8.6664668162 7.7805323497
Si 42
6.9102164427 -3.6285533714 9.3565407455
O 43
-1.781209693 7.0840477607 9.0438828747
O 44
1.1271273244 -2.9642750559 7.9987197073
O 45
5.4552870193 -2.7393368751 9.2256786019
O 46
0.7690065521 -3.2522403961 10.7261757794
Ca 47
-1.264723953 6.6272326334 11.3461130206
Ca 48
-0.1323247715 -1.4363838964 11.6634390905
Si 49
-4.7645577616 10.2476222165 2.5773408726
O 50
-4.8603911194 10.1352799481 0.9625687232
O 51
4.8895068222 -1.3188541253 3.3854652898
O 52
-0.310576665 6.5740997887 2.8771104143
H 53
-0.9062974743 7.357815627 3.0293867289
H 54
0.5507752126 7.0042379368 2.7063155318
O 55
-3.4551530477 6.1440365072 1.7780954232
H 56
-3.3952546643 6.7408051452 2.5774705134
H 57
-3.9569284166 5.4004532102 2.1664303647
O 58
-1.406172961 11.0981105541 1.3037109624
H 59
-2.1879297426 11.153630877 1.9161743958
H 60
0.9793398679 -1.1099900935 1.9900945185
O 61
3.6484513758 3.1047126786 1.0125024334
H 62
3.7455273305 2.2393111056 1.5166560508
H 63
3.836077332 2.8484984417 0.0809122106
O 64
0.6108498555 -4.5591533585 13.5659480785
H 65
5.7245951361 1.14525678 0.8402874571
H 66
0.2494197574 2.1150578612 0.2548570446
O 67
4.7524948798 1.0870719457 2.1859257728
H 68
4.7634873761 0.2316121456 2.7077836516
H 69
-1.3164388321 1.8511067463 2.5229879196
Ca 70
3.2377019976 2.4805815397 5.7428854198
Si 71
0.0029308042 2.1892646229 4.4766937194
O 72
-1.2877573162 1.6742367838 5.3733960131
O 73
0.925070695 3.0209255092 5.548837848
O 74
0.8281905386 0.8268487244 3.9649892649
O 75
-0.3314504345 2.9439240245 3.0840561263
Ca 76
0.5733628935 5.2856459547 5.9858783507
Si 77
-2.8988399594 5.5662973526 5.1053861276
O 78
-3.9119914123 5.0821449037 6.2829123203
O 79
-1.5655206802 6.1308051748 5.8656692655
O 80
-2.7093340286 4.3676745845 4.0453454372
Ca 81
1.5356044789 -0.6243800651 7.6916675391
Si 82
4.9590027461 -1.0818631248 9.0395896808
O 83
-0.7400922845 -0.1420566681 7.9277955141
O 84
3.5444152434 -1.2985166641 8.2822171007
O 85
-1.8084447843 -0.4186464952 10.4331917934
Ca 86
-0.4419207237 2.2353395122 7.5934571556
Si 87
-3.8957242935 2.6577738924 8.9465236299
O 88
1.6338577648 1.5764645898 8.5041846938
O 89
-2.6686878581 2.8201760857 7.8663222529
O 90
-4.4911173529 4.2353612938 9.143656246
O 91
-3.4351906349 2.4046846368 10.4929995965
Ca 92
3.2520293803 0.385898568 11.7173100009
Ca 93
-4.625307998 4.0794381243 11.6547422256
Ca 94
-1.4376909009 4.5762852659 2.1763179542
O 95
-0.5692477138 5.240163948 0.1144799936
H 96
-0.3951057813 6.1921112525 0.238660823
O 97
1.1514503905 0.2149675187 10.9355456989
H 98
1.1467972405 0.6831404398 10.0680939428
