# Supplementary material for: Is there a future for 43Ca nuclear magnetic resonance in cement science?
Source: Phys Chem Chem Phys. 2025 Apr 9;27(17):9159–68. doi: 10.1039/d5cp00491h (PMC11997747; doi:10.1039/d5cp00491h)
Supplement: CP-027-D5CP00491H-s001 [file CP-027-D5CP00491H-s001.zip › QE-Files/CSH-bulk-structures/CONFIG_surf5]

Surf 5
0 3
  13.468530309  -0.237686197  -0.058356858
  -4.159040801   6.182619202  -0.074238413
  -0.098866915  -0.334645370  22.341609168
Ca 1
1.6250229742 6.0036843963 6.3656822264
Ca 2
-2.1364957994 5.8701313548 4.1454908524
Ca 3
-0.0807396373 2.8448329275 3.9113684068
Ca 4
3.3828521558 2.775324873 6.3902245383
Ca 5
-1.9815830885 3.6981133597 10.2114655383
Ca 6
0.8067541889 1.1255098887 9.789016439
Ca 7
-0.1642493588 0.3920737056 14.4688689838
Ca 8
12.5719730428 -0.3022763492 6.4988199319
Ca 9
4.6015119382 5.8133680139 4.0983094831
Ca 10
6.6875052913 2.7802072987 4.0939819927
Ca 11
10.1202181552 2.6743791548 6.2385514366
Ca 12
4.7744603012 3.924212733 10.2274752535
Ca 13
7.3547090128 1.0426204817 9.8678663199
Ca 14
6.8652924247 0.7996902143 21.0170421316
Si 15
11.6385089678 1.5263589795 1.1816141579
Si 16
6.8701492808 3.0676850985 7.7614263049
Si 17
9.8662203403 2.8017007503 3.2979399499
Si 18
4.9453781443 1.6922486485 1.3302958556
Si 19
0.2600724917 3.2255974186 7.8392505814
Si 20
3.1191928149 2.9829843312 3.3773925628
Si 21
-1.738480994 5.5032695161 7.3964136271
Si 22
1.3396945019 5.6816929361 3.33534607
Si 23
5.0148983337 5.5580335176 7.342196203
Si 24
8.1275929315 5.5354825142 3.2372245689
O 25
2.2506859896 4.3355214996 2.9377445994
O 26
3.5702070907 0.4573372143 7.1995807345
O 27
6.4319859224 0.5162066018 4.2576873277
O 28
-2.9077516472 5.4067393564 6.27518126
O 29
0.1061367895 5.1849966108 4.26485744
O 30
4.8035552955 1.2093614384 22.0679843971
O 31
-0.6299643964 2.7667697001 1.6833492701
O 32
0.2121846452 3.5055964458 9.4903119137
O 33
3.4734373378 2.2851339145 1.9144491919
O 34
4.5308601397 5.7169533935 8.8999005472
O 35
11.9208232368 -0.0220959413 1.8108300714
O 36
5.4876231798 3.8951883102 7.3119285076
O 37
9.0247213295 4.1724417534 2.8778237989
O 38
10.3773798146 0.4318576362 7.0646385592
O 39
13.2091231998 0.3526301524 4.2010583138
O 40
3.8533410727 5.4867282433 6.2236163076
O 41
6.8375244364 5.1138241403 4.1161923976
O 42
11.2733021518 1.0140097085 21.9497816045
O 43
6.1097086109 2.6622291199 1.9030917763
O 44
7.0600892929 3.3869807943 9.3942102559
O 45
10.2145487482 1.9717101505 1.9365845323
O 46
6.5261151905 1.4918033778 7.7170418577
O 47
8.9163667497 1.9339247221 4.2980833758
O 48
8.1094281206 3.5715518095 6.8548233341
O 49
11.1813162622 3.2060522515 4.175414938
O 50
0.1703154345 1.625811987 7.6519319144
O 51
2.1748621405 2.0404817601 4.3096162277
O 52
1.5604847184 3.8813677103 7.1370693617
O 53
4.4134008981 3.3645142876 4.2854436196
O 54
-2.2769113448 5.5176725897 8.9481300165
O 55
4.9751306172 0.1586951675 1.9937358932
O 56
-1.1419032729 3.8994021077 7.2304177398
O 57
5.0395088248 -0.0682505935 9.7501139277
H 58
0.6435555724 5.1269690761 9.7131234982
H 59
4.4981176281 0.3022176981 9.005792883
O 60
2.5672650856 4.9392715313 19.5502007446
H 61
2.7532581813 5.0833067866 18.6010331903
H 62
3.2340051127 4.2538286257 19.8933296509
O 63
12.2559777485 -0.4139021379 9.2474002393
H 64
7.7342143316 4.8303622018 9.322761952
H 65
11.4554834219 0.1166239605 9.0556259228
O 66
5.0470136185 5.1151949513 1.7361202718
H 67
5.8160347438 5.6592097845 1.4652430185
H 68
5.440063325 4.1774715329 1.7753592152
O 69
2.7326359816 1.8878079976 17.7087604381
H 70
2.6509847068 1.7192670463 18.6977374844
H 71
2.6829062142 1.0041010898 17.2653356219
O 72
-0.1265900592 5.2747769832 20.6476316876
H 73
0.1638366311 5.9729138797 21.3242190072
H 74
0.6917093848 5.0271425137 20.1587988587
O 75
-2.0815559536 3.0316676292 17.1004047316
H 76
-1.276154845 3.048546636 17.6507729519
H 77
10.6967925649 2.3146054065 17.5797521146
O 78
0.2976583174 0.2616227316 16.7199143822
H 79
-3.7287712382 5.511548642 16.9018566247
H 80
0.0387347694 0.7328332396 17.5769365461
O 81
2.6912208195 2.7849941586 12.8219906519
H 82
3.4981889029 3.2016053884 13.2093323214
H 83
2.7814656362 2.7080046475 11.7722298435
O 84
-1.7059329664 5.2211736564 1.7483041536
H 85
-0.8953987871 5.7501787562 1.5607768986
H 86
-1.3420302957 4.2715628337 1.7068054219
O 87
-0.9233983302 5.7355351869 16.119621494
H 88
3.8399759128 0.0090046984 15.541439832
H 89
-0.4143896216 5.0010340353 16.5317359582
O 90
0.6510806354 2.4907367668 14.4501238968
H 91
0.7470576974 2.9823391171 15.3202585137
H 92
1.507996548 2.5565387523 13.9460122606
O 93
-1.7047886689 3.0707749968 20.2238714615
H 94
-1.8789542442 2.458014335 21.0212697954
H 95
-1.1666584103 3.8365620907 20.5503674995
O 96
1.0957809809 4.8918505016 12.5499430725
H 97
1.5655981764 4.0372159188 12.7770690622
H 98
0.1561180774 4.6869953191 12.2836154065
O 99
-2.6380308692 4.8412005567 14.2922938868
H 100
-2.0469080229 4.9275293733 13.4766889847
H 101
-2.0232661272 4.9896225526 15.0747538198
O 102
4.7178413945 0.770303595 14.2072573559
H 103
4.9657694712 -0.0720431501 13.7319986136
H 104
5.5694265208 1.0831785302 14.6063773022
O 105
5.4279294853 1.7803103398 11.5220352361
H 106
5.1733268933 1.6168874568 12.4632478887
H 107
5.0287581673 1.0176401316 11.0055370663
O 108
0.3293786405 0.0838424366 12.0058058982
H 109
8.9058253536 5.4473508287 11.5879117757
H 110
-2.978007855 5.6874333891 11.9411744876
O 111
-0.1947510362 1.2150156817 19.0882113935
H 112
0.7038308531 1.2493728366 19.5298767986
H 113
-0.7678457185 1.929972063 19.5285195688
O 114
0.8846395359 3.6617820563 16.8291951
H 115
1.3844048771 2.9215836374 17.2817092221
H 116
1.6028455482 4.3452906081 16.7128758611
O 117
7.9026264117 2.7720741076 -0.0717127243
H 118
8.6302039004 3.4494299828 -0.0496726094
H 119
7.339085788 2.874451763 0.7459645709
O 120
9.1838481208 0.687024647 20.4482609002
H 121
9.5930434211 -0.2148882135 20.3370452984
H 122
9.8514441411 1.0449731741 21.1330512897
O 123
2.9909506058 5.5001647507 0.0371063641
H 124
2.4005380055 4.7071567714 0.0359192339
H 125
3.7326628574 5.3142021609 0.6728026201
O 126
1.6531280834 2.9913565182 -1.35595e-05
H 127
2.3133705972 2.6894048042 0.677384493
H 128
0.7714299462 2.8955397095 0.4588494757
O 129
9.0392005982 4.4416834835 19.3206867331
H 130
-0.2362674243 -0.510297142 19.5068414794
H 131
9.7644351182 4.0838716414 19.8767732068
O 132
9.3386661102 1.2856446351 17.9244618173
H 133
9.3791818547 1.1606468 18.9333416564
H 134
9.5760384281 0.4114964916 17.5285568681
O 135
6.677598866 4.8558558004 20.6725076251
H 136
7.0046094433 5.6368928958 21.2215956508
H 137
7.474760361 4.4962370134 20.2149017718
O 138
5.0982132346 2.7964467844 16.988303799
H 139
4.1892840984 2.4679216352 17.2917731877
H 140
5.1550632553 3.7398440614 17.2229438762
O 141
2.9775093266 5.3096076072 16.5923830926
H 142
3.7066275449 4.8279526716 16.1613651337
H 143
7.1461141633 0.0247819516 16.243871943
O 144
9.2441839147 2.4870072597 13.540519143
H 145
9.8760139782 3.2155934285 13.8106041131
H 146
9.1728049839 2.5886088063 12.5165650214
O 147
2.2040435153 1.199587995 20.1944974605
H 148
2.7760763905 0.4215001098 20.3993845194
H 149
2.015317625 1.7135016087 21.0397163179
O 150
6.0178433781 5.289711796 16.2559374092
H 151
10.5569950786 -0.1428923605 15.7844566877
H 152
6.7993828806 4.6949536454 16.4177197126
O 153
7.061897111 1.5367769489 15.3469153925
H 154
6.638562881 2.2637728736 15.8649371646
H 155
7.7837409995 1.9040715741 14.7907638833
O 156
4.4922865609 3.2683609588 20.2709517112
H 157
4.4225505265 2.5519805465 20.9592828278
H 158
5.2708518483 3.8117884302 20.5552124884
O 159
7.6692026612 4.6393324779 13.936000957
H 160
8.1177830797 3.7629610056 13.8578009888
H 161
7.1710420993 4.7437861318 13.041259577
O 162
4.7086948311 4.4951366528 13.7233000197
H 163
5.416700826 4.4781724809 13.012098816
H 164
5.215588117 4.5986322647 14.5644461232
O 165
11.2419309835 1.1775624029 15.0052873007
H 166
10.5879743907 1.5211693803 14.3494567937
H 167
11.3525320878 1.8747320108 15.7427912988
O 168
11.3216981825 1.2404611653 11.4381973659
H 169
11.167133799 0.2468004156 11.4861642315
H 170
10.3895388211 1.5664813322 11.3341464636
O 171
7.5793135238 -0.5564942208 11.6598576967
H 172
6.6292510394 -0.7862350426 11.8928777557
H 173
8.0356457456 -0.5952673795 12.5333361335
O 174
6.6951083152 1.5936684259 18.8222681934
H 175
7.5193674195 1.501370841 18.2966365962
H 176
6.0516816705 2.0980527037 18.2602962216
O 177
8.233273946 3.7180248319 16.9129331782
H 178
8.5159609065 2.7811271683 16.8893005673
H 179
8.4944964266 3.9694914177 17.8494927383
O 180
9.5361217331 4.549385498 22.2251286713
H 181
-3.0539955031 5.1363791566 0.5541484205
H 182
8.9508181427 5.3996523019 0.363551735
O 183
2.7916516394 2.6556193886 10.2780443143
H 184
2.0873850361 3.2926956317 10.0137486035
O 185
-1.5159965395 5.0959228713 11.9363747379
H 186
-1.1183624605 5.940623554 11.6589820094
O 187
6.4367762217 4.8481309613 11.7198682777
H 188
6.9879506939 4.2250570788 11.2063692094
O 189
9.3137553255 2.7934720574 10.9174954618
H 190
8.5789039807 3.1735394924 10.3864061889
