# Supplementary material for: Is there a future for 43Ca nuclear magnetic resonance in cement science?
Source: Phys Chem Chem Phys. 2025 Apr 9;27(17):9159–68. doi: 10.1039/d5cp00491h (PMC11997747; doi:10.1039/d5cp00491h)
Supplement: CP-027-D5CP00491H-s001 [file CP-027-D5CP00491H-s001.zip › QE-Files/CSH-bulk-structures/pair12.vc-relax.nmr.out]

     Program GIPAW v.7.2 starts on  3Nov2023 at  2:50:41 

     This program is part of the open-source Quantum ESPRESSO suite
     for quantum simulation of materials; please cite
         "P. Giannozzi et al., J. Phys.:Condens. Matter 21 395502 (2009);
         "P. Giannozzi et al., J. Phys.:Condens. Matter 29 465901 (2017);
         "P. Giannozzi et al., J. Chem. Phys. 152 154105 (2020);
          URL http://www.quantum-espresso.org", 
     in publications or presentations arising from this work. More details at
     http://www.quantum-espresso.org/quote

     Parallel version (MPI), running on   112 processors

     MPI processes distributed on     1 nodes
     R & G space division:  proc/nbgrp/npool/nimage =     112
     234916 MiB available memory on the printing compute node when the environment starts


     ***** This is GIPAW git revision                                          *****
     ***** you can cite: N. Varini et al., Comp. Phys. Comm. 184, 1827 (2013)  *****
     ***** in publications or presentations arising from this work.            *****

     Parallelizing q-star over 1 images
     Reading input from pair12.vc-relax.nmr.in

     ------------------- Input file: --------------------
&inputgipaw
	job = 'nmr'
	prefix = 'pair12.vc-relax_nmr'
	tmp_dir = './tmpPair12/',
	verbosity = 'high'
	diagonalization = 'david'
/


     Reading xml data from directory:

     ./tmpPair12/pair12.vc-relax_nmr.save/
     file Ca.pbe-spn-kjpaw_psl.1.0.0.UPF: wavefunction(s)  3S renormalized
     file O.pbe-n-kjpaw_psl.1.0.0.UPF: wavefunction(s)  2S 2P renormalized
     file Si.pbe-nl-kjpaw_psl.1.0.0.UPF: wavefunction(s)  3S 3P renormalized
     file H.pbe-kjpaw_psl.1.0.0.UPF: wavefunction(s)  1S renormalized

     IMPORTANT: XC functional enforced from input :
     Exchange-correlation= PBE
                           (   1   4   3   4   0   0   0)
     Any further DFT definition will be discarded
     Please, verify this is what you really want


     Parallelization info
     --------------------
     sticks:   dense  smooth     PW     G-vecs:    dense   smooth      PW
     Min         121     121     41                16455    16455    3316
     Max         122     122     42                16468    16468    3331
     Sum       13635   13635   4699              1843693  1843693  372561

     Using Slab Decomposition

     Reading collected, re-writing distributed wavefunctions
     Subspace diagonalization in iterative solution of the eigenvalue problem:
     a serial algorithm will be used

     GIPAW projectors -----------------------------------------------
     atom=  Ca   l=0  rc=    1.3000  rs=    0.8667
     atom=  Ca   l=0  rc=    1.3000  rs=    0.8667
     atom=  Ca   l=1  rc=    1.6000  rs=    1.0667
     atom=  Ca   l=1  rc=    1.6000  rs=    1.0667
     atom=  Ca   l=2  rc=    1.7000  rs=    1.1333
     atom=  Ca   l=2  rc=    1.7000  rs=    1.1333
     projs nearly linearly dependent: l=0  n1,n2= 1, 2  s=  0.99170013
     projs nearly linearly dependent: l=2  n1,n2= 1, 2  s=  0.99334936

     atom=  O    l=0  rc=    1.3000  rs=    0.8667
     atom=  O    l=0  rc=    1.3000  rs=    0.8667
     atom=  O    l=1  rc=    1.3500  rs=    0.9000
     atom=  O    l=1  rc=    1.3500  rs=    0.9000
     projs nearly linearly dependent: l=1  n1,n2= 1, 2  s=  0.99790099

     atom=  Si   l=0  rc=    1.8000  rs=    1.2000
     atom=  Si   l=0  rc=    1.8000  rs=    1.2000
     atom=  Si   l=1  rc=    1.8000  rs=    1.2000
     atom=  Si   l=1  rc=    1.8000  rs=    1.2000
     atom=  Si   l=2  rc=    1.8000  rs=    1.2000
     atom=  Si   l=2  rc=    1.8000  rs=    1.2000
     projs nearly linearly dependent: l=2  n1,n2= 1, 2  s=  0.99992180

     atom=  H    l=0  rc=    1.0000  rs=    0.6667
     atom=  H    l=0  rc=    1.0000  rs=    0.6667
     projs nearly linearly dependent: l=0  n1,n2= 1, 2  s=  0.99968852
     -----------------------------------------------------------------

     GIPAW integrals: -------------------------------------------
     Atom  i/j   nmr_para   nmr_dia   epr_rmc  epr_para   epr_dia
       Ca  1 1   0.25E+04 -0.66E+00  0.13E+02  0.81E+09  0.75E+03
       Ca  2 1   0.26E+04 -0.73E+00  0.13E+02  0.86E+09  0.79E+03
       Ca  2 2   0.28E+04 -0.80E+00  0.13E+02  0.92E+09  0.84E+03
       Ca  3 3   0.30E+02  0.22E+00  0.11E+02  0.47E+05  0.19E+03
       Ca  4 3   0.33E+02  0.20E+00  0.12E+02  0.54E+05  0.22E+03
       Ca  4 4   0.37E+02  0.17E+00  0.13E+02  0.60E+05  0.24E+03
       Ca  5 5   0.29E+01  0.74E+00  0.81E+01  0.47E+03  0.66E+02
       Ca  6 5   0.36E+01  0.91E+00  0.10E+02  0.59E+03  0.81E+02
       Ca  6 6   0.45E+01  0.11E+01  0.13E+02  0.74E+03  0.10E+03
       O   1 1   0.81E+03 -0.32E+00  0.65E+01  0.43E+08  0.24E+03
       O   2 1   0.91E+03 -0.39E+00  0.71E+01  0.48E+08  0.27E+03
       O   2 2   0.10E+04 -0.48E+00  0.78E+01  0.55E+08  0.31E+03
       O   3 3   0.99E+01  0.87E+00  0.58E+01  0.24E+04  0.75E+02
       O   4 3   0.11E+02  0.97E+00  0.67E+01  0.27E+04  0.83E+02
       O   4 4   0.12E+02  0.11E+01  0.76E+01  0.31E+04  0.93E+02
       Si  1 1   0.12E+04 -0.54E-01  0.93E+01  0.18E+09  0.37E+03
       Si  2 1   0.17E+04  0.68E-01  0.12E+02  0.26E+09  0.52E+03
       Si  2 2   0.24E+04  0.31E+00  0.19E+02  0.37E+09  0.74E+03
       Si  3 3   0.18E+02  0.34E+00  0.10E+02  0.13E+05  0.11E+03
       Si  4 3   0.21E+02  0.27E+00  0.11E+02  0.15E+05  0.13E+03
       Si  4 4   0.23E+02  0.18E+00  0.12E+02  0.18E+05  0.14E+03
       Si  5 5   0.26E+00  0.79E-01  0.58E+00  0.29E+02  0.79E+01
       Si  6 5   0.27E+00  0.84E-01  0.62E+00  0.30E+02  0.81E+01
       Si  6 6   0.29E+00  0.89E-01  0.66E+00  0.31E+02  0.84E+01
       H   1 1   0.39E+02  0.19E+00  0.29E+00  0.78E+05  0.13E+02
       H   2 1   0.41E+02  0.21E+00  0.32E+00  0.82E+05  0.14E+02
       H   2 2   0.43E+02  0.22E+00  0.36E+00  0.86E+05  0.15E+02
     ------------------------------------------------------------

     alpha_pv=     77.1368 eV

     Number of occupied bands for each k-point:
     k-point:     1    nbnd_occ= 236
     k-point:     2    nbnd_occ= 236
     k-point:     3    nbnd_occ= 236
     k-point:     4    nbnd_occ= 236


     q-space interpolation up to   240.00 Rydberg

     GIPAW job: nmr                                                                             
     NMR macroscopic correction: yes
             0.6667          0.0000          0.0000
             0.0000          0.6667          0.0000
             0.0000          0.0000          0.6667


     Largest allocated arrays     est. size (Mb)     dimensions
        KS wavefunctions at k          11.43 Mb     (    3175,  236)
        KS wavefunctions at k+q        11.43 Mb     (    3175,  236)
        First-order wavefunctions     114.33 Mb     (    3175,  236, 10)
        First-order wavefunct (US)     68.60 Mb     (    3175,  236,  6)
        Charge/spin density             0.49 Mb     (   64800,    1)
        Induced current                 4.45 Mb     (   64800,    3,3,1)
        Induced magnetic field          4.45 Mb     (   64800,    3,3,1)
        NL pseudopotentials            39.92 Mb     (    3175,  824)
        GIPAW NL terms                 39.92 Mb     (    3175,  824)

     Computing the magnetic susceptibility     isolve=0    ethr=  0.1000E-13
     k-point #    1 of     4      pool #  1    cpu time:       9.0
     compute_u_kq: q = (    0.0000,    0.0000,    0.0000)
     Rotating WFCS
     ethr =  1.00E-14,  avg # of iterations =  5.0
     eigenvalues at k:
 -35.2833 -35.0638 -34.9022 -34.6644 -34.6296 -34.5787 -34.5638 -34.5167
 -34.4210 -34.4196 -34.1968 -34.1153 -33.9068 -17.5143 -16.9681 -16.8527
 -16.8114 -16.6805 -16.6357 -16.5464 -16.4910 -16.4250 -16.3223 -16.3163
 -16.3005 -16.2695 -16.2477 -16.2018 -16.1262 -16.0903 -16.0559 -16.0309
 -16.0025 -15.9707 -15.9421 -15.9321 -15.9044 -15.8814 -15.8571 -15.8232
 -15.8130 -15.8051 -15.7729 -15.7567 -15.7329 -15.7083 -15.6845 -15.6657
 -15.6098 -15.5967 -15.5709 -15.5529 -15.5372 -15.5246 -15.5144 -15.5014
 -15.4783 -15.4581 -15.4266 -15.4210 -15.3830 -15.3540 -15.3267 -15.3114
 -15.2973 -15.1845 -15.1337 -15.0941 -14.9885 -14.9616 -14.9202 -14.7881
 -13.9368 -13.8151 -13.7648 -13.7305 -13.6841 -13.5869 -13.5401 -13.4352
 -13.3477 -13.3343 -13.2026 -13.1685 -13.0270 -13.0029 -12.9660 -12.9224
 -12.8769 -12.8483 -12.8160 -12.7671 -12.7437 -12.7240 -12.6919 -12.6409
 -12.6117 -12.4979  -5.2313  -5.0096  -4.6984  -4.5914  -4.4599  -4.4042
  -4.3327  -4.1840  -4.0785  -3.9925  -3.9565  -3.9019  -3.8517  -3.8241
  -3.6691  -3.5755  -3.4923  -3.3644  -3.2860  -2.5808  -2.3420  -1.7911
  -1.7377  -1.6847  -1.6446  -1.5706  -1.4686  -1.4403  -1.3774  -1.3413
  -1.2832  -1.2362  -1.1503  -1.0987  -1.0288  -1.0031  -0.8883  -0.7866
  -0.7566  -0.7294  -0.7146  -0.6317  -0.5944  -0.5518  -0.4935  -0.4714
  -0.3913  -0.3787  -0.3283  -0.2765  -0.2593  -0.1926  -0.0863   0.0459
   0.1051   0.1174   0.1876   0.2202   0.2396   0.2713   0.3611   0.4344
   0.4803   0.5071   0.6348   0.6612   0.6924   0.7313   0.7810   0.8122
   0.8380   0.8873   0.9481   0.9776   1.0449   1.0703   1.1267   1.1516
   1.1863   1.2204   1.2587   1.3004   1.3145   1.3370   1.4017   1.4286
   1.4598   1.4760   1.5218   1.5589   1.5748   1.6165   1.6553   1.6881
   1.7079   1.7364   1.7578   1.7870   1.7994   1.8220   1.8628   1.8750
   1.9083   1.9296   1.9589   1.9741   2.0024   2.0485   2.1122   2.1370
   2.1685   2.1862   2.2646   2.2886   2.3090   2.3995   2.4148   2.4566
   2.4885   2.5185   2.5439   2.5767   2.6414   2.6673   2.6920   2.7047
   2.7377   2.7876   2.8331   2.8433   2.8794   2.9449   2.9748   3.0601
   3.1017   3.1335   3.1727   3.2818
     eigenvalues at k+q:
 -35.2833 -35.0638 -34.9022 -34.6644 -34.6296 -34.5787 -34.5637 -34.5167
 -34.4210 -34.4196 -34.1968 -34.1153 -33.9068 -17.5143 -16.9681 -16.8527
 -16.8114 -16.6806 -16.6357 -16.5465 -16.4910 -16.4250 -16.3223 -16.3163
 -16.3005 -16.2695 -16.2477 -16.2018 -16.1262 -16.0903 -16.0559 -16.0309
 -16.0025 -15.9707 -15.9421 -15.9321 -15.9044 -15.8814 -15.8571 -15.8232
 -15.8130 -15.8050 -15.7729 -15.7567 -15.7329 -15.7083 -15.6845 -15.6657
 -15.6098 -15.5967 -15.5709 -15.5529 -15.5372 -15.5246 -15.5144 -15.5014
 -15.4783 -15.4581 -15.4266 -15.4210 -15.3830 -15.3540 -15.3267 -15.3114
 -15.2973 -15.1845 -15.1337 -15.0941 -14.9885 -14.9616 -14.9202 -14.7881
 -13.9367 -13.8151 -13.7647 -13.7305 -13.6841 -13.5869 -13.5401 -13.4352
 -13.3477 -13.3343 -13.2026 -13.1685 -13.0270 -13.0029 -12.9660 -12.9224
 -12.8769 -12.8483 -12.8160 -12.7671 -12.7437 -12.7240 -12.6919 -12.6409
 -12.6117 -12.4979  -5.2313  -5.0096  -4.6984  -4.5914  -4.4599  -4.4042
  -4.3327  -4.1840  -4.0785  -3.9926  -3.9565  -3.9019  -3.8517  -3.8241
  -3.6691  -3.5756  -3.4923  -3.3644  -3.2860  -2.5808  -2.3421  -1.7911
  -1.7377  -1.6848  -1.6446  -1.5707  -1.4686  -1.4403  -1.3774  -1.3413
  -1.2832  -1.2362  -1.1503  -1.0987  -1.0288  -1.0031  -0.8884  -0.7866
  -0.7566  -0.7294  -0.7146  -0.6317  -0.5944  -0.5518  -0.4935  -0.4715
  -0.3913  -0.3787  -0.3283  -0.2765  -0.2593  -0.1926  -0.0863   0.0459
   0.1051   0.1174   0.1875   0.2202   0.2396   0.2713   0.3611   0.4344
   0.4803   0.5071   0.6348   0.6612   0.6924   0.7313   0.7810   0.8122
   0.8380   0.8873   0.9481   0.9776   1.0449   1.0703   1.1267   1.1516
   1.1863   1.2204   1.2587   1.3004   1.3145   1.3370   1.4017   1.4286
   1.4598   1.4760   1.5218   1.5589   1.5748   1.6165   1.6553   1.6881
   1.7078   1.7364   1.7578   1.7870   1.7994   1.8220   1.8628   1.8750
   1.9083   1.9296   1.9589   1.9741   2.0024   2.0485   2.1122   2.1370
   2.1685   2.1862   2.2646   2.2886   2.3090   2.3995   2.4148   2.4566
   2.4885   2.5185   2.5439   2.5767   2.6414   2.6673   2.6920   2.7047
   2.7377   2.7876   2.8331   2.8433   2.8794   2.9449   2.9748   3.0601
   3.1017   3.1335   3.1727   3.2818
     cgsolve_all iterations  65    anorm=    0.76E-07
PARA_AUG  1     -24.8319316         1.4767924         0.0079997
     cgsolve_all iterations  66    anorm=    0.75E-07
PARA_AUG  2       1.4686686       -24.2583132         0.3260937
     cgsolve_all iterations  66    anorm=    0.75E-07
PARA_AUG  3       0.0296717         0.3246445       -26.4500700
     cgsolve_all iterations  73    anorm=    0.71E-07
     cgsolve_all iterations  73    anorm=    0.71E-07
     cgsolve_all iterations  73    anorm=    0.72E-07
     compute_u_kq: q = (    0.0198,    0.0000,    0.0000)
     Rotating WFCS
     ethr =  1.00E-14,  avg # of iterations = 23.0
     eigenvalues at k:
 -35.2833 -35.0638 -34.9022 -34.6644 -34.6296 -34.5787 -34.5638 -34.5167
 -34.4210 -34.4196 -34.1968 -34.1153 -33.9068 -17.5143 -16.9681 -16.8527
 -16.8114 -16.6805 -16.6357 -16.5464 -16.4910 -16.4250 -16.3223 -16.3163
 -16.3005 -16.2695 -16.2477 -16.2018 -16.1262 -16.0903 -16.0559 -16.0309
 -16.0025 -15.9707 -15.9421 -15.9321 -15.9044 -15.8814 -15.8571 -15.8232
 -15.8130 -15.8051 -15.7729 -15.7567 -15.7329 -15.7083 -15.6845 -15.6657
 -15.6098 -15.5967 -15.5709 -15.5529 -15.5372 -15.5246 -15.5144 -15.5014
 -15.4783 -15.4581 -15.4266 -15.4210 -15.3830 -15.3540 -15.3267 -15.3114
 -15.2973 -15.1845 -15.1337 -15.0941 -14.9885 -14.9616 -14.9202 -14.7881
 -13.9368 -13.8151 -13.7648 -13.7305 -13.6841 -13.5869 -13.5401 -13.4352
 -13.3477 -13.3343 -13.2026 -13.1685 -13.0270 -13.0029 -12.9660 -12.9224
 -12.8769 -12.8483 -12.8160 -12.7671 -12.7437 -12.7240 -12.6919 -12.6409
 -12.6117 -12.4979  -5.2313  -5.0096  -4.6984  -4.5914  -4.4599  -4.4042
  -4.3327  -4.1840  -4.0785  -3.9925  -3.9565  -3.9019  -3.8517  -3.8241
  -3.6691  -3.5755  -3.4923  -3.3644  -3.2860  -2.5808  -2.3420  -1.7911
  -1.7377  -1.6847  -1.6446  -1.5706  -1.4686  -1.4403  -1.3774  -1.3413
  -1.2832  -1.2362  -1.1503  -1.0987  -1.0288  -1.0031  -0.8883  -0.7866
  -0.7566  -0.7294  -0.7146  -0.6317  -0.5944  -0.5518  -0.4935  -0.4714
  -0.3913  -0.3787  -0.3283  -0.2765  -0.2593  -0.1926  -0.0863   0.0459
   0.1051   0.1174   0.1876   0.2202   0.2396   0.2713   0.3611   0.4344
   0.4803   0.5071   0.6348   0.6612   0.6924   0.7313   0.7810   0.8122
   0.8380   0.8873   0.9481   0.9776   1.0449   1.0703   1.1267   1.1516
   1.1863   1.2204   1.2587   1.3004   1.3145   1.3370   1.4017   1.4286
   1.4598   1.4760   1.5218   1.5589   1.5748   1.6165   1.6553   1.6881
   1.7079   1.7364   1.7578   1.7870   1.7994   1.8220   1.8628   1.8750
   1.9083   1.9296   1.9589   1.9741   2.0024   2.0485   2.1122   2.1370
   2.1685   2.1862   2.2646   2.2886   2.3090   2.3995   2.4148   2.4566
   2.4885   2.5185   2.5439   2.5767   2.6414   2.6673   2.6920   2.7047
   2.7377   2.7876   2.8331   2.8433   2.8794   2.9449   2.9748   3.0601
   3.1017   3.1335   3.1727   3.2818
     eigenvalues at k+q:
 -35.2833 -35.0638 -34.9022 -34.6644 -34.6296 -34.5787 -34.5637 -34.5167
 -34.4210 -34.4196 -34.1968 -34.1153 -33.9068 -17.5143 -16.9709 -16.8552
 -16.8119 -16.6835 -16.6367 -16.5471 -16.4905 -16.4255 -16.3204 -16.3132
 -16.2989 -16.2709 -16.2471 -16.2042 -16.1262 -16.0961 -16.0557 -16.0306
 -16.0046 -15.9698 -15.9428 -15.9341 -15.9061 -15.8835 -15.8559 -15.8235
 -15.8149 -15.8048 -15.7713 -15.7551 -15.7330 -15.7083 -15.6843 -15.6665
 -15.6104 -15.5972 -15.5700 -15.5492 -15.5345 -15.5247 -15.5143 -15.4981
 -15.4777 -15.4587 -15.4259 -15.4198 -15.3837 -15.3546 -15.3270 -15.3127
 -15.2962 -15.1832 -15.1292 -15.0940 -14.9866 -14.9619 -14.9181 -14.7859
 -13.9294 -13.8114 -13.7569 -13.7236 -13.6739 -13.5835 -13.5347 -13.4269
 -13.3435 -13.3271 -13.2162 -13.1718 -13.0279 -13.0088 -12.9680 -12.9265
 -12.8807 -12.8473 -12.8199 -12.7687 -12.7455 -12.7252 -12.6953 -12.6467
 -12.6246 -12.5110  -5.2316  -5.0097  -4.7007  -4.5882  -4.4590  -4.4048
  -4.3358  -4.1816  -4.0776  -3.9923  -3.9495  -3.9021  -3.8525  -3.8241
  -3.6722  -3.5744  -3.4917  -3.3635  -3.2854  -2.5819  -2.3422  -1.7765
  -1.7359  -1.6812  -1.6419  -1.5590  -1.4609  -1.4296  -1.3737  -1.3360
  -1.2809  -1.2369  -1.1463  -1.1021  -1.0305  -1.0015  -0.8939  -0.7898
  -0.7584  -0.7292  -0.7118  -0.6355  -0.5977  -0.5515  -0.4978  -0.4694
  -0.3933  -0.3782  -0.3280  -0.2827  -0.2662  -0.1948  -0.0864   0.0509
   0.1046   0.1208   0.1889   0.2162   0.2387   0.2700   0.3625   0.4327
   0.4817   0.5036   0.6317   0.6614   0.6879   0.7277   0.7834   0.8100
   0.8374   0.8817   0.9399   0.9712   1.0421   1.0759   1.1205   1.1469
   1.1845   1.2195   1.2548   1.3003   1.3139   1.3375   1.3977   1.4275
   1.4523   1.4753   1.5230   1.5534   1.5717   1.6161   1.6544   1.6836
   1.7059   1.7330   1.7585   1.7889   1.7972   1.8229   1.8635   1.8715
   1.9062   1.9292   1.9572   1.9746   2.0039   2.0452   2.1139   2.1341
   2.1662   2.1903   2.2663   2.2878   2.3111   2.4021   2.4189   2.4592
   2.4899   2.5176   2.5459   2.5763   2.6435   2.6709   2.6954   2.7108
   2.7422   2.7870   2.8358   2.8448   2.8779   2.9451   2.9750   3.0583
   3.1022   3.1342   3.1700   3.2812
     cgsolve_all iterations  73    anorm=    0.73E-07
     cgsolve_all iterations  71    anorm=    0.70E-07
     cgsolve_all iterations  72    anorm=    0.72E-07
     compute_u_kq: q = (   -0.0198,    0.0000,    0.0000)
     Rotating WFCS
     ethr =  1.00E-14,  avg # of iterations = 23.0
     eigenvalues at k:
 -35.2833 -35.0638 -34.9022 -34.6644 -34.6296 -34.5787 -34.5638 -34.5167
 -34.4210 -34.4196 -34.1968 -34.1153 -33.9068 -17.5143 -16.9681 -16.8527
 -16.8114 -16.6805 -16.6357 -16.5464 -16.4910 -16.4250 -16.3223 -16.3163
 -16.3005 -16.2695 -16.2477 -16.2018 -16.1262 -16.0903 -16.0559 -16.0309
 -16.0025 -15.9707 -15.9421 -15.9321 -15.9044 -15.8814 -15.8571 -15.8232
 -15.8130 -15.8051 -15.7729 -15.7567 -15.7329 -15.7083 -15.6845 -15.6657
 -15.6098 -15.5967 -15.5709 -15.5529 -15.5372 -15.5246 -15.5144 -15.5014
 -15.4783 -15.4581 -15.4266 -15.4210 -15.3830 -15.3540 -15.3267 -15.3114
 -15.2973 -15.1845 -15.1337 -15.0941 -14.9885 -14.9616 -14.9202 -14.7881
 -13.9368 -13.8151 -13.7648 -13.7305 -13.6841 -13.5869 -13.5401 -13.4352
 -13.3477 -13.3343 -13.2026 -13.1685 -13.0270 -13.0029 -12.9660 -12.9224
 -12.8769 -12.8483 -12.8160 -12.7671 -12.7437 -12.7240 -12.6919 -12.6409
 -12.6117 -12.4979  -5.2313  -5.0096  -4.6984  -4.5914  -4.4599  -4.4042
  -4.3327  -4.1840  -4.0785  -3.9925  -3.9565  -3.9019  -3.8517  -3.8241
  -3.6691  -3.5755  -3.4923  -3.3644  -3.2860  -2.5808  -2.3420  -1.7911
  -1.7377  -1.6847  -1.6446  -1.5706  -1.4686  -1.4403  -1.3774  -1.3413
  -1.2832  -1.2362  -1.1503  -1.0987  -1.0288  -1.0031  -0.8883  -0.7866
  -0.7566  -0.7294  -0.7146  -0.6317  -0.5944  -0.5518  -0.4935  -0.4714
  -0.3913  -0.3787  -0.3283  -0.2765  -0.2593  -0.1926  -0.0863   0.0459
   0.1051   0.1174   0.1876   0.2202   0.2396   0.2713   0.3611   0.4344
   0.4803   0.5071   0.6348   0.6612   0.6924   0.7313   0.7810   0.8122
   0.8380   0.8873   0.9481   0.9776   1.0449   1.0703   1.1267   1.1516
   1.1863   1.2204   1.2587   1.3004   1.3145   1.3370   1.4017   1.4286
   1.4598   1.4760   1.5218   1.5589   1.5748   1.6165   1.6553   1.6881
   1.7079   1.7364   1.7578   1.7870   1.7994   1.8220   1.8628   1.8750
   1.9083   1.9296   1.9589   1.9741   2.0024   2.0485   2.1122   2.1370
   2.1685   2.1862   2.2646   2.2886   2.3090   2.3995   2.4148   2.4566
   2.4885   2.5185   2.5439   2.5767   2.6414   2.6673   2.6920   2.7047
   2.7377   2.7876   2.8331   2.8433   2.8794   2.9449   2.9748   3.0601
   3.1017   3.1335   3.1727   3.2818
     eigenvalues at k+q:
 -35.2833 -35.0638 -34.9022 -34.6644 -34.6296 -34.5787 -34.5638 -34.5167
 -34.4210 -34.4196 -34.1968 -34.1153 -33.9068 -17.5143 -16.9654 -16.8501
 -16.8110 -16.6775 -16.6347 -16.5457 -16.4916 -16.4247 -16.3243 -16.3204
 -16.3019 -16.2682 -16.2475 -16.1993 -16.1262 -16.0846 -16.0559 -16.0311
 -16.0005 -15.9716 -15.9414 -15.9296 -15.9031 -15.8792 -15.8586 -15.8231
 -15.8120 -15.8043 -15.7740 -15.7584 -15.7330 -15.7085 -15.6844 -15.6648
 -15.6094 -15.5965 -15.5716 -15.5567 -15.5400 -15.5245 -15.5141 -15.5043
 -15.4791 -15.4575 -15.4286 -15.4212 -15.3827 -15.3531 -15.3264 -15.3101
 -15.2981 -15.1860 -15.1382 -15.0941 -14.9907 -14.9616 -14.9221 -14.7903
 -13.9440 -13.8193 -13.7727 -13.7371 -13.6936 -13.5900 -13.5455 -13.4430
 -13.3516 -13.3410 -13.1932 -13.1620 -13.0261 -12.9974 -12.9643 -12.9183
 -12.8735 -12.8493 -12.8119 -12.7655 -12.7421 -12.7227 -12.6894 -12.6343
 -12.5990 -12.4851  -5.2310  -5.0095  -4.6961  -4.5945  -4.4608  -4.4038
  -4.3296  -4.1863  -4.0796  -3.9928  -3.9634  -3.9019  -3.8508  -3.8240
  -3.6659  -3.5768  -3.4930  -3.3654  -3.2869  -2.5796  -2.3419  -1.8059
  -1.7396  -1.6889  -1.6473  -1.5821  -1.4765  -1.4504  -1.3801  -1.3468
  -1.2852  -1.2354  -1.1541  -1.0963  -1.0273  -1.0040  -0.8827  -0.7835
  -0.7549  -0.7295  -0.7169  -0.6281  -0.5907  -0.5525  -0.4896  -0.4735
  -0.3914  -0.3795  -0.3284  -0.2710  -0.2507  -0.1888  -0.0868   0.0408
   0.1050   0.1147   0.1863   0.2245   0.2394   0.2737   0.3600   0.4356
   0.4787   0.5115   0.6363   0.6613   0.6969   0.7344   0.7786   0.8139
   0.8389   0.8919   0.9572   0.9859   1.0436   1.0681   1.1324   1.1566
   1.1881   1.2205   1.2618   1.3010   1.3149   1.3382   1.4060   1.4288
   1.4671   1.4771   1.5209   1.5631   1.5790   1.6164   1.6563   1.6903
   1.7114   1.7401   1.7575   1.7842   1.8006   1.8218   1.8614   1.8798
   1.9110   1.9305   1.9596   1.9744   2.0013   2.0520   2.1100   2.1400
   2.1718   2.1825   2.2627   2.2885   2.3072   2.3965   2.4111   2.4535
   2.4872   2.5197   2.5419   2.5771   2.6389   2.6632   2.6875   2.7011
   2.7335   2.7882   2.8288   2.8434   2.8812   2.9442   2.9750   3.0618
   3.1009   3.1324   3.1750   3.2824
     cgsolve_all iterations  73    anorm=    0.73E-07
     cgsolve_all iterations  73    anorm=    0.70E-07
     cgsolve_all iterations  73    anorm=    0.72E-07
     compute_u_kq: q = (    0.0000,    0.0198,    0.0000)
     Rotating WFCS
     ethr =  1.00E-14,  avg # of iterations = 23.0
     eigenvalues at k:
 -35.2833 -35.0638 -34.9022 -34.6644 -34.6296 -34.5787 -34.5638 -34.5167
 -34.4210 -34.4196 -34.1968 -34.1153 -33.9068 -17.5143 -16.9681 -16.8527
 -16.8114 -16.6805 -16.6357 -16.5464 -16.4910 -16.4250 -16.3223 -16.3163
 -16.3005 -16.2695 -16.2477 -16.2018 -16.1262 -16.0903 -16.0559 -16.0309
 -16.0025 -15.9707 -15.9421 -15.9321 -15.9044 -15.8814 -15.8571 -15.8232
 -15.8130 -15.8051 -15.7729 -15.7567 -15.7329 -15.7083 -15.6845 -15.6657
 -15.6098 -15.5967 -15.5709 -15.5529 -15.5372 -15.5246 -15.5144 -15.5014
 -15.4783 -15.4581 -15.4266 -15.4210 -15.3830 -15.3540 -15.3267 -15.3114
 -15.2973 -15.1845 -15.1337 -15.0941 -14.9885 -14.9616 -14.9202 -14.7881
 -13.9368 -13.8151 -13.7648 -13.7305 -13.6841 -13.5869 -13.5401 -13.4352
 -13.3477 -13.3343 -13.2026 -13.1685 -13.0270 -13.0029 -12.9660 -12.9224
 -12.8769 -12.8483 -12.8160 -12.7671 -12.7437 -12.7240 -12.6919 -12.6409
 -12.6117 -12.4979  -5.2313  -5.0096  -4.6984  -4.5914  -4.4599  -4.4042
  -4.3327  -4.1840  -4.0785  -3.9925  -3.9565  -3.9019  -3.8517  -3.8241
  -3.6691  -3.5755  -3.4923  -3.3644  -3.2860  -2.5808  -2.3420  -1.7911
  -1.7377  -1.6847  -1.6446  -1.5706  -1.4686  -1.4403  -1.3774  -1.3413
  -1.2832  -1.2362  -1.1503  -1.0987  -1.0288  -1.0031  -0.8883  -0.7866
  -0.7566  -0.7294  -0.7146  -0.6317  -0.5944  -0.5518  -0.4935  -0.4714
  -0.3913  -0.3787  -0.3283  -0.2765  -0.2593  -0.1926  -0.0863   0.0459
   0.1051   0.1174   0.1876   0.2202   0.2396   0.2713   0.3611   0.4344
   0.4803   0.5071   0.6348   0.6612   0.6924   0.7313   0.7810   0.8122
   0.8380   0.8873   0.9481   0.9776   1.0449   1.0703   1.1267   1.1516
   1.1863   1.2204   1.2587   1.3004   1.3145   1.3370   1.4017   1.4286
   1.4598   1.4760   1.5218   1.5589   1.5748   1.6165   1.6553   1.6881
   1.7079   1.7364   1.7578   1.7870   1.7994   1.8220   1.8628   1.8750
   1.9083   1.9296   1.9589   1.9741   2.0024   2.0485   2.1122   2.1370
   2.1685   2.1862   2.2646   2.2886   2.3090   2.3995   2.4148   2.4566
   2.4885   2.5185   2.5439   2.5767   2.6414   2.6673   2.6920   2.7047
   2.7377   2.7876   2.8331   2.8433   2.8794   2.9449   2.9748   3.0601
   3.1017   3.1335   3.1727   3.2818
     eigenvalues at k+q:
 -35.2833 -35.0638 -34.9022 -34.6644 -34.6296 -34.5787 -34.5637 -34.5167
 -34.4210 -34.4196 -34.1968 -34.1153 -33.9068 -17.5143 -16.9680 -16.8528
 -16.8113 -16.6807 -16.6356 -16.5467 -16.4912 -16.4248 -16.3211 -16.3166
 -16.3010 -16.2698 -16.2481 -16.2016 -16.1263 -16.0901 -16.0558 -16.0312
 -16.0012 -15.9737 -15.9418 -15.9321 -15.9029 -15.8803 -15.8586 -15.8225
 -15.8156 -15.8013 -15.7738 -15.7566 -15.7368 -15.7092 -15.6832 -15.6635
 -15.6084 -15.5933 -15.5708 -15.5511 -15.5374 -15.5248 -15.5150 -15.5008
 -15.4797 -15.4597 -15.4302 -15.4219 -15.3830 -15.3532 -15.3257 -15.3120
 -15.2969 -15.1844 -15.1352 -15.0933 -14.9887 -14.9621 -14.9193 -14.7881
 -13.9387 -13.8163 -13.7697 -13.7248 -13.6824 -13.5898 -13.5368 -13.4304
 -13.3436 -13.3370 -13.2054 -13.1693 -13.0271 -13.0046 -12.9648 -12.9225
 -12.8789 -12.8523 -12.8184 -12.7676 -12.7420 -12.7220 -12.6923 -12.6425
 -12.6067 -12.4975  -5.2313  -5.0094  -4.6984  -4.5908  -4.4608  -4.4043
  -4.3326  -4.1848  -4.0783  -3.9925  -3.9569  -3.9019  -3.8518  -3.8232
  -3.6691  -3.5753  -3.4915  -3.3653  -3.2860  -2.5813  -2.3420  -1.7947
  -1.7371  -1.6861  -1.6445  -1.5696  -1.4671  -1.4379  -1.3772  -1.3416
  -1.2834  -1.2348  -1.1501  -1.1037  -1.0283  -0.9977  -0.8875  -0.7885
  -0.7553  -0.7279  -0.7150  -0.6388  -0.5968  -0.5478  -0.4944  -0.4703
  -0.3914  -0.3747  -0.3332  -0.2720  -0.2557  -0.1939  -0.0895   0.0401
   0.1044   0.1190   0.1863   0.2226   0.2397   0.2764   0.3630   0.4341
   0.4784   0.5088   0.6330   0.6601   0.6944   0.7348   0.7818   0.8129
   0.8353   0.8864   0.9411   0.9759   1.0457   1.0685   1.1241   1.1553
   1.1815   1.2210   1.2557   1.3007   1.3131   1.3403   1.4020   1.4287
   1.4585   1.4795   1.5171   1.5581   1.5777   1.6186   1.6548   1.6880
   1.7119   1.7384   1.7585   1.7888   1.7996   1.8238   1.8596   1.8750
   1.9083   1.9309   1.9596   1.9779   2.0025   2.0448   2.1102   2.1380
   2.1685   2.1876   2.2637   2.2843   2.3092   2.4025   2.4154   2.4603
   2.4889   2.5198   2.5415   2.5786   2.6415   2.6673   2.6901   2.7064
   2.7364   2.7856   2.8351   2.8402   2.8793   2.9423   2.9743   3.0588
   3.1064   3.1334   3.1718   3.2818
     cgsolve_all iterations  73    anorm=    0.71E-07
     cgsolve_all iterations  73    anorm=    0.72E-07
     cgsolve_all iterations  73    anorm=    0.72E-07
     compute_u_kq: q = (    0.0000,   -0.0198,    0.0000)
     Rotating WFCS
     ethr =  1.00E-14,  avg # of iterations = 23.0
     eigenvalues at k:
 -35.2833 -35.0638 -34.9022 -34.6644 -34.6296 -34.5787 -34.5638 -34.5167
 -34.4210 -34.4196 -34.1968 -34.1153 -33.9068 -17.5143 -16.9681 -16.8527
 -16.8114 -16.6805 -16.6357 -16.5464 -16.4910 -16.4250 -16.3223 -16.3163
 -16.3005 -16.2695 -16.2477 -16.2018 -16.1262 -16.0903 -16.0559 -16.0309
 -16.0025 -15.9707 -15.9421 -15.9321 -15.9044 -15.8814 -15.8571 -15.8232
 -15.8130 -15.8051 -15.7729 -15.7567 -15.7329 -15.7083 -15.6845 -15.6657
 -15.6098 -15.5967 -15.5709 -15.5529 -15.5372 -15.5246 -15.5144 -15.5014
 -15.4783 -15.4581 -15.4266 -15.4210 -15.3830 -15.3540 -15.3267 -15.3114
 -15.2973 -15.1845 -15.1337 -15.0941 -14.9885 -14.9616 -14.9202 -14.7881
 -13.9368 -13.8151 -13.7648 -13.7305 -13.6841 -13.5869 -13.5401 -13.4352
 -13.3477 -13.3343 -13.2026 -13.1685 -13.0270 -13.0029 -12.9660 -12.9224
 -12.8769 -12.8483 -12.8160 -12.7671 -12.7437 -12.7240 -12.6919 -12.6409
 -12.6117 -12.4979  -5.2313  -5.0096  -4.6984  -4.5914  -4.4599  -4.4042
  -4.3327  -4.1840  -4.0785  -3.9925  -3.9565  -3.9019  -3.8517  -3.8241
  -3.6691  -3.5755  -3.4923  -3.3644  -3.2860  -2.5808  -2.3420  -1.7911
  -1.7377  -1.6847  -1.6446  -1.5706  -1.4686  -1.4403  -1.3774  -1.3413
  -1.2832  -1.2362  -1.1503  -1.0987  -1.0288  -1.0031  -0.8883  -0.7866
  -0.7566  -0.7294  -0.7146  -0.6317  -0.5944  -0.5518  -0.4935  -0.4714
  -0.3913  -0.3787  -0.3283  -0.2765  -0.2593  -0.1926  -0.0863   0.0459
   0.1051   0.1174   0.1876   0.2202   0.2396   0.2713   0.3611   0.4344
   0.4803   0.5071   0.6348   0.6612   0.6924   0.7313   0.7810   0.8122
   0.8380   0.8873   0.9481   0.9776   1.0449   1.0703   1.1267   1.1516
   1.1863   1.2204   1.2587   1.3004   1.3145   1.3370   1.4017   1.4286
   1.4598   1.4760   1.5218   1.5589   1.5748   1.6165   1.6553   1.6881
   1.7079   1.7364   1.7578   1.7870   1.7994   1.8220   1.8628   1.8750
   1.9083   1.9296   1.9589   1.9741   2.0024   2.0485   2.1122   2.1370
   2.1685   2.1862   2.2646   2.2886   2.3090   2.3995   2.4148   2.4566
   2.4885   2.5185   2.5439   2.5767   2.6414   2.6673   2.6920   2.7047
   2.7377   2.7876   2.8331   2.8433   2.8794   2.9449   2.9748   3.0601
   3.1017   3.1335   3.1727   3.2818
     eigenvalues at k+q:
 -35.2833 -35.0638 -34.9022 -34.6644 -34.6296 -34.5787 -34.5637 -34.5167
 -34.4210 -34.4196 -34.1968 -34.1153 -33.9068 -17.5143 -16.9683 -16.8526
 -16.8116 -16.6804 -16.6358 -16.5462 -16.4908 -16.4253 -16.3240 -16.3157
 -16.3001 -16.2693 -16.2472 -16.2019 -16.1260 -16.0902 -16.0559 -16.0306
 -16.0041 -15.9678 -15.9429 -15.9322 -15.9061 -15.8822 -15.8559 -15.8252
 -15.8133 -15.8048 -15.7715 -15.7565 -15.7292 -15.7075 -15.6853 -15.6674
 -15.6113 -15.5999 -15.5708 -15.5550 -15.5375 -15.5242 -15.5139 -15.5022
 -15.4770 -15.4563 -15.4235 -15.4191 -15.3829 -15.3550 -15.3281 -15.3109
 -15.2979 -15.1845 -15.1324 -15.0948 -14.9885 -14.9614 -14.9211 -14.7881
 -13.9340 -13.8139 -13.7602 -13.7362 -13.6858 -13.5842 -13.5451 -13.4381
 -13.3516 -13.3313 -13.2003 -13.1678 -13.0269 -13.0015 -12.9669 -12.9226
 -12.8752 -12.8447 -12.8126 -12.7668 -12.7463 -12.7256 -12.6920 -12.6398
 -12.6157 -12.4984  -5.2313  -5.0099  -4.6980  -4.5920  -4.4589  -4.4042
  -4.3328  -4.1835  -4.0789  -3.9925  -3.9559  -3.9023  -3.8518  -3.8253
  -3.6689  -3.5759  -3.4927  -3.3637  -3.2861  -2.5797  -2.3421  -1.7888
  -1.7385  -1.6833  -1.6449  -1.5711  -1.4696  -1.4426  -1.3776  -1.3411
  -1.2832  -1.2376  -1.1503  -1.0938  -1.0295  -1.0078  -0.8890  -0.7847
  -0.7582  -0.7308  -0.7136  -0.6266  -0.5905  -0.5551  -0.4939  -0.4718
  -0.3928  -0.3821  -0.3246  -0.2810  -0.2616  -0.1912  -0.0827   0.0518
   0.1051   0.1166   0.1888   0.2172   0.2381   0.2683   0.3596   0.4349
   0.4810   0.5058   0.6366   0.6627   0.6903   0.7278   0.7803   0.8110
   0.8405   0.8882   0.9553   0.9793   1.0434   1.0726   1.1285   1.1469
   1.1904   1.2192   1.2611   1.3014   1.3151   1.3351   1.4019   1.4289
   1.4585   1.4740   1.5255   1.5597   1.5733   1.6147   1.6555   1.6873
   1.7055   1.7344   1.7576   1.7848   1.7989   1.8205   1.8658   1.8752
   1.9083   1.9292   1.9583   1.9706   2.0034   2.0516   2.1140   2.1352
   2.1684   2.1859   2.2654   2.2921   2.3095   2.3962   2.4140   2.4520
   2.4872   2.5190   2.5459   2.5747   2.6418   2.6669   2.6906   2.7058
   2.7392   2.7904   2.8315   2.8462   2.8800   2.9477   2.9753   3.0610
   3.0968   3.1333   3.1738   3.2817
     cgsolve_all iterations  73    anorm=    0.71E-07
     cgsolve_all iterations  73    anorm=    0.72E-07
     cgsolve_all iterations  73    anorm=    0.72E-07
     compute_u_kq: q = (    0.0000,    0.0000,    0.0198)
     Rotating WFCS
     ethr =  1.00E-14,  avg # of iterations = 23.0
     eigenvalues at k:
 -35.2833 -35.0638 -34.9022 -34.6644 -34.6296 -34.5787 -34.5638 -34.5167
 -34.4210 -34.4196 -34.1968 -34.1153 -33.9068 -17.5143 -16.9681 -16.8527
 -16.8114 -16.6805 -16.6357 -16.5464 -16.4910 -16.4250 -16.3223 -16.3163
 -16.3005 -16.2695 -16.2477 -16.2018 -16.1262 -16.0903 -16.0559 -16.0309
 -16.0025 -15.9707 -15.9421 -15.9321 -15.9044 -15.8814 -15.8571 -15.8232
 -15.8130 -15.8051 -15.7729 -15.7567 -15.7329 -15.7083 -15.6845 -15.6657
 -15.6098 -15.5967 -15.5709 -15.5529 -15.5372 -15.5246 -15.5144 -15.5014
 -15.4783 -15.4581 -15.4266 -15.4210 -15.3830 -15.3540 -15.3267 -15.3114
 -15.2973 -15.1845 -15.1337 -15.0941 -14.9885 -14.9616 -14.9202 -14.7881
 -13.9368 -13.8151 -13.7648 -13.7305 -13.6841 -13.5869 -13.5401 -13.4352
 -13.3477 -13.3343 -13.2026 -13.1685 -13.0270 -13.0029 -12.9660 -12.9224
 -12.8769 -12.8483 -12.8160 -12.7671 -12.7437 -12.7240 -12.6919 -12.6409
 -12.6117 -12.4979  -5.2313  -5.0096  -4.6984  -4.5914  -4.4599  -4.4042
  -4.3327  -4.1840  -4.0785  -3.9925  -3.9565  -3.9019  -3.8517  -3.8241
  -3.6691  -3.5755  -3.4923  -3.3644  -3.2860  -2.5808  -2.3420  -1.7911
  -1.7377  -1.6847  -1.6446  -1.5706  -1.4686  -1.4403  -1.3774  -1.3413
  -1.2832  -1.2362  -1.1503  -1.0987  -1.0288  -1.0031  -0.8883  -0.7866
  -0.7566  -0.7294  -0.7146  -0.6317  -0.5944  -0.5518  -0.4935  -0.4714
  -0.3913  -0.3787  -0.3283  -0.2765  -0.2593  -0.1926  -0.0863   0.0459
   0.1051   0.1174   0.1876   0.2202   0.2396   0.2713   0.3611   0.4344
   0.4803   0.5071   0.6348   0.6612   0.6924   0.7313   0.7810   0.8122
   0.8380   0.8873   0.9481   0.9776   1.0449   1.0703   1.1267   1.1516
   1.1863   1.2204   1.2587   1.3004   1.3145   1.3370   1.4017   1.4286
   1.4598   1.4760   1.5218   1.5589   1.5748   1.6165   1.6553   1.6881
   1.7079   1.7364   1.7578   1.7870   1.7994   1.8220   1.8628   1.8750
   1.9083   1.9296   1.9589   1.9741   2.0024   2.0485   2.1122   2.1370
   2.1685   2.1862   2.2646   2.2886   2.3090   2.3995   2.4148   2.4566
   2.4885   2.5185   2.5439   2.5767   2.6414   2.6673   2.6920   2.7047
   2.7377   2.7876   2.8331   2.8433   2.8794   2.9449   2.9748   3.0601
   3.1017   3.1335   3.1727   3.2818
     eigenvalues at k+q:
 -35.2833 -35.0638 -34.9022 -34.6644 -34.6296 -34.5787 -34.5637 -34.5167
 -34.4210 -34.4196 -34.1968 -34.1153 -33.9068 -17.5143 -16.9682 -16.8528
 -16.8114 -16.6805 -16.6358 -16.5465 -16.4913 -16.4259 -16.3211 -16.3168
 -16.2992 -16.2684 -16.2493 -16.2021 -16.1264 -16.0906 -16.0555 -16.0304
 -16.0029 -15.9708 -15.9435 -15.9313 -15.9052 -15.8809 -15.8574 -15.8225
 -15.8128 -15.8044 -15.7741 -15.7567 -15.7324 -15.7085 -15.6834 -15.6656
 -15.6091 -15.5969 -15.5711 -15.5538 -15.5371 -15.5249 -15.5135 -15.5026
 -15.4795 -15.4576 -15.4270 -15.4201 -15.3829 -15.3538 -15.3269 -15.3112
 -15.2972 -15.1845 -15.1334 -15.0940 -14.9886 -14.9616 -14.9202 -14.7881
 -13.9369 -13.8147 -13.7644 -13.7313 -13.6832 -13.5872 -13.5403 -13.4350
 -13.3474 -13.3341 -13.2028 -13.1679 -13.0275 -13.0051 -12.9660 -12.9202
 -12.8775 -12.8501 -12.8138 -12.7669 -12.7436 -12.7237 -12.6926 -12.6414
 -12.6117 -12.4981  -5.2313  -5.0096  -4.6984  -4.5913  -4.4599  -4.4043
  -4.3326  -4.1840  -4.0785  -3.9925  -3.9564  -3.9018  -3.8520  -3.8239
  -3.6693  -3.5756  -3.4925  -3.3645  -3.2857  -2.5807  -2.3421  -1.7907
  -1.7376  -1.6805  -1.6486  -1.5710  -1.4685  -1.4409  -1.3775  -1.3421
  -1.2828  -1.2359  -1.1495  -1.0970  -1.0306  -1.0029  -0.8874  -0.7864
  -0.7593  -0.7306  -0.7130  -0.6322  -0.5933  -0.5510  -0.4923  -0.4693
  -0.3924  -0.3784  -0.3270  -0.2799  -0.2596  -0.1938  -0.0862   0.0463
   0.1045   0.1175   0.1874   0.2189   0.2403   0.2711   0.3577   0.4369
   0.4803   0.5066   0.6347   0.6639   0.6908   0.7335   0.7821   0.8119
   0.8393   0.8866   0.9466   0.9776   1.0440   1.0713   1.1259   1.1498
   1.1883   1.2211   1.2570   1.2994   1.3161   1.3379   1.4037   1.4294
   1.4598   1.4736   1.5230   1.5566   1.5781   1.6163   1.6543   1.6850
   1.7072   1.7378   1.7592   1.7861   1.7986   1.8233   1.8642   1.8758
   1.9068   1.9302   1.9594   1.9742   2.0016   2.0465   2.1119   2.1370
   2.1687   2.1870   2.2655   2.2855   2.3104   2.4003   2.4134   2.4561
   2.4895   2.5204   2.5438   2.5754   2.6406   2.6677   2.6916   2.7063
   2.7369   2.7877   2.8337   2.8424   2.8805   2.9444   2.9750   3.0596
   3.1013   3.1339   3.1724   3.2823
     cgsolve_all iterations  73    anorm=    0.71E-07
     cgsolve_all iterations  71    anorm=    0.71E-07
     cgsolve_all iterations  73    anorm=    0.72E-07
     compute_u_kq: q = (    0.0000,    0.0000,   -0.0198)
     Rotating WFCS
     ethr =  1.00E-14,  avg # of iterations = 23.0
     eigenvalues at k:
 -35.2833 -35.0638 -34.9022 -34.6644 -34.6296 -34.5787 -34.5638 -34.5167
 -34.4210 -34.4196 -34.1968 -34.1153 -33.9068 -17.5143 -16.9681 -16.8527
 -16.8114 -16.6805 -16.6357 -16.5464 -16.4910 -16.4250 -16.3223 -16.3163
 -16.3005 -16.2695 -16.2477 -16.2018 -16.1262 -16.0903 -16.0559 -16.0309
 -16.0025 -15.9707 -15.9421 -15.9321 -15.9044 -15.8814 -15.8571 -15.8232
 -15.8130 -15.8051 -15.7729 -15.7567 -15.7329 -15.7083 -15.6845 -15.6657
 -15.6098 -15.5967 -15.5709 -15.5529 -15.5372 -15.5246 -15.5144 -15.5014
 -15.4783 -15.4581 -15.4266 -15.4210 -15.3830 -15.3540 -15.3267 -15.3114
 -15.2973 -15.1845 -15.1337 -15.0941 -14.9885 -14.9616 -14.9202 -14.7881
 -13.9368 -13.8151 -13.7648 -13.7305 -13.6841 -13.5869 -13.5401 -13.4352
 -13.3477 -13.3343 -13.2026 -13.1685 -13.0270 -13.0029 -12.9660 -12.9224
 -12.8769 -12.8483 -12.8160 -12.7671 -12.7437 -12.7240 -12.6919 -12.6409
 -12.6117 -12.4979  -5.2313  -5.0096  -4.6984  -4.5914  -4.4599  -4.4042
  -4.3327  -4.1840  -4.0785  -3.9925  -3.9565  -3.9019  -3.8517  -3.8241
  -3.6691  -3.5755  -3.4923  -3.3644  -3.2860  -2.5808  -2.3420  -1.7911
  -1.7377  -1.6847  -1.6446  -1.5706  -1.4686  -1.4403  -1.3774  -1.3413
  -1.2832  -1.2362  -1.1503  -1.0987  -1.0288  -1.0031  -0.8883  -0.7866
  -0.7566  -0.7294  -0.7146  -0.6317  -0.5944  -0.5518  -0.4935  -0.4714
  -0.3913  -0.3787  -0.3283  -0.2765  -0.2593  -0.1926  -0.0863   0.0459
   0.1051   0.1174   0.1876   0.2202   0.2396   0.2713   0.3611   0.4344
   0.4803   0.5071   0.6348   0.6612   0.6924   0.7313   0.7810   0.8122
   0.8380   0.8873   0.9481   0.9776   1.0449   1.0703   1.1267   1.1516
   1.1863   1.2204   1.2587   1.3004   1.3145   1.3370   1.4017   1.4286
   1.4598   1.4760   1.5218   1.5589   1.5748   1.6165   1.6553   1.6881
   1.7079   1.7364   1.7578   1.7870   1.7994   1.8220   1.8628   1.8750
   1.9083   1.9296   1.9589   1.9741   2.0024   2.0485   2.1122   2.1370
   2.1685   2.1862   2.2646   2.2886   2.3090   2.3995   2.4148   2.4566
   2.4885   2.5185   2.5439   2.5767   2.6414   2.6673   2.6920   2.7047
   2.7377   2.7876   2.8331   2.8433   2.8794   2.9449   2.9748   3.0601
   3.1017   3.1335   3.1727   3.2818
     eigenvalues at k+q:
 -35.2833 -35.0638 -34.9022 -34.6644 -34.6296 -34.5787 -34.5637 -34.5167
 -34.4210 -34.4196 -34.1968 -34.1153 -33.9068 -17.5143 -16.9681 -16.8527
 -16.8115 -16.6807 -16.6355 -16.5466 -16.4909 -16.4237 -16.3245 -16.3157
 -16.3014 -16.2704 -16.2462 -16.2015 -16.1261 -16.0899 -16.0562 -16.0313
 -16.0020 -15.9710 -15.9410 -15.9329 -15.9038 -15.8815 -15.8568 -15.8239
 -15.8128 -15.8056 -15.7717 -15.7567 -15.7334 -15.7082 -15.6857 -15.6659
 -15.6103 -15.5966 -15.5704 -15.5525 -15.5370 -15.5243 -15.5153 -15.5003
 -15.4771 -15.4587 -15.4266 -15.4217 -15.3831 -15.3543 -15.3265 -15.3116
 -15.2974 -15.1845 -15.1340 -15.0941 -14.9884 -14.9616 -14.9203 -14.7881
 -13.9365 -13.8159 -13.7648 -13.7298 -13.6851 -13.5865 -13.5400 -13.4354
 -13.3479 -13.3344 -13.2025 -13.1691 -13.0267 -13.0013 -12.9655 -12.9244
 -12.8763 -12.8468 -12.8179 -12.7674 -12.7436 -12.7243 -12.6913 -12.6406
 -12.6116 -12.4977  -5.2313  -5.0096  -4.6984  -4.5914  -4.4600  -4.4042
  -4.3327  -4.1840  -4.0786  -3.9926  -3.9565  -3.9022  -3.8514  -3.8243
  -3.6688  -3.5755  -3.4922  -3.3644  -3.2864  -2.5809  -2.3420  -1.7915
  -1.7378  -1.6890  -1.6405  -1.5702  -1.4690  -1.4398  -1.3773  -1.3403
  -1.2839  -1.2364  -1.1511  -1.1003  -1.0272  -1.0041  -0.8884  -0.7868
  -0.7535  -0.7286  -0.7159  -0.6314  -0.5970  -0.5519  -0.4951  -0.4727
  -0.3902  -0.3787  -0.3303  -0.2739  -0.2581  -0.1911  -0.0869   0.0454
   0.1060   0.1174   0.1876   0.2210   0.2389   0.2727   0.3640   0.4317
   0.4807   0.5080   0.6351   0.6577   0.6943   0.7294   0.7794   0.8118
   0.8376   0.8887   0.9497   0.9778   1.0461   1.0699   1.1269   1.1523
   1.1849   1.2193   1.2611   1.3012   1.3134   1.3360   1.3996   1.4281
   1.4598   1.4779   1.5198   1.5614   1.5725   1.6166   1.6566   1.6915
   1.7080   1.7344   1.7567   1.7876   1.8003   1.8203   1.8606   1.8752
   1.9097   1.9292   1.9585   1.9735   2.0030   2.0506   2.1124   2.1373
   2.1677   2.1870   2.2632   2.2916   2.3079   2.3987   2.4162   2.4573
   2.4875   2.5169   2.5439   2.5778   2.6421   2.6667   2.6910   2.7034
   2.7393   2.7874   2.8323   2.8449   2.8788   2.9449   2.9748   3.0603
   3.1022   3.1328   3.1731   3.2814
     cgsolve_all iterations  73    anorm=    0.71E-07
     cgsolve_all iterations  73    anorm=    0.71E-07
     cgsolve_all iterations  72    anorm=    0.73E-07

     k-point #    2 of     4      pool #  1    cpu time:    4685.2
     compute_u_kq: q = (    0.0000,    0.0000,    0.0000)
     Rotating WFCS
     ethr =  1.00E-14,  avg # of iterations =  5.0
     eigenvalues at k:
 -35.2833 -35.0638 -34.9022 -34.6644 -34.6296 -34.5787 -34.5638 -34.5167
 -34.4210 -34.4196 -34.1968 -34.1153 -33.9068 -17.5143 -16.9685 -16.8525
 -16.8109 -16.6827 -16.6321 -16.5503 -16.4926 -16.4117 -16.3439 -16.3133
 -16.2945 -16.2690 -16.2465 -16.1987 -16.1316 -16.0866 -16.0539 -16.0266
 -15.9966 -15.9833 -15.9530 -15.9310 -15.9087 -15.8702 -15.8620 -15.8196
 -15.8094 -15.8002 -15.7739 -15.7536 -15.7308 -15.7098 -15.6901 -15.6683
 -15.6078 -15.5959 -15.5710 -15.5531 -15.5347 -15.5251 -15.5124 -15.5071
 -15.4759 -15.4576 -15.4343 -15.4159 -15.3833 -15.3546 -15.3250 -15.3122
 -15.2977 -15.1841 -15.1347 -15.0934 -14.9882 -14.9618 -14.9202 -14.7879
 -13.9336 -13.8263 -13.7580 -13.7293 -13.6830 -13.5870 -13.5417 -13.4341
 -13.3471 -13.3338 -13.2027 -13.1682 -13.0312 -13.0145 -12.9581 -12.9078
 -12.8820 -12.8589 -12.8011 -12.7742 -12.7395 -12.7263 -12.6903 -12.6467
 -12.6113 -12.4966  -5.2313  -5.0096  -4.6984  -4.5913  -4.4599  -4.4046
  -4.3322  -4.1835  -4.0785  -3.9923  -3.9556  -3.9078  -3.8491  -3.8235
  -3.6672  -3.5760  -3.4925  -3.3641  -3.2869  -2.5802  -2.3422  -1.7922
  -1.7388  -1.7028  -1.6208  -1.5663  -1.4742  -1.4411  -1.3749  -1.3385
  -1.2889  -1.2319  -1.1495  -1.0972  -1.0407  -1.0125  -0.8592  -0.7891
  -0.7632  -0.7360  -0.7018  -0.6360  -0.6207  -0.5492  -0.4965  -0.4525
  -0.3906  -0.3683  -0.3464  -0.2953  -0.2354  -0.1866  -0.1052   0.0425
   0.1116   0.1247   0.1856   0.2139   0.2398   0.2978   0.3433   0.4267
   0.4970   0.5128   0.6230   0.6585   0.6982   0.7375   0.7708   0.7936
   0.8532   0.9039   0.9557   0.9815   1.0530   1.0775   1.1034   1.1379
   1.1928   1.2080   1.2795   1.2870   1.3262   1.3330   1.3994   1.4370
   1.4568   1.4657   1.5129   1.5462   1.5935   1.6274   1.6537   1.6803
   1.7090   1.7341   1.7542   1.7813   1.7949   1.8247   1.8454   1.8878
   1.9099   1.9358   1.9527   1.9691   1.9965   2.0511   2.1146   2.1415
   2.1663   2.2205   2.2408   2.2862   2.3226   2.3955   2.4202   2.4599
   2.4920   2.5248   2.5441   2.5644   2.6315   2.6562   2.6786   2.7053
   2.7609   2.7808   2.8275   2.8698   2.8927   2.9282   2.9761   3.0532
   3.1081   3.1211   3.1738   3.2851
     eigenvalues at k+q:
 -35.2833 -35.0638 -34.9022 -34.6644 -34.6296 -34.5787 -34.5637 -34.5167
 -34.4210 -34.4196 -34.1968 -34.1153 -33.9068 -17.5143 -16.9685 -16.8525
 -16.8109 -16.6827 -16.6321 -16.5503 -16.4926 -16.4117 -16.3439 -16.3133
 -16.2945 -16.2690 -16.2465 -16.1987 -16.1316 -16.0866 -16.0539 -16.0266
 -15.9966 -15.9833 -15.9530 -15.9310 -15.9086 -15.8702 -15.8620 -15.8196
 -15.8094 -15.8002 -15.7739 -15.7536 -15.7308 -15.7098 -15.6901 -15.6682
 -15.6078 -15.5959 -15.5710 -15.5531 -15.5347 -15.5251 -15.5124 -15.5071
 -15.4759 -15.4576 -15.4343 -15.4159 -15.3833 -15.3546 -15.3250 -15.3122
 -15.2977 -15.1841 -15.1347 -15.0934 -14.9882 -14.9618 -14.9203 -14.7879
 -13.9336 -13.8263 -13.7580 -13.7293 -13.6830 -13.5870 -13.5417 -13.4341
 -13.3471 -13.3338 -13.2027 -13.1682 -13.0312 -13.0145 -12.9581 -12.9078
 -12.8820 -12.8589 -12.8011 -12.7742 -12.7395 -12.7263 -12.6903 -12.6467
 -12.6113 -12.4966  -5.2313  -5.0096  -4.6984  -4.5913  -4.4599  -4.4046
  -4.3322  -4.1835  -4.0785  -3.9923  -3.9557  -3.9078  -3.8491  -3.8235
  -3.6672  -3.5760  -3.4925  -3.3641  -3.2870  -2.5802  -2.3422  -1.7922
  -1.7389  -1.7028  -1.6208  -1.5663  -1.4742  -1.4411  -1.3749  -1.3385
  -1.2889  -1.2319  -1.1495  -1.0972  -1.0407  -1.0125  -0.8592  -0.7891
  -0.7632  -0.7360  -0.7018  -0.6360  -0.6207  -0.5492  -0.4965  -0.4526
  -0.3906  -0.3683  -0.3464  -0.2953  -0.2354  -0.1866  -0.1052   0.0425
   0.1116   0.1247   0.1856   0.2139   0.2398   0.2978   0.3433   0.4267
   0.4970   0.5128   0.6230   0.6585   0.6982   0.7375   0.7708   0.7936
   0.8532   0.9039   0.9557   0.9815   1.0530   1.0775   1.1034   1.1379
   1.1927   1.2080   1.2795   1.2870   1.3262   1.3330   1.3994   1.4370
   1.4568   1.4657   1.5129   1.5462   1.5935   1.6274   1.6536   1.6803
   1.7090   1.7341   1.7542   1.7813   1.7949   1.8247   1.8454   1.8878
   1.9099   1.9358   1.9527   1.9691   1.9965   2.0511   2.1146   2.1415
   2.1663   2.2205   2.2409   2.2862   2.3226   2.3955   2.4202   2.4599
   2.4920   2.5248   2.5441   2.5644   2.6315   2.6562   2.6786   2.7053
   2.7609   2.7808   2.8275   2.8698   2.8927   2.9282   2.9761   3.0532
   3.1081   3.1211   3.1738   3.2851
     cgsolve_all iterations  64    anorm=    0.76E-07
PARA_AUG  1     -24.8313821         1.4773989         0.0081667
     cgsolve_all iterations  66    anorm=    0.74E-07
PARA_AUG  2       1.4696290       -24.2595940         0.3260378
     cgsolve_all iterations  66    anorm=    0.75E-07
PARA_AUG  3       0.0299056         0.3241290       -26.4497173
     cgsolve_all iterations  73    anorm=    0.72E-07
     cgsolve_all iterations  71    anorm=    0.71E-07
     cgsolve_all iterations  72    anorm=    0.70E-07
     compute_u_kq: q = (    0.0198,    0.0000,    0.0000)
     Rotating WFCS
     ethr =  1.00E-14,  avg # of iterations = 23.0
     eigenvalues at k:
 -35.2833 -35.0638 -34.9022 -34.6644 -34.6296 -34.5787 -34.5638 -34.5167
 -34.4210 -34.4196 -34.1968 -34.1153 -33.9068 -17.5143 -16.9685 -16.8525
 -16.8109 -16.6827 -16.6321 -16.5503 -16.4926 -16.4117 -16.3439 -16.3133
 -16.2945 -16.2690 -16.2465 -16.1987 -16.1316 -16.0866 -16.0539 -16.0266
 -15.9966 -15.9833 -15.9530 -15.9310 -15.9087 -15.8702 -15.8620 -15.8196
 -15.8094 -15.8002 -15.7739 -15.7536 -15.7308 -15.7098 -15.6901 -15.6683
 -15.6078 -15.5959 -15.5710 -15.5531 -15.5347 -15.5251 -15.5124 -15.5071
 -15.4759 -15.4576 -15.4343 -15.4159 -15.3833 -15.3546 -15.3250 -15.3122
 -15.2977 -15.1841 -15.1347 -15.0934 -14.9882 -14.9618 -14.9202 -14.7879
 -13.9336 -13.8263 -13.7580 -13.7293 -13.6830 -13.5870 -13.5417 -13.4341
 -13.3471 -13.3338 -13.2027 -13.1682 -13.0312 -13.0145 -12.9581 -12.9078
 -12.8820 -12.8589 -12.8011 -12.7742 -12.7395 -12.7263 -12.6903 -12.6467
 -12.6113 -12.4966  -5.2313  -5.0096  -4.6984  -4.5913  -4.4599  -4.4046
  -4.3322  -4.1835  -4.0785  -3.9923  -3.9556  -3.9078  -3.8491  -3.8235
  -3.6672  -3.5760  -3.4925  -3.3641  -3.2869  -2.5802  -2.3422  -1.7922
  -1.7388  -1.7028  -1.6208  -1.5663  -1.4742  -1.4411  -1.3749  -1.3385
  -1.2889  -1.2319  -1.1495  -1.0972  -1.0407  -1.0125  -0.8592  -0.7891
  -0.7632  -0.7360  -0.7018  -0.6360  -0.6207  -0.5492  -0.4965  -0.4525
  -0.3906  -0.3683  -0.3464  -0.2953  -0.2354  -0.1866  -0.1052   0.0425
   0.1116   0.1247   0.1856   0.2139   0.2398   0.2978   0.3433   0.4267
   0.4970   0.5128   0.6230   0.6585   0.6982   0.7375   0.7708   0.7936
   0.8532   0.9039   0.9557   0.9815   1.0530   1.0775   1.1034   1.1379
   1.1928   1.2080   1.2795   1.2870   1.3262   1.3330   1.3994   1.4370
   1.4568   1.4657   1.5129   1.5462   1.5935   1.6274   1.6537   1.6803
   1.7090   1.7341   1.7542   1.7813   1.7949   1.8247   1.8454   1.8878
   1.9099   1.9358   1.9527   1.9691   1.9965   2.0511   2.1146   2.1415
   2.1663   2.2205   2.2408   2.2862   2.3226   2.3955   2.4202   2.4599
   2.4920   2.5248   2.5441   2.5644   2.6315   2.6562   2.6786   2.7053
   2.7609   2.7808   2.8275   2.8698   2.8927   2.9282   2.9761   3.0532
   3.1081   3.1211   3.1738   3.2851
     eigenvalues at k+q:
 -35.2833 -35.0638 -34.9022 -34.6644 -34.6296 -34.5787 -34.5637 -34.5167
 -34.4210 -34.4196 -34.1968 -34.1153 -33.9068 -17.5143 -16.9713 -16.8550
 -16.8114 -16.6856 -16.6332 -16.5510 -16.4921 -16.4118 -16.3423 -16.3122
 -16.2906 -16.2703 -16.2459 -16.2015 -16.1321 -16.0920 -16.0532 -16.0272
 -15.9977 -15.9825 -15.9533 -15.9331 -15.9104 -15.8723 -15.8621 -15.8197
 -15.8121 -15.7970 -15.7749 -15.7522 -15.7309 -15.7103 -15.6886 -15.6686
 -15.6080 -15.5953 -15.5690 -15.5524 -15.5329 -15.5248 -15.5125 -15.5037
 -15.4758 -15.4570 -15.4338 -15.4143 -15.3838 -15.3555 -15.3251 -15.3135
 -15.2967 -15.1829 -15.1303 -15.0932 -14.9862 -14.9621 -14.9182 -14.7857
 -13.9263 -13.8224 -13.7483 -13.7248 -13.6720 -13.5839 -13.5363 -13.4257
 -13.3430 -13.3264 -13.2166 -13.1710 -13.0334 -13.0184 -12.9609 -12.9133
 -12.8863 -12.8577 -12.8025 -12.7764 -12.7407 -12.7283 -12.6928 -12.6539
 -12.6242 -12.5094  -5.2316  -5.0097  -4.7007  -4.5881  -4.4589  -4.4052
  -4.3354  -4.1811  -4.0776  -3.9920  -3.9487  -3.9079  -3.8500  -3.8235
  -3.6702  -3.5748  -3.4919  -3.3633  -3.2861  -2.5813  -2.3424  -1.7779
  -1.7375  -1.6983  -1.6182  -1.5553  -1.4658  -1.4303  -1.3710  -1.3346
  -1.2850  -1.2326  -1.1462  -1.1003  -1.0422  -1.0121  -0.8652  -0.7904
  -0.7631  -0.7350  -0.7025  -0.6392  -0.6229  -0.5495  -0.4978  -0.4542
  -0.3920  -0.3758  -0.3424  -0.2984  -0.2415  -0.1880  -0.1053   0.0466
   0.1099   0.1259   0.1864   0.2119   0.2403   0.2981   0.3434   0.4247
   0.4993   0.5103   0.6246   0.6525   0.6934   0.7340   0.7729   0.7947
   0.8516   0.8937   0.9500   0.9755   1.0566   1.0720   1.1024   1.1329
   1.1896   1.2060   1.2753   1.2892   1.3237   1.3334   1.3948   1.4374
   1.4518   1.4647   1.5120   1.5408   1.5905   1.6274   1.6496   1.6771
   1.7115   1.7331   1.7534   1.7792   1.7921   1.8228   1.8459   1.8879
   1.9071   1.9358   1.9534   1.9681   1.9966   2.0497   2.1155   2.1422
   2.1632   2.2218   2.2433   2.2864   2.3227   2.3983   2.4248   2.4622
   2.4927   2.5236   2.5454   2.5652   2.6349   2.6566   2.6839   2.7132
   2.7640   2.7820   2.8296   2.8714   2.8913   2.9281   2.9762   3.0506
   3.1080   3.1226   3.1712   3.2846
     cgsolve_all iterations  71    anorm=    0.73E-07
     cgsolve_all iterations  71    anorm=    0.71E-07
     cgsolve_all iterations  71    anorm=    0.71E-07
     compute_u_kq: q = (   -0.0198,    0.0000,    0.0000)
     Rotating WFCS
     ethr =  1.00E-14,  avg # of iterations = 23.0
     eigenvalues at k:
 -35.2833 -35.0638 -34.9022 -34.6644 -34.6296 -34.5787 -34.5638 -34.5167
 -34.4210 -34.4196 -34.1968 -34.1153 -33.9068 -17.5143 -16.9685 -16.8525
 -16.8109 -16.6827 -16.6321 -16.5503 -16.4926 -16.4117 -16.3439 -16.3133
 -16.2945 -16.2690 -16.2465 -16.1987 -16.1316 -16.0866 -16.0539 -16.0266
 -15.9966 -15.9833 -15.9530 -15.9310 -15.9087 -15.8702 -15.8620 -15.8196
 -15.8094 -15.8002 -15.7739 -15.7536 -15.7308 -15.7098 -15.6901 -15.6683
 -15.6078 -15.5959 -15.5710 -15.5531 -15.5347 -15.5251 -15.5124 -15.5071
 -15.4759 -15.4576 -15.4343 -15.4159 -15.3833 -15.3546 -15.3250 -15.3122
 -15.2977 -15.1841 -15.1347 -15.0934 -14.9882 -14.9618 -14.9202 -14.7879
 -13.9336 -13.8263 -13.7580 -13.7293 -13.6830 -13.5870 -13.5417 -13.4341
 -13.3471 -13.3338 -13.2027 -13.1682 -13.0312 -13.0145 -12.9581 -12.9078
 -12.8820 -12.8589 -12.8011 -12.7742 -12.7395 -12.7263 -12.6903 -12.6467
 -12.6113 -12.4966  -5.2313  -5.0096  -4.6984  -4.5913  -4.4599  -4.4046
  -4.3322  -4.1835  -4.0785  -3.9923  -3.9556  -3.9078  -3.8491  -3.8235
  -3.6672  -3.5760  -3.4925  -3.3641  -3.2869  -2.5802  -2.3422  -1.7922
  -1.7388  -1.7028  -1.6208  -1.5663  -1.4742  -1.4411  -1.3749  -1.3385
  -1.2889  -1.2319  -1.1495  -1.0972  -1.0407  -1.0125  -0.8592  -0.7891
  -0.7632  -0.7360  -0.7018  -0.6360  -0.6207  -0.5492  -0.4965  -0.4525
  -0.3906  -0.3683  -0.3464  -0.2953  -0.2354  -0.1866  -0.1052   0.0425
   0.1116   0.1247   0.1856   0.2139   0.2398   0.2978   0.3433   0.4267
   0.4970   0.5128   0.6230   0.6585   0.6982   0.7375   0.7708   0.7936
   0.8532   0.9039   0.9557   0.9815   1.0530   1.0775   1.1034   1.1379
   1.1928   1.2080   1.2795   1.2870   1.3262   1.3330   1.3994   1.4370
   1.4568   1.4657   1.5129   1.5462   1.5935   1.6274   1.6537   1.6803
   1.7090   1.7341   1.7542   1.7813   1.7949   1.8247   1.8454   1.8878
   1.9099   1.9358   1.9527   1.9691   1.9965   2.0511   2.1146   2.1415
   2.1663   2.2205   2.2408   2.2862   2.3226   2.3955   2.4202   2.4599
   2.4920   2.5248   2.5441   2.5644   2.6315   2.6562   2.6786   2.7053
   2.7609   2.7808   2.8275   2.8698   2.8927   2.9282   2.9761   3.0532
   3.1081   3.1211   3.1738   3.2851
     eigenvalues at k+q:
 -35.2833 -35.0638 -34.9022 -34.6644 -34.6296 -34.5787 -34.5638 -34.5167
 -34.4210 -34.4196 -34.1968 -34.1153 -33.9068 -17.5143 -16.9658 -16.8499
 -16.8104 -16.6797 -16.6311 -16.5496 -16.4930 -16.4119 -16.3454 -16.3149
 -16.2987 -16.2672 -16.2465 -16.1959 -16.1311 -16.0810 -16.0546 -16.0263
 -15.9958 -15.9837 -15.9525 -15.9285 -15.9071 -15.8687 -15.8616 -15.8199
 -15.8079 -15.8020 -15.7730 -15.7550 -15.7307 -15.7099 -15.6910 -15.6678
 -15.6076 -15.5969 -15.5734 -15.5535 -15.5365 -15.5255 -15.5122 -15.5098
 -15.4761 -15.4580 -15.4351 -15.4172 -15.3832 -15.3533 -15.3250 -15.3108
 -15.2984 -15.1856 -15.1391 -15.0935 -14.9903 -14.9618 -14.9221 -14.7901
 -13.9409 -13.8303 -13.7681 -13.7331 -13.6934 -13.5898 -13.5471 -13.4419
 -13.3509 -13.3408 -13.1927 -13.1623 -13.0295 -13.0102 -12.9556 -12.9032
 -12.8777 -12.8596 -12.7996 -12.7720 -12.7387 -12.7242 -12.6886 -12.6388
 -12.5987 -12.4840  -5.2310  -5.0095  -4.6962  -4.5945  -4.4608  -4.4041
  -4.3290  -4.1858  -4.0796  -3.9925  -3.9626  -3.9078  -3.8479  -3.8236
  -3.6642  -3.5771  -3.4932  -3.3649  -3.2880  -2.5791  -2.3421  -1.8068
  -1.7402  -1.7075  -1.6242  -1.5767  -1.4829  -1.4510  -1.3780  -1.3429
  -1.2919  -1.2313  -1.1526  -1.0949  -1.0392  -1.0120  -0.8532  -0.7891
  -0.7623  -0.7372  -0.7005  -0.6331  -0.6181  -0.5487  -0.4957  -0.4512
  -0.3908  -0.3609  -0.3506  -0.2917  -0.2285  -0.1842  -0.1054   0.0388
   0.1128   0.1233   0.1846   0.2168   0.2389   0.2972   0.3441   0.4286
   0.4938   0.5163   0.6209   0.6643   0.7030   0.7398   0.7678   0.7935
   0.8546   0.9125   0.9626   0.9894   1.0463   1.0829   1.1056   1.1439
   1.1943   1.2115   1.2818   1.2851   1.3293   1.3334   1.4036   1.4351
   1.4618   1.4680   1.5142   1.5516   1.5957   1.6269   1.6577   1.6836
   1.7071   1.7348   1.7536   1.7826   1.7986   1.8251   1.8468   1.8877
   1.9131   1.9354   1.9533   1.9699   1.9968   2.0527   2.1131   2.1409
   2.1700   2.2185   2.2393   2.2860   2.3220   2.3921   2.4160   2.4575
   2.4915   2.5256   2.5429   2.5647   2.6280   2.6562   2.6727   2.6983
   2.7576   2.7799   2.8257   2.8677   2.8946   2.9279   2.9761   3.0559
   3.1080   3.1194   3.1758   3.2856
     cgsolve_all iterations  73    anorm=    0.74E-07
     cgsolve_all iterations  73    anorm=    0.71E-07
     cgsolve_all iterations  73    anorm=    0.71E-07
     compute_u_kq: q = (    0.0000,    0.0198,    0.0000)
     Rotating WFCS
     ethr =  1.00E-14,  avg # of iterations = 23.0
     eigenvalues at k:
 -35.2833 -35.0638 -34.9022 -34.6644 -34.6296 -34.5787 -34.5638 -34.5167
 -34.4210 -34.4196 -34.1968 -34.1153 -33.9068 -17.5143 -16.9685 -16.8525
 -16.8109 -16.6827 -16.6321 -16.5503 -16.4926 -16.4117 -16.3439 -16.3133
 -16.2945 -16.2690 -16.2465 -16.1987 -16.1316 -16.0866 -16.0539 -16.0266
 -15.9966 -15.9833 -15.9530 -15.9310 -15.9087 -15.8702 -15.8620 -15.8196
 -15.8094 -15.8002 -15.7739 -15.7536 -15.7308 -15.7098 -15.6901 -15.6683
 -15.6078 -15.5959 -15.5710 -15.5531 -15.5347 -15.5251 -15.5124 -15.5071
 -15.4759 -15.4576 -15.4343 -15.4159 -15.3833 -15.3546 -15.3250 -15.3122
 -15.2977 -15.1841 -15.1347 -15.0934 -14.9882 -14.9618 -14.9202 -14.7879
 -13.9336 -13.8263 -13.7580 -13.7293 -13.6830 -13.5870 -13.5417 -13.4341
 -13.3471 -13.3338 -13.2027 -13.1682 -13.0312 -13.0145 -12.9581 -12.9078
 -12.8820 -12.8589 -12.8011 -12.7742 -12.7395 -12.7263 -12.6903 -12.6467
 -12.6113 -12.4966  -5.2313  -5.0096  -4.6984  -4.5913  -4.4599  -4.4046
  -4.3322  -4.1835  -4.0785  -3.9923  -3.9556  -3.9078  -3.8491  -3.8235
  -3.6672  -3.5760  -3.4925  -3.3641  -3.2869  -2.5802  -2.3422  -1.7922
  -1.7388  -1.7028  -1.6208  -1.5663  -1.4742  -1.4411  -1.3749  -1.3385
  -1.2889  -1.2319  -1.1495  -1.0972  -1.0407  -1.0125  -0.8592  -0.7891
  -0.7632  -0.7360  -0.7018  -0.6360  -0.6207  -0.5492  -0.4965  -0.4525
  -0.3906  -0.3683  -0.3464  -0.2953  -0.2354  -0.1866  -0.1052   0.0425
   0.1116   0.1247   0.1856   0.2139   0.2398   0.2978   0.3433   0.4267
   0.4970   0.5128   0.6230   0.6585   0.6982   0.7375   0.7708   0.7936
   0.8532   0.9039   0.9557   0.9815   1.0530   1.0775   1.1034   1.1379
   1.1928   1.2080   1.2795   1.2870   1.3262   1.3330   1.3994   1.4370
   1.4568   1.4657   1.5129   1.5462   1.5935   1.6274   1.6537   1.6803
   1.7090   1.7341   1.7542   1.7813   1.7949   1.8247   1.8454   1.8878
   1.9099   1.9358   1.9527   1.9691   1.9965   2.0511   2.1146   2.1415
   2.1663   2.2205   2.2408   2.2862   2.3226   2.3955   2.4202   2.4599
   2.4920   2.5248   2.5441   2.5644   2.6315   2.6562   2.6786   2.7053
   2.7609   2.7808   2.8275   2.8698   2.8927   2.9282   2.9761   3.0532
   3.1081   3.1211   3.1738   3.2851
     eigenvalues at k+q:
 -35.2833 -35.0638 -34.9022 -34.6644 -34.6296 -34.5787 -34.5637 -34.5167
 -34.4210 -34.4196 -34.1968 -34.1153 -33.9068 -17.5143 -16.9684 -16.8526
 -16.8108 -16.6828 -16.6322 -16.5505 -16.4924 -16.4118 -16.3447 -16.3122
 -16.2948 -16.2684 -16.2464 -16.1989 -16.1321 -16.0866 -16.0533 -16.0271
 -15.9961 -15.9861 -15.9515 -15.9309 -15.9072 -15.8699 -15.8625 -15.8200
 -15.8093 -15.8018 -15.7726 -15.7538 -15.7335 -15.7108 -15.6888 -15.6664
 -15.6064 -15.5940 -15.5699 -15.5518 -15.5348 -15.5249 -15.5131 -15.5052
 -15.4752 -15.4617 -15.4357 -15.4186 -15.3834 -15.3538 -15.3240 -15.3128
 -15.2973 -15.1840 -15.1361 -15.0925 -14.9884 -14.9623 -14.9193 -14.7879
 -13.9352 -13.8292 -13.7611 -13.7243 -13.6808 -13.5897 -13.5385 -13.4296
 -13.3434 -13.3363 -13.2053 -13.1694 -13.0309 -13.0143 -12.9568 -12.9103
 -12.8840 -12.8612 -12.8048 -12.7744 -12.7391 -12.7241 -12.6897 -12.6481
 -12.6065 -12.4961  -5.2313  -5.0094  -4.6984  -4.5907  -4.4609  -4.4046
  -4.3320  -4.1844  -4.0782  -3.9922  -3.9560  -3.9076  -3.8494  -3.8226
  -3.6675  -3.5758  -3.4920  -3.3646  -3.2869  -2.5807  -2.3422  -1.7964
  -1.7372  -1.7013  -1.6242  -1.5654  -1.4726  -1.4387  -1.3750  -1.3389
  -1.2893  -1.2306  -1.1500  -1.1002  -1.0371  -1.0103  -0.8575  -0.7896
  -0.7637  -0.7329  -0.7046  -0.6409  -0.6227  -0.5477  -0.4961  -0.4491
  -0.3910  -0.3704  -0.3454  -0.2888  -0.2377  -0.1869  -0.1078   0.0361
   0.1128   0.1257   0.1859   0.2141   0.2379   0.3028   0.3434   0.4286
   0.4958   0.5123   0.6205   0.6577   0.6993   0.7417   0.7692   0.7970
   0.8500   0.9029   0.9507   0.9800   1.0527   1.0780   1.1037   1.1378
   1.1906   1.2064   1.2739   1.2880   1.3273   1.3365   1.4025   1.4358
   1.4572   1.4662   1.5120   1.5487   1.5965   1.6279   1.6531   1.6800
   1.7111   1.7359   1.7561   1.7800   1.7933   1.8210   1.8468   1.8871
   1.9124   1.9386   1.9519   1.9686   1.9994   2.0461   2.1126   2.1420
   2.1679   2.2211   2.2393   2.2860   2.3207   2.3970   2.4214   2.4651
   2.4912   2.5243   2.5433   2.5659   2.6327   2.6539   2.6757   2.7109
   2.7617   2.7770   2.8263   2.8695   2.8921   2.9256   2.9752   3.0524
   3.1126   3.1208   3.1732   3.2847
     cgsolve_all iterations  73    anorm=    0.72E-07
     cgsolve_all iterations  71    anorm=    0.72E-07
     cgsolve_all iterations  71    anorm=    0.70E-07
     compute_u_kq: q = (    0.0000,   -0.0198,    0.0000)
     Rotating WFCS
     ethr =  1.00E-14,  avg # of iterations = 23.0
     eigenvalues at k:
 -35.2833 -35.0638 -34.9022 -34.6644 -34.6296 -34.5787 -34.5638 -34.5167
 -34.4210 -34.4196 -34.1968 -34.1153 -33.9068 -17.5143 -16.9685 -16.8525
 -16.8109 -16.6827 -16.6321 -16.5503 -16.4926 -16.4117 -16.3439 -16.3133
 -16.2945 -16.2690 -16.2465 -16.1987 -16.1316 -16.0866 -16.0539 -16.0266
 -15.9966 -15.9833 -15.9530 -15.9310 -15.9087 -15.8702 -15.8620 -15.8196
 -15.8094 -15.8002 -15.7739 -15.7536 -15.7308 -15.7098 -15.6901 -15.6683
 -15.6078 -15.5959 -15.5710 -15.5531 -15.5347 -15.5251 -15.5124 -15.5071
 -15.4759 -15.4576 -15.4343 -15.4159 -15.3833 -15.3546 -15.3250 -15.3122
 -15.2977 -15.1841 -15.1347 -15.0934 -14.9882 -14.9618 -14.9202 -14.7879
 -13.9336 -13.8263 -13.7580 -13.7293 -13.6830 -13.5870 -13.5417 -13.4341
 -13.3471 -13.3338 -13.2027 -13.1682 -13.0312 -13.0145 -12.9581 -12.9078
 -12.8820 -12.8589 -12.8011 -12.7742 -12.7395 -12.7263 -12.6903 -12.6467
 -12.6113 -12.4966  -5.2313  -5.0096  -4.6984  -4.5913  -4.4599  -4.4046
  -4.3322  -4.1835  -4.0785  -3.9923  -3.9556  -3.9078  -3.8491  -3.8235
  -3.6672  -3.5760  -3.4925  -3.3641  -3.2869  -2.5802  -2.3422  -1.7922
  -1.7388  -1.7028  -1.6208  -1.5663  -1.4742  -1.4411  -1.3749  -1.3385
  -1.2889  -1.2319  -1.1495  -1.0972  -1.0407  -1.0125  -0.8592  -0.7891
  -0.7632  -0.7360  -0.7018  -0.6360  -0.6207  -0.5492  -0.4965  -0.4525
  -0.3906  -0.3683  -0.3464  -0.2953  -0.2354  -0.1866  -0.1052   0.0425
   0.1116   0.1247   0.1856   0.2139   0.2398   0.2978   0.3433   0.4267
   0.4970   0.5128   0.6230   0.6585   0.6982   0.7375   0.7708   0.7936
   0.8532   0.9039   0.9557   0.9815   1.0530   1.0775   1.1034   1.1379
   1.1928   1.2080   1.2795   1.2870   1.3262   1.3330   1.3994   1.4370
   1.4568   1.4657   1.5129   1.5462   1.5935   1.6274   1.6537   1.6803
   1.7090   1.7341   1.7542   1.7813   1.7949   1.8247   1.8454   1.8878
   1.9099   1.9358   1.9527   1.9691   1.9965   2.0511   2.1146   2.1415
   2.1663   2.2205   2.2408   2.2862   2.3226   2.3955   2.4202   2.4599
   2.4920   2.5248   2.5441   2.5644   2.6315   2.6562   2.6786   2.7053
   2.7609   2.7808   2.8275   2.8698   2.8927   2.9282   2.9761   3.0532
   3.1081   3.1211   3.1738   3.2851
     eigenvalues at k+q:
 -35.2833 -35.0638 -34.9022 -34.6644 -34.6296 -34.5787 -34.5637 -34.5167
 -34.4210 -34.4196 -34.1968 -34.1153 -33.9068 -17.5143 -16.9687 -16.8524
 -16.8110 -16.6826 -16.6321 -16.5501 -16.4927 -16.4117 -16.3430 -16.3144
 -16.2942 -16.2695 -16.2466 -16.1984 -16.1310 -16.0864 -16.0545 -16.0261
 -15.9975 -15.9805 -15.9545 -15.9317 -15.9096 -15.8706 -15.8619 -15.8194
 -15.8135 -15.7951 -15.7750 -15.7531 -15.7280 -15.7087 -15.6906 -15.6696
 -15.6094 -15.5976 -15.5724 -15.5546 -15.5345 -15.5257 -15.5120 -15.5083
 -15.4765 -15.4537 -15.4324 -15.4128 -15.3832 -15.3555 -15.3264 -15.3117
 -15.2983 -15.1842 -15.1335 -15.0942 -14.9879 -14.9616 -14.9211 -14.7879
 -13.9312 -13.8234 -13.7558 -13.7338 -13.6849 -13.5847 -13.5464 -13.4367
 -13.3511 -13.3308 -13.2005 -13.1670 -13.0314 -13.0147 -12.9594 -12.9063
 -12.8790 -12.8566 -12.7981 -12.7739 -12.7404 -12.7282 -12.6913 -12.6458
 -12.6151 -12.4970  -5.2313  -5.0100  -4.6980  -4.5920  -4.4588  -4.4047
  -4.3324  -4.1829  -4.0789  -3.9923  -3.9551  -3.9084  -3.8488  -3.8248
  -3.6669  -3.5762  -3.4926  -3.3638  -3.2870  -2.5791  -2.3423  -1.7894
  -1.7404  -1.7042  -1.6178  -1.5666  -1.4753  -1.4431  -1.3750  -1.3382
  -1.2884  -1.2333  -1.1487  -1.0943  -1.0437  -1.0143  -0.8610  -0.7883
  -0.7629  -0.7389  -0.6987  -0.6349  -0.6151  -0.5508  -0.4962  -0.4568
  -0.3914  -0.3686  -0.3442  -0.3018  -0.2339  -0.1862  -0.1014   0.0491
   0.1097   0.1242   0.1851   0.2134   0.2414   0.2937   0.3433   0.4249
   0.4967   0.5141   0.6252   0.6598   0.6973   0.7333   0.7721   0.7904
   0.8561   0.9034   0.9615   0.9830   1.0532   1.0756   1.1027   1.1377
   1.1921   1.2124   1.2790   1.2911   1.3202   1.3358   1.3958   1.4375
   1.4548   1.4668   1.5137   1.5435   1.5909   1.6267   1.6545   1.6811
   1.7062   1.7330   1.7524   1.7822   1.7966   1.8294   1.8442   1.8881
   1.9078   1.9328   1.9525   1.9715   1.9944   2.0556   2.1162   2.1399
   2.1661   2.2192   2.2423   2.2865   2.3245   2.3936   2.4190   2.4543
   2.4920   2.5261   2.5450   2.5630   2.6309   2.6582   2.6817   2.6996
   2.7604   2.7851   2.8291   2.8699   2.8932   2.9314   2.9769   3.0538
   3.1033   3.1213   3.1744   3.2854
     cgsolve_all iterations  71    anorm=    0.72E-07
     cgsolve_all iterations  71    anorm=    0.73E-07
     cgsolve_all iterations  72    anorm=    0.71E-07
     compute_u_kq: q = (    0.0000,    0.0000,    0.0198)
     Rotating WFCS
     ethr =  1.00E-14,  avg # of iterations = 23.0
     eigenvalues at k:
 -35.2833 -35.0638 -34.9022 -34.6644 -34.6296 -34.5787 -34.5638 -34.5167
 -34.4210 -34.4196 -34.1968 -34.1153 -33.9068 -17.5143 -16.9685 -16.8525
 -16.8109 -16.6827 -16.6321 -16.5503 -16.4926 -16.4117 -16.3439 -16.3133
 -16.2945 -16.2690 -16.2465 -16.1987 -16.1316 -16.0866 -16.0539 -16.0266
 -15.9966 -15.9833 -15.9530 -15.9310 -15.9087 -15.8702 -15.8620 -15.8196
 -15.8094 -15.8002 -15.7739 -15.7536 -15.7308 -15.7098 -15.6901 -15.6683
 -15.6078 -15.5959 -15.5710 -15.5531 -15.5347 -15.5251 -15.5124 -15.5071
 -15.4759 -15.4576 -15.4343 -15.4159 -15.3833 -15.3546 -15.3250 -15.3122
 -15.2977 -15.1841 -15.1347 -15.0934 -14.9882 -14.9618 -14.9202 -14.7879
 -13.9336 -13.8263 -13.7580 -13.7293 -13.6830 -13.5870 -13.5417 -13.4341
 -13.3471 -13.3338 -13.2027 -13.1682 -13.0312 -13.0145 -12.9581 -12.9078
 -12.8820 -12.8589 -12.8011 -12.7742 -12.7395 -12.7263 -12.6903 -12.6467
 -12.6113 -12.4966  -5.2313  -5.0096  -4.6984  -4.5913  -4.4599  -4.4046
  -4.3322  -4.1835  -4.0785  -3.9923  -3.9556  -3.9078  -3.8491  -3.8235
  -3.6672  -3.5760  -3.4925  -3.3641  -3.2869  -2.5802  -2.3422  -1.7922
  -1.7388  -1.7028  -1.6208  -1.5663  -1.4742  -1.4411  -1.3749  -1.3385
  -1.2889  -1.2319  -1.1495  -1.0972  -1.0407  -1.0125  -0.8592  -0.7891
  -0.7632  -0.7360  -0.7018  -0.6360  -0.6207  -0.5492  -0.4965  -0.4525
  -0.3906  -0.3683  -0.3464  -0.2953  -0.2354  -0.1866  -0.1052   0.0425
   0.1116   0.1247   0.1856   0.2139   0.2398   0.2978   0.3433   0.4267
   0.4970   0.5128   0.6230   0.6585   0.6982   0.7375   0.7708   0.7936
   0.8532   0.9039   0.9557   0.9815   1.0530   1.0775   1.1034   1.1379
   1.1928   1.2080   1.2795   1.2870   1.3262   1.3330   1.3994   1.4370
   1.4568   1.4657   1.5129   1.5462   1.5935   1.6274   1.6537   1.6803
   1.7090   1.7341   1.7542   1.7813   1.7949   1.8247   1.8454   1.8878
   1.9099   1.9358   1.9527   1.9691   1.9965   2.0511   2.1146   2.1415
   2.1663   2.2205   2.2408   2.2862   2.3226   2.3955   2.4202   2.4599
   2.4920   2.5248   2.5441   2.5644   2.6315   2.6562   2.6786   2.7053
   2.7609   2.7808   2.8275   2.8698   2.8927   2.9282   2.9761   3.0532
   3.1081   3.1211   3.1738   3.2851
     eigenvalues at k+q:
 -35.2833 -35.0638 -34.9022 -34.6644 -34.6296 -34.5787 -34.5637 -34.5167
 -34.4210 -34.4196 -34.1968 -34.1153 -33.9068 -17.5143 -16.9686 -16.8525
 -16.8110 -16.6828 -16.6321 -16.5503 -16.4924 -16.4104 -16.3451 -16.3137
 -16.2952 -16.2699 -16.2451 -16.1986 -16.1313 -16.0865 -16.0541 -16.0274
 -15.9961 -15.9830 -15.9525 -15.9311 -15.9083 -15.8706 -15.8617 -15.8204
 -15.8091 -15.8010 -15.7725 -15.7537 -15.7312 -15.7097 -15.6914 -15.6682
 -15.6084 -15.5957 -15.5707 -15.5526 -15.5345 -15.5247 -15.5135 -15.5059
 -15.4744 -15.4582 -15.4344 -15.4163 -15.3834 -15.3549 -15.3248 -15.3124
 -15.2977 -15.1841 -15.1349 -15.0935 -14.9880 -14.9618 -14.9202 -14.7878
 -13.9333 -13.8266 -13.7581 -13.7285 -13.6837 -13.5865 -13.5414 -13.4341
 -13.3472 -13.3339 -13.2028 -13.1689 -13.0304 -13.0135 -12.9576 -12.9109
 -12.8805 -12.8579 -12.8030 -12.7741 -12.7398 -12.7265 -12.6897 -12.6464
 -12.6115 -12.4967  -5.2313  -5.0096  -4.6985  -4.5913  -4.4599  -4.4046
  -4.3323  -4.1835  -4.0785  -3.9924  -3.9555  -3.9079  -3.8488  -3.8237
  -3.6670  -3.5759  -3.4924  -3.3640  -3.2872  -2.5803  -2.3422  -1.7923
  -1.7390  -1.7045  -1.6191  -1.5659  -1.4740  -1.4403  -1.3748  -1.3374
  -1.2892  -1.2324  -1.1501  -1.0994  -1.0382  -1.0131  -0.8605  -0.7897
  -0.7604  -0.7356  -0.7007  -0.6357  -0.6235  -0.5502  -0.4965  -0.4552
  -0.3908  -0.3672  -0.3466  -0.2949  -0.2338  -0.1852  -0.1054   0.0424
   0.1126   0.1238   0.1855   0.2151   0.2394   0.2968   0.3481   0.4242
   0.4971   0.5134   0.6222   0.6564   0.6992   0.7360   0.7699   0.7927
   0.8532   0.9035   0.9571   0.9816   1.0527   1.0782   1.1052   1.1364
   1.1930   1.2068   1.2824   1.2860   1.3252   1.3323   1.3976   1.4366
   1.4552   1.4677   1.5119   1.5487   1.5916   1.6260   1.6558   1.6815
   1.7104   1.7349   1.7516   1.7815   1.7953   1.8219   1.8464   1.8876
   1.9101   1.9356   1.9525   1.9685   1.9973   2.0532   2.1146   2.1410
   2.1665   2.2183   2.2425   2.2873   2.3223   2.3952   2.4210   2.4610
   2.4903   2.5229   2.5445   2.5658   2.6326   2.6559   2.6779   2.7054
   2.7609   2.7811   2.8275   2.8708   2.8909   2.9283   2.9764   3.0536
   3.1090   3.1203   3.1739   3.2846
     cgsolve_all iterations  72    anorm=    0.72E-07
     cgsolve_all iterations  71    anorm=    0.71E-07
     cgsolve_all iterations  72    anorm=    0.72E-07
     compute_u_kq: q = (    0.0000,    0.0000,   -0.0198)
     Rotating WFCS
     ethr =  1.00E-14,  avg # of iterations = 23.0
     eigenvalues at k:
 -35.2833 -35.0638 -34.9022 -34.6644 -34.6296 -34.5787 -34.5638 -34.5167
 -34.4210 -34.4196 -34.1968 -34.1153 -33.9068 -17.5143 -16.9685 -16.8525
 -16.8109 -16.6827 -16.6321 -16.5503 -16.4926 -16.4117 -16.3439 -16.3133
 -16.2945 -16.2690 -16.2465 -16.1987 -16.1316 -16.0866 -16.0539 -16.0266
 -15.9966 -15.9833 -15.9530 -15.9310 -15.9087 -15.8702 -15.8620 -15.8196
 -15.8094 -15.8002 -15.7739 -15.7536 -15.7308 -15.7098 -15.6901 -15.6683
 -15.6078 -15.5959 -15.5710 -15.5531 -15.5347 -15.5251 -15.5124 -15.5071
 -15.4759 -15.4576 -15.4343 -15.4159 -15.3833 -15.3546 -15.3250 -15.3122
 -15.2977 -15.1841 -15.1347 -15.0934 -14.9882 -14.9618 -14.9202 -14.7879
 -13.9336 -13.8263 -13.7580 -13.7293 -13.6830 -13.5870 -13.5417 -13.4341
 -13.3471 -13.3338 -13.2027 -13.1682 -13.0312 -13.0145 -12.9581 -12.9078
 -12.8820 -12.8589 -12.8011 -12.7742 -12.7395 -12.7263 -12.6903 -12.6467
 -12.6113 -12.4966  -5.2313  -5.0096  -4.6984  -4.5913  -4.4599  -4.4046
  -4.3322  -4.1835  -4.0785  -3.9923  -3.9556  -3.9078  -3.8491  -3.8235
  -3.6672  -3.5760  -3.4925  -3.3641  -3.2869  -2.5802  -2.3422  -1.7922
  -1.7388  -1.7028  -1.6208  -1.5663  -1.4742  -1.4411  -1.3749  -1.3385
  -1.2889  -1.2319  -1.1495  -1.0972  -1.0407  -1.0125  -0.8592  -0.7891
  -0.7632  -0.7360  -0.7018  -0.6360  -0.6207  -0.5492  -0.4965  -0.4525
  -0.3906  -0.3683  -0.3464  -0.2953  -0.2354  -0.1866  -0.1052   0.0425
   0.1116   0.1247   0.1856   0.2139   0.2398   0.2978   0.3433   0.4267
   0.4970   0.5128   0.6230   0.6585   0.6982   0.7375   0.7708   0.7936
   0.8532   0.9039   0.9557   0.9815   1.0530   1.0775   1.1034   1.1379
   1.1928   1.2080   1.2795   1.2870   1.3262   1.3330   1.3994   1.4370
   1.4568   1.4657   1.5129   1.5462   1.5935   1.6274   1.6537   1.6803
   1.7090   1.7341   1.7542   1.7813   1.7949   1.8247   1.8454   1.8878
   1.9099   1.9358   1.9527   1.9691   1.9965   2.0511   2.1146   2.1415
   2.1663   2.2205   2.2408   2.2862   2.3226   2.3955   2.4202   2.4599
   2.4920   2.5248   2.5441   2.5644   2.6315   2.6562   2.6786   2.7053
   2.7609   2.7808   2.8275   2.8698   2.8927   2.9282   2.9761   3.0532
   3.1081   3.1211   3.1738   3.2851
     eigenvalues at k+q:
 -35.2833 -35.0638 -34.9022 -34.6644 -34.6296 -34.5787 -34.5637 -34.5167
 -34.4210 -34.4196 -34.1968 -34.1153 -33.9068 -17.5143 -16.9685 -16.8525
 -16.8108 -16.6825 -16.6323 -16.5502 -16.4927 -16.4134 -16.3422 -16.3130
 -16.2938 -16.2679 -16.2481 -16.1990 -16.1317 -16.0869 -16.0537 -16.0262
 -15.9974 -15.9830 -15.9531 -15.9309 -15.9089 -15.8705 -15.8618 -15.8190
 -15.8097 -15.7995 -15.7753 -15.7537 -15.7304 -15.7099 -15.6885 -15.6682
 -15.6072 -15.5962 -15.5711 -15.5541 -15.5349 -15.5254 -15.5114 -15.5081
 -15.4775 -15.4571 -15.4339 -15.4156 -15.3832 -15.3544 -15.3253 -15.3119
 -15.2976 -15.1842 -15.1345 -15.0933 -14.9883 -14.9618 -14.9203 -14.7880
 -13.9340 -13.8257 -13.7580 -13.7301 -13.6823 -13.5874 -13.5420 -13.4341
 -13.3471 -13.3338 -13.2026 -13.1675 -13.0319 -13.0152 -12.9587 -12.9052
 -12.8835 -12.8595 -12.7998 -12.7740 -12.7394 -12.7259 -12.6910 -12.6469
 -12.6111 -12.4965  -5.2313  -5.0096  -4.6984  -4.5913  -4.4599  -4.4047
  -4.3321  -4.1835  -4.0785  -3.9922  -3.9558  -3.9076  -3.8494  -3.8233
  -3.6674  -3.5761  -3.4927  -3.3642  -3.2866  -2.5802  -2.3423  -1.7921
  -1.7387  -1.7005  -1.6232  -1.5669  -1.4741  -1.4419  -1.3751  -1.3396
  -1.2884  -1.2315  -1.1489  -1.0949  -1.0426  -1.0120  -0.8589  -0.7883
  -0.7655  -0.7364  -0.7032  -0.6362  -0.6175  -0.5477  -0.4966  -0.4505
  -0.3905  -0.3694  -0.3460  -0.2949  -0.2380  -0.1881  -0.1043   0.0428
   0.1105   0.1250   0.1856   0.2127   0.2402   0.2983   0.3389   0.4295
   0.4962   0.5122   0.6243   0.6603   0.6971   0.7387   0.7718   0.7953
   0.8527   0.9037   0.9538   0.9814   1.0527   1.0770   1.1022   1.1394
   1.1927   1.2095   1.2763   1.2880   1.3269   1.3338   1.4012   1.4371
   1.4588   1.4638   1.5139   1.5441   1.5951   1.6281   1.6521   1.6793
   1.7075   1.7337   1.7566   1.7812   1.7946   1.8273   1.8448   1.8876
   1.9096   1.9356   1.9537   1.9696   1.9960   2.0489   2.1144   2.1420
   2.1659   2.2212   2.2403   2.2852   2.3224   2.3960   2.4192   2.4589
   2.4935   2.5265   2.5438   2.5635   2.6309   2.6568   2.6793   2.7053
   2.7602   2.7809   2.8276   2.8680   2.8938   2.9289   2.9757   3.0530
   3.1069   3.1224   3.1736   3.2855
     cgsolve_all iterations  73    anorm=    0.73E-07
     cgsolve_all iterations  71    anorm=    0.71E-07
     cgsolve_all iterations  71    anorm=    0.72E-07

     k-point #    3 of     4      pool #  1    cpu time:    9302.8
     compute_u_kq: q = (    0.0000,    0.0000,    0.0000)
     Rotating WFCS
     ethr =  1.00E-14,  avg # of iterations =  6.0
     eigenvalues at k:
 -35.2833 -35.0638 -34.9022 -34.6644 -34.6296 -34.5787 -34.5638 -34.5167
 -34.4210 -34.4196 -34.1968 -34.1153 -33.9068 -17.5143 -16.9692 -16.8510
 -16.8114 -16.6802 -16.6359 -16.5462 -16.4907 -16.4200 -16.3435 -16.3123
 -16.2965 -16.2694 -16.2417 -16.1926 -16.1271 -16.0695 -16.0510 -16.0414
 -16.0121 -15.9909 -15.9520 -15.9371 -15.9139 -15.8826 -15.8642 -15.8366
 -15.8093 -15.7991 -15.7667 -15.7492 -15.7336 -15.6980 -15.6733 -15.6333
 -15.6112 -15.5895 -15.5726 -15.5582 -15.5499 -15.5329 -15.5176 -15.5023
 -15.4761 -15.4456 -15.4209 -15.4021 -15.3790 -15.3508 -15.3384 -15.3245
 -15.3055 -15.1798 -15.1471 -15.0886 -14.9883 -14.9783 -14.9170 -14.7889
 -13.8936 -13.8377 -13.7950 -13.7143 -13.6697 -13.6256 -13.5514 -13.4036
 -13.3390 -13.3114 -13.2121 -13.1718 -13.0258 -13.0055 -12.9572 -12.9295
 -12.8909 -12.8445 -12.8191 -12.7789 -12.7455 -12.7231 -12.6999 -12.6574
 -12.5783 -12.4961  -5.2313  -5.0146  -4.6816  -4.5952  -4.4497  -4.4046
  -4.3352  -4.1955  -4.0828  -3.9898  -3.9468  -3.9197  -3.8550  -3.8333
  -3.6668  -3.5783  -3.4749  -3.3725  -3.2849  -2.5575  -2.3417  -1.8419
  -1.7407  -1.6931  -1.6392  -1.5524  -1.4560  -1.4317  -1.3775  -1.3386
  -1.2847  -1.2430  -1.1450  -1.0986  -1.0296  -0.9800  -0.8836  -0.7896
  -0.7463  -0.7379  -0.7261  -0.6417  -0.5794  -0.5186  -0.5136  -0.4667
  -0.4134  -0.3722  -0.3593  -0.2941  -0.2409  -0.1709  -0.0670   0.0533
   0.0888   0.1408   0.1741   0.2019   0.2392   0.3071   0.3745   0.4297
   0.4509   0.5290   0.6270   0.6555   0.7019   0.7343   0.7741   0.7995
   0.8388   0.8915   0.9324   0.9634   1.0385   1.0626   1.0851   1.1210
   1.1748   1.2242   1.2368   1.3130   1.3306   1.3587   1.3851   1.4429
   1.4568   1.4835   1.5118   1.5284   1.6019   1.6349   1.6511   1.6813
   1.7127   1.7401   1.7632   1.7822   1.8019   1.8352   1.8628   1.8847
   1.9041   1.9388   1.9650   1.9977   2.0272   2.0540   2.1072   2.1166
   2.1714   2.1921   2.2549   2.2730   2.3209   2.3802   2.4269   2.4482
   2.4974   2.5127   2.5412   2.5842   2.6062   2.6590   2.6817   2.7156
   2.7597   2.7819   2.8649   2.8808   2.8973   2.9354   2.9710   3.0422
   3.0860   3.1263   3.1788   3.2834
     eigenvalues at k+q:
 -35.2833 -35.0638 -34.9022 -34.6644 -34.6296 -34.5787 -34.5637 -34.5167
 -34.4210 -34.4196 -34.1968 -34.1153 -33.9068 -17.5143 -16.9692 -16.8510
 -16.8114 -16.6802 -16.6359 -16.5462 -16.4907 -16.4200 -16.3435 -16.3123
 -16.2965 -16.2694 -16.2417 -16.1926 -16.1271 -16.0695 -16.0510 -16.0414
 -16.0121 -15.9909 -15.9520 -15.9371 -15.9139 -15.8826 -15.8642 -15.8366
 -15.8093 -15.7991 -15.7667 -15.7492 -15.7336 -15.6980 -15.6733 -15.6333
 -15.6112 -15.5895 -15.5726 -15.5582 -15.5499 -15.5329 -15.5176 -15.5023
 -15.4761 -15.4456 -15.4209 -15.4021 -15.3790 -15.3508 -15.3384 -15.3245
 -15.3055 -15.1798 -15.1471 -15.0886 -14.9883 -14.9783 -14.9170 -14.7889
 -13.8936 -13.8377 -13.7950 -13.7143 -13.6697 -13.6256 -13.5514 -13.4036
 -13.3390 -13.3114 -13.2121 -13.1718 -13.0258 -13.0055 -12.9572 -12.9295
 -12.8909 -12.8445 -12.8191 -12.7789 -12.7455 -12.7231 -12.6999 -12.6574
 -12.5783 -12.4961  -5.2314  -5.0146  -4.6816  -4.5953  -4.4497  -4.4046
  -4.3352  -4.1955  -4.0829  -3.9898  -3.9468  -3.9198  -3.8550  -3.8333
  -3.6668  -3.5783  -3.4749  -3.3726  -3.2849  -2.5575  -2.3417  -1.8419
  -1.7407  -1.6931  -1.6392  -1.5525  -1.4560  -1.4317  -1.3775  -1.3386
  -1.2847  -1.2430  -1.1450  -1.0986  -1.0296  -0.9801  -0.8836  -0.7896
  -0.7464  -0.7379  -0.7261  -0.6417  -0.5794  -0.5187  -0.5136  -0.4668
  -0.4134  -0.3722  -0.3593  -0.2941  -0.2409  -0.1709  -0.0670   0.0533
   0.0888   0.1407   0.1741   0.2019   0.2392   0.3071   0.3745   0.4297
   0.4509   0.5290   0.6270   0.6555   0.7019   0.7343   0.7741   0.7994
   0.8388   0.8915   0.9324   0.9634   1.0385   1.0626   1.0851   1.1210
   1.1748   1.2242   1.2368   1.3130   1.3306   1.3587   1.3851   1.4429
   1.4568   1.4835   1.5118   1.5284   1.6019   1.6349   1.6511   1.6813
   1.7127   1.7401   1.7632   1.7822   1.8019   1.8352   1.8628   1.8847
   1.9041   1.9388   1.9650   1.9977   2.0272   2.0540   2.1072   2.1166
   2.1714   2.1921   2.2549   2.2730   2.3209   2.3802   2.4269   2.4482
   2.4974   2.5127   2.5412   2.5842   2.6062   2.6590   2.6817   2.7156
   2.7597   2.7819   2.8649   2.8808   2.8973   2.9354   2.9710   3.0422
   3.0860   3.1263   3.1788   3.2834
     cgsolve_all iterations  66    anorm=    0.76E-07
PARA_AUG  1     -24.8279443         1.4775096         0.0056818
     cgsolve_all iterations  66    anorm=    0.75E-07
PARA_AUG  2       1.4713365       -24.2603499         0.3251021
     cgsolve_all iterations  66    anorm=    0.73E-07
PARA_AUG  3       0.0290864         0.3242389       -26.4479187
     cgsolve_all iterations  73    anorm=    0.70E-07
     cgsolve_all iterations  71    anorm=    0.70E-07
     cgsolve_all iterations  73    anorm=    0.71E-07
     compute_u_kq: q = (    0.0198,    0.0000,    0.0000)
     Rotating WFCS
     ethr =  1.00E-14,  avg # of iterations = 23.0
     eigenvalues at k:
 -35.2833 -35.0638 -34.9022 -34.6644 -34.6296 -34.5787 -34.5638 -34.5167
 -34.4210 -34.4196 -34.1968 -34.1153 -33.9068 -17.5143 -16.9692 -16.8510
 -16.8114 -16.6802 -16.6359 -16.5462 -16.4907 -16.4200 -16.3435 -16.3123
 -16.2965 -16.2694 -16.2417 -16.1926 -16.1271 -16.0695 -16.0510 -16.0414
 -16.0121 -15.9909 -15.9520 -15.9371 -15.9139 -15.8826 -15.8642 -15.8366
 -15.8093 -15.7991 -15.7667 -15.7492 -15.7336 -15.6980 -15.6733 -15.6333
 -15.6112 -15.5895 -15.5726 -15.5582 -15.5499 -15.5329 -15.5176 -15.5023
 -15.4761 -15.4456 -15.4209 -15.4021 -15.3790 -15.3508 -15.3384 -15.3245
 -15.3055 -15.1798 -15.1471 -15.0886 -14.9883 -14.9783 -14.9170 -14.7889
 -13.8936 -13.8377 -13.7950 -13.7143 -13.6697 -13.6256 -13.5514 -13.4036
 -13.3390 -13.3114 -13.2121 -13.1718 -13.0258 -13.0055 -12.9572 -12.9295
 -12.8909 -12.8445 -12.8191 -12.7789 -12.7455 -12.7231 -12.6999 -12.6574
 -12.5783 -12.4961  -5.2313  -5.0146  -4.6816  -4.5952  -4.4497  -4.4046
  -4.3352  -4.1955  -4.0828  -3.9898  -3.9468  -3.9197  -3.8550  -3.8333
  -3.6668  -3.5783  -3.4749  -3.3725  -3.2849  -2.5575  -2.3417  -1.8419
  -1.7407  -1.6931  -1.6392  -1.5524  -1.4560  -1.4317  -1.3775  -1.3386
  -1.2847  -1.2430  -1.1450  -1.0986  -1.0296  -0.9800  -0.8836  -0.7896
  -0.7463  -0.7379  -0.7261  -0.6417  -0.5794  -0.5186  -0.5136  -0.4667
  -0.4134  -0.3722  -0.3593  -0.2941  -0.2409  -0.1709  -0.0670   0.0533
   0.0888   0.1408   0.1741   0.2019   0.2392   0.3071   0.3745   0.4297
   0.4509   0.5290   0.6270   0.6555   0.7019   0.7343   0.7741   0.7995
   0.8388   0.8915   0.9324   0.9634   1.0385   1.0626   1.0851   1.1210
   1.1748   1.2242   1.2368   1.3130   1.3306   1.3587   1.3851   1.4429
   1.4568   1.4835   1.5118   1.5284   1.6019   1.6349   1.6511   1.6813
   1.7127   1.7401   1.7632   1.7822   1.8019   1.8352   1.8628   1.8847
   1.9041   1.9388   1.9650   1.9977   2.0272   2.0540   2.1072   2.1166
   2.1714   2.1921   2.2549   2.2730   2.3209   2.3802   2.4269   2.4482
   2.4974   2.5127   2.5412   2.5842   2.6062   2.6590   2.6817   2.7156
   2.7597   2.7819   2.8649   2.8808   2.8973   2.9354   2.9710   3.0422
   3.0860   3.1263   3.1788   3.2834
     eigenvalues at k+q:
 -35.2833 -35.0638 -34.9022 -34.6644 -34.6296 -34.5787 -34.5637 -34.5167
 -34.4210 -34.4196 -34.1968 -34.1153 -33.9068 -17.5143 -16.9721 -16.8534
 -16.8118 -16.6831 -16.6367 -16.5468 -16.4907 -16.4198 -16.3421 -16.3111
 -16.2930 -16.2702 -16.2426 -16.1942 -16.1269 -16.0718 -16.0546 -16.0420
 -16.0115 -15.9928 -15.9546 -15.9378 -15.9138 -15.8842 -15.8643 -15.8369
 -15.8090 -15.8011 -15.7673 -15.7488 -15.7324 -15.6987 -15.6729 -15.6317
 -15.6091 -15.5871 -15.5689 -15.5555 -15.5494 -15.5325 -15.5180 -15.4995
 -15.4762 -15.4464 -15.4227 -15.4049 -15.3790 -15.3510 -15.3371 -15.3241
 -15.3053 -15.1785 -15.1435 -15.0871 -14.9866 -14.9773 -14.9156 -14.7866
 -13.8867 -13.8322 -13.7877 -13.7045 -13.6650 -13.6162 -13.5496 -13.3960
 -13.3355 -13.3072 -13.2260 -13.1729 -13.0268 -13.0105 -12.9617 -12.9312
 -12.8908 -12.8460 -12.8194 -12.7804 -12.7482 -12.7266 -12.7040 -12.6625
 -12.5922 -12.5090  -5.2317  -5.0146  -4.6831  -4.5921  -4.4499  -4.4054
  -4.3384  -4.1937  -4.0818  -3.9891  -3.9414  -3.9184  -3.8554  -3.8327
  -3.6702  -3.5774  -3.4739  -3.3721  -3.2839  -2.5592  -2.3418  -1.8259
  -1.7386  -1.6858  -1.6369  -1.5429  -1.4503  -1.4234  -1.3741  -1.3349
  -1.2772  -1.2436  -1.1453  -1.1008  -1.0289  -0.9821  -0.8860  -0.7926
  -0.7495  -0.7392  -0.7296  -0.6394  -0.5795  -0.5198  -0.5125  -0.4701
  -0.4151  -0.3710  -0.3623  -0.2985  -0.2458  -0.1675  -0.0734   0.0558
   0.0889   0.1425   0.1770   0.2035   0.2375   0.3049   0.3770   0.4234
   0.4530   0.5300   0.6234   0.6524   0.7005   0.7335   0.7716   0.7966
   0.8352   0.8839   0.9312   0.9557   1.0308   1.0588   1.0831   1.1231
   1.1725   1.2221   1.2327   1.3097   1.3325   1.3559   1.3841   1.4432
   1.4579   1.4853   1.5066   1.5273   1.6018   1.6308   1.6507   1.6822
   1.7092   1.7332   1.7604   1.7831   1.8025   1.8335   1.8620   1.8864
   1.9015   1.9378   1.9658   1.9983   2.0273   2.0555   2.1038   2.1176
   2.1714   2.1901   2.2552   2.2731   2.3195   2.3831   2.4298   2.4490
   2.4983   2.5124   2.5435   2.5879   2.6112   2.6592   2.6851   2.7191
   2.7587   2.7840   2.8655   2.8830   2.8978   2.9354   2.9712   3.0405
   3.0869   3.1275   3.1776   3.2830
     cgsolve_all iterations  73    anorm=    0.71E-07
     cgsolve_all iterations  71    anorm=    0.70E-07
     cgsolve_all iterations  73    anorm=    0.71E-07
     compute_u_kq: q = (   -0.0198,    0.0000,    0.0000)
     Rotating WFCS
     ethr =  1.00E-14,  avg # of iterations = 23.0
     eigenvalues at k:
 -35.2833 -35.0638 -34.9022 -34.6644 -34.6296 -34.5787 -34.5638 -34.5167
 -34.4210 -34.4196 -34.1968 -34.1153 -33.9068 -17.5143 -16.9692 -16.8510
 -16.8114 -16.6802 -16.6359 -16.5462 -16.4907 -16.4200 -16.3435 -16.3123
 -16.2965 -16.2694 -16.2417 -16.1926 -16.1271 -16.0695 -16.0510 -16.0414
 -16.0121 -15.9909 -15.9520 -15.9371 -15.9139 -15.8826 -15.8642 -15.8366
 -15.8093 -15.7991 -15.7667 -15.7492 -15.7336 -15.6980 -15.6733 -15.6333
 -15.6112 -15.5895 -15.5726 -15.5582 -15.5499 -15.5329 -15.5176 -15.5023
 -15.4761 -15.4456 -15.4209 -15.4021 -15.3790 -15.3508 -15.3384 -15.3245
 -15.3055 -15.1798 -15.1471 -15.0886 -14.9883 -14.9783 -14.9170 -14.7889
 -13.8936 -13.8377 -13.7950 -13.7143 -13.6697 -13.6256 -13.5514 -13.4036
 -13.3390 -13.3114 -13.2121 -13.1718 -13.0258 -13.0055 -12.9572 -12.9295
 -12.8909 -12.8445 -12.8191 -12.7789 -12.7455 -12.7231 -12.6999 -12.6574
 -12.5783 -12.4961  -5.2313  -5.0146  -4.6816  -4.5952  -4.4497  -4.4046
  -4.3352  -4.1955  -4.0828  -3.9898  -3.9468  -3.9197  -3.8550  -3.8333
  -3.6668  -3.5783  -3.4749  -3.3725  -3.2849  -2.5575  -2.3417  -1.8419
  -1.7407  -1.6931  -1.6392  -1.5524  -1.4560  -1.4317  -1.3775  -1.3386
  -1.2847  -1.2430  -1.1450  -1.0986  -1.0296  -0.9800  -0.8836  -0.7896
  -0.7463  -0.7379  -0.7261  -0.6417  -0.5794  -0.5186  -0.5136  -0.4667
  -0.4134  -0.3722  -0.3593  -0.2941  -0.2409  -0.1709  -0.0670   0.0533
   0.0888   0.1408   0.1741   0.2019   0.2392   0.3071   0.3745   0.4297
   0.4509   0.5290   0.6270   0.6555   0.7019   0.7343   0.7741   0.7995
   0.8388   0.8915   0.9324   0.9634   1.0385   1.0626   1.0851   1.1210
   1.1748   1.2242   1.2368   1.3130   1.3306   1.3587   1.3851   1.4429
   1.4568   1.4835   1.5118   1.5284   1.6019   1.6349   1.6511   1.6813
   1.7127   1.7401   1.7632   1.7822   1.8019   1.8352   1.8628   1.8847
   1.9041   1.9388   1.9650   1.9977   2.0272   2.0540   2.1072   2.1166
   2.1714   2.1921   2.2549   2.2730   2.3209   2.3802   2.4269   2.4482
   2.4974   2.5127   2.5412   2.5842   2.6062   2.6590   2.6817   2.7156
   2.7597   2.7819   2.8649   2.8808   2.8973   2.9354   2.9710   3.0422
   3.0860   3.1263   3.1788   3.2834
     eigenvalues at k+q:
 -35.2833 -35.0638 -34.9022 -34.6644 -34.6296 -34.5787 -34.5638 -34.5167
 -34.4210 -34.4196 -34.1968 -34.1153 -33.9068 -17.5143 -16.9664 -16.8485
 -16.8109 -16.6772 -16.6351 -16.5456 -16.4908 -16.4204 -16.3449 -16.3147
 -16.2995 -16.2683 -16.2405 -16.1909 -16.1274 -16.0681 -16.0469 -16.0400
 -16.0127 -15.9888 -15.9500 -15.9361 -15.9139 -15.8810 -15.8640 -15.8366
 -15.8096 -15.7971 -15.7663 -15.7493 -15.7349 -15.6973 -15.6737 -15.6353
 -15.6133 -15.5921 -15.5766 -15.5604 -15.5501 -15.5334 -15.5169 -15.5053
 -15.4756 -15.4448 -15.4190 -15.3993 -15.3794 -15.3505 -15.3395 -15.3248
 -15.3056 -15.1813 -15.1508 -15.0901 -14.9903 -14.9794 -14.9182 -14.7912
 -13.9011 -13.8425 -13.8021 -13.7241 -13.6740 -13.6345 -13.5533 -13.4107
 -13.3427 -13.3154 -13.2004 -13.1691 -13.0249 -13.0005 -12.9526 -12.9277
 -12.8909 -12.8434 -12.8189 -12.7773 -12.7439 -12.7187 -12.6964 -12.6515
 -12.5649 -12.4833  -5.2311  -5.0147  -4.6801  -4.5983  -4.4495  -4.4037
  -4.3320  -4.1973  -4.0841  -3.9905  -3.9526  -3.9212  -3.8547  -3.8335
  -3.6634  -3.5793  -3.4760  -3.3729  -3.2861  -2.5558  -2.3416  -1.8579
  -1.7434  -1.7004  -1.6416  -1.5617  -1.4622  -1.4389  -1.3804  -1.3424
  -1.2916  -1.2423  -1.1449  -1.0967  -1.0310  -0.9779  -0.8811  -0.7869
  -0.7444  -0.7352  -0.7219  -0.6438  -0.5794  -0.5196  -0.5131  -0.4633
  -0.4122  -0.3748  -0.3556  -0.2891  -0.2351  -0.1743  -0.0606   0.0493
   0.0893   0.1383   0.1717   0.2000   0.2415   0.3097   0.3711   0.4335
   0.4520   0.5283   0.6298   0.6590   0.7038   0.7338   0.7769   0.8026
   0.8424   0.8989   0.9334   0.9719   1.0455   1.0657   1.0866   1.1208
   1.1775   1.2235   1.2441   1.3155   1.3287   1.3616   1.3862   1.4419
   1.4556   1.4810   1.5164   1.5302   1.6012   1.6383   1.6521   1.6801
   1.7161   1.7470   1.7662   1.7813   1.8018   1.8369   1.8632   1.8831
   1.9079   1.9394   1.9641   1.9974   2.0267   2.0527   2.1108   2.1158
   2.1715   2.1944   2.2547   2.2723   2.3224   2.3771   2.4234   2.4470
   2.4961   2.5138   2.5391   2.5803   2.6018   2.6586   2.6794   2.7128
   2.7599   2.7804   2.8630   2.8788   2.8976   2.9356   2.9706   3.0440
   3.0850   3.1251   3.1795   3.2839
     cgsolve_all iterations  73    anorm=    0.72E-07
     cgsolve_all iterations  71    anorm=    0.71E-07
     cgsolve_all iterations  73    anorm=    0.70E-07
     compute_u_kq: q = (    0.0000,    0.0198,    0.0000)
     Rotating WFCS
     ethr =  1.00E-14,  avg # of iterations = 23.0
     eigenvalues at k:
 -35.2833 -35.0638 -34.9022 -34.6644 -34.6296 -34.5787 -34.5638 -34.5167
 -34.4210 -34.4196 -34.1968 -34.1153 -33.9068 -17.5143 -16.9692 -16.8510
 -16.8114 -16.6802 -16.6359 -16.5462 -16.4907 -16.4200 -16.3435 -16.3123
 -16.2965 -16.2694 -16.2417 -16.1926 -16.1271 -16.0695 -16.0510 -16.0414
 -16.0121 -15.9909 -15.9520 -15.9371 -15.9139 -15.8826 -15.8642 -15.8366
 -15.8093 -15.7991 -15.7667 -15.7492 -15.7336 -15.6980 -15.6733 -15.6333
 -15.6112 -15.5895 -15.5726 -15.5582 -15.5499 -15.5329 -15.5176 -15.5023
 -15.4761 -15.4456 -15.4209 -15.4021 -15.3790 -15.3508 -15.3384 -15.3245
 -15.3055 -15.1798 -15.1471 -15.0886 -14.9883 -14.9783 -14.9170 -14.7889
 -13.8936 -13.8377 -13.7950 -13.7143 -13.6697 -13.6256 -13.5514 -13.4036
 -13.3390 -13.3114 -13.2121 -13.1718 -13.0258 -13.0055 -12.9572 -12.9295
 -12.8909 -12.8445 -12.8191 -12.7789 -12.7455 -12.7231 -12.6999 -12.6574
 -12.5783 -12.4961  -5.2313  -5.0146  -4.6816  -4.5952  -4.4497  -4.4046
  -4.3352  -4.1955  -4.0828  -3.9898  -3.9468  -3.9197  -3.8550  -3.8333
  -3.6668  -3.5783  -3.4749  -3.3725  -3.2849  -2.5575  -2.3417  -1.8419
  -1.7407  -1.6931  -1.6392  -1.5524  -1.4560  -1.4317  -1.3775  -1.3386
  -1.2847  -1.2430  -1.1450  -1.0986  -1.0296  -0.9800  -0.8836  -0.7896
  -0.7463  -0.7379  -0.7261  -0.6417  -0.5794  -0.5186  -0.5136  -0.4667
  -0.4134  -0.3722  -0.3593  -0.2941  -0.2409  -0.1709  -0.0670   0.0533
   0.0888   0.1408   0.1741   0.2019   0.2392   0.3071   0.3745   0.4297
   0.4509   0.5290   0.6270   0.6555   0.7019   0.7343   0.7741   0.7995
   0.8388   0.8915   0.9324   0.9634   1.0385   1.0626   1.0851   1.1210
   1.1748   1.2242   1.2368   1.3130   1.3306   1.3587   1.3851   1.4429
   1.4568   1.4835   1.5118   1.5284   1.6019   1.6349   1.6511   1.6813
   1.7127   1.7401   1.7632   1.7822   1.8019   1.8352   1.8628   1.8847
   1.9041   1.9388   1.9650   1.9977   2.0272   2.0540   2.1072   2.1166
   2.1714   2.1921   2.2549   2.2730   2.3209   2.3802   2.4269   2.4482
   2.4974   2.5127   2.5412   2.5842   2.6062   2.6590   2.6817   2.7156
   2.7597   2.7819   2.8649   2.8808   2.8973   2.9354   2.9710   3.0422
   3.0860   3.1263   3.1788   3.2834
     eigenvalues at k+q:
 -35.2833 -35.0638 -34.9022 -34.6644 -34.6296 -34.5787 -34.5637 -34.5167
 -34.4210 -34.4196 -34.1968 -34.1153 -33.9068 -17.5143 -16.9693 -16.8509
 -16.8115 -16.6801 -16.6359 -16.5460 -16.4907 -16.4195 -16.3439 -16.3133
 -16.2965 -16.2697 -16.2414 -16.1924 -16.1267 -16.0692 -16.0516 -16.0411
 -16.0129 -15.9887 -15.9520 -15.9368 -15.9169 -15.8809 -15.8641 -15.8375
 -15.8082 -15.7987 -15.7666 -15.7488 -15.7328 -15.6970 -15.6728 -15.6382
 -15.6120 -15.5906 -15.5748 -15.5581 -15.5508 -15.5330 -15.5165 -15.5028
 -15.4739 -15.4447 -15.4186 -15.3983 -15.3796 -15.3525 -15.3401 -15.3231
 -15.3063 -15.1803 -15.1457 -15.0893 -14.9874 -14.9788 -14.9177 -14.7889
 -13.8902 -13.8384 -13.7928 -13.7168 -13.6723 -13.6247 -13.5540 -13.4057
 -13.3431 -13.3109 -13.2090 -13.1713 -13.0259 -13.0051 -12.9565 -12.9251
 -12.8913 -12.8422 -12.8181 -12.7792 -12.7456 -12.7225 -12.6997 -12.6600
 -12.5803 -12.4962  -5.2313  -5.0148  -4.6815  -4.5959  -4.4487  -4.4046
  -4.3354  -4.1947  -4.0832  -3.9898  -3.9463  -3.9204  -3.8547  -3.8341
  -3.6666  -3.5785  -3.4757  -3.3717  -3.2852  -2.5570  -2.3417  -1.8398
  -1.7413  -1.6936  -1.6373  -1.5525  -1.4572  -1.4354  -1.3770  -1.3369
  -1.2844  -1.2454  -1.1447  -1.0975  -1.0289  -0.9845  -0.8855  -0.7866
  -0.7457  -0.7412  -0.7252  -0.6331  -0.5781  -0.5215  -0.5171  -0.4698
  -0.4104  -0.3781  -0.3582  -0.2911  -0.2421  -0.1722  -0.0623   0.0566
   0.0885   0.1444   0.1715   0.2025   0.2353   0.3059   0.3734   0.4287
   0.4509   0.5308   0.6284   0.6538   0.7029   0.7306   0.7717   0.7995
   0.8407   0.8903   0.9389   0.9702   1.0362   1.0628   1.0847   1.1220
   1.1787   1.2225   1.2373   1.3132   1.3335   1.3555   1.3842   1.4432
   1.4579   1.4833   1.5080   1.5291   1.6034   1.6308   1.6529   1.6785
   1.7121   1.7390   1.7617   1.7815   1.8011   1.8392   1.8623   1.8845
   1.9036   1.9371   1.9646   1.9996   2.0257   2.0507   2.1097   2.1196
   2.1723   2.1892   2.2569   2.2788   2.3195   2.3756   2.4243   2.4456
   2.4974   2.5149   2.5409   2.5802   2.6106   2.6578   2.6792   2.7162
   2.7634   2.7823   2.8641   2.8813   2.8970   2.9397   2.9717   3.0428
   3.0828   3.1254   3.1794   3.2834
     cgsolve_all iterations  73    anorm=    0.69E-07
     cgsolve_all iterations  71    anorm=    0.70E-07
     cgsolve_all iterations  73    anorm=    0.71E-07
     compute_u_kq: q = (    0.0000,   -0.0198,    0.0000)
     Rotating WFCS
     ethr =  1.00E-14,  avg # of iterations = 23.0
     eigenvalues at k:
 -35.2833 -35.0638 -34.9022 -34.6644 -34.6296 -34.5787 -34.5638 -34.5167
 -34.4210 -34.4196 -34.1968 -34.1153 -33.9068 -17.5143 -16.9692 -16.8510
 -16.8114 -16.6802 -16.6359 -16.5462 -16.4907 -16.4200 -16.3435 -16.3123
 -16.2965 -16.2694 -16.2417 -16.1926 -16.1271 -16.0695 -16.0510 -16.0414
 -16.0121 -15.9909 -15.9520 -15.9371 -15.9139 -15.8826 -15.8642 -15.8366
 -15.8093 -15.7991 -15.7667 -15.7492 -15.7336 -15.6980 -15.6733 -15.6333
 -15.6112 -15.5895 -15.5726 -15.5582 -15.5499 -15.5329 -15.5176 -15.5023
 -15.4761 -15.4456 -15.4209 -15.4021 -15.3790 -15.3508 -15.3384 -15.3245
 -15.3055 -15.1798 -15.1471 -15.0886 -14.9883 -14.9783 -14.9170 -14.7889
 -13.8936 -13.8377 -13.7950 -13.7143 -13.6697 -13.6256 -13.5514 -13.4036
 -13.3390 -13.3114 -13.2121 -13.1718 -13.0258 -13.0055 -12.9572 -12.9295
 -12.8909 -12.8445 -12.8191 -12.7789 -12.7455 -12.7231 -12.6999 -12.6574
 -12.5783 -12.4961  -5.2313  -5.0146  -4.6816  -4.5952  -4.4497  -4.4046
  -4.3352  -4.1955  -4.0828  -3.9898  -3.9468  -3.9197  -3.8550  -3.8333
  -3.6668  -3.5783  -3.4749  -3.3725  -3.2849  -2.5575  -2.3417  -1.8419
  -1.7407  -1.6931  -1.6392  -1.5524  -1.4560  -1.4317  -1.3775  -1.3386
  -1.2847  -1.2430  -1.1450  -1.0986  -1.0296  -0.9800  -0.8836  -0.7896
  -0.7463  -0.7379  -0.7261  -0.6417  -0.5794  -0.5186  -0.5136  -0.4667
  -0.4134  -0.3722  -0.3593  -0.2941  -0.2409  -0.1709  -0.0670   0.0533
   0.0888   0.1408   0.1741   0.2019   0.2392   0.3071   0.3745   0.4297
   0.4509   0.5290   0.6270   0.6555   0.7019   0.7343   0.7741   0.7995
   0.8388   0.8915   0.9324   0.9634   1.0385   1.0626   1.0851   1.1210
   1.1748   1.2242   1.2368   1.3130   1.3306   1.3587   1.3851   1.4429
   1.4568   1.4835   1.5118   1.5284   1.6019   1.6349   1.6511   1.6813
   1.7127   1.7401   1.7632   1.7822   1.8019   1.8352   1.8628   1.8847
   1.9041   1.9388   1.9650   1.9977   2.0272   2.0540   2.1072   2.1166
   2.1714   2.1921   2.2549   2.2730   2.3209   2.3802   2.4269   2.4482
   2.4974   2.5127   2.5412   2.5842   2.6062   2.6590   2.6817   2.7156
   2.7597   2.7819   2.8649   2.8808   2.8973   2.9354   2.9710   3.0422
   3.0860   3.1263   3.1788   3.2834
     eigenvalues at k+q:
 -35.2833 -35.0638 -34.9022 -34.6644 -34.6296 -34.5787 -34.5637 -34.5167
 -34.4210 -34.4196 -34.1968 -34.1153 -33.9068 -17.5143 -16.9691 -16.8512
 -16.8112 -16.6804 -16.6359 -16.5464 -16.4908 -16.4205 -16.3431 -16.3113
 -16.2966 -16.2691 -16.2420 -16.1930 -16.1275 -16.0707 -16.0509 -16.0400
 -16.0117 -15.9922 -15.9522 -15.9371 -15.9106 -15.8842 -15.8640 -15.8358
 -15.8109 -15.7992 -15.7664 -15.7494 -15.7347 -15.6994 -15.6737 -15.6293
 -15.6106 -15.5895 -15.5697 -15.5580 -15.5482 -15.5325 -15.5187 -15.5017
 -15.4785 -15.4469 -15.4233 -15.4060 -15.3786 -15.3496 -15.3364 -15.3252
 -15.3047 -15.1795 -15.1480 -15.0880 -14.9893 -14.9774 -14.9164 -14.7889
 -13.8985 -13.8362 -13.7966 -13.7119 -13.6677 -13.6254 -13.5489 -13.4016
 -13.3358 -13.3121 -13.2150 -13.1721 -13.0258 -13.0064 -12.9581 -12.9332
 -12.8898 -12.8479 -12.8189 -12.7787 -12.7452 -12.7234 -12.6999 -12.6551
 -12.5768 -12.4959  -5.2314  -5.0143  -4.6821  -4.5945  -4.4509  -4.4046
  -4.3349  -4.1961  -4.0824  -3.9898  -3.9477  -3.9186  -3.8552  -3.8322
  -3.6672  -3.5781  -3.4746  -3.3732  -3.2847  -2.5587  -2.3417  -1.8427
  -1.7399  -1.6927  -1.6410  -1.5528  -1.4550  -1.4282  -1.3781  -1.3403
  -1.2851  -1.2402  -1.1455  -1.0998  -1.0303  -0.9765  -0.8815  -0.7925
  -0.7466  -0.7349  -0.7261  -0.6503  -0.5811  -0.5174  -0.5094  -0.4633
  -0.4159  -0.3677  -0.3584  -0.2966  -0.2407  -0.1697  -0.0725   0.0492
   0.0902   0.1376   0.1764   0.2017   0.2423   0.3081   0.3751   0.4312
   0.4513   0.5263   0.6260   0.6583   0.6999   0.7381   0.7760   0.7995
   0.8371   0.8921   0.9277   0.9572   1.0405   1.0633   1.0858   1.1205
   1.1714   1.2235   1.2383   1.3120   1.3276   1.3624   1.3869   1.4412
   1.4561   1.4822   1.5171   1.5274   1.6008   1.6383   1.6494   1.6837
   1.7138   1.7403   1.7653   1.7832   1.8027   1.8307   1.8630   1.8843
   1.9048   1.9411   1.9650   1.9950   2.0258   2.0592   2.1043   2.1145
   2.1707   2.1955   2.2516   2.2688   2.3223   2.3847   2.4293   2.4509
   2.4971   2.5107   2.5421   2.5875   2.6031   2.6604   2.6841   2.7142
   2.7556   2.7822   2.8642   2.8799   2.8967   2.9321   2.9700   3.0418
   3.0897   3.1273   3.1781   3.2835
     cgsolve_all iterations  73    anorm=    0.70E-07
     cgsolve_all iterations  71    anorm=    0.71E-07
     cgsolve_all iterations  73    anorm=    0.72E-07
     compute_u_kq: q = (    0.0000,    0.0000,    0.0198)
     Rotating WFCS
     ethr =  1.00E-14,  avg # of iterations = 23.0
     eigenvalues at k:
 -35.2833 -35.0638 -34.9022 -34.6644 -34.6296 -34.5787 -34.5638 -34.5167
 -34.4210 -34.4196 -34.1968 -34.1153 -33.9068 -17.5143 -16.9692 -16.8510
 -16.8114 -16.6802 -16.6359 -16.5462 -16.4907 -16.4200 -16.3435 -16.3123
 -16.2965 -16.2694 -16.2417 -16.1926 -16.1271 -16.0695 -16.0510 -16.0414
 -16.0121 -15.9909 -15.9520 -15.9371 -15.9139 -15.8826 -15.8642 -15.8366
 -15.8093 -15.7991 -15.7667 -15.7492 -15.7336 -15.6980 -15.6733 -15.6333
 -15.6112 -15.5895 -15.5726 -15.5582 -15.5499 -15.5329 -15.5176 -15.5023
 -15.4761 -15.4456 -15.4209 -15.4021 -15.3790 -15.3508 -15.3384 -15.3245
 -15.3055 -15.1798 -15.1471 -15.0886 -14.9883 -14.9783 -14.9170 -14.7889
 -13.8936 -13.8377 -13.7950 -13.7143 -13.6697 -13.6256 -13.5514 -13.4036
 -13.3390 -13.3114 -13.2121 -13.1718 -13.0258 -13.0055 -12.9572 -12.9295
 -12.8909 -12.8445 -12.8191 -12.7789 -12.7455 -12.7231 -12.6999 -12.6574
 -12.5783 -12.4961  -5.2313  -5.0146  -4.6816  -4.5952  -4.4497  -4.4046
  -4.3352  -4.1955  -4.0828  -3.9898  -3.9468  -3.9197  -3.8550  -3.8333
  -3.6668  -3.5783  -3.4749  -3.3725  -3.2849  -2.5575  -2.3417  -1.8419
  -1.7407  -1.6931  -1.6392  -1.5524  -1.4560  -1.4317  -1.3775  -1.3386
  -1.2847  -1.2430  -1.1450  -1.0986  -1.0296  -0.9800  -0.8836  -0.7896
  -0.7463  -0.7379  -0.7261  -0.6417  -0.5794  -0.5186  -0.5136  -0.4667
  -0.4134  -0.3722  -0.3593  -0.2941  -0.2409  -0.1709  -0.0670   0.0533
   0.0888   0.1408   0.1741   0.2019   0.2392   0.3071   0.3745   0.4297
   0.4509   0.5290   0.6270   0.6555   0.7019   0.7343   0.7741   0.7995
   0.8388   0.8915   0.9324   0.9634   1.0385   1.0626   1.0851   1.1210
   1.1748   1.2242   1.2368   1.3130   1.3306   1.3587   1.3851   1.4429
   1.4568   1.4835   1.5118   1.5284   1.6019   1.6349   1.6511   1.6813
   1.7127   1.7401   1.7632   1.7822   1.8019   1.8352   1.8628   1.8847
   1.9041   1.9388   1.9650   1.9977   2.0272   2.0540   2.1072   2.1166
   2.1714   2.1921   2.2549   2.2730   2.3209   2.3802   2.4269   2.4482
   2.4974   2.5127   2.5412   2.5842   2.6062   2.6590   2.6817   2.7156
   2.7597   2.7819   2.8649   2.8808   2.8973   2.9354   2.9710   3.0422
   3.0860   3.1263   3.1788   3.2834
     eigenvalues at k+q:
 -35.2833 -35.0638 -34.9022 -34.6644 -34.6296 -34.5787 -34.5637 -34.5167
 -34.4210 -34.4196 -34.1968 -34.1153 -33.9068 -17.5143 -16.9692 -16.8511
 -16.8114 -16.6802 -16.6361 -16.5463 -16.4903 -16.4204 -16.3447 -16.3113
 -16.2964 -16.2691 -16.2407 -16.1935 -16.1275 -16.0688 -16.0522 -16.0413
 -16.0120 -15.9911 -15.9512 -15.9371 -15.9140 -15.8822 -15.8633 -15.8371
 -15.8114 -15.7989 -15.7664 -15.7492 -15.7330 -15.6980 -15.6733 -15.6336
 -15.6116 -15.5897 -15.5724 -15.5586 -15.5494 -15.5332 -15.5171 -15.5011
 -15.4756 -15.4460 -15.4213 -15.4020 -15.3791 -15.3511 -15.3383 -15.3245
 -15.3056 -15.1798 -15.1468 -15.0885 -14.9885 -14.9784 -14.9170 -14.7889
 -13.8931 -13.8390 -13.7943 -13.7140 -13.6695 -13.6255 -13.5512 -13.4039
 -13.3388 -13.3116 -13.2120 -13.1725 -13.0256 -13.0036 -12.9580 -12.9289
 -12.8921 -12.8421 -12.8222 -12.7791 -12.7460 -12.7228 -12.6989 -12.6577
 -12.5784 -12.4962  -5.2314  -5.0146  -4.6816  -4.5952  -4.4497  -4.4046
  -4.3352  -4.1955  -4.0829  -3.9897  -3.9467  -3.9198  -3.8551  -3.8333
  -3.6671  -3.5784  -3.4752  -3.3722  -3.2849  -2.5576  -2.3416  -1.8421
  -1.7393  -1.6914  -1.6413  -1.5525  -1.4579  -1.4297  -1.3782  -1.3388
  -1.2846  -1.2426  -1.1448  -1.0988  -1.0284  -0.9811  -0.8819  -0.7908
  -0.7485  -0.7367  -0.7242  -0.6414  -0.5803  -0.5210  -0.5096  -0.4671
  -0.4141  -0.3708  -0.3575  -0.2986  -0.2403  -0.1726  -0.0663   0.0522
   0.0911   0.1407   0.1757   0.1991   0.2375   0.3073   0.3733   0.4305
   0.4514   0.5274   0.6254   0.6583   0.6998   0.7329   0.7778   0.8000
   0.8373   0.8914   0.9324   0.9650   1.0380   1.0645   1.0850   1.1221
   1.1701   1.2287   1.2356   1.3112   1.3316   1.3591   1.3885   1.4432
   1.4546   1.4864   1.5114   1.5274   1.6049   1.6360   1.6512   1.6818
   1.7107   1.7383   1.7624   1.7814   1.8014   1.8345   1.8619   1.8831
   1.9056   1.9396   1.9643   1.9966   2.0259   2.0538   2.1083   2.1153
   2.1733   2.1930   2.2552   2.2732   2.3203   2.3799   2.4259   2.4481
   2.4967   2.5140   2.5410   2.5835   2.6070   2.6583   2.6830   2.7160
   2.7619   2.7805   2.8649   2.8812   2.8954   2.9344   2.9721   3.0430
   3.0846   3.1273   3.1791   3.2830
     cgsolve_all iterations  73    anorm=    0.70E-07
     cgsolve_all iterations  71    anorm=    0.70E-07
     cgsolve_all iterations  73    anorm=    0.72E-07
     compute_u_kq: q = (    0.0000,    0.0000,   -0.0198)
     Rotating WFCS
     ethr =  1.00E-14,  avg # of iterations = 23.0
     eigenvalues at k:
 -35.2833 -35.0638 -34.9022 -34.6644 -34.6296 -34.5787 -34.5638 -34.5167
 -34.4210 -34.4196 -34.1968 -34.1153 -33.9068 -17.5143 -16.9692 -16.8510
 -16.8114 -16.6802 -16.6359 -16.5462 -16.4907 -16.4200 -16.3435 -16.3123
 -16.2965 -16.2694 -16.2417 -16.1926 -16.1271 -16.0695 -16.0510 -16.0414
 -16.0121 -15.9909 -15.9520 -15.9371 -15.9139 -15.8826 -15.8642 -15.8366
 -15.8093 -15.7991 -15.7667 -15.7492 -15.7336 -15.6980 -15.6733 -15.6333
 -15.6112 -15.5895 -15.5726 -15.5582 -15.5499 -15.5329 -15.5176 -15.5023
 -15.4761 -15.4456 -15.4209 -15.4021 -15.3790 -15.3508 -15.3384 -15.3245
 -15.3055 -15.1798 -15.1471 -15.0886 -14.9883 -14.9783 -14.9170 -14.7889
 -13.8936 -13.8377 -13.7950 -13.7143 -13.6697 -13.6256 -13.5514 -13.4036
 -13.3390 -13.3114 -13.2121 -13.1718 -13.0258 -13.0055 -12.9572 -12.9295
 -12.8909 -12.8445 -12.8191 -12.7789 -12.7455 -12.7231 -12.6999 -12.6574
 -12.5783 -12.4961  -5.2313  -5.0146  -4.6816  -4.5952  -4.4497  -4.4046
  -4.3352  -4.1955  -4.0828  -3.9898  -3.9468  -3.9197  -3.8550  -3.8333
  -3.6668  -3.5783  -3.4749  -3.3725  -3.2849  -2.5575  -2.3417  -1.8419
  -1.7407  -1.6931  -1.6392  -1.5524  -1.4560  -1.4317  -1.3775  -1.3386
  -1.2847  -1.2430  -1.1450  -1.0986  -1.0296  -0.9800  -0.8836  -0.7896
  -0.7463  -0.7379  -0.7261  -0.6417  -0.5794  -0.5186  -0.5136  -0.4667
  -0.4134  -0.3722  -0.3593  -0.2941  -0.2409  -0.1709  -0.0670   0.0533
   0.0888   0.1408   0.1741   0.2019   0.2392   0.3071   0.3745   0.4297
   0.4509   0.5290   0.6270   0.6555   0.7019   0.7343   0.7741   0.7995
   0.8388   0.8915   0.9324   0.9634   1.0385   1.0626   1.0851   1.1210
   1.1748   1.2242   1.2368   1.3130   1.3306   1.3587   1.3851   1.4429
   1.4568   1.4835   1.5118   1.5284   1.6019   1.6349   1.6511   1.6813
   1.7127   1.7401   1.7632   1.7822   1.8019   1.8352   1.8628   1.8847
   1.9041   1.9388   1.9650   1.9977   2.0272   2.0540   2.1072   2.1166
   2.1714   2.1921   2.2549   2.2730   2.3209   2.3802   2.4269   2.4482
   2.4974   2.5127   2.5412   2.5842   2.6062   2.6590   2.6817   2.7156
   2.7597   2.7819   2.8649   2.8808   2.8973   2.9354   2.9710   3.0422
   3.0860   3.1263   3.1788   3.2834
     eigenvalues at k+q:
 -35.2833 -35.0638 -34.9022 -34.6644 -34.6296 -34.5787 -34.5637 -34.5167
 -34.4210 -34.4196 -34.1968 -34.1153 -33.9068 -17.5143 -16.9692 -16.8510
 -16.8114 -16.6802 -16.6357 -16.5463 -16.4912 -16.4198 -16.3419 -16.3133
 -16.2966 -16.2697 -16.2429 -16.1919 -16.1268 -16.0704 -16.0497 -16.0413
 -16.0122 -15.9909 -15.9524 -15.9371 -15.9136 -15.8828 -15.8649 -15.8361
 -15.8075 -15.7997 -15.7673 -15.7491 -15.7339 -15.6980 -15.6732 -15.6327
 -15.6107 -15.5893 -15.5731 -15.5576 -15.5505 -15.5325 -15.5182 -15.5034
 -15.4767 -15.4452 -15.4203 -15.4022 -15.3789 -15.3507 -15.3384 -15.3245
 -15.3055 -15.1798 -15.1473 -15.0886 -14.9882 -14.9782 -14.9170 -14.7889
 -13.8942 -13.8366 -13.7957 -13.7143 -13.6700 -13.6256 -13.5516 -13.4034
 -13.3392 -13.3112 -13.2122 -13.1712 -13.0259 -13.0071 -12.9564 -12.9299
 -12.8897 -12.8469 -12.8162 -12.7786 -12.7450 -12.7235 -12.7012 -12.6568
 -12.5782 -12.4960  -5.2314  -5.0147  -4.6816  -4.5953  -4.4496  -4.4046
  -4.3353  -4.1955  -4.0829  -3.9898  -3.9469  -3.9198  -3.8549  -3.8333
  -3.6666  -3.5783  -3.4747  -3.3729  -3.2850  -2.5575  -2.3418  -1.8416
  -1.7421  -1.6948  -1.6372  -1.5522  -1.4542  -1.4334  -1.3769  -1.3386
  -1.2849  -1.2432  -1.1452  -1.0987  -1.0304  -0.9790  -0.8846  -0.7887
  -0.7451  -0.7385  -0.7274  -0.6421  -0.5789  -0.5213  -0.5127  -0.4663
  -0.4129  -0.3744  -0.3601  -0.2895  -0.2414  -0.1697  -0.0675   0.0541
   0.0868   0.1406   0.1728   0.2051   0.2406   0.3074   0.3750   0.4284
   0.4507   0.5309   0.6287   0.6525   0.7037   0.7359   0.7708   0.7987
   0.8406   0.8913   0.9316   0.9630   1.0384   1.0609   1.0851   1.1203
   1.1798   1.2195   1.2379   1.3149   1.3294   1.3580   1.3817   1.4423
   1.4594   1.4803   1.5122   1.5294   1.5988   1.6340   1.6510   1.6810
   1.7143   1.7413   1.7651   1.7826   1.8026   1.8354   1.8639   1.8862
   1.9030   1.9381   1.9656   1.9988   2.0285   2.0541   2.1057   2.1178
   2.1698   2.1914   2.2544   2.2727   2.3215   2.3806   2.4277   2.4480
   2.4978   2.5117   2.5416   2.5855   2.6055   2.6598   2.6804   2.7155
   2.7576   2.7831   2.8642   2.8804   2.8989   2.9368   2.9697   3.0414
   3.0875   3.1255   3.1786   3.2838
     cgsolve_all iterations  73    anorm=    0.70E-07
     cgsolve_all iterations  71    anorm=    0.69E-07
     cgsolve_all iterations  73    anorm=    0.72E-07

     k-point #    4 of     4      pool #  1    cpu time:   13946.9
     compute_u_kq: q = (    0.0000,    0.0000,    0.0000)
     Rotating WFCS
     ethr =  1.00E-14,  avg # of iterations =  5.0
     eigenvalues at k:
 -35.2833 -35.0638 -34.9022 -34.6644 -34.6296 -34.5787 -34.5638 -34.5167
 -34.4210 -34.4196 -34.1968 -34.1153 -33.9068 -17.5143 -16.9695 -16.8507
 -16.8113 -16.6814 -16.6321 -16.5508 -16.4904 -16.4231 -16.3287 -16.3137
 -16.2930 -16.2672 -16.2563 -16.1952 -16.1285 -16.0760 -16.0510 -16.0313
 -16.0101 -16.0014 -15.9406 -15.9343 -15.9085 -15.8821 -15.8615 -15.8356
 -15.8244 -15.8032 -15.7760 -15.7464 -15.7255 -15.6973 -15.6710 -15.6293
 -15.6067 -15.5884 -15.5762 -15.5672 -15.5493 -15.5308 -15.5191 -15.5002
 -15.4816 -15.4456 -15.4135 -15.4046 -15.3780 -15.3529 -15.3360 -15.3231
 -15.3071 -15.1804 -15.1474 -15.0885 -14.9883 -14.9782 -14.9169 -14.7890
 -13.8955 -13.8402 -13.7951 -13.7061 -13.6720 -13.6246 -13.5517 -13.4073
 -13.3385 -13.3120 -13.2103 -13.1747 -13.0248 -13.0009 -12.9581 -12.9228
 -12.8907 -12.8599 -12.8131 -12.7781 -12.7474 -12.7224 -12.7077 -12.6474
 -12.5786 -12.4972  -5.2313  -5.0148  -4.6816  -4.5953  -4.4493  -4.4041
  -4.3359  -4.1941  -4.0828  -3.9898  -3.9456  -3.9247  -3.8530  -3.8345
  -3.6647  -3.5789  -3.4754  -3.3719  -3.2854  -2.5571  -2.3424  -1.8435
  -1.7392  -1.6980  -1.6365  -1.5465  -1.4627  -1.4166  -1.3828  -1.3482
  -1.2854  -1.2395  -1.1437  -1.1064  -1.0170  -0.9784  -0.8650  -0.7986
  -0.7660  -0.7391  -0.7033  -0.6367  -0.6142  -0.5300  -0.4998  -0.4697
  -0.4180  -0.3746  -0.3531  -0.2844  -0.2329  -0.1841  -0.0616   0.0452
   0.0918   0.1375   0.1741   0.2129   0.2377   0.3269   0.3544   0.4204
   0.4524   0.5386   0.6229   0.6499   0.6968   0.7473   0.7749   0.7939
   0.8516   0.8876   0.9181   0.9949   1.0271   1.0654   1.0825   1.1319
   1.1613   1.2202   1.2596   1.3028   1.3274   1.3601   1.3822   1.4226
   1.4644   1.4855   1.5208   1.5247   1.6035   1.6376   1.6477   1.6764
   1.7093   1.7355   1.7788   1.7854   1.7946   1.8298   1.8595   1.8897
   1.9036   1.9405   1.9595   2.0041   2.0281   2.0463   2.0971   2.1175
   2.1810   2.2044   2.2448   2.2706   2.3219   2.3802   2.4234   2.4413
   2.4926   2.5183   2.5461   2.5887   2.6126   2.6597   2.6854   2.7216
   2.7593   2.7864   2.8376   2.8763   2.8958   2.9441   2.9719   3.0437
   3.0897   3.1304   3.1794   3.2799
     eigenvalues at k+q:
 -35.2833 -35.0638 -34.9022 -34.6644 -34.6296 -34.5787 -34.5637 -34.5167
 -34.4210 -34.4196 -34.1968 -34.1153 -33.9068 -17.5143 -16.9695 -16.8507
 -16.8113 -16.6814 -16.6321 -16.5508 -16.4904 -16.4231 -16.3287 -16.3137
 -16.2930 -16.2672 -16.2563 -16.1952 -16.1285 -16.0760 -16.0510 -16.0313
 -16.0101 -16.0014 -15.9406 -15.9343 -15.9085 -15.8821 -15.8615 -15.8356
 -15.8244 -15.8032 -15.7760 -15.7464 -15.7255 -15.6973 -15.6710 -15.6293
 -15.6067 -15.5884 -15.5762 -15.5672 -15.5493 -15.5308 -15.5191 -15.5002
 -15.4816 -15.4456 -15.4135 -15.4045 -15.3780 -15.3529 -15.3360 -15.3231
 -15.3071 -15.1804 -15.1474 -15.0885 -14.9883 -14.9782 -14.9169 -14.7890
 -13.8955 -13.8402 -13.7951 -13.7061 -13.6720 -13.6246 -13.5517 -13.4073
 -13.3385 -13.3120 -13.2103 -13.1747 -13.0248 -13.0009 -12.9581 -12.9228
 -12.8907 -12.8599 -12.8131 -12.7781 -12.7474 -12.7224 -12.7077 -12.6474
 -12.5786 -12.4972  -5.2314  -5.0148  -4.6816  -4.5953  -4.4493  -4.4042
  -4.3359  -4.1941  -4.0828  -3.9898  -3.9456  -3.9247  -3.8530  -3.8346
  -3.6647  -3.5789  -3.4754  -3.3719  -3.2854  -2.5571  -2.3424  -1.8435
  -1.7392  -1.6980  -1.6365  -1.5465  -1.4627  -1.4166  -1.3828  -1.3482
  -1.2854  -1.2395  -1.1437  -1.1065  -1.0170  -0.9784  -0.8650  -0.7987
  -0.7660  -0.7391  -0.7033  -0.6367  -0.6142  -0.5300  -0.4998  -0.4697
  -0.4180  -0.3746  -0.3531  -0.2844  -0.2329  -0.1841  -0.0616   0.0452
   0.0918   0.1375   0.1741   0.2129   0.2377   0.3269   0.3544   0.4204
   0.4524   0.5386   0.6229   0.6499   0.6968   0.7473   0.7749   0.7939
   0.8516   0.8876   0.9181   0.9949   1.0271   1.0654   1.0825   1.1319
   1.1613   1.2202   1.2596   1.3028   1.3274   1.3601   1.3822   1.4226
   1.4644   1.4855   1.5208   1.5247   1.6035   1.6376   1.6477   1.6764
   1.7093   1.7355   1.7788   1.7854   1.7946   1.8298   1.8595   1.8897
   1.9036   1.9405   1.9595   2.0041   2.0281   2.0463   2.0971   2.1175
   2.1810   2.2044   2.2448   2.2706   2.3219   2.3802   2.4234   2.4413
   2.4926   2.5183   2.5461   2.5887   2.6126   2.6597   2.6854   2.7216
   2.7593   2.7864   2.8376   2.8763   2.8958   2.9441   2.9719   3.0437
   3.0897   3.1304   3.1794   3.2798
     cgsolve_all iterations  67    anorm=    0.76E-07
PARA_AUG  1     -24.8271063         1.4768903         0.0046089
     cgsolve_all iterations  68    anorm=    0.75E-07
PARA_AUG  2       1.4710478       -24.2615103         0.3253069
     cgsolve_all iterations  66    anorm=    0.74E-07
PARA_AUG  3       0.0270878         0.3241248       -26.4470648
     cgsolve_all iterations  73    anorm=    0.71E-07
     cgsolve_all iterations  73    anorm=    0.70E-07
     cgsolve_all iterations  73    anorm=    0.70E-07
     compute_u_kq: q = (    0.0198,    0.0000,    0.0000)
     Rotating WFCS
     ethr =  1.00E-14,  avg # of iterations = 23.0
     eigenvalues at k:
 -35.2833 -35.0638 -34.9022 -34.6644 -34.6296 -34.5787 -34.5638 -34.5167
 -34.4210 -34.4196 -34.1968 -34.1153 -33.9068 -17.5143 -16.9695 -16.8507
 -16.8113 -16.6814 -16.6321 -16.5508 -16.4904 -16.4231 -16.3287 -16.3137
 -16.2930 -16.2672 -16.2563 -16.1952 -16.1285 -16.0760 -16.0510 -16.0313
 -16.0101 -16.0014 -15.9406 -15.9343 -15.9085 -15.8821 -15.8615 -15.8356
 -15.8244 -15.8032 -15.7760 -15.7464 -15.7255 -15.6973 -15.6710 -15.6293
 -15.6067 -15.5884 -15.5762 -15.5672 -15.5493 -15.5308 -15.5191 -15.5002
 -15.4816 -15.4456 -15.4135 -15.4046 -15.3780 -15.3529 -15.3360 -15.3231
 -15.3071 -15.1804 -15.1474 -15.0885 -14.9883 -14.9782 -14.9169 -14.7890
 -13.8955 -13.8402 -13.7951 -13.7061 -13.6720 -13.6246 -13.5517 -13.4073
 -13.3385 -13.3120 -13.2103 -13.1747 -13.0248 -13.0009 -12.9581 -12.9228
 -12.8907 -12.8599 -12.8131 -12.7781 -12.7474 -12.7224 -12.7077 -12.6474
 -12.5786 -12.4972  -5.2313  -5.0148  -4.6816  -4.5953  -4.4493  -4.4041
  -4.3359  -4.1941  -4.0828  -3.9898  -3.9456  -3.9247  -3.8530  -3.8345
  -3.6647  -3.5789  -3.4754  -3.3719  -3.2854  -2.5571  -2.3424  -1.8435
  -1.7392  -1.6980  -1.6365  -1.5465  -1.4627  -1.4166  -1.3828  -1.3482
  -1.2854  -1.2395  -1.1437  -1.1064  -1.0170  -0.9784  -0.8650  -0.7986
  -0.7660  -0.7391  -0.7033  -0.6367  -0.6142  -0.5300  -0.4998  -0.4697
  -0.4180  -0.3746  -0.3531  -0.2844  -0.2329  -0.1841  -0.0616   0.0452
   0.0918   0.1375   0.1741   0.2129   0.2377   0.3269   0.3544   0.4204
   0.4524   0.5386   0.6229   0.6499   0.6968   0.7473   0.7749   0.7939
   0.8516   0.8876   0.9181   0.9949   1.0271   1.0654   1.0825   1.1319
   1.1613   1.2202   1.2596   1.3028   1.3274   1.3601   1.3822   1.4226
   1.4644   1.4855   1.5208   1.5247   1.6035   1.6376   1.6477   1.6764
   1.7093   1.7355   1.7788   1.7854   1.7946   1.8298   1.8595   1.8897
   1.9036   1.9405   1.9595   2.0041   2.0281   2.0463   2.0971   2.1175
   2.1810   2.2044   2.2448   2.2706   2.3219   2.3802   2.4234   2.4413
   2.4926   2.5183   2.5461   2.5887   2.6126   2.6597   2.6854   2.7216
   2.7593   2.7864   2.8376   2.8763   2.8958   2.9441   2.9719   3.0437
   3.0897   3.1304   3.1794   3.2799
     eigenvalues at k+q:
 -35.2833 -35.0638 -34.9022 -34.6644 -34.6296 -34.5787 -34.5637 -34.5167
 -34.4210 -34.4196 -34.1968 -34.1153 -33.9068 -17.5143 -16.9724 -16.8532
 -16.8118 -16.6843 -16.6329 -16.5514 -16.4901 -16.4232 -16.3260 -16.3120
 -16.2913 -16.2691 -16.2556 -16.1973 -16.1281 -16.0783 -16.0537 -16.0324
 -16.0111 -16.0026 -15.9436 -15.9338 -15.9078 -15.8844 -15.8621 -15.8366
 -15.8251 -15.8039 -15.7765 -15.7457 -15.7233 -15.6981 -15.6709 -15.6292
 -15.6036 -15.5868 -15.5754 -15.5633 -15.5457 -15.5291 -15.5197 -15.4997
 -15.4812 -15.4460 -15.4153 -15.4080 -15.3782 -15.3526 -15.3349 -15.3228
 -15.3069 -15.1791 -15.1437 -15.0871 -14.9865 -14.9772 -14.9156 -14.7867
 -13.8887 -13.8344 -13.7874 -13.6970 -13.6671 -13.6153 -13.5496 -13.4000
 -13.3351 -13.3076 -13.2244 -13.1757 -13.0257 -13.0064 -12.9618 -12.9227
 -12.8930 -12.8606 -12.8132 -12.7800 -12.7516 -12.7248 -12.7124 -12.6514
 -12.5926 -12.5104  -5.2317  -5.0148  -4.6831  -4.5922  -4.4495  -4.4049
  -4.3390  -4.1923  -4.0817  -3.9890  -3.9400  -3.9236  -3.8535  -3.8339
  -3.6680  -3.5780  -3.4745  -3.3712  -3.2845  -2.5588  -2.3425  -1.8285
  -1.7352  -1.6929  -1.6317  -1.5391  -1.4558  -1.4064  -1.3804  -1.3447
  -1.2788  -1.2407  -1.1434  -1.1074  -1.0201  -0.9780  -0.8677  -0.7973
  -0.7733  -0.7400  -0.7063  -0.6358  -0.6127  -0.5321  -0.5002  -0.4730
  -0.4192  -0.3724  -0.3570  -0.2891  -0.2371  -0.1803  -0.0681   0.0463
   0.0925   0.1397   0.1773   0.2143   0.2358   0.3266   0.3558   0.4148
   0.4545   0.5384   0.6236   0.6472   0.6908   0.7440   0.7760   0.7912
   0.8470   0.8798   0.9165   0.9897   1.0188   1.0619   1.0789   1.1308
   1.1618   1.2172   1.2571   1.3014   1.3287   1.3579   1.3793   1.4225
   1.4673   1.4843   1.5168   1.5218   1.6015   1.6372   1.6473   1.6738
   1.7066   1.7328   1.7788   1.7841   1.7954   1.8264   1.8588   1.8887
   1.9006   1.9411   1.9603   2.0062   2.0284   2.0494   2.0946   2.1162
   2.1800   2.2023   2.2464   2.2706   2.3209   2.3831   2.4260   2.4420
   2.4934   2.5178   2.5479   2.5945   2.6149   2.6588   2.6908   2.7252
   2.7594   2.7860   2.8411   2.8761   2.8968   2.9431   2.9728   3.0430
   3.0899   3.1319   3.1779   3.2794
     cgsolve_all iterations  73    anorm=    0.71E-07
     cgsolve_all iterations  73    anorm=    0.70E-07
     cgsolve_all iterations  73    anorm=    0.70E-07
     compute_u_kq: q = (   -0.0198,    0.0000,    0.0000)
     Rotating WFCS
     ethr =  1.00E-14,  avg # of iterations = 23.0
     eigenvalues at k:
 -35.2833 -35.0638 -34.9022 -34.6644 -34.6296 -34.5787 -34.5638 -34.5167
 -34.4210 -34.4196 -34.1968 -34.1153 -33.9068 -17.5143 -16.9695 -16.8507
 -16.8113 -16.6814 -16.6321 -16.5508 -16.4904 -16.4231 -16.3287 -16.3137
 -16.2930 -16.2672 -16.2563 -16.1952 -16.1285 -16.0760 -16.0510 -16.0313
 -16.0101 -16.0014 -15.9406 -15.9343 -15.9085 -15.8821 -15.8615 -15.8356
 -15.8244 -15.8032 -15.7760 -15.7464 -15.7255 -15.6973 -15.6710 -15.6293
 -15.6067 -15.5884 -15.5762 -15.5672 -15.5493 -15.5308 -15.5191 -15.5002
 -15.4816 -15.4456 -15.4135 -15.4046 -15.3780 -15.3529 -15.3360 -15.3231
 -15.3071 -15.1804 -15.1474 -15.0885 -14.9883 -14.9782 -14.9169 -14.7890
 -13.8955 -13.8402 -13.7951 -13.7061 -13.6720 -13.6246 -13.5517 -13.4073
 -13.3385 -13.3120 -13.2103 -13.1747 -13.0248 -13.0009 -12.9581 -12.9228
 -12.8907 -12.8599 -12.8131 -12.7781 -12.7474 -12.7224 -12.7077 -12.6474
 -12.5786 -12.4972  -5.2313  -5.0148  -4.6816  -4.5953  -4.4493  -4.4041
  -4.3359  -4.1941  -4.0828  -3.9898  -3.9456  -3.9247  -3.8530  -3.8345
  -3.6647  -3.5789  -3.4754  -3.3719  -3.2854  -2.5571  -2.3424  -1.8435
  -1.7392  -1.6980  -1.6365  -1.5465  -1.4627  -1.4166  -1.3828  -1.3482
  -1.2854  -1.2395  -1.1437  -1.1064  -1.0170  -0.9784  -0.8650  -0.7986
  -0.7660  -0.7391  -0.7033  -0.6367  -0.6142  -0.5300  -0.4998  -0.4697
  -0.4180  -0.3746  -0.3531  -0.2844  -0.2329  -0.1841  -0.0616   0.0452
   0.0918   0.1375   0.1741   0.2129   0.2377   0.3269   0.3544   0.4204
   0.4524   0.5386   0.6229   0.6499   0.6968   0.7473   0.7749   0.7939
   0.8516   0.8876   0.9181   0.9949   1.0271   1.0654   1.0825   1.1319
   1.1613   1.2202   1.2596   1.3028   1.3274   1.3601   1.3822   1.4226
   1.4644   1.4855   1.5208   1.5247   1.6035   1.6376   1.6477   1.6764
   1.7093   1.7355   1.7788   1.7854   1.7946   1.8298   1.8595   1.8897
   1.9036   1.9405   1.9595   2.0041   2.0281   2.0463   2.0971   2.1175
   2.1810   2.2044   2.2448   2.2706   2.3219   2.3802   2.4234   2.4413
   2.4926   2.5183   2.5461   2.5887   2.6126   2.6597   2.6854   2.7216
   2.7593   2.7864   2.8376   2.8763   2.8958   2.9441   2.9719   3.0437
   3.0897   3.1304   3.1794   3.2799
     eigenvalues at k+q:
 -35.2833 -35.0638 -34.9022 -34.6644 -34.6296 -34.5787 -34.5638 -34.5167
 -34.4210 -34.4196 -34.1968 -34.1153 -33.9068 -17.5143 -16.9667 -16.8482
 -16.8108 -16.6784 -16.6313 -16.5502 -16.4906 -16.4232 -16.3317 -16.3159
 -16.2950 -16.2651 -16.2559 -16.1930 -16.1289 -16.0743 -16.0481 -16.0302
 -16.0090 -15.9996 -15.9390 -15.9339 -15.9091 -15.8800 -15.8610 -15.8348
 -15.8239 -15.8020 -15.7754 -15.7469 -15.7278 -15.6965 -15.6710 -15.6298
 -15.6100 -15.5910 -15.5769 -15.5704 -15.5527 -15.5323 -15.5182 -15.5008
 -15.4818 -15.4451 -15.4119 -15.4012 -15.3781 -15.3528 -15.3370 -15.3232
 -15.3072 -15.1819 -15.1513 -15.0900 -14.9903 -14.9793 -14.9181 -14.7912
 -13.9028 -13.8454 -13.8024 -13.7156 -13.6763 -13.6333 -13.5538 -13.4141
 -13.3420 -13.3162 -13.1984 -13.1721 -13.0239 -12.9954 -12.9546 -12.9225
 -12.8889 -12.8590 -12.8133 -12.7763 -12.7441 -12.7199 -12.7027 -12.6428
 -12.5652 -12.4843  -5.2310  -5.0148  -4.6800  -4.5984  -4.4492  -4.4034
  -4.3326  -4.1959  -4.0840  -3.9904  -3.9515  -3.9258  -3.8526  -3.8348
  -3.6613  -3.5798  -3.4765  -3.3725  -3.2864  -2.5553  -2.3424  -1.8588
  -1.7434  -1.7031  -1.6417  -1.5533  -1.4698  -1.4261  -1.3846  -1.3517
  -1.2916  -1.2382  -1.1441  -1.1053  -1.0151  -0.9784  -0.8622  -0.8001
  -0.7582  -0.7384  -0.6999  -0.6383  -0.6148  -0.5291  -0.4994  -0.4663
  -0.4170  -0.3770  -0.3494  -0.2794  -0.2277  -0.1879  -0.0551   0.0430
   0.0912   0.1352   0.1710   0.2110   0.2403   0.3265   0.3536   0.4247
   0.4520   0.5392   0.6214   0.6533   0.7031   0.7496   0.7738   0.7969
   0.8558   0.8960   0.9195   0.9997   1.0350   1.0676   1.0872   1.1335
   1.1619   1.2229   1.2628   1.3034   1.3265   1.3631   1.3844   1.4227
   1.4604   1.4864   1.5225   1.5297   1.6051   1.6359   1.6498   1.6791
   1.7121   1.7381   1.7788   1.7872   1.7947   1.8328   1.8604   1.8901
   1.9073   1.9397   1.9590   2.0010   2.0272   2.0449   2.0999   2.1188
   2.1823   2.2061   2.2433   2.2704   2.3230   2.3771   2.4201   2.4406
   2.4916   2.5193   2.5445   2.5826   2.6109   2.6606   2.6812   2.7172
   2.7600   2.7866   2.8337   2.8763   2.8954   2.9452   2.9709   3.0445
   3.0892   3.1287   3.1804   3.2804
     cgsolve_all iterations  73    anorm=    0.73E-07
     cgsolve_all iterations  73    anorm=    0.70E-07
     cgsolve_all iterations  73    anorm=    0.70E-07
     compute_u_kq: q = (    0.0000,    0.0198,    0.0000)
     Rotating WFCS
     ethr =  1.00E-14,  avg # of iterations = 23.0
     eigenvalues at k:
 -35.2833 -35.0638 -34.9022 -34.6644 -34.6296 -34.5787 -34.5638 -34.5167
 -34.4210 -34.4196 -34.1968 -34.1153 -33.9068 -17.5143 -16.9695 -16.8507
 -16.8113 -16.6814 -16.6321 -16.5508 -16.4904 -16.4231 -16.3287 -16.3137
 -16.2930 -16.2672 -16.2563 -16.1952 -16.1285 -16.0760 -16.0510 -16.0313
 -16.0101 -16.0014 -15.9406 -15.9343 -15.9085 -15.8821 -15.8615 -15.8356
 -15.8244 -15.8032 -15.7760 -15.7464 -15.7255 -15.6973 -15.6710 -15.6293
 -15.6067 -15.5884 -15.5762 -15.5672 -15.5493 -15.5308 -15.5191 -15.5002
 -15.4816 -15.4456 -15.4135 -15.4046 -15.3780 -15.3529 -15.3360 -15.3231
 -15.3071 -15.1804 -15.1474 -15.0885 -14.9883 -14.9782 -14.9169 -14.7890
 -13.8955 -13.8402 -13.7951 -13.7061 -13.6720 -13.6246 -13.5517 -13.4073
 -13.3385 -13.3120 -13.2103 -13.1747 -13.0248 -13.0009 -12.9581 -12.9228
 -12.8907 -12.8599 -12.8131 -12.7781 -12.7474 -12.7224 -12.7077 -12.6474
 -12.5786 -12.4972  -5.2313  -5.0148  -4.6816  -4.5953  -4.4493  -4.4041
  -4.3359  -4.1941  -4.0828  -3.9898  -3.9456  -3.9247  -3.8530  -3.8345
  -3.6647  -3.5789  -3.4754  -3.3719  -3.2854  -2.5571  -2.3424  -1.8435
  -1.7392  -1.6980  -1.6365  -1.5465  -1.4627  -1.4166  -1.3828  -1.3482
  -1.2854  -1.2395  -1.1437  -1.1064  -1.0170  -0.9784  -0.8650  -0.7986
  -0.7660  -0.7391  -0.7033  -0.6367  -0.6142  -0.5300  -0.4998  -0.4697
  -0.4180  -0.3746  -0.3531  -0.2844  -0.2329  -0.1841  -0.0616   0.0452
   0.0918   0.1375   0.1741   0.2129   0.2377   0.3269   0.3544   0.4204
   0.4524   0.5386   0.6229   0.6499   0.6968   0.7473   0.7749   0.7939
   0.8516   0.8876   0.9181   0.9949   1.0271   1.0654   1.0825   1.1319
   1.1613   1.2202   1.2596   1.3028   1.3274   1.3601   1.3822   1.4226
   1.4644   1.4855   1.5208   1.5247   1.6035   1.6376   1.6477   1.6764
   1.7093   1.7355   1.7788   1.7854   1.7946   1.8298   1.8595   1.8897
   1.9036   1.9405   1.9595   2.0041   2.0281   2.0463   2.0971   2.1175
   2.1810   2.2044   2.2448   2.2706   2.3219   2.3802   2.4234   2.4413
   2.4926   2.5183   2.5461   2.5887   2.6126   2.6597   2.6854   2.7216
   2.7593   2.7864   2.8376   2.8763   2.8958   2.9441   2.9719   3.0437
   3.0897   3.1304   3.1794   3.2799
     eigenvalues at k+q:
 -35.2833 -35.0638 -34.9022 -34.6644 -34.6296 -34.5787 -34.5637 -34.5167
 -34.4210 -34.4196 -34.1968 -34.1153 -33.9068 -17.5143 -16.9696 -16.8506
 -16.8114 -16.6812 -16.6322 -16.5506 -16.4905 -16.4236 -16.3285 -16.3140
 -16.2922 -16.2673 -16.2565 -16.1955 -16.1283 -16.0751 -16.0538 -16.0290
 -16.0099 -16.0006 -15.9406 -15.9349 -15.9111 -15.8812 -15.8619 -15.8355
 -15.8230 -15.8031 -15.7747 -15.7465 -15.7251 -15.6966 -15.6703 -15.6320
 -15.6082 -15.5889 -15.5771 -15.5710 -15.5495 -15.5296 -15.5193 -15.4996
 -15.4816 -15.4448 -15.4115 -15.4000 -15.3784 -15.3544 -15.3376 -15.3217
 -15.3077 -15.1809 -15.1457 -15.0892 -14.9874 -14.9787 -14.9176 -14.7890
 -13.8929 -13.8395 -13.7931 -13.7095 -13.6738 -13.6234 -13.5547 -13.4093
 -13.3427 -13.3113 -13.2072 -13.1737 -13.0250 -13.0009 -12.9591 -12.9191
 -12.8899 -12.8572 -12.8109 -12.7777 -12.7473 -12.7233 -12.7082 -12.6491
 -12.5807 -12.4974  -5.2313  -5.0150  -4.6815  -4.5960  -4.4484  -4.4042
  -4.3360  -4.1932  -4.0831  -3.9897  -3.9451  -3.9253  -3.8526  -3.8354
  -3.6646  -3.5791  -3.4764  -3.3710  -3.2854  -2.5565  -2.3425  -1.8413
  -1.7393  -1.6971  -1.6360  -1.5466  -1.4658  -1.4198  -1.3832  -1.3468
  -1.2844  -1.2408  -1.1436  -1.1029  -1.0180  -0.9833  -0.8656  -0.7990
  -0.7660  -0.7408  -0.7005  -0.6340  -0.6084  -0.5336  -0.4991  -0.4709
  -0.4174  -0.3780  -0.3508  -0.2883  -0.2325  -0.1860  -0.0578   0.0489
   0.0943   0.1375   0.1710   0.2109   0.2378   0.3247   0.3512   0.4190
   0.4537   0.5407   0.6232   0.6535   0.6950   0.7410   0.7758   0.7956
   0.8524   0.8865   0.9261   1.0002   1.0262   1.0628   1.0832   1.1300
   1.1638   1.2220   1.2595   1.3079   1.3289   1.3558   1.3820   1.4240
   1.4600   1.4886   1.5207   1.5227   1.6018   1.6355   1.6487   1.6732
   1.7095   1.7359   1.7785   1.7839   1.7926   1.8302   1.8621   1.8888
   1.9039   1.9414   1.9576   2.0063   2.0250   2.0455   2.0982   2.1198
   2.1815   2.2018   2.2445   2.2766   2.3211   2.3756   2.4222   2.4390
   2.4924   2.5203   2.5449   2.5889   2.6118   2.6593   2.6830   2.7215
   2.7654   2.7853   2.8381   2.8770   2.8954   2.9486   2.9718   3.0433
   3.0868   3.1296   3.1799   3.2803
     cgsolve_all iterations  73    anorm=    0.70E-07
     cgsolve_all iterations  73    anorm=    0.71E-07
     cgsolve_all iterations  73    anorm=    0.70E-07
     compute_u_kq: q = (    0.0000,   -0.0198,    0.0000)
     Rotating WFCS
     ethr =  1.00E-14,  avg # of iterations = 23.0
     eigenvalues at k:
 -35.2833 -35.0638 -34.9022 -34.6644 -34.6296 -34.5787 -34.5638 -34.5167
 -34.4210 -34.4196 -34.1968 -34.1153 -33.9068 -17.5143 -16.9695 -16.8507
 -16.8113 -16.6814 -16.6321 -16.5508 -16.4904 -16.4231 -16.3287 -16.3137
 -16.2930 -16.2672 -16.2563 -16.1952 -16.1285 -16.0760 -16.0510 -16.0313
 -16.0101 -16.0014 -15.9406 -15.9343 -15.9085 -15.8821 -15.8615 -15.8356
 -15.8244 -15.8032 -15.7760 -15.7464 -15.7255 -15.6973 -15.6710 -15.6293
 -15.6067 -15.5884 -15.5762 -15.5672 -15.5493 -15.5308 -15.5191 -15.5002
 -15.4816 -15.4456 -15.4135 -15.4046 -15.3780 -15.3529 -15.3360 -15.3231
 -15.3071 -15.1804 -15.1474 -15.0885 -14.9883 -14.9782 -14.9169 -14.7890
 -13.8955 -13.8402 -13.7951 -13.7061 -13.6720 -13.6246 -13.5517 -13.4073
 -13.3385 -13.3120 -13.2103 -13.1747 -13.0248 -13.0009 -12.9581 -12.9228
 -12.8907 -12.8599 -12.8131 -12.7781 -12.7474 -12.7224 -12.7077 -12.6474
 -12.5786 -12.4972  -5.2313  -5.0148  -4.6816  -4.5953  -4.4493  -4.4041
  -4.3359  -4.1941  -4.0828  -3.9898  -3.9456  -3.9247  -3.8530  -3.8345
  -3.6647  -3.5789  -3.4754  -3.3719  -3.2854  -2.5571  -2.3424  -1.8435
  -1.7392  -1.6980  -1.6365  -1.5465  -1.4627  -1.4166  -1.3828  -1.3482
  -1.2854  -1.2395  -1.1437  -1.1064  -1.0170  -0.9784  -0.8650  -0.7986
  -0.7660  -0.7391  -0.7033  -0.6367  -0.6142  -0.5300  -0.4998  -0.4697
  -0.4180  -0.3746  -0.3531  -0.2844  -0.2329  -0.1841  -0.0616   0.0452
   0.0918   0.1375   0.1741   0.2129   0.2377   0.3269   0.3544   0.4204
   0.4524   0.5386   0.6229   0.6499   0.6968   0.7473   0.7749   0.7939
   0.8516   0.8876   0.9181   0.9949   1.0271   1.0654   1.0825   1.1319
   1.1613   1.2202   1.2596   1.3028   1.3274   1.3601   1.3822   1.4226
   1.4644   1.4855   1.5208   1.5247   1.6035   1.6376   1.6477   1.6764
   1.7093   1.7355   1.7788   1.7854   1.7946   1.8298   1.8595   1.8897
   1.9036   1.9405   1.9595   2.0041   2.0281   2.0463   2.0971   2.1175
   2.1810   2.2044   2.2448   2.2706   2.3219   2.3802   2.4234   2.4413
   2.4926   2.5183   2.5461   2.5887   2.6126   2.6597   2.6854   2.7216
   2.7593   2.7864   2.8376   2.8763   2.8958   2.9441   2.9719   3.0437
   3.0897   3.1304   3.1794   3.2799
     eigenvalues at k+q:
 -35.2833 -35.0638 -34.9022 -34.6644 -34.6296 -34.5787 -34.5637 -34.5167
 -34.4210 -34.4196 -34.1968 -34.1153 -33.9068 -17.5143 -16.9694 -16.8509
 -16.8113 -16.6816 -16.6320 -16.5511 -16.4903 -16.4226 -16.3291 -16.3134
 -16.2938 -16.2672 -16.2558 -16.1950 -16.1288 -16.0771 -16.0483 -16.0336
 -16.0112 -16.0004 -15.9410 -15.9336 -15.9056 -15.8832 -15.8610 -15.8357
 -15.8254 -15.8036 -15.7766 -15.7464 -15.7262 -15.6982 -15.6718 -15.6281
 -15.6058 -15.5872 -15.5759 -15.5626 -15.5485 -15.5318 -15.5190 -15.5009
 -15.4817 -15.4467 -15.4158 -15.4094 -15.3778 -15.3515 -15.3342 -15.3239
 -15.3064 -15.1800 -15.1486 -15.0880 -14.9892 -14.9772 -14.9163 -14.7889
 -13.8996 -13.8397 -13.7965 -13.7030 -13.6707 -13.6247 -13.5487 -13.4054
 -13.3351 -13.3130 -13.2133 -13.1755 -13.0246 -13.0016 -12.9572 -12.9259
 -12.8912 -12.8621 -12.8160 -12.7780 -12.7472 -12.7215 -12.7068 -12.6459
 -12.5771 -12.4970  -5.2314  -5.0145  -4.6821  -4.5946  -4.4505  -4.4042
  -4.3357  -4.1947  -4.0823  -3.9899  -3.9465  -3.9234  -3.8532  -3.8336
  -3.6648  -3.5786  -3.4750  -3.3725  -3.2854  -2.5583  -2.3423  -1.8444
  -1.7390  -1.6987  -1.6370  -1.5468  -1.4596  -1.4147  -1.3816  -1.3498
  -1.2863  -1.2379  -1.1439  -1.1098  -1.0162  -0.9746  -0.8643  -0.7980
  -0.7658  -0.7371  -0.7059  -0.6422  -0.6174  -0.5270  -0.5004  -0.4685
  -0.4185  -0.3716  -0.3546  -0.2807  -0.2329  -0.1826  -0.0663   0.0408
   0.0899   0.1383   0.1762   0.2150   0.2375   0.3286   0.3576   0.4225
   0.4513   0.5356   0.6224   0.6471   0.6991   0.7525   0.7744   0.7916
   0.8512   0.8873   0.9135   0.9888   1.0288   1.0668   1.0835   1.1340
   1.1589   1.2185   1.2600   1.2977   1.3259   1.3641   1.3835   1.4210
   1.4667   1.4822   1.5201   1.5291   1.6053   1.6385   1.6465   1.6803
   1.7096   1.7351   1.7789   1.7873   1.7956   1.8297   1.8563   1.8898
   1.9040   1.9392   1.9617   2.0012   2.0268   2.0506   2.0962   2.1151
   2.1806   2.2071   2.2449   2.2662   2.3224   2.3847   2.4247   2.4435
   2.4922   2.5170   2.5476   2.5865   2.6155   2.6607   2.6875   2.7208
   2.7536   2.7875   2.8364   2.8750   2.8951   2.9407   2.9716   3.0443
   3.0929   3.1313   3.1787   3.2795
     cgsolve_all iterations  73    anorm=    0.71E-07
     cgsolve_all iterations  73    anorm=    0.71E-07
     cgsolve_all iterations  73    anorm=    0.70E-07
     compute_u_kq: q = (    0.0000,    0.0000,    0.0198)
     Rotating WFCS
     ethr =  1.00E-14,  avg # of iterations = 23.0
     eigenvalues at k:
 -35.2833 -35.0638 -34.9022 -34.6644 -34.6296 -34.5787 -34.5638 -34.5167
 -34.4210 -34.4196 -34.1968 -34.1153 -33.9068 -17.5143 -16.9695 -16.8507
 -16.8113 -16.6814 -16.6321 -16.5508 -16.4904 -16.4231 -16.3287 -16.3137
 -16.2930 -16.2672 -16.2563 -16.1952 -16.1285 -16.0760 -16.0510 -16.0313
 -16.0101 -16.0014 -15.9406 -15.9343 -15.9085 -15.8821 -15.8615 -15.8356
 -15.8244 -15.8032 -15.7760 -15.7464 -15.7255 -15.6973 -15.6710 -15.6293
 -15.6067 -15.5884 -15.5762 -15.5672 -15.5493 -15.5308 -15.5191 -15.5002
 -15.4816 -15.4456 -15.4135 -15.4046 -15.3780 -15.3529 -15.3360 -15.3231
 -15.3071 -15.1804 -15.1474 -15.0885 -14.9883 -14.9782 -14.9169 -14.7890
 -13.8955 -13.8402 -13.7951 -13.7061 -13.6720 -13.6246 -13.5517 -13.4073
 -13.3385 -13.3120 -13.2103 -13.1747 -13.0248 -13.0009 -12.9581 -12.9228
 -12.8907 -12.8599 -12.8131 -12.7781 -12.7474 -12.7224 -12.7077 -12.6474
 -12.5786 -12.4972  -5.2313  -5.0148  -4.6816  -4.5953  -4.4493  -4.4041
  -4.3359  -4.1941  -4.0828  -3.9898  -3.9456  -3.9247  -3.8530  -3.8345
  -3.6647  -3.5789  -3.4754  -3.3719  -3.2854  -2.5571  -2.3424  -1.8435
  -1.7392  -1.6980  -1.6365  -1.5465  -1.4627  -1.4166  -1.3828  -1.3482
  -1.2854  -1.2395  -1.1437  -1.1064  -1.0170  -0.9784  -0.8650  -0.7986
  -0.7660  -0.7391  -0.7033  -0.6367  -0.6142  -0.5300  -0.4998  -0.4697
  -0.4180  -0.3746  -0.3531  -0.2844  -0.2329  -0.1841  -0.0616   0.0452
   0.0918   0.1375   0.1741   0.2129   0.2377   0.3269   0.3544   0.4204
   0.4524   0.5386   0.6229   0.6499   0.6968   0.7473   0.7749   0.7939
   0.8516   0.8876   0.9181   0.9949   1.0271   1.0654   1.0825   1.1319
   1.1613   1.2202   1.2596   1.3028   1.3274   1.3601   1.3822   1.4226
   1.4644   1.4855   1.5208   1.5247   1.6035   1.6376   1.6477   1.6764
   1.7093   1.7355   1.7788   1.7854   1.7946   1.8298   1.8595   1.8897
   1.9036   1.9405   1.9595   2.0041   2.0281   2.0463   2.0971   2.1175
   2.1810   2.2044   2.2448   2.2706   2.3219   2.3802   2.4234   2.4413
   2.4926   2.5183   2.5461   2.5887   2.6126   2.6597   2.6854   2.7216
   2.7593   2.7864   2.8376   2.8763   2.8958   2.9441   2.9719   3.0437
   3.0897   3.1304   3.1794   3.2799
     eigenvalues at k+q:
 -35.2833 -35.0638 -34.9022 -34.6644 -34.6296 -34.5787 -34.5637 -34.5167
 -34.4210 -34.4196 -34.1968 -34.1153 -33.9068 -17.5143 -16.9696 -16.8508
 -16.8113 -16.6814 -16.6320 -16.5508 -16.4908 -16.4228 -16.3273 -16.3137
 -16.2943 -16.2689 -16.2557 -16.1946 -16.1282 -16.0766 -16.0503 -16.0307
 -16.0115 -16.0005 -15.9411 -15.9348 -15.9084 -15.8821 -15.8627 -15.8352
 -15.8229 -15.8027 -15.7763 -15.7464 -15.7260 -15.6973 -15.6710 -15.6288
 -15.6064 -15.5875 -15.5758 -15.5687 -15.5489 -15.5303 -15.5201 -15.5011
 -15.4819 -15.4453 -15.4131 -15.4049 -15.3778 -15.3526 -15.3360 -15.3231
 -15.3071 -15.1804 -15.1476 -15.0885 -14.9881 -14.9781 -14.9169 -14.7889
 -13.8958 -13.8390 -13.7955 -13.7061 -13.6722 -13.6244 -13.5518 -13.4068
 -13.3387 -13.3117 -13.2108 -13.1740 -13.0249 -13.0029 -12.9574 -12.9238
 -12.8887 -12.8615 -12.8113 -12.7778 -12.7471 -12.7228 -12.7086 -12.6474
 -12.5788 -12.4974  -5.2314  -5.0148  -4.6816  -4.5953  -4.4493  -4.4042
  -4.3360  -4.1941  -4.0828  -3.9898  -3.9456  -3.9246  -3.8530  -3.8346
  -3.6646  -3.5788  -3.4751  -3.3722  -3.2854  -2.5570  -2.3425  -1.8429
  -1.7406  -1.6990  -1.6348  -1.5464  -1.4610  -1.4182  -1.3817  -1.3481
  -1.2853  -1.2398  -1.1439  -1.1065  -1.0182  -0.9774  -0.8671  -0.7963
  -0.7662  -0.7392  -0.7052  -0.6364  -0.6145  -0.5277  -0.5021  -0.4700
  -0.4179  -0.3763  -0.3529  -0.2810  -0.2348  -0.1818  -0.0623   0.0461
   0.0905   0.1371   0.1729   0.2159   0.2388   0.3258   0.3564   0.4193
   0.4520   0.5406   0.6237   0.6471   0.6995   0.7471   0.7726   0.7939
   0.8523   0.8880   0.9175   0.9925   1.0269   1.0643   1.0825   1.1304
   1.1653   1.2190   1.2580   1.3045   1.3277   1.3585   1.3794   1.4235
   1.4640   1.4832   1.5215   1.5261   1.6013   1.6344   1.6476   1.6782
   1.7107   1.7362   1.7795   1.7868   1.7948   1.8300   1.8625   1.8895
   1.9023   1.9392   1.9613   2.0050   2.0288   2.0468   2.0957   2.1186
   2.1794   2.2035   2.2442   2.2705   2.3225   2.3808   2.4243   2.4414
   2.4927   2.5175   2.5465   2.5897   2.6121   2.6605   2.6844   2.7206
   2.7575   2.7870   2.8388   2.8763   2.8968   2.9454   2.9706   3.0429
   3.0910   3.1295   3.1791   3.2804
     cgsolve_all iterations  73    anorm=    0.70E-07
     cgsolve_all iterations  73    anorm=    0.70E-07
     cgsolve_all iterations  73    anorm=    0.72E-07
     compute_u_kq: q = (    0.0000,    0.0000,   -0.0198)
     Rotating WFCS
     ethr =  1.00E-14,  avg # of iterations = 23.0
     eigenvalues at k:
 -35.2833 -35.0638 -34.9022 -34.6644 -34.6296 -34.5787 -34.5638 -34.5167
 -34.4210 -34.4196 -34.1968 -34.1153 -33.9068 -17.5143 -16.9695 -16.8507
 -16.8113 -16.6814 -16.6321 -16.5508 -16.4904 -16.4231 -16.3287 -16.3137
 -16.2930 -16.2672 -16.2563 -16.1952 -16.1285 -16.0760 -16.0510 -16.0313
 -16.0101 -16.0014 -15.9406 -15.9343 -15.9085 -15.8821 -15.8615 -15.8356
 -15.8244 -15.8032 -15.7760 -15.7464 -15.7255 -15.6973 -15.6710 -15.6293
 -15.6067 -15.5884 -15.5762 -15.5672 -15.5493 -15.5308 -15.5191 -15.5002
 -15.4816 -15.4456 -15.4135 -15.4046 -15.3780 -15.3529 -15.3360 -15.3231
 -15.3071 -15.1804 -15.1474 -15.0885 -14.9883 -14.9782 -14.9169 -14.7890
 -13.8955 -13.8402 -13.7951 -13.7061 -13.6720 -13.6246 -13.5517 -13.4073
 -13.3385 -13.3120 -13.2103 -13.1747 -13.0248 -13.0009 -12.9581 -12.9228
 -12.8907 -12.8599 -12.8131 -12.7781 -12.7474 -12.7224 -12.7077 -12.6474
 -12.5786 -12.4972  -5.2313  -5.0148  -4.6816  -4.5953  -4.4493  -4.4041
  -4.3359  -4.1941  -4.0828  -3.9898  -3.9456  -3.9247  -3.8530  -3.8345
  -3.6647  -3.5789  -3.4754  -3.3719  -3.2854  -2.5571  -2.3424  -1.8435
  -1.7392  -1.6980  -1.6365  -1.5465  -1.4627  -1.4166  -1.3828  -1.3482
  -1.2854  -1.2395  -1.1437  -1.1064  -1.0170  -0.9784  -0.8650  -0.7986
  -0.7660  -0.7391  -0.7033  -0.6367  -0.6142  -0.5300  -0.4998  -0.4697
  -0.4180  -0.3746  -0.3531  -0.2844  -0.2329  -0.1841  -0.0616   0.0452
   0.0918   0.1375   0.1741   0.2129   0.2377   0.3269   0.3544   0.4204
   0.4524   0.5386   0.6229   0.6499   0.6968   0.7473   0.7749   0.7939
   0.8516   0.8876   0.9181   0.9949   1.0271   1.0654   1.0825   1.1319
   1.1613   1.2202   1.2596   1.3028   1.3274   1.3601   1.3822   1.4226
   1.4644   1.4855   1.5208   1.5247   1.6035   1.6376   1.6477   1.6764
   1.7093   1.7355   1.7788   1.7854   1.7946   1.8298   1.8595   1.8897
   1.9036   1.9405   1.9595   2.0041   2.0281   2.0463   2.0971   2.1175
   2.1810   2.2044   2.2448   2.2706   2.3219   2.3802   2.4234   2.4413
   2.4926   2.5183   2.5461   2.5887   2.6126   2.6597   2.6854   2.7216
   2.7593   2.7864   2.8376   2.8763   2.8958   2.9441   2.9719   3.0437
   3.0897   3.1304   3.1794   3.2799
     eigenvalues at k+q:
 -35.2833 -35.0638 -34.9022 -34.6644 -34.6296 -34.5787 -34.5637 -34.5167
 -34.4210 -34.4196 -34.1968 -34.1153 -33.9068 -17.5143 -16.9695 -16.8508
 -16.8113 -16.6813 -16.6323 -16.5507 -16.4900 -16.4234 -16.3308 -16.3133
 -16.2922 -16.2657 -16.2561 -16.1958 -16.1288 -16.0752 -16.0517 -16.0323
 -16.0089 -16.0019 -15.9403 -15.9341 -15.9087 -15.8821 -15.8604 -15.8361
 -15.8254 -15.8035 -15.7754 -15.7465 -15.7252 -15.6973 -15.6710 -15.6300
 -15.6073 -15.5893 -15.5765 -15.5652 -15.5499 -15.5312 -15.5183 -15.4994
 -15.4811 -15.4460 -15.4143 -15.4041 -15.3781 -15.3530 -15.3360 -15.3232
 -15.3071 -15.1804 -15.1472 -15.0885 -14.9885 -14.9783 -14.9169 -14.7890
 -13.8950 -13.8414 -13.7946 -13.7063 -13.6718 -13.6248 -13.5515 -13.4077
 -13.3384 -13.3123 -13.2099 -13.1753 -13.0247 -12.9989 -12.9588 -12.9220
 -12.8927 -12.8579 -12.8152 -12.7784 -12.7476 -12.7220 -12.7065 -12.6477
 -12.5784 -12.4970  -5.2314  -5.0148  -4.6816  -4.5954  -4.4494  -4.4041
  -4.3357  -4.1942  -4.0828  -3.9897  -3.9456  -3.9247  -3.8531  -3.8345
  -3.6649  -3.5790  -3.4757  -3.3715  -3.2853  -2.5571  -2.3423  -1.8440
  -1.7379  -1.6967  -1.6385  -1.5467  -1.4641  -1.4157  -1.3838  -1.3481
  -1.2854  -1.2392  -1.1435  -1.1062  -1.0160  -0.9796  -0.8635  -0.8006
  -0.7653  -0.7390  -0.7022  -0.6381  -0.6116  -0.5327  -0.4975  -0.4691
  -0.4181  -0.3730  -0.3535  -0.2881  -0.2314  -0.1860  -0.0609   0.0445
   0.0930   0.1379   0.1755   0.2095   0.2365   0.3272   0.3533   0.4216
   0.4528   0.5363   0.6223   0.6529   0.6943   0.7465   0.7776   0.7942
   0.8505   0.8872   0.9190   0.9960   1.0275   1.0666   1.0827   1.1331
   1.1579   1.2214   1.2602   1.3019   1.3276   1.3612   1.3851   1.4225
   1.4649   1.4876   1.5192   1.5239   1.6054   1.6411   1.6484   1.6745
   1.7079   1.7349   1.7775   1.7838   1.7949   1.8294   1.8567   1.8891
   1.9053   1.9419   1.9580   2.0029   2.0273   2.0461   2.0986   2.1164
   2.1825   2.2045   2.2460   2.2708   2.3212   2.3796   2.4226   2.4414
   2.4924   2.5191   2.5456   2.5877   2.6128   2.6590   2.6860   2.7225
   2.7612   2.7855   2.8376   2.8764   2.8949   2.9427   2.9731   3.0444
   3.0883   3.1311   3.1798   3.2794
     cgsolve_all iterations  73    anorm=    0.71E-07
     cgsolve_all iterations  73    anorm=    0.70E-07
     cgsolve_all iterations  73    anorm=    0.70E-07

     End of magnetic susceptibility calculation

     f-sum rule (1st term):
          -456.0763          0.0130          0.0070
             0.0106       -456.1391         -0.0053
             0.0071         -0.0045       -456.1544

     f-sum rule (2nd term):
           -11.3181         -0.0123         -0.0050
            -0.0116        -11.3927          0.0053
            -0.0056          0.0045        -11.3769

     f-sum rule (should be  -467.5306):
          -467.3945          0.0007          0.0020
            -0.0011       -467.5319         -0.0000
             0.0016          0.0000       -467.5312

     chi_bare pGv (HH) in paratec units:
      -122.688194      0.520902     -0.640897
         0.520554   -121.432954     -0.468705
        -0.638168     -0.519721   -120.545884

      -122.688194      0.520902     -0.640897
         0.520554   -121.432954     -0.468705
        -0.638168     -0.519721   -120.545884

     chi_bare vGv (VV) in paratec units:
      -119.610896      0.578346     -0.691345
         0.578202   -118.593816     -0.374177
        -0.691689     -0.373817   -118.193317

      -119.610896      0.578346     -0.691345
         0.578202   -118.593816     -0.374177
        -0.691689     -0.373817   -118.193317

     chi_bare pGv (HH) in 10^{-6} cm^3/mol:
          -583.0259          2.4754         -3.0456
             2.4737       -577.0608         -2.2273
            -3.0326         -2.4698       -572.8454

     chi_bare vGv (VV) in 10^{-6} cm^3/mol:
          -568.4023          2.7484         -3.2853
             2.7477       -563.5690         -1.7781
            -3.2870         -1.7764       -561.6658

     Contributions to the NMR chemical shifts: -------------------------------

     Macroscopic shape contribution in ppm:                    7.30
             7.3682         -0.0000          0.0000
            -0.0000          7.2929          0.0000
             0.0000          0.0000          7.2396


     Core contribution in ppm:

     Atom  1  O   pos: ( -0.740163  0.864151  1.942038)  core sigma:         271.07
     Atom  2  H   pos: ( -0.699014  0.818353  2.080121)  core sigma:           0.00
     Atom  3  H   pos: ( -0.646132  0.801045  1.846828)  core sigma:           0.00
     Atom  4  O   pos: (  0.151888  0.113472  0.290319)  core sigma:         271.07
     Atom  5  H   pos: (  0.142077  0.114755  0.441153)  core sigma:           0.00
     Atom  6  H   pos: (  0.239190 -0.005065  0.259203)  core sigma:           0.00
     Atom  7  O   pos: ( -0.380437  0.534212  2.066642)  core sigma:         271.07
     Atom  8  H   pos: ( -0.614288  1.523563  0.071346)  core sigma:           0.00
     Atom  9  H   pos: ( -0.377189  1.476522  0.032467)  core sigma:           0.00
     Atom 10  O   pos: (  0.430559  0.119981  2.035266)  core sigma:         271.07
     Atom 11  H   pos: (  0.327733  0.219888  2.072005)  core sigma:           0.00
     Atom 12  H   pos: ( -0.635494  1.012515  0.067091)  core sigma:           0.00
     Atom 13  O   pos: (  0.414924 -0.416643  1.980376)  core sigma:         271.07
     Atom 14  H   pos: (  0.393596  0.444675 -0.017121)  core sigma:           0.00
     Atom 15  H   pos: (  0.173251  0.553637 -0.012967)  core sigma:           0.00
     Atom 16  O   pos: ( -0.430950  0.925015  1.621128)  core sigma:         271.07
     Atom 17  H   pos: ( -0.352640  1.055362  1.634751)  core sigma:           0.00
     Atom 18  H   pos: ( -0.574033  0.968893  1.596043)  core sigma:           0.00
     Atom 19  O   pos: ( -0.252253  1.391106  0.549000)  core sigma:         271.07
     Atom 20  H   pos: ( -0.127226  1.472687  0.565283)  core sigma:           0.00
     Atom 21  H   pos: ( -0.358097  1.498567  0.543726)  core sigma:           0.00
     Atom 22  O   pos: ( -0.099571  0.551537  1.719002)  core sigma:         271.07
     Atom 23  H   pos: ( -0.161355  0.686177  1.719646)  core sigma:           0.00
     Atom 24  H   pos: (  0.034694  0.566702  1.649393)  core sigma:           0.00
     Atom 25  Ca  pos: ( -0.229392  1.294322  0.941484)  core sigma:        1265.05
     Atom 26  Si  pos: ( -0.694821  1.266357  0.747633)  core sigma:         837.79
     Atom 27  O   pos: ( -0.911364  1.193746  0.836232)  core sigma:         271.07
     Atom 28  O   pos: ( -0.582971  1.414252  0.910709)  core sigma:         271.07
     Atom 29  O   pos: ( -0.556247  1.063154  0.704935)  core sigma:         271.07
     Atom 30  O   pos: ( -0.716688  1.362691  0.513254)  core sigma:         271.07
     Atom 31  Ca  pos: (  0.698921 -0.084156  0.928367)  core sigma:        1265.05
     Atom 32  Si  pos: (  0.191293 -0.054327  0.799916)  core sigma:         837.79
     Atom 33  O   pos: (  0.030977 -0.187064  0.928663)  core sigma:         271.07
     Atom 34  O   pos: (  0.367931  0.019720  0.952981)  core sigma:         271.07
     Atom 35  O   pos: (  0.281791 -0.178001  0.603024)  core sigma:         271.07
     Atom 36  Ca  pos: ( -0.386428  0.847040  1.256270)  core sigma:        1265.05
     Atom 37  Si  pos: (  0.142754  0.810770  1.371925)  core sigma:         837.79
     Atom 38  O   pos: ( -0.723255  0.880419  1.158369)  core sigma:         271.07
     Atom 39  O   pos: ( -0.075241  0.728940  1.297241)  core sigma:         271.07
     Atom 40  O   pos: ( -0.835749  1.015137  1.512202)  core sigma:         271.07
     Atom 41  Ca  pos: ( -0.735135  1.264575  1.229085)  core sigma:        1265.05
     Atom 42  Si  pos: (  0.984472 -0.506934  1.418414)  core sigma:         837.79
     Atom 43  O   pos: ( -0.401579  1.201685  1.278412)  core sigma:         271.07
     Atom 44  O   pos: (  0.177920 -0.463487  1.255339)  core sigma:         271.07
     Atom 45  O   pos: ( -0.105793 -0.261386  1.415519)  core sigma:         271.07
     Atom 46  O   pos: (  0.026404 -0.568127  1.639096)  core sigma:         271.07
     Atom 47  Ca  pos: (  0.260445 -0.731503  1.832146)  core sigma:        1265.05
     Atom 48  Ca  pos: (  0.778216  0.105208  0.271444)  core sigma:        1265.05
     Atom 49  Si  pos: ( -0.734341  1.608061  0.457807)  core sigma:         837.79
     Atom 50  O   pos: ( -0.782346  1.648003  0.219593)  core sigma:         271.07
     Atom 51  O   pos: (  0.690848 -0.120924  0.549420)  core sigma:         271.07
     Atom 52  O   pos: (  0.074104  1.004594  0.384582)  core sigma:         271.07
     Atom 53  H   pos: ( -0.054936  0.955245  0.460242)  core sigma:           0.00
     Atom 54  H   pos: (  0.099729  1.146174  0.422588)  core sigma:           0.00
     Atom 55  O   pos: ( -0.555268  0.928034  0.269500)  core sigma:         271.07
     Atom 56  H   pos: ( -0.464586  1.008976  0.355774)  core sigma:           0.00
     Atom 57  H   pos: ( -0.693958  0.939353  0.337074)  core sigma:           0.00
     Atom 58  O   pos: ( -0.140444  1.392249  0.134885)  core sigma:         271.07
     Atom 59  H   pos: ( -0.184932  1.363260  0.275413)  core sigma:           0.00
     Atom 60  H   pos: ( -1.024054  1.494104  0.140572)  core sigma:           0.00
     Atom 61  O   pos: ( -0.009248  0.654811  0.170691)  core sigma:         271.07
     Atom 62  H   pos: (  0.078313  0.626173  0.291605)  core sigma:           0.00
     Atom 63  H   pos: (  0.005700  0.802007  0.156661)  core sigma:           0.00
     Atom 64  O   pos: (  0.275847  0.553182  0.448210)  core sigma:         271.07
     Atom 65  H   pos: (  0.326434  0.602749  0.589240)  core sigma:           0.00
     Atom 66  H   pos: (  0.210778  0.422241  0.470177)  core sigma:           0.00
     Atom 67  O   pos: (  0.057916 -0.189921  1.809854)  core sigma:         271.07
     Atom 68  H   pos: (  0.032186 -0.332852  1.762793)  core sigma:           0.00
     Atom 69  H   pos: ( -0.066446 -0.112982  1.761592)  core sigma:           0.00
     Atom 70  Ca  pos: (  0.392935  0.377785  0.959984)  core sigma:        1265.05
     Atom 71  Si  pos: ( -0.089022  0.338924  0.724351)  core sigma:         837.79
     Atom 72  O   pos: ( -0.274906  0.273649  0.872845)  core sigma:         271.07
     Atom 73  O   pos: (  0.048435  0.498480  0.855549)  core sigma:         271.07
     Atom 74  O   pos: (  0.079060  0.142274  0.691519)  core sigma:         271.07
     Atom 75  O   pos: ( -0.157492  0.380346  0.492408)  core sigma:         271.07
     Atom 76  Ca  pos: (  0.081461  0.836452  0.878727)  core sigma:        1265.05
     Atom 77  Si  pos: ( -0.395405  0.871215  0.741506)  core sigma:         837.79
     Atom 78  O   pos: ( -0.543681  0.672403  0.756820)  core sigma:         271.07
     Atom 79  O   pos: ( -0.261646  0.923271  0.942121)  core sigma:         271.07
     Atom 80  O   pos: ( -0.241007  0.855976  0.548906)  core sigma:         271.07
     Atom 81  Ca  pos: (  0.185476 -0.086483  1.248238)  core sigma:        1265.05
     Atom 82  Si  pos: (  0.714541 -0.094715  1.446837)  core sigma:         837.79
     Atom 83  O   pos: ( -0.224025  0.064237  1.252296)  core sigma:         271.07
     Atom 84  O   pos: (  0.486270 -0.196649  1.428139)  core sigma:         271.07
     Atom 85  O   pos: ( -0.264274  0.002334  1.670923)  core sigma:         271.07
     Atom 86  Ca  pos: ( -0.133369  0.390061  1.189955)  core sigma:        1265.05
     Atom 87  Si  pos: (  0.345772  0.393965  1.419467)  core sigma:         837.79
     Atom 88  O   pos: (  0.187831  0.277443  1.266660)  core sigma:         271.07
     Atom 89  O   pos: ( -0.461401  0.480431  1.268985)  core sigma:         271.07
     Atom 90  O   pos: (  0.241864  0.612577  1.505242)  core sigma:         271.07
     Atom 91  O   pos: (  0.393220  0.254064  1.617151)  core sigma:         271.07
     Atom 92  Ca  pos: (  0.389314 -0.098500  1.749796)  core sigma:        1265.05
     Atom 93  Ca  pos: ( -0.336442  0.314530  1.796907)  core sigma:        1265.05
     Atom 94  Ca  pos: ( -0.353446  0.605608  0.337358)  core sigma:        1265.05
     Atom 95  O   pos: (  0.526362  0.334154  0.149879)  core sigma:         271.07
     Atom 96  H   pos: (  0.403333  0.280593  0.213522)  core sigma:           0.00
     Atom 97  O   pos: (  1.012576 -0.855593  2.039761)  core sigma:         271.07
     Atom 98  H   pos: (  0.885209 -0.851999  1.965069)  core sigma:           0.00

     Bare contribution in ppm:

     Atom  1  O   pos: ( -0.740163  0.864151  1.942038)  bare sigma:          73.12
            70.0645         -4.0710          3.0111
            -4.0959         69.1745         -4.5948
             1.7348         -4.4074         80.1205

     Atom  2  H   pos: ( -0.699014  0.818353  2.080121)  bare sigma:          13.92
             4.1527         -3.5398          6.9936
            -3.2454          4.8581         -9.9435
             4.7668         -9.0069         32.7464

     Atom  3  H   pos: ( -0.646132  0.801045  1.846828)  bare sigma:          18.78
            18.8600         -4.0865         -7.9251
            -4.0475         12.6178          3.5812
            -7.0592          2.3953         24.8691

     Atom  4  O   pos: (  0.151888  0.113472  0.290319)  bare sigma:          69.91
            72.2842         -3.3604         -2.7168
            -1.6441         68.1429          1.1272
            -1.9449          2.4374         69.3068

     Atom  5  H   pos: (  0.142077  0.114755  0.441153)  bare sigma:          14.65
             5.0541         -2.3085         -4.3061
            -2.4238          6.4906          0.8083
            -5.3173          2.1659         32.4041

     Atom  6  H   pos: (  0.239190 -0.005065  0.259203)  bare sigma:          15.66
            15.8451        -13.4284         -4.7605
           -13.4715         21.4358          4.3654
            -3.6114          3.2143          9.6993

     Atom  7  O   pos: ( -0.380437  0.534212  2.066642)  bare sigma:          68.41
            66.0699         -4.4249         -0.9122
            -7.4347         68.0611          9.1133
            -3.9984          7.9130         71.1034

     Atom  8  H   pos: ( -0.614288  1.523563  0.071346)  bare sigma:          13.47
            16.7064         -9.9220        -12.2858
           -11.4475          8.3567          8.8805
           -14.2649          9.2748         15.3575

     Atom  9  H   pos: ( -0.377189  1.476522  0.032467)  bare sigma:          14.93
            29.1406         -0.7970          8.6903
            -0.3078          4.9741          0.7160
             9.3146          0.5045         10.6607

     Atom 10  O   pos: (  0.430559  0.119981  2.035266)  bare sigma:          69.78
            62.5620          0.0585          1.6531
            -0.1497         66.8617         -2.0839
             2.2742         -2.2932         79.9267

     Atom 11  H   pos: (  0.327733  0.219888  2.072005)  bare sigma:          19.03
            19.6262         -7.6225         -2.6702
            -7.5427         20.8319          1.5769
            -3.6413          2.6801         16.6422

     Atom 12  H   pos: ( -0.635494  1.012515  0.067091)  bare sigma:          10.46
             2.6066         -4.9370         12.2317
            -4.3611          0.8338         -9.7582
            13.1184        -10.7325         27.9410

     Atom 13  O   pos: (  0.414924 -0.416643  1.980376)  bare sigma:          67.38
            64.8202         -4.3245          8.2507
            -5.6060         68.1854         -3.2344
             7.3249         -3.8890         69.1483

     Atom 14  H   pos: (  0.393596  0.444675 -0.017121)  bare sigma:          10.21
            13.6243        -11.1436         14.8820
           -10.9015          3.7870         -9.0303
            14.9834         -9.9644         13.2234

     Atom 15  H   pos: (  0.173251  0.553637 -0.012967)  bare sigma:          15.56
            18.1952         -7.4185         -9.7014
            -7.6816          9.5404          5.1483
           -11.0667          5.5269         18.9376

     Atom 16  O   pos: ( -0.430950  0.925015  1.621128)  bare sigma:          66.09
            71.9294          4.5531          1.2411
             5.3489         60.1057          0.6171
             2.9193          1.1483         66.2287

     Atom 17  H   pos: ( -0.352640  1.055362  1.634751)  bare sigma:          13.84
            13.6164         14.1173          1.4878
            15.4234         22.4723          0.1175
             2.2957          0.4401          5.4387

     Atom 18  H   pos: ( -0.574033  0.968893  1.596043)  bare sigma:          15.27
            31.1817         -3.1730          5.5041
            -3.7859          6.0941         -1.5104
             5.4692         -1.1071          8.5406

     Atom 19  O   pos: ( -0.252253  1.391106  0.549000)  bare sigma:          70.60
            75.7056         -0.0569          0.0589
             0.0085         67.5783          1.4294
            -0.5922          0.4001         68.5231

     Atom 20  H   pos: ( -0.127226  1.472687  0.565283)  bare sigma:          16.14
            26.4394         11.5264          2.4692
            13.0570         15.5761          2.3706
             2.0093          1.7000          6.4149

     Atom 21  H   pos: ( -0.358097  1.498567  0.543726)  bare sigma:          16.35
            23.4718        -11.1035          0.7539
           -12.5005         19.3689         -0.7776
             0.6928         -1.0810          6.2157

     Atom 22  O   pos: ( -0.099571  0.551537  1.719002)  bare sigma:          68.14
            69.7329          7.2558         -6.8970
            10.6220         66.4741         -6.3697
            -7.3602         -5.1481         68.2261

     Atom 23  H   pos: ( -0.161355  0.686177  1.719646)  bare sigma:          18.91
            17.2733         -5.8382         -2.0963
            -6.7427         25.2964          0.2829
            -0.6398         -0.1445         14.1618

     Atom 24  H   pos: (  0.034694  0.566702  1.649393)  bare sigma:          12.60
            25.5875          1.4197        -14.0392
             3.9079          1.8874         -2.4492
           -14.1357         -1.4100         10.3225

     Atom 25  Ca  pos: ( -0.229392  1.294322  0.941484)  bare sigma:         106.56
           108.6123         -3.5609         -0.8986
            -3.0248        109.3346          0.0845
            -0.7861         -0.1320        101.7406

     Atom 26  Si  pos: ( -0.694821  1.266357  0.747633)  bare sigma:         -27.38
           -25.3680          3.1973         -0.2050
             3.5398        -28.0508          1.0606
            -0.2586          0.7846        -28.7109

     Atom 27  O   pos: ( -0.911364  1.193746  0.836232)  bare sigma:          33.44
            37.9009          0.3087         -3.8513
            -0.1031         37.7757         -0.5740
            -3.1647         -1.2663         24.6423

     Atom 28  O   pos: ( -0.582971  1.414252  0.910709)  bare sigma:          35.94
            30.0545          4.4265          0.4201
             6.4864         49.3162          0.0803
            -1.0663         -2.2841         28.4360

     Atom 29  O   pos: ( -0.556247  1.063154  0.704935)  bare sigma:          53.99
            52.6286         -9.4725          0.0336
            -9.7294         60.2975          0.6739
             0.3859          0.3814         49.0567

     Atom 30  O   pos: ( -0.716688  1.362691  0.513254)  bare sigma:          52.08
            45.0276         -1.0431          2.1810
            -0.2320         59.1806         -6.1882
             1.1054         -6.1732         52.0194

     Atom 31  Ca  pos: (  0.698921 -0.084156  0.928367)  bare sigma:         102.74
           105.1628         -3.3324          2.1972
            -3.7636        107.5749          2.9567
             1.9688          3.7078         95.4776

     Atom 32  Si  pos: (  0.191293 -0.054327  0.799916)  bare sigma:         -27.83
           -26.5784          2.6698         -0.0238
             2.9566        -29.4486         -0.9133
            -0.1662          0.0313        -27.4546

     Atom 33  O   pos: (  0.030977 -0.187064  0.928663)  bare sigma:          33.48
            38.2935         -2.0113          1.7213
            -1.9681         38.6877          1.3769
             2.9634          3.1531         23.4685

     Atom 34  O   pos: (  0.367931  0.019720  0.952981)  bare sigma:          30.01
            40.1739         -2.6969         -2.9959
            -4.9469         28.0216         -0.8436
            -5.6712         -2.6687         21.8311

     Atom 35  O   pos: (  0.281791 -0.178001  0.603024)  bare sigma:          51.83
            53.4627         -3.7576         -7.0574
            -3.9374         50.2632          6.0645
            -6.4681          4.6770         51.7630

     Atom 36  Ca  pos: ( -0.386428  0.847040  1.256270)  bare sigma:          98.79
           106.6411         -4.9133          0.4316
            -4.5821         95.7877         -0.9302
            -0.0746         -0.2686         93.9342

     Atom 37  Si  pos: (  0.142754  0.810770  1.371925)  bare sigma:         -28.01
           -26.9499          3.6768          0.6372
             3.8936        -29.0564          2.5921
             0.8817          3.9004        -28.0379

     Atom 38  O   pos: ( -0.723255  0.880419  1.158369)  bare sigma:          25.49
            35.7880         -3.9422         10.7113
            -5.1243         14.8253          7.4480
            11.5632          5.6001         25.8570

     Atom 39  O   pos: ( -0.075241  0.728940  1.297241)  bare sigma:          31.57
            44.0590         -2.3082          6.1554
            -3.5541         32.3314          2.5523
             8.2489          2.6711         18.3209

     Atom 40  O   pos: ( -0.835749  1.015137  1.512202)  bare sigma:          34.17
            29.5994         -5.4501         -9.4965
            -1.6478         25.2672          7.9311
            -7.1500         11.4446         47.6572

     Atom 41  Ca  pos: ( -0.735135  1.264575  1.229085)  bare sigma:         103.44
           121.8145         -8.4836         -2.0071
            -8.5385         97.1704         -4.0568
            -1.7314         -4.1340         91.3330

     Atom 42  Si  pos: (  0.984472 -0.506934  1.418414)  bare sigma:         -27.89
           -29.4739          3.1500          1.8405
             3.0076        -31.3200         -1.8610
             1.1472         -1.6271        -22.8705

     Atom 43  O   pos: ( -0.401579  1.201685  1.278412)  bare sigma:          29.44
            42.3593          0.7525          5.9996
            -3.1306         31.2814         -1.5371
             2.0045         -2.6713         14.6826

     Atom 44  O   pos: (  0.177920 -0.463487  1.255339)  bare sigma:          25.31
            37.9412         -7.9771          0.7178
            -9.7927         23.3989          3.9901
             6.5738          2.6805         14.5953

     Atom 45  O   pos: ( -0.105793 -0.261386  1.415519)  bare sigma:          47.48
            45.2252         -5.8252          1.2851
            -5.8994         51.2161          0.1233
             1.1860         -0.2820         45.9936

     Atom 46  O   pos: (  0.026404 -0.568127  1.639096)  bare sigma:          38.05
            35.7112         -2.6819         15.3477
            -2.3181         42.0610         -7.8234
            11.5527         -4.3053         36.3860

     Atom 47  Ca  pos: (  0.260445 -0.731503  1.832146)  bare sigma:          98.51
           101.1728          2.1373         -9.0023
             0.9618         92.6354         -0.7365
            -8.1039         -2.3941        101.7175

     Atom 48  Ca  pos: (  0.778216  0.105208  0.271444)  bare sigma:          98.31
            88.0645         -1.9795         -5.6949
            -3.8172         94.3402         -0.5908
            -5.7107          0.1514        112.5182

     Atom 49  Si  pos: ( -0.734341  1.608061  0.457807)  bare sigma:         -27.60
           -27.1991          3.3701          4.2553
             3.2132        -30.3831         -1.5414
             3.6653         -2.3703        -25.2266

     Atom 50  O   pos: ( -0.782346  1.648003  0.219593)  bare sigma:          49.24
            47.2513         -3.8111          2.8502
            -4.2801         41.6070          2.4296
             2.6987          1.7374         58.8650

     Atom 51  O   pos: (  0.690848 -0.120924  0.549420)  bare sigma:          39.81
            36.9298          1.3191         -0.0452
             0.9286         37.7083         -4.4943
             0.0143         -4.3496         44.8069

     Atom 52  O   pos: (  0.074104  1.004594  0.384582)  bare sigma:          68.39
            73.5551          6.7992         -4.9148
             4.3558         70.4349          1.4635
            -4.0569          0.9301         61.1842

     Atom 53  H   pos: ( -0.054936  0.955245  0.460242)  bare sigma:           9.65
            22.7791         12.3726        -14.3564
            11.8128          3.2866         -4.5815
           -14.7560         -5.2839          2.8857

     Atom 54  H   pos: (  0.099729  1.146174  0.422588)  bare sigma:          17.46
            12.4694          5.4336          1.7990
             6.3265         29.4692          5.5612
             1.7240          5.7422         10.4485

     Atom 55  O   pos: ( -0.555268  0.928034  0.269500)  bare sigma:          68.25
            72.9227         -1.2955          3.5311
            -2.2578         61.8969         -5.2486
             4.9372         -3.7546         69.9415

     Atom 56  H   pos: ( -0.464586  1.008976  0.355774)  bare sigma:          17.22
            19.5441          3.9245          7.4543
             4.7631         14.2823          4.6869
             8.4535          4.2952         17.8432

     Atom 57  H   pos: ( -0.693958  0.939353  0.337074)  bare sigma:          11.81
            28.4603         -4.1395         -8.4073
            -3.7939          1.9094          1.5737
            -9.2756          1.4722          5.0610

     Atom 58  O   pos: ( -0.140444  1.392249  0.134885)  bare sigma:          76.55
            79.6987          5.3044          0.4345
             4.5699         69.7158         -3.7538
             0.7079         -2.0264         80.2448

     Atom 59  H   pos: ( -0.184932  1.363260  0.275413)  bare sigma:          16.94
            11.0532          2.0040         -6.5941
             2.2246          8.0126         -3.3821
            -7.9770         -4.0325         31.7398

     Atom 60  H   pos: ( -1.024054  1.494104  0.140572)  bare sigma:          17.05
            24.6787         13.1969          1.2809
            13.2359         16.2292          0.0261
             3.0248          1.3968         10.2436

     Atom 61  O   pos: ( -0.009248  0.654811  0.170691)  bare sigma:          71.16
            65.7676          0.1093         -0.0616
             0.0578         70.6610          0.8977
             1.7486         -2.6196         77.0554

     Atom 62  H   pos: (  0.078313  0.626173  0.291605)  bare sigma:          14.31
            14.9833         -5.0742         12.7917
            -3.2851          7.5164         -4.7535
            12.8931         -6.8273         20.4265

     Atom 63  H   pos: (  0.005700  0.802007  0.156661)  bare sigma:          18.67
            11.2094          2.9504          0.3213
             2.0997         29.7422          0.2005
             0.0433          0.4064         15.0546

     Atom 64  O   pos: (  0.275847  0.553182  0.448210)  bare sigma:          63.83
            62.3142          4.5044          3.7414
             2.6296         61.9264          3.6439
             4.8521          3.5474         67.2400

     Atom 65  H   pos: (  0.326434  0.602749  0.589240)  bare sigma:           9.35
             4.3548          7.1593         12.5631
             7.1720          0.8478          9.6690
            13.9038         10.6973         22.8601

     Atom 66  H   pos: (  0.210778  0.422241  0.470177)  bare sigma:          19.16
            17.1026          7.9143         -0.6133
             8.5329         26.5561          0.0458
            -1.6262         -0.9648         13.8139

     Atom 67  O   pos: (  0.057916 -0.189921  1.809854)  bare sigma:          61.99
            73.1498          1.6746          3.1299
             3.8507         53.8491          0.0021
             1.7744         -0.0335         58.9825

     Atom 68  H   pos: (  0.032186 -0.332852  1.762793)  bare sigma:          13.50
             3.9096          3.0275          3.4993
             1.3027         27.6775          9.2255
             2.7917          9.3886          8.9149

     Atom 69  H   pos: ( -0.066446 -0.112982  1.761592)  bare sigma:          11.68
            22.1145        -15.3524          9.9163
           -13.4693          8.0364         -4.4758
             9.6101         -4.7446          4.8944

     Atom 70  Ca  pos: (  0.392935  0.377785  0.959984)  bare sigma:         102.96
           100.1846         -1.3432          0.1513
            -1.5021        106.4257         -4.7151
             0.6380         -4.1301        102.2766

     Atom 71  Si  pos: ( -0.089022  0.338924  0.724351)  bare sigma:         -27.47
           -28.2045          4.2802          0.9351
             4.2358        -31.8892         -0.1183
             0.9792         -0.5454        -22.3180

     Atom 72  O   pos: ( -0.274906  0.273649  0.872845)  bare sigma:          28.49
            32.1070         -2.1900          0.5709
            -2.2558         30.4248          0.9807
             2.6576          1.3953         22.9388

     Atom 73  O   pos: (  0.048435  0.498480  0.855549)  bare sigma:          31.88
            25.7007          3.1585         -0.0850
             4.3634         51.5165          4.1535
            -2.8456         -0.0974         18.4337

     Atom 74  O   pos: (  0.079060  0.142274  0.691519)  bare sigma:          49.03
            44.4732         -8.5250          0.4856
            -8.1342         54.8736         -2.7939
             0.9035         -2.2962         47.7526

     Atom 75  O   pos: ( -0.157492  0.380346  0.492408)  bare sigma:          29.13
            24.3761         -7.8308          8.2498
            -9.1915         32.3276         -9.1352
             8.6517         -5.2009         30.6926

     Atom 76  Ca  pos: (  0.081461  0.836452  0.878727)  bare sigma:         104.41
            98.3318          0.2098          6.1958
            -0.1278        120.6091          2.3223
             7.2338          2.7264         94.2921

     Atom 77  Si  pos: ( -0.395405  0.871215  0.741506)  bare sigma:         -27.62
           -26.7546          2.8779         -0.5200
             3.1611        -29.2615          1.6853
            -0.5248          1.7067        -26.8367

     Atom 78  O   pos: ( -0.543681  0.672403  0.756820)  bare sigma:          39.63
            30.7394          8.1326          3.1772
            10.6010         47.4792         -5.2559
             0.1832         -6.6713         40.6842

     Atom 79  O   pos: ( -0.261646  0.923271  0.942121)  bare sigma:          29.75
            24.4271          0.7821         -4.3460
             0.5176         28.0747         -1.1468
            -4.5766         -0.5195         36.7575

     Atom 80  O   pos: ( -0.241007  0.855976  0.548906)  bare sigma:          38.93
            36.5840          8.7721         -1.7489
             8.2241         36.5930          5.9963
            -2.2288          6.4283         43.6232

     Atom 81  Ca  pos: (  0.185476 -0.086483  1.248238)  bare sigma:         104.66
           100.7984          0.5481          3.4176
             0.8413        107.8702         -2.3886
             2.5250         -2.6113        105.3044

     Atom 82  Si  pos: (  0.714541 -0.094715  1.446837)  bare sigma:         -28.06
           -28.0645          2.5964         -2.4109
             2.1919        -30.3173         -2.2038
            -1.5567         -2.8090        -25.8049

     Atom 83  O   pos: ( -0.224025  0.064237  1.252296)  bare sigma:          34.95
            22.3881          4.1170         -0.1246
             6.4499         43.9549         -7.6273
            -1.7552         -4.4518         38.5118

     Atom 84  O   pos: (  0.486270 -0.196649  1.428139)  bare sigma:          29.31
            23.5310         -5.4850         -2.4976
            -2.9924         19.4654          2.8055
            -0.4901          4.2764         44.9262

     Atom 85  O   pos: ( -0.264274  0.002334  1.670923)  bare sigma:          30.25
            32.7130         -8.0503         -5.0305
            -7.3049         41.6851          5.5259
            -5.9672          4.8935         16.3385

     Atom 86  Ca  pos: ( -0.133369  0.390061  1.189955)  bare sigma:          99.70
           104.7705         -2.3174          1.3064
            -2.1234        103.5049          3.1108
             1.7673          2.3901         90.8392

     Atom 87  Si  pos: (  0.345772  0.393965  1.419467)  bare sigma:         -27.89
           -29.1270          0.7308          1.6585
             1.1470        -29.2691         -2.4787
             1.5821         -3.1147        -25.2590

     Atom 88  O   pos: (  0.187831  0.277443  1.266660)  bare sigma:          29.74
            34.9287         -4.3874          6.0416
            -3.6537         32.9647          0.4634
             3.5893         -1.2788         21.3246

     Atom 89  O   pos: ( -0.461401  0.480431  1.268985)  bare sigma:          29.41
            32.5019         -3.0270         -0.1287
            -5.1042         26.4595          4.1411
             3.1042          4.6308         29.2699

     Atom 90  O   pos: (  0.241864  0.612577  1.505242)  bare sigma:          46.49
            46.0608         -7.5961         -1.9464
            -7.1587         53.0262         -0.4388
            -2.6975         -0.9380         40.3846

     Atom 91  O   pos: (  0.393220  0.254064  1.617151)  bare sigma:          29.38
            34.2718         -1.9741         24.9544
             0.5456         21.8642         -7.5945
            22.1652         -7.5381         32.0116

     Atom 92  Ca  pos: (  0.389314 -0.098500  1.749796)  bare sigma:          99.97
           103.7542          7.1359        -10.1559
             7.6225         91.8820          0.9985
           -10.1766          0.9155        104.2695

     Atom 93  Ca  pos: ( -0.336442  0.314530  1.796907)  bare sigma:          98.39
            96.8645          8.6666          5.0063
             8.1484        101.8474         10.7942
             5.8931         11.6232         96.4502

     Atom 94  Ca  pos: ( -0.353446  0.605608  0.337358)  bare sigma:         100.00
            96.8811         -0.1733         10.4176
             1.0605        109.4896          9.7287
            11.3668          8.5790         93.6352

     Atom 95  O   pos: (  0.526362  0.334154  0.149879)  bare sigma:          44.64
            37.1736         -9.5555         18.8986
           -10.7529         54.5684          3.9624
            23.0732          6.8893         42.1680

     Atom 96  H   pos: (  0.403333  0.280593  0.213522)  bare sigma:          19.07
            24.5134          5.8435         -4.8131
             5.3727         17.8020         -1.6910
            -4.6257         -1.2740         14.9023

     Atom 97  O   pos: (  1.012576 -0.855593  2.039761)  bare sigma:          32.82
            11.9419         11.1132        -35.3383
            15.8875         33.9712          5.7615
           -39.9505          2.0783         52.5490

     Atom 98  H   pos: (  0.885209 -0.851999  1.965069)  bare sigma:          18.92
            21.6185          1.5884          3.2257
             2.2179         13.2418          0.8277
             2.7030          0.1989         21.8989

     Diamagnetic contribution in ppm:

     Atom  1  O   pos: ( -0.740163  0.864151  1.942038)  dia sigma:          18.23
            18.0266         -0.4622         -0.2347
            -0.4622         17.8234          0.0538
            -0.2347          0.0538         18.8423

     Atom  2  H   pos: ( -0.699014  0.818353  2.080121)  dia sigma:           0.96
             0.9605         -0.0000         -0.0000
            -0.0000          0.9605         -0.0000
            -0.0000         -0.0000          0.9605

     Atom  3  H   pos: ( -0.646132  0.801045  1.846828)  dia sigma:           1.03
             1.0335         -0.0000         -0.0000
            -0.0000          1.0335         -0.0000
            -0.0000         -0.0000          1.0335

     Atom  4  O   pos: (  0.151888  0.113472  0.290319)  dia sigma:          18.05
            17.7559         -0.4421         -0.2087
            -0.4421         18.0065          0.2335
            -0.2087          0.2335         18.3993

     Atom  5  H   pos: (  0.142077  0.114755  0.441153)  dia sigma:           0.98
             0.9790         -0.0000         -0.0000
            -0.0000          0.9790         -0.0000
            -0.0000         -0.0000          0.9790

     Atom  6  H   pos: (  0.239190 -0.005065  0.259203)  dia sigma:           0.99
             0.9857         -0.0000         -0.0000
            -0.0000          0.9857         -0.0000
            -0.0000         -0.0000          0.9857

     Atom  7  O   pos: ( -0.380437  0.534212  2.066642)  dia sigma:          18.29
            18.9041         -0.1453         -0.0256
            -0.1453         17.8100          0.3686
            -0.0256          0.3686         18.1590

     Atom  8  H   pos: ( -0.614288  1.523563  0.071346)  dia sigma:           0.94
             0.9436         -0.0000         -0.0000
            -0.0000          0.9436         -0.0000
            -0.0000         -0.0000          0.9436

     Atom  9  H   pos: ( -0.377189  1.476522  0.032467)  dia sigma:           0.97
             0.9675         -0.0000         -0.0000
            -0.0000          0.9675         -0.0000
            -0.0000         -0.0000          0.9675

     Atom 10  O   pos: (  0.430559  0.119981  2.035266)  dia sigma:          18.29
            18.3797         -0.6784          0.1184
            -0.6784         18.1796          0.0181
             0.1184          0.0181         18.2997

     Atom 11  H   pos: (  0.327733  0.219888  2.072005)  dia sigma:           1.03
             1.0293         -0.0000         -0.0000
            -0.0000          1.0293         -0.0000
            -0.0000         -0.0000          1.0293

     Atom 12  H   pos: ( -0.635494  1.012515  0.067091)  dia sigma:           0.90
             0.9014         -0.0000         -0.0000
            -0.0000          0.9014         -0.0000
            -0.0000         -0.0000          0.9014

     Atom 13  O   pos: (  0.414924 -0.416643  1.980376)  dia sigma:          18.04
            18.3581         -0.4437         -0.1152
            -0.4437         17.6795          0.0273
            -0.1152          0.0273         18.0683

     Atom 14  H   pos: (  0.393596  0.444675 -0.017121)  dia sigma:           0.85
             0.8541         -0.0000         -0.0000
            -0.0000          0.8541         -0.0000
            -0.0000         -0.0000          0.8541

     Atom 15  H   pos: (  0.173251  0.553637 -0.012967)  dia sigma:           0.97
             0.9741         -0.0000         -0.0000
            -0.0000          0.9741         -0.0000
            -0.0000         -0.0000          0.9741

     Atom 16  O   pos: ( -0.430950  0.925015  1.621128)  dia sigma:          18.01
            18.5483          0.1531          0.2024
             0.1531         18.0980          0.0695
             0.2024          0.0695         17.3692

     Atom 17  H   pos: ( -0.352640  1.055362  1.634751)  dia sigma:           0.95
             0.9510         -0.0000         -0.0000
            -0.0000          0.9510         -0.0000
            -0.0000         -0.0000          0.9510

     Atom 18  H   pos: ( -0.574033  0.968893  1.596043)  dia sigma:           0.97
             0.9713         -0.0000         -0.0000
            -0.0000          0.9713         -0.0000
            -0.0000         -0.0000          0.9713

     Atom 19  O   pos: ( -0.252253  1.391106  0.549000)  dia sigma:          17.93
            18.5232         -0.0870          0.1158
            -0.0870         17.9509          0.0251
             0.1158          0.0251         17.3057

     Atom 20  H   pos: ( -0.127226  1.472687  0.565283)  dia sigma:           1.00
             1.0039         -0.0000         -0.0000
            -0.0000          1.0039         -0.0000
            -0.0000         -0.0000          1.0039

     Atom 21  H   pos: ( -0.358097  1.498567  0.543726)  dia sigma:           0.98
             0.9834         -0.0000         -0.0000
            -0.0000          0.9834         -0.0000
            -0.0000         -0.0000          0.9834

     Atom 22  O   pos: ( -0.099571  0.551537  1.719002)  dia sigma:          18.28
            18.5567         -0.3619         -0.4074
            -0.3619         18.6258         -0.0246
            -0.4074         -0.0246         17.6695

     Atom 23  H   pos: ( -0.161355  0.686177  1.719646)  dia sigma:           1.03
             1.0296         -0.0000         -0.0000
            -0.0000          1.0296         -0.0000
            -0.0000         -0.0000          1.0296

     Atom 24  H   pos: (  0.034694  0.566702  1.649393)  dia sigma:           0.94
             0.9409         -0.0000         -0.0000
            -0.0000          0.9409         -0.0000
            -0.0000         -0.0000          0.9409

     Atom 25  Ca  pos: ( -0.229392  1.294322  0.941484)  dia sigma:          -4.22
            -4.2287          0.0064          0.0021
             0.0064         -4.2196          0.0006
             0.0021          0.0006         -4.2043

     Atom 26  Si  pos: ( -0.694821  1.266357  0.747633)  dia sigma:           1.93
             1.9127         -0.0313          0.0048
            -0.0313          1.9487         -0.0139
             0.0048         -0.0139          1.9360

     Atom 27  O   pos: ( -0.911364  1.193746  0.836232)  dia sigma:          17.82
            17.9450          0.0766         -0.1027
             0.0766         17.7193         -0.0634
            -0.1027         -0.0634         17.7967

     Atom 28  O   pos: ( -0.582971  1.414252  0.910709)  dia sigma:          17.74
            17.6546          0.0584          0.1115
             0.0584         17.7398          0.1329
             0.1115          0.1329         17.8331

     Atom 29  O   pos: ( -0.556247  1.063154  0.704935)  dia sigma:          18.51
            18.5430         -0.3313          0.0007
            -0.3313         18.7115          0.0383
             0.0007          0.0383         18.2623

     Atom 30  O   pos: ( -0.716688  1.362691  0.513254)  dia sigma:          18.18
            17.8596          0.0166          0.0778
             0.0166         18.3322         -0.2421
             0.0778         -0.2421         18.3380

     Atom 31  Ca  pos: (  0.698921 -0.084156  0.928367)  dia sigma:          -4.22
            -4.2294          0.0127         -0.0061
             0.0127         -4.2414         -0.0096
            -0.0061         -0.0096         -4.1944

     Atom 32  Si  pos: (  0.191293 -0.054327  0.799916)  dia sigma:           1.97
             1.9590         -0.0308         -0.0020
            -0.0308          1.9962          0.0073
            -0.0020          0.0073          1.9678

     Atom 33  O   pos: (  0.030977 -0.187064  0.928663)  dia sigma:          17.86
            17.8494          0.0985         -0.1400
             0.0985         17.8683         -0.0806
            -0.1400         -0.0806         17.8759

     Atom 34  O   pos: (  0.367931  0.019720  0.952981)  dia sigma:          17.87
            17.8911          0.0386          0.1547
             0.0386         17.8035          0.0381
             0.1547          0.0381         17.9198

     Atom 35  O   pos: (  0.281791 -0.178001  0.603024)  dia sigma:          18.45
            18.5420         -0.0733         -0.2831
            -0.0733         18.2960          0.2181
            -0.2831          0.2181         18.5255

     Atom 36  Ca  pos: ( -0.386428  0.847040  1.256270)  dia sigma:          -4.21
            -4.2294          0.0168         -0.0017
             0.0168         -4.2045          0.0090
            -0.0017          0.0090         -4.1955

     Atom 37  Si  pos: (  0.142754  0.810770  1.371925)  dia sigma:           1.94
             1.9333         -0.0453         -0.0059
            -0.0453          1.9515         -0.0267
            -0.0059         -0.0267          1.9404

     Atom 38  O   pos: ( -0.723255  0.880419  1.158369)  dia sigma:          17.72
            17.6516          0.0074         -0.1235
             0.0074         17.6928         -0.1218
            -0.1235         -0.1218         17.8240

     Atom 39  O   pos: ( -0.075241  0.728940  1.297241)  dia sigma:          17.87
            17.9457          0.1324          0.0962
             0.1324         17.8376          0.1162
             0.0962          0.1162         17.8127

     Atom 40  O   pos: ( -0.835749  1.015137  1.512202)  dia sigma:          17.67
            17.6109          0.1008          0.0750
             0.1008         17.7587          0.1535
             0.0750          0.1535         17.6288

     Atom 41  Ca  pos: ( -0.735135  1.264575  1.229085)  dia sigma:          -4.21
            -4.2622          0.0252          0.0044
             0.0252         -4.1822          0.0124
             0.0044          0.0124         -4.1714

     Atom 42  Si  pos: (  0.984472 -0.506934  1.418414)  dia sigma:           1.96
             1.9625         -0.0297         -0.0054
            -0.0297          1.9963          0.0093
            -0.0054          0.0093          1.9082

     Atom 43  O   pos: ( -0.401579  1.201685  1.278412)  dia sigma:          17.87
            17.8821          0.0935          0.1124
             0.0935         17.8483          0.1124
             0.1124          0.1124         17.8733

     Atom 44  O   pos: (  0.177920 -0.463487  1.255339)  dia sigma:          17.87
            17.8737          0.0682         -0.1657
             0.0682         17.7931         -0.0514
            -0.1657         -0.0514         17.9448

     Atom 45  O   pos: ( -0.105793 -0.261386  1.415519)  dia sigma:          18.50
            18.5674         -0.2416         -0.0278
            -0.2416         18.7452          0.0338
            -0.0278          0.0338         18.1860

     Atom 46  O   pos: (  0.026404 -0.568127  1.639096)  dia sigma:          17.69
            17.5387          0.0693          0.0621
             0.0693         17.6602         -0.0475
             0.0621         -0.0475         17.8774

     Atom 47  Ca  pos: (  0.260445 -0.731503  1.832146)  dia sigma:          -4.21
            -4.2205          0.0115          0.0228
             0.0115         -4.1893          0.0136
             0.0228          0.0136         -4.2208

     Atom 48  Ca  pos: (  0.778216  0.105208  0.271444)  dia sigma:          -4.21
            -4.1819          0.0114          0.0118
             0.0114         -4.1876         -0.0051
             0.0118         -0.0051         -4.2526

     Atom 49  Si  pos: ( -0.734341  1.608061  0.457807)  dia sigma:           1.93
             1.9306         -0.0331         -0.0340
            -0.0331          1.9480          0.0135
            -0.0340          0.0135          1.9129

     Atom 50  O   pos: ( -0.782346  1.648003  0.219593)  dia sigma:          17.65
            17.5548         -0.0605          0.0654
            -0.0605         17.5291         -0.0715
             0.0654         -0.0715         17.8551

     Atom 51  O   pos: (  0.690848 -0.120924  0.549420)  dia sigma:          17.57
            17.6929          0.0904          0.0592
             0.0904         17.5233          0.0471
             0.0592          0.0471         17.4878

     Atom 52  O   pos: (  0.074104  1.004594  0.384582)  dia sigma:          18.13
            18.1069          0.3276         -0.2912
             0.3276         18.5652          0.1424
            -0.2912          0.1424         17.7196

     Atom 53  H   pos: ( -0.054936  0.955245  0.460242)  dia sigma:           0.87
             0.8658         -0.0000         -0.0000
            -0.0000          0.8658         -0.0000
            -0.0000         -0.0000          0.8658

     Atom 54  H   pos: (  0.099729  1.146174  0.422588)  dia sigma:           1.02
             1.0166         -0.0000         -0.0000
            -0.0000          1.0166         -0.0000
            -0.0000         -0.0000          1.0166

     Atom 55  O   pos: ( -0.555268  0.928034  0.269500)  dia sigma:          18.17
            18.6241          0.3335          0.0334
             0.3335         17.8156          0.3230
             0.0334          0.3230         18.0677

     Atom 56  H   pos: ( -0.464586  1.008976  0.355774)  dia sigma:           1.00
             1.0034         -0.0000         -0.0000
            -0.0000          1.0034         -0.0000
            -0.0000         -0.0000          1.0034

     Atom 57  H   pos: ( -0.693958  0.939353  0.337074)  dia sigma:           0.91
             0.9077         -0.0000         -0.0000
            -0.0000          0.9077         -0.0000
            -0.0000         -0.0000          0.9077

     Atom 58  O   pos: ( -0.140444  1.392249  0.134885)  dia sigma:          17.95
            18.0217          0.5934         -0.2102
             0.5934         17.6785         -0.1676
            -0.2102         -0.1676         18.1540

     Atom 59  H   pos: ( -0.184932  1.363260  0.275413)  dia sigma:           1.00
             0.9983         -0.0000         -0.0000
            -0.0000          0.9983         -0.0000
            -0.0000         -0.0000          0.9983

     Atom 60  H   pos: ( -1.024054  1.494104  0.140572)  dia sigma:           1.00
             0.9999         -0.0000         -0.0000
            -0.0000          0.9999         -0.0000
            -0.0000         -0.0000          0.9999

     Atom 61  O   pos: ( -0.009248  0.654811  0.170691)  dia sigma:          17.98
            17.6367         -0.0472          0.3878
            -0.0472         18.4193         -0.3206
             0.3878         -0.3206         17.8929

     Atom 62  H   pos: (  0.078313  0.626173  0.291605)  dia sigma:           0.96
             0.9591         -0.0000         -0.0000
            -0.0000          0.9591         -0.0000
            -0.0000         -0.0000          0.9591

     Atom 63  H   pos: (  0.005700  0.802007  0.156661)  dia sigma:           1.03
             1.0296         -0.0000         -0.0000
            -0.0000          1.0296         -0.0000
            -0.0000         -0.0000          1.0296

     Atom 64  O   pos: (  0.275847  0.553182  0.448210)  dia sigma:          18.05
            17.7047          0.5158          0.1862
             0.5158         18.4120          0.0662
             0.1862          0.0662         18.0410

     Atom 65  H   pos: (  0.326434  0.602749  0.589240)  dia sigma:           0.88
             0.8751         -0.0000         -0.0000
            -0.0000          0.8751         -0.0000
            -0.0000         -0.0000          0.8751

     Atom 66  H   pos: (  0.210778  0.422241  0.470177)  dia sigma:           1.04
             1.0448         -0.0000         -0.0000
            -0.0000          1.0448         -0.0000
            -0.0000         -0.0000          1.0448

     Atom 67  O   pos: (  0.057916 -0.189921  1.809854)  dia sigma:          18.18
            18.2029         -0.2049          0.2231
            -0.2049         18.6845          0.1173
             0.2231          0.1173         17.6560

     Atom 68  H   pos: (  0.032186 -0.332852  1.762793)  dia sigma:           0.94
             0.9448         -0.0000         -0.0000
            -0.0000          0.9448         -0.0000
            -0.0000         -0.0000          0.9448

     Atom 69  H   pos: ( -0.066446 -0.112982  1.761592)  dia sigma:           0.92
             0.9201         -0.0000         -0.0000
            -0.0000          0.9201         -0.0000
            -0.0000         -0.0000          0.9201

     Atom 70  Ca  pos: (  0.392935  0.377785  0.959984)  dia sigma:          -4.21
            -4.2124         -0.0023          0.0079
            -0.0023         -4.2179          0.0169
             0.0079          0.0169         -4.1999

     Atom 71  Si  pos: ( -0.089022  0.338924  0.724351)  dia sigma:           1.92
             1.9236         -0.0448         -0.0113
            -0.0448          1.9783         -0.0020
            -0.0113         -0.0020          1.8625

     Atom 72  O   pos: ( -0.274906  0.273649  0.872845)  dia sigma:          17.85
            17.9423         -0.0087         -0.1787
            -0.0087         17.7570         -0.0292
            -0.1787         -0.0292         17.8507

     Atom 73  O   pos: (  0.048435  0.498480  0.855549)  dia sigma:          17.79
            17.7696          0.0868          0.1631
             0.0868         17.7342          0.1037
             0.1631          0.1037         17.8586

     Atom 74  O   pos: (  0.079060  0.142274  0.691519)  dia sigma:          18.30
            18.2978         -0.3116         -0.0169
            -0.3116         18.4422         -0.1223
            -0.0169         -0.1223         18.1667

     Atom 75  O   pos: ( -0.157492  0.380346  0.492408)  dia sigma:          17.85
            17.7622          0.0099          0.1282
             0.0099         17.7091          0.0137
             0.1282          0.0137         18.0835

     Atom 76  Ca  pos: (  0.081461  0.836452  0.878727)  dia sigma:          -4.21
            -4.1986         -0.0003         -0.0157
            -0.0003         -4.2515         -0.0049
            -0.0157         -0.0049         -4.1692

     Atom 77  Si  pos: ( -0.395405  0.871215  0.741506)  dia sigma:           1.94
             1.9340         -0.0365          0.0036
            -0.0365          1.9665         -0.0177
             0.0036         -0.0177          1.9251

     Atom 78  O   pos: ( -0.543681  0.672403  0.756820)  dia sigma:          17.78
            17.8089          0.2139          0.0540
             0.2139         17.8048          0.0166
             0.0540          0.0166         17.7119

     Atom 79  O   pos: ( -0.261646  0.923271  0.942121)  dia sigma:          17.85
            17.8457          0.0619          0.1675
             0.0619         17.8163          0.0700
             0.1675          0.0700         17.8947

     Atom 80  O   pos: ( -0.241007  0.855976  0.548906)  dia sigma:          17.80
            17.9137          0.0268         -0.2017
             0.0268         17.6420         -0.0383
            -0.2017         -0.0383         17.8533

     Atom 81  Ca  pos: (  0.185476 -0.086483  1.248238)  dia sigma:          -4.21
            -4.2050         -0.0096         -0.0025
            -0.0096         -4.2281          0.0080
            -0.0025          0.0080         -4.1999

     Atom 82  Si  pos: (  0.714541 -0.094715  1.446837)  dia sigma:           1.93
             1.9322         -0.0300          0.0151
            -0.0300          1.9509          0.0234
             0.0151          0.0234          1.9017

     Atom 83  O   pos: ( -0.224025  0.064237  1.252296)  dia sigma:          17.77
            17.7054          0.1028         -0.0875
             0.1028         17.7086         -0.0936
            -0.0875         -0.0936         17.8981

     Atom 84  O   pos: (  0.486270 -0.196649  1.428139)  dia sigma:          17.61
            17.7905          0.0905          0.0009
             0.0905         17.5594          0.0266
             0.0009          0.0266         17.4826

     Atom 85  O   pos: ( -0.264274  0.002334  1.670923)  dia sigma:          17.75
            17.6481          0.0218          0.0457
             0.0218         17.6161          0.0931
             0.0457          0.0931         17.9776

     Atom 86  Ca  pos: ( -0.133369  0.390061  1.189955)  dia sigma:          -4.20
            -4.2182         -0.0073         -0.0029
            -0.0073         -4.2103         -0.0050
            -0.0029         -0.0050         -4.1662

     Atom 87  Si  pos: (  0.345772  0.393965  1.419467)  dia sigma:           1.91
             1.9236         -0.0234         -0.0095
            -0.0234          1.9288          0.0260
            -0.0095          0.0260          1.8906

     Atom 88  O   pos: (  0.187831  0.277443  1.266660)  dia sigma:          17.79
            17.7767          0.1014          0.1257
             0.1014         17.7707          0.0931
             0.1257          0.0931         17.8077

     Atom 89  O   pos: ( -0.461401  0.480431  1.268985)  dia sigma:          17.80
            17.8373          0.1124         -0.1392
             0.1124         17.6836         -0.1113
            -0.1392         -0.1113         17.8711

     Atom 90  O   pos: (  0.241864  0.612577  1.505242)  dia sigma:          18.10
            17.9310         -0.2419         -0.0548
            -0.2419         18.3671         -0.0916
            -0.0548         -0.0916         17.9883

     Atom 91  O   pos: (  0.393220  0.254064  1.617151)  dia sigma:          17.75
            17.6151          0.0266          0.0307
             0.0266         17.8044         -0.2018
             0.0307         -0.2018         17.8398

     Atom 92  Ca  pos: (  0.389314 -0.098500  1.749796)  dia sigma:          -4.21
            -4.2248         -0.0199          0.0271
            -0.0199         -4.1873         -0.0083
             0.0271         -0.0083         -4.2201

     Atom 93  Ca  pos: ( -0.336442  0.314530  1.796907)  dia sigma:          -4.20
            -4.1966         -0.0224         -0.0091
            -0.0224         -4.2055         -0.0363
            -0.0091         -0.0363         -4.1898

     Atom 94  Ca  pos: ( -0.353446  0.605608  0.337358)  dia sigma:          -4.20
            -4.1946         -0.0016         -0.0381
            -0.0016         -4.2291         -0.0274
            -0.0381         -0.0274         -4.1802

     Atom 95  O   pos: (  0.526362  0.334154  0.149879)  dia sigma:          17.69
            18.0372          0.2699         -0.2690
             0.2699         17.4596         -0.3063
            -0.2690         -0.3063         17.5635

     Atom 96  H   pos: (  0.403333  0.280593  0.213522)  dia sigma:           1.05
             1.0475         -0.0000         -0.0000
            -0.0000          1.0475         -0.0000
            -0.0000         -0.0000          1.0475

     Atom 97  O   pos: (  1.012576 -0.855593  2.039761)  dia sigma:          17.73
            18.1744         -0.0074          0.4437
            -0.0074         17.3594         -0.0015
             0.4437         -0.0015         17.6553

     Atom 98  H   pos: (  0.885209 -0.851999  1.965069)  dia sigma:           1.06
             1.0636         -0.0000         -0.0000
            -0.0000          1.0636         -0.0000
            -0.0000         -0.0000          1.0636

     Paramagnetic contribution in ppm:

     Atom  1  O   pos: ( -0.740163  0.864151  1.942038)  para sigma:         -16.40
           -23.5169        -10.3796          5.6530
           -11.0801        -23.8572        -10.5083
             3.3337         -9.1983         -1.8388

     Atom  2  H   pos: ( -0.699014  0.818353  2.080121)  para sigma:           0.00
             0.0000          0.0000          0.0000
             0.0000          0.0000          0.0000
             0.0000          0.0000          0.0000

     Atom  3  H   pos: ( -0.646132  0.801045  1.846828)  para sigma:           0.00
             0.0000          0.0000          0.0000
             0.0000          0.0000          0.0000
             0.0000          0.0000          0.0000

     Atom  4  O   pos: (  0.151888  0.113472  0.290319)  para sigma:         -23.21
           -19.5056         -9.8088         -5.8458
            -5.0493        -28.1192          3.7978
            -4.3857          6.5158        -22.0133

     Atom  5  H   pos: (  0.142077  0.114755  0.441153)  para sigma:           0.00
             0.0000          0.0000          0.0000
             0.0000          0.0000          0.0000
             0.0000          0.0000          0.0000

     Atom  6  H   pos: (  0.239190 -0.005065  0.259203)  para sigma:           0.00
             0.0000          0.0000          0.0000
             0.0000          0.0000          0.0000
             0.0000          0.0000          0.0000

     Atom  7  O   pos: ( -0.380437  0.534212  2.066642)  para sigma:         -29.09
           -28.6509        -11.1284         -1.4278
           -17.8300        -32.4565         21.1756
            -7.8483         18.2241        -26.1479

     Atom  8  H   pos: ( -0.614288  1.523563  0.071346)  para sigma:           0.00
             0.0000          0.0000          0.0000
             0.0000          0.0000          0.0000
             0.0000          0.0000          0.0000

     Atom  9  H   pos: ( -0.377189  1.476522  0.032467)  para sigma:           0.00
             0.0000          0.0000          0.0000
             0.0000          0.0000          0.0000
             0.0000          0.0000          0.0000

     Atom 10  O   pos: (  0.430559  0.119981  2.035266)  para sigma:         -25.61
           -35.8785         -4.0180          6.9729
            -5.5089        -33.4603         -4.2126
             8.9675         -5.7546         -7.4998

     Atom 11  H   pos: (  0.327733  0.219888  2.072005)  para sigma:           0.00
             0.0000          0.0000          0.0000
             0.0000          0.0000          0.0000
             0.0000          0.0000          0.0000

     Atom 12  H   pos: ( -0.635494  1.012515  0.067091)  para sigma:           0.00
             0.0000          0.0000          0.0000
             0.0000          0.0000          0.0000
             0.0000          0.0000          0.0000

     Atom 13  O   pos: (  0.414924 -0.416643  1.980376)  para sigma:         -30.07
           -29.9441        -11.8206         15.8030
           -14.3006        -30.6665         -6.5519
            14.7561         -7.5719        -29.5883

     Atom 14  H   pos: (  0.393596  0.444675 -0.017121)  para sigma:           0.00
             0.0000          0.0000          0.0000
             0.0000          0.0000          0.0000
             0.0000          0.0000          0.0000

     Atom 15  H   pos: (  0.173251  0.553637 -0.012967)  para sigma:           0.00
             0.0000          0.0000          0.0000
             0.0000          0.0000          0.0000
             0.0000          0.0000          0.0000

     Atom 16  O   pos: ( -0.430950  0.925015  1.621128)  para sigma:         -31.88
           -15.6266         10.1149          3.8853
            11.0143        -41.1199          2.9360
             6.9130          3.8748        -38.8831

     Atom 17  H   pos: ( -0.352640  1.055362  1.634751)  para sigma:           0.00
             0.0000          0.0000          0.0000
             0.0000          0.0000          0.0000
             0.0000          0.0000          0.0000

     Atom 18  H   pos: ( -0.574033  0.968893  1.596043)  para sigma:           0.00
             0.0000          0.0000          0.0000
             0.0000          0.0000          0.0000
             0.0000          0.0000          0.0000

     Atom 19  O   pos: ( -0.252253  1.391106  0.549000)  para sigma:         -22.01
            -7.7596         -0.9416          2.3400
            -0.8170        -27.6113          3.7090
             1.5388          2.3240        -30.6450

     Atom 20  H   pos: ( -0.127226  1.472687  0.565283)  para sigma:           0.00
             0.0000          0.0000          0.0000
             0.0000          0.0000          0.0000
             0.0000          0.0000          0.0000

     Atom 21  H   pos: ( -0.358097  1.498567  0.543726)  para sigma:           0.00
             0.0000          0.0000          0.0000
             0.0000          0.0000          0.0000
             0.0000          0.0000          0.0000

     Atom 22  O   pos: ( -0.099571  0.551537  1.719002)  para sigma:         -28.30
           -21.5365         13.0112        -15.3474
            21.3935        -29.4010        -13.9926
           -18.5287        -11.9488        -33.9770

     Atom 23  H   pos: ( -0.161355  0.686177  1.719646)  para sigma:           0.00
             0.0000          0.0000          0.0000
             0.0000          0.0000          0.0000
             0.0000          0.0000          0.0000

     Atom 24  H   pos: (  0.034694  0.566702  1.649393)  para sigma:           0.00
             0.0000          0.0000          0.0000
             0.0000          0.0000          0.0000
             0.0000          0.0000          0.0000

     Atom 25  Ca  pos: ( -0.229392  1.294322  0.941484)  para sigma:        -466.16
          -463.6329        -18.1607         -3.8605
           -14.0104       -455.5665          1.5796
            -2.9796          0.5252       -479.2704

     Atom 26  Si  pos: ( -0.694821  1.266357  0.747633)  para sigma:        -399.46
          -381.1961         25.2717          0.8968
            26.2315       -413.9010          9.5481
             1.9548          8.7454       -403.2766

     Atom 27  O   pos: ( -0.911364  1.193746  0.836232)  para sigma:        -101.53
           -90.0286          2.7681        -10.9949
             1.3739        -95.0209         -1.6034
            -9.0501         -2.8032       -119.5408

     Atom 28  O   pos: ( -0.582971  1.414252  0.910709)  para sigma:         -94.92
          -110.2846         10.8979          2.6041
            15.3616        -65.0765          4.6273
            -0.4637         -0.8619       -109.3862

     Atom 29  O   pos: ( -0.556247  1.063154  0.704935)  para sigma:         -59.98
           -62.8716        -25.3046         -0.2497
           -25.6792        -45.4359          0.7944
             0.9382          0.3992        -71.6392

     Atom 30  O   pos: ( -0.716688  1.362691  0.513254)  para sigma:         -63.97
           -82.1588         -4.1625          4.0621
            -1.7947        -49.2554        -15.8524
             2.2308        -15.0955        -60.5013

     Atom 31  Ca  pos: (  0.698921 -0.084156  0.928367)  para sigma:        -492.98
          -483.5482        -10.5165          5.6147
           -12.5769       -481.6200          6.8133
             4.3824          9.5390       -513.7652

     Atom 32  Si  pos: (  0.191293 -0.054327  0.799916)  para sigma:        -397.50
          -386.5747         23.9425          0.9769
            26.4021       -403.5588         -8.6606
             0.9211          1.9098       -402.3722

     Atom 33  O   pos: (  0.030977 -0.187064  0.928663)  para sigma:        -102.67
           -91.4461         -2.8098          0.0662
            -2.8961        -92.0782          0.4800
             3.8799          5.1952       -124.4732

     Atom 34  O   pos: (  0.367931  0.019720  0.952981)  para sigma:        -110.64
           -88.4968         -5.2899         -2.9476
            -9.7152       -117.4927         -1.7690
            -9.4237         -5.7166       -125.9281

     Atom 35  O   pos: (  0.281791 -0.178001  0.603024)  para sigma:         -65.62
           -62.8214         -8.7938        -17.9001
           -10.3900        -70.9993         17.0079
           -15.9289         13.2459        -63.0364

     Atom 36  Ca  pos: ( -0.386428  0.847040  1.256270)  para sigma:        -513.44
          -485.5292        -12.2459          4.8679
           -10.4259       -528.8872          2.3063
             0.8581          7.2601       -525.9184

     Atom 37  Si  pos: (  0.142754  0.810770  1.371925)  para sigma:        -411.80
          -398.9459         18.0615          0.4700
            17.9412       -421.6531         20.4277
            -1.5157         30.3310       -414.8057

     Atom 38  O   pos: ( -0.723255  0.880419  1.158369)  para sigma:        -117.70
           -95.2444         -8.6266         21.2582
           -11.7885       -142.0078         15.6473
            23.6228         10.7282       -115.8478

     Atom 39  O   pos: ( -0.075241  0.728940  1.297241)  para sigma:        -105.42
           -74.9176         -2.2326         16.2598
            -5.9065       -105.0424          6.9254
            19.1479          7.3865       -136.3116

     Atom 40  O   pos: ( -0.835749  1.015137  1.512202)  para sigma:         -96.28
          -110.3253        -10.3053        -20.3804
            -1.3685       -111.3331         21.8433
           -15.5973         30.0815        -67.1767

     Atom 41  Ca  pos: ( -0.735135  1.264575  1.229085)  para sigma:        -479.50
          -415.3877        -29.5927        -10.0789
           -32.7815       -504.6241        -11.0671
            -7.9946        -11.4633       -518.4736

     Atom 42  Si  pos: (  0.984472 -0.506934  1.418414)  para sigma:        -403.18
          -403.9462         15.6745          9.9751
            18.8634       -436.1973         -9.0256
             3.3500         -7.6092       -369.3837

     Atom 43  O   pos: ( -0.401579  1.201685  1.278412)  para sigma:        -111.10
           -81.6931          2.7459         15.0563
            -5.7469       -106.6465          0.1645
             5.5416         -3.2587       -144.9539

     Atom 44  O   pos: (  0.177920 -0.463487  1.255339)  para sigma:        -119.91
           -90.9895        -16.8718         -1.9779
           -21.4196       -126.3622          8.8291
            11.8802          5.4122       -142.3827

     Atom 45  O   pos: ( -0.105793 -0.261386  1.415519)  para sigma:         -75.05
           -79.2659        -13.8458          2.8273
           -13.8283        -65.3191          1.3466
             2.3704          1.1033        -80.5725

     Atom 46  O   pos: (  0.026404 -0.568127  1.639096)  para sigma:         -88.09
           -91.6598         -8.8964         35.0038
            -6.5240        -84.3965        -20.2846
            25.7054        -11.9874        -88.2072

     Atom 47  Ca  pos: (  0.260445 -0.731503  1.832146)  para sigma:        -502.31
          -495.7338         20.6357        -28.2805
            19.8711       -516.3982          7.8205
           -25.1497          2.6215       -494.8029

     Atom 48  Ca  pos: (  0.778216  0.105208  0.271444)  para sigma:        -495.98
          -533.0500          2.0606        -25.9370
            -6.3990       -502.2785        -13.0941
           -28.4963        -16.3999       -452.6141

     Atom 49  Si  pos: ( -0.734341  1.608061  0.457807)  para sigma:        -406.91
          -407.5317         23.5589         34.4718
            21.8496       -422.0053          6.7993
            32.0107         -2.3990       -391.1883

     Atom 50  O   pos: ( -0.782346  1.648003  0.219593)  para sigma:         -61.39
           -68.8467         -7.3049          8.0770
            -8.2197        -79.0768          4.6340
             8.1926          3.4293        -36.2559

     Atom 51  O   pos: (  0.690848 -0.120924  0.549420)  para sigma:         -83.96
           -89.2134          5.4199         -0.0264
             5.0983        -89.2340         -7.9244
             0.7291         -7.1418        -73.4450

     Atom 52  O   pos: (  0.074104  1.004594  0.384582)  para sigma:         -26.50
           -15.2212         18.2950        -11.1482
            12.0756        -21.5642          1.5875
            -8.8752          0.1852        -42.7109

     Atom 53  H   pos: ( -0.054936  0.955245  0.460242)  para sigma:           0.00
             0.0000          0.0000          0.0000
             0.0000          0.0000          0.0000
             0.0000          0.0000          0.0000

     Atom 54  H   pos: (  0.099729  1.146174  0.422588)  para sigma:           0.00
             0.0000          0.0000          0.0000
             0.0000          0.0000          0.0000
             0.0000          0.0000          0.0000

     Atom 55  O   pos: ( -0.555268  0.928034  0.269500)  para sigma:         -29.44
           -14.7721          0.5870          4.9697
            -2.9829        -44.8348         -7.5965
             7.6547         -3.9839        -28.7060

     Atom 56  H   pos: ( -0.464586  1.008976  0.355774)  para sigma:           0.00
             0.0000          0.0000          0.0000
             0.0000          0.0000          0.0000
             0.0000          0.0000          0.0000

     Atom 57  H   pos: ( -0.693958  0.939353  0.337074)  para sigma:           0.00
             0.0000          0.0000          0.0000
             0.0000          0.0000          0.0000
             0.0000          0.0000          0.0000

     Atom 58  O   pos: ( -0.140444  1.392249  0.134885)  para sigma:          -6.46
            -0.8201         16.3398         -3.6079
            14.6084        -21.1423         -8.5109
            -3.1190         -4.9793          2.5912

     Atom 59  H   pos: ( -0.184932  1.363260  0.275413)  para sigma:           0.00
             0.0000          0.0000          0.0000
             0.0000          0.0000          0.0000
             0.0000          0.0000          0.0000

     Atom 60  H   pos: ( -1.024054  1.494104  0.140572)  para sigma:           0.00
             0.0000          0.0000          0.0000
             0.0000          0.0000          0.0000
             0.0000          0.0000          0.0000

     Atom 61  O   pos: ( -0.009248  0.654811  0.170691)  para sigma:         -20.61
           -34.0861          0.1875          5.0762
            -0.4417        -17.8416         -0.7885
            10.2128         -9.0971         -9.9147

     Atom 62  H   pos: (  0.078313  0.626173  0.291605)  para sigma:           0.00
             0.0000          0.0000          0.0000
             0.0000          0.0000          0.0000
             0.0000          0.0000          0.0000

     Atom 63  H   pos: (  0.005700  0.802007  0.156661)  para sigma:           0.00
             0.0000          0.0000          0.0000
             0.0000          0.0000          0.0000
             0.0000          0.0000          0.0000

     Atom 64  O   pos: (  0.275847  0.553182  0.448210)  para sigma:         -36.92
           -43.0215         11.9655          9.0884
             7.3431        -40.2775          9.1495
            11.8870          9.5262        -27.4675

     Atom 65  H   pos: (  0.326434  0.602749  0.589240)  para sigma:           0.00
             0.0000          0.0000          0.0000
             0.0000          0.0000          0.0000
             0.0000          0.0000          0.0000

     Atom 66  H   pos: (  0.210778  0.422241  0.470177)  para sigma:           0.00
             0.0000          0.0000          0.0000
             0.0000          0.0000          0.0000
             0.0000          0.0000          0.0000

     Atom 67  O   pos: (  0.057916 -0.189921  1.809854)  para sigma:         -43.21
           -17.7044          2.8833          4.6117
             8.2202        -55.8981          0.8879
             2.5555          0.6194        -56.0256

     Atom 68  H   pos: (  0.032186 -0.332852  1.762793)  para sigma:           0.00
             0.0000          0.0000          0.0000
             0.0000          0.0000          0.0000
             0.0000          0.0000          0.0000

     Atom 69  H   pos: ( -0.066446 -0.112982  1.761592)  para sigma:           0.00
             0.0000          0.0000          0.0000
             0.0000          0.0000          0.0000
             0.0000          0.0000          0.0000

     Atom 70  Ca  pos: (  0.392935  0.377785  0.959984)  para sigma:        -482.80
          -506.7289         -8.6002          8.3315
           -10.9122       -464.5359        -14.1560
             9.5327        -15.0912       -477.1341

     Atom 71  Si  pos: ( -0.089022  0.338924  0.724351)  para sigma:        -404.65
          -413.1223         32.3929          8.0921
            32.1918       -428.2141         -4.9044
             9.9512        -10.1191       -372.6199

     Atom 72  O   pos: ( -0.274906  0.273649  0.872845)  para sigma:        -112.35
          -103.8016         -4.7522         -0.8308
            -4.4113       -110.7799          1.9945
             4.5567          2.3128       -122.4596

     Atom 73  O   pos: (  0.048435  0.498480  0.855549)  para sigma:        -103.80
          -118.9280          8.7327          2.7215
            11.0324        -59.8687         12.5309
            -4.1238          1.1107       -132.6032

     Atom 74  O   pos: (  0.079060  0.142274  0.691519)  para sigma:         -69.84
           -77.9367        -20.5165          1.8644
           -19.6237        -55.7792         -7.1241
             2.8334         -6.0462        -75.8136

     Atom 75  O   pos: ( -0.157492  0.380346  0.492408)  para sigma:        -110.17
          -123.5811        -15.7101         20.4546
           -19.1003       -106.4088        -21.4122
            21.1619        -12.3855       -100.5279

     Atom 76  Ca  pos: (  0.081461  0.836452  0.878727)  para sigma:        -473.46
          -505.4836          1.9547         25.3388
             0.0565       -414.3967         10.5500
            28.5924         12.5253       -500.4945

     Atom 77  Si  pos: ( -0.395405  0.871215  0.741506)  para sigma:        -401.93
          -404.3113         22.5810         -3.9375
            23.5113       -415.7236         -0.8698
            -3.6000          7.3145       -385.7688

     Atom 78  O   pos: ( -0.543681  0.672403  0.756820)  para sigma:         -85.86
          -106.5891         21.0003          6.3294
            26.6175        -65.7533        -12.3026
            -0.2079        -15.0667        -85.2524

     Atom 79  O   pos: ( -0.261646  0.923271  0.942121)  para sigma:        -109.90
          -122.9398          2.5862         -6.9423
             2.4527       -115.4806         -2.2697
            -7.2465          0.8106        -91.2936

     Atom 80  O   pos: ( -0.241007  0.855976  0.548906)  para sigma:         -87.68
           -95.8995         18.0875         -6.3657
            16.1977        -94.2321         12.9307
            -7.5808         14.7868        -72.8958

     Atom 81  Ca  pos: (  0.185476 -0.086483  1.248238)  para sigma:        -468.23
          -482.3760         -5.8962         16.5947
            -3.7526       -462.0534         -6.8093
            11.5641         -8.8674       -460.2631

     Atom 82  Si  pos: (  0.714541 -0.094715  1.446837)  para sigma:        -404.30
          -414.5010         27.7051         -5.1729
            22.4311       -407.6976        -19.9833
            -1.9815        -22.2961       -390.7137

     Atom 83  O   pos: ( -0.224025  0.064237  1.252296)  para sigma:         -95.69
          -125.9710         10.7269          0.0104
            17.0300        -76.0988        -20.0617
            -5.0837        -12.2755        -84.9951

     Atom 84  O   pos: (  0.486270 -0.196649  1.428139)  para sigma:        -106.00
          -115.8456        -11.4347         -5.4643
            -5.4539       -128.8976          4.0286
            -1.1672          8.2983        -73.2696

     Atom 85  O   pos: ( -0.264274  0.002334  1.670923)  para sigma:        -106.20
          -104.3141        -13.8576        -10.6016
           -13.0528        -79.7177         14.1785
           -13.6497         12.2542       -134.5690

     Atom 86  Ca  pos: ( -0.133369  0.390061  1.189955)  para sigma:        -504.12
          -495.8118        -19.9141          5.1276
           -20.8499       -492.4317         12.0154
             7.9193          6.9435       -524.1039

     Atom 87  Si  pos: (  0.345772  0.393965  1.419467)  para sigma:        -405.56
          -407.6802          6.8984          7.8217
             9.6337       -418.7221        -16.4225
             8.7250        -25.6080       -390.2659

     Atom 88  O   pos: (  0.187831  0.277443  1.266660)  para sigma:        -108.38
           -97.3195         -7.4100         15.2578
            -6.8924       -102.6864          2.4867
             9.1070         -2.2255       -125.1409

     Atom 89  O   pos: ( -0.461401  0.480431  1.268985)  para sigma:        -108.75
          -101.4126         -4.9640         -2.4794
            -9.9254       -117.2490          7.7635
             4.6355          8.0768       -107.5855

     Atom 90  O   pos: (  0.241864  0.612577  1.505242)  para sigma:         -74.17
           -77.3711        -18.3172         -3.3499
           -17.8583        -56.7345         -2.7989
            -5.1612         -4.0864        -88.4020

     Atom 91  O   pos: (  0.393220  0.254064  1.617151)  para sigma:        -106.29
           -95.3530         -4.4842         55.2798
             1.8928       -123.8071        -19.3258
            48.2151        -19.3085        -99.6995

     Atom 92  Ca  pos: (  0.389314 -0.098500  1.749796)  para sigma:        -495.35
          -473.9141         18.3223        -30.9914
            21.0766       -519.8954          4.7763
           -30.9002          5.5580       -492.2437

     Atom 93  Ca  pos: ( -0.336442  0.314530  1.796907)  para sigma:        -505.66
          -507.0652         27.2822         13.2467
            27.3321       -487.6783         34.6871
            12.1889         33.3753       -522.2454

     Atom 94  Ca  pos: ( -0.353446  0.605608  0.337358)  para sigma:        -495.07
          -509.8582          5.0402         27.8658
            10.9668       -464.7048         32.6758
            29.9477         30.0420       -510.6549

     Atom 95  O   pos: (  0.526362  0.334154  0.149879)  para sigma:         -72.75
           -87.2041        -18.7557         38.2945
           -20.4139        -51.8009          6.8084
            48.9887         12.9118        -79.2474

     Atom 96  H   pos: (  0.403333  0.280593  0.213522)  para sigma:           0.00
             0.0000          0.0000          0.0000
             0.0000          0.0000          0.0000
             0.0000          0.0000          0.0000

     Atom 97  O   pos: (  1.012576 -0.855593  2.039761)  para sigma:         -97.63
          -142.3748         23.0251        -76.7096
            35.2470        -92.1662         13.2314
           -86.1367          5.1033        -58.3452

     Atom 98  H   pos: (  0.885209 -0.851999  1.965069)  para sigma:           0.00
             0.0000          0.0000          0.0000
             0.0000          0.0000          0.0000
             0.0000          0.0000          0.0000

     Paramagnetic US occ-occ contribution in ppm:

     Atom  1  O   pos: ( -0.740163  0.864151  1.942038)  para_oo sigma:          -0.41
            -0.6524          0.1123         -0.2367
             0.1136         -0.7328          0.0057
            -0.1681          0.0145          0.1564

     Atom  2  H   pos: ( -0.699014  0.818353  2.080121)  para_oo sigma:           0.00
             0.0000          0.0000          0.0000
             0.0000          0.0000          0.0000
             0.0000          0.0000          0.0000

     Atom  3  H   pos: ( -0.646132  0.801045  1.846828)  para_oo sigma:           0.00
             0.0000          0.0000          0.0000
             0.0000          0.0000          0.0000
             0.0000          0.0000          0.0000

     Atom  4  O   pos: (  0.151888  0.113472  0.290319)  para_oo sigma:          -0.64
            -0.8514          0.1165         -0.0381
             0.0444         -0.5945          0.1548
            -0.1165          0.1683         -0.4684

     Atom  5  H   pos: (  0.142077  0.114755  0.441153)  para_oo sigma:           0.00
             0.0000          0.0000          0.0000
             0.0000          0.0000          0.0000
             0.0000          0.0000          0.0000

     Atom  6  H   pos: (  0.239190 -0.005065  0.259203)  para_oo sigma:           0.00
             0.0000          0.0000          0.0000
             0.0000          0.0000          0.0000
             0.0000          0.0000          0.0000

     Atom  7  O   pos: ( -0.380437  0.534212  2.066642)  para_oo sigma:          -0.36
             0.4323         -0.1702         -0.0472
            -0.0352         -0.6587         -0.1259
             0.0792         -0.1434         -0.8614

     Atom  8  H   pos: ( -0.614288  1.523563  0.071346)  para_oo sigma:           0.00
             0.0000          0.0000          0.0000
             0.0000          0.0000          0.0000
             0.0000          0.0000          0.0000

     Atom  9  H   pos: ( -0.377189  1.476522  0.032467)  para_oo sigma:           0.00
             0.0000          0.0000          0.0000
             0.0000          0.0000          0.0000
             0.0000          0.0000          0.0000

     Atom 10  O   pos: (  0.430559  0.119981  2.035266)  para_oo sigma:          -0.21
            -0.1132         -0.4341          0.3165
            -0.3882         -0.2446         -0.3019
             0.3449         -0.2756         -0.2585

     Atom 11  H   pos: (  0.327733  0.219888  2.072005)  para_oo sigma:           0.00
             0.0000          0.0000          0.0000
             0.0000          0.0000          0.0000
             0.0000          0.0000          0.0000

     Atom 12  H   pos: ( -0.635494  1.012515  0.067091)  para_oo sigma:           0.00
             0.0000          0.0000          0.0000
             0.0000          0.0000          0.0000
             0.0000          0.0000          0.0000

     Atom 13  O   pos: (  0.414924 -0.416643  1.980376)  para_oo sigma:          -0.41
            -0.0353         -0.4209          0.0940
            -0.3415         -0.6887          0.0156
             0.0031          0.0308         -0.5193

     Atom 14  H   pos: (  0.393596  0.444675 -0.017121)  para_oo sigma:           0.00
             0.0000          0.0000          0.0000
             0.0000          0.0000          0.0000
             0.0000          0.0000          0.0000

     Atom 15  H   pos: (  0.173251  0.553637 -0.012967)  para_oo sigma:           0.00
             0.0000          0.0000          0.0000
             0.0000          0.0000          0.0000
             0.0000          0.0000          0.0000

     Atom 16  O   pos: ( -0.430950  0.925015  1.621128)  para_oo sigma:          -0.67
            -0.3565          0.0933          0.0483
             0.1284         -0.6921         -0.0872
            -0.0019         -0.0483         -0.9615

     Atom 17  H   pos: ( -0.352640  1.055362  1.634751)  para_oo sigma:           0.00
             0.0000          0.0000          0.0000
             0.0000          0.0000          0.0000
             0.0000          0.0000          0.0000

     Atom 18  H   pos: ( -0.574033  0.968893  1.596043)  para_oo sigma:           0.00
             0.0000          0.0000          0.0000
             0.0000          0.0000          0.0000
             0.0000          0.0000          0.0000

     Atom 19  O   pos: ( -0.252253  1.391106  0.549000)  para_oo sigma:          -0.75
            -0.6401         -0.0208          0.0293
            -0.0330         -0.7581          0.0439
            -0.0036         -0.0003         -0.8403

     Atom 20  H   pos: ( -0.127226  1.472687  0.565283)  para_oo sigma:           0.00
             0.0000          0.0000          0.0000
             0.0000          0.0000          0.0000
             0.0000          0.0000          0.0000

     Atom 21  H   pos: ( -0.358097  1.498567  0.543726)  para_oo sigma:           0.00
             0.0000          0.0000          0.0000
             0.0000          0.0000          0.0000
             0.0000          0.0000          0.0000

     Atom 22  O   pos: ( -0.099571  0.551537  1.719002)  para_oo sigma:          -0.13
             0.0203         -0.5126         -0.1727
            -0.6490         -0.2140          0.2074
            -0.2330          0.1568         -0.1867

     Atom 23  H   pos: ( -0.161355  0.686177  1.719646)  para_oo sigma:           0.00
             0.0000          0.0000          0.0000
             0.0000          0.0000          0.0000
             0.0000          0.0000          0.0000

     Atom 24  H   pos: (  0.034694  0.566702  1.649393)  para_oo sigma:           0.00
             0.0000          0.0000          0.0000
             0.0000          0.0000          0.0000
             0.0000          0.0000          0.0000

     Atom 25  Ca  pos: ( -0.229392  1.294322  0.941484)  para_oo sigma:          -2.86
            -2.6740         -0.4369         -0.1373
            -0.4272         -2.5389          0.0004
            -0.1580         -0.0093         -3.3555

     Atom 26  Si  pos: ( -0.694821  1.266357  0.747633)  para_oo sigma:          -6.20
            -5.6830          0.3524         -0.1123
             0.3630         -6.4669          0.3820
            -0.1285          0.3402         -6.4510

     Atom 27  O   pos: ( -0.911364  1.193746  0.836232)  para_oo sigma:          -1.80
            -0.0982          1.1376         -0.9394
             1.2816         -3.0977         -0.4934
            -0.9929         -0.5343         -2.2128

     Atom 28  O   pos: ( -0.582971  1.414252  0.910709)  para_oo sigma:          -1.71
            -2.1482          1.0336          1.3611
             0.9330         -1.8746          1.4136
             1.3394          1.4995         -1.1013

     Atom 29  O   pos: ( -0.556247  1.063154  0.704935)  para_oo sigma:          -3.90
            -3.9333         -1.8714         -0.0991
            -1.9139         -2.7318          0.0107
            -0.0772          0.0618         -5.0468

     Atom 30  O   pos: ( -0.716688  1.362691  0.513254)  para_oo sigma:          -4.00
            -5.0439         -0.2186          0.1114
            -0.2773         -3.1596         -1.1514
             0.1241         -1.2000         -3.8079

     Atom 31  Ca  pos: (  0.698921 -0.084156  0.928367)  para_oo sigma:          -3.57
            -3.3539         -0.4064          0.0896
            -0.3780         -3.1970          0.1265
             0.1063          0.1120         -4.1480

     Atom 32  Si  pos: (  0.191293 -0.054327  0.799916)  para_oo sigma:          -6.23
            -6.2238          0.5098          0.1211
             0.4983         -6.3110         -0.0683
             0.1187         -0.0361         -6.1669

     Atom 33  O   pos: (  0.030977 -0.187064  0.928663)  para_oo sigma:          -1.69
            -1.4633          1.4324         -1.5360
             1.4215         -1.8175         -1.0856
            -1.6937         -1.2407         -1.7984

     Atom 34  O   pos: (  0.367931  0.019720  0.952981)  para_oo sigma:          -1.52
            -0.9522          0.8679          1.9214
             0.8719         -2.4101          1.0002
             2.0941          0.9721         -1.1840

     Atom 35  O   pos: (  0.281791 -0.178001  0.603024)  para_oo sigma:          -3.89
            -3.8316         -0.7944         -1.2657
            -0.7303         -4.4051          0.8926
            -1.3071          0.9738         -3.4321

     Atom 36  Ca  pos: ( -0.386428  0.847040  1.256270)  para_oo sigma:          -3.80
            -3.3323         -0.4840          0.0331
            -0.4742         -3.7834         -0.0982
             0.0703         -0.0664         -4.2712

     Atom 37  Si  pos: (  0.142754  0.810770  1.371925)  para_oo sigma:          -5.86
            -5.4079          0.5111          0.1933
             0.5434         -6.1498          0.5371
             0.1766          0.4944         -6.0345

     Atom 38  O   pos: ( -0.723255  0.880419  1.158369)  para_oo sigma:          -1.30
            -1.6497          0.2579         -2.1355
             0.2561         -2.0008         -0.9121
            -2.1133         -0.7946         -0.2420

     Atom 39  O   pos: ( -0.075241  0.728940  1.297241)  para_oo sigma:          -1.77
            -0.4621          1.2962          0.7686
             1.3634         -2.6357          0.2934
             0.9294          0.1911         -2.2213

     Atom 40  O   pos: ( -0.835749  1.015137  1.512202)  para_oo sigma:          -2.15
            -2.7621          0.1269          0.7319
             0.0434         -1.0919          1.5905
             0.6617          1.4123         -2.5850

     Atom 41  Ca  pos: ( -0.735135  1.264575  1.229085)  para_oo sigma:          -3.05
            -1.6920         -0.7843          0.0167
            -0.7674         -3.5535         -0.1764
             0.0411         -0.1759         -3.8960

     Atom 42  Si  pos: (  0.984472 -0.506934  1.418414)  para_oo sigma:          -6.13
            -6.1766          0.1622          0.1823
             0.2446         -6.7478         -0.1836
             0.2061         -0.1721         -5.4637

     Atom 43  O   pos: ( -0.401579  1.201685  1.278412)  para_oo sigma:          -1.35
            -1.4215          1.3471          1.1262
             1.2911         -1.3531          1.0038
             1.3427          1.0700         -1.2710

     Atom 44  O   pos: (  0.177920 -0.463487  1.255339)  para_oo sigma:          -1.20
            -0.6626          0.6283         -1.6951
             0.8003         -2.2186         -0.5548
            -1.8451         -0.5014         -0.7105

     Atom 45  O   pos: ( -0.105793 -0.261386  1.415519)  para_oo sigma:          -3.51
            -3.6526         -1.7938          0.1195
            -1.7970         -2.1838          0.2893
             0.1465          0.2565         -4.7078

     Atom 46  O   pos: (  0.026404 -0.568127  1.639096)  para_oo sigma:          -2.64
            -3.7791          0.2251         -0.1703
             0.1135         -3.3495         -0.4428
            -0.0454         -0.5170         -0.7846

     Atom 47  Ca  pos: (  0.260445 -0.731503  1.832146)  para_oo sigma:          -3.96
            -3.9584          0.3126         -0.5386
             0.2493         -3.7613         -0.1250
            -0.6497         -0.1259         -4.1703

     Atom 48  Ca  pos: (  0.778216  0.105208  0.271444)  para_oo sigma:          -3.36
            -4.3702         -0.0893         -0.6312
            -0.1560         -3.0240          0.1131
            -0.6067          0.0232         -2.7000

     Atom 49  Si  pos: ( -0.734341  1.608061  0.457807)  para_oo sigma:          -5.88
            -5.5860          0.3977          0.4692
             0.4287         -6.2315          0.0759
             0.5030          0.1065         -5.8080

     Atom 50  O   pos: ( -0.782346  1.648003  0.219593)  para_oo sigma:          -3.63
            -4.6925         -0.2228          0.6512
            -0.2762         -4.5246         -0.4637
             0.6811         -0.4299         -1.6596

     Atom 51  O   pos: (  0.690848 -0.120924  0.549420)  para_oo sigma:          -2.52
            -0.8179          1.2275          1.1370
             1.2548         -2.7566          0.9807
             1.1166          1.0376         -3.9757

     Atom 52  O   pos: (  0.074104  1.004594  0.384582)  para_oo sigma:          -1.14
            -0.8853          0.1398         -0.1041
             0.0750         -1.3328         -0.0815
            -0.1218         -0.1167         -1.2012

     Atom 53  H   pos: ( -0.054936  0.955245  0.460242)  para_oo sigma:           0.00
             0.0000          0.0000          0.0000
             0.0000          0.0000          0.0000
             0.0000          0.0000          0.0000

     Atom 54  H   pos: (  0.099729  1.146174  0.422588)  para_oo sigma:           0.00
             0.0000          0.0000          0.0000
             0.0000          0.0000          0.0000
             0.0000          0.0000          0.0000

     Atom 55  O   pos: ( -0.555268  0.928034  0.269500)  para_oo sigma:          -0.83
            -0.6503          0.0410          0.1226
             0.1065         -1.1139         -0.1249
             0.1812         -0.0868         -0.7387

     Atom 56  H   pos: ( -0.464586  1.008976  0.355774)  para_oo sigma:           0.00
             0.0000          0.0000          0.0000
             0.0000          0.0000          0.0000
             0.0000          0.0000          0.0000

     Atom 57  H   pos: ( -0.693958  0.939353  0.337074)  para_oo sigma:           0.00
             0.0000          0.0000          0.0000
             0.0000          0.0000          0.0000
             0.0000          0.0000          0.0000

     Atom 58  O   pos: ( -0.140444  1.392249  0.134885)  para_oo sigma:          -0.79
            -0.7034          0.0482          0.0312
             0.0345         -0.8341         -0.0316
             0.0660          0.0228         -0.8266

     Atom 59  H   pos: ( -0.184932  1.363260  0.275413)  para_oo sigma:           0.00
             0.0000          0.0000          0.0000
             0.0000          0.0000          0.0000
             0.0000          0.0000          0.0000

     Atom 60  H   pos: ( -1.024054  1.494104  0.140572)  para_oo sigma:           0.00
             0.0000          0.0000          0.0000
             0.0000          0.0000          0.0000
             0.0000          0.0000          0.0000

     Atom 61  O   pos: ( -0.009248  0.654811  0.170691)  para_oo sigma:          -0.72
            -0.9366         -0.1534          0.1865
            -0.0924         -0.6223          0.0237
             0.1575         -0.0275         -0.5875

     Atom 62  H   pos: (  0.078313  0.626173  0.291605)  para_oo sigma:           0.00
             0.0000          0.0000          0.0000
             0.0000          0.0000          0.0000
             0.0000          0.0000          0.0000

     Atom 63  H   pos: (  0.005700  0.802007  0.156661)  para_oo sigma:           0.00
             0.0000          0.0000          0.0000
             0.0000          0.0000          0.0000
             0.0000          0.0000          0.0000

     Atom 64  O   pos: (  0.275847  0.553182  0.448210)  para_oo sigma:          -0.89
            -0.9907         -0.1081          0.2259
            -0.0968         -1.0329          0.2282
             0.3216          0.2782         -0.6411

     Atom 65  H   pos: (  0.326434  0.602749  0.589240)  para_oo sigma:           0.00
             0.0000          0.0000          0.0000
             0.0000          0.0000          0.0000
             0.0000          0.0000          0.0000

     Atom 66  H   pos: (  0.210778  0.422241  0.470177)  para_oo sigma:           0.00
             0.0000          0.0000          0.0000
             0.0000          0.0000          0.0000
             0.0000          0.0000          0.0000

     Atom 67  O   pos: (  0.057916 -0.189921  1.809854)  para_oo sigma:          -0.31
            -0.6954         -0.3887          0.1119
            -0.4580          0.2951          0.0181
             0.1352         -0.0051         -0.5185

     Atom 68  H   pos: (  0.032186 -0.332852  1.762793)  para_oo sigma:           0.00
             0.0000          0.0000          0.0000
             0.0000          0.0000          0.0000
             0.0000          0.0000          0.0000

     Atom 69  H   pos: ( -0.066446 -0.112982  1.761592)  para_oo sigma:           0.00
             0.0000          0.0000          0.0000
             0.0000          0.0000          0.0000
             0.0000          0.0000          0.0000

     Atom 70  Ca  pos: (  0.392935  0.377785  0.959984)  para_oo sigma:          -3.19
            -3.5418         -0.3453         -0.0810
            -0.4242         -2.7798         -0.2720
            -0.1831         -0.2454         -3.2574

     Atom 71  Si  pos: ( -0.089022  0.338924  0.724351)  para_oo sigma:          -6.16
            -6.4254          0.6362          0.1968
             0.6157         -6.6703         -0.1920
             0.2508         -0.1950         -5.3735

     Atom 72  O   pos: ( -0.274906  0.273649  0.872845)  para_oo sigma:          -1.51
            -0.6863          0.7203         -1.7116
             0.7792         -2.4459         -0.9454
            -1.8736         -0.9467         -1.3841

     Atom 73  O   pos: (  0.048435  0.498480  0.855549)  para_oo sigma:          -1.57
            -1.4199          1.1991          1.0883
             1.1787         -1.7655          1.0194
             1.1673          1.2005         -1.5209

     Atom 74  O   pos: (  0.079060  0.142274  0.691519)  para_oo sigma:          -3.71
            -3.8867         -1.1535          0.3589
            -1.1735         -2.7173         -0.5675
             0.4082         -0.5879         -4.5339

     Atom 75  O   pos: ( -0.157492  0.380346  0.492408)  para_oo sigma:          -1.79
            -2.7032          0.1778          0.5542
             0.1652         -3.0048         -0.5740
             0.6066         -0.6386          0.3282

     Atom 76  Ca  pos: (  0.081461  0.836452  0.878727)  para_oo sigma:          -3.12
            -3.7912         -0.0813          0.3852
            -0.1066         -1.9307          0.1656
             0.3960          0.1630         -3.6290

     Atom 77  Si  pos: ( -0.395405  0.871215  0.741506)  para_oo sigma:          -6.11
            -6.1123          0.2656         -0.0962
             0.2893         -6.3161         -0.0710
            -0.0207          0.0292         -5.8883

     Atom 78  O   pos: ( -0.543681  0.672403  0.756820)  para_oo sigma:          -2.42
            -2.0392          1.4351          0.2231
             1.3596         -1.8821          0.3861
             0.3291          0.5151         -3.3404

     Atom 79  O   pos: ( -0.261646  0.923271  0.942121)  para_oo sigma:          -1.46
            -1.7534          0.4491          2.1034
             0.4450         -2.3983          0.7403
             2.0089          0.6550         -0.2325

     Atom 80  O   pos: ( -0.241007  0.855976  0.548906)  para_oo sigma:          -2.51
            -1.9395         -0.3459         -1.9908
            -0.3812         -3.9144         -0.6089
            -1.9965         -0.6973         -1.6833

     Atom 81  Ca  pos: (  0.185476 -0.086483  1.248238)  para_oo sigma:          -2.68
            -2.9149         -0.2846          0.1914
            -0.2139         -2.4921         -0.0988
             0.2209         -0.0713         -2.6395

     Atom 82  Si  pos: (  0.714541 -0.094715  1.446837)  para_oo sigma:          -6.00
            -6.2130          0.4209         -0.0606
             0.4907         -6.0776         -0.3729
            -0.0732         -0.3688         -5.7203

     Atom 83  O   pos: ( -0.224025  0.064237  1.252296)  para_oo sigma:          -2.13
            -2.9097          0.4476         -0.7205
             0.3306         -2.2757         -1.7415
            -0.6839         -1.8290         -1.2057

     Atom 84  O   pos: (  0.486270 -0.196649  1.428139)  para_oo sigma:          -1.31
             0.4650          1.6107          0.4907
             1.6037         -1.3292          0.0107
             0.2163         -0.1226         -3.0662

     Atom 85  O   pos: ( -0.264274  0.002334  1.670923)  para_oo sigma:          -1.39
            -2.4180         -0.1495          0.5895
            -0.0148         -2.3976          0.4083
             0.8484          0.5143          0.6306

     Atom 86  Ca  pos: ( -0.133369  0.390061  1.189955)  para_oo sigma:          -3.76
            -3.5352         -0.4212          0.1191
            -0.4315         -3.4660          0.1166
            -0.0334          0.0555         -4.2907

     Atom 87  Si  pos: (  0.345772  0.393965  1.419467)  para_oo sigma:          -5.94
            -5.8857          0.2605          0.1316
             0.2920         -6.3370         -0.4538
             0.2404         -0.4173         -5.6006

     Atom 88  O   pos: (  0.187831  0.277443  1.266660)  para_oo sigma:          -1.38
            -1.1822          1.0439          1.3170
             1.0524         -1.9812          1.1436
             1.4770          1.2753         -0.9823

     Atom 89  O   pos: ( -0.461401  0.480431  1.268985)  para_oo sigma:          -1.25
            -0.5234          0.8351         -1.3646
             0.8537         -1.8334         -0.8164
            -1.5463         -0.7604         -1.3901

     Atom 90  O   pos: (  0.241864  0.612577  1.505242)  para_oo sigma:          -3.72
            -3.9596         -1.0118          0.0697
            -1.0345         -2.8494         -0.0291
             0.0837         -0.0516         -4.3533

     Atom 91  O   pos: (  0.393220  0.254064  1.617151)  para_oo sigma:          -1.74
            -3.0028         -0.7087         -0.0669
            -0.7528         -1.7059         -1.5808
            -0.1280         -1.6043         -0.5042

     Atom 92  Ca  pos: (  0.389314 -0.098500  1.749796)  para_oo sigma:          -3.23
            -3.2309          0.4522         -0.4329
             0.4095         -3.5742          0.1271
            -0.4379          0.0023         -2.8998

     Atom 93  Ca  pos: ( -0.336442  0.314530  1.796907)  para_oo sigma:          -4.05
            -4.4345          0.6037          0.4093
             0.7232         -3.7138          0.5327
             0.2011          0.5279         -4.0056

     Atom 94  Ca  pos: ( -0.353446  0.605608  0.337358)  para_oo sigma:          -3.15
            -3.4816         -0.2712          0.7084
            -0.2151         -2.5384          0.2217
             0.7899          0.1597         -3.4262

     Atom 95  O   pos: (  0.526362  0.334154  0.149879)  para_oo sigma:           0.44
             0.8074          0.2903         -0.6445
             0.2109         -0.0729         -0.5481
            -0.5482         -0.5764          0.5841

     Atom 96  H   pos: (  0.403333  0.280593  0.213522)  para_oo sigma:           0.00
             0.0000          0.0000          0.0000
             0.0000          0.0000          0.0000
             0.0000          0.0000          0.0000

     Atom 97  O   pos: (  1.012576 -0.855593  2.039761)  para_oo sigma:           1.33
             2.0678         -0.2776          1.5211
            -0.3527          1.1402          0.0604
             1.5527         -0.0006          0.7883

     Atom 98  H   pos: (  0.885209 -0.851999  1.965069)  para_oo sigma:           0.00
             0.0000          0.0000          0.0000
             0.0000          0.0000          0.0000
             0.0000          0.0000          0.0000

     Paramagnetic US L_R Q_R contribution in ppm:

     Atom  1  O   pos: ( -0.740163  0.864151  1.942038)  para_lq sigma:        -100.72
           -99.3184          5.9086          0.0265
             5.8807        -97.0398          1.3025
             0.1158          1.2971       -105.7948

     Atom  2  H   pos: ( -0.699014  0.818353  2.080121)  para_lq sigma:           0.00
             0.0000          0.0000          0.0000
             0.0000          0.0000          0.0000
             0.0000          0.0000          0.0000

     Atom  3  H   pos: ( -0.646132  0.801045  1.846828)  para_lq sigma:           0.00
             0.0000          0.0000          0.0000
             0.0000          0.0000          0.0000
             0.0000          0.0000          0.0000

     Atom  4  O   pos: (  0.151888  0.113472  0.290319)  para_lq sigma:        -100.91
           -97.4410          5.3915          0.7060
             5.4923       -100.2296         -0.4197
             0.7591         -0.1703       -105.0521

     Atom  5  H   pos: (  0.142077  0.114755  0.441153)  para_lq sigma:           0.00
             0.0000          0.0000          0.0000
             0.0000          0.0000          0.0000
             0.0000          0.0000          0.0000

     Atom  6  H   pos: (  0.239190 -0.005065  0.259203)  para_lq sigma:           0.00
             0.0000          0.0000          0.0000
             0.0000          0.0000          0.0000
             0.0000          0.0000          0.0000

     Atom  7  O   pos: ( -0.380437  0.534212  2.066642)  para_lq sigma:        -100.61
          -105.5133          0.8327          0.1889
             0.6192        -95.6235         -4.4904
            -0.1821         -4.7271       -100.7066

     Atom  8  H   pos: ( -0.614288  1.523563  0.071346)  para_lq sigma:           0.00
             0.0000          0.0000          0.0000
             0.0000          0.0000          0.0000
             0.0000          0.0000          0.0000

     Atom  9  H   pos: ( -0.377189  1.476522  0.032467)  para_lq sigma:           0.00
             0.0000          0.0000          0.0000
             0.0000          0.0000          0.0000
             0.0000          0.0000          0.0000

     Atom 10  O   pos: (  0.430559  0.119981  2.035266)  para_lq sigma:         -99.53
           -98.1465          4.1459         -1.8876
             4.2701        -96.8605         -0.2735
            -2.0375         -0.3048       -103.5919

     Atom 11  H   pos: (  0.327733  0.219888  2.072005)  para_lq sigma:           0.00
             0.0000          0.0000          0.0000
             0.0000          0.0000          0.0000
             0.0000          0.0000          0.0000

     Atom 12  H   pos: ( -0.635494  1.012515  0.067091)  para_lq sigma:           0.00
             0.0000          0.0000          0.0000
             0.0000          0.0000          0.0000
             0.0000          0.0000          0.0000

     Atom 13  O   pos: (  0.414924 -0.416643  1.980376)  para_lq sigma:        -101.25
          -103.5540          3.8647          0.8756
             3.7544        -97.1694          0.1196
             0.6904          0.0249       -103.0338

     Atom 14  H   pos: (  0.393596  0.444675 -0.017121)  para_lq sigma:           0.00
             0.0000          0.0000          0.0000
             0.0000          0.0000          0.0000
             0.0000          0.0000          0.0000

     Atom 15  H   pos: (  0.173251  0.553637 -0.012967)  para_lq sigma:           0.00
             0.0000          0.0000          0.0000
             0.0000          0.0000          0.0000
             0.0000          0.0000          0.0000

     Atom 16  O   pos: ( -0.430950  0.925015  1.621128)  para_lq sigma:        -102.09
          -105.1318         -0.8325         -1.6998
            -0.6122       -105.6192         -0.7916
            -1.6896         -0.5986        -95.5232

     Atom 17  H   pos: ( -0.352640  1.055362  1.634751)  para_lq sigma:           0.00
             0.0000          0.0000          0.0000
             0.0000          0.0000          0.0000
             0.0000          0.0000          0.0000

     Atom 18  H   pos: ( -0.574033  0.968893  1.596043)  para_lq sigma:           0.00
             0.0000          0.0000          0.0000
             0.0000          0.0000          0.0000
             0.0000          0.0000          0.0000

     Atom 19  O   pos: ( -0.252253  1.391106  0.549000)  para_lq sigma:        -101.21
          -105.3548         -0.2928         -1.1183
            -0.3849       -104.1867         -0.2274
            -1.1403         -0.3978        -94.0866

     Atom 20  H   pos: ( -0.127226  1.472687  0.565283)  para_lq sigma:           0.00
             0.0000          0.0000          0.0000
             0.0000          0.0000          0.0000
             0.0000          0.0000          0.0000

     Atom 21  H   pos: ( -0.358097  1.498567  0.543726)  para_lq sigma:           0.00
             0.0000          0.0000          0.0000
             0.0000          0.0000          0.0000
             0.0000          0.0000          0.0000

     Atom 22  O   pos: ( -0.099571  0.551537  1.719002)  para_lq sigma:        -101.15
          -104.9712          0.4686          5.3297
             0.6538       -103.4056          1.3379
             5.2687          1.4758        -95.0719

     Atom 23  H   pos: ( -0.161355  0.686177  1.719646)  para_lq sigma:           0.00
             0.0000          0.0000          0.0000
             0.0000          0.0000          0.0000
             0.0000          0.0000          0.0000

     Atom 24  H   pos: (  0.034694  0.566702  1.649393)  para_lq sigma:           0.00
             0.0000          0.0000          0.0000
             0.0000          0.0000          0.0000
             0.0000          0.0000          0.0000

     Atom 25  Ca  pos: ( -0.229392  1.294322  0.941484)  para_lq sigma:         202.38
           202.3409         -1.0975         -0.2190
            -0.8400        202.8592          0.0680
            -0.0302          0.0699        201.9284

     Atom 26  Si  pos: ( -0.694821  1.266357  0.747633)  para_lq sigma:          -0.51
             1.5400          2.4099         -0.1752
             2.6341         -2.1943          1.1251
            -0.0286          1.4216         -0.8679

     Atom 27  O   pos: ( -0.911364  1.193746  0.836232)  para_lq sigma:        -109.96
          -113.5317         -1.8532          3.1620
            -1.7756       -107.8992          0.8813
             3.7391          1.0442       -108.4414

     Atom 28  O   pos: ( -0.582971  1.414252  0.910709)  para_lq sigma:        -110.40
          -109.6361         -1.9969         -1.9713
            -1.7422       -110.0375         -3.0609
            -2.5517         -3.6539       -111.5396

     Atom 29  O   pos: ( -0.556247  1.063154  0.704935)  para_lq sigma:        -102.29
          -102.7838          4.1394         -0.1882
             4.0079       -105.0522         -0.0998
            -0.3980          0.2807        -99.0391

     Atom 30  O   pos: ( -0.716688  1.362691  0.513254)  para_lq sigma:        -103.20
          -100.0475          0.9752         -0.6885
             0.6455       -105.6178          2.8523
            -0.8269          2.7668       -103.9239

     Atom 31  Ca  pos: (  0.698921 -0.084156  0.928367)  para_lq sigma:         201.76
           202.0858         -0.6243          0.4170
            -0.5698        202.3877          0.2489
             0.2843          0.5173        200.8162

     Atom 32  Si  pos: (  0.191293 -0.054327  0.799916)  para_lq sigma:          -0.43
             0.0854          2.4611          0.3229
             3.0862         -1.1237         -0.9695
             0.6007          0.1510         -0.2550

     Atom 33  O   pos: (  0.030977 -0.187064  0.928663)  para_lq sigma:        -108.85
          -109.2688         -3.1208          2.9715
            -3.0270       -107.7612          2.4092
             3.3657          2.8064       -109.5073

     Atom 34  O   pos: (  0.367931  0.019720  0.952981)  para_lq sigma:        -109.20
          -109.9524         -1.9700         -3.5512
            -2.4248       -107.1715         -1.6075
            -3.9885         -1.9684       -110.4662

     Atom 35  O   pos: (  0.281791 -0.178001  0.603024)  para_lq sigma:        -102.11
          -102.5762          1.6209          3.1379
             1.9803       -100.7275         -3.0277
             3.1133         -2.8835       -103.0128

     Atom 36  Ca  pos: ( -0.386428  0.847040  1.256270)  para_lq sigma:         200.88
           202.2667         -0.8083          0.2653
            -0.7709        200.5791          0.1511
            -0.1110          0.2306        199.7865

     Atom 37  Si  pos: (  0.142754  0.810770  1.371925)  para_lq sigma:          -1.04
             0.4101          2.1458          0.7605
             2.3379         -2.0169          1.6976
             0.3718          2.8362         -1.5256

     Atom 38  O   pos: ( -0.723255  0.880419  1.158369)  para_lq sigma:        -112.16
          -111.3010         -1.3576          3.4452
            -1.7529       -110.3711          2.2552
             3.8256          2.2563       -114.7969

     Atom 39  O   pos: ( -0.075241  0.728940  1.297241)  para_lq sigma:        -110.54
          -114.5366         -2.2886         -2.2871
            -2.0662       -108.1332         -0.7496
            -2.0699         -0.9786       -108.9467

     Atom 40  O   pos: ( -0.835749  1.015137  1.512202)  para_lq sigma:        -112.38
          -109.0765         -0.6018         -0.1692
            -0.3534       -115.9871         -3.7558
            -0.1875         -3.0337       -112.0901

     Atom 41  Ca  pos: ( -0.735135  1.264575  1.229085)  para_lq sigma:         201.62
           204.7602         -1.8361         -0.3064
            -1.6259        200.5901         -0.6108
            -0.2628         -0.6836        199.5001

     Atom 42  Si  pos: (  0.984472 -0.506934  1.418414)  para_lq sigma:          -0.69
            -1.2509          1.1071          1.3059
             1.8598         -4.0570         -1.2792
             0.6748         -0.9448          3.2354

     Atom 43  O   pos: ( -0.401579  1.201685  1.278412)  para_lq sigma:        -109.85
          -109.6143         -3.0667         -1.8489
            -3.6531       -110.2335         -2.5987
            -2.4299         -2.5804       -109.7132

     Atom 44  O   pos: (  0.177920 -0.463487  1.255339)  para_lq sigma:        -110.39
          -112.3211         -1.0039          3.7755
            -0.9440       -107.8534          0.3001
             4.3511          0.5306       -110.9921

     Atom 45  O   pos: ( -0.105793 -0.261386  1.415519)  para_lq sigma:        -102.55
          -103.0761          3.5352          0.8885
             3.4281       -105.9520         -0.7178
             1.0544         -0.9782        -98.6212

     Atom 46  O   pos: (  0.026404 -0.568127  1.639096)  para_lq sigma:        -111.07
          -108.5478          0.6387         -1.2819
             0.5887       -108.7893          2.6461
            -1.6815          2.9174       -115.8666

     Atom 47  Ca  pos: (  0.260445 -0.731503  1.832146)  para_lq sigma:         200.62
           200.5852          2.7604         -3.0269
             1.9244        201.1417          1.0402
            -1.9081          0.6458        200.1439

     Atom 48  Ca  pos: (  0.778216  0.105208  0.271444)  para_lq sigma:         200.05
           195.9836          0.2413         -1.8630
            -0.2717        201.5649         -0.6875
            -2.7153         -0.1841        202.6100

     Atom 49  Si  pos: ( -0.734341  1.608061  0.457807)  para_lq sigma:          -0.73
             0.2054          2.5947          3.1654
             2.2440         -2.3718          0.6440
             2.7582         -0.3517         -0.0313

     Atom 50  O   pos: ( -0.782346  1.648003  0.219593)  para_lq sigma:        -110.81
          -107.7243          0.2142         -0.3330
             0.3215       -108.1876          2.6361
            -0.5899          1.7643       -116.5201

     Atom 51  O   pos: (  0.690848 -0.120924  0.549420)  para_lq sigma:        -111.93
          -114.5695         -4.4310         -1.9257
            -4.5521       -111.1435         -1.1498
            -1.7348         -0.9619       -110.0917

     Atom 52  O   pos: (  0.074104  1.004594  0.384582)  para_lq sigma:        -101.59
          -102.4624         -2.5508          4.3425
            -2.8518       -104.2674         -1.6677
             4.3945         -1.8846        -98.0325

     Atom 53  H   pos: ( -0.054936  0.955245  0.460242)  para_lq sigma:           0.00
             0.0000          0.0000          0.0000
             0.0000          0.0000          0.0000
             0.0000          0.0000          0.0000

     Atom 54  H   pos: (  0.099729  1.146174  0.422588)  para_lq sigma:           0.00
             0.0000          0.0000          0.0000
             0.0000          0.0000          0.0000
             0.0000          0.0000          0.0000

     Atom 55  O   pos: ( -0.555268  0.928034  0.269500)  para_lq sigma:         -99.39
          -102.7016         -1.6840          1.4880
            -1.5324        -96.3525         -4.4303
             1.7050         -4.0868        -99.1030

     Atom 56  H   pos: ( -0.464586  1.008976  0.355774)  para_lq sigma:           0.00
             0.0000          0.0000          0.0000
             0.0000          0.0000          0.0000
             0.0000          0.0000          0.0000

     Atom 57  H   pos: ( -0.693958  0.939353  0.337074)  para_lq sigma:           0.00
             0.0000          0.0000          0.0000
             0.0000          0.0000          0.0000
             0.0000          0.0000          0.0000

     Atom 58  O   pos: ( -0.140444  1.392249  0.134885)  para_lq sigma:        -102.12
          -101.6206         -5.7786          0.7785
            -5.8785        -98.5898          0.3550
             0.8989          0.7003       -106.1514

     Atom 59  H   pos: ( -0.184932  1.363260  0.275413)  para_lq sigma:           0.00
             0.0000          0.0000          0.0000
             0.0000          0.0000          0.0000
             0.0000          0.0000          0.0000

     Atom 60  H   pos: ( -1.024054  1.494104  0.140572)  para_lq sigma:           0.00
             0.0000          0.0000          0.0000
             0.0000          0.0000          0.0000
             0.0000          0.0000          0.0000

     Atom 61  O   pos: ( -0.009248  0.654811  0.170691)  para_lq sigma:        -100.43
           -98.3223         -1.0201         -5.4197
            -0.9734       -102.8556          1.9184
            -5.5164          1.3852       -100.1011

     Atom 62  H   pos: (  0.078313  0.626173  0.291605)  para_lq sigma:           0.00
             0.0000          0.0000          0.0000
             0.0000          0.0000          0.0000
             0.0000          0.0000          0.0000

     Atom 63  H   pos: (  0.005700  0.802007  0.156661)  para_lq sigma:           0.00
             0.0000          0.0000          0.0000
             0.0000          0.0000          0.0000
             0.0000          0.0000          0.0000

     Atom 64  O   pos: (  0.275847  0.553182  0.448210)  para_lq sigma:        -102.50
           -98.7257         -4.1647         -1.8994
            -4.4082       -103.2694         -0.2832
            -1.7641         -0.1496       -105.4982

     Atom 65  H   pos: (  0.326434  0.602749  0.589240)  para_lq sigma:           0.00
             0.0000          0.0000          0.0000
             0.0000          0.0000          0.0000
             0.0000          0.0000          0.0000

     Atom 66  H   pos: (  0.210778  0.422241  0.470177)  para_lq sigma:           0.00
             0.0000          0.0000          0.0000
             0.0000          0.0000          0.0000
             0.0000          0.0000          0.0000

     Atom 67  O   pos: (  0.057916 -0.189921  1.809854)  para_lq sigma:        -101.25
          -102.4870          1.7415         -3.5924
             1.9047       -105.2659         -1.4255
            -3.9464         -1.4646        -96.0046

     Atom 68  H   pos: (  0.032186 -0.332852  1.762793)  para_lq sigma:           0.00
             0.0000          0.0000          0.0000
             0.0000          0.0000          0.0000
             0.0000          0.0000          0.0000

     Atom 69  H   pos: ( -0.066446 -0.112982  1.761592)  para_lq sigma:           0.00
             0.0000          0.0000          0.0000
             0.0000          0.0000          0.0000
             0.0000          0.0000          0.0000

     Atom 70  Ca  pos: (  0.392935  0.377785  0.959984)  para_lq sigma:         201.16
           199.2597         -1.0129          0.1925
            -1.3246        201.8392         -0.5395
             0.3299         -0.3081        202.3883

     Atom 71  Si  pos: ( -0.089022  0.338924  0.724351)  para_lq sigma:          -0.74
            -1.7970          3.1627          0.9429
             3.0323         -3.4950         -0.5173
             1.1670         -0.9411          3.0670

     Atom 72  O   pos: ( -0.274906  0.273649  0.872845)  para_lq sigma:        -110.45
          -111.7280         -1.7805          3.9735
            -1.7168       -108.3060          1.1774
             4.1224          1.4936       -111.3154

     Atom 73  O   pos: (  0.048435  0.498480  0.855549)  para_lq sigma:        -110.93
          -110.4645         -2.8193         -2.1017
            -2.6138       -111.1195         -2.5811
            -2.6349         -3.1419       -111.1957

     Atom 74  O   pos: (  0.079060  0.142274  0.691519)  para_lq sigma:        -103.71
          -103.6764          4.0674         -0.4845
             4.1615       -106.2283          1.2655
            -0.2745          1.1220       -101.2168

     Atom 75  O   pos: ( -0.157492  0.380346  0.492408)  para_lq sigma:        -110.89
          -108.5927          0.0844         -1.8653
            -0.0334       -108.6496          1.0222
            -1.8535          1.2305       -115.4330

     Atom 76  Ca  pos: (  0.081461  0.836452  0.878727)  para_lq sigma:         201.83
           199.6528          0.1093          1.3406
            -0.4224        204.8539          0.5036
             1.7226          0.7970        200.9961

     Atom 77  Si  pos: ( -0.395405  0.871215  0.741506)  para_lq sigma:          -0.73
            -0.7965          1.8132         -0.4551
             1.8134         -2.0792         -0.2268
            -0.3665          0.7884          0.6885

     Atom 78  O   pos: ( -0.543681  0.672403  0.756820)  para_lq sigma:        -109.99
          -110.0848         -4.1294          0.5523
            -3.8344       -112.4978          0.4765
             0.0573          0.2075       -107.3916

     Atom 79  O   pos: ( -0.261646  0.923271  0.942121)  para_lq sigma:        -109.92
          -110.2793         -0.6760         -3.5107
            -0.7528       -107.4725         -0.9415
            -3.6252         -1.2101       -112.0212

     Atom 80  O   pos: ( -0.241007  0.855976  0.548906)  para_lq sigma:        -110.19
          -110.8979          0.6439          4.2159
             0.7912       -107.7881         -1.4611
             4.0243         -1.0895       -111.8819

     Atom 81  Ca  pos: (  0.185476 -0.086483  1.248238)  para_lq sigma:         201.63
           200.5700         -0.8872          0.8855
            -0.6052        201.7541         -0.2374
             0.5360         -0.3820        202.5614

     Atom 82  Si  pos: (  0.714541 -0.094715  1.446837)  para_lq sigma:          -0.86
            -1.6129          2.8883         -0.7199
             2.1768         -1.7585         -1.6796
            -0.3991         -2.0029          0.7778

     Atom 83  O   pos: ( -0.224025  0.064237  1.252296)  para_lq sigma:        -110.90
          -108.5053         -1.0731          1.0941
            -1.2854       -111.4286          3.8693
             1.3730          4.1122       -112.7519

     Atom 84  O   pos: (  0.486270 -0.196649  1.428139)  para_lq sigma:        -113.30
          -118.9363         -3.1137         -0.8062
            -3.0763       -111.8785         -0.3131
            -1.1168         -0.4558       -109.0909

     Atom 85  O   pos: ( -0.264274  0.002334  1.670923)  para_lq sigma:        -111.56
          -109.1432         -0.3456         -0.5388
            -0.0695       -109.3098         -3.1143
            -0.3487         -3.0858       -116.2390

     Atom 86  Ca  pos: ( -0.133369  0.390061  1.189955)  para_lq sigma:         200.46
           200.3761         -1.7446          0.2570
            -1.6082        200.5978          0.6666
             0.0923          0.3248        200.4081

     Atom 87  Si  pos: (  0.345772  0.393965  1.419467)  para_lq sigma:          -0.86
            -0.8386          0.8138          0.5652
             1.1706         -2.5685         -1.4790
             0.9185         -2.3419          0.8206

     Atom 88  O   pos: (  0.187831  0.277443  1.266660)  para_lq sigma:        -111.00
          -111.0559         -2.6949         -2.5892
            -2.5755       -110.1187         -2.4363
            -2.9597         -2.5460       -111.8201

     Atom 89  O   pos: ( -0.461401  0.480431  1.268985)  para_lq sigma:        -111.26
          -113.6033         -2.1380          3.6438
            -2.2478       -109.4436          1.3068
             3.8243          1.5073       -110.7394

     Atom 90  O   pos: (  0.241864  0.612577  1.505242)  para_lq sigma:        -104.99
          -103.2294          2.7025          0.3355
             2.7542       -107.8347          0.6911
             0.1258          0.6275       -103.9069

     Atom 91  O   pos: (  0.393220  0.254064  1.617151)  para_lq sigma:        -112.89
          -109.5742          1.0237         -0.2681
             1.4149       -113.5815          4.3739
            -0.5026          3.8602       -115.5221

     Atom 92  Ca  pos: (  0.389314 -0.098500  1.749796)  para_lq sigma:         201.18
           201.3891          1.5969         -2.3146
             1.5592        199.4448          0.3224
            -2.0891         -0.2817        202.6927

     Atom 93  Ca  pos: ( -0.336442  0.314530  1.796907)  para_lq sigma:         200.73
           199.5733          1.4554          2.2562
             1.3881        201.5016          1.4071
             2.2110          1.8892        201.1062

     Atom 94  Ca  pos: ( -0.353446  0.605608  0.337358)  para_lq sigma:         201.47
           199.6690         -0.5555          2.1823
            -0.0560        203.4376          1.3937
             2.4721          0.9035        201.3149

     Atom 95  O   pos: (  0.526362  0.334154  0.149879)  para_lq sigma:        -111.62
          -116.0634         -2.8270          3.4057
            -2.9713       -108.6804          1.9333
             3.9426          2.4069       -110.1233

     Atom 96  H   pos: (  0.403333  0.280593  0.213522)  para_lq sigma:           0.00
             0.0000          0.0000          0.0000
             0.0000          0.0000          0.0000
             0.0000          0.0000          0.0000

     Atom 97  O   pos: (  1.012576 -0.855593  2.039761)  para_lq sigma:        -114.36
          -119.9451          0.5997         -5.7724
             1.2205       -109.7769          0.7661
            -6.7468          0.2561       -113.3673

     Atom 98  H   pos: (  0.885209 -0.851999  1.965069)  para_lq sigma:           0.00
             0.0000          0.0000          0.0000
             0.0000          0.0000          0.0000
             0.0000          0.0000          0.0000


     Total NMR chemical shifts in ppm: ---------------------------------------
     (adopting the Simpson convention for anisotropy and asymmetry)-----------

     Atom  1  O   pos: ( -0.740163  0.864151  1.942038)  Total sigma:         252.19
           243.0465         -8.8919          8.2192
            -9.6439        243.7359        -13.7410
             4.7815        -12.2403        269.8001

     O    1    anisotropy:     38.50    eta:   -0.4641
     O    1    sigma_11=    245.32    axis=( -0.731601  0.502406  0.460812)
     O    1    sigma_22=    233.41    axis=(  0.625543  0.763444  0.160779)
     O    1    sigma_33=    277.86    axis=(  0.271028 -0.405883  0.872813)

     Atom  2  H   pos: ( -0.699014  0.818353  2.080121)  Total sigma:          22.18
            12.4814         -3.5398          6.9936
            -3.2454         13.1115         -9.9435
             4.7668         -9.0069         40.9465

     H    2    anisotropy:     34.54    eta:   -0.1351
     H    2    sigma_11=     12.22    axis=( -0.791089  0.514076  0.331518)
     H    2    sigma_22=      9.11    axis=(  0.578564  0.804777  0.132660)
     H    2    sigma_33=     45.21    axis=(  0.198601 -0.296750  0.934076)

     Atom  3  H   pos: ( -0.646132  0.801045  1.846828)  Total sigma:          27.12
            27.2617         -4.0865         -7.9251
            -4.0475         20.9441          3.5812
            -7.0592          2.3953         33.1422

     H    3    anisotropy:     18.55    eta:   -0.3276
     H    3    sigma_11=     22.96    axis=( -0.663118  0.428666 -0.613612)
     H    3    sigma_22=     18.91    axis=(  0.490720  0.867991  0.076061)
     H    3    sigma_33=     39.48    axis=( -0.565215  0.250674  0.785936)

     Atom  4  O   pos: (  0.151888  0.113472  0.290319)  Total sigma:         241.58
           250.6852         -8.1033         -8.1034
            -1.5988        235.5739          4.8936
            -5.8967          9.1847        238.4867

     O    4    anisotropy:     22.45    eta:   -0.5724
     O    4    sigma_11=    238.38    axis=(  0.565900  0.553689  0.610889)
     O    4    sigma_22=    229.81    axis=( -0.041447  0.759112 -0.649639)
     O    4    sigma_33=    256.55    axis=( -0.823432  0.342312  0.452530)

     Atom  5  H   pos: (  0.142077  0.114755  0.441153)  Total sigma:          22.93
            13.4014         -2.3085         -4.3061
            -2.4238         14.7625          0.8083
            -5.3173          2.1659         40.6227

     H    5    anisotropy:     27.97    eta:   -0.2484
     H    5    sigma_11=     15.92    axis=(  0.509145 -0.847475  0.150194)
     H    5    sigma_22=     11.29    axis=( -0.842989 -0.526228 -0.111595)
     H    5    sigma_33=     41.58    axis=( -0.173611  0.069794  0.982338)

     Atom  6  H   pos: (  0.239190 -0.005065  0.259203)  Total sigma:          23.95
            24.1990        -13.4284         -4.7605
           -13.4715         29.7143          4.3654
            -3.6114          3.2143         17.9246

     H    6    anisotropy:     27.06    eta:   -0.2097
     H    6    sigma_11=     16.82    axis=(  0.033269  0.313597 -0.948973)
     H    6    sigma_22=     13.04    axis=(  0.783199  0.581672  0.219676)
     H    6    sigma_33=     41.98    axis=( -0.620881  0.750543  0.226257)

     Atom  7  O   pos: ( -0.380437  0.534212  2.066642)  Total sigma:         235.02
           229.6852        -15.0361         -2.2240
           -24.8259        235.5001         26.0411
           -11.9752         21.6352        239.8610

     O    7    anisotropy:     53.29    eta:   -0.5503
     O    7    sigma_11=    227.03    axis=(  0.735030 -0.138425  0.663755)
     O    7    sigma_22=    207.48    axis=( -0.524474 -0.736497  0.427198)
     O    7    sigma_33=    270.54    axis=( -0.429719  0.662125  0.613948)

     Atom  8  H   pos: ( -0.614288  1.523563  0.071346)  Total sigma:          21.72
            25.0183         -9.9220        -12.2858
           -11.4475         16.5931          8.8805
           -14.2649          9.2748         23.5406

     H    8    anisotropy:     34.30    eta:   -0.0844
     H    8    sigma_11=     11.25    axis=( -0.509945  0.329908 -0.794429)
     H    8    sigma_22=      9.32    axis=(  0.555880  0.831181 -0.011650)
     H    8    sigma_33=     44.58    axis=( -0.656470  0.447548  0.607246)

     Atom  9  H   pos: ( -0.377189  1.476522  0.032467)  Total sigma:          23.19
            37.4763         -0.7970          8.6903
            -0.3078         13.2344          0.7160
             9.3146          0.5045         18.8677

     H    9    anisotropy:     26.89    eta:   -0.1407
     H    9    sigma_11=     15.49    axis=(  0.351536 -0.323755 -0.878410)
     H    9    sigma_22=     12.97    axis=( -0.130256 -0.946086  0.296571)
     H    9    sigma_33=     41.12    axis=(  0.927068 -0.010163  0.374755)

     Atom 10  O   pos: (  0.430559  0.119981  2.035266)  Total sigma:         241.09
           225.2467         -0.9262          7.1733
            -2.4551        232.8436         -6.8537
             9.6676         -8.6101        265.1907

     O   10    anisotropy:     41.32    eta:   -0.2742
     O   10    sigma_11=    231.10    axis=(  0.026958  0.976298  0.214745)
     O   10    sigma_22=    223.54    axis=(  0.980613  0.015883 -0.195311)
     O   10    sigma_33=    268.64    axis=(  0.194093 -0.215847  0.956942)

     Atom 11  H   pos: (  0.327733  0.219888  2.072005)  Total sigma:          27.36
            28.0237         -7.6225         -2.6702
            -7.5427         29.1541          1.5769
            -3.6413          2.6801         24.9111

     H   11    anisotropy:     14.91    eta:   -0.3290
     H   11    sigma_11=     24.03    axis=(  0.000973  0.384669 -0.923054)
     H   11    sigma_22=     20.76    axis=(  0.748899  0.611413  0.255587)
     H   11    sigma_33=     37.31    axis=( -0.662684  0.691523  0.287484)

     Atom 12  H   pos: ( -0.635494  1.012515  0.067091)  Total sigma:          18.66
            10.8762         -4.9370         12.2317
            -4.3611          9.0281         -9.7582
            13.1184        -10.7325         36.0819

     H   12    anisotropy:     39.33    eta:   -0.0264
     H   12    sigma_11=      5.90    axis=( -0.624346  0.621540  0.473160)
     H   12    sigma_22=      5.21    axis=(  0.688543  0.723953 -0.042433)
     H   12    sigma_33=     44.88    axis=(  0.368920 -0.299298  0.879954)

     Atom 13  O   pos: (  0.414924 -0.416643  1.980376)  Total sigma:         232.06
           228.0880        -13.1450         24.9081
           -16.9374        235.7082         -9.6237
            22.6594        -11.3779        232.3897

     O   13    anisotropy:     49.58    eta:   -0.5971
     O   13    sigma_11=    225.40    axis=( -0.220947 -0.835359 -0.503347)
     O   13    sigma_22=    205.67    axis=(  0.768275  0.168842 -0.617451)
     O   13    sigma_33=    265.12    axis=(  0.600779 -0.523133  0.604480)

     Atom 14  H   pos: (  0.393596  0.444675 -0.017121)  Total sigma:          18.37
            21.8466        -11.1436         14.8820
           -10.9015         11.9339         -9.0303
            14.9834         -9.9644         21.3171

     H   14    anisotropy:     37.33    eta:   -0.0902
     H   14    sigma_11=      7.05    axis=( -0.501254  0.380047  0.777373)
     H   14    sigma_22=      4.80    axis=(  0.565773  0.823690 -0.037877)
     H   14    sigma_33=     43.25    axis=(  0.654710 -0.420831  0.627898)

     Atom 15  H   pos: (  0.173251  0.553637 -0.012967)  Total sigma:          23.83
            26.5376         -7.4185         -9.7014
            -7.6816         17.8074          5.1483
           -11.0667          5.5269         27.1513

     H   15    anisotropy:     25.51    eta:   -0.2271
     H   15    sigma_11=     17.26    axis=( -0.503394  0.419994 -0.755116)
     H   15    sigma_22=     13.40    axis=(  0.550833  0.829300  0.094044)
     H   15    sigma_33=     40.84    axis=( -0.665715  0.368602  0.648811)

     Atom 16  O   pos: ( -0.430950  0.925015  1.621128)  Total sigma:         227.83
           247.8060         14.0817          3.6772
            16.0326        209.1403          2.7438
             8.3431          4.4457        226.5445

     O   16    anisotropy:     40.23    eta:   -0.7866
     O   16    sigma_11=    224.97    axis=(  0.245931  0.013840 -0.969188)
     O   16    sigma_22=    203.87    axis=(  0.315340 -0.946646  0.066499)
     O   16    sigma_33=    254.65    axis=(  0.916558  0.321978  0.237174)

     Atom 17  H   pos: ( -0.352640  1.055362  1.634751)  Total sigma:          22.09
            21.9357         14.1173          1.4878
            15.4234         30.7162          0.1175
             2.2957          0.4401         13.6293

     H   17    anisotropy:     29.56    eta:   -0.1917
     H   17    sigma_11=     14.13    axis=(  0.283081 -0.267567  0.921018)
     H   17    sigma_22=     10.35    axis=(  0.749090 -0.538010 -0.386536)
     H   17    sigma_33=     41.80    axis=(  0.598941  0.799346  0.048131)

     Atom 18  H   pos: ( -0.574033  0.968893  1.596043)  Total sigma:          23.54
            39.5213         -3.1730          5.5041
            -3.7859         14.3583         -1.5104
             5.4692         -1.1071         16.7515

     H   18    anisotropy:     26.60    eta:   -0.1083
     H   18    sigma_11=     15.64    axis=( -0.252425 -0.265561  0.930462)
     H   18    sigma_22=     13.72    axis=(  0.066919  0.954508  0.290579)
     H   18    sigma_33=     41.28    axis=(  0.965300 -0.135615  0.223171)

     Atom 19  O   pos: ( -0.252253  1.391106  0.549000)  Total sigma:         242.94
           258.9175         -1.3990          1.4258
            -1.3133        231.3410          4.9800
            -0.0816          2.3512        238.5715

     O   19    anisotropy:     24.08    eta:   -0.6463
     O   19    sigma_11=    240.10    axis=( -0.005082  0.386560  0.922250)
     O   19    sigma_22=    229.73    axis=(  0.051682  0.921131 -0.385806)
     O   19    sigma_33=    259.00    axis=( -0.998651  0.045703 -0.024660)

     Atom 20  H   pos: ( -0.127226  1.472687  0.565283)  Total sigma:          24.45
            34.8115         11.5264          2.4692
            13.0570         23.8728          2.3706
             2.0093          1.7000         14.6583

     H   20    anisotropy:     27.99    eta:   -0.0977
     H   20    sigma_11=     16.03    axis=( -0.549201  0.789187  0.274886)
     H   20    sigma_22=     14.21    axis=(  0.066936 -0.286334  0.955789)
     H   20    sigma_33=     43.11    axis=( -0.833006 -0.543319 -0.104430)

     Atom 21  H   pos: ( -0.358097  1.498567  0.543726)  Total sigma:          24.64
            31.8235        -11.1035          0.7539
           -12.5005         27.6451         -0.7776
             0.6928         -1.0810         14.4387

     H   21    anisotropy:     25.70    eta:   -0.1982
     H   21    sigma_11=     17.77    axis=(  0.643502  0.761965 -0.072896)
     H   21    sigma_22=     14.37    axis=(  0.014744  0.082877  0.996451)
     H   21    sigma_33=     41.77    axis=( -0.765302  0.642293 -0.042097)

     Atom 22  O   pos: ( -0.099571  0.551537  1.719002)  Total sigma:         235.22
           240.2453         19.8610        -17.4948
            31.6584        230.4471        -18.8416
           -21.2607        -15.4889        234.9745

     O   22    anisotropy:     63.21    eta:   -0.2413
     O   22    sigma_11=    219.24    axis=(  0.447186  0.275427  0.850978)
     O   22    sigma_22=    209.07    axis=(  0.610973 -0.788918 -0.065724)
     O   22    sigma_33=    277.36    axis=( -0.653250 -0.549316  0.521072)

     Atom 23  H   pos: ( -0.161355  0.686177  1.719646)  Total sigma:          27.24
            25.6712         -5.8382         -2.0963
            -6.7427         33.6190          0.2829
            -0.6398         -0.1445         22.4311

     H   23    anisotropy:     14.82    eta:   -0.2363
     H   23    sigma_11=     23.47    axis=(  0.574586  0.361049 -0.734503)
     H   23    sigma_22=     21.13    axis=( -0.658939 -0.328217 -0.676811)
     H   23    sigma_33=     37.12    axis=(  0.485438 -0.872879 -0.049321)

     Atom 24  H   pos: (  0.034694  0.566702  1.649393)  Total sigma:          20.84
            33.8966          1.4197        -14.0392
             3.9079         10.1212         -2.4492
           -14.1357         -1.4100         18.5030

     H   24    anisotropy:     32.61    eta:   -0.0320
     H   24    sigma_11=     10.32    axis=(  0.486883 -0.491599  0.721994)
     H   24    sigma_22=      9.62    axis=( -0.177434 -0.865014 -0.469326)
     H   24    sigma_33=     42.58    axis=( -0.855256 -0.100400  0.508387)

     Atom 25  Ca  pos: ( -0.229392  1.294322  0.941484)  Total sigma:        1108.06
          1112.8402        -23.2496         -5.1134
           -18.2960       1122.2160          1.7331
            -3.9518          0.4543       1089.1328

     Ca  25    anisotropy:     46.55    eta:   -0.3002
     Ca  25    sigma_11=   1097.21    axis=( -0.721346 -0.613191  0.321958)
     Ca  25    sigma_22=   1087.89    axis=(  0.295063  0.148477  0.943871)
     Ca  25    sigma_33=   1139.10    axis=(  0.626577 -0.775855 -0.073826)

     Atom 26  Si  pos: ( -0.694821  1.266357  0.747633)  Total sigma:         413.48
           436.3680         31.2000          0.4090
            32.7371        396.4228         12.1019
             1.5439         11.2779        407.6634

     Si  26    anisotropy:     62.29    eta:   -0.8208
     Si  26    sigma_11=    409.76    axis=( -0.265377  0.191983  0.944837)
     Si  26    sigma_22=    375.68    axis=( -0.441411  0.847045 -0.296092)
     Si  26    sigma_33=    455.01    axis=( -0.857165 -0.495638 -0.140043)

     Atom 27  O   pos: ( -0.911364  1.193746  0.836232)  Total sigma:         116.34
           130.6306          2.4377        -12.7263
             0.8533        127.8449         -1.8528
            -9.5713         -3.6230         90.5585

     O   27    anisotropy:    -43.21    eta:   -0.2494
     O   27    sigma_11=    127.16    axis=( -0.339229  0.940125  0.033009)
     O   27    sigma_22=    134.34    axis=( -0.907395 -0.336270  0.252105)
     O   27    sigma_33=     87.54    axis=(  0.248110  0.055569  0.967137)

     Atom 28  O   pos: ( -0.582971  1.414252  0.910709)  Total sigma:         125.03
           104.0834         14.4194          2.5254
            21.0971        168.4352          3.1932
            -2.6308         -5.1675        102.5566

     O   28    anisotropy:     72.00    eta:   -0.0638
     O   28    sigma_11=    102.56    axis=(  0.065346 -0.002663  0.997859)
     O   28    sigma_22=     99.50    axis=(  0.966185 -0.249797 -0.063938)
     O   28    sigma_33=    173.02    axis=( -0.249433 -0.968294  0.013751)

     Atom 29  O   pos: ( -0.556247  1.063154  0.704935)  Total sigma:         184.70
           180.0260        -32.8405         -0.5027
           -33.6459        204.1568          1.4175
             0.8497          1.1614        169.9085

     O   29    anisotropy:     64.16    eta:   -0.3105
     O   29    sigma_11=    169.95    axis=(  0.064017  0.024608  0.997645)
     O   29    sigma_22=    156.67    axis=(  0.816561  0.573412 -0.066541)
     O   29    sigma_33=    227.47    axis=( -0.573699  0.818898  0.016615)

     Atom 30  O   pos: ( -0.716688  1.362691  0.513254)  Total sigma:         177.46
           154.0802         -4.4325          5.7438
            -1.6420        197.8477        -20.5818
             2.7112        -19.9441        180.4389

     O   30    anisotropy:     51.23    eta:   -0.4076
     O   30    sigma_11=    167.34    axis=(  0.133523  0.557513  0.819360)
     O   30    sigma_22=    153.42    axis=(  0.987451 -0.004492 -0.157859)
     O   30    sigma_33=    211.61    axis=(  0.084328 -0.830156  0.551116)

     Atom 31  Ca  pos: (  0.698921 -0.084156  0.928367)  Total sigma:        1076.09
          1088.5397        -14.8668          8.3124
           -17.2755       1093.2515         10.1358
             6.7358         13.8666       1046.4802

     Ca  31    anisotropy:    -52.93    eta:   -0.7775
     Ca  31    sigma_11=   1080.02    axis=(  0.739224  0.564191  0.367745)
     Ca  31    sigma_22=   1107.45    axis=( -0.628277  0.774377  0.074891)
     Ca  31    sigma_33=   1040.80    axis=( -0.242520 -0.286407  0.926906)

     Atom 32  Si  pos: (  0.191293 -0.054327  0.799916)  Total sigma:         415.07
           427.8300         29.5524          1.3950
            32.9123        406.6412        -10.6044
             1.4723          2.0633        410.7529

     Si  32    anisotropy:     52.78    eta:   -0.7906
     Si  32    sigma_11=    411.39    axis=(  0.118584 -0.107725  0.987083)
     Si  32    sigma_22=    383.57    axis=( -0.572847  0.804559  0.156625)
     Si  32    sigma_33=    450.26    axis=( -0.811039 -0.584020  0.033698)

     Atom 33  O   pos: (  0.030977 -0.187064  0.928663)  Total sigma:         116.52
           132.4077         -6.4111          3.0830
            -6.3713        133.2669          3.0999
             8.3753          9.8335         83.8800

     O   33    anisotropy:    -51.48    eta:   -0.3250
     O   33    sigma_11=    128.10    axis=(  0.726437  0.660255  0.190662)
     O   33    sigma_22=    139.26    axis=( -0.674848  0.737776  0.016336)
     O   33    sigma_33=     82.20    axis=( -0.129879 -0.140535  0.981520)

     Atom 34  O   pos: (  0.367931  0.019720  0.952981)  Total sigma:         104.90
           137.1068         -9.0503         -7.4187
           -16.1763         97.1186         -3.1819
           -16.8346         -9.3435         80.4871

     O   34    anisotropy:     56.22    eta:   -0.6281
     O   34    sigma_11=     97.93    axis=(  0.154581  0.890831 -0.427229)
     O   34    sigma_22=     74.39    axis=(  0.249070  0.383322  0.889398)
     O   34    sigma_33=    142.39    axis=( -0.956070  0.243894  0.162625)

     Atom 35  O   pos: (  0.281791 -0.178001  0.603024)  Total sigma:         177.05
           181.2186        -11.7983        -23.3684
           -13.1507        170.7951         21.1554
           -20.8739         16.2313        179.1217

     O   35    anisotropy:     54.91    eta:   -0.2429
     O   35    sigma_11=    163.19    axis=(  0.713152  0.671016  0.202862)
     O   35    sigma_22=    154.30    axis=( -0.337679  0.582428 -0.739426)
     O   35    sigma_33=    213.65    axis=( -0.614319  0.458820  0.641947)

     Atom 36  Ca  pos: ( -0.386428  0.847040  1.256270)  Total sigma:        1050.57
          1088.2395        -18.4347          5.5962
           -16.2363       1031.8390          1.4381
             0.7411          7.1646       1031.6295

     Ca  36    anisotropy:     63.95    eta:   -0.2585
     Ca  36    sigma_11=   1034.76    axis=( -0.120369 -0.525277 -0.842375)
     Ca  36    sigma_22=   1023.74    axis=(  0.243355  0.807041 -0.538017)
     Ca  36    sigma_33=   1093.20    axis=( -0.962439  0.269757 -0.030686)

     Atom 37  Si  pos: (  0.142754  0.810770  1.371925)  Total sigma:         400.31
           416.2021         24.3500          2.0551
            24.6709        388.1623         25.2279
            -0.0915         37.5354        396.5704

     Si  37    anisotropy:    -67.76    eta:   -0.7182
     Si  37    sigma_11=    406.68    axis=( -0.690711  0.241143  0.681739)
     Si  37    sigma_22=    439.12    axis=( -0.659040 -0.597946 -0.456210)
     Si  37    sigma_33=    355.14    axis=(  0.297631 -0.764402  0.571931)

     Atom 38  O   pos: ( -0.723255  0.880419  1.158369)  Total sigma:          90.43
           123.6876        -13.6611         33.1557
           -18.4022         56.5062         24.3165
            36.7749         17.6682         91.1088

     O   38    anisotropy:     83.40    eta:   -0.9722
     O   38    sigma_11=     89.66    axis=( -0.400463  0.620527  0.674222)
     O   38    sigma_22=     35.61    axis=(  0.347123  0.783694 -0.515102)
     O   38    sigma_33=    146.03    axis=(  0.848019 -0.027759  0.529239)

     Atom 39  O   pos: ( -0.075241  0.728940  1.297241)  Total sigma:         110.08
           150.5316         -5.4008         20.9928
           -10.0311        112.7254          9.1377
            26.3525          9.3862         66.9685

     O   39    anisotropy:    -77.34    eta:   -0.8346
     O   39    sigma_11=    114.34    axis=(  0.062560  0.973143  0.221539)
     O   39    sigma_22=    157.37    axis=( -0.963640  0.116674 -0.240384)
     O   39    sigma_33=     58.52    axis=( -0.259776 -0.198446  0.945059)

     Atom 40  O   pos: ( -0.835749  1.015137  1.512202)  Total sigma:         119.41
           103.4895        -16.1296        -29.2391
            -3.2255         92.9815         27.7627
           -22.1981         40.0582        161.7487

     O   40    anisotropy:     98.27    eta:   -0.2325
     O   40    sigma_11=     94.26    axis=(  0.946308  0.167643  0.276399)
     O   40    sigma_22=     79.03    axis=( -0.048358  0.918813 -0.391720)
     O   40    sigma_33=    184.92    axis=( -0.319628  0.357321  0.877587)

     Atom 41  Ca  pos: ( -0.735135  1.264575  1.229085)  Total sigma:        1090.66
          1177.6555        -40.6716        -12.3713
           -43.6881       1057.7480        -15.8987
            -9.9432        -16.4444       1036.5860

     Ca  41    anisotropy:    150.84    eta:   -0.3818
     Ca  41    sigma_11=   1059.58    axis=(  0.208379  0.749532 -0.628315)
     Ca  41    sigma_22=   1021.19    axis=(  0.214897  0.591631  0.777041)
     Ca  41    sigma_33=   1191.22    axis=( -0.954148  0.296942  0.037789)

     Atom 42  Si  pos: (  0.984472 -0.506934  1.418414)  Total sigma:         409.17
           406.2775         20.0640         13.2984
            23.9456        368.7612        -12.3401
             5.3728        -10.3439        452.4595

     Si  42    anisotropy:    -79.01    eta:   -0.7372
     Si  42    sigma_11=    416.09    axis=(  0.894152  0.438018 -0.092912)
     Si  42    sigma_22=    454.92    axis=(  0.147397 -0.091997  0.984790)
     Si  42    sigma_33=    356.49    axis=( -0.422808  0.894247  0.146822)

     Atom 43  O   pos: ( -0.401579  1.201685  1.278412)  Total sigma:         103.38
           145.9557          1.8723         20.4456
           -11.1459        109.2644         -2.8551
             6.5713         -7.3281         54.9323

     O   43    anisotropy:    -76.13    eta:   -0.7834
     O   43    sigma_11=    108.88    axis=(  0.144352  0.987878 -0.057090)
     O   43    sigma_22=    148.64    axis=( -0.979707  0.134574 -0.148541)
     O   43    sigma_33=     52.63    axis=( -0.139058  0.077373  0.987257)

     Atom 44  O   pos: (  0.177920 -0.463487  1.255339)  Total sigma:          90.06
           130.2849        -25.1564          0.6545
           -31.2879         83.1256         12.5130
            20.7943          8.0704         56.7692

     O   44    anisotropy:     80.64    eta:   -0.5726
     O   44    sigma_11=     78.57    axis=(  0.319623  0.786484  0.528473)
     O   44    sigma_22=     47.79    axis=( -0.267472 -0.460160  0.846588)
     O   44    sigma_33=    143.82    axis=( -0.909010  0.411941 -0.063284)

     Atom 45  O   pos: ( -0.105793 -0.261386  1.415519)  Total sigma:         163.24
           156.2411        -18.1711          5.0926
           -18.3382        174.8742          1.0752
             4.7296          0.1333        158.5926

     O   45    anisotropy:     34.46    eta:   -0.7016
     O   45    sigma_11=    159.81    axis=(  0.209542  0.215637  0.953726)
     O   45    sigma_22=    143.69    axis=(  0.823151  0.487537 -0.291085)
     O   45    sigma_33=    186.21    axis=( -0.527745  0.846055 -0.075342)

     Atom 46  O   pos: (  0.026404 -0.568127  1.639096)  Total sigma:         132.33
           127.7064        -10.6451         48.9614
            -8.0706        141.5537        -25.9522
            35.5932        -13.9397        127.7194

     O   46    anisotropy:     73.06    eta:   -0.9696
     O   46    sigma_11=    131.59    axis=( -0.432308 -0.871231 -0.232522)
     O   46    sigma_22=     84.36    axis=( -0.675299  0.141922  0.723761)
     O   46    sigma_33=    181.03    axis=(  0.597563 -0.469910  0.649695)

     Atom 47  Ca  pos: (  0.260445 -0.731503  1.832146)  Total sigma:        1061.00
          1070.2680         25.8576        -40.8254
            23.0180       1041.7755          8.0128
           -35.7886          0.7608       1070.9614

     Ca  47    anisotropy:     76.46    eta:   -0.7967
     Ca  47    sigma_11=   1055.82    axis=(  0.318873  0.739925  0.592310)
     Ca  47    sigma_22=   1015.21    axis=(  0.609930 -0.638537  0.469315)
     Ca  47    sigma_33=   1111.98    axis=( -0.725470 -0.211616  0.654914)

     Atom 48  Ca  pos: (  0.778216  0.105208  0.271444)  Total sigma:        1067.16
          1014.8687          0.2445        -34.1143
           -10.6326       1058.7622        -14.2645
           -37.5172        -16.4146       1127.8555

     Ca  48    anisotropy:    109.90    eta:   -0.7542
     Ca  48    sigma_11=   1058.16    axis=(  0.206137 -0.972532 -0.108113)
     Ca  48    sigma_22=   1002.90    axis=(  0.942097  0.167384  0.290577)
     Ca  48    sigma_33=   1140.43    axis=( -0.264499 -0.161752  0.950724)

     Atom 49  Si  pos: ( -0.734341  1.608061  0.457807)  Total sigma:         405.91
           406.9816         29.8883         42.3277
            27.7024        386.0435          5.9913
            38.9032         -5.0010        424.6925

     Si  49    anisotropy:     84.48    eta:   -0.7734
     Si  49    sigma_11=    399.53    axis=( -0.352594 -0.731631  0.583433)
     Si  49    sigma_22=    355.97    axis=( -0.668236  0.633318  0.390344)
     Si  49    sigma_33=    462.23    axis=(  0.655087  0.252238  0.712206)

     Atom 50  O   pos: ( -0.782346  1.648003  0.219593)  Total sigma:         169.43
           161.9858        -11.1850         11.3109
           -12.5149        145.7148          9.1645
            11.0479          6.4296        200.5990

     O   50    anisotropy:     51.80    eta:   -0.8713
     O   50    sigma_11=    167.21    axis=(  0.838967 -0.520312 -0.159406)
     O   50    sigma_22=    137.12    axis=(  0.490915  0.850042 -0.190867)
     O   50    sigma_33=    203.97    axis=(  0.234812  0.081877  0.968586)

     Atom 51  O   pos: (  0.690848 -0.120924  0.549420)  Total sigma:         137.34
           128.4651          3.6259         -0.8010
             2.8200        130.4652        -12.5406
             0.1844        -11.3685        153.0968

     O   51    anisotropy:     31.47    eta:   -0.3071
     O   51    sigma_11=    130.07    axis=(  0.857619  0.451638  0.245996)
     O   51    sigma_22=    123.63    axis=(  0.511598 -0.798050 -0.318407)
     O   51    sigma_33=    158.32    axis=( -0.052512 -0.398923  0.915480)

     Atom 52  O   pos: (  0.074104  1.004594  0.384582)  Total sigma:         235.67
           251.5363         23.0107        -12.1158
            13.9822        240.2035          1.4440
            -8.9508         -0.7436        215.2737

     O   52    anisotropy:     46.35    eta:   -0.5830
     O   52    sigma_11=    229.23    axis=( -0.477319  0.792221  0.380201)
     O   52    sigma_22=    211.21    axis=(  0.343402 -0.230095  0.910566)
     O   52    sigma_33=    266.57    axis=( -0.808852 -0.565192  0.162221)

     Atom 53  H   pos: ( -0.054936  0.955245  0.460242)  Total sigma:          17.82
            31.0132         12.3726        -14.3564
            11.8128         11.4453         -4.5815
           -14.7560         -5.2839         10.9912

     H   53    anisotropy:     39.10    eta:   -0.1432
     H   53    sigma_11=      6.65    axis=(  0.158911 -0.873671 -0.459832)
     H   53    sigma_22=      2.92    axis=(  0.539643 -0.313158  0.781484)
     H   53    sigma_33=     43.88    axis=( -0.826760 -0.372332  0.421707)

     Atom 54  H   pos: (  0.099729  1.146174  0.422588)  Total sigma:          25.78
            20.8542          5.4336          1.7990
             6.3265         37.7787          5.5612
             1.7240          5.7422         18.7047

     H   54    anisotropy:     23.10    eta:   -0.1212
     H   54    sigma_11=     19.01    axis=( -0.954625  0.297778  0.004406)
     H   54    sigma_22=     17.15    axis=( -0.071779 -0.244421  0.967009)
     H   54    sigma_33=     41.18    axis=( -0.289031 -0.922815 -0.254705)

     Atom 55  O   pos: ( -0.555268  0.928034  0.269500)  Total sigma:         235.14
           251.8659         -2.0181         10.1448
            -6.3330        215.7791        -17.0772
            14.5116        -11.5891        237.7760

     O   55    anisotropy:     39.93    eta:   -0.9912
     O   55    sigma_11=    235.02    axis=( -0.605177 -0.386894  0.695754)
     O   55    sigma_22=    208.64    axis=( -0.044153  0.888930  0.455910)
     O   55    sigma_33=    261.76    axis=(  0.794865 -0.245187  0.555043)

     Atom 56  H   pos: ( -0.464586  1.008976  0.355774)  Total sigma:          25.53
            27.9158          3.9245          7.4543
             4.7631         22.5786          4.6869
             8.4535          4.2952         26.0862

     H   56    anisotropy:     18.10    eta:   -0.1089
     H   56    sigma_11=     20.15    axis=(  0.500910 -0.865342 -0.016498)
     H   56    sigma_22=     18.84    axis=(  0.531632  0.322670 -0.783103)
     H   56    sigma_33=     37.59    axis=(  0.682976  0.383494  0.621673)

     Atom 57  H   pos: ( -0.693958  0.939353  0.337074)  Total sigma:          20.02
            36.7362         -4.1395         -8.4073
            -3.7939         10.1099          1.5737
            -9.2756          1.4722         13.2083

     H   57    anisotropy:     30.40    eta:   -0.0410
     H   57    sigma_11=     10.30    axis=( -0.339424 -0.228011 -0.912580)
     H   57    sigma_22=      9.47    axis=(  0.055430  0.963641 -0.261386)
     H   57    sigma_33=     40.29    axis=( -0.938999  0.139305  0.314445)

     Atom 58  O   pos: ( -0.140444  1.392249  0.134885)  Total sigma:         263.51
           273.0195         16.5072         -2.5740
            13.9277        245.1958        -12.1089
            -1.6564         -6.4502        272.3265

     O   58    anisotropy:    -40.05    eta:   -0.4687
     O   58    sigma_11=    270.61    axis=(  0.553938  0.027865  0.832092)
     O   58    sigma_22=    283.12    axis=(  0.746935  0.424832 -0.511474)
     O   58    sigma_33=    236.81    axis=( -0.367751  0.904843  0.214517)

     Atom 59  H   pos: ( -0.184932  1.363260  0.275413)  Total sigma:          25.23
            19.4197          2.0040         -6.5941
             2.2246         16.3037         -3.3821
            -7.9770         -4.0325         39.9776

     H   59    anisotropy:     26.58    eta:   -0.1286
     H   59    sigma_11=     17.51    axis=(  0.840295  0.420683  0.341950)
     H   59    sigma_22=     15.24    axis=(  0.448298 -0.893882 -0.001933)
     H   59    sigma_33=     42.95    axis=( -0.304849 -0.154920  0.939716)

     Atom 60  H   pos: ( -1.024054  1.494104  0.140572)  Total sigma:          25.35
            33.0469         13.1969          1.2809
            13.2359         24.5220          0.0261
             3.0248          1.3968         18.4831

     H   60    anisotropy:     26.27    eta:   -0.2092
     H   60    sigma_11=     18.43    axis=( -0.042502  0.206259 -0.977574)
     H   60    sigma_22=     14.76    axis=(  0.589698 -0.784666 -0.191195)
     H   60    sigma_33=     42.86    axis=(  0.806504  0.584600  0.088281)

     Atom 61  O   pos: ( -0.009248  0.654811  0.170691)  Total sigma:         245.76
           228.5025         -0.9238          0.1691
            -1.4969        246.1285          1.7306
             6.9903        -10.6796        262.6595

     O   61    anisotropy:     27.64    eta:   -0.9171
     O   61    sigma_11=    245.00    axis=( -0.017056  0.968397  0.248829)
     O   61    sigma_22=    228.10    axis=(  0.994327  0.042560 -0.097482)
     O   61    sigma_33=    264.19    axis=(  0.104991 -0.245755  0.963629)

     Atom 62  H   pos: (  0.078313  0.626173  0.291605)  Total sigma:          22.57
            23.3106         -5.0742         12.7917
            -3.2851         15.7683         -4.7535
            12.8931         -6.8273         28.6252

     H   62    anisotropy:     27.78    eta:   -0.0653
     H   62    sigma_11=     13.91    axis=(  0.434745  0.900201 -0.025192)
     H   62    sigma_22=     12.70    axis=( -0.667350  0.340823  0.662181)
     H   62    sigma_33=     41.09    axis=(  0.604682 -0.271068  0.748920)

     Atom 63  H   pos: (  0.005700  0.802007  0.156661)  Total sigma:          27.00
            19.6073          2.9504          0.3213
             2.0997         38.0646          0.2005
             0.0433          0.4064         23.3238

     H   63    anisotropy:     17.12    eta:   -0.3556
     H   63    sigma_11=     23.32    axis=( -0.031408  0.025942 -0.999170)
     H   63    sigma_22=     19.26    axis=(  0.990583 -0.132478 -0.034578)
     H   63    sigma_33=     38.41    axis=(  0.133265  0.990846  0.021537)

     Atom 64  O   pos: (  0.275847  0.553182  0.448210)  Total sigma:         219.95
           215.7241         12.7129         11.3425
             5.9834        214.1263         12.8046
            15.4828         13.2683        229.9886

     O   64    anisotropy:     39.18    eta:   -0.1066
     O   64    sigma_11=    208.28    axis=(  0.639590  0.417146 -0.645689)
     O   64    sigma_22=    205.50    axis=(  0.605698 -0.790684  0.089156)
     O   64    sigma_33=    246.06    axis=(  0.473345  0.448116  0.758378)

     Atom 65  H   pos: (  0.326434  0.602749  0.589240)  Total sigma:          17.53
            12.5982          7.1593         12.5631
             7.1720          9.0158          9.6690
            13.9038         10.6973         30.9748

     H   65    anisotropy:     37.40    eta:   -0.1318
     H   65    sigma_11=      6.71    axis=(  0.636737  0.522951 -0.566647)
     H   65    sigma_22=      3.42    axis=(  0.627382 -0.778594 -0.013569)
     H   65    sigma_33=     42.46    axis=(  0.448283  0.346864  0.823849)

     Atom 66  H   pos: (  0.210778  0.422241  0.470177)  Total sigma:          27.50
            25.5156          7.9143         -0.6133
             8.5329         34.8938          0.0458
            -1.6262         -0.9648         22.0983

     H   66    anisotropy:     18.33    eta:   -0.1612
     H   66    sigma_11=     22.38    axis=( -0.328995  0.249583  0.910753)
     H   66    sigma_22=     20.41    axis=(  0.798962 -0.440565  0.409344)
     H   66    sigma_33=     39.72    axis=(  0.503411  0.862329 -0.054464)

     Atom 67  O   pos: (  0.057916 -0.189921  1.809854)  Total sigma:         213.78
           248.9091          5.7059          4.4842
            13.3127        190.0325         -0.4001
             0.7418         -0.7665        202.4043

     O   67    anisotropy:     55.13    eta:   -0.3777
     O   67    sigma_11=    202.35    axis=( -0.039961 -0.078054  0.996148)
     O   67    sigma_22=    188.46    axis=( -0.158009  0.984894  0.070833)
     O   67    sigma_33=    250.54    axis=(  0.986629  0.154570  0.051690)

     Atom 68  H   pos: (  0.032186 -0.332852  1.762793)  Total sigma:          21.75
            12.2227          3.0275          3.4993
             1.3027         35.9152          9.2255
             2.7917          9.3886         17.0993

     H   68    anisotropy:     27.55    eta:   -0.2385
     H   68    sigma_11=     14.75    axis=(  0.577067 -0.377547  0.724190)
     H   68    sigma_22=     10.37    axis=( -0.808617 -0.139707  0.571507)
     H   68    sigma_33=     40.11    axis=(  0.114596  0.915391  0.385912)

     Atom 69  H   pos: ( -0.066446 -0.112982  1.761592)  Total sigma:          19.90
            30.4028        -15.3524          9.9163
           -13.4693         16.2493         -4.4758
             9.6101         -4.7446         13.0541

     H   69    anisotropy:     34.95    eta:   -0.1318
     H   69    sigma_11=      9.79    axis=( -0.038369  0.522277  0.851912)
     H   69    sigma_22=      6.72    axis=(  0.591139  0.699224 -0.402046)
     H   69    sigma_33=     43.20    axis=(  0.805656 -0.488173  0.335567)

     Atom 70  Ca  pos: (  0.392935  0.377785  0.959984)  Total sigma:        1086.28
          1057.3838        -11.3039          8.6021
           -14.1656       1109.0786        -19.6658
            10.3254        -19.7579       1092.3675

     Ca  70    anisotropy:     59.29    eta:   -0.6490
     Ca  70    sigma_11=   1079.34    axis=(  0.030857  0.561371  0.826989)
     Ca  70    sigma_22=   1053.69    axis=(  0.973722  0.169895 -0.151659)
     Ca  70    sigma_33=   1125.80    axis=(  0.225638 -0.809937  0.541377)

     Atom 71  Si  pos: ( -0.089022  0.338924  0.724351)  Total sigma:         408.00
           397.5368         40.4270         10.1555
            40.0307        376.7967         -5.7339
            12.3370        -11.8025        449.6519

     Si  71    anisotropy:    -96.27    eta:   -0.3707
     Si  71    sigma_11=    428.19    axis=(  0.766690  0.625111 -0.146365)
     Si  71    sigma_22=    451.98    axis=( -0.195279  0.009884 -0.980698)
     Si  71    sigma_33=    343.82    axis=(  0.611598 -0.780474 -0.129649)

     Atom 72  O   pos: ( -0.274906  0.273649  0.872845)  Total sigma:         100.41
           112.2765         -8.0111          1.8233
            -7.6134        105.0177          3.1779
             9.2843          4.2257         83.9449

     O   72    anisotropy:    -28.06    eta:   -0.8259
     O   72    sigma_11=    102.04    axis=(  0.463706  0.829259  0.311938)
     O   72    sigma_22=    117.49    axis=( -0.855614  0.510535 -0.085314)
     O   72    sigma_33=     81.71    axis=( -0.230003 -0.227338  0.946264)

     Atom 73  O   pos: (  0.048435  0.498480  0.855549)  Total sigma:         111.75
            91.1010         10.3578          1.7862
            14.0475        174.8649         15.2265
            -8.2738         -0.8245         69.2870

     O   73    anisotropy:     97.90    eta:   -0.3395
     O   73    sigma_11=     90.19    axis=( -0.973232  0.123793  0.193637)
     O   73    sigma_22=     68.04    axis=(  0.183743 -0.086989  0.979118)
     O   73    sigma_33=    177.02    axis=( -0.138052 -0.988488 -0.061915)

     Atom 74  O   pos: (  0.079060  0.142274  0.691519)  Total sigma:         168.45
           155.7143        -26.4391          2.2075
           -25.0815        186.9587         -9.3423
             3.8537         -7.9305        162.6694

     O   74    anisotropy:     52.51    eta:   -0.5632
     O   74    sigma_11=    160.80    axis=( -0.174943  0.149048  0.973231)
     O   74    sigma_22=    141.08    axis=(  0.862845  0.499315  0.078632)
     O   74    sigma_33=    203.46    axis=(  0.474229 -0.853504  0.215958)

     Atom 75  O   pos: ( -0.157492  0.380346  0.492408)  Total sigma:         102.50
            85.7044        -23.2689         27.5215
           -28.1500        110.3413        -30.0856
            28.6949        -16.9808        111.4578

     O   75    anisotropy:     79.17    eta:   -0.4280
     O   75    sigma_11=     87.41    axis=(  0.038230  0.736198  0.675686)
     O   75    sigma_22=     64.82    axis=(  0.876358  0.300198 -0.376666)
     O   75    sigma_33=    155.28    axis=(  0.480141 -0.606543  0.633696)

     Atom 76  Ca  pos: (  0.081461  0.836452  0.878727)  Total sigma:        1097.82
          1056.9337          2.1921         33.2447
            -0.6007       1177.2314         13.5366
            37.9291         16.2069       1059.2895

     Ca  76    anisotropy:    122.25    eta:   -0.8635
     Ca  76    sigma_11=   1092.25    axis=(  0.702374 -0.129084  0.700006)
     Ca  76    sigma_22=   1021.88    axis=( -0.710316 -0.063471  0.701015)
     Ca  76    sigma_33=   1179.32    axis=(  0.046060  0.989600  0.136271)

     Atom 77  Si  pos: ( -0.395405  0.871215  0.741506)  Total sigma:         410.65
           409.1217         27.5011         -5.0052
            28.7386        393.6731          0.5000
            -4.5084          9.8211        429.1535

     Si  77    anisotropy:    -58.89    eta:   -0.0360
     Si  77    sigma_11=    429.57    axis=( -0.375766 -0.413561 -0.829318)
     Si  77    sigma_22=    430.99    axis=(  0.703755  0.454889 -0.545715)
     Si  77    sigma_33=    371.39    axis=( -0.602934  0.788697 -0.120114)

     Atom 78  O   pos: ( -0.543681  0.672403  0.756820)  Total sigma:         137.51
           108.2784         26.6525         10.3359
            34.9576        163.5187        -16.6793
             0.4157        -20.9988        140.7263

     O   78    anisotropy:    -69.54    eta:   -0.9565
     O   78    sigma_11=    138.52    axis=(  0.377702  0.213509  0.900975)
     O   78    sigma_22=    182.86    axis=( -0.336296 -0.874971  0.348327)
     O   78    sigma_33=     91.15    axis=(  0.862697 -0.434557 -0.258676)

     Atom 79  O   pos: ( -0.261646  0.923271  0.942121)  Total sigma:         104.69
            85.7435          3.2034        -12.5282
             2.7244         98.9074         -3.5478
           -13.2720         -0.1939        129.4193

     O   79    anisotropy:     42.68    eta:   -0.6030
     O   79    sigma_11=     99.04    axis=( -0.114082 -0.987445 -0.109263)
     O   79    sigma_22=     81.89    axis=(  0.957126 -0.138717  0.254298)
     O   79    sigma_33=    133.14    axis=( -0.266262 -0.075568  0.960934)

     Atom 80  O   pos: ( -0.241007  0.855976  0.548906)  Total sigma:         134.73
           124.2039         27.1844         -6.0912
            24.8586        126.6682         16.8187
            -7.9836         19.3900        153.3300

     O   80    anisotropy:    -61.01    eta:   -0.4244
     O   80    sigma_11=    146.44    axis=(  0.716338  0.473509 -0.512493)
     O   80    sigma_22=    163.70    axis=( -0.216556 -0.547347 -0.808403)
     O   80    sigma_33=     94.06    axis=(  0.663298 -0.690073  0.289544)

     Atom 81  Ca  pos: (  0.185476 -0.086483  1.248238)  Total sigma:        1103.52
          1084.2952         -6.5295         21.0867
            -3.7399       1113.1980         -9.5261
            14.8435        -11.9239       1113.0572

     Ca  81    anisotropy:    -41.78    eta:   -0.9066
     Ca  81    sigma_11=   1104.82    axis=(  0.249888  0.817383  0.519077)
     Ca  81    sigma_22=   1130.07    axis=(  0.353815 -0.576095  0.736838)
     Ca  81    sigma_33=   1075.66    axis=( -0.901316  0.000470  0.433161)

     Atom 82  Si  pos: (  0.714541 -0.094715  1.446837)  Total sigma:         407.79
           396.7031         33.5807         -8.3493
            27.2605        401.1870        -24.2161
            -3.9954        -27.4534        425.4744

     Si  82    anisotropy:     65.77    eta:   -0.9444
     Si  82    sigma_11=    406.57    axis=(  0.642015  0.346937  0.683704)
     Si  82    sigma_22=    365.16    axis=(  0.648405 -0.721567 -0.242719)
     Si  82    sigma_33=    451.64    axis=( -0.409130 -0.599146  0.688212)

     Atom 83  O   pos: ( -0.224025  0.064237  1.252296)  Total sigma:         122.38
            81.1507         14.3212          0.1720
            22.6279        150.2282        -25.6549
            -6.2372        -14.5377        135.7716

     O   83    anisotropy:    -68.90    eta:   -0.9730
     O   83    sigma_11=    123.00    axis=(  0.164489  0.511127  0.843619)
     O   83    sigma_22=    167.70    axis=( -0.194190 -0.821750  0.535740)
     O   83    sigma_33=     76.45    axis=(  0.967075 -0.251945 -0.035913)

     Atom 84  O   pos: (  0.486270 -0.196649  1.428139)  Total sigma:         104.68
            85.4477        -18.3323         -8.2765
            -9.8284         73.2872          6.5584
            -2.5569         12.0229        155.2966

     O   84    anisotropy:     78.53    eta:   -0.5627
     O   84    sigma_11=     93.23    axis=( -0.839340  0.522098 -0.151401)
     O   84    sigma_22=     63.77    axis=(  0.534421  0.843492 -0.053993)
     O   84    sigma_33=    157.03    axis=( -0.099516  0.126230  0.986997)

     Atom 85  O   pos: ( -0.264274  0.002334  1.670923)  Total sigma:         107.21
           112.9291        -22.3813        -15.5357
           -20.4202        146.2438         17.0916
           -19.0716         14.6693         62.4532

     O   85    anisotropy:     81.57    eta:   -0.8791
     O   85    sigma_11=    103.92    axis=( -0.853267 -0.494063  0.166844)
     O   85    sigma_22=     56.12    axis=(  0.251549 -0.109703  0.961607)
     O   85    sigma_33=    161.59    axis=(  0.456791 -0.862477 -0.217887)

     Atom 86  Ca  pos: ( -0.133369  0.390061  1.189955)  Total sigma:        1060.44
          1074.0040        -24.4048          6.8072
           -25.0204       1076.3420         15.9045
             9.7426          9.7090       1030.9805

     Ca  86    anisotropy:     59.50    eta:   -0.8956
     Ca  86    sigma_11=   1058.37    axis=(  0.665288  0.578776  0.471605)
     Ca  86    sigma_22=   1022.85    axis=( -0.314277 -0.355881  0.880102)
     Ca  86    sigma_33=   1100.11    axis=( -0.677217  0.733735  0.054867)

     Atom 87  Si  pos: (  0.345772  0.393965  1.419467)  Total sigma:         406.76
           403.5546          8.6800         10.1675
            12.2200        390.1191        -20.8080
            11.4566        -31.4559        426.6195

     Si  87    anisotropy:    -54.68    eta:   -0.8733
     Si  87    sigma_11=    409.07    axis=(  0.907220  0.416229  0.060872)
     Si  87    sigma_22=    440.90    axis=(  0.137720 -0.430623  0.891962)
     Si  87    sigma_33=    370.31    axis=( -0.397474  0.800823  0.447993)

     Atom 88  O   pos: (  0.187831  0.277443  1.266660)  Total sigma:         105.14
           121.5910        -13.3471         20.1529
           -11.9678        114.3169          1.7505
            11.3393         -4.6819         79.5034

     O   88    anisotropy:    -46.58    eta:   -0.8948
     O   88    sigma_11=    106.77    axis=( -0.478438 -0.847262 -0.230745)
     O   88    sigma_22=    134.56    axis=(  0.813542 -0.526583  0.246697)
     O   88    sigma_33=     74.08    axis=( -0.330524 -0.069692  0.941221)

     Atom 89  O   pos: ( -0.461401  0.480431  1.268985)  Total sigma:         104.32
           113.2431         -9.1814         -0.4681
           -16.3113         93.9848         12.2837
             9.8785         13.3433        105.7404

     O   89    anisotropy:    -35.93    eta:   -0.2969
     O   89    sigma_11=    112.74    axis=(  0.377362  0.333650  0.863873)
     O   89    sigma_22=    119.86    axis=(  0.846038 -0.503551 -0.175087)
     O   89    sigma_33=     80.37    axis=( -0.376586 -0.796941  0.472301)

     Atom 90  O   pos: (  0.241864  0.612577  1.505242)  Total sigma:         160.08
           157.8749        -24.4644         -4.9460
           -23.5392        182.3426         -2.6672
            -7.7039         -4.5400        140.0252

     O   90    anisotropy:     55.45    eta:   -0.4027
     O   90    sigma_11=    149.04    axis=(  0.661981  0.409151 -0.627994)
     O   90    sigma_22=    134.15    axis=(  0.536980  0.325648  0.778207)
     O   90    sigma_33=    197.05    axis=( -0.522909  0.852378  0.004134)

     Atom 91  O   pos: (  0.393220  0.254064  1.617151)  Total sigma:         104.59
           122.4000         -6.1167         79.9299
             3.1270         78.9419        -24.3290
            69.7805        -24.7925        112.4401

     O   91    anisotropy:    135.96    eta:   -0.5248
     O   91    sigma_11=     83.06    axis=(  0.368403  0.912971 -0.175395)
     O   91    sigma_22=     35.49    axis=( -0.600529  0.377722  0.704763)
     O   91    sigma_33=    195.23    axis=(  0.709679 -0.154307  0.687419)

     Atom 92  Ca  pos: (  0.389314 -0.098500  1.749796)  Total sigma:        1070.70
          1096.1961         27.4874        -43.8677
            30.6479       1036.0172          6.2160
           -43.5767          6.1858       1079.8924

     Ca  92    anisotropy:     98.12    eta:   -0.7202
     Ca  92    sigma_11=   1061.55    axis=(  0.379831  0.602776  0.701704)
     Ca  92    sigma_22=   1014.44    axis=(  0.489546 -0.774607  0.400410)
     Ca  92    sigma_33=   1136.11    axis=( -0.784903 -0.191429  0.589307)

     Atom 93  Ca  pos: ( -0.336442  0.314530  1.796907)  Total sigma:        1057.56
          1053.1641         37.9855         20.9093
            37.5693       1080.0986         47.3848
            20.4850         47.3793       1039.4096

     Ca  93    anisotropy:    114.84    eta:   -0.3013
     Ca  93    sigma_11=   1030.81    axis=(  0.874252 -0.314824 -0.369553)
     Ca  93    sigma_22=   1007.74    axis=( -0.125629  0.588581 -0.798617)
     Ca  93    sigma_33=   1134.12    axis=(  0.468936  0.744619  0.475017)

     Atom 94  Ca  pos: ( -0.353446  0.605608  0.337358)  Total sigma:        1071.41
          1051.4383          4.0386         41.1360
            11.7547       1113.8022         43.9926
            44.5385         39.6569       1048.9828

     Ca  94    anisotropy:    106.89    eta:   -0.9673
     Ca  94    sigma_11=   1070.24    axis=(  0.732069 -0.536191  0.420208)
     Ca  94    sigma_22=   1001.31    axis=( -0.608939 -0.238531  0.756502)
     Ca  94    sigma_33=   1142.67    axis=(  0.305397  0.809693  0.501128)

     Atom 95  O   pos: (  0.526362  0.334154  0.149879)  Total sigma:         156.76
           131.1939        -30.5780         59.6854
           -33.6573        189.8416         11.8496
            75.1872         21.3253        149.2595

     O   95    anisotropy:   -141.43    eta:   -0.2002
     O   95    sigma_11=    194.47    axis=(  0.162645  0.822840  0.544501)
     O   95    sigma_22=    213.35    axis=( -0.657512  0.501849 -0.561983)
     O   95    sigma_33=     62.48    axis=( -0.735680 -0.266613  0.622650)

     Atom 96  H   pos: (  0.403333  0.280593  0.213522)  Total sigma:          27.42
            32.9291          5.8435         -4.8131
             5.3727         26.1424         -1.6910
            -4.6257         -1.2740         23.1895

     H   96    anisotropy:     15.44    eta:   -0.2329
     H   96    sigma_11=     23.47    axis=(  0.294292 -0.855221 -0.426603)
     H   96    sigma_22=     21.08    axis=(  0.461894 -0.263503  0.846888)
     H   96    sigma_33=     37.71    axis=(  0.836687  0.446278 -0.317475)

     Atom 97  O   pos: (  1.012576 -0.855593  2.039761)  Total sigma:         118.27
            48.3074         34.4531       -115.8555
            51.9949        128.8956         19.8179
          -130.8376          7.4356        177.5946

     O   97    anisotropy:   -234.34    eta:   -0.7273
     O   97    sigma_11=    139.57    axis=(  0.171247  0.962462  0.210573)
     O   97    sigma_22=    253.19    axis=(  0.527651  0.090900 -0.844584)
     O   97    sigma_33=    -37.96    axis=(  0.832021 -0.255741  0.492278)

     Atom 98  H   pos: (  0.885209 -0.851999  1.965069)  Total sigma:          27.28
            30.0504          1.5884          3.2257
             2.2179         21.5982          0.8277
             2.7030          0.1989         30.2021

     H   98    anisotropy:     -9.14    eta:   -0.9870
     H   98    sigma_11=     27.32    axis=(  0.673505  0.159179 -0.721840)
     H   98    sigma_22=     33.34    axis=(  0.707309  0.144888  0.691897)
     H   98    sigma_33=     21.19    axis=(  0.214721 -0.976560 -0.015006)

     Initialization:
     gipaw_setup  :      0.32s CPU      0.38s WALL (       1 calls)

     Linear response
     greenf       :  16179.28s CPU  16375.67s WALL (      96 calls)
     cgsolve      :  16100.12s CPU  16295.22s WALL (      96 calls)
     ch_psi       :  15633.35s CPU  15816.08s WALL (    6878 calls)
     h_psiq       :  11413.68s CPU  11536.60s WALL (    6878 calls)

     Apply operators
     h_psi        :   9173.61s CPU   9266.13s WALL (    7503 calls)
     apply_vel    :    202.27s CPU    210.59s WALL (      84 calls)

     Induced current
     j_para       :    493.66s CPU    497.74s WALL (     108 calls)
     biot_savart  :      0.07s CPU      0.07s WALL (       1 calls)

     Other routines

     General routines
     calbec       :   4456.97s CPU   4539.41s WALL (   22071 calls)
     fft          :      0.36s CPU      0.38s WALL (      32 calls)
     fftw         :   6354.31s CPU   6406.64s WALL ( 3803634 calls)
     davcio       :      0.01s CPU      1.78s WALL (      64 calls)

     Parallel routines
     fft_scatter  :   1952.25s CPU   1971.80s WALL ( 3803666 calls)

     Plugins


     GIPAW        :      5h 6m CPU      5h10m WALL


   This run was terminated on:   8: 1: 7   3Nov2023            

=------------------------------------------------------------------------------=
   JOB DONE.
=------------------------------------------------------------------------------=
