# Supplementary material for: Is there a future for 43Ca nuclear magnetic resonance in cement science?
Source: Phys Chem Chem Phys. 2025 Apr 9;27(17):9159–68. doi: 10.1039/d5cp00491h (PMC11997747; doi:10.1039/d5cp00491h)
Supplement: CP-027-D5CP00491H-s001 [file CP-027-D5CP00491H-s001.zip › QE-Files/CSH-bulk-structures/CONFIG_caion15]

Caion 15
0 3
   8.466264053  -0.375617283  -0.187119180
  -0.366570136   8.713490554   0.090730047
  -0.121568137   0.086024894   8.631162132
Ca 1
-1.8375991907 2.2011974271 -3.2359741237
O 2
-4.0405730827 1.8821308206 -2.3466274882
O 3
-2.4915958311 2.4786655849 3.0139151944
O 4
-4.2715060323 4.8885217726 3.6093912881
O 5
1.8084180327 -2.6591816685 -2.9452140492
O 6
0.1107531579 -1.5354126139 3.4251885054
O 7
-3.8330558317 2.6027481697 0.6459642378
O 8
2.3303340596 3.3103730647 -2.2812553973
O 9
0.8789739413 -2.5987906894 -0.388995943
O 10
-3.4546443813 -1.430791854 2.3552138048
O 11
-0.8108505714 -3.8411898158 2.1377782565
O 12
0.4669258377 1.4044257188 0.6195570218
O 13
-1.57854464 -2.2437649512 -1.4146917396
O 14
-3.8687998492 -2.1359581864 -0.1168046761
O 15
3.5233647114 1.5089736173 3.5557408833
O 16
-1.3324655099 2.5732682781 -0.9444271693
O 17
1.5367095529 2.9203327646 2.5111746253
O 18
2.6596305954 4.1339932992 0.2848146623
O 19
-1.5361220203 -0.2337191601 -3.1546355386
O 20
2.861158252 0.2569778669 0.035621468
O 21
0.3906664928 2.2633639349 -3.832445219
O 22
-4.5601008649 -0.5690371197 -2.2909332689
O 23
-1.4285386266 0.2614297193 2.1446027171
O 24
-1.856295236 -4.2419658202 -3.2492964082
O 25
2.5490620768 -0.7500255798 2.5672865808
H 26
-3.9058625389 2.1327558861 -1.4108914478
H 27
-1.9422817964 3.2732860892 2.798895235
H 28
-3.7766717851 4.1984665969 3.1241692788
H 29
-3.6497419139 -2.9642654322 3.0993239128
H 30
1.1401917256 -2.4484464668 -3.6354500382
H 31
2.4812593334 -1.9293491429 -2.9595884523
H 32
1.0252846271 -1.2737838672 3.1078438376
H 33
-0.4862460764 -0.8752610809 2.9624137187
H 34
-3.332570366 2.5239944764 1.5215056984
H 35
-4.4719083548 3.3697262278 0.7113453934
H 36
2.3610658643 4.1901574729 -2.7200866956
H 37
3.1512452683 2.7850777198 -2.5080561817
H 38
1.2063139252 -2.6295881221 -1.3363570685
H 39
1.3869979771 -3.3084204248 0.0508819738
H 40
-2.7020608824 -0.7736826714 2.29592493
H 41
4.1855435242 -1.3362187091 2.459418405
H 42
-0.4576825066 -3.0513277697 2.6314355962
H 43
-0.509851862 -3.7261553786 1.2216353142
H 44
1.2777756253 0.9621030574 0.2554257127
H 45
0.8326578145 2.0002231097 1.3472068984
H 46
-2.3801614053 -2.2743952348 -0.8133417288
H 47
-0.7575145555 -2.4010191962 -0.8739895804
H 48
4.2454824461 -1.8082169685 -0.9040073024
H 49
-3.7491206043 -1.7619417791 0.817193635
H 50
3.7474593099 1.500144015 -4.0793311491
H 51
-4.0305612004 2.1320878283 3.3865770475
H 52
-0.6140502249 2.1503009451 -0.3878797555
H 53
-2.0925161065 2.7335513051 -0.3466632302
H 54
2.3559145329 2.4801689051 2.8892505892
H 55
1.8669723579 3.6639736566 1.9622477207
H 56
3.5985475609 -3.7770624094 -0.015299963
H 57
2.4033289577 3.7754756042 -0.6121542516
H 58
-0.8590958562 -0.575773139 -3.7782207341
H 59
-1.5269467582 -0.9080223472 -2.4098743543
H 60
3.0052195067 -0.1254752974 -0.8505285975
H 61
3.5808217594 0.9409863261 0.1813775822
H 62
0.6838205508 2.6232410713 -4.7062597426
H 63
1.0793123724 2.5740148104 -3.1779767843
H 64
-3.783765914 -0.9841766928 -2.7111377079
H 65
-4.3342743499 0.4836113586 -2.3403847043
H 66
-1.7759580534 1.1522521049 2.5104395654
H 67
-0.7642856596 0.5175246721 1.4454755352
H 68
-1.7561687 -3.5693087789 -2.5245178572
H 69
-2.604767221 -3.9676461003 -3.844754657
H 70
2.5030719745 -0.5310287521 1.6017981533
H 71
2.8486799929 0.1053612895 3.0002948624
