# Supplementary material for: Is there a future for 43Ca nuclear magnetic resonance in cement science?
Source: Phys Chem Chem Phys. 2025 Apr 9;27(17):9159–68. doi: 10.1039/d5cp00491h (PMC11997747; doi:10.1039/d5cp00491h)
Supplement: CP-027-D5CP00491H-s001 [file CP-027-D5CP00491H-s001.zip › QE-Files/CSH-bulk-structures/CONFIG_caion12]

Caion 12
0 3
   8.490434659   0.187045402  -0.158332209
   0.173597246   8.501433952   0.403376529
  -0.165645651   0.461202212   8.516877663
Ca 1
-2.5601285599 2.6224358535 -2.2594791772
O 2
3.6652633706 3.3659305568 -1.7062957248
O 3
-3.2817231534 3.4289248155 3.9448339385
O 4
-0.0364700945 2.7902148599 1.3412745832
O 5
1.9981846022 -1.8756245524 -4.3226508578
O 6
1.0650581628 1.1834679926 3.7828309783
O 7
-3.3816200787 0.8664205737 3.213401407
O 8
-3.9697996342 -2.8554703443 -2.2355563178
O 9
1.3445137889 -3.4260781965 -2.2628546807
O 10
-4.2781839768 3.8185551688 1.4830750862
O 11
-1.7745739269 -1.2195384681 -0.4870400353
O 12
1.6802050329 1.4791985569 -1.0899462091
O 13
-0.8515196865 -4.4337259017 3.1651476928
O 14
2.7186370837 1.5214609594 1.5260865476
O 15
-3.189605897 0.3364478859 -2.505313839
O 16
-1.3158622458 -3.996729021 -2.3484905623
O 17
-3.8605179705 -2.1304133116 0.8991199638
O 18
2.7025052618 2.8336453999 -4.1533808601
O 19
-2.3329131749 2.4137346899 0.0463054275
O 20
3.3570230249 -0.623983008 -1.2455631902
O 21
-0.3694954054 1.7895955034 -2.7981231062
O 22
0.0827649489 -2.1188238374 2.3455058321
O 23
1.3762847973 -3.4847382161 0.4051548047
O 24
-4.2241824869 -2.450735571 3.5606186121
O 25
-1.1726631781 0.137658932 1.8106821879
H 26
3.738716925 3.3733218754 -0.7343107788
H 27
-2.3616716113 3.7202443409 3.6935374833
H 28
0.5447879417 3.4887840766 0.9466505454
H 29
-0.2576043206 3.194275537 2.2338708296
H 30
1.1831589549 -1.7174109585 3.4851343867
H 31
2.8904730864 -2.2070235933 -4.6372629111
H 32
1.7056096173 1.8938606847 4.0916460852
H 33
1.4493282064 0.292911477 4.0077575009
H 34
-3.3082210369 1.8521499024 3.4445529844
H 35
-4.2023828581 0.8194016377 2.6643883513
H 36
4.0750343787 -3.5631044798 -2.31133042
H 37
-3.8559734463 -2.7126443421 -3.206451595
H 38
2.0756004594 -4.1090041684 -2.2868170113
H 39
1.5751627098 -2.7810437581 -3.0047334465
H 40
-4.181954869 -3.7193055891 0.9092178968
H 41
-3.922536913 3.6530278361 2.4215414369
H 42
-1.5149231406 -0.5466435235 0.197424518
H 43
-2.1625176693 -0.7153278083 -1.2379012841
H 44
1.8473490888 1.4286409075 -0.1129415866
H 45
2.3897416479 2.1039808585 -1.4039266894
H 46
-0.5401456126 -3.497530316 2.9786009895
H 47
-0.1278954633 3.2977216611 -4.1010598889
H 48
2.9881919096 2.463760325 1.4772504316
H 49
1.9732981031 1.4906294376 2.1829403885
H 50
-3.2906738399 0.0929172264 -3.4605612812
H 51
-3.9886083475 -0.01097935 -2.0025785921
H 52
-1.7520069773 -3.2293370955 -1.9337674365
H 53
-0.3331224089 -3.8331993867 -2.3157620631
H 54
-3.020759287 -1.8910428272 0.3883564498
H 55
3.9493367577 -1.4288210908 0.2336924999
H 56
2.915056616 2.9874173747 -3.2009098835
H 57
3.4291674121 3.3883030446 3.9592564498
H 58
-3.0022032454 2.8782208263 0.6054418148
H 59
-1.4507848386 2.5956553329 0.4946757677
H 60
2.5091780674 -0.1338918832 -1.3715495567
H 61
3.4399631759 -1.4531794189 -1.7948502055
H 62
0.0275333799 1.2330027048 -3.5238960119
H 63
0.284444617 1.7007977118 -2.0502244344
H 64
0.5350735098 -2.4599621808 1.5259428306
H 65
-0.4164724891 -1.2699228759 2.1375000775
H 66
2.2837997347 -3.7604085494 0.6703939202
H 67
1.4003761749 -3.2651172997 -0.5712061483
H 68
-4.0077662863 -3.4299015707 3.5595920207
H 69
-4.0068456955 -2.1316299847 2.6435234573
H 70
-2.0040162755 0.4031703365 2.3065474433
H 71
-0.6030976362 0.9351561466 1.7918761872
