# Supplementary material for: Is there a future for 43Ca nuclear magnetic resonance in cement science?
Source: Phys Chem Chem Phys. 2025 Apr 9;27(17):9159–68. doi: 10.1039/d5cp00491h (PMC11997747; doi:10.1039/d5cp00491h)
Supplement: CP-027-D5CP00491H-s001 [file CP-027-D5CP00491H-s001.zip › QE-Files/CSH-bulk-structures/CONFIG_surf2]

Surf 2
0 3
   6.552472055  -0.087238790  -0.051441862
  -4.020220517   6.329658010   0.112835164
  -0.172236778   0.299237633  22.728928510
Si 1
-2.0711314639 5.4398924261 7.3819790702
Si 2
1.4812085457 5.4128614942 2.9740770327
Si 3
5.208166342 1.4380347052 1.0566560485
Si 4
-0.3723546808 2.6829907936 7.3402905868
Si 5
3.2685962097 2.8916631732 3.2839900302
O 6
-1.8917105893 6.0252170278 8.9111990579
O 7
1.0826069945 6.1258261023 1.5334911135
O 8
-1.5089292457 3.8922712334 7.3623999725
O 9
2.5164474472 4.175685143 2.5526503694
O 10
2.7670509248 -0.0008926243 6.1700641393
O 11
6.2787321391 0.0731664794 3.9063651588
O 12
2.8898096063 5.182828317 7.0719117121
O 13
0.1686945773 4.8676847084 3.7543042873
O 14
4.4329000876 1.9261007611 22.3001048374
O 15
-2.1426405972 3.7013866707 10.3937531078
H 16
-1.331861121 3.2308231906 10.0783318263
H 17
-2.1472195587 4.5055582474 9.7997875574
O 18
0.1349825456 2.0400685551 1.4945292149
O 19
0.6197735257 5.0071905422 9.3877441442
H 20
0.5373813507 3.9926042763 9.277370966
H 21
-0.3061306109 5.3689655708 9.314052018
O 22
-2.0916090032 6.5443543815 1.8180952382
H 23
1.1580293141 0.9180500364 1.6585015797
H 24
2.7528465397 0.7459175066 1.6763708643
O 25
0.1614152515 2.4721838506 8.8785046166
O 26
4.0783885102 2.0817419421 2.1074613005
O 27
5.2767533161 1.294892069 6.8529778029
O 28
2.2250497995 1.9117984951 4.0372759537
O 29
0.7909225511 3.1110854002 6.2698965643
O 30
4.3051177082 3.4250152701 4.418127409
Ca 31
1.0134563194 5.5672865206 5.9913461006
Ca 32
-1.9777898258 5.8663373341 4.1261290178
Ca 33
-0.0255727061 2.5384509798 4.0277690574
Ca 34
3.078710524 2.3805846626 6.2856014203
O 35
1.9873402273 2.9683019751 22.4272801288
H 36
3.0328713494 2.1675110369 -0.2413787507
H 37
1.4741034852 2.3590151754 0.3530923899
O 38
3.5229629523 0.5425472126 20.1802841694
H 39
-0.2088587546 6.0471578859 20.7682913831
H 40
3.7822076534 1.2089650255 20.8753457358
O 41
-2.8052575014 5.243831425 22.5822485077
H 42
-2.3216318703 5.5205739163 0.6190197045
H 43
3.3182761453 4.187977977 0.1899653105
Ca 44
1.5475330931 0.8245030209 18.8130914682
O 45
-2.795578635 4.9114855732 19.8038212637
H 46
-1.9990198578 4.2725106244 19.898561296
H 47
-2.930385997 5.1163322584 20.7619704783
O 48
1.8002281417 3.0457976057 19.7049118533
H 49
1.6592332221 2.909161554 20.6806139945
H 50
2.5940581696 3.6533633303 19.6474493573
O 51
0.5012610759 5.0462380144 21.9386126282
H 52
0.4214822299 5.4898937843 22.8169283256
H 53
1.2575778336 4.4160689897 22.0615451645
O 54
-1.8561402977 5.6791072679 17.1129369392
H 55
-2.461371888 5.049465538 16.6586350987
H 56
-0.9942040148 5.2488357723 17.3415819755
O 57
-0.4358104649 2.0537286613 18.2340703752
H 58
-0.6101719235 2.5612317737 19.0782017558
H 59
-1.314861219 1.8695358391 17.8560200005
O 60
2.6981435038 4.3527316222 15.4504252867
H 61
2.8315808971 5.2026320433 14.9544834768
H 62
3.2745742801 3.6672317489 15.014073683
Ca 63
6.36729662 0.1395313928 8.9443508246
O 64
3.0500887971 2.1263119769 17.3433390559
H 65
3.4674817443 1.9565650696 16.456083128
H 66
2.7735986931 3.0593000797 17.2709247124
O 67
0.2733354715 3.1995390471 14.409750378
H 68
0.588518976 2.271243067 14.2514869591
H 69
0.9933541707 3.6232794655 14.9350850576
O 70
-0.9861357184 3.3536096013 20.5354475261
H 71
-1.5013643746 2.8824594498 21.2990502091
H 72
-0.4054310481 3.9712510829 21.0600542862
O 73
3.6022942882 0.1895731183 13.2279064022
H 74
-0.0911144432 5.6006644375 13.3729066238
H 75
3.5408557621 0.4558511693 12.2716950109
O 76
0.8766247275 0.4656281075 14.0450550287
H 77
0.6450309708 0.3295374915 13.0896692117
H 78
1.8561432432 0.3394386765 14.0324602654
O 79
4.3114859985 2.2500695417 14.9378605356
H 80
4.190603492 1.513981879 14.2884527277
H 81
-1.3034478524 2.6764749372 14.9023914593
O 82
3.0552387522 1.2329704475 10.7070990954
H 83
2.8223679167 0.7978128727 9.8262767333
H 84
3.3697953512 2.1608895848 10.5431815071
O 85
-3.3196693692 6.3853494928 11.4419190145
H 86
1.5053042888 0.6442795867 11.1966450664
H 87
-2.9380656372 5.4824663364 11.4299942089
O 88
0.2945536536 0.8469828803 20.8923732715
H 89
-3.5271849016 6.5238505666 21.728448836
H 90
-0.5559268727 1.2534153023 21.1354268396
O 91
0.6576613352 5.3420440233 18.1742847991
H 92
0.5562523256 6.0581301859 18.8392859936
H 93
0.9308450796 4.5554511489 18.6977183868
