# Supplementary material for: Is there a future for 43Ca nuclear magnetic resonance in cement science?
Source: Phys Chem Chem Phys. 2025 Apr 9;27(17):9159–68. doi: 10.1039/d5cp00491h (PMC11997747; doi:10.1039/d5cp00491h)
Supplement: CP-027-D5CP00491H-s001 [file CP-027-D5CP00491H-s001.zip › QE-Files/CSH-bulk-structures/CONFIG_Pair10]

Pair 10 -56015.158067 eV
0 3
   6.475900374  -0.012004177   0.132819158
  -7.851544466  12.216823922  -0.166250847
   0.962041484  -6.108200447  14.028285220
O  1
-3.5781620065        4.9732400905       13.0456266300
H  2
-2.6051012142        4.9188767695       13.0440935096
H  3
-4.8541321884       10.8066434400       -0.0481094580
O  4
1.4159042164        1.2455569741        0.9613366650
H 5
0.5673084707        1.4276069830        0.4397072193
H  6
1.2801094386        0.4637808505        1.5314279844
O  7
-1.7940397520       10.9864231631        0.4338872292
H  8
-2.4589682757       10.8697315048        1.1749729958
H  9
-0.9373205566       10.6691360344        0.8158245742
O  10
3.8452573165       -4.4122051235       12.8360651805
H  11
3.4673657914       -4.7321401274       13.7065396099
H  12
4.2987468415       -5.1974527684       12.4108343932
O 13
-0.8327400334        4.0593155744        0.8487876413
H  14
-0.7358747729        3.1662616021        0.3130444893
H  15
-0.0077238618        4.0851463503        1.3889411361
O  16
-2.5212045490        6.3970440636       10.9307501196
H  17
-2.2302990878        7.3533957194       10.7276147783
H  18
-1.6149101341        5.9681560830       11.1158055028
O  19
-1.7475673757        8.6325774741        3.1900909711
H   20
-0.7941030068        8.8483774888        3.0669027974
H  21
-2.3371155567        9.4229491852        2.9423443230
O 22
-1.2357821636        2.8612298499       11.5414856362
H  23
-1.7291274776        2.9861079166       12.3858100889
H  24
-1.7635676239        3.2589808881       10.7711315892
Ca 25
-1.6430326485        8.6690750636        5.7721352305
Si  26
-4.8854568299        8.2749154010        4.7583242730
O  27
-6.0286738585        7.9315739841        5.8497040998
O  28
-3.8546193133        9.3025288744        5.4832095133
O  29
-4.2259931893        6.8043963088        4.3170617262
O  30
-5.4996025017        8.9035453558        3.3515035938
Ca 31
4.3907290846       -0.6010656516        5.0082385529
Si  32
1.2072871612       -0.2177854203        4.8843235999
O  33
0.0271666715       -1.2230332743        5.3010990245
O  34
2.3260565897        0.0133677177        6.0643894731
O  35
2.0085381711       -0.6843080232        3.4907476232
Ca  36
-2.7539645019        5.8465167753        8.6053402493
Si 37
0.5877517139        5.7201839764        9.5876456208
O  38
-5.0737969466        7.1430093452        9.3278051595
O  39
-0.4722056956        5.3649387255        8.4065539386
O  40
-0.0500179305        5.7079786078       11.1167751392
Ca 41
-4.7310925175        8.6808436615        7.7404917548
Si 42
6.1789737444       -3.0318650161        9.0750760621
O  43
-2.2776084495        7.9932909886        7.9726168148
O  44
1.1195117103       -2.3974471236        8.4254933873
O  45
4.8979697396       -1.9392755084        8.9103604634
O  46
6.2705084901       -3.4533754170       10.6630532348
Ca  47
1.7826333800       -4.1915474115       11.4515782117
Ca 48
-1.2898412498       -2.3162972609       12.2009444840
Si 49
-5.0649774136       10.2939991997        2.5123856636
O  50
-5.6775183225       10.1001139812        1.0232585974
O  51
-3.4774323248       10.5914465652        2.6331102415
O  52
-2.7498909715        6.4617169897        2.1467673800
H  53
-2.1545691299        7.2217242768        2.4549998128
H  54
-3.5132181672        6.5973947600        2.7885974162
O  55
4.1468821724       -0.9419390291       13.9552557862
H  56
-2.9991238116        5.7193829140        0.5680853441
H  57
3.1312498148       -0.8116585911       13.8741503465
O  58
0.5316699562        2.0360631317       13.7397729993
H   59
0.9886084860        1.1736532414       13.5214276552
H   60
0.0345916781        8.5612898146        0.4798963846
O  61
-2.7350632640        2.1733285837       13.8350766904
H  62
-4.3491547476        8.8838285237        0.2429335791
H  63
-3.1377030873        7.9263128574        0.5268900400
O  64
1.7590378349        3.5914456416        2.2436516208
H  65
1.0444258303        3.6349158098        2.9701252797
H  66
1.6332558670        2.6823349722        1.8529645323
O  67
2.7145179807       -2.0325499088       11.4732234759
H   68
2.7834831181       -1.4389112273       10.6537050262
H  69
2.1914616121       -1.4303666311       12.1552196205
Ca  70
2.5082359905        2.4515187052        6.0385478844
Si  71
-0.5163164027        2.4741818973        4.8452622240
O  72
-1.9473042959        1.7047982741        4.9566086924
O   73
0.0143290226        3.1713537569        6.2376528824
O  74
0.6734951339        1.3138535440        4.4994052689
O   75
-0.4460892730        3.6107290325        3.6843342189
Ca  76
0.0930449392        5.5365988465        6.1508913161
Si  77
-3.3619359127        5.7543557366        5.3761783495
O  78
-4.1605068849        5.7418361824        6.7955861835
O   79
-1.8708117870        6.3414087909        5.4777831932
O 80
-3.4737469981        4.2939112946        4.6758399405
Ca  81
1.4618517415       -0.1148078998        8.2415463324
Si  82
-1.6611738732       -0.3862061828        9.4553207050
O  83
-0.7347526475        0.5910862879        8.5471573605
O  84
3.1993957522       -0.1002310300        9.6797309619
O  85
-1.1770265309       -0.4537353054       11.0207865384
Ca  86
-0.4400779024        2.8190277587        8.3672121627
Si  87
-3.9652659715        2.9958369897        9.4461910835
O  88
1.8793129326        2.2062434525        8.2919653728
O  89
-2.4182374192        3.4515750680        9.2470956030
O  90
-4.8117138172        4.4633824911        9.5254749568
O  91
-4.3107636723        2.3709492319       10.9077435483
Ca  92
3.4647079833        0.7823489160       11.9491643135
Ca  93
0.8977581380        3.8561960595       12.1929746988
Ca  94
-2.4124621883        4.0897711076        2.7400840395
O  95
0.4201399199       -4.0401929563       13.3708950599
H   96
6.2702529124       -4.7938505321       13.5706917137
O  97
1.7696604414       -0.3916810964       13.1673781285
H   98          1.0885716422       -0.8279102585       13.7197732908
