# Supplementary material for: Is there a future for 43Ca nuclear magnetic resonance in cement science?
Source: Phys Chem Chem Phys. 2025 Apr 9;27(17):9159–68. doi: 10.1039/d5cp00491h (PMC11997747; doi:10.1039/d5cp00491h)
Supplement: CP-027-D5CP00491H-s001 [file CP-027-D5CP00491H-s001.zip › QE-Files/CSH-bulk-structures/CONFIG_3-18]

3-18 -59616.348344 eV
0 3
   6.793592246  -0.153455040  -0.092237558
  -8.508043642  12.446911048   0.104103137
   0.663036248  -6.150050041  13.960566063
O 1
-2.4848427392 10.8672151868 1.7396042419
H 2
-8.4202416421 11.2978123442 2.2017596998
H 3
-3.1448481879 11.1099381864 2.4480575313
O 4
1.1867507967 2.0834088881 1.7279283677
H 5
0.3537261574 2.0367827943 2.2460585779
H 6
1.9059673387 1.9475361683 2.4150573802
O 7
4.8450924257 1.0707272914 1.1899826352
H 8
5.2423998403 1.5238779583 2.0253707722
H 9
4.4890470562 0.2463894152 1.58404566
O 10
2.8621756579 -0.332268739 12.8827635647
H 11
2.6457737617 -1.3097784177 12.7704438995
H 12
2.3941646138 -0.117900003 13.7145103139
O 13
3.0705258023 1.5675327491 3.5363826128
H 14
3.9684776316 2.0297405498 3.45941117
H 15
3.3328019255 0.6041452701 3.4844930993
O 16
-2.9718495772 5.8557434513 10.4825804296
H 17
-3.9311602429 6.0683903924 10.5081152845
H 18
-2.4932040892 6.7387974182 10.5345943728
O 19
-2.2991110664 8.6144505353 3.5121737931
H 20
-2.9987017684 9.2801334463 3.6862300297
H 21
-1.5584018097 9.1925699394 3.2052576207
O 22
6.8489182546 -6.0485791309 12.9959603949
H 23
-2.4254714048 5.9772675142 12.6589714899
H 24
6.4986943808 -5.7419415304 13.8841508083
Ca 25
-1.7648032528 8.3276382199 6.0169755337
Si 26
-5.1044382043 8.1345134297 4.9354392116
O 27
-6.4427630778 7.8060567195 5.746152315
O 28
-4.0896729562 9.0295840688 5.8193208785
O 29
-4.4219021686 6.7015446818 4.4857903174
O 30
-5.2805651682 8.8069544916 3.4072098986
Ca 31
4.556238833 -1.0954366104 5.7460625084
Si 32
1.0221815798 -0.8191298128 4.9588201639
O 33
0.0558695549 -1.6393617113 5.9707620713
O 34
2.3612637719 -0.3975756442 5.7562559994
O 35
-7.1023490513 10.7164334097 3.7103122605
Ca 36
-2.8281251951 5.4419221858 7.8688177517
Si 37
0.7019779509 5.1370227651 8.9112537313
O 38
-5.0485369021 6.0910967055 8.0462813773
O 39
-0.6463910244 4.8136417941 8.0621442179
O 40
-6.1719902034 5.8505683074 10.5424130433
Ca 41
-4.9311356948 8.4405999527 8.0283480371
Si 42
0.0309341126 -3.4841477544 9.0847662743
O 43
-2.6686540759 7.9085801465 8.1720879145
O 44
1.505487858 -3.3809833483 8.4323704752
O 45
-0.4243770586 -1.8449869977 9.1016018076
O 46
-0.0541347171 -3.9478071687 10.6564791403
Ca 47
1.8788890358 -4.7401205155 11.6971673298
Ca 48
0.1095467637 -1.5859062488 11.7129608972
Si 49
-5.647422398 10.3891473318 2.9500329882
O 50
-5.9012898954 10.2807622141 1.362586169
O 51
4.0212428899 -1.0566597869 3.3581997675
O 52
1.9309736007 -0.8358811235 10.3170874935
H 53
2.8471570432 -1.1865028236 10.5572756048
H 54
2.1059118263 0.1597355889 10.3838648297
O 55
-0.2283406893 4.1245921095 13.4121353659
H 56
-7.0783169401 10.4899364321 0.357000811
H 57
-1.4554482786 11.0922156324 -0.5251746134
O 58
1.5363233008 5.2184392675 1.5566315639
H 59
2.0583968794 4.3918202128 1.4353374999
H 60
0.8441482226 5.037377693 2.2800440829
O 61
-3.8587427792 3.9873371993 13.1333495507
H 62
-4.2689409983 4.197284545 14.0415711042
H 63
-3.2261342459 3.2607718906 13.3615234752
O 64
0.7015483037 7.6656614716 0.5779855183
H 65
0.7021158688 8.6507935803 0.899225596
H 66
0.090058104 7.1585865306 1.140469376
O 67
-3.009338779 3.8820073492 1.1987814263
H 68
4.0251290091 2.7803918666 1.1534315243
H 69
-2.7995777841 4.3276780865 2.1009032453
O 70
2.999994531 -5.3982298716 13.6898164959
H 71
1.7895558842 1.1332772278 0.4829982123
H 72
3.2555971442 0.9590915099 -0.0052503331
Ca 73
2.5914590904 1.997802668 5.8628053169
Si 74
-0.671077652 1.8264505558 4.8783851656
O 75
-1.84845962 1.3586184917 5.9310652785
O 76
0.2773471782 2.8313801945 5.7504277322
O 77
0.221665226 0.4947273203 4.3886276653
O 78
-1.1978510065 2.446914641 3.4578678768
Ca 79
0.3397204601 5.1912643557 5.7542691188
Si 80
-3.2154647684 5.5229724169 4.7256647713
O 81
-3.9871371856 4.3282641843 5.4889862073
O 82
-2.0544946303 6.0707319419 5.7388472947
O 83
-2.6712626502 5.4362883482 3.1794157331
Ca 84
1.64888826 -1.0154770306 7.9395944417
Si 85
-1.7943903029 -0.8783421412 9.2665594806
O 86
-1.3334809777 0.6667241924 9.3042323772
O 87
3.946458686 -1.5177763279 8.0353979661
O 88
-2.2965671247 -1.2045346518 10.8248964703
Ca 89
-0.7811921334 2.33948911 7.8838966102
Si 90
2.4103797402 2.3194831868 9.030721918
O 91
1.674083036 1.3049354889 8.0027991525
O 92
-3.0011554895 3.1254254501 8.5426770172
O 93
1.2939953391 3.5672995523 9.2446914163
O 94
2.5303207494 1.7199973919 10.5705688981
Ca 95
-3.8026079189 7.1795820165 2.0501870719
Ca 96
-2.2970973811 1.0856333083 11.6927158666
Ca 97
1.0262243008 3.6734408125 11.5871225565
O 98
1.684811751 -2.7266353403 12.7660166962
H 99
1.7342797867 -2.8683503701 13.7276975228
O 100
-2.0974472377 1.7441114929 14.0101807251
H 101
-2.1242327462 8.6287479565 0.167118583
O 102
3.8970084836 -3.8584192127 10.596123545
H 103
4.0252672199 -2.8450128442 10.7366342075
H 104
4.8345184406 -4.1514731293 10.7213649599
O 105
-1.560869905 3.3279199158 10.8236932119
H 106
-2.0688282559 3.2570420209 9.9465146262
H 107
-1.9130458658 4.1803938085 11.1540312895
O 108
-0.2157233999 4.8508760712 3.4324015497
H 109
-0.5015999198 3.8696539125 3.3952889047
H 110
-1.1448432717 5.2599016434 3.2617814734
O 111
-1.5427761131 5.466039971 -0.3029443628
H 112
-1.9162724082 6.3731520448 -0.0900580408
H 113
-2.1007870875 4.8081141711 0.2280964137
O 114
0.3525959782 1.2078338303 12.0348809374
H 115
1.186003823 1.209059872 11.4729860204
H 116
0.6870090279 1.2435890434 12.9810545991
