# Supplementary material for: Is there a future for 43Ca nuclear magnetic resonance in cement science?
Source: Phys Chem Chem Phys. 2025 Apr 9;27(17):9159–68. doi: 10.1039/d5cp00491h (PMC11997747; doi:10.1039/d5cp00491h)
Supplement: CP-027-D5CP00491H-s001 [file CP-027-D5CP00491H-s001.zip › QE-Files/CSH-bulk-structures/CONFIG_Pair28]

Pair 28 -56616.695794 eV
0 3
   6.663617197  -0.036889970  -0.088373053
  -8.126870613  12.046974265  -0.025389277
   0.550355264  -6.150186288  14.096807149
H 1
4.6762295674 0.0656868201 2.5631038209
O 1
-1.9626774366 8.6191308041 3.5280360031
H 1
-1.0258511724 8.9040039873 3.4801133887
H 1
-2.5286490949 9.4421355662 3.4721153822
O 1
0.6456509228 0.0496436355 0.5799423724
H 1
-0.1508013734 0.2955774818 1.1095821554
H 1
1.2888681652 -0.2476223954 1.2547258859
O 1
3.2911858134 -4.4400482377 11.7281387441
H 1
-4.9074538712 7.1801472381 10.772248022
H 1
4.1346730133 -4.7124193483 12.1587754576
O 1
-3.9123727567 4.3225079798 13.3475460503
H 1
-4.8419337338 10.2692137129 0.2675018995
H 1
-3.946461924 9.6712214526 -0.9685721145
O 1
-2.663534872 4.9385071704 10.9034497883
H 1
-3.2172954708 4.9782080325 11.7013183572
H 1
-1.6803198198 5.1538586039 11.1224214957
O 1
-0.7901068944 8.9009120871 0.0358141827
H 1
-1.5988669568 9.3509447781 0.3351007134
H 1
-0.0244349075 9.2292711601 0.6901228629
O 1
5.4003262148 -5.2412552937 13.3835074535
H 1
-3.0625136475 5.8797085926 13.4942967726
H 1
4.8070014043 1.3272573643 0.1751923898
Ca 1
-1.7781095665 8.3134743493 6.1312209868
Si 1
-5.0603700566 8.0660343207 5.1743446335
O 1
-6.2499472916 7.597031031 6.1650311733
O 1
-4.062873226 9.0636971671 5.9937328841
O 1
-4.3148915544 6.6835647212 4.6242056974
O 1
-5.6588559211 8.7718108544 3.7984462799
Ca 1
4.4948259753 -0.5996799367 5.6975192612
Si 1
1.0418043972 -0.2968598365 4.8066246315
O 1
0.0978589235 -1.3432010268 5.6195539999
O 1
2.2285575309 0.1606068985 5.8328385722
O 1
1.6113193044 -0.8573587144 3.3487362435
Ca 1
-3.111964359 5.4196185157 8.6573963528
Si 1
0.3786375758 5.2494913536 9.6132073967
O 1
-5.340215197 6.5623585541 9.3765569951
O 1
-0.7735124994 4.8836382815 8.5201574534
O 1
-0.173473211 5.3060604522 11.1806572401
Ca 1
-5.0926760744 8.4860563909 8.199529468
Si 1
6.307777901 -3.4299075227 9.238378531
O 1
-2.7947387244 7.6214501557 8.3784653298
O 1
0.7977595004 -2.8658876304 8.2955420846
O 1
5.3415826709 -2.1032923749 9.5994356811
O 1
0.1412206279 -3.769095841 10.8186940188
Ca 1
1.0784742089 -4.742592811 12.536075883
Ca 1
-0.4680281891 -1.6412501382 11.8462466129
Si 1
-5.270451809 10.1459857335 2.9573190896
O 1
-5.4491813909 9.7842796156 1.3654364009
O 1
4.2872862911 -1.2826375552 3.385460634
O 1
-0.9900627005 0.1929059345 13.5226125017
H 1
-1.6717978219 5.7325414295 0.1947713909
H 1
-0.6564924086 1.0623823674 13.8662394757
O 1
-3.0017588558 6.3794320777 2.2937904782
H 1
-2.4402068542 7.1237450561 2.6439607431
H 1
-3.7183446691 6.3895576804 2.9834009753
O 1
-1.9523128352 3.8566008456 0.6555040979
H 1
-2.0570004383 -2.1846675047 13.9323194967
H 1
-1.0254247072 3.6371779382 0.250620988
O 1
-1.0749292543 2.5169141483 10.8984748569
H 1
-1.4277194777 1.5141857175 10.7732660466
H 1
-1.8674355379 3.100974108 10.8779182355
O 1
-4.1885249036 7.5981380264 0.2704375843
H 1
-4.6938112872 8.3067690013 0.7521590459
H 1
-3.7274407965 7.0866878807 1.0145814624
O 1
1.4287980038 -0.5737413341 10.8011400295
H 1
1.2154059069 0.2690856467 10.2821831667
H 1
2.0769601581 -1.0192978862 10.1453940243
O 1
1.5506143157 3.6698204578 2.3558054806
H 1
1.8761992793 4.0497768523 3.2261003228
H 1
0.6392830658 3.4197789629 2.6710394991
Ca 1
2.6018112065 2.5002519205 6.2837678327
Si 1
-0.5985200757 2.3428630056 5.087956289
O 1
-2.0081536569 1.7886601139 5.6862216549
O 1
0.2997929073 2.8647737748 6.3571966015
O 1
0.1582584775 1.0259784807 4.3367975968
O 1
-0.6923209722 3.4642052649 3.9245577683
Ca 1
0.0043338126 5.2477389507 6.3053994825
Si 1
-3.528817511 5.453517728 5.4776081825
O 1
-4.3831765256 5.0942604042 6.8280450407
O 1
-2.0556830959 5.9915641358 5.8516496507
O 1
-3.6498323279 4.1129840841 4.5650733226
Ca 1
1.0270658652 -0.638721598 7.7798623648
Si 1
4.5719008068 -0.7068041129 9.1345743633
O 1
-1.3101532581 -0.0242567868 7.948560648
O 1
3.0441492164 -1.1835183753 8.8206089634
O 1
-1.8905249034 0.2226826249 10.5846621197
Ca 1
-0.9091210006 2.3279103675 8.296749568
Si 1
2.2360454723 2.4542281632 9.5588448786
O 1
1.1680691452 1.3699064969 8.9508577505
O 1
-3.1843597897 2.7564660378 8.6238109602
O 1
-5.2457875774 3.9659466136 9.7616393541
O 1
2.4960190147 2.1495253108 11.1559586238
Ca 1
0.7646211709 3.419953969 12.0287818256
Ca 1
-3.3507610513 0.3178613339 12.3043427887
Ca 1
-2.563077827 3.411132129 2.7680107373
O 1
0.7999510501 -2.681398948 13.5101801538
H 1
1.4883364091 -2.3532406829 14.1142232786
O 1
3.964021167 -1.8644767848 12.5755084481
H 1
3.5448769285 -2.6590988401 12.1859264272
