# Supplementary material for: Is there a future for 43Ca nuclear magnetic resonance in cement science?
Source: Phys Chem Chem Phys. 2025 Apr 9;27(17):9159–68. doi: 10.1039/d5cp00491h (PMC11997747; doi:10.1039/d5cp00491h)
Supplement: CP-027-D5CP00491H-s001 [file CP-027-D5CP00491H-s001.zip › QE-Files/CSH-bulk-structures/CONFIG_Pair21]

Pair 21 -56615.548143 eV
0 3
   6.621175695  -0.060802392   0.077391801
  -8.119225051  12.357900530  -0.103374121
   0.907309620  -6.158691021  14.004594139
H 1
-5.1510619604 3.3773612831 11.8568075173
O 1
-0.2864431214 0.7158674475 1.8210570445
H 1
-0.2285738204 1.60984235 2.2807927395
H 1
5.6853702674 0.1299825109 2.4611973028
O 1
-1.8973638655 9.7920902062 1.8075234878
H 1
-2.4546666166 10.3777034537 2.4355215547
H 1
-1.491891648 9.0819019165 2.3863749357
O 1
2.4449202433 -5.2910081026 13.2224908501
H 1
-5.476316649 6.6854134629 12.2309890906
H 1
3.3748226985 -5.1061175473 13.6691121836
O 1
0.055900855 -3.5857037261 13.5785954748
H 1
-0.0603453981 2.181411094 -0.0093371732
H 1
5.867524188 -4.1205313965 14.1067209298
O 1
-3.5884790765 6.4483138844 11.1912260901
H 1
-3.9498644229 6.874236159 10.3690207643
H 1
-3.9168238451 5.5284951903 11.1163544667
O 1
-0.8364664546 8.0742190578 3.525638644
H 1
0.1296580047 8.2776761264 3.4730154276
H 1
-1.0080736693 7.0882604269 3.6145101495
O 1
-1.7781966504 5.6021804555 13.3516715582
H 1
-2.2180686332 4.7080907336 13.3053102235
H 1
5.6669905249 -6.1552987217 13.9146566953
Ca 1
-1.2123262216 8.9580263097 5.9266121026
Si 1
-4.4285313019 8.6731678775 5.0164362345
O 1
-5.6626633254 8.0757505841 5.8798354014
O 1
-3.571600566 9.6672575122 5.9804693823
O 1
-3.4922856445 7.4234782417 4.4396617305
O 1
-5.0612612455 9.3870112043 3.650633708
Ca 1
4.8924115598 -0.3280157457 5.703792471
Si 1
1.4608416249 -0.0856194699 4.9120250127
O 1
0.491725131 -1.1746632381 5.5932894293
O 1
2.6449100297 0.312821588 5.9572407529
O 1
2.0599876184 -0.4785534872 3.4194309091
Ca 1
-2.6294412447 5.7079679039 8.283752011
Si 1
0.71952297 5.5318053377 9.3664739574
O 1
-5.0692750352 6.8864378491 8.7264494121
O 1
-0.3416472432 4.9360655384 8.2759347157
O 1
0.085905348 5.684644096 10.8602849395
Ca 1
3.2594801947 -3.3523334294 8.1384765057
Si 1
0.0974050649 -3.1954816789 9.2959694755
O 1
-2.0308636678 7.610930834 9.2868368413
O 1
1.020469589 -2.7216653788 8.0341708054
O 1
5.3771933421 -2.2487767811 9.3551193893
O 1
0.9839130914 -3.0825829555 10.671795359
Ca 1
6.7800004921 -5.1282083417 11.6457052562
Ca 1
-7.2036313528 11.4295252435 0.5457391788
Si 1
-4.8653219828 10.8268553119 2.809705825
O 1
-5.2309750279 10.5925551812 1.2514114832
O 1
4.7045232281 -0.925223851 3.3088952712
O 1
0.0816296187 -1.037502857 12.6928791473
H 1
-0.6135203593 -0.9466548692 11.9925701835
H 1
-0.0217680447 -1.9466745166 13.0949962135
O 1
-2.8945696513 6.5698681339 1.753130965
H 1
-2.4505315587 7.1554632464 1.109413855
H 1
-3.0475758177 7.088494163 2.5771171914
O 1
3.278043478 3.9373557448 0.5581265163
H 1
3.749806796 -1.5614433113 13.9339381513
H 1
3.1698919174 2.9889675479 0.309560882
O 1
-0.5034861224 1.511556641 13.3950737636
H 1
-0.0515219124 0.6481949583 13.2063700092
H 1
0.0453618926 2.2826614524 13.0815951494
O 1
-3.7190357412 9.3127481844 -0.2330254222
H 1
-4.4601284301 9.812143985 0.3613204962
H 1
-3.0057289187 9.2374453868 0.4527604047
O 1
0.9101317067 0.2567373114 10.3041384755
H 1
-0.0803448037 0.3442631215 10.516771119
H 1
1.4497361601 1.1094899127 10.4981061146
O 1
2.5493602563 2.8632666784 3.3470139598
H 1
2.5872344012 1.8917930909 3.2382097006
H 1
1.6007101448 3.0824276743 3.1234172926
Ca 1
2.6924757072 2.7854706244 6.1171960859
Si 1
-0.3743004293 2.6370587835 4.6720058953
O 1
-1.779705135 2.2273347825 5.4061948359
O 1
0.455890703 3.5761707568 5.7150737176
O 1
0.4998160719 1.2087178209 4.6614281201
O 1
-0.3806598321 3.0841414351 3.1011754415
Ca 1
0.4528197334 5.7784986879 6.2359472122
Si 1
-2.7030777054 6.1625184767 5.2681316154
O 1
-3.7953200731 5.2015674011 6.0018063089
O 1
-1.7698745624 6.8096268238 6.4461452975
O 1
-1.6878426081 5.5316290796 4.1736515776
Ca 1
1.3094694833 -0.2831780329 7.9299781832
Si 1
4.762260436 -0.6844285568 9.250448176
O 1
-1.1175792035 0.1911519154 7.9569424334
O 1
3.1758700401 -1.0495624602 9.0365832805
O 1
-1.6317724118 0.0603544065 10.6530388391
Ca 1
-0.6971206883 2.6579360818 7.6880128795
Si 1
2.4863407125 2.8770879672 9.2329863792
O 1
1.4680211466 2.1138975972 8.2002273353
O 1
-2.7501102144 3.2064901882 8.3367166164
O 1
-4.6438753349 4.4923820528 9.4808003727
O 1
-4.075234148 2.2400308419 10.637902565
Ca 1
2.1952712276 -1.3594266074 11.218222881
Ca 1
-2.563200653 1.4972124594 12.1112189805
Ca 1
-2.1581082895 4.3038853868 2.424092722
O 1
4.6326077056 -4.9041140341 14.4149253165
H 1
3.6916948173 0.9429602946 1.329968706
O 1
3.0341012721 -0.3717263928 13.0825071345
H 1
2.3878571841 -0.1590174174 13.7744593784
