# Supplementary material for: Is there a future for 43Ca nuclear magnetic resonance in cement science?
Source: Phys Chem Chem Phys. 2025 Apr 9;27(17):9159–68. doi: 10.1039/d5cp00491h (PMC11997747; doi:10.1039/d5cp00491h)
Supplement: CP-027-D5CP00491H-s001 [file CP-027-D5CP00491H-s001.zip › QE-Files/CSH-bulk-structures/CONFIG_3-16]

3-16 -59615.161696 eV
0 3
   6.795891773  -0.175590512  -0.005424104
  -8.545804323  12.511674794  -0.297332638
   0.862166583  -6.502020774  14.261902545
O 1.0 
-1.8937845041 10.6846634251 0.8835806651
H 2.0 
-8.2398575129 11.7008806857 1.1800720367
H 3.0 
-2.6926951642 10.626673259 1.436244828
O 4.0 
0.9075012119 0.8774509143 1.8066321374
H 5.0 
0.1500745289 1.3426920799 2.2585187509
H 6.0 
1.6532611147 0.9386419349 2.4703302971
O 7.0 
4.5861892129 0.3561880467 1.1580431882
H 8.0 
4.9489377827 0.8117217702 1.9719684086
H 9.0 
4.1439781829 -0.4522086897 1.4962618703
O 10.0 
3.3695340684 -0.68118504 13.0557823973
H 11.0 
3.9277681215 -1.1554503174 12.3620131042
H 12.0 
2.6696786194 -1.4177854645 13.2109402715
O 13.0 
2.9556833369 1.1513513112 3.5854563994
H 14.0 
3.77273077 1.6892103311 3.3936377094
H 15.0 
3.3512836914 0.2511295302 3.7324883683
O 16.0 
-2.3492285625 5.6218938052 10.1658839728
H 17.0 
-2.6915129417 6.5360113708 10.1804905732
H 18.0 
-1.2275122935 5.7985573898 10.0765244384
O 19.0 
-2.5243557179 8.8568017861 3.2185471077
H 20.0 
-3.1614157686 9.6149768901 3.3691482328
H 21.0 
-1.6429816467 9.3180701627 3.1759830674
O 22.0 
6.9761351655 -6.1453694838 13.1620734115
H 23.0 
6.4174828711 -6.5566097056 12.4693658731
H 24.0 
5.6281792666 0.2645570125 -0.238058445
Ca 25.0 
-1.8275327244 8.2194354795 5.9659820949
Si 26.0 
-5.1742131853 7.9696100799 4.8305174683
O 27.0 
-6.5206946822 7.6089411867 5.6113858954
O 28.0 
-4.1847836391 8.8754121414 5.7253446367
O 29.0 
-4.4461294177 6.5429170675 4.3873641009
O 30.0 
-5.4189007437 8.5607581253 3.2616523232
Ca 31.0 
4.5324163499 -1.3034348394 5.9983357318
Si 32.0 
1.0056644366 -1.0031840705 5.1604700072
O 33.0 
0.0254168765 -1.7983660792 6.1794534792
O 34.0 
2.3251763152 -0.5288702196 5.9755969166
O 35.0 
-7.0815426068 10.5377423013 3.5816717746
Ca 36.0 
-2.8531601856 5.2017571541 7.8297607878
Si 37.0 
0.6276760563 4.973261709 8.8564323422
O 38.0 
-5.0822232585 5.885248007 7.8807651374
O 39.0 
-0.6038375819 4.4275347898 7.9198521085
O 40.0 
0.0735369533 5.9546473534 10.0406623829
Ca 41.0 
-5.029804266 8.2587636944 7.9317842934
Si 42.0 
6.8155238432 -3.6951606008 9.2786433353
O 43.0 
-2.749031701 7.8573150247 8.1563799533
O 44.0 
1.4631899732 -3.4404699718 8.5599306642
O 45.0 
-0.4478347554 -1.8672316426 9.190755148
O 46.0 
0.0042607898 -3.8235758088 10.8940366082
Ca 47.0 
1.8662186366 -4.7668358655 11.9604271077
Ca 48.0 
0.0979083035 -1.7465419419 11.879908414
Si 49.0 
-5.6338355181 10.1888407602 2.8097568103
O 50.0 
-5.832488922 10.282841715 1.2201778247
O 51.0 
4.1789754811 -1.5002254639 3.6802994661
O 52.0 
1.852560022 -0.960206907 10.5434373179
H 53.0 
2.7314886924 -1.3665215381 10.7458621229
H 54.0 
2.0715323707 0.0549881605 10.5168515886
O 55.0 
-5.9989019577 4.3964294819 12.5509926686
H 56.0 
-5.5419525842 4.2904965676 11.6863052585
H 57.0 
-5.7349593969 5.2812268956 12.9468208137
O 58.0 
1.8216281455 4.7353991311 1.5325601304
H 59.0 
2.4797412124 4.0025431983 1.5439079411
H 60.0 
1.1475059086 4.5866102473 2.2596795448
O 61.0 
-3.7242723328 2.6930368875 13.482710706
H 62.0 
-4.0485209382 3.3298823818 14.1918466002
H 63.0 
-3.0005957161 2.2051324985 13.9623920094
O 64.0 
0.3575228506 7.0985772952 1.1064491671
H 65.0 
0.1793559684 7.1890299929 2.0648395037
H 66.0 
-0.0821457853 6.2618159214 0.7817543273
O 67.0 
-2.5027696362 3.6902833008 1.411069002
H 68.0 
-1.9973035852 2.98514288 1.8820335835
H 69.0 
-2.5389362375 4.406003323 2.1695834792
O 70.0 
3.1398897128 -5.6973003793 13.8522663094
H 71.0 
1.6589223989 0.9079722223 0.3861301898
H 72.0 
3.1747386342 0.8538668095 0.005553619
Ca 73.0 
2.5040056913 1.8649120484 5.9557349823
Si 74.0 
-0.7417481061 1.6078283208 4.8014770473
O 75.0 
-1.9474725394 1.1923552108 5.8484209132
O 76.0 
0.1913405552 2.6693696708 5.6125175989
O 77.0 
0.1925456114 0.2511448575 4.506270881
O 78.0 
-1.2057804338 2.0912719581 3.2930601817
Ca 79.0 
0.3664682749 4.9592213463 5.7471179415
Si 80.0 
-3.1948652187 5.4118047971 4.6659992403
O 81.0 
-3.9599202318 4.1269001218 5.2461890632
O 82.0 
-2.1324837391 5.9606738193 5.7659505748
O 83.0 
-2.5141254186 5.4819458283 3.1621273354
Ca 84.0 
1.5837504277 -1.0655718342 8.1222211543
Si 85.0 
4.9550384855 -1.144491508 9.424788802
O 86.0 
-1.5077817883 0.6150163307 9.4972308765
O 87.0 
3.873090288 -1.6263473449 8.3186310925
O 88.0 
-2.2426817265 -1.3834026719 11.0048028044
Ca 89.0 
-1.0066081101 2.1489003991 7.834576427
Si 90.0 
2.1777286678 2.2869843956 9.0838146471
O 91.0 
1.2489661201 1.3356331899 8.1309672928
O 92.0 
-3.2966241823 2.9372783637 8.2520020884
O 93.0 
1.323529496 3.6408857934 9.6198550368
O 94.0 
2.4689248519 1.4917396305 10.5087204366
Ca 95.0 
-3.8514574386 7.023009692 2.0794355476
Ca 96.0 
-2.4484020866 1.346556983 11.5292532973
Ca 97.0 
-0.5474824003 9.0059494698 -0.073976802
O 98.0 
1.7636910547 -2.7325937491 13.0536871202
H 99.0 
1.692280434 -2.7851505199 14.0225582255
O 100.0 
-1.79645198 1.0594880617 14.3533299195
H 101.0 
-2.4516844316 0.4291804672 13.9179031132
O 102.0 
3.9112068096 -4.0443509113 10.8715234981
H 103.0 
4.0669444818 -3.0325099965 10.9763566441
H 104.0 
4.8353346527 -4.3540475916 11.0331707212
O 105.0 
-1.5091211683 3.4630914577 11.4299845827
H 106.0 
-2.0416425563 4.1589461951 10.9575548392
H 107.0 
-0.7823138271 3.9755831926 11.8825169601
O 108.0 
-0.0967256805 4.5981695271 3.3781010853
H 109.0 
-0.4105922232 3.6409848067 3.3378795178
H 110.0 
-0.977086876 5.0938476525 3.2397091856
O 111.0 
-0.3997221973 -1.1335962524 14.0999479517
H 112.0 
-1.7012350506 4.6385346615 0.4020124793
H 113.0 
-1.8217486204 6.2069744705 -0.0439337106
O 114.0 
0.3357869616 1.4528989674 11.9566711047
H 115.0 
-0.0537250894 2.1376715857 11.3648905893
H 116.0 
1.2725673358 1.4359733775 11.5162862689
