# Supplementary material for: Is there a future for 43Ca nuclear magnetic resonance in cement science?
Source: Phys Chem Chem Phys. 2025 Apr 9;27(17):9159–68. doi: 10.1039/d5cp00491h (PMC11997747; doi:10.1039/d5cp00491h)
Supplement: CP-027-D5CP00491H-s001 [file CP-027-D5CP00491H-s001.zip › QE-Files/CSH-bulk-structures/CONFIG_Pair26]

Pair 26 -56615.912639 eV
0 3
   6.757088621  -0.105522173  -0.057636732
  -8.359448650  11.921864214  -0.031678308
   0.689073514  -6.018159097  13.971466083
H 1
5.0173648876 -0.0564481727 2.5258860006
O 1
-2.092069849 8.7319483132 3.2723492569
H 1
-1.279753757 9.2831447647 3.1500152303
H 1
-2.8378960229 9.4017705558 3.2137168955
O 1
-8.2427622678 11.1848384731 0.2299251424
H 1
-0.2613731969 -0.224422849 1.0431642639
H 1
-7.341730888 10.8608165719 0.4965734296
O 1
2.5292634981 -4.7059357821 12.4357868609
H 1
-6.0467483819 6.3596022815 11.926870139
H 1
3.2914955305 -4.9374392825 13.0464088751
O 1
1.2432489171 4.9570124513 0.559889504
H 1
1.5101576824 4.4337795069 1.3755771969
H 1
0.5118007618 4.4079614679 0.195075177
O 1
-3.4072261071 5.6520063166 10.8896243909
H 1
-4.2705738214 6.1267411603 10.4524167108
H 1
-3.7639166006 4.8183092093 11.2529482937
O 1
0.4042649914 7.6128385094 0.208026638
H 1
0.565820834 8.5514275134 0.5424487814
H 1
0.8590075434 7.0053872443 0.8257904506
O 1
4.5936801552 -5.7010703436 13.8059659803
H 1
-4.9051576048 11.4223063318 0.1972378518
H 1
4.3632172407 0.6825496064 0.6510266488
Ca 1
-1.8331526928 8.213160014 5.8332519548
Si 1
-5.1245230656 7.9213297028 4.7231700935
O 1
-6.453696107 7.6155763064 5.600950776
O 1
-4.1183312224 8.7955317785 5.6732264591
O 1
-4.3830256944 6.4557732803 4.3453706962
O 1
-5.4085173168 8.5190893581 3.2173519678
Ca 1
4.6500554315 -0.7393644553 5.634570936
Si 1
1.1663336062 -0.5020094627 4.9315247324
O 1
0.1044261393 -1.3655927794 5.7945216771
O 1
2.44640048 -0.2106717943 5.89661508
O 1
1.5941495333 -1.2036753986 3.4925381865
Ca 1
-2.9200916426 5.3131872849 8.519973002
Si 1
0.4118705282 5.0880508243 9.6212964888
O 1
-5.349470396 6.5097142297 9.5801203458
O 1
-0.6498373684 4.8408652758 8.3943462133
O 1
-0.3622619656 5.1573526612 11.0607292762
Ca 1
-4.9582716438 7.9403217036 7.8036339383
Si 1
6.6203796198 -3.3494721317 9.0565120342
O 1
-2.7143713757 7.5672564393 8.2211995115
O 1
1.3690077332 -3.2261914696 8.497586036
O 1
-0.5764887584 -1.678592607 8.6792435372
O 1
-0.0982498111 -3.4047009279 10.7540175984
Ca 1
6.6466144197 -5.4100924545 12.3093457758
Ca 1
-0.8673719052 -1.6755324671 12.1718782577
Si 1
-5.3920607416 10.1126429737 2.7003301154
O 1
-5.6113955292 10.1603198439 1.0881101895
O 1
4.3295138219 -1.1378791998 3.3115644372
O 1
-1.0537277918 0.2682105418 13.663123856
H 1
-2.2309578705 6.2043050174 0.5517900444
H 1
-0.924097307 6.8808311416 -0.1046077432
O 1
-2.6999631083 6.3009001321 2.2843605912
H 1
-2.2448294389 7.1613560043 2.5293099572
H 1
-3.5453657426 6.4278999754 2.8044873547
O 1
4.0528665114 3.1740900839 0.6838605122
H 1
4.1761805125 -2.5862292101 13.8694768864
H 1
-1.78872781 2.9826616924 0.3819796163
O 1
-0.5696586286 2.6002066374 11.4621125577
H 1
0.3458793235 2.2646245788 11.3958235018
H 1
-0.4905581316 3.6201678551 11.4095149667
O 1
-2.8069796735 3.203658787 13.4799070585
H 1
-4.2574929316 9.5000210976 0.0936688854
H 1
-2.725249537 9.7659809306 -0.1827285359
O 1
1.21286488 -0.5911376318 10.712639614
H 1
0.2885331879 -0.2588014653 10.4863433359
H 1
1.7847487513 0.27864135 10.7481752542
O 1
1.6585216854 3.4241539745 2.6660003953
H 1
1.947624958 3.6253381018 3.6151014939
H 1
0.6636577174 3.2402741165 2.8150715488
Ca 1
2.5954873754 2.1122262186 6.2112603953
Si 1
-0.5223318501 2.2053226847 4.8784240364
O 1
-1.8923410881 1.6715832919 5.5735476185
O 1
0.2768430481 3.0858712713 5.9995609564
O 1
0.5051010961 0.9458464122 4.5034666437
O 1
-0.7585156512 2.9763419489 3.4502186771
Ca 1
-0.0202712137 5.2839505543 6.2430446881
Si 1
-3.666148252 5.4537881334 5.4977935766
O 1
-4.5369160704 5.6073310196 6.867528797
O 1
-2.1317882483 5.8839892158 5.7656070824
O 1
-3.7336834757 3.9612968537 4.8462756324
Ca 1
1.6709543408 -0.8438808686 8.0700269089
Si 1
4.8461330319 -0.8840734024 9.0947811636
O 1
-2.1954616804 0.2722466534 7.9665258242
O 1
3.6028962565 -1.9427113159 9.2185468553
O 1
-1.4163155635 -0.1113669387 10.5711825577
Ca 1
-1.0061856808 2.2494505912 7.9100007481
Si 1
2.2260586826 2.3746323901 9.2154315572
O 1
1.2376353965 1.4605058538 8.2601236424
O 1
-3.2356026646 2.9945934765 8.3728857653
O 1
1.4504750122 3.7850828673 9.64374374
O 1
2.5693653332 1.5825341621 10.5955264152
Ca 1
2.3522254111 -2.8883895576 10.8690112071
Ca 1
-2.4601888472 1.3579484213 11.9861039451
Ca 1
-2.6194658117 3.9324865635 2.8693823508
O 1
0.2133341768 -3.2049150153 13.5730808488
H 1
0.2353926917 2.4575088253 0.1586752954
O 1
3.6523003717 -1.7740299792 12.445896472
H 1
3.0534369279 -1.3858424492 13.1288321564
