# Supplementary material for: Is there a future for 43Ca nuclear magnetic resonance in cement science?
Source: Phys Chem Chem Phys. 2025 Apr 9;27(17):9159–68. doi: 10.1039/d5cp00491h (PMC11997747; doi:10.1039/d5cp00491h)
Supplement: CP-027-D5CP00491H-s001 [file CP-027-D5CP00491H-s001.zip › QE-Files/CSH-bulk-structures/CONFIG_3-11]

3-11 -59616.043718 eV
0 3
   6.738386430  -0.060577667   0.063572202
  -8.260741085  12.468165852  -0.062103686
   0.887648463  -6.185479170  13.760034985
O 1.0 
-0.818337744 9.4670749248 0.3806772846
H 2.0 
-0.0314852448 10.0639651732 0.6912543352
H 3.0 
-1.6320295658 9.9597451644 0.6518862522
O 4.0 
1.2431604312 1.0810211247 1.7839201061
H 5.0 
0.7883332967 0.7382864048 2.5863458407
H 6.0 
1.1036567844 0.4417471916 1.0430905779
O 7.0 
-2.8902381357 11.2213796047 1.1331898961
H 8.0 
-3.8572973515 11.0643958203 0.9133031739
H 9.0 
-2.9742169077 11.431515867 2.0978811003
O 10.0 
2.1656159048 -0.017613036 13.1820272861
H 11.0 
2.6497377057 -0.7991717374 13.5948057844
H 12.0 
1.109857331 6.7731004532 0.1803057372
O 13.0 
2.2483124215 3.0182900393 3.5673871515
H 14.0 
1.5138888221 3.5559795456 3.9287135605
H 15.0 
3.198472754 4.0790875884 3.4926044174
O 16.0 
-2.5683990856 5.6092512191 10.3851467474
H 17.0 
-3.2745058548 5.6067637395 11.0824149481
H 18.0 
-2.0908814502 6.473949649 10.5112713539
O 19.0 
-1.7267946185 8.9800167779 3.4675224629
H 20.0 
-1.2659221358 9.8675162911 3.4567208613
H 21.0 
-1.0469891658 8.3518830592 3.1382128474
O 22.0 
-0.383311556 6.2897654203 13.1756586913
H 23.0 
-1.1089376705 5.9264874206 13.7563910887
H 24.0 
-0.3199296462 5.706295694 12.3809965501
Ca 25.0 
-1.7027150682 8.7009802339 5.9146583483
Si 26.0 
-4.9197396328 8.4905912633 4.8466804693
O 27.0 
-6.2138077751 8.054555422 5.720405754
O 28.0 
-3.9449860026 9.4030157003 5.7538200956
O 29.0 
-4.1465976299 7.1386214244 4.2653026575
O 30.0 
-5.2892943251 9.244211266 3.4044384711
Ca 31.0 
4.4294242116 -0.7016640675 5.9531697445
Si 32.0 
0.956248491 -0.4344284438 5.1423324109
O 33.0 
-0.0471465585 -1.3432959226 6.0234632735
O 34.0 
2.2450210986 -0.022981504 6.0282275803
O 35.0 
1.327438061 -1.2172431627 3.6916827843
Ca 36.0 
-2.8587680961 5.6641790842 7.9338270113
Si 37.0 
0.6949805081 5.449010531 9.189783216
O 38.0 
-5.0113318474 6.4254510706 8.2510667052
O 39.0 
-0.5617985377 5.0606279616 8.1895129963
O 40.0 
0.3166498608 6.060629021 10.6517764488
Ca 41.0 
-4.8062262129 8.6946983819 7.962821976
Si 42.0 
-0.1124733811 -3.4995126207 9.1810889666
O 43.0 
-2.4516897259 8.1174671269 8.0250512803
O 44.0 
1.5120618071 -3.4063336414 9.0358718613
O 45.0 
-0.5424801122 -1.8800645717 9.1090282147
O 46.0 
6.2985115246 -4.1722531103 10.7222949674
Ca 47.0 
1.654555468 -4.294953156 11.5431960194
Ca 48.0 
0.0009963707 -0.9882604227 12.0997272668
Si 49.0 
-5.4681229447 10.8307276506 2.9026112691
O 50.0 
-5.5806825169 10.850228995 1.285154319
O 51.0 
3.9630425939 -0.6579474181 3.5197858216
O 52.0 
1.8582040885 -1.4606898976 10.6525464827
H 53.0 
1.8760779882 -2.2404876602 9.9801801851
H 54.0 
2.7913277404 -1.1332342026 10.7976764549
O 55.0 
-3.4982839219 3.0259267437 12.870827764
H 56.0 
-3.9246545491 3.8533097389 12.5087993649
H 57.0 
-4.5558597352 9.2339191808 0.0697500218
O 58.0 
2.381341386 4.1429332844 0.7591371956
H 59.0 
3.0946953645 3.293726585 0.5276846053
H 60.0 
2.819489912 4.6235144392 1.4887041321
O 61.0 
-1.0392878959 0.9923284796 13.2709128777
H 62.0 
-2.4603743655 7.2873636404 0.3614431169
H 63.0 
-0.4714216632 1.8061568777 13.2501547623
O 64.0 
0.2085328599 7.5016480985 1.8299756463
H 65.0 
-0.283551 8.1826238732 1.2672283933
H 66.0 
-5.8794507219 8.1275540992 2.2779001206
O 67.0 
0.2415068412 0.9781093184 10.8735239202
H 68.0 
-0.2394433512 0.9379166957 9.9817181781
H 69.0 
1.2083255592 1.2793524858 10.6792131699
O 70.0 
-4.4897067748 5.4556014521 12.2271211721
H 71.0 
-5.2648040925 5.6390732979 11.5789627084
H 72.0 
-4.7949793599 5.5364415767 13.1577010214
Ca 73.0 
2.4430010756 2.5054767721 5.9742049894
Si 74.0 
-0.8207063553 2.2212982106 4.7198901277
O 75.0 
4.6299065436 1.639849582 5.6482142437
O 76.0 
-0.0400336239 3.3592806711 5.581951115
O 77.0 
0.2496645133 0.9265289427 4.5468075578
O 78.0 
-1.1938014476 2.5797611832 3.1698644699
Ca 79.0 
0.3282706007 5.6206978664 6.0776058433
Si 80.0 
-3.2457102403 5.840739848 4.8165499803
O 81.0 
-4.1748079337 4.956148899 5.797521042
O 82.0 
-1.9111195774 6.349036489 5.5760637701
O 83.0 
-2.8961154034 5.0193672749 3.4044760395
Ca 84.0 
1.4395266302 -0.3307057883 8.2686286656
Si 85.0 
-1.8267736386 -0.8052114401 9.1996819054
O 86.0 
-1.1630448347 0.6020186575 8.7133333005
O 87.0 
3.6941434416 -1.3592851156 8.3023228526
O 88.0 
-2.2016645324 -0.7865374458 10.8183659206
Ca 89.0 
-1.0088515429 2.6953031329 7.8139782989
Si 90.0 
2.2471337356 2.7222507857 8.9360941639
O 91.0 
1.2284334616 1.9780531383 7.8777424663
O 92.0 
-3.2098559823 3.3323324018 8.0252091429
O 93.0 
1.4491705094 4.0026495301 9.6179953281
O 94.0 
2.5733644419 1.6088192165 10.0766142074
Ca 95.0 
0.272727301 3.3324274356 1.6258831947
Ca 96.0 
-2.5313997524 1.4564316056 11.4221871977
Ca 97.0 
3.6251034617 1.4763391299 2.6065155539
O 98.0 
0.6210417172 -2.9511398682 13.150993327
H 99.0 
-0.2686388464 -3.3467718202 13.3240833913
O 100.0 
3.9377141771 2.2398484688 0.4608637031
H 101.0 
4.6163427012 -4.4998105054 13.450528876
O 102.0 
3.8720909861 -3.6141994254 11.0383818313
H 103.0 
4.0290936787 -2.640593147 11.1412004396
H 104.0 
4.8562895895 -3.9699290592 10.9689454709
O 105.0 
-1.3051497643 3.2744201485 10.4881794999
H 106.0 
-1.6896734257 4.2046355021 10.4476263929
H 107.0 
-0.339755564 3.3732162456 10.6304072085
O 108.0 
0.1988187612 5.2399172118 3.5135605247
H 109.0 
-0.7229400777 4.9268737521 3.6520487942
H 110.0 
0.1216298058 6.0605331114 2.9666372869
O 111.0 
-1.4303320759 5.0534593186 1.2499535214
H 112.0 
-1.9982505251 5.0369505194 2.0844519592
H 113.0 
-1.1094735385 5.9736086089 1.2239297765
O 114.0 
-3.3456167036 7.7671000463 1.6275614621
H 115.0 
-2.8764342534 8.4679983956 2.1491852529
H 116.0 
-3.676658858 7.1987444866 2.3567544271
