# Supplementary material for: Is there a future for 43Ca nuclear magnetic resonance in cement science?
Source: Phys Chem Chem Phys. 2025 Apr 9;27(17):9159–68. doi: 10.1039/d5cp00491h (PMC11997747; doi:10.1039/d5cp00491h)
Supplement: CP-027-D5CP00491H-s001 [file CP-027-D5CP00491H-s001.zip › QE-Files/CSH-surface-structures/surf42.vc-relax.nmr.out]

     Program GIPAW v.7.2 starts on 25Feb2024 at 11:48:53 

     This program is part of the open-source Quantum ESPRESSO suite
     for quantum simulation of materials; please cite
         "P. Giannozzi et al., J. Phys.:Condens. Matter 21 395502 (2009);
         "P. Giannozzi et al., J. Phys.:Condens. Matter 29 465901 (2017);
         "P. Giannozzi et al., J. Chem. Phys. 152 154105 (2020);
          URL http://www.quantum-espresso.org", 
     in publications or presentations arising from this work. More details at
     http://www.quantum-espresso.org/quote

     Parallel version (MPI), running on   112 processors

     MPI processes distributed on     1 nodes
     R & G space division:  proc/nbgrp/npool/nimage =     112
     215037 MiB available memory on the printing compute node when the environment starts


     ***** This is GIPAW git revision                                          *****
     ***** you can cite: N. Varini et al., Comp. Phys. Comm. 184, 1827 (2013)  *****
     ***** in publications or presentations arising from this work.            *****

     Parallelizing q-star over 1 images
     Reading input from surf42.vc-relax.nmr.in

     ------------------- Input file: --------------------
&inputgipaw
	job = 'nmr'
	prefix = 'surf42.vc-relax_nmr'
	tmp_dir = './tmpSurf42/',
	verbosity = 'high'
	diagonalization = 'david'
/


     Reading xml data from directory:

     ./tmpSurf42/surf42.vc-relax_nmr.save/
     file Ca.pbe-spn-kjpaw_psl.1.0.0.UPF: wavefunction(s)  3S renormalized
     file O.pbe-n-kjpaw_psl.1.0.0.UPF: wavefunction(s)  2S 2P renormalized
     file Si.pbe-nl-kjpaw_psl.1.0.0.UPF: wavefunction(s)  3S 3P renormalized
     file H.pbe-kjpaw_psl.1.0.0.UPF: wavefunction(s)  1S renormalized

     IMPORTANT: XC functional enforced from input :
     Exchange-correlation= PBE
                           (   1   4   3   4   0   0   0)
     Any further DFT definition will be discarded
     Please, verify this is what you really want


     Parallelization info
     --------------------
     sticks:   dense  smooth     PW     G-vecs:    dense   smooth      PW
     Min         126     126     43                26198    26198    5244
     Max         127     127     44                26222    26222    5260
     Sum       14197   14197   4863              2935657  2935657  587957

     Using Slab Decomposition

     Reading collected, re-writing distributed wavefunctions
     Subspace diagonalization in iterative solution of the eigenvalue problem:
     a serial algorithm will be used

     GIPAW projectors -----------------------------------------------
     atom=  Ca   l=0  rc=    1.3000  rs=    0.8667
     atom=  Ca   l=0  rc=    1.3000  rs=    0.8667
     atom=  Ca   l=1  rc=    1.6000  rs=    1.0667
     atom=  Ca   l=1  rc=    1.6000  rs=    1.0667
     atom=  Ca   l=2  rc=    1.7000  rs=    1.1333
     atom=  Ca   l=2  rc=    1.7000  rs=    1.1333
     projs nearly linearly dependent: l=0  n1,n2= 1, 2  s=  0.99170013
     projs nearly linearly dependent: l=2  n1,n2= 1, 2  s=  0.99334936

     atom=  O    l=0  rc=    1.3000  rs=    0.8667
     atom=  O    l=0  rc=    1.3000  rs=    0.8667
     atom=  O    l=1  rc=    1.3500  rs=    0.9000
     atom=  O    l=1  rc=    1.3500  rs=    0.9000
     projs nearly linearly dependent: l=1  n1,n2= 1, 2  s=  0.99790099

     atom=  Si   l=0  rc=    1.8000  rs=    1.2000
     atom=  Si   l=0  rc=    1.8000  rs=    1.2000
     atom=  Si   l=1  rc=    1.8000  rs=    1.2000
     atom=  Si   l=1  rc=    1.8000  rs=    1.2000
     atom=  Si   l=2  rc=    1.8000  rs=    1.2000
     atom=  Si   l=2  rc=    1.8000  rs=    1.2000
     projs nearly linearly dependent: l=2  n1,n2= 1, 2  s=  0.99992180

     atom=  H    l=0  rc=    1.0000  rs=    0.6667
     atom=  H    l=0  rc=    1.0000  rs=    0.6667
     projs nearly linearly dependent: l=0  n1,n2= 1, 2  s=  0.99968852
     -----------------------------------------------------------------

     GIPAW integrals: -------------------------------------------
     Atom  i/j   nmr_para   nmr_dia   epr_rmc  epr_para   epr_dia
       Ca  1 1   0.25E+04 -0.66E+00  0.13E+02  0.81E+09  0.75E+03
       Ca  2 1   0.26E+04 -0.73E+00  0.13E+02  0.86E+09  0.79E+03
       Ca  2 2   0.28E+04 -0.80E+00  0.13E+02  0.92E+09  0.84E+03
       Ca  3 3   0.30E+02  0.22E+00  0.11E+02  0.47E+05  0.19E+03
       Ca  4 3   0.33E+02  0.20E+00  0.12E+02  0.54E+05  0.22E+03
       Ca  4 4   0.37E+02  0.17E+00  0.13E+02  0.60E+05  0.24E+03
       Ca  5 5   0.29E+01  0.74E+00  0.81E+01  0.47E+03  0.66E+02
       Ca  6 5   0.36E+01  0.91E+00  0.10E+02  0.59E+03  0.81E+02
       Ca  6 6   0.45E+01  0.11E+01  0.13E+02  0.74E+03  0.10E+03
       O   1 1   0.81E+03 -0.32E+00  0.65E+01  0.43E+08  0.24E+03
       O   2 1   0.91E+03 -0.39E+00  0.71E+01  0.48E+08  0.27E+03
       O   2 2   0.10E+04 -0.48E+00  0.78E+01  0.55E+08  0.31E+03
       O   3 3   0.99E+01  0.87E+00  0.58E+01  0.24E+04  0.75E+02
       O   4 3   0.11E+02  0.97E+00  0.67E+01  0.27E+04  0.83E+02
       O   4 4   0.12E+02  0.11E+01  0.76E+01  0.31E+04  0.93E+02
       Si  1 1   0.12E+04 -0.54E-01  0.93E+01  0.18E+09  0.37E+03
       Si  2 1   0.17E+04  0.68E-01  0.12E+02  0.26E+09  0.52E+03
       Si  2 2   0.24E+04  0.31E+00  0.19E+02  0.37E+09  0.74E+03
       Si  3 3   0.18E+02  0.34E+00  0.10E+02  0.13E+05  0.11E+03
       Si  4 3   0.21E+02  0.27E+00  0.11E+02  0.15E+05  0.13E+03
       Si  4 4   0.23E+02  0.18E+00  0.12E+02  0.18E+05  0.14E+03
       Si  5 5   0.26E+00  0.79E-01  0.58E+00  0.29E+02  0.79E+01
       Si  6 5   0.27E+00  0.84E-01  0.62E+00  0.30E+02  0.81E+01
       Si  6 6   0.29E+00  0.89E-01  0.66E+00  0.31E+02  0.84E+01
       H   1 1   0.39E+02  0.19E+00  0.29E+00  0.78E+05  0.13E+02
       H   2 1   0.41E+02  0.21E+00  0.32E+00  0.82E+05  0.14E+02
       H   2 2   0.43E+02  0.22E+00  0.36E+00  0.86E+05  0.15E+02
     ------------------------------------------------------------

     alpha_pv=     76.7127 eV

     Number of occupied bands for each k-point:
     k-point:     1    nbnd_occ= 360
     k-point:     2    nbnd_occ= 360
     k-point:     3    nbnd_occ= 360
     k-point:     4    nbnd_occ= 360


     q-space interpolation up to   240.00 Rydberg

     GIPAW job: nmr                                                                             
     NMR macroscopic correction: yes
             0.6667          0.0000          0.0000
             0.0000          0.6667          0.0000
             0.0000          0.0000          0.6667


     Largest allocated arrays     est. size (Mb)     dimensions
        KS wavefunctions at k          27.75 Mb     (    5052,  360)
        KS wavefunctions at k+q        27.75 Mb     (    5052,  360)
        First-order wavefunctions     277.51 Mb     (    5052,  360, 10)
        First-order wavefunct (US)    166.51 Mb     (    5052,  360,  6)
        Charge/spin density             0.55 Mb     (   72000,    1)
        Induced current                 4.94 Mb     (   72000,    3,3,1)
        Induced magnetic field          4.94 Mb     (   72000,    3,3,1)
        NL pseudopotentials            92.97 Mb     (    5052, 1206)
        GIPAW NL terms                 92.97 Mb     (    5052, 1206)

     Computing the magnetic susceptibility     isolve=0    ethr=  0.1000E-13
     k-point #    1 of     4      pool #  1    cpu time:      19.8
     compute_u_kq: q = (    0.0000,    0.0000,    0.0000)
     Rotating WFCS
     ethr =  1.00E-14,  avg # of iterations =  5.0
     eigenvalues at k:
 -36.1125 -36.0519 -36.0507 -35.9318 -35.6623 -35.5876 -35.4933 -35.4918
 -35.4642 -35.4120 -35.3870 -35.3642 -35.2876 -18.1582 -18.0467 -18.0061
 -17.9867 -17.9238 -17.8638 -17.8408 -17.8039 -17.7733 -17.7439 -17.7044
 -17.6944 -17.6610 -17.6429 -17.5992 -17.5789 -17.5396 -17.5311 -17.5123
 -17.4892 -17.4652 -17.4251 -17.3965 -17.3769 -17.3459 -17.3025 -17.2848
 -17.2521 -17.2453 -17.2110 -17.1903 -17.1797 -17.1692 -17.1294 -17.1086
 -17.0863 -17.0645 -17.0539 -17.0344 -17.0184 -16.9851 -16.9637 -16.9501
 -16.9341 -16.9220 -16.9056 -16.8991 -16.8828 -16.8727 -16.8484 -16.8347
 -16.8027 -16.7869 -16.7628 -16.7418 -16.7053 -16.6979 -16.6875 -16.6675
 -16.6541 -16.6395 -16.6359 -16.6247 -16.6125 -16.6067 -16.5811 -16.5685
 -16.5589 -16.5500 -16.5355 -16.5197 -16.5088 -16.4935 -16.4861 -16.4803
 -16.4640 -16.4555 -16.4475 -16.4439 -16.4264 -16.4137 -16.4063 -16.3864
 -16.3552 -16.3396 -16.2717 -16.0176 -15.9301 -15.9103 -15.8799 -15.4632
 -15.2869 -15.1455 -14.9991 -14.9655 -14.8128 -14.7722 -14.6437 -14.6155
 -14.5349 -14.5071 -14.4767 -14.4427 -14.2718 -14.1177 -14.0626 -14.0315
 -14.0084 -13.9833 -13.9530 -13.9121 -13.8744 -13.8078 -13.7666 -13.6686
 -13.6158  -6.6213  -6.1456  -6.0473  -5.9839  -5.8923  -5.8619  -5.8088
  -5.7519  -5.7383  -5.7199  -5.6579  -5.6365  -5.5840  -5.5010  -5.4631
  -5.4470  -5.3917  -5.3660  -5.3507  -5.3268  -5.2690  -5.2545  -5.2208
  -5.2057  -5.1663  -5.1208  -5.1034  -5.0932  -5.0362  -5.0194  -4.9901
  -4.9714  -4.9274  -4.8975  -4.8881  -4.8436  -4.8129  -4.7555  -4.7294
  -4.6895  -4.6785  -4.6395  -4.6106  -4.5454  -4.5195  -4.4957  -4.4778
  -4.4463  -4.3804  -3.4132  -3.2825  -3.2159  -3.1013  -3.0616  -2.9904
  -2.9666  -2.8513  -2.8288  -2.7641  -2.7434  -2.7202  -2.6669  -2.5842
  -2.5626  -2.5442  -2.5000  -2.4787  -2.4263  -2.4004  -2.3771  -2.3394
  -2.3227  -2.2793  -2.2468  -2.2152  -2.1647  -2.1367  -2.1035  -2.0603
  -2.0131  -1.9976  -1.9739  -1.9507  -1.9164  -1.8783  -1.8617  -1.8256
  -1.7890  -1.7754  -1.7430  -1.7150  -1.6741  -1.6606  -1.6284  -1.6011
  -1.5811  -1.5573  -1.5252  -1.4955  -1.4914  -1.4658  -1.4345  -1.4114
  -1.3735  -1.3565  -1.3288  -1.3070  -1.2619  -1.2207  -1.1907  -1.1578
  -1.0921  -1.0532  -1.0182  -0.9888  -0.9430  -0.8865  -0.8510  -0.8218
  -0.7581  -0.7272  -0.7051  -0.6690  -0.6351  -0.5917  -0.5243  -0.4225
  -0.3801  -0.3457  -0.3237  -0.2949  -0.2451  -0.2140  -0.1764  -0.1454
  -0.0870  -0.0619  -0.0330  -0.0180   0.0080   0.0311   0.0403   0.0586
   0.0768   0.0999   0.1208   0.1360   0.1549   0.1791   0.1891   0.2023
   0.2182   0.2346   0.2616   0.2768   0.3006   0.3176   0.3414   0.3627
   0.3717   0.3825   0.4053   0.4190   0.4273   0.4473   0.4671   0.4796
   0.4931   0.5077   0.5237   0.5382   0.5625   0.5805   0.5861   0.6051
   0.6163   0.6250   0.6389   0.6548   0.6770   0.6890   0.7091   0.7256
   0.7457   0.7575   0.7726   0.7785   0.7988   0.8080   0.8306   0.8345
   0.8500   0.8801   0.8877   0.9097   0.9262   0.9408   0.9605   0.9961
   1.0083   1.0333   1.0710   1.0929   1.1220   1.1600   1.1743   1.1930
   1.2237   1.2301   1.2497   1.2731   1.2985   1.3376   1.3659   1.3922
   1.4076   1.4423   1.4744   1.5162   1.5634   1.5851   1.6162   1.7204
   1.7289   1.7958   1.8718   1.9178   1.9327   2.0055   2.0347   2.1246
     eigenvalues at k+q:
 -36.1125 -36.0519 -36.0507 -35.9317 -35.6623 -35.5876 -35.4933 -35.4918
 -35.4642 -35.4120 -35.3870 -35.3642 -35.2876 -18.1582 -18.0467 -18.0061
 -17.9867 -17.9238 -17.8638 -17.8408 -17.8039 -17.7733 -17.7439 -17.7044
 -17.6944 -17.6610 -17.6429 -17.5992 -17.5789 -17.5396 -17.5311 -17.5123
 -17.4892 -17.4652 -17.4251 -17.3965 -17.3769 -17.3459 -17.3025 -17.2848
 -17.2521 -17.2453 -17.2110 -17.1903 -17.1797 -17.1692 -17.1294 -17.1086
 -17.0863 -17.0645 -17.0539 -17.0344 -17.0184 -16.9851 -16.9637 -16.9501
 -16.9341 -16.9220 -16.9056 -16.8991 -16.8828 -16.8727 -16.8484 -16.8347
 -16.8027 -16.7869 -16.7628 -16.7418 -16.7053 -16.6979 -16.6875 -16.6675
 -16.6541 -16.6395 -16.6359 -16.6247 -16.6125 -16.6067 -16.5811 -16.5685
 -16.5589 -16.5500 -16.5355 -16.5197 -16.5088 -16.4935 -16.4861 -16.4803
 -16.4640 -16.4555 -16.4475 -16.4439 -16.4264 -16.4137 -16.4063 -16.3864
 -16.3552 -16.3396 -16.2717 -16.0176 -15.9301 -15.9103 -15.8799 -15.4632
 -15.2869 -15.1455 -14.9991 -14.9656 -14.8129 -14.7722 -14.6437 -14.6155
 -14.5349 -14.5071 -14.4767 -14.4427 -14.2718 -14.1177 -14.0626 -14.0315
 -14.0084 -13.9832 -13.9530 -13.9121 -13.8744 -13.8078 -13.7666 -13.6686
 -13.6158  -6.6213  -6.1456  -6.0473  -5.9839  -5.8923  -5.8619  -5.8088
  -5.7519  -5.7383  -5.7199  -5.6579  -5.6365  -5.5840  -5.5010  -5.4631
  -5.4470  -5.3917  -5.3660  -5.3507  -5.3268  -5.2690  -5.2545  -5.2208
  -5.2057  -5.1663  -5.1208  -5.1034  -5.0932  -5.0362  -5.0194  -4.9901
  -4.9714  -4.9274  -4.8975  -4.8881  -4.8436  -4.8129  -4.7555  -4.7294
  -4.6895  -4.6785  -4.6395  -4.6106  -4.5454  -4.5195  -4.4957  -4.4778
  -4.4463  -4.3804  -3.4132  -3.2825  -3.2159  -3.1013  -3.0616  -2.9904
  -2.9666  -2.8513  -2.8288  -2.7641  -2.7434  -2.7202  -2.6669  -2.5842
  -2.5626  -2.5442  -2.5000  -2.4787  -2.4262  -2.4004  -2.3771  -2.3394
  -2.3227  -2.2793  -2.2468  -2.2152  -2.1647  -2.1367  -2.1035  -2.0603
  -2.0131  -1.9976  -1.9739  -1.9507  -1.9164  -1.8783  -1.8617  -1.8256
  -1.7890  -1.7754  -1.7430  -1.7150  -1.6741  -1.6606  -1.6284  -1.6011
  -1.5811  -1.5573  -1.5252  -1.4955  -1.4914  -1.4658  -1.4345  -1.4114
  -1.3735  -1.3565  -1.3288  -1.3070  -1.2619  -1.2207  -1.1907  -1.1578
  -1.0921  -1.0532  -1.0182  -0.9888  -0.9430  -0.8865  -0.8510  -0.8218
  -0.7581  -0.7272  -0.7051  -0.6690  -0.6351  -0.5917  -0.5243  -0.4225
  -0.3801  -0.3457  -0.3237  -0.2949  -0.2451  -0.2140  -0.1764  -0.1454
  -0.0870  -0.0619  -0.0330  -0.0180   0.0080   0.0311   0.0403   0.0586
   0.0768   0.0999   0.1208   0.1360   0.1549   0.1791   0.1891   0.2023
   0.2182   0.2346   0.2616   0.2768   0.3006   0.3176   0.3414   0.3627
   0.3717   0.3825   0.4053   0.4190   0.4273   0.4473   0.4671   0.4796
   0.4931   0.5077   0.5237   0.5382   0.5625   0.5805   0.5861   0.6051
   0.6163   0.6250   0.6389   0.6548   0.6770   0.6890   0.7091   0.7256
   0.7457   0.7575   0.7726   0.7785   0.7988   0.8080   0.8306   0.8345
   0.8500   0.8801   0.8877   0.9097   0.9262   0.9408   0.9605   0.9961
   1.0083   1.0333   1.0710   1.0929   1.1220   1.1600   1.1743   1.1930
   1.2237   1.2301   1.2497   1.2731   1.2985   1.3376   1.3659   1.3922
   1.4076   1.4423   1.4744   1.5162   1.5634   1.5851   1.6162   1.7204
   1.7289   1.7958   1.8718   1.9178   1.9327   2.0055   2.0347   2.1246
     cgsolve_all iterations  63    anorm=    0.71E-07
PARA_AUG  1      50.5004095        -0.3337107         0.4666637
     cgsolve_all iterations  63    anorm=    0.70E-07
PARA_AUG  2      -0.2716555        50.4485247         0.1499641
     cgsolve_all iterations  63    anorm=    0.71E-07
PARA_AUG  3       0.4011855         0.2000456        50.6113589
     cgsolve_all iterations  70    anorm=    0.72E-07
     cgsolve_all iterations  70    anorm=    0.71E-07
     cgsolve_all iterations  70    anorm=    0.72E-07
     compute_u_kq: q = (    0.0398,    0.0000,    0.0000)
     Rotating WFCS
     ethr =  1.00E-14,  avg # of iterations = 24.0
     eigenvalues at k:
 -36.1125 -36.0519 -36.0507 -35.9318 -35.6623 -35.5876 -35.4933 -35.4918
 -35.4642 -35.4120 -35.3870 -35.3642 -35.2876 -18.1582 -18.0467 -18.0061
 -17.9867 -17.9238 -17.8638 -17.8408 -17.8039 -17.7733 -17.7439 -17.7044
 -17.6944 -17.6610 -17.6429 -17.5992 -17.5789 -17.5396 -17.5311 -17.5123
 -17.4892 -17.4652 -17.4251 -17.3965 -17.3769 -17.3459 -17.3025 -17.2848
 -17.2521 -17.2453 -17.2110 -17.1903 -17.1797 -17.1692 -17.1294 -17.1086
 -17.0863 -17.0645 -17.0539 -17.0344 -17.0184 -16.9851 -16.9637 -16.9501
 -16.9341 -16.9220 -16.9056 -16.8991 -16.8828 -16.8727 -16.8484 -16.8347
 -16.8027 -16.7869 -16.7628 -16.7418 -16.7053 -16.6979 -16.6875 -16.6675
 -16.6541 -16.6395 -16.6359 -16.6247 -16.6125 -16.6067 -16.5811 -16.5685
 -16.5589 -16.5500 -16.5355 -16.5197 -16.5088 -16.4935 -16.4861 -16.4803
 -16.4640 -16.4555 -16.4475 -16.4439 -16.4264 -16.4137 -16.4063 -16.3864
 -16.3552 -16.3396 -16.2717 -16.0176 -15.9301 -15.9103 -15.8799 -15.4632
 -15.2869 -15.1455 -14.9991 -14.9655 -14.8128 -14.7722 -14.6437 -14.6155
 -14.5349 -14.5071 -14.4767 -14.4427 -14.2718 -14.1177 -14.0626 -14.0315
 -14.0084 -13.9833 -13.9530 -13.9121 -13.8744 -13.8078 -13.7666 -13.6686
 -13.6158  -6.6213  -6.1456  -6.0473  -5.9839  -5.8923  -5.8619  -5.8088
  -5.7519  -5.7383  -5.7199  -5.6579  -5.6365  -5.5840  -5.5010  -5.4631
  -5.4470  -5.3917  -5.3660  -5.3507  -5.3268  -5.2690  -5.2545  -5.2208
  -5.2057  -5.1663  -5.1208  -5.1034  -5.0932  -5.0362  -5.0194  -4.9901
  -4.9714  -4.9274  -4.8975  -4.8881  -4.8436  -4.8129  -4.7555  -4.7294
  -4.6895  -4.6785  -4.6395  -4.6106  -4.5454  -4.5195  -4.4957  -4.4778
  -4.4463  -4.3804  -3.4132  -3.2825  -3.2159  -3.1013  -3.0616  -2.9904
  -2.9666  -2.8513  -2.8288  -2.7641  -2.7434  -2.7202  -2.6669  -2.5842
  -2.5626  -2.5442  -2.5000  -2.4787  -2.4263  -2.4004  -2.3771  -2.3394
  -2.3227  -2.2793  -2.2468  -2.2152  -2.1647  -2.1367  -2.1035  -2.0603
  -2.0131  -1.9976  -1.9739  -1.9507  -1.9164  -1.8783  -1.8617  -1.8256
  -1.7890  -1.7754  -1.7430  -1.7150  -1.6741  -1.6606  -1.6284  -1.6011
  -1.5811  -1.5573  -1.5252  -1.4955  -1.4914  -1.4658  -1.4345  -1.4114
  -1.3735  -1.3565  -1.3288  -1.3070  -1.2619  -1.2207  -1.1907  -1.1578
  -1.0921  -1.0532  -1.0182  -0.9888  -0.9430  -0.8865  -0.8510  -0.8218
  -0.7581  -0.7272  -0.7051  -0.6690  -0.6351  -0.5917  -0.5243  -0.4225
  -0.3801  -0.3457  -0.3237  -0.2949  -0.2451  -0.2140  -0.1764  -0.1454
  -0.0870  -0.0619  -0.0330  -0.0180   0.0080   0.0311   0.0403   0.0586
   0.0768   0.0999   0.1208   0.1360   0.1549   0.1791   0.1891   0.2023
   0.2182   0.2346   0.2616   0.2768   0.3006   0.3176   0.3414   0.3627
   0.3717   0.3825   0.4053   0.4190   0.4273   0.4473   0.4671   0.4796
   0.4931   0.5077   0.5237   0.5382   0.5625   0.5805   0.5861   0.6051
   0.6163   0.6250   0.6389   0.6548   0.6770   0.6890   0.7091   0.7256
   0.7457   0.7575   0.7726   0.7785   0.7988   0.8080   0.8306   0.8345
   0.8500   0.8801   0.8877   0.9097   0.9262   0.9408   0.9605   0.9961
   1.0083   1.0333   1.0710   1.0929   1.1220   1.1600   1.1743   1.1930
   1.2237   1.2301   1.2497   1.2731   1.2985   1.3376   1.3659   1.3922
   1.4076   1.4423   1.4744   1.5162   1.5634   1.5851   1.6162   1.7204
   1.7289   1.7958   1.8718   1.9178   1.9327   2.0055   2.0347   2.1246
     eigenvalues at k+q:
 -36.1125 -36.0519 -36.0507 -35.9317 -35.6623 -35.5876 -35.4933 -35.4918
 -35.4642 -35.4120 -35.3869 -35.3642 -35.2876 -18.1589 -18.0450 -18.0061
 -17.9913 -17.9252 -17.8644 -17.8410 -17.8027 -17.7705 -17.7436 -17.7035
 -17.6928 -17.6590 -17.6435 -17.6004 -17.5791 -17.5395 -17.5288 -17.5119
 -17.4904 -17.4656 -17.4261 -17.3964 -17.3774 -17.3462 -17.3027 -17.2845
 -17.2545 -17.2454 -17.2108 -17.1902 -17.1811 -17.1688 -17.1304 -17.1118
 -17.0864 -17.0650 -17.0544 -17.0353 -17.0174 -16.9839 -16.9628 -16.9523
 -16.9372 -16.9224 -16.9066 -16.9012 -16.8841 -16.8732 -16.8484 -16.8355
 -16.8044 -16.7882 -16.7626 -16.7411 -16.7043 -16.6970 -16.6856 -16.6666
 -16.6540 -16.6390 -16.6330 -16.6240 -16.6102 -16.6053 -16.5784 -16.5682
 -16.5564 -16.5507 -16.5352 -16.5193 -16.5086 -16.4932 -16.4852 -16.4795
 -16.4643 -16.4542 -16.4461 -16.4421 -16.4230 -16.4112 -16.4023 -16.3821
 -16.3558 -16.3365 -16.2716 -16.0191 -15.9369 -15.9147 -15.8898 -15.4631
 -15.2869 -15.1443 -14.9980 -14.9627 -14.8121 -14.7713 -14.6450 -14.6148
 -14.5383 -14.5062 -14.4858 -14.4434 -14.2734 -14.1192 -14.0638 -14.0336
 -14.0044 -13.9837 -13.9471 -13.9146 -13.8770 -13.8042 -13.7668 -13.6646
 -13.6161  -6.6113  -6.1320  -6.0428  -5.9830  -5.8912  -5.8619  -5.8098
  -5.7540  -5.7390  -5.7197  -5.6581  -5.6356  -5.5853  -5.5019  -5.4637
  -5.4461  -5.3918  -5.3682  -5.3516  -5.3263  -5.2669  -5.2566  -5.2185
  -5.2013  -5.1673  -5.1213  -5.1034  -5.0937  -5.0382  -5.0181  -4.9947
  -4.9703  -4.9268  -4.8994  -4.8894  -4.8479  -4.8172  -4.7562  -4.7320
  -4.6963  -4.6860  -4.6397  -4.6095  -4.5558  -4.5202  -4.4969  -4.4834
  -4.4478  -4.3844  -3.3998  -3.2708  -3.2093  -3.1022  -3.0627  -2.9892
  -2.9651  -2.8558  -2.8308  -2.7656  -2.7417  -2.7204  -2.6620  -2.5850
  -2.5660  -2.5466  -2.5030  -2.4800  -2.4311  -2.4043  -2.3741  -2.3372
  -2.3228  -2.2798  -2.2482  -2.2180  -2.1644  -2.1370  -2.1025  -2.0597
  -2.0089  -1.9926  -1.9708  -1.9493  -1.9144  -1.8761  -1.8580  -1.8273
  -1.7878  -1.7763  -1.7398  -1.7166  -1.6735  -1.6591  -1.6280  -1.6031
  -1.5821  -1.5604  -1.5254  -1.4959  -1.4919  -1.4693  -1.4318  -1.4125
  -1.3772  -1.3563  -1.3293  -1.3061  -1.2688  -1.2234  -1.1915  -1.1607
  -1.0925  -1.0579  -1.0158  -0.9904  -0.9411  -0.8842  -0.8473  -0.8176
  -0.7574  -0.7263  -0.7030  -0.6685  -0.6352  -0.5919  -0.5236  -0.4186
  -0.3784  -0.3443  -0.3276  -0.2980  -0.2464  -0.2098  -0.1800  -0.1458
  -0.0860  -0.0618  -0.0334  -0.0206   0.0088   0.0317   0.0384   0.0598
   0.0775   0.0963   0.1205   0.1357   0.1537   0.1774   0.1897   0.2022
   0.2214   0.2359   0.2604   0.2789   0.2987   0.3168   0.3420   0.3624
   0.3719   0.3840   0.4062   0.4201   0.4268   0.4454   0.4679   0.4807
   0.4934   0.5090   0.5220   0.5386   0.5625   0.5794   0.5851   0.6045
   0.6151   0.6272   0.6401   0.6553   0.6759   0.6895   0.7074   0.7258
   0.7441   0.7562   0.7727   0.7798   0.7967   0.8088   0.8326   0.8374
   0.8514   0.8791   0.8876   0.9115   0.9267   0.9419   0.9616   0.9971
   1.0100   1.0360   1.0697   1.0955   1.1225   1.1618   1.1757   1.1914
   1.2257   1.2331   1.2501   1.2729   1.3004   1.3390   1.3672   1.3951
   1.4077   1.4460   1.4777   1.5180   1.5632   1.5880   1.6115   1.7189
   1.7302   1.7986   1.8696   1.9144   1.9261   2.0018   2.0369   2.1225
     cgsolve_all iterations  70    anorm=    0.71E-07
     cgsolve_all iterations  70    anorm=    0.72E-07
     cgsolve_all iterations  70    anorm=    0.72E-07
     compute_u_kq: q = (   -0.0398,    0.0000,    0.0000)
     Rotating WFCS
     ethr =  1.00E-14,  avg # of iterations = 24.0
     eigenvalues at k:
 -36.1125 -36.0519 -36.0507 -35.9318 -35.6623 -35.5876 -35.4933 -35.4918
 -35.4642 -35.4120 -35.3870 -35.3642 -35.2876 -18.1582 -18.0467 -18.0061
 -17.9867 -17.9238 -17.8638 -17.8408 -17.8039 -17.7733 -17.7439 -17.7044
 -17.6944 -17.6610 -17.6429 -17.5992 -17.5789 -17.5396 -17.5311 -17.5123
 -17.4892 -17.4652 -17.4251 -17.3965 -17.3769 -17.3459 -17.3025 -17.2848
 -17.2521 -17.2453 -17.2110 -17.1903 -17.1797 -17.1692 -17.1294 -17.1086
 -17.0863 -17.0645 -17.0539 -17.0344 -17.0184 -16.9851 -16.9637 -16.9501
 -16.9341 -16.9220 -16.9056 -16.8991 -16.8828 -16.8727 -16.8484 -16.8347
 -16.8027 -16.7869 -16.7628 -16.7418 -16.7053 -16.6979 -16.6875 -16.6675
 -16.6541 -16.6395 -16.6359 -16.6247 -16.6125 -16.6067 -16.5811 -16.5685
 -16.5589 -16.5500 -16.5355 -16.5197 -16.5088 -16.4935 -16.4861 -16.4803
 -16.4640 -16.4555 -16.4475 -16.4439 -16.4264 -16.4137 -16.4063 -16.3864
 -16.3552 -16.3396 -16.2717 -16.0176 -15.9301 -15.9103 -15.8799 -15.4632
 -15.2869 -15.1455 -14.9991 -14.9655 -14.8128 -14.7722 -14.6437 -14.6155
 -14.5349 -14.5071 -14.4767 -14.4427 -14.2718 -14.1177 -14.0626 -14.0315
 -14.0084 -13.9833 -13.9530 -13.9121 -13.8744 -13.8078 -13.7666 -13.6686
 -13.6158  -6.6213  -6.1456  -6.0473  -5.9839  -5.8923  -5.8619  -5.8088
  -5.7519  -5.7383  -5.7199  -5.6579  -5.6365  -5.5840  -5.5010  -5.4631
  -5.4470  -5.3917  -5.3660  -5.3507  -5.3268  -5.2690  -5.2545  -5.2208
  -5.2057  -5.1663  -5.1208  -5.1034  -5.0932  -5.0362  -5.0194  -4.9901
  -4.9714  -4.9274  -4.8975  -4.8881  -4.8436  -4.8129  -4.7555  -4.7294
  -4.6895  -4.6785  -4.6395  -4.6106  -4.5454  -4.5195  -4.4957  -4.4778
  -4.4463  -4.3804  -3.4132  -3.2825  -3.2159  -3.1013  -3.0616  -2.9904
  -2.9666  -2.8513  -2.8288  -2.7641  -2.7434  -2.7202  -2.6669  -2.5842
  -2.5626  -2.5442  -2.5000  -2.4787  -2.4263  -2.4004  -2.3771  -2.3394
  -2.3227  -2.2793  -2.2468  -2.2152  -2.1647  -2.1367  -2.1035  -2.0603
  -2.0131  -1.9976  -1.9739  -1.9507  -1.9164  -1.8783  -1.8617  -1.8256
  -1.7890  -1.7754  -1.7430  -1.7150  -1.6741  -1.6606  -1.6284  -1.6011
  -1.5811  -1.5573  -1.5252  -1.4955  -1.4914  -1.4658  -1.4345  -1.4114
  -1.3735  -1.3565  -1.3288  -1.3070  -1.2619  -1.2207  -1.1907  -1.1578
  -1.0921  -1.0532  -1.0182  -0.9888  -0.9430  -0.8865  -0.8510  -0.8218
  -0.7581  -0.7272  -0.7051  -0.6690  -0.6351  -0.5917  -0.5243  -0.4225
  -0.3801  -0.3457  -0.3237  -0.2949  -0.2451  -0.2140  -0.1764  -0.1454
  -0.0870  -0.0619  -0.0330  -0.0180   0.0080   0.0311   0.0403   0.0586
   0.0768   0.0999   0.1208   0.1360   0.1549   0.1791   0.1891   0.2023
   0.2182   0.2346   0.2616   0.2768   0.3006   0.3176   0.3414   0.3627
   0.3717   0.3825   0.4053   0.4190   0.4273   0.4473   0.4671   0.4796
   0.4931   0.5077   0.5237   0.5382   0.5625   0.5805   0.5861   0.6051
   0.6163   0.6250   0.6389   0.6548   0.6770   0.6890   0.7091   0.7256
   0.7457   0.7575   0.7726   0.7785   0.7988   0.8080   0.8306   0.8345
   0.8500   0.8801   0.8877   0.9097   0.9262   0.9408   0.9605   0.9961
   1.0083   1.0333   1.0710   1.0929   1.1220   1.1600   1.1743   1.1930
   1.2237   1.2301   1.2497   1.2731   1.2985   1.3376   1.3659   1.3922
   1.4076   1.4423   1.4744   1.5162   1.5634   1.5851   1.6162   1.7204
   1.7289   1.7958   1.8718   1.9178   1.9327   2.0055   2.0347   2.1246
     eigenvalues at k+q:
 -36.1125 -36.0519 -36.0507 -35.9317 -35.6623 -35.5876 -35.4933 -35.4918
 -35.4642 -35.4120 -35.3870 -35.3642 -35.2876 -18.1574 -18.0482 -18.0061
 -17.9822 -17.9224 -17.8636 -17.8407 -17.8051 -17.7759 -17.7440 -17.7054
 -17.6959 -17.6629 -17.6423 -17.5982 -17.5787 -17.5400 -17.5333 -17.5127
 -17.4878 -17.4645 -17.4244 -17.3968 -17.3763 -17.3460 -17.3023 -17.2850
 -17.2499 -17.2452 -17.2112 -17.1908 -17.1775 -17.1695 -17.1284 -17.1053
 -17.0864 -17.0646 -17.0537 -17.0327 -17.0193 -16.9860 -16.9645 -16.9481
 -16.9311 -16.9220 -16.9046 -16.8965 -16.8811 -16.8719 -16.8484 -16.8337
 -16.8009 -16.7856 -16.7634 -16.7422 -16.7065 -16.6988 -16.6899 -16.6682
 -16.6544 -16.6422 -16.6390 -16.6241 -16.6144 -16.6077 -16.5838 -16.5689
 -16.5615 -16.5492 -16.5360 -16.5198 -16.5086 -16.4940 -16.4871 -16.4811
 -16.4641 -16.4569 -16.4491 -16.4456 -16.4296 -16.4163 -16.4099 -16.3905
 -16.3545 -16.3423 -16.2717 -16.0164 -15.9254 -15.9045 -15.8699 -15.4633
 -15.2868 -15.1468 -15.0004 -14.9685 -14.8137 -14.7729 -14.6462 -14.6117
 -14.5334 -14.5076 -14.4661 -14.4415 -14.2702 -14.1161 -14.0620 -14.0348
 -14.0077 -13.9829 -13.9595 -13.9089 -13.8711 -13.8123 -13.7675 -13.6716
 -13.6153  -6.6311  -6.1593  -6.0512  -5.9849  -5.8935  -5.8623  -5.8075
  -5.7502  -5.7372  -5.7197  -5.6576  -5.6372  -5.5826  -5.5001  -5.4625
  -5.4476  -5.3918  -5.3642  -5.3501  -5.3277  -5.2725  -5.2515  -5.2227
  -5.2098  -5.1654  -5.1204  -5.1032  -5.0932  -5.0345  -5.0210  -4.9858
  -4.9726  -4.9281  -4.8964  -4.8865  -4.8397  -4.8077  -4.7553  -4.7267
  -4.6901  -4.6635  -4.6391  -4.6114  -4.5354  -4.5188  -4.4948  -4.4704
  -4.4441  -4.3762  -3.4273  -3.2962  -3.2210  -3.1009  -3.0606  -2.9917
  -2.9676  -2.8466  -2.8265  -2.7625  -2.7455  -2.7202  -2.6720  -2.5855
  -2.5613  -2.5393  -2.4957  -2.4770  -2.4230  -2.3973  -2.3789  -2.3412
  -2.3215  -2.2786  -2.2445  -2.2121  -2.1651  -2.1365  -2.1044  -2.0605
  -2.0185  -2.0027  -1.9759  -1.9522  -1.9182  -1.8809  -1.8656  -1.8239
  -1.7904  -1.7737  -1.7467  -1.7139  -1.6746  -1.6626  -1.6298  -1.6005
  -1.5795  -1.5541  -1.5257  -1.4956  -1.4894  -1.4608  -1.4376  -1.4111
  -1.3680  -1.3573  -1.3271  -1.3076  -1.2542  -1.2183  -1.1904  -1.1543
  -1.0929  -1.0476  -1.0207  -0.9877  -0.9446  -0.8887  -0.8544  -0.8258
  -0.7599  -0.7277  -0.7067  -0.6695  -0.6347  -0.5912  -0.5250  -0.4270
  -0.3820  -0.3474  -0.3202  -0.2938  -0.2430  -0.2176  -0.1726  -0.1447
  -0.0881  -0.0628  -0.0338  -0.0158   0.0074   0.0285   0.0436   0.0574
   0.0757   0.1027   0.1203   0.1365   0.1572   0.1797   0.1868   0.2042
   0.2169   0.2339   0.2620   0.2759   0.3019   0.3181   0.3413   0.3628
   0.3706   0.3814   0.4043   0.4177   0.4284   0.4497   0.4660   0.4785
   0.4935   0.5062   0.5262   0.5377   0.5626   0.5816   0.5869   0.6054
   0.6176   0.6224   0.6375   0.6548   0.6781   0.6888   0.7100   0.7245
   0.7475   0.7583   0.7725   0.7776   0.7998   0.8073   0.8283   0.8315
   0.8501   0.8801   0.8890   0.9082   0.9258   0.9400   0.9596   0.9953
   1.0062   1.0302   1.0709   1.0911   1.1208   1.1577   1.1729   1.1935
   1.2193   1.2310   1.2493   1.2736   1.2967   1.3362   1.3635   1.3902
   1.4073   1.4384   1.4715   1.5137   1.5629   1.5823   1.6217   1.7194
   1.7316   1.7935   1.8730   1.9207   1.9391   2.0070   2.0351   2.1290
     cgsolve_all iterations  70    anorm=    0.72E-07
     cgsolve_all iterations  70    anorm=    0.71E-07
     cgsolve_all iterations  70    anorm=    0.71E-07
     compute_u_kq: q = (    0.0000,    0.0398,    0.0000)
     Rotating WFCS
     ethr =  1.00E-14,  avg # of iterations = 23.0
     eigenvalues at k:
 -36.1125 -36.0519 -36.0507 -35.9318 -35.6623 -35.5876 -35.4933 -35.4918
 -35.4642 -35.4120 -35.3870 -35.3642 -35.2876 -18.1582 -18.0467 -18.0061
 -17.9867 -17.9238 -17.8638 -17.8408 -17.8039 -17.7733 -17.7439 -17.7044
 -17.6944 -17.6610 -17.6429 -17.5992 -17.5789 -17.5396 -17.5311 -17.5123
 -17.4892 -17.4652 -17.4251 -17.3965 -17.3769 -17.3459 -17.3025 -17.2848
 -17.2521 -17.2453 -17.2110 -17.1903 -17.1797 -17.1692 -17.1294 -17.1086
 -17.0863 -17.0645 -17.0539 -17.0344 -17.0184 -16.9851 -16.9637 -16.9501
 -16.9341 -16.9220 -16.9056 -16.8991 -16.8828 -16.8727 -16.8484 -16.8347
 -16.8027 -16.7869 -16.7628 -16.7418 -16.7053 -16.6979 -16.6875 -16.6675
 -16.6541 -16.6395 -16.6359 -16.6247 -16.6125 -16.6067 -16.5811 -16.5685
 -16.5589 -16.5500 -16.5355 -16.5197 -16.5088 -16.4935 -16.4861 -16.4803
 -16.4640 -16.4555 -16.4475 -16.4439 -16.4264 -16.4137 -16.4063 -16.3864
 -16.3552 -16.3396 -16.2717 -16.0176 -15.9301 -15.9103 -15.8799 -15.4632
 -15.2869 -15.1455 -14.9991 -14.9655 -14.8128 -14.7722 -14.6437 -14.6155
 -14.5349 -14.5071 -14.4767 -14.4427 -14.2718 -14.1177 -14.0626 -14.0315
 -14.0084 -13.9833 -13.9530 -13.9121 -13.8744 -13.8078 -13.7666 -13.6686
 -13.6158  -6.6213  -6.1456  -6.0473  -5.9839  -5.8923  -5.8619  -5.8088
  -5.7519  -5.7383  -5.7199  -5.6579  -5.6365  -5.5840  -5.5010  -5.4631
  -5.4470  -5.3917  -5.3660  -5.3507  -5.3268  -5.2690  -5.2545  -5.2208
  -5.2057  -5.1663  -5.1208  -5.1034  -5.0932  -5.0362  -5.0194  -4.9901
  -4.9714  -4.9274  -4.8975  -4.8881  -4.8436  -4.8129  -4.7555  -4.7294
  -4.6895  -4.6785  -4.6395  -4.6106  -4.5454  -4.5195  -4.4957  -4.4778
  -4.4463  -4.3804  -3.4132  -3.2825  -3.2159  -3.1013  -3.0616  -2.9904
  -2.9666  -2.8513  -2.8288  -2.7641  -2.7434  -2.7202  -2.6669  -2.5842
  -2.5626  -2.5442  -2.5000  -2.4787  -2.4263  -2.4004  -2.3771  -2.3394
  -2.3227  -2.2793  -2.2468  -2.2152  -2.1647  -2.1367  -2.1035  -2.0603
  -2.0131  -1.9976  -1.9739  -1.9507  -1.9164  -1.8783  -1.8617  -1.8256
  -1.7890  -1.7754  -1.7430  -1.7150  -1.6741  -1.6606  -1.6284  -1.6011
  -1.5811  -1.5573  -1.5252  -1.4955  -1.4914  -1.4658  -1.4345  -1.4114
  -1.3735  -1.3565  -1.3288  -1.3070  -1.2619  -1.2207  -1.1907  -1.1578
  -1.0921  -1.0532  -1.0182  -0.9888  -0.9430  -0.8865  -0.8510  -0.8218
  -0.7581  -0.7272  -0.7051  -0.6690  -0.6351  -0.5917  -0.5243  -0.4225
  -0.3801  -0.3457  -0.3237  -0.2949  -0.2451  -0.2140  -0.1764  -0.1454
  -0.0870  -0.0619  -0.0330  -0.0180   0.0080   0.0311   0.0403   0.0586
   0.0768   0.0999   0.1208   0.1360   0.1549   0.1791   0.1891   0.2023
   0.2182   0.2346   0.2616   0.2768   0.3006   0.3176   0.3414   0.3627
   0.3717   0.3825   0.4053   0.4190   0.4273   0.4473   0.4671   0.4796
   0.4931   0.5077   0.5237   0.5382   0.5625   0.5805   0.5861   0.6051
   0.6163   0.6250   0.6389   0.6548   0.6770   0.6890   0.7091   0.7256
   0.7457   0.7575   0.7726   0.7785   0.7988   0.8080   0.8306   0.8345
   0.8500   0.8801   0.8877   0.9097   0.9262   0.9408   0.9605   0.9961
   1.0083   1.0333   1.0710   1.0929   1.1220   1.1600   1.1743   1.1930
   1.2237   1.2301   1.2497   1.2731   1.2985   1.3376   1.3659   1.3922
   1.4076   1.4423   1.4744   1.5162   1.5634   1.5851   1.6162   1.7204
   1.7289   1.7958   1.8718   1.9178   1.9327   2.0055   2.0347   2.1246
     eigenvalues at k+q:
 -36.1125 -36.0519 -36.0507 -35.9317 -35.6623 -35.5876 -35.4933 -35.4918
 -35.4642 -35.4119 -35.3870 -35.3642 -35.2876 -18.1578 -18.0455 -18.0061
 -17.9845 -17.9207 -17.8616 -17.8412 -17.8038 -17.7778 -17.7463 -17.7080
 -17.6947 -17.6617 -17.6422 -17.5989 -17.5756 -17.5409 -17.5338 -17.5127
 -17.4876 -17.4655 -17.4271 -17.3978 -17.3780 -17.3448 -17.3034 -17.2818
 -17.2520 -17.2453 -17.2082 -17.1894 -17.1780 -17.1671 -17.1286 -17.1092
 -17.0843 -17.0636 -17.0494 -17.0342 -17.0153 -16.9868 -16.9652 -16.9494
 -16.9340 -16.9195 -16.9010 -16.8975 -16.8825 -16.8711 -16.8464 -16.8329
 -16.8020 -16.7865 -16.7645 -16.7418 -16.7070 -16.6977 -16.6897 -16.6679
 -16.6537 -16.6424 -16.6378 -16.6252 -16.6143 -16.6094 -16.5826 -16.5702
 -16.5600 -16.5511 -16.5401 -16.5214 -16.5125 -16.4948 -16.4869 -16.4802
 -16.4642 -16.4571 -16.4499 -16.4460 -16.4307 -16.4178 -16.4108 -16.3922
 -16.3543 -16.3436 -16.2719 -16.0160 -15.9239 -15.9008 -15.8647 -15.4634
 -15.2868 -15.1474 -15.0006 -14.9694 -14.8135 -14.7742 -14.6436 -14.6139
 -14.5305 -14.4980 -14.4748 -14.4424 -14.2694 -14.1153 -14.0612 -14.0354
 -14.0089 -13.9810 -13.9516 -13.9143 -13.8754 -13.8092 -13.7680 -13.6727
 -13.6174  -6.6359  -6.1663  -6.0528  -5.9850  -5.8931  -5.8604  -5.8084
  -5.7515  -5.7383  -5.7183  -5.6578  -5.6362  -5.5823  -5.4989  -5.4630
  -5.4464  -5.3932  -5.3670  -5.3514  -5.3291  -5.2695  -5.2504  -5.2220
  -5.2100  -5.1674  -5.1195  -5.1043  -5.0926  -5.0357  -5.0177  -4.9893
  -4.9730  -4.9270  -4.8953  -4.8873  -4.8366  -4.8064  -4.7523  -4.7252
  -4.6901  -4.6562  -4.6382  -4.6108  -4.5306  -4.5192  -4.4936  -4.4668
  -4.4424  -4.3747  -3.4347  -3.3063  -3.2215  -3.1071  -3.0612  -2.9899
  -2.9608  -2.8447  -2.8247  -2.7631  -2.7414  -2.7187  -2.6720  -2.5863
  -2.5606  -2.5421  -2.4988  -2.4798  -2.4255  -2.3972  -2.3722  -2.3383
  -2.3218  -2.2759  -2.2436  -2.2144  -2.1644  -2.1387  -2.1039  -2.0630
  -2.0163  -2.0052  -1.9752  -1.9504  -1.9202  -1.8830  -1.8634  -1.8237
  -1.7897  -1.7763  -1.7469  -1.7160  -1.6764  -1.6600  -1.6320  -1.6006
  -1.5775  -1.5629  -1.5255  -1.4984  -1.4901  -1.4648  -1.4308  -1.4086
  -1.3700  -1.3515  -1.3269  -1.3047  -1.2542  -1.2157  -1.1879  -1.1551
  -1.0882  -1.0514  -1.0152  -0.9882  -0.9423  -0.8909  -0.8623  -0.8276
  -0.7595  -0.7293  -0.7041  -0.6660  -0.6346  -0.5947  -0.5252  -0.4233
  -0.3834  -0.3487  -0.3187  -0.2892  -0.2456  -0.2116  -0.1736  -0.1443
  -0.0887  -0.0660  -0.0355  -0.0184   0.0086   0.0308   0.0403   0.0587
   0.0764   0.0976   0.1180   0.1362   0.1514   0.1817   0.1910   0.2053
   0.2177   0.2347   0.2603   0.2764   0.3015   0.3184   0.3405   0.3618
   0.3728   0.3798   0.4059   0.4196   0.4273   0.4472   0.4688   0.4820
   0.4959   0.5056   0.5251   0.5395   0.5625   0.5795   0.5862   0.6047
   0.6175   0.6263   0.6411   0.6537   0.6769   0.6884   0.7101   0.7263
   0.7443   0.7556   0.7697   0.7786   0.7975   0.8079   0.8254   0.8330
   0.8496   0.8764   0.8872   0.9076   0.9259   0.9406   0.9602   0.9936
   1.0081   1.0326   1.0696   1.0906   1.1210   1.1566   1.1740   1.1889
   1.2210   1.2273   1.2492   1.2736   1.2973   1.3376   1.3665   1.3880
   1.4047   1.4396   1.4711   1.5131   1.5605   1.5866   1.6152   1.7192
   1.7330   1.7971   1.8736   1.9181   1.9342   2.0135   2.0401   2.1273
     cgsolve_all iterations  70    anorm=    0.72E-07
     cgsolve_all iterations  70    anorm=    0.72E-07
     cgsolve_all iterations  70    anorm=    0.72E-07
     compute_u_kq: q = (    0.0000,   -0.0398,    0.0000)
     Rotating WFCS
     ethr =  1.00E-14,  avg # of iterations = 23.0
     eigenvalues at k:
 -36.1125 -36.0519 -36.0507 -35.9318 -35.6623 -35.5876 -35.4933 -35.4918
 -35.4642 -35.4120 -35.3870 -35.3642 -35.2876 -18.1582 -18.0467 -18.0061
 -17.9867 -17.9238 -17.8638 -17.8408 -17.8039 -17.7733 -17.7439 -17.7044
 -17.6944 -17.6610 -17.6429 -17.5992 -17.5789 -17.5396 -17.5311 -17.5123
 -17.4892 -17.4652 -17.4251 -17.3965 -17.3769 -17.3459 -17.3025 -17.2848
 -17.2521 -17.2453 -17.2110 -17.1903 -17.1797 -17.1692 -17.1294 -17.1086
 -17.0863 -17.0645 -17.0539 -17.0344 -17.0184 -16.9851 -16.9637 -16.9501
 -16.9341 -16.9220 -16.9056 -16.8991 -16.8828 -16.8727 -16.8484 -16.8347
 -16.8027 -16.7869 -16.7628 -16.7418 -16.7053 -16.6979 -16.6875 -16.6675
 -16.6541 -16.6395 -16.6359 -16.6247 -16.6125 -16.6067 -16.5811 -16.5685
 -16.5589 -16.5500 -16.5355 -16.5197 -16.5088 -16.4935 -16.4861 -16.4803
 -16.4640 -16.4555 -16.4475 -16.4439 -16.4264 -16.4137 -16.4063 -16.3864
 -16.3552 -16.3396 -16.2717 -16.0176 -15.9301 -15.9103 -15.8799 -15.4632
 -15.2869 -15.1455 -14.9991 -14.9655 -14.8128 -14.7722 -14.6437 -14.6155
 -14.5349 -14.5071 -14.4767 -14.4427 -14.2718 -14.1177 -14.0626 -14.0315
 -14.0084 -13.9833 -13.9530 -13.9121 -13.8744 -13.8078 -13.7666 -13.6686
 -13.6158  -6.6213  -6.1456  -6.0473  -5.9839  -5.8923  -5.8619  -5.8088
  -5.7519  -5.7383  -5.7199  -5.6579  -5.6365  -5.5840  -5.5010  -5.4631
  -5.4470  -5.3917  -5.3660  -5.3507  -5.3268  -5.2690  -5.2545  -5.2208
  -5.2057  -5.1663  -5.1208  -5.1034  -5.0932  -5.0362  -5.0194  -4.9901
  -4.9714  -4.9274  -4.8975  -4.8881  -4.8436  -4.8129  -4.7555  -4.7294
  -4.6895  -4.6785  -4.6395  -4.6106  -4.5454  -4.5195  -4.4957  -4.4778
  -4.4463  -4.3804  -3.4132  -3.2825  -3.2159  -3.1013  -3.0616  -2.9904
  -2.9666  -2.8513  -2.8288  -2.7641  -2.7434  -2.7202  -2.6669  -2.5842
  -2.5626  -2.5442  -2.5000  -2.4787  -2.4263  -2.4004  -2.3771  -2.3394
  -2.3227  -2.2793  -2.2468  -2.2152  -2.1647  -2.1367  -2.1035  -2.0603
  -2.0131  -1.9976  -1.9739  -1.9507  -1.9164  -1.8783  -1.8617  -1.8256
  -1.7890  -1.7754  -1.7430  -1.7150  -1.6741  -1.6606  -1.6284  -1.6011
  -1.5811  -1.5573  -1.5252  -1.4955  -1.4914  -1.4658  -1.4345  -1.4114
  -1.3735  -1.3565  -1.3288  -1.3070  -1.2619  -1.2207  -1.1907  -1.1578
  -1.0921  -1.0532  -1.0182  -0.9888  -0.9430  -0.8865  -0.8510  -0.8218
  -0.7581  -0.7272  -0.7051  -0.6690  -0.6351  -0.5917  -0.5243  -0.4225
  -0.3801  -0.3457  -0.3237  -0.2949  -0.2451  -0.2140  -0.1764  -0.1454
  -0.0870  -0.0619  -0.0330  -0.0180   0.0080   0.0311   0.0403   0.0586
   0.0768   0.0999   0.1208   0.1360   0.1549   0.1791   0.1891   0.2023
   0.2182   0.2346   0.2616   0.2768   0.3006   0.3176   0.3414   0.3627
   0.3717   0.3825   0.4053   0.4190   0.4273   0.4473   0.4671   0.4796
   0.4931   0.5077   0.5237   0.5382   0.5625   0.5805   0.5861   0.6051
   0.6163   0.6250   0.6389   0.6548   0.6770   0.6890   0.7091   0.7256
   0.7457   0.7575   0.7726   0.7785   0.7988   0.8080   0.8306   0.8345
   0.8500   0.8801   0.8877   0.9097   0.9262   0.9408   0.9605   0.9961
   1.0083   1.0333   1.0710   1.0929   1.1220   1.1600   1.1743   1.1930
   1.2237   1.2301   1.2497   1.2731   1.2985   1.3376   1.3659   1.3922
   1.4076   1.4423   1.4744   1.5162   1.5634   1.5851   1.6162   1.7204
   1.7289   1.7958   1.8718   1.9178   1.9327   2.0055   2.0347   2.1246
     eigenvalues at k+q:
 -36.1125 -36.0519 -36.0507 -35.9317 -35.6623 -35.5876 -35.4933 -35.4918
 -35.4642 -35.4120 -35.3869 -35.3642 -35.2876 -18.1585 -18.0480 -18.0061
 -17.9887 -17.9269 -17.8663 -17.8404 -17.8038 -17.7692 -17.7409 -17.7011
 -17.6940 -17.6606 -17.6431 -17.6000 -17.5823 -17.5383 -17.5283 -17.5118
 -17.4909 -17.4645 -17.4229 -17.3953 -17.3761 -17.3472 -17.3017 -17.2877
 -17.2522 -17.2455 -17.2143 -17.1919 -17.1810 -17.1704 -17.1296 -17.1085
 -17.0882 -17.0659 -17.0576 -17.0347 -17.0212 -16.9839 -16.9626 -16.9503
 -16.9340 -16.9246 -16.9103 -16.9002 -16.8833 -16.8742 -16.8502 -16.8366
 -16.8035 -16.7871 -16.7609 -16.7418 -16.7042 -16.6983 -16.6851 -16.6672
 -16.6545 -16.6375 -16.6338 -16.6241 -16.6106 -16.6040 -16.5792 -16.5669
 -16.5577 -16.5489 -16.5311 -16.5181 -16.5049 -16.4926 -16.4852 -16.4802
 -16.4640 -16.4545 -16.4452 -16.4418 -16.4217 -16.4097 -16.4012 -16.3798
 -16.3562 -16.3346 -16.2714 -16.0193 -15.9411 -15.9166 -15.8948 -15.4630
 -15.2870 -15.1437 -14.9978 -14.9617 -14.8122 -14.7701 -14.6456 -14.6150
 -14.5405 -14.5155 -14.4778 -14.4430 -14.2743 -14.1199 -14.0643 -14.0303
 -14.0059 -13.9850 -13.9545 -13.9105 -13.8725 -13.8066 -13.7659 -13.6640
 -13.6141  -6.6063  -6.1252  -6.0405  -5.9828  -5.8914  -5.8635  -5.8092
  -5.7524  -5.7382  -5.7211  -5.6580  -5.6367  -5.5855  -5.5030  -5.4633
  -5.4474  -5.3910  -5.3652  -5.3497  -5.3249  -5.2703  -5.2586  -5.2198
  -5.2001  -5.1653  -5.1227  -5.1026  -5.0934  -5.0372  -5.0212  -4.9916
  -4.9696  -4.9278  -4.9017  -4.8888  -4.8527  -4.8170  -4.7590  -4.7348
  -4.7028  -4.6866  -4.6396  -4.6101  -4.5610  -4.5197  -4.4986  -4.4849
  -4.4479  -4.3859  -3.3930  -3.2622  -3.2082  -3.0954  -3.0615  -2.9910
  -2.9727  -2.8576  -2.8330  -2.7651  -2.7456  -2.7213  -2.6618  -2.5835
  -2.5650  -2.5453  -2.5021  -2.4769  -2.4267  -2.4032  -2.3823  -2.3402
  -2.3229  -2.2834  -2.2490  -2.2155  -2.1660  -2.1337  -2.1033  -2.0573
  -2.0120  -1.9892  -1.9708  -1.9509  -1.9129  -1.8743  -1.8593  -1.8271
  -1.7887  -1.7747  -1.7393  -1.7141  -1.6744  -1.6596  -1.6260  -1.6022
  -1.5842  -1.5516  -1.5251  -1.4942  -1.4907  -1.4664  -1.4391  -1.4142
  -1.3752  -1.3610  -1.3307  -1.3088  -1.2692  -1.2258  -1.1937  -1.1606
  -1.0957  -1.0543  -1.0214  -0.9891  -0.9441  -0.8820  -0.8394  -0.8157
  -0.7571  -0.7252  -0.7070  -0.6721  -0.6344  -0.5885  -0.5234  -0.4229
  -0.3768  -0.3430  -0.3288  -0.3022  -0.2453  -0.2155  -0.1785  -0.1458
  -0.0853  -0.0583  -0.0310  -0.0183   0.0077   0.0297   0.0415   0.0586
   0.0770   0.1009   0.1233   0.1346   0.1591   0.1765   0.1873   0.2012
   0.2193   0.2346   0.2631   0.2776   0.2988   0.3173   0.3424   0.3630
   0.3715   0.3850   0.4052   0.4164   0.4278   0.4479   0.4658   0.4771
   0.4901   0.5105   0.5223   0.5371   0.5626   0.5809   0.5867   0.6051
   0.6150   0.6233   0.6368   0.6561   0.6772   0.6892   0.7081   0.7247
   0.7461   0.7586   0.7735   0.7787   0.8015   0.8085   0.8354   0.8371
   0.8509   0.8833   0.8890   0.9120   0.9269   0.9410   0.9611   0.9980
   1.0084   1.0341   1.0717   1.0950   1.1231   1.1632   1.1741   1.1977
   1.2252   1.2348   1.2503   1.2728   1.2988   1.3374   1.3653   1.3950
   1.4105   1.4467   1.4772   1.5196   1.5658   1.5836   1.6183   1.7204
   1.7272   1.7946   1.8692   1.9173   1.9311   1.9969   2.0296   2.1233
     cgsolve_all iterations  70    anorm=    0.72E-07
     cgsolve_all iterations  70    anorm=    0.71E-07
     cgsolve_all iterations  70    anorm=    0.72E-07
     compute_u_kq: q = (    0.0000,    0.0000,    0.0398)
     Rotating WFCS
     ethr =  1.00E-14,  avg # of iterations = 23.0
     eigenvalues at k:
 -36.1125 -36.0519 -36.0507 -35.9318 -35.6623 -35.5876 -35.4933 -35.4918
 -35.4642 -35.4120 -35.3870 -35.3642 -35.2876 -18.1582 -18.0467 -18.0061
 -17.9867 -17.9238 -17.8638 -17.8408 -17.8039 -17.7733 -17.7439 -17.7044
 -17.6944 -17.6610 -17.6429 -17.5992 -17.5789 -17.5396 -17.5311 -17.5123
 -17.4892 -17.4652 -17.4251 -17.3965 -17.3769 -17.3459 -17.3025 -17.2848
 -17.2521 -17.2453 -17.2110 -17.1903 -17.1797 -17.1692 -17.1294 -17.1086
 -17.0863 -17.0645 -17.0539 -17.0344 -17.0184 -16.9851 -16.9637 -16.9501
 -16.9341 -16.9220 -16.9056 -16.8991 -16.8828 -16.8727 -16.8484 -16.8347
 -16.8027 -16.7869 -16.7628 -16.7418 -16.7053 -16.6979 -16.6875 -16.6675
 -16.6541 -16.6395 -16.6359 -16.6247 -16.6125 -16.6067 -16.5811 -16.5685
 -16.5589 -16.5500 -16.5355 -16.5197 -16.5088 -16.4935 -16.4861 -16.4803
 -16.4640 -16.4555 -16.4475 -16.4439 -16.4264 -16.4137 -16.4063 -16.3864
 -16.3552 -16.3396 -16.2717 -16.0176 -15.9301 -15.9103 -15.8799 -15.4632
 -15.2869 -15.1455 -14.9991 -14.9655 -14.8128 -14.7722 -14.6437 -14.6155
 -14.5349 -14.5071 -14.4767 -14.4427 -14.2718 -14.1177 -14.0626 -14.0315
 -14.0084 -13.9833 -13.9530 -13.9121 -13.8744 -13.8078 -13.7666 -13.6686
 -13.6158  -6.6213  -6.1456  -6.0473  -5.9839  -5.8923  -5.8619  -5.8088
  -5.7519  -5.7383  -5.7199  -5.6579  -5.6365  -5.5840  -5.5010  -5.4631
  -5.4470  -5.3917  -5.3660  -5.3507  -5.3268  -5.2690  -5.2545  -5.2208
  -5.2057  -5.1663  -5.1208  -5.1034  -5.0932  -5.0362  -5.0194  -4.9901
  -4.9714  -4.9274  -4.8975  -4.8881  -4.8436  -4.8129  -4.7555  -4.7294
  -4.6895  -4.6785  -4.6395  -4.6106  -4.5454  -4.5195  -4.4957  -4.4778
  -4.4463  -4.3804  -3.4132  -3.2825  -3.2159  -3.1013  -3.0616  -2.9904
  -2.9666  -2.8513  -2.8288  -2.7641  -2.7434  -2.7202  -2.6669  -2.5842
  -2.5626  -2.5442  -2.5000  -2.4787  -2.4263  -2.4004  -2.3771  -2.3394
  -2.3227  -2.2793  -2.2468  -2.2152  -2.1647  -2.1367  -2.1035  -2.0603
  -2.0131  -1.9976  -1.9739  -1.9507  -1.9164  -1.8783  -1.8617  -1.8256
  -1.7890  -1.7754  -1.7430  -1.7150  -1.6741  -1.6606  -1.6284  -1.6011
  -1.5811  -1.5573  -1.5252  -1.4955  -1.4914  -1.4658  -1.4345  -1.4114
  -1.3735  -1.3565  -1.3288  -1.3070  -1.2619  -1.2207  -1.1907  -1.1578
  -1.0921  -1.0532  -1.0182  -0.9888  -0.9430  -0.8865  -0.8510  -0.8218
  -0.7581  -0.7272  -0.7051  -0.6690  -0.6351  -0.5917  -0.5243  -0.4225
  -0.3801  -0.3457  -0.3237  -0.2949  -0.2451  -0.2140  -0.1764  -0.1454
  -0.0870  -0.0619  -0.0330  -0.0180   0.0080   0.0311   0.0403   0.0586
   0.0768   0.0999   0.1208   0.1360   0.1549   0.1791   0.1891   0.2023
   0.2182   0.2346   0.2616   0.2768   0.3006   0.3176   0.3414   0.3627
   0.3717   0.3825   0.4053   0.4190   0.4273   0.4473   0.4671   0.4796
   0.4931   0.5077   0.5237   0.5382   0.5625   0.5805   0.5861   0.6051
   0.6163   0.6250   0.6389   0.6548   0.6770   0.6890   0.7091   0.7256
   0.7457   0.7575   0.7726   0.7785   0.7988   0.8080   0.8306   0.8345
   0.8500   0.8801   0.8877   0.9097   0.9262   0.9408   0.9605   0.9961
   1.0083   1.0333   1.0710   1.0929   1.1220   1.1600   1.1743   1.1930
   1.2237   1.2301   1.2497   1.2731   1.2985   1.3376   1.3659   1.3922
   1.4076   1.4423   1.4744   1.5162   1.5634   1.5851   1.6162   1.7204
   1.7289   1.7958   1.8718   1.9178   1.9327   2.0055   2.0347   2.1246
     eigenvalues at k+q:
 -36.1125 -36.0519 -36.0507 -35.9317 -35.6623 -35.5876 -35.4933 -35.4918
 -35.4642 -35.4120 -35.3870 -35.3642 -35.2876 -18.1582 -18.0467 -18.0062
 -17.9866 -17.9238 -17.8638 -17.8407 -17.8040 -17.7735 -17.7438 -17.7043
 -17.6943 -17.6610 -17.6429 -17.5991 -17.5789 -17.5398 -17.5313 -17.5120
 -17.4894 -17.4648 -17.4253 -17.3960 -17.3774 -17.3459 -17.3026 -17.2848
 -17.2526 -17.2452 -17.2089 -17.1920 -17.1798 -17.1688 -17.1294 -17.1090
 -17.0859 -17.0640 -17.0545 -17.0346 -17.0182 -16.9844 -16.9643 -16.9505
 -16.9343 -16.9215 -16.9060 -16.8992 -16.8822 -16.8726 -16.8488 -16.8341
 -16.8037 -16.7863 -16.7628 -16.7420 -16.7050 -16.6978 -16.6869 -16.6677
 -16.6542 -16.6399 -16.6354 -16.6250 -16.6134 -16.6059 -16.5810 -16.5688
 -16.5588 -16.5498 -16.5356 -16.5198 -16.5087 -16.4935 -16.4860 -16.4804
 -16.4642 -16.4552 -16.4477 -16.4439 -16.4264 -16.4136 -16.4063 -16.3864
 -16.3552 -16.3396 -16.2717 -16.0176 -15.9301 -15.9103 -15.8799 -15.4632
 -15.2869 -15.1455 -14.9991 -14.9656 -14.8129 -14.7722 -14.6437 -14.6155
 -14.5349 -14.5071 -14.4767 -14.4427 -14.2718 -14.1177 -14.0626 -14.0315
 -14.0084 -13.9833 -13.9530 -13.9121 -13.8744 -13.8078 -13.7666 -13.6686
 -13.6158  -6.6213  -6.1456  -6.0473  -5.9839  -5.8923  -5.8619  -5.8088
  -5.7519  -5.7382  -5.7199  -5.6579  -5.6365  -5.5840  -5.5010  -5.4631
  -5.4469  -5.3917  -5.3661  -5.3507  -5.3268  -5.2691  -5.2542  -5.2210
  -5.2056  -5.1664  -5.1208  -5.1034  -5.0931  -5.0368  -5.0191  -4.9899
  -4.9715  -4.9272  -4.8979  -4.8879  -4.8436  -4.8129  -4.7554  -4.7293
  -4.6895  -4.6788  -4.6393  -4.6105  -4.5453  -4.5195  -4.4957  -4.4779
  -4.4463  -4.3804  -3.4132  -3.2824  -3.2159  -3.1014  -3.0614  -2.9905
  -2.9665  -2.8510  -2.8291  -2.7647  -2.7428  -2.7201  -2.6671  -2.5837
  -2.5638  -2.5440  -2.5000  -2.4781  -2.4266  -2.3996  -2.3774  -2.3393
  -2.3227  -2.2793  -2.2464  -2.2169  -2.1637  -2.1370  -2.1024  -2.0610
  -2.0141  -1.9975  -1.9749  -1.9485  -1.9161  -1.8785  -1.8630  -1.8247
  -1.7888  -1.7749  -1.7431  -1.7180  -1.6726  -1.6606  -1.6280  -1.6039
  -1.5779  -1.5572  -1.5242  -1.4944  -1.4901  -1.4659  -1.4350  -1.4174
  -1.3740  -1.3525  -1.3277  -1.3105  -1.2608  -1.2207  -1.1904  -1.1575
  -1.0906  -1.0522  -1.0197  -0.9887  -0.9449  -0.8845  -0.8511  -0.8231
  -0.7579  -0.7272  -0.7046  -0.6693  -0.6350  -0.5916  -0.5244  -0.4226
  -0.3801  -0.3460  -0.3231  -0.2950  -0.2453  -0.2138  -0.1770  -0.1452
  -0.0864  -0.0628  -0.0331  -0.0179   0.0087   0.0305   0.0435   0.0572
   0.0750   0.0977   0.1207   0.1370   0.1555   0.1809   0.1889   0.2012
   0.2180   0.2363   0.2620   0.2760   0.3001   0.3184   0.3402   0.3636
   0.3714   0.3797   0.4080   0.4185   0.4293   0.4478   0.4663   0.4789
   0.4926   0.5071   0.5245   0.5398   0.5608   0.5796   0.5861   0.6054
   0.6168   0.6255   0.6384   0.6549   0.6762   0.6906   0.7093   0.7231
   0.7478   0.7578   0.7712   0.7780   0.7971   0.8086   0.8298   0.8358
   0.8529   0.8783   0.8871   0.9105   0.9267   0.9400   0.9608   0.9966
   1.0078   1.0336   1.0712   1.0930   1.1211   1.1600   1.1741   1.1934
   1.2247   1.2292   1.2501   1.2727   1.2987   1.3376   1.3659   1.3922
   1.4076   1.4423   1.4743   1.5162   1.5634   1.5851   1.6162   1.7204
   1.7289   1.7958   1.8718   1.9178   1.9327   2.0055   2.0346   2.1246
     cgsolve_all iterations  70    anorm=    0.72E-07
     cgsolve_all iterations  70    anorm=    0.71E-07
     cgsolve_all iterations  70    anorm=    0.72E-07
     compute_u_kq: q = (    0.0000,    0.0000,   -0.0398)
     Rotating WFCS
     ethr =  1.00E-14,  avg # of iterations = 24.0
     eigenvalues at k:
 -36.1125 -36.0519 -36.0507 -35.9318 -35.6623 -35.5876 -35.4933 -35.4918
 -35.4642 -35.4120 -35.3870 -35.3642 -35.2876 -18.1582 -18.0467 -18.0061
 -17.9867 -17.9238 -17.8638 -17.8408 -17.8039 -17.7733 -17.7439 -17.7044
 -17.6944 -17.6610 -17.6429 -17.5992 -17.5789 -17.5396 -17.5311 -17.5123
 -17.4892 -17.4652 -17.4251 -17.3965 -17.3769 -17.3459 -17.3025 -17.2848
 -17.2521 -17.2453 -17.2110 -17.1903 -17.1797 -17.1692 -17.1294 -17.1086
 -17.0863 -17.0645 -17.0539 -17.0344 -17.0184 -16.9851 -16.9637 -16.9501
 -16.9341 -16.9220 -16.9056 -16.8991 -16.8828 -16.8727 -16.8484 -16.8347
 -16.8027 -16.7869 -16.7628 -16.7418 -16.7053 -16.6979 -16.6875 -16.6675
 -16.6541 -16.6395 -16.6359 -16.6247 -16.6125 -16.6067 -16.5811 -16.5685
 -16.5589 -16.5500 -16.5355 -16.5197 -16.5088 -16.4935 -16.4861 -16.4803
 -16.4640 -16.4555 -16.4475 -16.4439 -16.4264 -16.4137 -16.4063 -16.3864
 -16.3552 -16.3396 -16.2717 -16.0176 -15.9301 -15.9103 -15.8799 -15.4632
 -15.2869 -15.1455 -14.9991 -14.9655 -14.8128 -14.7722 -14.6437 -14.6155
 -14.5349 -14.5071 -14.4767 -14.4427 -14.2718 -14.1177 -14.0626 -14.0315
 -14.0084 -13.9833 -13.9530 -13.9121 -13.8744 -13.8078 -13.7666 -13.6686
 -13.6158  -6.6213  -6.1456  -6.0473  -5.9839  -5.8923  -5.8619  -5.8088
  -5.7519  -5.7383  -5.7199  -5.6579  -5.6365  -5.5840  -5.5010  -5.4631
  -5.4470  -5.3917  -5.3660  -5.3507  -5.3268  -5.2690  -5.2545  -5.2208
  -5.2057  -5.1663  -5.1208  -5.1034  -5.0932  -5.0362  -5.0194  -4.9901
  -4.9714  -4.9274  -4.8975  -4.8881  -4.8436  -4.8129  -4.7555  -4.7294
  -4.6895  -4.6785  -4.6395  -4.6106  -4.5454  -4.5195  -4.4957  -4.4778
  -4.4463  -4.3804  -3.4132  -3.2825  -3.2159  -3.1013  -3.0616  -2.9904
  -2.9666  -2.8513  -2.8288  -2.7641  -2.7434  -2.7202  -2.6669  -2.5842
  -2.5626  -2.5442  -2.5000  -2.4787  -2.4263  -2.4004  -2.3771  -2.3394
  -2.3227  -2.2793  -2.2468  -2.2152  -2.1647  -2.1367  -2.1035  -2.0603
  -2.0131  -1.9976  -1.9739  -1.9507  -1.9164  -1.8783  -1.8617  -1.8256
  -1.7890  -1.7754  -1.7430  -1.7150  -1.6741  -1.6606  -1.6284  -1.6011
  -1.5811  -1.5573  -1.5252  -1.4955  -1.4914  -1.4658  -1.4345  -1.4114
  -1.3735  -1.3565  -1.3288  -1.3070  -1.2619  -1.2207  -1.1907  -1.1578
  -1.0921  -1.0532  -1.0182  -0.9888  -0.9430  -0.8865  -0.8510  -0.8218
  -0.7581  -0.7272  -0.7051  -0.6690  -0.6351  -0.5917  -0.5243  -0.4225
  -0.3801  -0.3457  -0.3237  -0.2949  -0.2451  -0.2140  -0.1764  -0.1454
  -0.0870  -0.0619  -0.0330  -0.0180   0.0080   0.0311   0.0403   0.0586
   0.0768   0.0999   0.1208   0.1360   0.1549   0.1791   0.1891   0.2023
   0.2182   0.2346   0.2616   0.2768   0.3006   0.3176   0.3414   0.3627
   0.3717   0.3825   0.4053   0.4190   0.4273   0.4473   0.4671   0.4796
   0.4931   0.5077   0.5237   0.5382   0.5625   0.5805   0.5861   0.6051
   0.6163   0.6250   0.6389   0.6548   0.6770   0.6890   0.7091   0.7256
   0.7457   0.7575   0.7726   0.7785   0.7988   0.8080   0.8306   0.8345
   0.8500   0.8801   0.8877   0.9097   0.9262   0.9408   0.9605   0.9961
   1.0083   1.0333   1.0710   1.0929   1.1220   1.1600   1.1743   1.1930
   1.2237   1.2301   1.2497   1.2731   1.2985   1.3376   1.3659   1.3922
   1.4076   1.4423   1.4744   1.5162   1.5634   1.5851   1.6162   1.7204
   1.7289   1.7958   1.8718   1.9178   1.9327   2.0055   2.0347   2.1246
     eigenvalues at k+q:
 -36.1125 -36.0519 -36.0507 -35.9317 -35.6623 -35.5876 -35.4933 -35.4918
 -35.4642 -35.4120 -35.3870 -35.3642 -35.2876 -18.1582 -18.0467 -18.0060
 -17.9868 -17.9238 -17.8638 -17.8409 -17.8038 -17.7730 -17.7440 -17.7045
 -17.6945 -17.6609 -17.6429 -17.5992 -17.5788 -17.5398 -17.5307 -17.5125
 -17.4889 -17.4657 -17.4249 -17.3969 -17.3765 -17.3459 -17.3025 -17.2848
 -17.2517 -17.2450 -17.2130 -17.1886 -17.1796 -17.1696 -17.1295 -17.1083
 -17.0867 -17.0648 -17.0534 -17.0344 -17.0186 -16.9857 -16.9636 -16.9495
 -16.9339 -16.9224 -16.9052 -16.8988 -16.8833 -16.8726 -16.8479 -16.8357
 -16.8016 -16.7877 -16.7627 -16.7416 -16.7055 -16.6979 -16.6879 -16.6671
 -16.6541 -16.6398 -16.6359 -16.6243 -16.6125 -16.6065 -16.5811 -16.5687
 -16.5589 -16.5500 -16.5356 -16.5195 -16.5091 -16.4935 -16.4861 -16.4803
 -16.4638 -16.4558 -16.4474 -16.4439 -16.4263 -16.4137 -16.4063 -16.3864
 -16.3552 -16.3396 -16.2717 -16.0176 -15.9301 -15.9103 -15.8799 -15.4632
 -15.2869 -15.1455 -14.9991 -14.9656 -14.8129 -14.7722 -14.6437 -14.6155
 -14.5349 -14.5071 -14.4767 -14.4427 -14.2718 -14.1177 -14.0626 -14.0315
 -14.0084 -13.9832 -13.9529 -13.9122 -13.8744 -13.8078 -13.7666 -13.6686
 -13.6158  -6.6213  -6.1456  -6.0473  -5.9839  -5.8924  -5.8619  -5.8088
  -5.7519  -5.7383  -5.7198  -5.6579  -5.6365  -5.5840  -5.5010  -5.4631
  -5.4469  -5.3918  -5.3660  -5.3506  -5.3268  -5.2690  -5.2547  -5.2207
  -5.2057  -5.1663  -5.1209  -5.1033  -5.0933  -5.0358  -5.0197  -4.9904
  -4.9712  -4.9274  -4.8971  -4.8883  -4.8437  -4.8127  -4.7557  -4.7293
  -4.6896  -4.6783  -4.6394  -4.6107  -4.5454  -4.5195  -4.4957  -4.4778
  -4.4463  -4.3804  -3.4132  -3.2825  -3.2158  -3.1012  -3.0618  -2.9903
  -2.9667  -2.8514  -2.8287  -2.7635  -2.7438  -2.7204  -2.6665  -2.5846
  -2.5615  -2.5445  -2.5000  -2.4799  -2.4257  -2.4010  -2.3763  -2.3397
  -2.3225  -2.2790  -2.2473  -2.2137  -2.1661  -2.1365  -2.1050  -2.0588
  -2.0129  -1.9970  -1.9734  -1.9526  -1.9164  -1.8787  -1.8601  -1.8265
  -1.7895  -1.7753  -1.7433  -1.7125  -1.6757  -1.6604  -1.6279  -1.5988
  -1.5842  -1.5565  -1.5266  -1.4974  -1.4923  -1.4652  -1.4343  -1.4055
  -1.3744  -1.3593  -1.3298  -1.3043  -1.2618  -1.2207  -1.1913  -1.1584
  -1.0935  -1.0540  -1.0171  -0.9885  -0.9413  -0.8882  -0.8508  -0.8207
  -0.7584  -0.7272  -0.7055  -0.6690  -0.6352  -0.5918  -0.5242  -0.4225
  -0.3797  -0.3458  -0.3243  -0.2950  -0.2446  -0.2142  -0.1758  -0.1456
  -0.0873  -0.0610  -0.0335  -0.0182   0.0077   0.0312   0.0378   0.0596
   0.0786   0.1017   0.1215   0.1349   0.1542   0.1778   0.1896   0.2034
   0.2185   0.2329   0.2603   0.2779   0.3009   0.3172   0.3427   0.3619
   0.3717   0.3855   0.4023   0.4188   0.4262   0.4462   0.4683   0.4805
   0.4938   0.5081   0.5226   0.5366   0.5642   0.5815   0.5862   0.6045
   0.6149   0.6245   0.6401   0.6545   0.6781   0.6876   0.7090   0.7277
   0.7436   0.7572   0.7738   0.7791   0.7996   0.8082   0.8309   0.8338
   0.8477   0.8816   0.8880   0.9090   0.9258   0.9416   0.9603   0.9949
   1.0092   1.0332   1.0708   1.0930   1.1229   1.1601   1.1746   1.1924
   1.2225   1.2311   1.2494   1.2735   1.2982   1.3375   1.3659   1.3922
   1.4076   1.4424   1.4744   1.5162   1.5634   1.5852   1.6161   1.7204
   1.7289   1.7958   1.8718   1.9178   1.9327   2.0055   2.0347   2.1246
     cgsolve_all iterations  70    anorm=    0.72E-07
     cgsolve_all iterations  70    anorm=    0.71E-07
     cgsolve_all iterations  70    anorm=    0.73E-07

     k-point #    2 of     4      pool #  1    cpu time:   12106.5
     compute_u_kq: q = (    0.0000,    0.0000,    0.0000)
     Rotating WFCS
     ethr =  1.00E-14,  avg # of iterations =  5.0
     eigenvalues at k:
 -36.1125 -36.0519 -36.0507 -35.9318 -35.6623 -35.5876 -35.4933 -35.4918
 -35.4642 -35.4120 -35.3870 -35.3642 -35.2876 -18.1582 -18.0468 -18.0058
 -17.9868 -17.9239 -17.8637 -17.8410 -17.8045 -17.7721 -17.7448 -17.7043
 -17.6941 -17.6604 -17.6428 -17.5992 -17.5784 -17.5444 -17.5294 -17.5111
 -17.4881 -17.4659 -17.4253 -17.3950 -17.3778 -17.3457 -17.3025 -17.2854
 -17.2532 -17.2430 -17.2133 -17.1855 -17.1799 -17.1704 -17.1317 -17.1096
 -17.0856 -17.0616 -17.0558 -17.0359 -17.0174 -16.9840 -16.9676 -16.9500
 -16.9330 -16.9204 -16.9047 -16.8976 -16.8837 -16.8684 -16.8494 -16.8410
 -16.8021 -16.7878 -16.7627 -16.7415 -16.7043 -16.6976 -16.6844 -16.6669
 -16.6541 -16.6450 -16.6329 -16.6240 -16.6192 -16.5993 -16.5810 -16.5740
 -16.5575 -16.5479 -16.5363 -16.5191 -16.5099 -16.4928 -16.4861 -16.4800
 -16.4649 -16.4545 -16.4482 -16.4440 -16.4261 -16.4135 -16.4063 -16.3865
 -16.3554 -16.3394 -16.2717 -16.0176 -15.9301 -15.9104 -15.8799 -15.4632
 -15.2869 -15.1455 -14.9991 -14.9656 -14.8128 -14.7722 -14.6437 -14.6155
 -14.5349 -14.5071 -14.4767 -14.4427 -14.2718 -14.1177 -14.0626 -14.0315
 -14.0084 -13.9833 -13.9530 -13.9121 -13.8744 -13.8078 -13.7666 -13.6686
 -13.6158  -6.6213  -6.1456  -6.0473  -5.9839  -5.8923  -5.8619  -5.8089
  -5.7517  -5.7383  -5.7199  -5.6579  -5.6365  -5.5841  -5.5010  -5.4631
  -5.4469  -5.3918  -5.3660  -5.3505  -5.3268  -5.2695  -5.2543  -5.2208
  -5.2054  -5.1663  -5.1213  -5.1033  -5.0921  -5.0382  -5.0187  -4.9908
  -4.9706  -4.9263  -4.8978  -4.8888  -4.8443  -4.8112  -4.7569  -4.7285
  -4.6893  -4.6805  -4.6362  -4.6120  -4.5458  -4.5193  -4.4959  -4.4778
  -4.4462  -4.3804  -3.4132  -3.2826  -3.2154  -3.1018  -3.0616  -2.9901
  -2.9666  -2.8497  -2.8314  -2.7651  -2.7411  -2.7214  -2.6644  -2.5827
  -2.5647  -2.5454  -2.5008  -2.4856  -2.4238  -2.3968  -2.3690  -2.3441
  -2.3209  -2.2747  -2.2491  -2.2198  -2.1693  -2.1366  -2.1066  -2.0489
  -2.0217  -1.9917  -1.9807  -1.9473  -1.9107  -1.8846  -1.8589  -1.8259
  -1.7905  -1.7696  -1.7466  -1.7238  -1.6748  -1.6569  -1.6169  -1.6056
  -1.5824  -1.5422  -1.5319  -1.5067  -1.4867  -1.4644  -1.4403  -1.4131
  -1.3816  -1.3482  -1.3328  -1.3077  -1.2495  -1.2148  -1.1985  -1.1637
  -1.0913  -1.0509  -1.0229  -0.9820  -0.9474  -0.8821  -0.8500  -0.8242
  -0.7579  -0.7276  -0.7034  -0.6719  -0.6347  -0.5913  -0.5251  -0.4226
  -0.3747  -0.3514  -0.3242  -0.2964  -0.2414  -0.2160  -0.1764  -0.1447
  -0.0823  -0.0611  -0.0396  -0.0190   0.0144   0.0229   0.0455   0.0568
   0.0769   0.0931   0.1258   0.1359   0.1547   0.1838   0.1913   0.2072
   0.2190   0.2329   0.2516   0.2761   0.3035   0.3203   0.3420   0.3580
   0.3717   0.3811   0.4059   0.4185   0.4262   0.4465   0.4697   0.4843
   0.4967   0.5045   0.5226   0.5359   0.5679   0.5772   0.5901   0.5990
   0.6082   0.6262   0.6408   0.6581   0.6771   0.6943   0.7064   0.7235
   0.7438   0.7616   0.7732   0.7767   0.7906   0.8127   0.8275   0.8418
   0.8534   0.8786   0.8862   0.9098   0.9254   0.9419   0.9618   0.9885
   1.0130   1.0343   1.0701   1.0952   1.1209   1.1599   1.1745   1.1917
   1.2196   1.2319   1.2527   1.2730   1.2977   1.3373   1.3662   1.3923
   1.4077   1.4424   1.4744   1.5162   1.5634   1.5851   1.6162   1.7204
   1.7289   1.7958   1.8718   1.9178   1.9327   2.0055   2.0347   2.1246
     eigenvalues at k+q:
 -36.1125 -36.0519 -36.0507 -35.9317 -35.6623 -35.5876 -35.4933 -35.4918
 -35.4642 -35.4120 -35.3870 -35.3642 -35.2876 -18.1582 -18.0468 -18.0058
 -17.9868 -17.9239 -17.8637 -17.8410 -17.8045 -17.7721 -17.7448 -17.7044
 -17.6941 -17.6604 -17.6428 -17.5992 -17.5784 -17.5444 -17.5294 -17.5111
 -17.4881 -17.4659 -17.4253 -17.3950 -17.3778 -17.3458 -17.3025 -17.2854
 -17.2532 -17.2430 -17.2133 -17.1855 -17.1799 -17.1704 -17.1317 -17.1096
 -17.0856 -17.0616 -17.0558 -17.0359 -17.0174 -16.9840 -16.9676 -16.9500
 -16.9330 -16.9204 -16.9047 -16.8976 -16.8837 -16.8684 -16.8494 -16.8410
 -16.8021 -16.7878 -16.7627 -16.7415 -16.7043 -16.6976 -16.6844 -16.6669
 -16.6541 -16.6450 -16.6329 -16.6240 -16.6192 -16.5993 -16.5810 -16.5740
 -16.5575 -16.5479 -16.5363 -16.5191 -16.5099 -16.4928 -16.4861 -16.4800
 -16.4649 -16.4545 -16.4482 -16.4440 -16.4261 -16.4135 -16.4063 -16.3865
 -16.3554 -16.3394 -16.2717 -16.0176 -15.9301 -15.9104 -15.8799 -15.4632
 -15.2869 -15.1455 -14.9991 -14.9656 -14.8128 -14.7722 -14.6437 -14.6155
 -14.5349 -14.5071 -14.4767 -14.4427 -14.2718 -14.1177 -14.0626 -14.0315
 -14.0084 -13.9832 -13.9530 -13.9121 -13.8744 -13.8078 -13.7666 -13.6686
 -13.6158  -6.6213  -6.1456  -6.0473  -5.9839  -5.8923  -5.8619  -5.8089
  -5.7517  -5.7383  -5.7200  -5.6579  -5.6365  -5.5841  -5.5010  -5.4631
  -5.4469  -5.3918  -5.3660  -5.3505  -5.3268  -5.2695  -5.2543  -5.2208
  -5.2054  -5.1663  -5.1213  -5.1033  -5.0921  -5.0382  -5.0187  -4.9908
  -4.9706  -4.9263  -4.8978  -4.8888  -4.8443  -4.8113  -4.7569  -4.7285
  -4.6893  -4.6805  -4.6362  -4.6120  -4.5458  -4.5193  -4.4959  -4.4778
  -4.4462  -4.3804  -3.4133  -3.2826  -3.2154  -3.1018  -3.0616  -2.9901
  -2.9666  -2.8497  -2.8314  -2.7651  -2.7411  -2.7214  -2.6644  -2.5827
  -2.5647  -2.5454  -2.5008  -2.4856  -2.4238  -2.3968  -2.3690  -2.3441
  -2.3209  -2.2747  -2.2491  -2.2198  -2.1693  -2.1366  -2.1066  -2.0489
  -2.0217  -1.9917  -1.9807  -1.9473  -1.9107  -1.8846  -1.8589  -1.8259
  -1.7905  -1.7696  -1.7466  -1.7238  -1.6748  -1.6569  -1.6169  -1.6056
  -1.5824  -1.5422  -1.5319  -1.5067  -1.4867  -1.4644  -1.4403  -1.4131
  -1.3816  -1.3482  -1.3328  -1.3077  -1.2495  -1.2148  -1.1985  -1.1637
  -1.0913  -1.0509  -1.0229  -0.9820  -0.9474  -0.8821  -0.8500  -0.8242
  -0.7579  -0.7276  -0.7034  -0.6719  -0.6347  -0.5913  -0.5251  -0.4226
  -0.3747  -0.3514  -0.3242  -0.2964  -0.2414  -0.2160  -0.1764  -0.1447
  -0.0823  -0.0611  -0.0396  -0.0190   0.0144   0.0229   0.0455   0.0568
   0.0769   0.0931   0.1258   0.1359   0.1547   0.1838   0.1913   0.2072
   0.2190   0.2329   0.2516   0.2761   0.3035   0.3203   0.3420   0.3580
   0.3717   0.3811   0.4059   0.4185   0.4262   0.4465   0.4697   0.4843
   0.4967   0.5045   0.5226   0.5359   0.5679   0.5772   0.5901   0.5990
   0.6082   0.6262   0.6408   0.6581   0.6771   0.6943   0.7064   0.7235
   0.7438   0.7616   0.7732   0.7767   0.7906   0.8127   0.8275   0.8418
   0.8534   0.8786   0.8862   0.9098   0.9254   0.9419   0.9618   0.9885
   1.0130   1.0343   1.0701   1.0952   1.1209   1.1599   1.1745   1.1917
   1.2196   1.2319   1.2527   1.2730   1.2977   1.3373   1.3662   1.3923
   1.4077   1.4424   1.4744   1.5162   1.5634   1.5852   1.6162   1.7204
   1.7289   1.7958   1.8718   1.9178   1.9327   2.0055   2.0347   2.1246
     cgsolve_all iterations  63    anorm=    0.71E-07
PARA_AUG  1      50.5004221        -0.3337096         0.4666692
     cgsolve_all iterations  63    anorm=    0.71E-07
PARA_AUG  2      -0.2716542        50.4485181         0.1499582
     cgsolve_all iterations  63    anorm=    0.72E-07
PARA_AUG  3       0.4011780         0.2000329        50.6113577
     cgsolve_all iterations  70    anorm=    0.72E-07
     cgsolve_all iterations  70    anorm=    0.71E-07
     cgsolve_all iterations  70    anorm=    0.72E-07
     compute_u_kq: q = (    0.0398,    0.0000,    0.0000)
     Rotating WFCS
     ethr =  1.00E-14,  avg # of iterations = 24.0
     eigenvalues at k:
 -36.1125 -36.0519 -36.0507 -35.9318 -35.6623 -35.5876 -35.4933 -35.4918
 -35.4642 -35.4120 -35.3870 -35.3642 -35.2876 -18.1582 -18.0468 -18.0058
 -17.9868 -17.9239 -17.8637 -17.8410 -17.8045 -17.7721 -17.7448 -17.7043
 -17.6941 -17.6604 -17.6428 -17.5992 -17.5784 -17.5444 -17.5294 -17.5111
 -17.4881 -17.4659 -17.4253 -17.3950 -17.3778 -17.3457 -17.3025 -17.2854
 -17.2532 -17.2430 -17.2133 -17.1855 -17.1799 -17.1704 -17.1317 -17.1096
 -17.0856 -17.0616 -17.0558 -17.0359 -17.0174 -16.9840 -16.9676 -16.9500
 -16.9330 -16.9204 -16.9047 -16.8976 -16.8837 -16.8684 -16.8494 -16.8410
 -16.8021 -16.7878 -16.7627 -16.7415 -16.7043 -16.6976 -16.6844 -16.6669
 -16.6541 -16.6450 -16.6329 -16.6240 -16.6192 -16.5993 -16.5810 -16.5740
 -16.5575 -16.5479 -16.5363 -16.5191 -16.5099 -16.4928 -16.4861 -16.4800
 -16.4649 -16.4545 -16.4482 -16.4440 -16.4261 -16.4135 -16.4063 -16.3865
 -16.3554 -16.3394 -16.2717 -16.0176 -15.9301 -15.9104 -15.8799 -15.4632
 -15.2869 -15.1455 -14.9991 -14.9656 -14.8128 -14.7722 -14.6437 -14.6155
 -14.5349 -14.5071 -14.4767 -14.4427 -14.2718 -14.1177 -14.0626 -14.0315
 -14.0084 -13.9833 -13.9530 -13.9121 -13.8744 -13.8078 -13.7666 -13.6686
 -13.6158  -6.6213  -6.1456  -6.0473  -5.9839  -5.8923  -5.8619  -5.8089
  -5.7517  -5.7383  -5.7199  -5.6579  -5.6365  -5.5841  -5.5010  -5.4631
  -5.4469  -5.3918  -5.3660  -5.3505  -5.3268  -5.2695  -5.2543  -5.2208
  -5.2054  -5.1663  -5.1213  -5.1033  -5.0921  -5.0382  -5.0187  -4.9908
  -4.9706  -4.9263  -4.8978  -4.8888  -4.8443  -4.8112  -4.7569  -4.7285
  -4.6893  -4.6805  -4.6362  -4.6120  -4.5458  -4.5193  -4.4959  -4.4778
  -4.4462  -4.3804  -3.4132  -3.2826  -3.2154  -3.1018  -3.0616  -2.9901
  -2.9666  -2.8497  -2.8314  -2.7651  -2.7411  -2.7214  -2.6644  -2.5827
  -2.5647  -2.5454  -2.5008  -2.4856  -2.4238  -2.3968  -2.3690  -2.3441
  -2.3209  -2.2747  -2.2491  -2.2198  -2.1693  -2.1366  -2.1066  -2.0489
  -2.0217  -1.9917  -1.9807  -1.9473  -1.9107  -1.8846  -1.8589  -1.8259
  -1.7905  -1.7696  -1.7466  -1.7238  -1.6748  -1.6569  -1.6169  -1.6056
  -1.5824  -1.5422  -1.5319  -1.5067  -1.4867  -1.4644  -1.4403  -1.4131
  -1.3816  -1.3482  -1.3328  -1.3077  -1.2495  -1.2148  -1.1985  -1.1637
  -1.0913  -1.0509  -1.0229  -0.9820  -0.9474  -0.8821  -0.8500  -0.8242
  -0.7579  -0.7276  -0.7034  -0.6719  -0.6347  -0.5913  -0.5251  -0.4226
  -0.3747  -0.3514  -0.3242  -0.2964  -0.2414  -0.2160  -0.1764  -0.1447
  -0.0823  -0.0611  -0.0396  -0.0190   0.0144   0.0229   0.0455   0.0568
   0.0769   0.0931   0.1258   0.1359   0.1547   0.1838   0.1913   0.2072
   0.2190   0.2329   0.2516   0.2761   0.3035   0.3203   0.3420   0.3580
   0.3717   0.3811   0.4059   0.4185   0.4262   0.4465   0.4697   0.4843
   0.4967   0.5045   0.5226   0.5359   0.5679   0.5772   0.5901   0.5990
   0.6082   0.6262   0.6408   0.6581   0.6771   0.6943   0.7064   0.7235
   0.7438   0.7616   0.7732   0.7767   0.7906   0.8127   0.8275   0.8418
   0.8534   0.8786   0.8862   0.9098   0.9254   0.9419   0.9618   0.9885
   1.0130   1.0343   1.0701   1.0952   1.1209   1.1599   1.1745   1.1917
   1.2196   1.2319   1.2527   1.2730   1.2977   1.3373   1.3662   1.3923
   1.4077   1.4424   1.4744   1.5162   1.5634   1.5851   1.6162   1.7204
   1.7289   1.7958   1.8718   1.9178   1.9327   2.0055   2.0347   2.1246
     eigenvalues at k+q:
 -36.1125 -36.0519 -36.0507 -35.9317 -35.6623 -35.5876 -35.4933 -35.4918
 -35.4642 -35.4120 -35.3869 -35.3642 -35.2876 -18.1589 -18.0451 -18.0059
 -17.9914 -17.9254 -17.8641 -17.8411 -17.8032 -17.7695 -17.7443 -17.7032
 -17.6927 -17.6584 -17.6433 -17.6004 -17.5785 -17.5441 -17.5278 -17.5103
 -17.4894 -17.4660 -17.4265 -17.3952 -17.3781 -17.3460 -17.3028 -17.2849
 -17.2559 -17.2425 -17.2139 -17.1855 -17.1801 -17.1707 -17.1329 -17.1116
 -17.0861 -17.0629 -17.0563 -17.0363 -17.0166 -16.9837 -16.9665 -16.9516
 -16.9356 -16.9205 -16.9059 -16.9002 -16.8831 -16.8706 -16.8489 -16.8431
 -16.8035 -16.7891 -16.7618 -16.7410 -16.7030 -16.6968 -16.6826 -16.6667
 -16.6539 -16.6448 -16.6294 -16.6230 -16.6169 -16.5980 -16.5783 -16.5734
 -16.5556 -16.5486 -16.5359 -16.5183 -16.5102 -16.4921 -16.4853 -16.4794
 -16.4654 -16.4530 -16.4465 -16.4424 -16.4227 -16.4110 -16.4023 -16.3821
 -16.3560 -16.3364 -16.2716 -16.0191 -15.9369 -15.9147 -15.8897 -15.4631
 -15.2869 -15.1443 -14.9980 -14.9627 -14.8121 -14.7713 -14.6450 -14.6148
 -14.5383 -14.5062 -14.4858 -14.4434 -14.2734 -14.1192 -14.0638 -14.0336
 -14.0044 -13.9837 -13.9471 -13.9146 -13.8770 -13.8042 -13.7668 -13.6646
 -13.6161  -6.6113  -6.1320  -6.0428  -5.9830  -5.8911  -5.8619  -5.8099
  -5.7538  -5.7390  -5.7198  -5.6581  -5.6356  -5.5854  -5.5019  -5.4637
  -5.4461  -5.3918  -5.3682  -5.3514  -5.3264  -5.2674  -5.2562  -5.2186
  -5.2009  -5.1673  -5.1219  -5.1033  -5.0924  -5.0403  -5.0175  -4.9953
  -4.9691  -4.9257  -4.9001  -4.8902  -4.8484  -4.8157  -4.7574  -4.7310
  -4.6965  -4.6874  -4.6366  -4.6110  -4.5561  -4.5201  -4.4972  -4.4833
  -4.4477  -4.3844  -3.3999  -3.2709  -3.2088  -3.1025  -3.0628  -2.9889
  -2.9651  -2.8542  -2.8334  -2.7665  -2.7395  -2.7215  -2.6598  -2.5843
  -2.5679  -2.5466  -2.5041  -2.4858  -2.4295  -2.4011  -2.3669  -2.3424
  -2.3195  -2.2754  -2.2503  -2.2223  -2.1698  -2.1358  -2.1059  -2.0488
  -2.0152  -1.9894  -1.9786  -1.9444  -1.9089  -1.8802  -1.8576  -1.8282
  -1.7889  -1.7699  -1.7450  -1.7229  -1.6743  -1.6554  -1.6156  -1.6054
  -1.5863  -1.5468  -1.5303  -1.5115  -1.4869  -1.4644  -1.4419  -1.4097
  -1.3849  -1.3497  -1.3339  -1.3076  -1.2528  -1.2200  -1.1978  -1.1681
  -1.0915  -1.0544  -1.0212  -0.9835  -0.9468  -0.8791  -0.8462  -0.8202
  -0.7567  -0.7262  -0.7014  -0.6717  -0.6349  -0.5913  -0.5246  -0.4185
  -0.3732  -0.3500  -0.3280  -0.2996  -0.2429  -0.2116  -0.1798  -0.1454
  -0.0799  -0.0625  -0.0386  -0.0231   0.0117   0.0255   0.0461   0.0579
   0.0747   0.0957   0.1227   0.1343   0.1532   0.1833   0.1929   0.2088
   0.2167   0.2344   0.2517   0.2761   0.3038   0.3191   0.3413   0.3603
   0.3723   0.3820   0.4080   0.4204   0.4264   0.4422   0.4702   0.4837
   0.4971   0.5059   0.5222   0.5363   0.5664   0.5764   0.5892   0.5975
   0.6106   0.6269   0.6426   0.6565   0.6763   0.6947   0.7073   0.7211
   0.7440   0.7611   0.7721   0.7772   0.7910   0.8129   0.8267   0.8442
   0.8559   0.8778   0.8868   0.9113   0.9265   0.9423   0.9626   0.9895
   1.0153   1.0367   1.0686   1.0977   1.1221   1.1615   1.1756   1.1901
   1.2215   1.2351   1.2527   1.2732   1.2996   1.3387   1.3676   1.3952
   1.4077   1.4461   1.4777   1.5180   1.5632   1.5880   1.6115   1.7189
   1.7302   1.7986   1.8696   1.9144   1.9261   2.0019   2.0369   2.1225
     cgsolve_all iterations  70    anorm=    0.72E-07
     cgsolve_all iterations  70    anorm=    0.71E-07
     cgsolve_all iterations  70    anorm=    0.72E-07
     compute_u_kq: q = (   -0.0398,    0.0000,    0.0000)
     Rotating WFCS
     ethr =  1.00E-14,  avg # of iterations = 24.0
     eigenvalues at k:
 -36.1125 -36.0519 -36.0507 -35.9318 -35.6623 -35.5876 -35.4933 -35.4918
 -35.4642 -35.4120 -35.3870 -35.3642 -35.2876 -18.1582 -18.0468 -18.0058
 -17.9868 -17.9239 -17.8637 -17.8410 -17.8045 -17.7721 -17.7448 -17.7043
 -17.6941 -17.6604 -17.6428 -17.5992 -17.5784 -17.5444 -17.5294 -17.5111
 -17.4881 -17.4659 -17.4253 -17.3950 -17.3778 -17.3457 -17.3025 -17.2854
 -17.2532 -17.2430 -17.2133 -17.1855 -17.1799 -17.1704 -17.1317 -17.1096
 -17.0856 -17.0616 -17.0558 -17.0359 -17.0174 -16.9840 -16.9676 -16.9500
 -16.9330 -16.9204 -16.9047 -16.8976 -16.8837 -16.8684 -16.8494 -16.8410
 -16.8021 -16.7878 -16.7627 -16.7415 -16.7043 -16.6976 -16.6844 -16.6669
 -16.6541 -16.6450 -16.6329 -16.6240 -16.6192 -16.5993 -16.5810 -16.5740
 -16.5575 -16.5479 -16.5363 -16.5191 -16.5099 -16.4928 -16.4861 -16.4800
 -16.4649 -16.4545 -16.4482 -16.4440 -16.4261 -16.4135 -16.4063 -16.3865
 -16.3554 -16.3394 -16.2717 -16.0176 -15.9301 -15.9104 -15.8799 -15.4632
 -15.2869 -15.1455 -14.9991 -14.9656 -14.8128 -14.7722 -14.6437 -14.6155
 -14.5349 -14.5071 -14.4767 -14.4427 -14.2718 -14.1177 -14.0626 -14.0315
 -14.0084 -13.9833 -13.9530 -13.9121 -13.8744 -13.8078 -13.7666 -13.6686
 -13.6158  -6.6213  -6.1456  -6.0473  -5.9839  -5.8923  -5.8619  -5.8089
  -5.7517  -5.7383  -5.7199  -5.6579  -5.6365  -5.5841  -5.5010  -5.4631
  -5.4469  -5.3918  -5.3660  -5.3505  -5.3268  -5.2695  -5.2543  -5.2208
  -5.2054  -5.1663  -5.1213  -5.1033  -5.0921  -5.0382  -5.0187  -4.9908
  -4.9706  -4.9263  -4.8978  -4.8888  -4.8443  -4.8112  -4.7569  -4.7285
  -4.6893  -4.6805  -4.6362  -4.6120  -4.5458  -4.5193  -4.4959  -4.4778
  -4.4462  -4.3804  -3.4132  -3.2826  -3.2154  -3.1018  -3.0616  -2.9901
  -2.9666  -2.8497  -2.8314  -2.7651  -2.7411  -2.7214  -2.6644  -2.5827
  -2.5647  -2.5454  -2.5008  -2.4856  -2.4238  -2.3968  -2.3690  -2.3441
  -2.3209  -2.2747  -2.2491  -2.2198  -2.1693  -2.1366  -2.1066  -2.0489
  -2.0217  -1.9917  -1.9807  -1.9473  -1.9107  -1.8846  -1.8589  -1.8259
  -1.7905  -1.7696  -1.7466  -1.7238  -1.6748  -1.6569  -1.6169  -1.6056
  -1.5824  -1.5422  -1.5319  -1.5067  -1.4867  -1.4644  -1.4403  -1.4131
  -1.3816  -1.3482  -1.3328  -1.3077  -1.2495  -1.2148  -1.1985  -1.1637
  -1.0913  -1.0509  -1.0229  -0.9820  -0.9474  -0.8821  -0.8500  -0.8242
  -0.7579  -0.7276  -0.7034  -0.6719  -0.6347  -0.5913  -0.5251  -0.4226
  -0.3747  -0.3514  -0.3242  -0.2964  -0.2414  -0.2160  -0.1764  -0.1447
  -0.0823  -0.0611  -0.0396  -0.0190   0.0144   0.0229   0.0455   0.0568
   0.0769   0.0931   0.1258   0.1359   0.1547   0.1838   0.1913   0.2072
   0.2190   0.2329   0.2516   0.2761   0.3035   0.3203   0.3420   0.3580
   0.3717   0.3811   0.4059   0.4185   0.4262   0.4465   0.4697   0.4843
   0.4967   0.5045   0.5226   0.5359   0.5679   0.5772   0.5901   0.5990
   0.6082   0.6262   0.6408   0.6581   0.6771   0.6943   0.7064   0.7235
   0.7438   0.7616   0.7732   0.7767   0.7906   0.8127   0.8275   0.8418
   0.8534   0.8786   0.8862   0.9098   0.9254   0.9419   0.9618   0.9885
   1.0130   1.0343   1.0701   1.0952   1.1209   1.1599   1.1745   1.1917
   1.2196   1.2319   1.2527   1.2730   1.2977   1.3373   1.3662   1.3923
   1.4077   1.4424   1.4744   1.5162   1.5634   1.5851   1.6162   1.7204
   1.7289   1.7958   1.8718   1.9178   1.9327   2.0055   2.0347   2.1246
     eigenvalues at k+q:
 -36.1125 -36.0519 -36.0507 -35.9317 -35.6623 -35.5876 -35.4933 -35.4918
 -35.4642 -35.4120 -35.3870 -35.3642 -35.2876 -18.1574 -18.0483 -18.0058
 -17.9823 -17.9225 -17.8634 -17.8409 -17.8057 -17.7745 -17.7452 -17.7056
 -17.6952 -17.6623 -17.6422 -17.5983 -17.5783 -17.5448 -17.5311 -17.5118
 -17.4868 -17.4657 -17.4243 -17.3950 -17.3773 -17.3459 -17.3023 -17.2858
 -17.2507 -17.2436 -17.2129 -17.1855 -17.1793 -17.1699 -17.1304 -17.1073
 -17.0851 -17.0621 -17.0545 -17.0345 -17.0183 -16.9840 -16.9686 -16.9486
 -16.9304 -16.9201 -16.9036 -16.8947 -16.8839 -16.8664 -16.8498 -16.8387
 -16.8007 -16.7865 -16.7641 -16.7416 -16.7058 -16.6986 -16.6865 -16.6668
 -16.6542 -16.6462 -16.6372 -16.6257 -16.6196 -16.6006 -16.5838 -16.5743
 -16.5595 -16.5473 -16.5366 -16.5196 -16.5093 -16.4935 -16.4872 -16.4805
 -16.4648 -16.4562 -16.4500 -16.4455 -16.4293 -16.4162 -16.4098 -16.3905
 -16.3547 -16.3421 -16.2717 -16.0164 -15.9254 -15.9045 -15.8699 -15.4633
 -15.2868 -15.1468 -15.0004 -14.9685 -14.8137 -14.7729 -14.6462 -14.6117
 -14.5334 -14.5076 -14.4661 -14.4415 -14.2702 -14.1161 -14.0620 -14.0348
 -14.0077 -13.9829 -13.9595 -13.9089 -13.8711 -13.8123 -13.7675 -13.6716
 -13.6153  -6.6311  -6.1593  -6.0512  -5.9849  -5.8935  -5.8623  -5.8076
  -5.7500  -5.7372  -5.7198  -5.6576  -5.6372  -5.5827  -5.5001  -5.4625
  -5.4475  -5.3919  -5.3641  -5.3500  -5.3276  -5.2729  -5.2516  -5.2226
  -5.2095  -5.1653  -5.1208  -5.1031  -5.0923  -5.0363  -5.0201  -4.9866
  -4.9721  -4.9270  -4.8965  -4.8871  -4.8404  -4.8061  -4.7567  -4.7259
  -4.6902  -4.6654  -4.6354  -4.6127  -4.5359  -4.5186  -4.4949  -4.4705
  -4.4439  -4.3762  -3.4273  -3.2963  -3.2205  -3.1015  -3.0604  -2.9914
  -2.9676  -2.8452  -2.8290  -2.7635  -2.7433  -2.7212  -2.6694  -2.5840
  -2.5624  -2.5419  -2.4955  -2.4859  -2.4192  -2.3931  -2.3704  -2.3454
  -2.3211  -2.2742  -2.2468  -2.2168  -2.1689  -2.1375  -2.1070  -2.0485
  -2.0291  -1.9951  -1.9813  -1.9503  -1.9121  -1.8891  -1.8606  -1.8236
  -1.7922  -1.7688  -1.7486  -1.7250  -1.6752  -1.6588  -1.6191  -1.6066
  -1.5785  -1.5382  -1.5339  -1.5008  -1.4866  -1.4641  -1.4380  -1.4159
  -1.3782  -1.3471  -1.3304  -1.3076  -1.2453  -1.2104  -1.1994  -1.1587
  -1.0926  -1.0463  -1.0242  -0.9811  -0.9478  -0.8848  -0.8537  -0.8279
  -0.7601  -0.7285  -0.7049  -0.6719  -0.6344  -0.5910  -0.5255  -0.4272
  -0.3766  -0.3528  -0.3210  -0.2951  -0.2395  -0.2197  -0.1730  -0.1438
  -0.0846  -0.0607  -0.0410  -0.0153   0.0161   0.0201   0.0442   0.0560
   0.0785   0.0911   0.1277   0.1371   0.1573   0.1806   0.1927   0.2068
   0.2218   0.2320   0.2514   0.2769   0.3027   0.3205   0.3430   0.3558
   0.3710   0.3801   0.4032   0.4172   0.4270   0.4501   0.4694   0.4848
   0.4965   0.5034   0.5237   0.5355   0.5689   0.5781   0.5911   0.5998
   0.6059   0.6259   0.6391   0.6591   0.6779   0.6941   0.7051   0.7245
   0.7438   0.7627   0.7739   0.7761   0.7907   0.8120   0.8268   0.8413
   0.8507   0.8800   0.8858   0.9083   0.9246   0.9418   0.9610   0.9876
   1.0104   1.0314   1.0703   1.0934   1.1192   1.1576   1.1732   1.1921
   1.2173   1.2309   1.2528   1.2729   1.2961   1.3360   1.3639   1.3902
   1.4074   1.4385   1.4715   1.5136   1.5628   1.5823   1.6216   1.7194
   1.7317   1.7935   1.8730   1.9207   1.9391   2.0070   2.0351   2.1290
     cgsolve_all iterations  70    anorm=    0.72E-07
     cgsolve_all iterations  70    anorm=    0.71E-07
     cgsolve_all iterations  70    anorm=    0.73E-07
     compute_u_kq: q = (    0.0000,    0.0398,    0.0000)
     Rotating WFCS
     ethr =  1.00E-14,  avg # of iterations = 23.0
     eigenvalues at k:
 -36.1125 -36.0519 -36.0507 -35.9318 -35.6623 -35.5876 -35.4933 -35.4918
 -35.4642 -35.4120 -35.3870 -35.3642 -35.2876 -18.1582 -18.0468 -18.0058
 -17.9868 -17.9239 -17.8637 -17.8410 -17.8045 -17.7721 -17.7448 -17.7043
 -17.6941 -17.6604 -17.6428 -17.5992 -17.5784 -17.5444 -17.5294 -17.5111
 -17.4881 -17.4659 -17.4253 -17.3950 -17.3778 -17.3457 -17.3025 -17.2854
 -17.2532 -17.2430 -17.2133 -17.1855 -17.1799 -17.1704 -17.1317 -17.1096
 -17.0856 -17.0616 -17.0558 -17.0359 -17.0174 -16.9840 -16.9676 -16.9500
 -16.9330 -16.9204 -16.9047 -16.8976 -16.8837 -16.8684 -16.8494 -16.8410
 -16.8021 -16.7878 -16.7627 -16.7415 -16.7043 -16.6976 -16.6844 -16.6669
 -16.6541 -16.6450 -16.6329 -16.6240 -16.6192 -16.5993 -16.5810 -16.5740
 -16.5575 -16.5479 -16.5363 -16.5191 -16.5099 -16.4928 -16.4861 -16.4800
 -16.4649 -16.4545 -16.4482 -16.4440 -16.4261 -16.4135 -16.4063 -16.3865
 -16.3554 -16.3394 -16.2717 -16.0176 -15.9301 -15.9104 -15.8799 -15.4632
 -15.2869 -15.1455 -14.9991 -14.9656 -14.8128 -14.7722 -14.6437 -14.6155
 -14.5349 -14.5071 -14.4767 -14.4427 -14.2718 -14.1177 -14.0626 -14.0315
 -14.0084 -13.9833 -13.9530 -13.9121 -13.8744 -13.8078 -13.7666 -13.6686
 -13.6158  -6.6213  -6.1456  -6.0473  -5.9839  -5.8923  -5.8619  -5.8089
  -5.7517  -5.7383  -5.7199  -5.6579  -5.6365  -5.5841  -5.5010  -5.4631
  -5.4469  -5.3918  -5.3660  -5.3505  -5.3268  -5.2695  -5.2543  -5.2208
  -5.2054  -5.1663  -5.1213  -5.1033  -5.0921  -5.0382  -5.0187  -4.9908
  -4.9706  -4.9263  -4.8978  -4.8888  -4.8443  -4.8112  -4.7569  -4.7285
  -4.6893  -4.6805  -4.6362  -4.6120  -4.5458  -4.5193  -4.4959  -4.4778
  -4.4462  -4.3804  -3.4132  -3.2826  -3.2154  -3.1018  -3.0616  -2.9901
  -2.9666  -2.8497  -2.8314  -2.7651  -2.7411  -2.7214  -2.6644  -2.5827
  -2.5647  -2.5454  -2.5008  -2.4856  -2.4238  -2.3968  -2.3690  -2.3441
  -2.3209  -2.2747  -2.2491  -2.2198  -2.1693  -2.1366  -2.1066  -2.0489
  -2.0217  -1.9917  -1.9807  -1.9473  -1.9107  -1.8846  -1.8589  -1.8259
  -1.7905  -1.7696  -1.7466  -1.7238  -1.6748  -1.6569  -1.6169  -1.6056
  -1.5824  -1.5422  -1.5319  -1.5067  -1.4867  -1.4644  -1.4403  -1.4131
  -1.3816  -1.3482  -1.3328  -1.3077  -1.2495  -1.2148  -1.1985  -1.1637
  -1.0913  -1.0509  -1.0229  -0.9820  -0.9474  -0.8821  -0.8500  -0.8242
  -0.7579  -0.7276  -0.7034  -0.6719  -0.6347  -0.5913  -0.5251  -0.4226
  -0.3747  -0.3514  -0.3242  -0.2964  -0.2414  -0.2160  -0.1764  -0.1447
  -0.0823  -0.0611  -0.0396  -0.0190   0.0144   0.0229   0.0455   0.0568
   0.0769   0.0931   0.1258   0.1359   0.1547   0.1838   0.1913   0.2072
   0.2190   0.2329   0.2516   0.2761   0.3035   0.3203   0.3420   0.3580
   0.3717   0.3811   0.4059   0.4185   0.4262   0.4465   0.4697   0.4843
   0.4967   0.5045   0.5226   0.5359   0.5679   0.5772   0.5901   0.5990
   0.6082   0.6262   0.6408   0.6581   0.6771   0.6943   0.7064   0.7235
   0.7438   0.7616   0.7732   0.7767   0.7906   0.8127   0.8275   0.8418
   0.8534   0.8786   0.8862   0.9098   0.9254   0.9419   0.9618   0.9885
   1.0130   1.0343   1.0701   1.0952   1.1209   1.1599   1.1745   1.1917
   1.2196   1.2319   1.2527   1.2730   1.2977   1.3373   1.3662   1.3923
   1.4077   1.4424   1.4744   1.5162   1.5634   1.5851   1.6162   1.7204
   1.7289   1.7958   1.8718   1.9178   1.9327   2.0055   2.0347   2.1246
     eigenvalues at k+q:
 -36.1125 -36.0519 -36.0507 -35.9317 -35.6623 -35.5876 -35.4933 -35.4918
 -35.4642 -35.4119 -35.3870 -35.3642 -35.2876 -18.1578 -18.0456 -18.0059
 -17.9846 -17.9208 -17.8614 -17.8414 -17.8044 -17.7766 -17.7472 -17.7079
 -17.6946 -17.6610 -17.6420 -17.5988 -17.5751 -17.5460 -17.5316 -17.5115
 -17.4867 -17.4661 -17.4274 -17.3967 -17.3784 -17.3447 -17.3034 -17.2824
 -17.2529 -17.2432 -17.2116 -17.1841 -17.1762 -17.1695 -17.1311 -17.1099
 -17.0833 -17.0603 -17.0531 -17.0351 -17.0137 -16.9861 -16.9692 -16.9490
 -16.9324 -16.9187 -16.8999 -16.8953 -16.8835 -16.8680 -16.8472 -16.8388
 -16.8013 -16.7874 -16.7645 -16.7413 -16.7064 -16.6977 -16.6867 -16.6673
 -16.6534 -16.6468 -16.6353 -16.6255 -16.6204 -16.6017 -16.5824 -16.5757
 -16.5586 -16.5491 -16.5408 -16.5208 -16.5134 -16.4943 -16.4869 -16.4799
 -16.4650 -16.4561 -16.4510 -16.4459 -16.4305 -16.4175 -16.4108 -16.3922
 -16.3545 -16.3434 -16.2719 -16.0160 -15.9239 -15.9008 -15.8647 -15.4634
 -15.2868 -15.1474 -15.0006 -14.9694 -14.8135 -14.7742 -14.6436 -14.6139
 -14.5305 -14.4980 -14.4748 -14.4424 -14.2694 -14.1153 -14.0612 -14.0354
 -14.0089 -13.9810 -13.9516 -13.9143 -13.8754 -13.8092 -13.7680 -13.6727
 -13.6174  -6.6359  -6.1663  -6.0528  -5.9850  -5.8931  -5.8604  -5.8085
  -5.7512  -5.7384  -5.7183  -5.6578  -5.6363  -5.5823  -5.4989  -5.4630
  -5.4464  -5.3932  -5.3671  -5.3512  -5.3291  -5.2699  -5.2504  -5.2218
  -5.2097  -5.1674  -5.1200  -5.1042  -5.0919  -5.0373  -5.0170  -4.9904
  -4.9721  -4.9259  -4.8961  -4.8873  -4.8373  -4.8048  -4.7537  -4.7246
  -4.6902  -4.6587  -4.6336  -4.6124  -4.5311  -4.5190  -4.4937  -4.4669
  -4.4422  -4.3747  -3.4348  -3.3064  -3.2210  -3.1077  -3.0611  -2.9896
  -2.9609  -2.8432  -2.8270  -2.7644  -2.7392  -2.7199  -2.6697  -2.5832
  -2.5658  -2.5420  -2.4989  -2.4855  -2.4240  -2.3932  -2.3654  -2.3432
  -2.3184  -2.2728  -2.2465  -2.2188  -2.1686  -2.1378  -2.1070  -2.0500
  -2.0261  -1.9995  -1.9821  -1.9483  -1.9145  -1.8882  -1.8598  -1.8250
  -1.7908  -1.7722  -1.7487  -1.7238  -1.6788  -1.6549  -1.6193  -1.6065
  -1.5834  -1.5456  -1.5323  -1.5063  -1.4837  -1.4649  -1.4403  -1.4109
  -1.3760  -1.3458  -1.3277  -1.3027  -1.2447  -1.2111  -1.1945  -1.1617
  -1.0867  -1.0496  -1.0196  -0.9807  -0.9486  -0.8845  -0.8612  -0.8313
  -0.7596  -0.7290  -0.7024  -0.6679  -0.6354  -0.5940  -0.5261  -0.4233
  -0.3790  -0.3532  -0.3190  -0.2907  -0.2432  -0.2130  -0.1736  -0.1436
  -0.0844  -0.0638  -0.0423  -0.0188   0.0123   0.0229   0.0465   0.0564
   0.0763   0.0941   0.1211   0.1376   0.1506   0.1840   0.1972   0.2075
   0.2188   0.2328   0.2504   0.2746   0.3055   0.3191   0.3407   0.3586
   0.3709   0.3819   0.4058   0.4191   0.4257   0.4484   0.4721   0.4854
   0.4976   0.5042   0.5229   0.5364   0.5679   0.5773   0.5901   0.5992
   0.6079   0.6279   0.6413   0.6585   0.6781   0.6935   0.7089   0.7238
   0.7409   0.7600   0.7715   0.7741   0.7898   0.8143   0.8245   0.8384
   0.8505   0.8769   0.8846   0.9085   0.9251   0.9416   0.9609   0.9868
   1.0125   1.0336   1.0689   1.0928   1.1193   1.1564   1.1753   1.1867
   1.2172   1.2288   1.2529   1.2731   1.2965   1.3373   1.3668   1.3881
   1.4048   1.4397   1.4711   1.5131   1.5604   1.5866   1.6152   1.7192
   1.7330   1.7971   1.8736   1.9181   1.9342   2.0135   2.0401   2.1273
     cgsolve_all iterations  70    anorm=    0.72E-07
     cgsolve_all iterations  70    anorm=    0.72E-07
     cgsolve_all iterations  70    anorm=    0.72E-07
     compute_u_kq: q = (    0.0000,   -0.0398,    0.0000)
     Rotating WFCS
     ethr =  1.00E-14,  avg # of iterations = 23.0
     eigenvalues at k:
 -36.1125 -36.0519 -36.0507 -35.9318 -35.6623 -35.5876 -35.4933 -35.4918
 -35.4642 -35.4120 -35.3870 -35.3642 -35.2876 -18.1582 -18.0468 -18.0058
 -17.9868 -17.9239 -17.8637 -17.8410 -17.8045 -17.7721 -17.7448 -17.7043
 -17.6941 -17.6604 -17.6428 -17.5992 -17.5784 -17.5444 -17.5294 -17.5111
 -17.4881 -17.4659 -17.4253 -17.3950 -17.3778 -17.3457 -17.3025 -17.2854
 -17.2532 -17.2430 -17.2133 -17.1855 -17.1799 -17.1704 -17.1317 -17.1096
 -17.0856 -17.0616 -17.0558 -17.0359 -17.0174 -16.9840 -16.9676 -16.9500
 -16.9330 -16.9204 -16.9047 -16.8976 -16.8837 -16.8684 -16.8494 -16.8410
 -16.8021 -16.7878 -16.7627 -16.7415 -16.7043 -16.6976 -16.6844 -16.6669
 -16.6541 -16.6450 -16.6329 -16.6240 -16.6192 -16.5993 -16.5810 -16.5740
 -16.5575 -16.5479 -16.5363 -16.5191 -16.5099 -16.4928 -16.4861 -16.4800
 -16.4649 -16.4545 -16.4482 -16.4440 -16.4261 -16.4135 -16.4063 -16.3865
 -16.3554 -16.3394 -16.2717 -16.0176 -15.9301 -15.9104 -15.8799 -15.4632
 -15.2869 -15.1455 -14.9991 -14.9656 -14.8128 -14.7722 -14.6437 -14.6155
 -14.5349 -14.5071 -14.4767 -14.4427 -14.2718 -14.1177 -14.0626 -14.0315
 -14.0084 -13.9833 -13.9530 -13.9121 -13.8744 -13.8078 -13.7666 -13.6686
 -13.6158  -6.6213  -6.1456  -6.0473  -5.9839  -5.8923  -5.8619  -5.8089
  -5.7517  -5.7383  -5.7199  -5.6579  -5.6365  -5.5841  -5.5010  -5.4631
  -5.4469  -5.3918  -5.3660  -5.3505  -5.3268  -5.2695  -5.2543  -5.2208
  -5.2054  -5.1663  -5.1213  -5.1033  -5.0921  -5.0382  -5.0187  -4.9908
  -4.9706  -4.9263  -4.8978  -4.8888  -4.8443  -4.8112  -4.7569  -4.7285
  -4.6893  -4.6805  -4.6362  -4.6120  -4.5458  -4.5193  -4.4959  -4.4778
  -4.4462  -4.3804  -3.4132  -3.2826  -3.2154  -3.1018  -3.0616  -2.9901
  -2.9666  -2.8497  -2.8314  -2.7651  -2.7411  -2.7214  -2.6644  -2.5827
  -2.5647  -2.5454  -2.5008  -2.4856  -2.4238  -2.3968  -2.3690  -2.3441
  -2.3209  -2.2747  -2.2491  -2.2198  -2.1693  -2.1366  -2.1066  -2.0489
  -2.0217  -1.9917  -1.9807  -1.9473  -1.9107  -1.8846  -1.8589  -1.8259
  -1.7905  -1.7696  -1.7466  -1.7238  -1.6748  -1.6569  -1.6169  -1.6056
  -1.5824  -1.5422  -1.5319  -1.5067  -1.4867  -1.4644  -1.4403  -1.4131
  -1.3816  -1.3482  -1.3328  -1.3077  -1.2495  -1.2148  -1.1985  -1.1637
  -1.0913  -1.0509  -1.0229  -0.9820  -0.9474  -0.8821  -0.8500  -0.8242
  -0.7579  -0.7276  -0.7034  -0.6719  -0.6347  -0.5913  -0.5251  -0.4226
  -0.3747  -0.3514  -0.3242  -0.2964  -0.2414  -0.2160  -0.1764  -0.1447
  -0.0823  -0.0611  -0.0396  -0.0190   0.0144   0.0229   0.0455   0.0568
   0.0769   0.0931   0.1258   0.1359   0.1547   0.1838   0.1913   0.2072
   0.2190   0.2329   0.2516   0.2761   0.3035   0.3203   0.3420   0.3580
   0.3717   0.3811   0.4059   0.4185   0.4262   0.4465   0.4697   0.4843
   0.4967   0.5045   0.5226   0.5359   0.5679   0.5772   0.5901   0.5990
   0.6082   0.6262   0.6408   0.6581   0.6771   0.6943   0.7064   0.7235
   0.7438   0.7616   0.7732   0.7767   0.7906   0.8127   0.8275   0.8418
   0.8534   0.8786   0.8862   0.9098   0.9254   0.9419   0.9618   0.9885
   1.0130   1.0343   1.0701   1.0952   1.1209   1.1599   1.1745   1.1917
   1.2196   1.2319   1.2527   1.2730   1.2977   1.3373   1.3662   1.3923
   1.4077   1.4424   1.4744   1.5162   1.5634   1.5851   1.6162   1.7204
   1.7289   1.7958   1.8718   1.9178   1.9327   2.0055   2.0347   2.1246
     eigenvalues at k+q:
 -36.1125 -36.0519 -36.0507 -35.9317 -35.6623 -35.5876 -35.4933 -35.4918
 -35.4642 -35.4120 -35.3869 -35.3642 -35.2876 -18.1585 -18.0480 -18.0058
 -17.9888 -17.9270 -17.8661 -17.8405 -17.8043 -17.7682 -17.7418 -17.7010
 -17.6935 -17.6601 -17.6430 -17.6001 -17.5819 -17.5428 -17.5271 -17.5105
 -17.4896 -17.4654 -17.4230 -17.3934 -17.3774 -17.3470 -17.3016 -17.2883
 -17.2537 -17.2429 -17.2155 -17.1894 -17.1809 -17.1710 -17.1319 -17.1094
 -17.0880 -17.0636 -17.0576 -17.0362 -17.0210 -16.9825 -16.9660 -16.9506
 -16.9335 -16.9218 -16.9095 -16.8996 -16.8841 -16.8690 -16.8519 -16.8432
 -16.8028 -16.7881 -16.7608 -16.7417 -16.7032 -16.6973 -16.6824 -16.6662
 -16.6547 -16.6435 -16.6308 -16.6230 -16.6171 -16.5970 -16.5793 -16.5720
 -16.5563 -16.5468 -16.5318 -16.5176 -16.5061 -16.4917 -16.4850 -16.4801
 -16.4650 -16.4534 -16.4457 -16.4420 -16.4214 -16.4095 -16.4012 -16.3799
 -16.3563 -16.3345 -16.2714 -16.0193 -15.9411 -15.9166 -15.8948 -15.4630
 -15.2870 -15.1437 -14.9978 -14.9617 -14.8122 -14.7701 -14.6456 -14.6150
 -14.5405 -14.5155 -14.4778 -14.4430 -14.2743 -14.1199 -14.0643 -14.0303
 -14.0059 -13.9850 -13.9545 -13.9105 -13.8725 -13.8066 -13.7659 -13.6640
 -13.6141  -6.6063  -6.1252  -6.0405  -5.9829  -5.8914  -5.8635  -5.8092
  -5.7522  -5.7382  -5.7212  -5.6580  -5.6367  -5.5855  -5.5030  -5.4633
  -5.4473  -5.3911  -5.3651  -5.3496  -5.3249  -5.2707  -5.2583  -5.2199
  -5.1998  -5.1653  -5.1233  -5.1026  -5.0921  -5.0394  -5.0205  -4.9920
  -4.9689  -4.9268  -4.9019  -4.8899  -4.8529  -4.8155  -4.7603  -4.7338
  -4.7034  -4.6875  -4.6370  -4.6113  -4.5614  -4.5196  -4.4989  -4.4848
  -4.4479  -4.3859  -3.3931  -3.2623  -3.2077  -3.0957  -3.0616  -2.9908
  -2.9726  -2.8559  -2.8358  -2.7658  -2.7434  -2.7224  -2.6592  -2.5831
  -2.5652  -2.5472  -2.5034  -2.4852  -2.4230  -2.4008  -2.3728  -2.3444
  -2.3229  -2.2770  -2.2508  -2.2203  -2.1711  -2.1345  -2.1061  -2.0474
  -2.0182  -1.9866  -1.9751  -1.9465  -1.9070  -1.8815  -1.8573  -1.8266
  -1.7905  -1.7673  -1.7447  -1.7246  -1.6704  -1.6594  -1.6177  -1.6025
  -1.5821  -1.5401  -1.5299  -1.5068  -1.4902  -1.4643  -1.4397  -1.4151
  -1.3863  -1.3503  -1.3379  -1.3121  -1.2543  -1.2184  -1.2027  -1.1657
  -1.0955  -1.0519  -1.0261  -0.9837  -0.9457  -0.8795  -0.8390  -0.8165
  -0.7565  -0.7267  -0.7051  -0.6756  -0.6333  -0.5883  -0.5242  -0.4229
  -0.3704  -0.3499  -0.3297  -0.3033  -0.2406  -0.2181  -0.1785  -0.1453
  -0.0803  -0.0590  -0.0368  -0.0200   0.0143   0.0246   0.0447   0.0573
   0.0771   0.0921   0.1286   0.1335   0.1589   0.1838   0.1871   0.2075
   0.2197   0.2334   0.2531   0.2775   0.3019   0.3211   0.3438   0.3572
   0.3717   0.3805   0.4057   0.4179   0.4273   0.4442   0.4679   0.4825
   0.4954   0.5059   0.5228   0.5359   0.5663   0.5783   0.5898   0.5982
   0.6089   0.6240   0.6410   0.6577   0.6759   0.6949   0.7041   0.7229
   0.7456   0.7617   0.7731   0.7803   0.7937   0.8108   0.8305   0.8460
   0.8567   0.8793   0.8894   0.9112   0.9255   0.9424   0.9628   0.9901
   1.0133   1.0346   1.0708   1.0973   1.1228   1.1633   1.1734   1.1969
   1.2216   1.2362   1.2528   1.2729   1.2982   1.3371   1.3657   1.3951
   1.4106   1.4468   1.4772   1.5195   1.5658   1.5836   1.6183   1.7204
   1.7272   1.7946   1.8691   1.9173   1.9311   1.9969   2.0296   2.1233
     cgsolve_all iterations  70    anorm=    0.71E-07
     cgsolve_all iterations  70    anorm=    0.71E-07
     cgsolve_all iterations  70    anorm=    0.73E-07
     compute_u_kq: q = (    0.0000,    0.0000,    0.0398)
     Rotating WFCS
     ethr =  1.00E-14,  avg # of iterations = 23.0
     eigenvalues at k:
 -36.1125 -36.0519 -36.0507 -35.9318 -35.6623 -35.5876 -35.4933 -35.4918
 -35.4642 -35.4120 -35.3870 -35.3642 -35.2876 -18.1582 -18.0468 -18.0058
 -17.9868 -17.9239 -17.8637 -17.8410 -17.8045 -17.7721 -17.7448 -17.7043
 -17.6941 -17.6604 -17.6428 -17.5992 -17.5784 -17.5444 -17.5294 -17.5111
 -17.4881 -17.4659 -17.4253 -17.3950 -17.3778 -17.3457 -17.3025 -17.2854
 -17.2532 -17.2430 -17.2133 -17.1855 -17.1799 -17.1704 -17.1317 -17.1096
 -17.0856 -17.0616 -17.0558 -17.0359 -17.0174 -16.9840 -16.9676 -16.9500
 -16.9330 -16.9204 -16.9047 -16.8976 -16.8837 -16.8684 -16.8494 -16.8410
 -16.8021 -16.7878 -16.7627 -16.7415 -16.7043 -16.6976 -16.6844 -16.6669
 -16.6541 -16.6450 -16.6329 -16.6240 -16.6192 -16.5993 -16.5810 -16.5740
 -16.5575 -16.5479 -16.5363 -16.5191 -16.5099 -16.4928 -16.4861 -16.4800
 -16.4649 -16.4545 -16.4482 -16.4440 -16.4261 -16.4135 -16.4063 -16.3865
 -16.3554 -16.3394 -16.2717 -16.0176 -15.9301 -15.9104 -15.8799 -15.4632
 -15.2869 -15.1455 -14.9991 -14.9656 -14.8128 -14.7722 -14.6437 -14.6155
 -14.5349 -14.5071 -14.4767 -14.4427 -14.2718 -14.1177 -14.0626 -14.0315
 -14.0084 -13.9833 -13.9530 -13.9121 -13.8744 -13.8078 -13.7666 -13.6686
 -13.6158  -6.6213  -6.1456  -6.0473  -5.9839  -5.8923  -5.8619  -5.8089
  -5.7517  -5.7383  -5.7199  -5.6579  -5.6365  -5.5841  -5.5010  -5.4631
  -5.4469  -5.3918  -5.3660  -5.3505  -5.3268  -5.2695  -5.2543  -5.2208
  -5.2054  -5.1663  -5.1213  -5.1033  -5.0921  -5.0382  -5.0187  -4.9908
  -4.9706  -4.9263  -4.8978  -4.8888  -4.8443  -4.8112  -4.7569  -4.7285
  -4.6893  -4.6805  -4.6362  -4.6120  -4.5458  -4.5193  -4.4959  -4.4778
  -4.4462  -4.3804  -3.4132  -3.2826  -3.2154  -3.1018  -3.0616  -2.9901
  -2.9666  -2.8497  -2.8314  -2.7651  -2.7411  -2.7214  -2.6644  -2.5827
  -2.5647  -2.5454  -2.5008  -2.4856  -2.4238  -2.3968  -2.3690  -2.3441
  -2.3209  -2.2747  -2.2491  -2.2198  -2.1693  -2.1366  -2.1066  -2.0489
  -2.0217  -1.9917  -1.9807  -1.9473  -1.9107  -1.8846  -1.8589  -1.8259
  -1.7905  -1.7696  -1.7466  -1.7238  -1.6748  -1.6569  -1.6169  -1.6056
  -1.5824  -1.5422  -1.5319  -1.5067  -1.4867  -1.4644  -1.4403  -1.4131
  -1.3816  -1.3482  -1.3328  -1.3077  -1.2495  -1.2148  -1.1985  -1.1637
  -1.0913  -1.0509  -1.0229  -0.9820  -0.9474  -0.8821  -0.8500  -0.8242
  -0.7579  -0.7276  -0.7034  -0.6719  -0.6347  -0.5913  -0.5251  -0.4226
  -0.3747  -0.3514  -0.3242  -0.2964  -0.2414  -0.2160  -0.1764  -0.1447
  -0.0823  -0.0611  -0.0396  -0.0190   0.0144   0.0229   0.0455   0.0568
   0.0769   0.0931   0.1258   0.1359   0.1547   0.1838   0.1913   0.2072
   0.2190   0.2329   0.2516   0.2761   0.3035   0.3203   0.3420   0.3580
   0.3717   0.3811   0.4059   0.4185   0.4262   0.4465   0.4697   0.4843
   0.4967   0.5045   0.5226   0.5359   0.5679   0.5772   0.5901   0.5990
   0.6082   0.6262   0.6408   0.6581   0.6771   0.6943   0.7064   0.7235
   0.7438   0.7616   0.7732   0.7767   0.7906   0.8127   0.8275   0.8418
   0.8534   0.8786   0.8862   0.9098   0.9254   0.9419   0.9618   0.9885
   1.0130   1.0343   1.0701   1.0952   1.1209   1.1599   1.1745   1.1917
   1.2196   1.2319   1.2527   1.2730   1.2977   1.3373   1.3662   1.3923
   1.4077   1.4424   1.4744   1.5162   1.5634   1.5851   1.6162   1.7204
   1.7289   1.7958   1.8718   1.9178   1.9327   2.0055   2.0347   2.1246
     eigenvalues at k+q:
 -36.1125 -36.0519 -36.0507 -35.9317 -35.6623 -35.5876 -35.4933 -35.4918
 -35.4642 -35.4120 -35.3870 -35.3642 -35.2876 -18.1582 -18.0468 -18.0058
 -17.9869 -17.9239 -17.8637 -17.8411 -17.8044 -17.7719 -17.7449 -17.7045
 -17.6942 -17.6604 -17.6428 -17.5992 -17.5783 -17.5442 -17.5292 -17.5113
 -17.4879 -17.4664 -17.4251 -17.3955 -17.3772 -17.3458 -17.3025 -17.2854
 -17.2528 -17.2428 -17.2149 -17.1844 -17.1795 -17.1710 -17.1316 -17.1092
 -17.0860 -17.0625 -17.0548 -17.0358 -17.0177 -16.9845 -16.9673 -16.9492
 -16.9330 -16.9207 -16.9044 -16.8973 -16.8841 -16.8688 -16.8487 -16.8416
 -16.8011 -16.7885 -16.7627 -16.7413 -16.7046 -16.6976 -16.6851 -16.6666
 -16.6540 -16.6448 -16.6332 -16.6236 -16.6189 -16.5996 -16.5810 -16.5737
 -16.5576 -16.5480 -16.5362 -16.5189 -16.5101 -16.4928 -16.4862 -16.4800
 -16.4647 -16.4548 -16.4480 -16.4441 -16.4261 -16.4135 -16.4063 -16.3865
 -16.3554 -16.3394 -16.2717 -16.0176 -15.9301 -15.9104 -15.8799 -15.4632
 -15.2869 -15.1455 -14.9991 -14.9656 -14.8129 -14.7722 -14.6437 -14.6155
 -14.5349 -14.5071 -14.4767 -14.4427 -14.2718 -14.1177 -14.0626 -14.0315
 -14.0084 -13.9833 -13.9530 -13.9121 -13.8744 -13.8078 -13.7666 -13.6686
 -13.6158  -6.6213  -6.1456  -6.0473  -5.9839  -5.8923  -5.8619  -5.8089
  -5.7517  -5.7384  -5.7199  -5.6579  -5.6365  -5.5841  -5.5010  -5.4631
  -5.4469  -5.3918  -5.3659  -5.3505  -5.3268  -5.2694  -5.2545  -5.2207
  -5.2054  -5.1663  -5.1213  -5.1033  -5.0923  -5.0377  -5.0190  -4.9909
  -4.9705  -4.9265  -4.8974  -4.8890  -4.8443  -4.8112  -4.7569  -4.7286
  -4.6894  -4.6802  -4.6363  -4.6120  -4.5458  -4.5193  -4.4959  -4.4777
  -4.4462  -4.3804  -3.4133  -3.2826  -3.2153  -3.1017  -3.0618  -2.9900
  -2.9668  -2.8499  -2.8311  -2.7645  -2.7416  -2.7215  -2.6643  -2.5833
  -2.5631  -2.5459  -2.5006  -2.4864  -2.4235  -2.3975  -2.3685  -2.3446
  -2.3208  -2.2750  -2.2492  -2.2178  -2.1705  -2.1364  -2.1077  -2.0483
  -2.0208  -1.9919  -1.9800  -1.9492  -1.9109  -1.8843  -1.8578  -1.8267
  -1.7906  -1.7703  -1.7467  -1.7207  -1.6754  -1.6578  -1.6161  -1.6048
  -1.5836  -1.5436  -1.5318  -1.5091  -1.4880  -1.4635  -1.4384  -1.4089
  -1.3811  -1.3525  -1.3321  -1.3060  -1.2497  -1.2152  -1.1988  -1.1638
  -1.0929  -1.0519  -1.0214  -0.9824  -0.9452  -0.8841  -0.8499  -0.8228
  -0.7581  -0.7276  -0.7040  -0.6717  -0.6348  -0.5914  -0.5250  -0.4226
  -0.3747  -0.3511  -0.3247  -0.2964  -0.2412  -0.2161  -0.1758  -0.1450
  -0.0831  -0.0599  -0.0398  -0.0190   0.0150   0.0210   0.0443   0.0569
   0.0796   0.0947   0.1268   0.1342   0.1541   0.1834   0.1911   0.2072
   0.2191   0.2314   0.2518   0.2772   0.3029   0.3200   0.3431   0.3582
   0.3715   0.3835   0.4034   0.4173   0.4265   0.4454   0.4710   0.4842
   0.4972   0.5051   0.5221   0.5343   0.5692   0.5782   0.5897   0.6000
   0.6068   0.6251   0.6424   0.6570   0.6778   0.6933   0.7061   0.7254
   0.7428   0.7612   0.7730   0.7776   0.7926   0.8124   0.8282   0.8402
   0.8511   0.8807   0.8866   0.9089   0.9251   0.9427   0.9613   0.9883
   1.0132   1.0340   1.0700   1.0951   1.1219   1.1600   1.1749   1.1912
   1.2191   1.2324   1.2523   1.2734   1.2975   1.3373   1.3662   1.3923
   1.4077   1.4424   1.4744   1.5162   1.5634   1.5851   1.6162   1.7204
   1.7289   1.7958   1.8718   1.9179   1.9327   2.0055   2.0347   2.1246
     cgsolve_all iterations  70    anorm=    0.72E-07
     cgsolve_all iterations  70    anorm=    0.71E-07
     cgsolve_all iterations  70    anorm=    0.72E-07
     compute_u_kq: q = (    0.0000,    0.0000,   -0.0398)
     Rotating WFCS
     ethr =  1.00E-14,  avg # of iterations = 23.0
     eigenvalues at k:
 -36.1125 -36.0519 -36.0507 -35.9318 -35.6623 -35.5876 -35.4933 -35.4918
 -35.4642 -35.4120 -35.3870 -35.3642 -35.2876 -18.1582 -18.0468 -18.0058
 -17.9868 -17.9239 -17.8637 -17.8410 -17.8045 -17.7721 -17.7448 -17.7043
 -17.6941 -17.6604 -17.6428 -17.5992 -17.5784 -17.5444 -17.5294 -17.5111
 -17.4881 -17.4659 -17.4253 -17.3950 -17.3778 -17.3457 -17.3025 -17.2854
 -17.2532 -17.2430 -17.2133 -17.1855 -17.1799 -17.1704 -17.1317 -17.1096
 -17.0856 -17.0616 -17.0558 -17.0359 -17.0174 -16.9840 -16.9676 -16.9500
 -16.9330 -16.9204 -16.9047 -16.8976 -16.8837 -16.8684 -16.8494 -16.8410
 -16.8021 -16.7878 -16.7627 -16.7415 -16.7043 -16.6976 -16.6844 -16.6669
 -16.6541 -16.6450 -16.6329 -16.6240 -16.6192 -16.5993 -16.5810 -16.5740
 -16.5575 -16.5479 -16.5363 -16.5191 -16.5099 -16.4928 -16.4861 -16.4800
 -16.4649 -16.4545 -16.4482 -16.4440 -16.4261 -16.4135 -16.4063 -16.3865
 -16.3554 -16.3394 -16.2717 -16.0176 -15.9301 -15.9104 -15.8799 -15.4632
 -15.2869 -15.1455 -14.9991 -14.9656 -14.8128 -14.7722 -14.6437 -14.6155
 -14.5349 -14.5071 -14.4767 -14.4427 -14.2718 -14.1177 -14.0626 -14.0315
 -14.0084 -13.9833 -13.9530 -13.9121 -13.8744 -13.8078 -13.7666 -13.6686
 -13.6158  -6.6213  -6.1456  -6.0473  -5.9839  -5.8923  -5.8619  -5.8089
  -5.7517  -5.7383  -5.7199  -5.6579  -5.6365  -5.5841  -5.5010  -5.4631
  -5.4469  -5.3918  -5.3660  -5.3505  -5.3268  -5.2695  -5.2543  -5.2208
  -5.2054  -5.1663  -5.1213  -5.1033  -5.0921  -5.0382  -5.0187  -4.9908
  -4.9706  -4.9263  -4.8978  -4.8888  -4.8443  -4.8112  -4.7569  -4.7285
  -4.6893  -4.6805  -4.6362  -4.6120  -4.5458  -4.5193  -4.4959  -4.4778
  -4.4462  -4.3804  -3.4132  -3.2826  -3.2154  -3.1018  -3.0616  -2.9901
  -2.9666  -2.8497  -2.8314  -2.7651  -2.7411  -2.7214  -2.6644  -2.5827
  -2.5647  -2.5454  -2.5008  -2.4856  -2.4238  -2.3968  -2.3690  -2.3441
  -2.3209  -2.2747  -2.2491  -2.2198  -2.1693  -2.1366  -2.1066  -2.0489
  -2.0217  -1.9917  -1.9807  -1.9473  -1.9107  -1.8846  -1.8589  -1.8259
  -1.7905  -1.7696  -1.7466  -1.7238  -1.6748  -1.6569  -1.6169  -1.6056
  -1.5824  -1.5422  -1.5319  -1.5067  -1.4867  -1.4644  -1.4403  -1.4131
  -1.3816  -1.3482  -1.3328  -1.3077  -1.2495  -1.2148  -1.1985  -1.1637
  -1.0913  -1.0509  -1.0229  -0.9820  -0.9474  -0.8821  -0.8500  -0.8242
  -0.7579  -0.7276  -0.7034  -0.6719  -0.6347  -0.5913  -0.5251  -0.4226
  -0.3747  -0.3514  -0.3242  -0.2964  -0.2414  -0.2160  -0.1764  -0.1447
  -0.0823  -0.0611  -0.0396  -0.0190   0.0144   0.0229   0.0455   0.0568
   0.0769   0.0931   0.1258   0.1359   0.1547   0.1838   0.1913   0.2072
   0.2190   0.2329   0.2516   0.2761   0.3035   0.3203   0.3420   0.3580
   0.3717   0.3811   0.4059   0.4185   0.4262   0.4465   0.4697   0.4843
   0.4967   0.5045   0.5226   0.5359   0.5679   0.5772   0.5901   0.5990
   0.6082   0.6262   0.6408   0.6581   0.6771   0.6943   0.7064   0.7235
   0.7438   0.7616   0.7732   0.7767   0.7906   0.8127   0.8275   0.8418
   0.8534   0.8786   0.8862   0.9098   0.9254   0.9419   0.9618   0.9885
   1.0130   1.0343   1.0701   1.0952   1.1209   1.1599   1.1745   1.1917
   1.2196   1.2319   1.2527   1.2730   1.2977   1.3373   1.3662   1.3923
   1.4077   1.4424   1.4744   1.5162   1.5634   1.5851   1.6162   1.7204
   1.7289   1.7958   1.8718   1.9178   1.9327   2.0055   2.0347   2.1246
     eigenvalues at k+q:
 -36.1125 -36.0519 -36.0507 -35.9317 -35.6623 -35.5876 -35.4933 -35.4918
 -35.4642 -35.4120 -35.3870 -35.3642 -35.2876 -18.1582 -18.0467 -18.0059
 -17.9867 -17.9239 -17.8637 -17.8409 -17.8045 -17.7724 -17.7447 -17.7042
 -17.6940 -17.6604 -17.6428 -17.5991 -17.5785 -17.5444 -17.5296 -17.5109
 -17.4885 -17.4655 -17.4255 -17.3946 -17.3783 -17.3457 -17.3026 -17.2854
 -17.2537 -17.2432 -17.2114 -17.1872 -17.1800 -17.1698 -17.1316 -17.1099
 -17.0852 -17.0607 -17.0569 -17.0359 -17.0172 -16.9835 -16.9676 -16.9506
 -16.9330 -16.9201 -16.9050 -16.8981 -16.8831 -16.8686 -16.8499 -16.8399
 -16.8031 -16.7871 -16.7628 -16.7417 -16.7041 -16.6975 -16.6839 -16.6672
 -16.6542 -16.6448 -16.6326 -16.6244 -16.6192 -16.5994 -16.5809 -16.5739
 -16.5575 -16.5480 -16.5363 -16.5192 -16.5097 -16.4928 -16.4861 -16.4801
 -16.4650 -16.4542 -16.4484 -16.4440 -16.4262 -16.4134 -16.4063 -16.3865
 -16.3554 -16.3395 -16.2717 -16.0176 -15.9301 -15.9104 -15.8799 -15.4632
 -15.2869 -15.1455 -14.9991 -14.9656 -14.8128 -14.7722 -14.6437 -14.6155
 -14.5349 -14.5071 -14.4767 -14.4427 -14.2718 -14.1177 -14.0626 -14.0315
 -14.0084 -13.9832 -13.9529 -13.9122 -13.8744 -13.8078 -13.7666 -13.6686
 -13.6158  -6.6213  -6.1456  -6.0473  -5.9839  -5.8923  -5.8619  -5.8089
  -5.7518  -5.7382  -5.7200  -5.6579  -5.6365  -5.5840  -5.5010  -5.4631
  -5.4469  -5.3918  -5.3661  -5.3505  -5.3268  -5.2695  -5.2541  -5.2210
  -5.2053  -5.1664  -5.1213  -5.1033  -5.0920  -5.0385  -5.0184  -4.9906
  -4.9708  -4.9262  -4.8982  -4.8886  -4.8442  -4.8114  -4.7567  -4.7285
  -4.6892  -4.6807  -4.6363  -4.6118  -4.5457  -4.5193  -4.4959  -4.4778
  -4.4463  -4.3804  -3.4133  -3.2826  -3.2154  -3.1019  -3.0614  -2.9902
  -2.9665  -2.8495  -2.8315  -2.7656  -2.7408  -2.7212  -2.6648  -2.5821
  -2.5660  -2.5450  -2.5009  -2.4844  -2.4243  -2.3964  -2.3701  -2.3432
  -2.3211  -2.2747  -2.2489  -2.2214  -2.1679  -2.1368  -2.1053  -2.0505
  -2.0219  -1.9919  -1.9809  -1.9455  -1.9111  -1.8844  -1.8600  -1.8251
  -1.7903  -1.7693  -1.7463  -1.7261  -1.6741  -1.6562  -1.6184  -1.6068
  -1.5807  -1.5427  -1.5309  -1.5032  -1.4856  -1.4653  -1.4423  -1.4169
  -1.3817  -1.3439  -1.3336  -1.3099  -1.2500  -1.2155  -1.1971  -1.1631
  -1.0899  -1.0500  -1.0241  -0.9821  -0.9491  -0.8804  -0.8503  -0.8254
  -0.7577  -0.7275  -0.7029  -0.6719  -0.6347  -0.5912  -0.5252  -0.4226
  -0.3751  -0.3512  -0.3237  -0.2964  -0.2418  -0.2157  -0.1770  -0.1446
  -0.0819  -0.0623  -0.0389  -0.0189   0.0135   0.0251   0.0463   0.0574
   0.0738   0.0922   0.1248   0.1372   0.1551   0.1839   0.1915   0.2065
   0.2188   0.2349   0.2521   0.2753   0.3034   0.3207   0.3409   0.3584
   0.3717   0.3789   0.4080   0.4200   0.4262   0.4474   0.4684   0.4839
   0.4957   0.5044   0.5231   0.5378   0.5656   0.5769   0.5900   0.5987
   0.6100   0.6272   0.6394   0.6585   0.6766   0.6949   0.7072   0.7215
   0.7451   0.7615   0.7730   0.7765   0.7890   0.8128   0.8271   0.8427
   0.8559   0.8765   0.8858   0.9107   0.9257   0.9410   0.9621   0.9892
   1.0125   1.0345   1.0703   1.0952   1.1200   1.1599   1.1741   1.1923
   1.2203   1.2314   1.2530   1.2725   1.2980   1.3374   1.3662   1.3923
   1.4076   1.4424   1.4744   1.5162   1.5634   1.5852   1.6161   1.7204
   1.7289   1.7958   1.8718   1.9178   1.9327   2.0055   2.0347   2.1246
     cgsolve_all iterations  70    anorm=    0.72E-07
     cgsolve_all iterations  70    anorm=    0.71E-07
     cgsolve_all iterations  70    anorm=    0.73E-07

     k-point #    3 of     4      pool #  1    cpu time:   24177.8
     compute_u_kq: q = (    0.0000,    0.0000,    0.0000)
     Rotating WFCS
     ethr =  1.00E-14,  avg # of iterations =  5.0
     eigenvalues at k:
 -36.1125 -36.0519 -36.0507 -35.9318 -35.6623 -35.5876 -35.4934 -35.4918
 -35.4642 -35.4120 -35.3870 -35.3642 -35.2876 -18.1525 -18.0557 -18.0059
 -17.9830 -17.9258 -17.8809 -17.8389 -17.8033 -17.7615 -17.7296 -17.7066
 -17.6867 -17.6683 -17.6241 -17.6141 -17.5729 -17.5480 -17.5309 -17.5220
 -17.4866 -17.4577 -17.4364 -17.4026 -17.3819 -17.3525 -17.2978 -17.2849
 -17.2543 -17.2414 -17.2211 -17.2003 -17.1742 -17.1497 -17.1290 -17.1118
 -17.0996 -17.0813 -17.0395 -17.0309 -16.9980 -16.9755 -16.9602 -16.9489
 -16.9344 -16.9149 -16.9044 -16.8984 -16.8858 -16.8539 -16.8351 -16.8293
 -16.7954 -16.7907 -16.7767 -16.7470 -16.7260 -16.7130 -16.7006 -16.6721
 -16.6510 -16.6447 -16.6350 -16.6253 -16.6093 -16.5961 -16.5867 -16.5801
 -16.5579 -16.5489 -16.5231 -16.5159 -16.5051 -16.4914 -16.4872 -16.4745
 -16.4648 -16.4598 -16.4513 -16.4363 -16.4250 -16.4201 -16.4009 -16.3923
 -16.3543 -16.3426 -16.2705 -16.0330 -15.9278 -15.9060 -15.8760 -15.4635
 -15.2865 -15.1454 -15.0085 -14.9676 -14.8136 -14.7606 -14.7074 -14.6003
 -14.5230 -14.4783 -14.4445 -14.3623 -14.2746 -14.1584 -14.1094 -14.0829
 -14.0489 -13.9340 -13.9202 -13.9054 -13.8762 -13.8307 -13.8126 -13.6184
 -13.6036  -6.6202  -6.1449  -6.0493  -5.9855  -5.8969  -5.8840  -5.7954
  -5.7642  -5.7193  -5.7089  -5.6532  -5.6290  -5.5785  -5.5016  -5.4599
  -5.4316  -5.4029  -5.3872  -5.3677  -5.3375  -5.2597  -5.2451  -5.2238
  -5.2092  -5.1640  -5.1302  -5.1015  -5.0872  -5.0505  -5.0325  -4.9937
  -4.9585  -4.9330  -4.9035  -4.8854  -4.8324  -4.7782  -4.7586  -4.7205
  -4.6845  -4.6727  -4.6489  -4.6118  -4.5569  -4.5262  -4.4963  -4.4774
  -4.4515  -4.3736  -3.4097  -3.2900  -3.2095  -3.1319  -3.0518  -3.0072
  -2.9527  -2.8520  -2.8139  -2.7693  -2.7466  -2.7242  -2.7137  -2.6158
  -2.5918  -2.5217  -2.5079  -2.4641  -2.4465  -2.3861  -2.3524  -2.3334
  -2.2810  -2.2531  -2.2168  -2.1953  -2.1549  -2.1338  -2.0650  -2.0587
  -2.0150  -1.9916  -1.9736  -1.9586  -1.9101  -1.8926  -1.8549  -1.8386
  -1.8198  -1.7817  -1.7493  -1.7381  -1.7200  -1.6685  -1.6431  -1.6134
  -1.5779  -1.5526  -1.5332  -1.4950  -1.4778  -1.4329  -1.4031  -1.3992
  -1.3578  -1.3329  -1.3240  -1.2798  -1.2570  -1.2128  -1.1610  -1.1323
  -1.1041  -1.0600  -1.0302  -1.0026  -0.9508  -0.8752  -0.8356  -0.8007
  -0.7837  -0.7459  -0.6968  -0.6433  -0.5955  -0.5772  -0.5124  -0.4739
  -0.4243  -0.3591  -0.3364  -0.2992  -0.2686  -0.2425  -0.2201  -0.1459
  -0.0870  -0.0571  -0.0397  -0.0327  -0.0205   0.0287   0.0468   0.0523
   0.0616   0.0862   0.1098   0.1216   0.1498   0.1792   0.1952   0.2135
   0.2282   0.2489   0.2505   0.2861   0.2917   0.3215   0.3371   0.3482
   0.3601   0.3935   0.4052   0.4184   0.4311   0.4518   0.4664   0.4889
   0.5066   0.5158   0.5336   0.5483   0.5688   0.5799   0.5957   0.6039
   0.6203   0.6300   0.6530   0.6600   0.6729   0.6889   0.7025   0.7146
   0.7361   0.7473   0.7550   0.7732   0.7870   0.8060   0.8249   0.8415
   0.8499   0.8668   0.8878   0.9130   0.9216   0.9361   0.9609   0.9985
   1.0051   1.0264   1.0574   1.0920   1.1116   1.1469   1.1723   1.1848
   1.2263   1.2456   1.2536   1.2783   1.2920   1.3290   1.3625   1.3885
   1.4094   1.4242   1.4688   1.5017   1.5500   1.5840   1.6523   1.7075
   1.7558   1.7965   1.8587   1.9364   1.9523   2.0011   2.0893   2.2438
     eigenvalues at k+q:
 -36.1125 -36.0519 -36.0507 -35.9317 -35.6623 -35.5876 -35.4934 -35.4918
 -35.4642 -35.4120 -35.3870 -35.3642 -35.2876 -18.1525 -18.0557 -18.0058
 -17.9830 -17.9258 -17.8809 -17.8389 -17.8033 -17.7615 -17.7296 -17.7066
 -17.6867 -17.6683 -17.6241 -17.6141 -17.5729 -17.5480 -17.5309 -17.5220
 -17.4866 -17.4577 -17.4364 -17.4026 -17.3819 -17.3525 -17.2978 -17.2849
 -17.2543 -17.2414 -17.2211 -17.2003 -17.1742 -17.1497 -17.1290 -17.1118
 -17.0996 -17.0813 -17.0395 -17.0309 -16.9980 -16.9755 -16.9602 -16.9489
 -16.9344 -16.9149 -16.9044 -16.8984 -16.8858 -16.8539 -16.8351 -16.8293
 -16.7954 -16.7907 -16.7767 -16.7470 -16.7260 -16.7130 -16.7006 -16.6720
 -16.6510 -16.6447 -16.6350 -16.6253 -16.6093 -16.5961 -16.5867 -16.5801
 -16.5579 -16.5489 -16.5231 -16.5159 -16.5051 -16.4914 -16.4872 -16.4745
 -16.4648 -16.4598 -16.4513 -16.4363 -16.4250 -16.4201 -16.4009 -16.3923
 -16.3543 -16.3426 -16.2705 -16.0330 -15.9278 -15.9060 -15.8760 -15.4635
 -15.2865 -15.1454 -15.0085 -14.9676 -14.8136 -14.7606 -14.7074 -14.6003
 -14.5230 -14.4782 -14.4445 -14.3623 -14.2746 -14.1584 -14.1094 -14.0829
 -14.0489 -13.9340 -13.9202 -13.9054 -13.8762 -13.8306 -13.8126 -13.6184
 -13.6035  -6.6202  -6.1449  -6.0493  -5.9855  -5.8969  -5.8840  -5.7954
  -5.7642  -5.7193  -5.7089  -5.6532  -5.6290  -5.5785  -5.5016  -5.4600
  -5.4316  -5.4029  -5.3872  -5.3677  -5.3375  -5.2597  -5.2451  -5.2238
  -5.2092  -5.1640  -5.1302  -5.1015  -5.0872  -5.0505  -5.0325  -4.9937
  -4.9585  -4.9330  -4.9035  -4.8854  -4.8324  -4.7782  -4.7586  -4.7205
  -4.6845  -4.6727  -4.6489  -4.6118  -4.5569  -4.5262  -4.4963  -4.4774
  -4.4515  -4.3736  -3.4097  -3.2900  -3.2095  -3.1319  -3.0518  -3.0072
  -2.9527  -2.8520  -2.8139  -2.7693  -2.7466  -2.7242  -2.7137  -2.6158
  -2.5918  -2.5217  -2.5079  -2.4641  -2.4465  -2.3861  -2.3524  -2.3334
  -2.2810  -2.2531  -2.2168  -2.1953  -2.1549  -2.1338  -2.0650  -2.0587
  -2.0150  -1.9916  -1.9736  -1.9586  -1.9101  -1.8926  -1.8549  -1.8386
  -1.8198  -1.7817  -1.7493  -1.7381  -1.7200  -1.6685  -1.6431  -1.6134
  -1.5778  -1.5526  -1.5332  -1.4950  -1.4778  -1.4329  -1.4031  -1.3992
  -1.3578  -1.3329  -1.3240  -1.2798  -1.2570  -1.2128  -1.1610  -1.1323
  -1.1041  -1.0600  -1.0302  -1.0026  -0.9508  -0.8752  -0.8356  -0.8007
  -0.7837  -0.7459  -0.6968  -0.6433  -0.5955  -0.5772  -0.5124  -0.4739
  -0.4243  -0.3591  -0.3364  -0.2992  -0.2686  -0.2425  -0.2201  -0.1459
  -0.0870  -0.0571  -0.0397  -0.0327  -0.0205   0.0287   0.0468   0.0523
   0.0616   0.0862   0.1098   0.1216   0.1498   0.1792   0.1952   0.2135
   0.2282   0.2489   0.2505   0.2861   0.2917   0.3215   0.3371   0.3482
   0.3601   0.3935   0.4052   0.4184   0.4311   0.4518   0.4663   0.4889
   0.5066   0.5158   0.5336   0.5483   0.5688   0.5799   0.5957   0.6039
   0.6203   0.6300   0.6530   0.6600   0.6729   0.6889   0.7025   0.7146
   0.7361   0.7473   0.7550   0.7732   0.7870   0.8060   0.8249   0.8415
   0.8499   0.8668   0.8878   0.9130   0.9216   0.9361   0.9609   0.9985
   1.0051   1.0264   1.0574   1.0920   1.1116   1.1469   1.1723   1.1848
   1.2263   1.2456   1.2536   1.2783   1.2920   1.3290   1.3625   1.3885
   1.4094   1.4242   1.4688   1.5017   1.5500   1.5840   1.6523   1.7075
   1.7558   1.7965   1.8587   1.9364   1.9523   2.0011   2.0893   2.2438
     cgsolve_all iterations  67    anorm=    0.72E-07
PARA_AUG  1      50.4941140        -0.3325373         0.4602958
     cgsolve_all iterations  69    anorm=    0.73E-07
PARA_AUG  2      -0.2674763        50.4451633         0.1626481
     cgsolve_all iterations  67    anorm=    0.72E-07
PARA_AUG  3       0.3972448         0.2034591        50.6349362
     cgsolve_all iterations  76    anorm=    0.71E-07
     cgsolve_all iterations  75    anorm=    0.71E-07
     cgsolve_all iterations  72    anorm=    0.70E-07
     compute_u_kq: q = (    0.0398,    0.0000,    0.0000)
     Rotating WFCS
     ethr =  1.00E-14,  avg # of iterations = 24.0
     eigenvalues at k:
 -36.1125 -36.0519 -36.0507 -35.9318 -35.6623 -35.5876 -35.4934 -35.4918
 -35.4642 -35.4120 -35.3870 -35.3642 -35.2876 -18.1525 -18.0557 -18.0059
 -17.9830 -17.9258 -17.8809 -17.8389 -17.8033 -17.7615 -17.7296 -17.7066
 -17.6867 -17.6683 -17.6241 -17.6141 -17.5729 -17.5480 -17.5309 -17.5220
 -17.4866 -17.4577 -17.4364 -17.4026 -17.3819 -17.3525 -17.2978 -17.2849
 -17.2543 -17.2414 -17.2211 -17.2003 -17.1742 -17.1497 -17.1290 -17.1118
 -17.0996 -17.0813 -17.0395 -17.0309 -16.9980 -16.9755 -16.9602 -16.9489
 -16.9344 -16.9149 -16.9044 -16.8984 -16.8858 -16.8539 -16.8351 -16.8293
 -16.7954 -16.7907 -16.7767 -16.7470 -16.7260 -16.7130 -16.7006 -16.6721
 -16.6510 -16.6447 -16.6350 -16.6253 -16.6093 -16.5961 -16.5867 -16.5801
 -16.5579 -16.5489 -16.5231 -16.5159 -16.5051 -16.4914 -16.4872 -16.4745
 -16.4648 -16.4598 -16.4513 -16.4363 -16.4250 -16.4201 -16.4009 -16.3923
 -16.3543 -16.3426 -16.2705 -16.0330 -15.9278 -15.9060 -15.8760 -15.4635
 -15.2865 -15.1454 -15.0085 -14.9676 -14.8136 -14.7606 -14.7074 -14.6003
 -14.5230 -14.4783 -14.4445 -14.3623 -14.2746 -14.1584 -14.1094 -14.0829
 -14.0489 -13.9340 -13.9202 -13.9054 -13.8762 -13.8307 -13.8126 -13.6184
 -13.6036  -6.6202  -6.1449  -6.0493  -5.9855  -5.8969  -5.8840  -5.7954
  -5.7642  -5.7193  -5.7089  -5.6532  -5.6290  -5.5785  -5.5016  -5.4599
  -5.4316  -5.4029  -5.3872  -5.3677  -5.3375  -5.2597  -5.2451  -5.2238
  -5.2092  -5.1640  -5.1302  -5.1015  -5.0872  -5.0505  -5.0325  -4.9937
  -4.9585  -4.9330  -4.9035  -4.8854  -4.8324  -4.7782  -4.7586  -4.7205
  -4.6845  -4.6727  -4.6489  -4.6118  -4.5569  -4.5262  -4.4963  -4.4774
  -4.4515  -4.3736  -3.4097  -3.2900  -3.2095  -3.1319  -3.0518  -3.0072
  -2.9527  -2.8520  -2.8139  -2.7693  -2.7466  -2.7242  -2.7137  -2.6158
  -2.5918  -2.5217  -2.5079  -2.4641  -2.4465  -2.3861  -2.3524  -2.3334
  -2.2810  -2.2531  -2.2168  -2.1953  -2.1549  -2.1338  -2.0650  -2.0587
  -2.0150  -1.9916  -1.9736  -1.9586  -1.9101  -1.8926  -1.8549  -1.8386
  -1.8198  -1.7817  -1.7493  -1.7381  -1.7200  -1.6685  -1.6431  -1.6134
  -1.5779  -1.5526  -1.5332  -1.4950  -1.4778  -1.4329  -1.4031  -1.3992
  -1.3578  -1.3329  -1.3240  -1.2798  -1.2570  -1.2128  -1.1610  -1.1323
  -1.1041  -1.0600  -1.0302  -1.0026  -0.9508  -0.8752  -0.8356  -0.8007
  -0.7837  -0.7459  -0.6968  -0.6433  -0.5955  -0.5772  -0.5124  -0.4739
  -0.4243  -0.3591  -0.3364  -0.2992  -0.2686  -0.2425  -0.2201  -0.1459
  -0.0870  -0.0571  -0.0397  -0.0327  -0.0205   0.0287   0.0468   0.0523
   0.0616   0.0862   0.1098   0.1216   0.1498   0.1792   0.1952   0.2135
   0.2282   0.2489   0.2505   0.2861   0.2917   0.3215   0.3371   0.3482
   0.3601   0.3935   0.4052   0.4184   0.4311   0.4518   0.4664   0.4889
   0.5066   0.5158   0.5336   0.5483   0.5688   0.5799   0.5957   0.6039
   0.6203   0.6300   0.6530   0.6600   0.6729   0.6889   0.7025   0.7146
   0.7361   0.7473   0.7550   0.7732   0.7870   0.8060   0.8249   0.8415
   0.8499   0.8668   0.8878   0.9130   0.9216   0.9361   0.9609   0.9985
   1.0051   1.0264   1.0574   1.0920   1.1116   1.1469   1.1723   1.1848
   1.2263   1.2456   1.2536   1.2783   1.2920   1.3290   1.3625   1.3885
   1.4094   1.4242   1.4688   1.5017   1.5500   1.5840   1.6523   1.7075
   1.7558   1.7965   1.8587   1.9364   1.9523   2.0011   2.0893   2.2438
     eigenvalues at k+q:
 -36.1125 -36.0519 -36.0507 -35.9317 -35.6623 -35.5876 -35.4934 -35.4918
 -35.4642 -35.4120 -35.3870 -35.3642 -35.2876 -18.1528 -18.0529 -18.0058
 -17.9830 -17.9236 -17.8803 -17.8396 -17.8036 -17.7625 -17.7324 -17.7077
 -17.6864 -17.6687 -17.6245 -17.6142 -17.5702 -17.5488 -17.5327 -17.5234
 -17.4864 -17.4561 -17.4380 -17.4040 -17.3821 -17.3518 -17.2973 -17.2839
 -17.2548 -17.2418 -17.2195 -17.1988 -17.1730 -17.1497 -17.1282 -17.1109
 -17.0976 -17.0790 -17.0383 -17.0292 -16.9984 -16.9756 -16.9609 -16.9483
 -16.9343 -16.9134 -16.9035 -16.8979 -16.8842 -16.8512 -16.8352 -16.8269
 -16.7983 -16.7915 -16.7789 -16.7466 -16.7251 -16.7135 -16.7009 -16.6731
 -16.6503 -16.6442 -16.6352 -16.6267 -16.6109 -16.5967 -16.5876 -16.5822
 -16.5599 -16.5493 -16.5246 -16.5172 -16.5083 -16.4913 -16.4890 -16.4748
 -16.4654 -16.4610 -16.4527 -16.4376 -16.4269 -16.4241 -16.4042 -16.3949
 -16.3538 -16.3460 -16.2707 -16.0304 -15.9208 -15.9027 -15.8667 -15.4636
 -15.2864 -15.1466 -15.0086 -14.9698 -14.8136 -14.7629 -14.7039 -14.5930
 -14.5225 -14.4837 -14.4444 -14.3681 -14.2728 -14.1521 -14.1084 -14.0759
 -14.0475 -13.9324 -13.9234 -13.9070 -13.8756 -13.8345 -13.8094 -13.6221
 -13.6074  -6.6300  -6.1587  -6.0527  -5.9858  -5.8975  -5.8835  -5.7950
  -5.7643  -5.7198  -5.7084  -5.6533  -5.6287  -5.5770  -5.5007  -5.4590
  -5.4320  -5.4035  -5.3875  -5.3687  -5.3394  -5.2579  -5.2409  -5.2275
  -5.2096  -5.1651  -5.1288  -5.1018  -5.0879  -5.0491  -5.0311  -4.9948
  -4.9602  -4.9316  -4.9046  -4.8853  -4.8221  -4.7801  -4.7534  -4.7197
  -4.6828  -4.6582  -4.6479  -4.6122  -4.5474  -4.5265  -4.4938  -4.4716
  -4.4483  -4.3697  -3.4245  -3.3044  -3.2138  -3.1365  -3.0508  -3.0060
  -2.9479  -2.8476  -2.8105  -2.7695  -2.7445  -2.7246  -2.7104  -2.6174
  -2.5911  -2.5189  -2.5113  -2.4615  -2.4489  -2.3849  -2.3514  -2.3281
  -2.2814  -2.2531  -2.2201  -2.1976  -2.1547  -2.1335  -2.0673  -2.0613
  -2.0192  -1.9905  -1.9738  -1.9585  -1.9110  -1.8928  -1.8572  -1.8364
  -1.8249  -1.7820  -1.7490  -1.7400  -1.7186  -1.6703  -1.6440  -1.6150
  -1.5797  -1.5546  -1.5318  -1.4959  -1.4820  -1.4333  -1.4015  -1.3955
  -1.3574  -1.3312  -1.3203  -1.2802  -1.2499  -1.2095  -1.1570  -1.1284
  -1.1083  -1.0541  -1.0244  -1.0015  -0.9535  -0.8775  -0.8409  -0.8050
  -0.7849  -0.7489  -0.6979  -0.6409  -0.5964  -0.5773  -0.5111  -0.4705
  -0.4266  -0.3605  -0.3381  -0.2937  -0.2684  -0.2432  -0.2147  -0.1497
  -0.0874  -0.0558  -0.0410  -0.0327  -0.0222   0.0279   0.0470   0.0520
   0.0607   0.0871   0.1106   0.1221   0.1512   0.1800   0.1945   0.2143
   0.2281   0.2486   0.2527   0.2844   0.2901   0.3228   0.3387   0.3481
   0.3609   0.3921   0.4041   0.4158   0.4328   0.4517   0.4689   0.4900
   0.5079   0.5171   0.5331   0.5476   0.5678   0.5814   0.5950   0.6056
   0.6200   0.6311   0.6523   0.6604   0.6728   0.6884   0.7016   0.7130
   0.7345   0.7476   0.7516   0.7739   0.7858   0.8052   0.8223   0.8395
   0.8481   0.8658   0.8893   0.9120   0.9225   0.9369   0.9595   0.9972
   1.0070   1.0240   1.0548   1.0925   1.1100   1.1434   1.1719   1.1844
   1.2250   1.2448   1.2516   1.2766   1.2920   1.3293   1.3620   1.3874
   1.4071   1.4247   1.4661   1.4995   1.5470   1.5792   1.6502   1.7095
   1.7570   1.7968   1.8589   1.9370   1.9543   2.0079   2.0935   2.2443
     cgsolve_all iterations  76    anorm=    0.72E-07
     cgsolve_all iterations  75    anorm=    0.71E-07
     cgsolve_all iterations  72    anorm=    0.71E-07
     compute_u_kq: q = (   -0.0398,    0.0000,    0.0000)
     Rotating WFCS
     ethr =  1.00E-14,  avg # of iterations = 23.0
     eigenvalues at k:
 -36.1125 -36.0519 -36.0507 -35.9318 -35.6623 -35.5876 -35.4934 -35.4918
 -35.4642 -35.4120 -35.3870 -35.3642 -35.2876 -18.1525 -18.0557 -18.0059
 -17.9830 -17.9258 -17.8809 -17.8389 -17.8033 -17.7615 -17.7296 -17.7066
 -17.6867 -17.6683 -17.6241 -17.6141 -17.5729 -17.5480 -17.5309 -17.5220
 -17.4866 -17.4577 -17.4364 -17.4026 -17.3819 -17.3525 -17.2978 -17.2849
 -17.2543 -17.2414 -17.2211 -17.2003 -17.1742 -17.1497 -17.1290 -17.1118
 -17.0996 -17.0813 -17.0395 -17.0309 -16.9980 -16.9755 -16.9602 -16.9489
 -16.9344 -16.9149 -16.9044 -16.8984 -16.8858 -16.8539 -16.8351 -16.8293
 -16.7954 -16.7907 -16.7767 -16.7470 -16.7260 -16.7130 -16.7006 -16.6721
 -16.6510 -16.6447 -16.6350 -16.6253 -16.6093 -16.5961 -16.5867 -16.5801
 -16.5579 -16.5489 -16.5231 -16.5159 -16.5051 -16.4914 -16.4872 -16.4745
 -16.4648 -16.4598 -16.4513 -16.4363 -16.4250 -16.4201 -16.4009 -16.3923
 -16.3543 -16.3426 -16.2705 -16.0330 -15.9278 -15.9060 -15.8760 -15.4635
 -15.2865 -15.1454 -15.0085 -14.9676 -14.8136 -14.7606 -14.7074 -14.6003
 -14.5230 -14.4783 -14.4445 -14.3623 -14.2746 -14.1584 -14.1094 -14.0829
 -14.0489 -13.9340 -13.9202 -13.9054 -13.8762 -13.8307 -13.8126 -13.6184
 -13.6036  -6.6202  -6.1449  -6.0493  -5.9855  -5.8969  -5.8840  -5.7954
  -5.7642  -5.7193  -5.7089  -5.6532  -5.6290  -5.5785  -5.5016  -5.4599
  -5.4316  -5.4029  -5.3872  -5.3677  -5.3375  -5.2597  -5.2451  -5.2238
  -5.2092  -5.1640  -5.1302  -5.1015  -5.0872  -5.0505  -5.0325  -4.9937
  -4.9585  -4.9330  -4.9035  -4.8854  -4.8324  -4.7782  -4.7586  -4.7205
  -4.6845  -4.6727  -4.6489  -4.6118  -4.5569  -4.5262  -4.4963  -4.4774
  -4.4515  -4.3736  -3.4097  -3.2900  -3.2095  -3.1319  -3.0518  -3.0072
  -2.9527  -2.8520  -2.8139  -2.7693  -2.7466  -2.7242  -2.7137  -2.6158
  -2.5918  -2.5217  -2.5079  -2.4641  -2.4465  -2.3861  -2.3524  -2.3334
  -2.2810  -2.2531  -2.2168  -2.1953  -2.1549  -2.1338  -2.0650  -2.0587
  -2.0150  -1.9916  -1.9736  -1.9586  -1.9101  -1.8926  -1.8549  -1.8386
  -1.8198  -1.7817  -1.7493  -1.7381  -1.7200  -1.6685  -1.6431  -1.6134
  -1.5779  -1.5526  -1.5332  -1.4950  -1.4778  -1.4329  -1.4031  -1.3992
  -1.3578  -1.3329  -1.3240  -1.2798  -1.2570  -1.2128  -1.1610  -1.1323
  -1.1041  -1.0600  -1.0302  -1.0026  -0.9508  -0.8752  -0.8356  -0.8007
  -0.7837  -0.7459  -0.6968  -0.6433  -0.5955  -0.5772  -0.5124  -0.4739
  -0.4243  -0.3591  -0.3364  -0.2992  -0.2686  -0.2425  -0.2201  -0.1459
  -0.0870  -0.0571  -0.0397  -0.0327  -0.0205   0.0287   0.0468   0.0523
   0.0616   0.0862   0.1098   0.1216   0.1498   0.1792   0.1952   0.2135
   0.2282   0.2489   0.2505   0.2861   0.2917   0.3215   0.3371   0.3482
   0.3601   0.3935   0.4052   0.4184   0.4311   0.4518   0.4664   0.4889
   0.5066   0.5158   0.5336   0.5483   0.5688   0.5799   0.5957   0.6039
   0.6203   0.6300   0.6530   0.6600   0.6729   0.6889   0.7025   0.7146
   0.7361   0.7473   0.7550   0.7732   0.7870   0.8060   0.8249   0.8415
   0.8499   0.8668   0.8878   0.9130   0.9216   0.9361   0.9609   0.9985
   1.0051   1.0264   1.0574   1.0920   1.1116   1.1469   1.1723   1.1848
   1.2263   1.2456   1.2536   1.2783   1.2920   1.3290   1.3625   1.3885
   1.4094   1.4242   1.4688   1.5017   1.5500   1.5840   1.6523   1.7075
   1.7558   1.7965   1.8587   1.9364   1.9523   2.0011   2.0893   2.2438
     eigenvalues at k+q:
 -36.1125 -36.0519 -36.0507 -35.9317 -35.6623 -35.5876 -35.4934 -35.4918
 -35.4642 -35.4120 -35.3869 -35.3642 -35.2876 -18.1522 -18.0583 -18.0059
 -17.9830 -17.9280 -17.8813 -17.8383 -17.8031 -17.7607 -17.7268 -17.7057
 -17.6870 -17.6679 -17.6239 -17.6139 -17.5758 -17.5467 -17.5293 -17.5204
 -17.4869 -17.4592 -17.4346 -17.4012 -17.3817 -17.3532 -17.2986 -17.2857
 -17.2539 -17.2411 -17.2228 -17.2015 -17.1757 -17.1501 -17.1298 -17.1126
 -17.1012 -17.0832 -17.0414 -17.0320 -16.9980 -16.9761 -16.9596 -16.9495
 -16.9347 -16.9165 -16.9049 -16.8985 -16.8873 -16.8569 -16.8356 -16.8323
 -16.7939 -16.7900 -16.7724 -16.7475 -16.7268 -16.7123 -16.6995 -16.6706
 -16.6517 -16.6451 -16.6355 -16.6239 -16.6078 -16.5961 -16.5851 -16.5775
 -16.5561 -16.5484 -16.5218 -16.5149 -16.5024 -16.4913 -16.4851 -16.4743
 -16.4646 -16.4586 -16.4496 -16.4353 -16.4230 -16.4162 -16.3983 -16.3887
 -16.3549 -16.3383 -16.2704 -16.0354 -15.9368 -15.9083 -15.8851 -15.4633
 -15.2865 -15.1442 -15.0082 -14.9653 -14.8134 -14.7584 -14.7102 -14.6070
 -14.5239 -14.4741 -14.4446 -14.3577 -14.2763 -14.1638 -14.1105 -14.0881
 -14.0500 -13.9382 -13.9172 -13.9028 -13.8749 -13.8297 -13.8135 -13.6154
 -13.5999  -6.6102  -6.1312  -6.0455  -5.9851  -5.8960  -5.8843  -5.7959
  -5.7640  -5.7190  -5.7094  -5.6531  -5.6295  -5.5800  -5.5026  -5.4609
  -5.4314  -5.4024  -5.3868  -5.3662  -5.3356  -5.2630  -5.2491  -5.2195
  -5.2088  -5.1629  -5.1321  -5.1013  -5.0862  -5.0519  -5.0335  -4.9926
  -4.9572  -4.9343  -4.9023  -4.8857  -4.8432  -4.7768  -4.7650  -4.7225
  -4.6902  -4.6814  -4.6492  -4.6113  -4.5670  -4.5257  -4.4992  -4.4821
  -4.4527  -4.3775  -3.3955  -3.2770  -3.2043  -3.1267  -3.0525  -3.0084
  -2.9579  -2.8562  -2.8179  -2.7690  -2.7490  -2.7234  -2.7162  -2.6141
  -2.5919  -2.5246  -2.5050  -2.4663  -2.4439  -2.3878  -2.3532  -2.3388
  -2.2815  -2.2534  -2.2135  -2.1934  -2.1564  -2.1332  -2.0663  -2.0526
  -2.0120  -1.9917  -1.9743  -1.9580  -1.9089  -1.8916  -1.8533  -1.8404
  -1.8141  -1.7808  -1.7508  -1.7357  -1.7205  -1.6670  -1.6417  -1.6120
  -1.5759  -1.5507  -1.5343  -1.4944  -1.4739  -1.4336  -1.4082  -1.3986
  -1.3592  -1.3358  -1.3266  -1.2809  -1.2625  -1.2163  -1.1659  -1.1362
  -1.0993  -1.0657  -1.0358  -1.0036  -0.9485  -0.8730  -0.8310  -0.7964
  -0.7821  -0.7425  -0.6959  -0.6468  -0.5981  -0.5751  -0.5138  -0.4758
  -0.4207  -0.3579  -0.3351  -0.3044  -0.2677  -0.2414  -0.2240  -0.1420
  -0.0873  -0.0588  -0.0399  -0.0316  -0.0185   0.0293   0.0463   0.0524
   0.0629   0.0853   0.1090   0.1218   0.1480   0.1791   0.1958   0.2124
   0.2281   0.2465   0.2505   0.2889   0.2929   0.3195   0.3369   0.3488
   0.3596   0.3940   0.4062   0.4208   0.4296   0.4520   0.4642   0.4873
   0.5046   0.5151   0.5331   0.5487   0.5702   0.5784   0.5964   0.6022
   0.6206   0.6280   0.6529   0.6600   0.6742   0.6896   0.7037   0.7154
   0.7377   0.7479   0.7590   0.7721   0.7889   0.8068   0.8274   0.8419
   0.8532   0.8679   0.8868   0.9141   0.9207   0.9353   0.9619   0.9995
   1.0037   1.0287   1.0592   1.0920   1.1140   1.1502   1.1728   1.1849
   1.2271   1.2463   1.2557   1.2802   1.2919   1.3287   1.3631   1.3896
   1.4123   1.4242   1.4713   1.5036   1.5529   1.5882   1.6550   1.7058
   1.7547   1.7971   1.8576   1.9349   1.9498   1.9945   2.0842   2.2419
     cgsolve_all iterations  76    anorm=    0.72E-07
     cgsolve_all iterations  75    anorm=    0.71E-07
     cgsolve_all iterations  72    anorm=    0.71E-07
     compute_u_kq: q = (    0.0000,    0.0398,    0.0000)
     Rotating WFCS
     ethr =  1.00E-14,  avg # of iterations = 23.0
     eigenvalues at k:
 -36.1125 -36.0519 -36.0507 -35.9318 -35.6623 -35.5876 -35.4934 -35.4918
 -35.4642 -35.4120 -35.3870 -35.3642 -35.2876 -18.1525 -18.0557 -18.0059
 -17.9830 -17.9258 -17.8809 -17.8389 -17.8033 -17.7615 -17.7296 -17.7066
 -17.6867 -17.6683 -17.6241 -17.6141 -17.5729 -17.5480 -17.5309 -17.5220
 -17.4866 -17.4577 -17.4364 -17.4026 -17.3819 -17.3525 -17.2978 -17.2849
 -17.2543 -17.2414 -17.2211 -17.2003 -17.1742 -17.1497 -17.1290 -17.1118
 -17.0996 -17.0813 -17.0395 -17.0309 -16.9980 -16.9755 -16.9602 -16.9489
 -16.9344 -16.9149 -16.9044 -16.8984 -16.8858 -16.8539 -16.8351 -16.8293
 -16.7954 -16.7907 -16.7767 -16.7470 -16.7260 -16.7130 -16.7006 -16.6721
 -16.6510 -16.6447 -16.6350 -16.6253 -16.6093 -16.5961 -16.5867 -16.5801
 -16.5579 -16.5489 -16.5231 -16.5159 -16.5051 -16.4914 -16.4872 -16.4745
 -16.4648 -16.4598 -16.4513 -16.4363 -16.4250 -16.4201 -16.4009 -16.3923
 -16.3543 -16.3426 -16.2705 -16.0330 -15.9278 -15.9060 -15.8760 -15.4635
 -15.2865 -15.1454 -15.0085 -14.9676 -14.8136 -14.7606 -14.7074 -14.6003
 -14.5230 -14.4783 -14.4445 -14.3623 -14.2746 -14.1584 -14.1094 -14.0829
 -14.0489 -13.9340 -13.9202 -13.9054 -13.8762 -13.8307 -13.8126 -13.6184
 -13.6036  -6.6202  -6.1449  -6.0493  -5.9855  -5.8969  -5.8840  -5.7954
  -5.7642  -5.7193  -5.7089  -5.6532  -5.6290  -5.5785  -5.5016  -5.4599
  -5.4316  -5.4029  -5.3872  -5.3677  -5.3375  -5.2597  -5.2451  -5.2238
  -5.2092  -5.1640  -5.1302  -5.1015  -5.0872  -5.0505  -5.0325  -4.9937
  -4.9585  -4.9330  -4.9035  -4.8854  -4.8324  -4.7782  -4.7586  -4.7205
  -4.6845  -4.6727  -4.6489  -4.6118  -4.5569  -4.5262  -4.4963  -4.4774
  -4.4515  -4.3736  -3.4097  -3.2900  -3.2095  -3.1319  -3.0518  -3.0072
  -2.9527  -2.8520  -2.8139  -2.7693  -2.7466  -2.7242  -2.7137  -2.6158
  -2.5918  -2.5217  -2.5079  -2.4641  -2.4465  -2.3861  -2.3524  -2.3334
  -2.2810  -2.2531  -2.2168  -2.1953  -2.1549  -2.1338  -2.0650  -2.0587
  -2.0150  -1.9916  -1.9736  -1.9586  -1.9101  -1.8926  -1.8549  -1.8386
  -1.8198  -1.7817  -1.7493  -1.7381  -1.7200  -1.6685  -1.6431  -1.6134
  -1.5779  -1.5526  -1.5332  -1.4950  -1.4778  -1.4329  -1.4031  -1.3992
  -1.3578  -1.3329  -1.3240  -1.2798  -1.2570  -1.2128  -1.1610  -1.1323
  -1.1041  -1.0600  -1.0302  -1.0026  -0.9508  -0.8752  -0.8356  -0.8007
  -0.7837  -0.7459  -0.6968  -0.6433  -0.5955  -0.5772  -0.5124  -0.4739
  -0.4243  -0.3591  -0.3364  -0.2992  -0.2686  -0.2425  -0.2201  -0.1459
  -0.0870  -0.0571  -0.0397  -0.0327  -0.0205   0.0287   0.0468   0.0523
   0.0616   0.0862   0.1098   0.1216   0.1498   0.1792   0.1952   0.2135
   0.2282   0.2489   0.2505   0.2861   0.2917   0.3215   0.3371   0.3482
   0.3601   0.3935   0.4052   0.4184   0.4311   0.4518   0.4664   0.4889
   0.5066   0.5158   0.5336   0.5483   0.5688   0.5799   0.5957   0.6039
   0.6203   0.6300   0.6530   0.6600   0.6729   0.6889   0.7025   0.7146
   0.7361   0.7473   0.7550   0.7732   0.7870   0.8060   0.8249   0.8415
   0.8499   0.8668   0.8878   0.9130   0.9216   0.9361   0.9609   0.9985
   1.0051   1.0264   1.0574   1.0920   1.1116   1.1469   1.1723   1.1848
   1.2263   1.2456   1.2536   1.2783   1.2920   1.3290   1.3625   1.3885
   1.4094   1.4242   1.4688   1.5017   1.5500   1.5840   1.6523   1.7075
   1.7558   1.7965   1.8587   1.9364   1.9523   2.0011   2.0893   2.2438
     eigenvalues at k+q:
 -36.1125 -36.0519 -36.0507 -35.9317 -35.6623 -35.5876 -35.4934 -35.4918
 -35.4642 -35.4120 -35.3869 -35.3642 -35.2876 -18.1529 -18.0563 -18.0063
 -17.9870 -17.9282 -17.8793 -17.8392 -17.8024 -17.7583 -17.7291 -17.7054
 -17.6851 -17.6677 -17.6239 -17.6130 -17.5745 -17.5459 -17.5282 -17.5213
 -17.4881 -17.4583 -17.4386 -17.4028 -17.3822 -17.3530 -17.2990 -17.2851
 -17.2549 -17.2410 -17.2207 -17.2013 -17.1761 -17.1500 -17.1320 -17.1119
 -17.1030 -17.0837 -17.0403 -17.0310 -16.9984 -16.9766 -16.9590 -16.9512
 -16.9351 -16.9169 -16.9057 -16.9007 -16.8881 -16.8545 -16.8364 -16.8329
 -16.7964 -16.7899 -16.7726 -16.7466 -16.7241 -16.7129 -16.7002 -16.6702
 -16.6504 -16.6446 -16.6325 -16.6230 -16.6077 -16.5950 -16.5828 -16.5770
 -16.5561 -16.5488 -16.5221 -16.5160 -16.5041 -16.4911 -16.4853 -16.4737
 -16.4647 -16.4579 -16.4485 -16.4339 -16.4208 -16.4149 -16.3959 -16.3868
 -16.3552 -16.3361 -16.2704 -16.0373 -15.9415 -15.9096 -15.8890 -15.4633
 -15.2866 -15.1436 -15.0077 -14.9637 -14.8129 -14.7579 -14.7117 -14.6091
 -14.5247 -14.4710 -14.4446 -14.3610 -14.2773 -14.1679 -14.1104 -14.0854
 -14.0509 -13.9320 -13.9233 -13.9020 -13.8792 -13.8273 -13.8104 -13.6151
 -13.5984  -6.6052  -6.1245  -6.0431  -5.9846  -5.8946  -5.8837  -5.7968
  -5.7651  -5.7199  -5.7094  -5.6532  -5.6280  -5.5813  -5.5029  -5.4613
  -5.4292  -5.4043  -5.3878  -5.3689  -5.3361  -5.2634  -5.2479  -5.2169
  -5.2065  -5.1653  -5.1312  -5.1020  -5.0868  -5.0519  -5.0339  -4.9947
  -4.9582  -4.9336  -4.9010  -4.8874  -4.8466  -4.7783  -4.7656  -4.7242
  -4.6952  -4.6814  -4.6486  -4.6103  -4.5717  -4.5264  -4.4999  -4.4844
  -4.4537  -4.3799  -3.3889  -3.2740  -3.1989  -3.1299  -3.0548  -3.0053
  -2.9545  -2.8584  -2.8188  -2.7705  -2.7479  -2.7270  -2.7101  -2.6157
  -2.5932  -2.5229  -2.5047  -2.4696  -2.4509  -2.3926  -2.3536  -2.3333
  -2.2806  -2.2506  -2.2171  -2.1962  -2.1494  -2.1319  -2.0643  -2.0552
  -2.0089  -1.9920  -1.9742  -1.9556  -1.9095  -1.8896  -1.8509  -1.8383
  -1.8164  -1.7779  -1.7477  -1.7394  -1.7211  -1.6663  -1.6429  -1.6137
  -1.5774  -1.5539  -1.5337  -1.4948  -1.4768  -1.4352  -1.4052  -1.3990
  -1.3605  -1.3331  -1.3271  -1.2847  -1.2589  -1.2170  -1.1672  -1.1364
  -1.1119  -1.0616  -1.0303  -1.0045  -0.9502  -0.8708  -0.8306  -0.7992
  -0.7777  -0.7416  -0.6927  -0.6478  -0.5975  -0.5770  -0.5119  -0.4741
  -0.4180  -0.3576  -0.3316  -0.3066  -0.2704  -0.2438  -0.2206  -0.1449
  -0.0880  -0.0573  -0.0386  -0.0311  -0.0188   0.0261   0.0452   0.0521
   0.0620   0.0846   0.1078   0.1212   0.1525   0.1768   0.1958   0.2100
   0.2263   0.2474   0.2522   0.2817   0.2929   0.3213   0.3369   0.3479
   0.3619   0.3929   0.4052   0.4198   0.4336   0.4500   0.4655   0.4868
   0.5063   0.5163   0.5344   0.5515   0.5683   0.5779   0.5949   0.6042
   0.6215   0.6327   0.6525   0.6615   0.6730   0.6894   0.7036   0.7152
   0.7345   0.7441   0.7555   0.7731   0.7894   0.8081   0.8281   0.8406
   0.8539   0.8682   0.8900   0.9121   0.9229   0.9354   0.9627   1.0000
   1.0061   1.0271   1.0579   1.0929   1.1166   1.1498   1.1756   1.1845
   1.2274   1.2466   1.2571   1.2831   1.2917   1.3300   1.3646   1.3893
   1.4139   1.4254   1.4687   1.5056   1.5587   1.5885   1.6514   1.7070
   1.7568   1.7976   1.8555   1.9291   1.9461   1.9961   2.0841   2.2407
     cgsolve_all iterations  76    anorm=    0.71E-07
     cgsolve_all iterations  75    anorm=    0.72E-07
     cgsolve_all iterations  72    anorm=    0.70E-07
     compute_u_kq: q = (    0.0000,   -0.0398,    0.0000)
     Rotating WFCS
     ethr =  1.00E-14,  avg # of iterations = 23.0
     eigenvalues at k:
 -36.1125 -36.0519 -36.0507 -35.9318 -35.6623 -35.5876 -35.4934 -35.4918
 -35.4642 -35.4120 -35.3870 -35.3642 -35.2876 -18.1525 -18.0557 -18.0059
 -17.9830 -17.9258 -17.8809 -17.8389 -17.8033 -17.7615 -17.7296 -17.7066
 -17.6867 -17.6683 -17.6241 -17.6141 -17.5729 -17.5480 -17.5309 -17.5220
 -17.4866 -17.4577 -17.4364 -17.4026 -17.3819 -17.3525 -17.2978 -17.2849
 -17.2543 -17.2414 -17.2211 -17.2003 -17.1742 -17.1497 -17.1290 -17.1118
 -17.0996 -17.0813 -17.0395 -17.0309 -16.9980 -16.9755 -16.9602 -16.9489
 -16.9344 -16.9149 -16.9044 -16.8984 -16.8858 -16.8539 -16.8351 -16.8293
 -16.7954 -16.7907 -16.7767 -16.7470 -16.7260 -16.7130 -16.7006 -16.6721
 -16.6510 -16.6447 -16.6350 -16.6253 -16.6093 -16.5961 -16.5867 -16.5801
 -16.5579 -16.5489 -16.5231 -16.5159 -16.5051 -16.4914 -16.4872 -16.4745
 -16.4648 -16.4598 -16.4513 -16.4363 -16.4250 -16.4201 -16.4009 -16.3923
 -16.3543 -16.3426 -16.2705 -16.0330 -15.9278 -15.9060 -15.8760 -15.4635
 -15.2865 -15.1454 -15.0085 -14.9676 -14.8136 -14.7606 -14.7074 -14.6003
 -14.5230 -14.4783 -14.4445 -14.3623 -14.2746 -14.1584 -14.1094 -14.0829
 -14.0489 -13.9340 -13.9202 -13.9054 -13.8762 -13.8307 -13.8126 -13.6184
 -13.6036  -6.6202  -6.1449  -6.0493  -5.9855  -5.8969  -5.8840  -5.7954
  -5.7642  -5.7193  -5.7089  -5.6532  -5.6290  -5.5785  -5.5016  -5.4599
  -5.4316  -5.4029  -5.3872  -5.3677  -5.3375  -5.2597  -5.2451  -5.2238
  -5.2092  -5.1640  -5.1302  -5.1015  -5.0872  -5.0505  -5.0325  -4.9937
  -4.9585  -4.9330  -4.9035  -4.8854  -4.8324  -4.7782  -4.7586  -4.7205
  -4.6845  -4.6727  -4.6489  -4.6118  -4.5569  -4.5262  -4.4963  -4.4774
  -4.4515  -4.3736  -3.4097  -3.2900  -3.2095  -3.1319  -3.0518  -3.0072
  -2.9527  -2.8520  -2.8139  -2.7693  -2.7466  -2.7242  -2.7137  -2.6158
  -2.5918  -2.5217  -2.5079  -2.4641  -2.4465  -2.3861  -2.3524  -2.3334
  -2.2810  -2.2531  -2.2168  -2.1953  -2.1549  -2.1338  -2.0650  -2.0587
  -2.0150  -1.9916  -1.9736  -1.9586  -1.9101  -1.8926  -1.8549  -1.8386
  -1.8198  -1.7817  -1.7493  -1.7381  -1.7200  -1.6685  -1.6431  -1.6134
  -1.5779  -1.5526  -1.5332  -1.4950  -1.4778  -1.4329  -1.4031  -1.3992
  -1.3578  -1.3329  -1.3240  -1.2798  -1.2570  -1.2128  -1.1610  -1.1323
  -1.1041  -1.0600  -1.0302  -1.0026  -0.9508  -0.8752  -0.8356  -0.8007
  -0.7837  -0.7459  -0.6968  -0.6433  -0.5955  -0.5772  -0.5124  -0.4739
  -0.4243  -0.3591  -0.3364  -0.2992  -0.2686  -0.2425  -0.2201  -0.1459
  -0.0870  -0.0571  -0.0397  -0.0327  -0.0205   0.0287   0.0468   0.0523
   0.0616   0.0862   0.1098   0.1216   0.1498   0.1792   0.1952   0.2135
   0.2282   0.2489   0.2505   0.2861   0.2917   0.3215   0.3371   0.3482
   0.3601   0.3935   0.4052   0.4184   0.4311   0.4518   0.4664   0.4889
   0.5066   0.5158   0.5336   0.5483   0.5688   0.5799   0.5957   0.6039
   0.6203   0.6300   0.6530   0.6600   0.6729   0.6889   0.7025   0.7146
   0.7361   0.7473   0.7550   0.7732   0.7870   0.8060   0.8249   0.8415
   0.8499   0.8668   0.8878   0.9130   0.9216   0.9361   0.9609   0.9985
   1.0051   1.0264   1.0574   1.0920   1.1116   1.1469   1.1723   1.1848
   1.2263   1.2456   1.2536   1.2783   1.2920   1.3290   1.3625   1.3885
   1.4094   1.4242   1.4688   1.5017   1.5500   1.5840   1.6523   1.7075
   1.7558   1.7965   1.8587   1.9364   1.9523   2.0011   2.0893   2.2438
     eigenvalues at k+q:
 -36.1125 -36.0519 -36.0507 -35.9317 -35.6623 -35.5876 -35.4934 -35.4918
 -35.4642 -35.4119 -35.3870 -35.3642 -35.2876 -18.1521 -18.0549 -18.0055
 -17.9786 -17.9234 -17.8825 -17.8386 -17.8042 -17.7649 -17.7302 -17.7081
 -17.6880 -17.6687 -17.6251 -17.6145 -17.5715 -17.5500 -17.5338 -17.5224
 -17.4849 -17.4570 -17.4345 -17.4024 -17.3818 -17.3519 -17.2970 -17.2845
 -17.2539 -17.2417 -17.2217 -17.1988 -17.1722 -17.1495 -17.1264 -17.1109
 -17.0958 -17.0788 -17.0394 -17.0307 -16.9979 -16.9747 -16.9618 -16.9467
 -16.9337 -16.9130 -16.9026 -16.8965 -16.8829 -16.8536 -16.8345 -16.8257
 -16.7954 -16.7916 -16.7797 -16.7464 -16.7282 -16.7123 -16.7012 -16.6736
 -16.6516 -16.6454 -16.6381 -16.6276 -16.6106 -16.5975 -16.5906 -16.5824
 -16.5601 -16.5485 -16.5243 -16.5163 -16.5057 -16.4921 -16.4888 -16.4754
 -16.4664 -16.4612 -16.4543 -16.4388 -16.4293 -16.4251 -16.4063 -16.3963
 -16.3536 -16.3472 -16.2706 -16.0290 -15.9182 -15.9003 -15.8621 -15.4637
 -15.2864 -15.1472 -15.0091 -14.9714 -14.8142 -14.7632 -14.7024 -14.5913
 -14.5216 -14.4859 -14.4443 -14.3648 -14.2719 -14.1478 -14.1084 -14.0795
 -14.0468 -13.9376 -13.9190 -13.9076 -13.8714 -13.8345 -13.8143 -13.6233
 -13.6078  -6.6348  -6.1655  -6.0545  -5.9863  -5.8987  -5.8842  -5.7940
  -5.7633  -5.7189  -5.7082  -5.6532  -5.6299  -5.5759  -5.5004  -5.4585
  -5.4340  -5.4015  -5.3868  -5.3666  -5.3393  -5.2605  -5.2389  -5.2307
  -5.2115  -5.1630  -5.1295  -5.1010  -5.0878  -5.0493  -5.0312  -4.9926
  -4.9593  -4.9318  -4.9062  -4.8840  -4.8204  -4.7784  -4.7537  -4.7182
  -4.6844  -4.6513  -4.6467  -4.6128  -4.5432  -4.5258  -4.4937  -4.4682
  -4.4450  -4.3673  -3.4321  -3.3098  -3.2173  -3.1337  -3.0488  -3.0087
  -2.9508  -2.8453  -2.8090  -2.7691  -2.7463  -2.7224  -2.7153  -2.6146
  -2.5898  -2.5216  -2.5114  -2.4582  -2.4418  -2.3797  -2.3510  -2.3339
  -2.2815  -2.2552  -2.2166  -2.1948  -2.1613  -2.1350  -2.0683  -2.0614
  -2.0206  -1.9904  -1.9729  -1.9612  -1.9103  -1.8965  -1.8591  -1.8423
  -1.8192  -1.7846  -1.7512  -1.7377  -1.7179  -1.6706  -1.6432  -1.6131
  -1.5789  -1.5517  -1.5324  -1.4963  -1.4786  -1.4305  -1.4022  -1.3980
  -1.3552  -1.3318  -1.3212  -1.2749  -1.2555  -1.2089  -1.1555  -1.1286
  -1.0957  -1.0579  -1.0292  -1.0006  -0.9510  -0.8799  -0.8422  -0.8019
  -0.7898  -0.7488  -0.7012  -0.6401  -0.5936  -0.5767  -0.5141  -0.4742
  -0.4279  -0.3612  -0.3419  -0.2908  -0.2667  -0.2412  -0.2191  -0.1469
  -0.0875  -0.0566  -0.0414  -0.0343  -0.0220   0.0305   0.0472   0.0535
   0.0621   0.0881   0.1121   0.1222   0.1469   0.1806   0.1953   0.2166
   0.2300   0.2468   0.2529   0.2853   0.2965   0.3222   0.3361   0.3491
   0.3586   0.3941   0.4052   0.4175   0.4285   0.4538   0.4673   0.4911
   0.5068   0.5156   0.5324   0.5447   0.5690   0.5818   0.5961   0.6038
   0.6190   0.6272   0.6531   0.6586   0.6725   0.6882   0.7014   0.7143
   0.7367   0.7483   0.7572   0.7743   0.7849   0.8038   0.8219   0.8425
   0.8465   0.8657   0.8864   0.9129   0.9211   0.9371   0.9589   0.9969
   1.0042   1.0255   1.0562   1.0884   1.1088   1.1435   1.1695   1.1851
   1.2248   1.2439   1.2506   1.2743   1.2922   1.3282   1.3603   1.3878
   1.4046   1.4228   1.4689   1.4983   1.5419   1.5796   1.6534   1.7082
   1.7552   1.7957   1.8614   1.9430   1.9577   2.0064   2.0935   2.2464
     cgsolve_all iterations  76    anorm=    0.71E-07
     cgsolve_all iterations  75    anorm=    0.72E-07
     cgsolve_all iterations  72    anorm=    0.71E-07
     compute_u_kq: q = (    0.0000,    0.0000,    0.0398)
     Rotating WFCS
     ethr =  1.00E-14,  avg # of iterations = 23.0
     eigenvalues at k:
 -36.1125 -36.0519 -36.0507 -35.9318 -35.6623 -35.5876 -35.4934 -35.4918
 -35.4642 -35.4120 -35.3870 -35.3642 -35.2876 -18.1525 -18.0557 -18.0059
 -17.9830 -17.9258 -17.8809 -17.8389 -17.8033 -17.7615 -17.7296 -17.7066
 -17.6867 -17.6683 -17.6241 -17.6141 -17.5729 -17.5480 -17.5309 -17.5220
 -17.4866 -17.4577 -17.4364 -17.4026 -17.3819 -17.3525 -17.2978 -17.2849
 -17.2543 -17.2414 -17.2211 -17.2003 -17.1742 -17.1497 -17.1290 -17.1118
 -17.0996 -17.0813 -17.0395 -17.0309 -16.9980 -16.9755 -16.9602 -16.9489
 -16.9344 -16.9149 -16.9044 -16.8984 -16.8858 -16.8539 -16.8351 -16.8293
 -16.7954 -16.7907 -16.7767 -16.7470 -16.7260 -16.7130 -16.7006 -16.6721
 -16.6510 -16.6447 -16.6350 -16.6253 -16.6093 -16.5961 -16.5867 -16.5801
 -16.5579 -16.5489 -16.5231 -16.5159 -16.5051 -16.4914 -16.4872 -16.4745
 -16.4648 -16.4598 -16.4513 -16.4363 -16.4250 -16.4201 -16.4009 -16.3923
 -16.3543 -16.3426 -16.2705 -16.0330 -15.9278 -15.9060 -15.8760 -15.4635
 -15.2865 -15.1454 -15.0085 -14.9676 -14.8136 -14.7606 -14.7074 -14.6003
 -14.5230 -14.4783 -14.4445 -14.3623 -14.2746 -14.1584 -14.1094 -14.0829
 -14.0489 -13.9340 -13.9202 -13.9054 -13.8762 -13.8307 -13.8126 -13.6184
 -13.6036  -6.6202  -6.1449  -6.0493  -5.9855  -5.8969  -5.8840  -5.7954
  -5.7642  -5.7193  -5.7089  -5.6532  -5.6290  -5.5785  -5.5016  -5.4599
  -5.4316  -5.4029  -5.3872  -5.3677  -5.3375  -5.2597  -5.2451  -5.2238
  -5.2092  -5.1640  -5.1302  -5.1015  -5.0872  -5.0505  -5.0325  -4.9937
  -4.9585  -4.9330  -4.9035  -4.8854  -4.8324  -4.7782  -4.7586  -4.7205
  -4.6845  -4.6727  -4.6489  -4.6118  -4.5569  -4.5262  -4.4963  -4.4774
  -4.4515  -4.3736  -3.4097  -3.2900  -3.2095  -3.1319  -3.0518  -3.0072
  -2.9527  -2.8520  -2.8139  -2.7693  -2.7466  -2.7242  -2.7137  -2.6158
  -2.5918  -2.5217  -2.5079  -2.4641  -2.4465  -2.3861  -2.3524  -2.3334
  -2.2810  -2.2531  -2.2168  -2.1953  -2.1549  -2.1338  -2.0650  -2.0587
  -2.0150  -1.9916  -1.9736  -1.9586  -1.9101  -1.8926  -1.8549  -1.8386
  -1.8198  -1.7817  -1.7493  -1.7381  -1.7200  -1.6685  -1.6431  -1.6134
  -1.5779  -1.5526  -1.5332  -1.4950  -1.4778  -1.4329  -1.4031  -1.3992
  -1.3578  -1.3329  -1.3240  -1.2798  -1.2570  -1.2128  -1.1610  -1.1323
  -1.1041  -1.0600  -1.0302  -1.0026  -0.9508  -0.8752  -0.8356  -0.8007
  -0.7837  -0.7459  -0.6968  -0.6433  -0.5955  -0.5772  -0.5124  -0.4739
  -0.4243  -0.3591  -0.3364  -0.2992  -0.2686  -0.2425  -0.2201  -0.1459
  -0.0870  -0.0571  -0.0397  -0.0327  -0.0205   0.0287   0.0468   0.0523
   0.0616   0.0862   0.1098   0.1216   0.1498   0.1792   0.1952   0.2135
   0.2282   0.2489   0.2505   0.2861   0.2917   0.3215   0.3371   0.3482
   0.3601   0.3935   0.4052   0.4184   0.4311   0.4518   0.4664   0.4889
   0.5066   0.5158   0.5336   0.5483   0.5688   0.5799   0.5957   0.6039
   0.6203   0.6300   0.6530   0.6600   0.6729   0.6889   0.7025   0.7146
   0.7361   0.7473   0.7550   0.7732   0.7870   0.8060   0.8249   0.8415
   0.8499   0.8668   0.8878   0.9130   0.9216   0.9361   0.9609   0.9985
   1.0051   1.0264   1.0574   1.0920   1.1116   1.1469   1.1723   1.1848
   1.2263   1.2456   1.2536   1.2783   1.2920   1.3290   1.3625   1.3885
   1.4094   1.4242   1.4688   1.5017   1.5500   1.5840   1.6523   1.7075
   1.7558   1.7965   1.8587   1.9364   1.9523   2.0011   2.0893   2.2438
     eigenvalues at k+q:
 -36.1125 -36.0519 -36.0507 -35.9317 -35.6623 -35.5876 -35.4934 -35.4918
 -35.4642 -35.4120 -35.3870 -35.3642 -35.2876 -18.1525 -18.0557 -18.0059
 -17.9830 -17.9258 -17.8809 -17.8389 -17.8034 -17.7617 -17.7297 -17.7061
 -17.6869 -17.6683 -17.6240 -17.6141 -17.5729 -17.5478 -17.5313 -17.5218
 -17.4867 -17.4579 -17.4361 -17.4021 -17.3823 -17.3528 -17.2979 -17.2845
 -17.2552 -17.2419 -17.2195 -17.2009 -17.1740 -17.1491 -17.1289 -17.1124
 -17.0990 -17.0821 -17.0399 -17.0314 -16.9969 -16.9749 -16.9609 -16.9497
 -16.9332 -16.9164 -16.9042 -16.8979 -16.8853 -16.8541 -16.8347 -16.8301
 -16.7944 -16.7916 -16.7766 -16.7471 -16.7257 -16.7118 -16.7013 -16.6728
 -16.6506 -16.6452 -16.6354 -16.6247 -16.6092 -16.5957 -16.5866 -16.5797
 -16.5585 -16.5490 -16.5230 -16.5157 -16.5051 -16.4914 -16.4873 -16.4747
 -16.4647 -16.4596 -16.4514 -16.4363 -16.4250 -16.4201 -16.4009 -16.3923
 -16.3543 -16.3426 -16.2705 -16.0330 -15.9278 -15.9060 -15.8760 -15.4635
 -15.2865 -15.1454 -15.0085 -14.9676 -14.8136 -14.7606 -14.7074 -14.6003
 -14.5230 -14.4782 -14.4445 -14.3623 -14.2746 -14.1584 -14.1094 -14.0829
 -14.0489 -13.9341 -13.9202 -13.9054 -13.8761 -13.8306 -13.8127 -13.6184
 -13.6035  -6.6202  -6.1449  -6.0494  -5.9855  -5.8969  -5.8841  -5.7954
  -5.7642  -5.7192  -5.7089  -5.6532  -5.6290  -5.5785  -5.5016  -5.4599
  -5.4316  -5.4030  -5.3872  -5.3678  -5.3374  -5.2598  -5.2450  -5.2239
  -5.2092  -5.1639  -5.1301  -5.1015  -5.0873  -5.0505  -5.0326  -4.9932
  -4.9589  -4.9329  -4.9034  -4.8853  -4.8325  -4.7782  -4.7586  -4.7205
  -4.6843  -4.6728  -4.6491  -4.6117  -4.5568  -4.5262  -4.4963  -4.4774
  -4.4515  -4.3736  -3.4097  -3.2899  -3.2095  -3.1319  -3.0517  -3.0073
  -2.9525  -2.8520  -2.8142  -2.7689  -2.7466  -2.7251  -2.7129  -2.6172
  -2.5908  -2.5220  -2.5065  -2.4647  -2.4472  -2.3855  -2.3530  -2.3330
  -2.2811  -2.2531  -2.2181  -2.1930  -2.1555  -2.1339  -2.0657  -2.0583
  -2.0156  -1.9905  -1.9727  -1.9593  -1.9095  -1.8953  -1.8542  -1.8375
  -1.8188  -1.7822  -1.7484  -1.7375  -1.7213  -1.6689  -1.6445  -1.6128
  -1.5804  -1.5508  -1.5331  -1.4973  -1.4741  -1.4323  -1.4051  -1.3957
  -1.3572  -1.3339  -1.3268  -1.2807  -1.2550  -1.2137  -1.1622  -1.1309
  -1.1028  -1.0609  -1.0304  -1.0037  -0.9488  -0.8752  -0.8359  -0.8006
  -0.7840  -0.7459  -0.6970  -0.6431  -0.5957  -0.5771  -0.5126  -0.4739
  -0.4244  -0.3590  -0.3367  -0.2992  -0.2686  -0.2421  -0.2204  -0.1459
  -0.0876  -0.0570  -0.0400  -0.0321  -0.0206   0.0300   0.0453   0.0512
   0.0618   0.0854   0.1103   0.1222   0.1501   0.1800   0.1957   0.2120
   0.2279   0.2476   0.2530   0.2846   0.2935   0.3215   0.3376   0.3472
   0.3612   0.3912   0.4045   0.4185   0.4328   0.4524   0.4671   0.4879
   0.5058   0.5177   0.5332   0.5484   0.5698   0.5799   0.5946   0.6041
   0.6184   0.6293   0.6539   0.6608   0.6733   0.6895   0.7021   0.7149
   0.7359   0.7488   0.7539   0.7725   0.7874   0.8056   0.8247   0.8413
   0.8496   0.8668   0.8888   0.9124   0.9211   0.9369   0.9609   0.9995
   1.0052   1.0252   1.0572   1.0926   1.1112   1.1473   1.1713   1.1851
   1.2260   1.2465   1.2533   1.2784   1.2922   1.3287   1.3626   1.3885
   1.4094   1.4241   1.4688   1.5017   1.5499   1.5840   1.6523   1.7075
   1.7558   1.7965   1.8587   1.9364   1.9523   2.0011   2.0893   2.2438
     cgsolve_all iterations  76    anorm=    0.72E-07
     cgsolve_all iterations  75    anorm=    0.71E-07
     cgsolve_all iterations  72    anorm=    0.71E-07
     compute_u_kq: q = (    0.0000,    0.0000,   -0.0398)
     Rotating WFCS
     ethr =  1.00E-14,  avg # of iterations = 23.0
     eigenvalues at k:
 -36.1125 -36.0519 -36.0507 -35.9318 -35.6623 -35.5876 -35.4934 -35.4918
 -35.4642 -35.4120 -35.3870 -35.3642 -35.2876 -18.1525 -18.0557 -18.0059
 -17.9830 -17.9258 -17.8809 -17.8389 -17.8033 -17.7615 -17.7296 -17.7066
 -17.6867 -17.6683 -17.6241 -17.6141 -17.5729 -17.5480 -17.5309 -17.5220
 -17.4866 -17.4577 -17.4364 -17.4026 -17.3819 -17.3525 -17.2978 -17.2849
 -17.2543 -17.2414 -17.2211 -17.2003 -17.1742 -17.1497 -17.1290 -17.1118
 -17.0996 -17.0813 -17.0395 -17.0309 -16.9980 -16.9755 -16.9602 -16.9489
 -16.9344 -16.9149 -16.9044 -16.8984 -16.8858 -16.8539 -16.8351 -16.8293
 -16.7954 -16.7907 -16.7767 -16.7470 -16.7260 -16.7130 -16.7006 -16.6721
 -16.6510 -16.6447 -16.6350 -16.6253 -16.6093 -16.5961 -16.5867 -16.5801
 -16.5579 -16.5489 -16.5231 -16.5159 -16.5051 -16.4914 -16.4872 -16.4745
 -16.4648 -16.4598 -16.4513 -16.4363 -16.4250 -16.4201 -16.4009 -16.3923
 -16.3543 -16.3426 -16.2705 -16.0330 -15.9278 -15.9060 -15.8760 -15.4635
 -15.2865 -15.1454 -15.0085 -14.9676 -14.8136 -14.7606 -14.7074 -14.6003
 -14.5230 -14.4783 -14.4445 -14.3623 -14.2746 -14.1584 -14.1094 -14.0829
 -14.0489 -13.9340 -13.9202 -13.9054 -13.8762 -13.8307 -13.8126 -13.6184
 -13.6036  -6.6202  -6.1449  -6.0493  -5.9855  -5.8969  -5.8840  -5.7954
  -5.7642  -5.7193  -5.7089  -5.6532  -5.6290  -5.5785  -5.5016  -5.4599
  -5.4316  -5.4029  -5.3872  -5.3677  -5.3375  -5.2597  -5.2451  -5.2238
  -5.2092  -5.1640  -5.1302  -5.1015  -5.0872  -5.0505  -5.0325  -4.9937
  -4.9585  -4.9330  -4.9035  -4.8854  -4.8324  -4.7782  -4.7586  -4.7205
  -4.6845  -4.6727  -4.6489  -4.6118  -4.5569  -4.5262  -4.4963  -4.4774
  -4.4515  -4.3736  -3.4097  -3.2900  -3.2095  -3.1319  -3.0518  -3.0072
  -2.9527  -2.8520  -2.8139  -2.7693  -2.7466  -2.7242  -2.7137  -2.6158
  -2.5918  -2.5217  -2.5079  -2.4641  -2.4465  -2.3861  -2.3524  -2.3334
  -2.2810  -2.2531  -2.2168  -2.1953  -2.1549  -2.1338  -2.0650  -2.0587
  -2.0150  -1.9916  -1.9736  -1.9586  -1.9101  -1.8926  -1.8549  -1.8386
  -1.8198  -1.7817  -1.7493  -1.7381  -1.7200  -1.6685  -1.6431  -1.6134
  -1.5779  -1.5526  -1.5332  -1.4950  -1.4778  -1.4329  -1.4031  -1.3992
  -1.3578  -1.3329  -1.3240  -1.2798  -1.2570  -1.2128  -1.1610  -1.1323
  -1.1041  -1.0600  -1.0302  -1.0026  -0.9508  -0.8752  -0.8356  -0.8007
  -0.7837  -0.7459  -0.6968  -0.6433  -0.5955  -0.5772  -0.5124  -0.4739
  -0.4243  -0.3591  -0.3364  -0.2992  -0.2686  -0.2425  -0.2201  -0.1459
  -0.0870  -0.0571  -0.0397  -0.0327  -0.0205   0.0287   0.0468   0.0523
   0.0616   0.0862   0.1098   0.1216   0.1498   0.1792   0.1952   0.2135
   0.2282   0.2489   0.2505   0.2861   0.2917   0.3215   0.3371   0.3482
   0.3601   0.3935   0.4052   0.4184   0.4311   0.4518   0.4664   0.4889
   0.5066   0.5158   0.5336   0.5483   0.5688   0.5799   0.5957   0.6039
   0.6203   0.6300   0.6530   0.6600   0.6729   0.6889   0.7025   0.7146
   0.7361   0.7473   0.7550   0.7732   0.7870   0.8060   0.8249   0.8415
   0.8499   0.8668   0.8878   0.9130   0.9216   0.9361   0.9609   0.9985
   1.0051   1.0264   1.0574   1.0920   1.1116   1.1469   1.1723   1.1848
   1.2263   1.2456   1.2536   1.2783   1.2920   1.3290   1.3625   1.3885
   1.4094   1.4242   1.4688   1.5017   1.5500   1.5840   1.6523   1.7075
   1.7558   1.7965   1.8587   1.9364   1.9523   2.0011   2.0893   2.2438
     eigenvalues at k+q:
 -36.1125 -36.0519 -36.0507 -35.9317 -35.6623 -35.5876 -35.4934 -35.4918
 -35.4642 -35.4120 -35.3870 -35.3642 -35.2876 -18.1525 -18.0557 -18.0058
 -17.9830 -17.9259 -17.8809 -17.8389 -17.8033 -17.7614 -17.7294 -17.7072
 -17.6866 -17.6682 -17.6241 -17.6142 -17.5729 -17.5479 -17.5308 -17.5221
 -17.4866 -17.4575 -17.4367 -17.4032 -17.3814 -17.3524 -17.2978 -17.2848
 -17.2538 -17.2410 -17.2226 -17.1998 -17.1742 -17.1505 -17.1290 -17.1113
 -17.1003 -17.0802 -17.0393 -17.0308 -16.9991 -16.9759 -16.9592 -16.9483
 -16.9360 -16.9137 -16.9044 -16.8987 -16.8860 -16.8536 -16.8361 -16.8282
 -16.7963 -16.7897 -16.7767 -16.7470 -16.7267 -16.7140 -16.6998 -16.6712
 -16.6516 -16.6447 -16.6341 -16.6254 -16.6092 -16.5966 -16.5868 -16.5806
 -16.5573 -16.5487 -16.5233 -16.5161 -16.5051 -16.4914 -16.4872 -16.4744
 -16.4650 -16.4597 -16.4512 -16.4363 -16.4250 -16.4202 -16.4009 -16.3923
 -16.3543 -16.3426 -16.2706 -16.0330 -15.9278 -15.9060 -15.8760 -15.4635
 -15.2865 -15.1454 -15.0085 -14.9676 -14.8136 -14.7606 -14.7074 -14.6003
 -14.5230 -14.4782 -14.4445 -14.3623 -14.2746 -14.1584 -14.1094 -14.0828
 -14.0489 -13.9340 -13.9202 -13.9054 -13.8762 -13.8306 -13.8126 -13.6184
 -13.6035  -6.6202  -6.1449  -6.0493  -5.9855  -5.8969  -5.8840  -5.7954
  -5.7642  -5.7193  -5.7088  -5.6532  -5.6290  -5.5785  -5.5016  -5.4599
  -5.4316  -5.4029  -5.3873  -5.3676  -5.3377  -5.2597  -5.2451  -5.2238
  -5.2092  -5.1640  -5.1303  -5.1015  -5.0872  -5.0506  -5.0324  -4.9939
  -4.9581  -4.9331  -4.9035  -4.8854  -4.8322  -4.7784  -4.7585  -4.7205
  -4.6845  -4.6728  -4.6487  -4.6120  -4.5570  -4.5262  -4.4963  -4.4773
  -4.4514  -4.3736  -3.4097  -3.2900  -3.2094  -3.1319  -3.0519  -3.0071
  -2.9529  -2.8520  -2.8134  -2.7696  -2.7468  -2.7243  -2.7140  -2.6138
  -2.5931  -2.5213  -2.5094  -2.4635  -2.4459  -2.3868  -2.3519  -2.3341
  -2.2812  -2.2525  -2.2153  -2.1976  -2.1546  -2.1334  -2.0642  -2.0590
  -2.0151  -1.9925  -1.9742  -1.9579  -1.9107  -1.8901  -1.8560  -1.8397
  -1.8196  -1.7808  -1.7499  -1.7393  -1.7183  -1.6681  -1.6423  -1.6148
  -1.5750  -1.5551  -1.5333  -1.4920  -1.4812  -1.4341  -1.4039  -1.3995
  -1.3570  -1.3325  -1.3205  -1.2793  -1.2595  -1.2128  -1.1595  -1.1335
  -1.1049  -1.0593  -1.0298  -1.0017  -0.9535  -0.8746  -0.8353  -0.8008
  -0.7835  -0.7461  -0.6967  -0.6435  -0.5954  -0.5774  -0.5121  -0.4740
  -0.4243  -0.3591  -0.3363  -0.2991  -0.2685  -0.2431  -0.2196  -0.1458
  -0.0864  -0.0576  -0.0402  -0.0326  -0.0202   0.0272   0.0479   0.0533
   0.0627   0.0867   0.1076   0.1222   0.1490   0.1791   0.1947   0.2146
   0.2286   0.2468   0.2518   0.2874   0.2904   0.3218   0.3362   0.3490
   0.3593   0.3951   0.4047   0.4191   0.4307   0.4509   0.4661   0.4890
   0.5070   0.5151   0.5340   0.5480   0.5679   0.5799   0.5961   0.6043
   0.6225   0.6308   0.6514   0.6591   0.6733   0.6881   0.7027   0.7144
   0.7366   0.7456   0.7558   0.7733   0.7874   0.8065   0.8247   0.8422
   0.8504   0.8665   0.8870   0.9134   0.9219   0.9351   0.9609   0.9978
   1.0052   1.0274   1.0575   1.0915   1.1121   1.1466   1.1735   1.1844
   1.2263   1.2450   1.2538   1.2783   1.2918   1.3292   1.3624   1.3885
   1.4094   1.4242   1.4688   1.5017   1.5500   1.5840   1.6523   1.7075
   1.7558   1.7965   1.8587   1.9364   1.9523   2.0011   2.0893   2.2438
     cgsolve_all iterations  75    anorm=    0.72E-07
     cgsolve_all iterations  75    anorm=    0.70E-07
     cgsolve_all iterations  72    anorm=    0.71E-07

     k-point #    4 of     4      pool #  1    cpu time:   36899.3
     compute_u_kq: q = (    0.0000,    0.0000,    0.0000)
     Rotating WFCS
     ethr =  1.00E-14,  avg # of iterations =  5.0
     eigenvalues at k:
 -36.1125 -36.0519 -36.0507 -35.9318 -35.6623 -35.5876 -35.4934 -35.4918
 -35.4642 -35.4120 -35.3870 -35.3642 -35.2876 -18.1525 -18.0556 -18.0066
 -17.9822 -17.9258 -17.8810 -17.8389 -17.8035 -17.7621 -17.7280 -17.7078
 -17.6863 -17.6682 -17.6238 -17.6144 -17.5740 -17.5445 -17.5350 -17.5210
 -17.4859 -17.4572 -17.4360 -17.4039 -17.3815 -17.3539 -17.2983 -17.2795
 -17.2592 -17.2425 -17.2194 -17.2007 -17.1704 -17.1534 -17.1268 -17.1126
 -17.1018 -17.0771 -17.0402 -17.0360 -16.9967 -16.9722 -16.9570 -16.9506
 -16.9400 -16.9175 -16.9038 -16.8946 -16.8832 -16.8513 -16.8426 -16.8265
 -16.7976 -16.7866 -16.7757 -16.7482 -16.7299 -16.7134 -16.6979 -16.6699
 -16.6570 -16.6470 -16.6330 -16.6177 -16.6067 -16.5998 -16.5875 -16.5821
 -16.5575 -16.5480 -16.5237 -16.5165 -16.5035 -16.4923 -16.4878 -16.4753
 -16.4647 -16.4581 -16.4516 -16.4363 -16.4251 -16.4202 -16.4009 -16.3924
 -16.3543 -16.3425 -16.2706 -16.0330 -15.9278 -15.9059 -15.8760 -15.4635
 -15.2865 -15.1454 -15.0085 -14.9676 -14.8136 -14.7606 -14.7074 -14.6003
 -14.5230 -14.4783 -14.4445 -14.3623 -14.2746 -14.1584 -14.1094 -14.0829
 -14.0489 -13.9340 -13.9202 -13.9054 -13.8762 -13.8307 -13.8126 -13.6184
 -13.6036  -6.6202  -6.1449  -6.0493  -5.9855  -5.8969  -5.8840  -5.7953
  -5.7643  -5.7194  -5.7088  -5.6532  -5.6289  -5.5785  -5.5017  -5.4599
  -5.4316  -5.4030  -5.3874  -5.3675  -5.3376  -5.2601  -5.2446  -5.2237
  -5.2094  -5.1643  -5.1298  -5.1017  -5.0875  -5.0511  -5.0319  -4.9914
  -4.9607  -4.9330  -4.9033  -4.8852  -4.8316  -4.7790  -4.7586  -4.7211
  -4.6829  -4.6734  -4.6497  -4.6119  -4.5567  -4.5261  -4.4962  -4.4771
  -4.4517  -4.3736  -3.4097  -3.2899  -3.2097  -3.1318  -3.0516  -3.0078
  -2.9528  -2.8524  -2.8110  -2.7646  -2.7513  -2.7325  -2.7093  -2.6098
  -2.5948  -2.5215  -2.5091  -2.4626  -2.4465  -2.3871  -2.3523  -2.3369
  -2.2847  -2.2480  -2.2167  -2.1932  -2.1557  -2.1311  -2.0648  -2.0585
  -2.0231  -1.9894  -1.9730  -1.9581  -1.9137  -1.8950  -1.8532  -1.8388
  -1.8095  -1.7717  -1.7496  -1.7434  -1.7158  -1.6639  -1.6563  -1.6244
  -1.5767  -1.5566  -1.5348  -1.4968  -1.4609  -1.4431  -1.4163  -1.3823
  -1.3452  -1.3379  -1.3093  -1.2949  -1.2575  -1.2246  -1.1585  -1.1273
  -1.0998  -1.0615  -1.0259  -1.0074  -0.9583  -0.8669  -0.8355  -0.8009
  -0.7838  -0.7480  -0.6969  -0.6436  -0.5956  -0.5782  -0.5116  -0.4742
  -0.4245  -0.3573  -0.3391  -0.2979  -0.2678  -0.2447  -0.2176  -0.1454
  -0.0854  -0.0632  -0.0447  -0.0264  -0.0172   0.0204   0.0453   0.0617
   0.0697   0.0822   0.0947   0.1313   0.1444   0.1868   0.1911   0.2108
   0.2281   0.2404   0.2688   0.2777   0.3015   0.3251   0.3332   0.3450
   0.3649   0.3799   0.3971   0.4275   0.4366   0.4544   0.4674   0.4816
   0.5040   0.5265   0.5306   0.5497   0.5691   0.5786   0.5909   0.6088
   0.6164   0.6331   0.6497   0.6622   0.6740   0.6905   0.7032   0.7103
   0.7349   0.7457   0.7576   0.7669   0.7931   0.8090   0.8203   0.8461
   0.8535   0.8628   0.8907   0.9104   0.9176   0.9341   0.9619   1.0004
   1.0102   1.0213   1.0564   1.0915   1.1128   1.1487   1.1734   1.1840
   1.2228   1.2476   1.2540   1.2790   1.2915   1.3286   1.3624   1.3886
   1.4094   1.4240   1.4689   1.5017   1.5498   1.5840   1.6523   1.7075
   1.7558   1.7966   1.8587   1.9364   1.9523   2.0011   2.0893   2.2438
     eigenvalues at k+q:
 -36.1125 -36.0519 -36.0507 -35.9317 -35.6623 -35.5876 -35.4934 -35.4918
 -35.4642 -35.4120 -35.3870 -35.3642 -35.2876 -18.1525 -18.0556 -18.0066
 -17.9822 -17.9258 -17.8810 -17.8389 -17.8035 -17.7621 -17.7280 -17.7078
 -17.6863 -17.6682 -17.6238 -17.6144 -17.5740 -17.5445 -17.5350 -17.5210
 -17.4859 -17.4572 -17.4360 -17.4039 -17.3815 -17.3539 -17.2983 -17.2795
 -17.2592 -17.2425 -17.2194 -17.2007 -17.1704 -17.1534 -17.1268 -17.1126
 -17.1018 -17.0771 -17.0402 -17.0360 -16.9967 -16.9722 -16.9570 -16.9506
 -16.9400 -16.9175 -16.9038 -16.8946 -16.8832 -16.8513 -16.8425 -16.8265
 -16.7976 -16.7866 -16.7757 -16.7482 -16.7299 -16.7134 -16.6979 -16.6699
 -16.6570 -16.6470 -16.6330 -16.6177 -16.6067 -16.5997 -16.5875 -16.5821
 -16.5575 -16.5480 -16.5237 -16.5165 -16.5035 -16.4923 -16.4878 -16.4753
 -16.4647 -16.4581 -16.4516 -16.4363 -16.4251 -16.4202 -16.4009 -16.3924
 -16.3543 -16.3425 -16.2706 -16.0330 -15.9279 -15.9059 -15.8760 -15.4635
 -15.2865 -15.1454 -15.0085 -14.9676 -14.8136 -14.7606 -14.7074 -14.6003
 -14.5230 -14.4782 -14.4445 -14.3623 -14.2746 -14.1584 -14.1094 -14.0829
 -14.0489 -13.9340 -13.9202 -13.9054 -13.8762 -13.8306 -13.8126 -13.6184
 -13.6035  -6.6202  -6.1449  -6.0494  -5.9855  -5.8969  -5.8840  -5.7953
  -5.7643  -5.7194  -5.7088  -5.6532  -5.6289  -5.5785  -5.5017  -5.4599
  -5.4316  -5.4030  -5.3874  -5.3675  -5.3376  -5.2601  -5.2446  -5.2238
  -5.2094  -5.1643  -5.1298  -5.1017  -5.0875  -5.0511  -5.0319  -4.9914
  -4.9607  -4.9330  -4.9033  -4.8852  -4.8316  -4.7790  -4.7586  -4.7211
  -4.6829  -4.6734  -4.6497  -4.6119  -4.5567  -4.5261  -4.4962  -4.4771
  -4.4517  -4.3736  -3.4097  -3.2899  -3.2098  -3.1318  -3.0516  -3.0078
  -2.9528  -2.8524  -2.8110  -2.7646  -2.7513  -2.7325  -2.7093  -2.6098
  -2.5948  -2.5215  -2.5091  -2.4626  -2.4465  -2.3871  -2.3523  -2.3369
  -2.2847  -2.2480  -2.2167  -2.1932  -2.1557  -2.1311  -2.0648  -2.0585
  -2.0231  -1.9894  -1.9730  -1.9581  -1.9137  -1.8950  -1.8532  -1.8388
  -1.8095  -1.7717  -1.7496  -1.7434  -1.7158  -1.6639  -1.6563  -1.6244
  -1.5767  -1.5566  -1.5348  -1.4968  -1.4609  -1.4431  -1.4163  -1.3823
  -1.3452  -1.3379  -1.3093  -1.2949  -1.2575  -1.2246  -1.1585  -1.1273
  -1.0998  -1.0615  -1.0259  -1.0074  -0.9583  -0.8669  -0.8355  -0.8009
  -0.7838  -0.7480  -0.6969  -0.6436  -0.5956  -0.5782  -0.5116  -0.4742
  -0.4245  -0.3572  -0.3391  -0.2979  -0.2678  -0.2447  -0.2176  -0.1454
  -0.0854  -0.0632  -0.0447  -0.0264  -0.0172   0.0204   0.0453   0.0617
   0.0697   0.0822   0.0947   0.1313   0.1444   0.1868   0.1911   0.2108
   0.2281   0.2404   0.2688   0.2777   0.3015   0.3251   0.3332   0.3450
   0.3649   0.3799   0.3971   0.4275   0.4366   0.4544   0.4674   0.4816
   0.5040   0.5265   0.5306   0.5497   0.5691   0.5786   0.5909   0.6088
   0.6164   0.6331   0.6497   0.6622   0.6740   0.6905   0.7032   0.7103
   0.7349   0.7457   0.7576   0.7669   0.7931   0.8090   0.8203   0.8461
   0.8535   0.8628   0.8907   0.9104   0.9176   0.9341   0.9619   1.0004
   1.0102   1.0213   1.0564   1.0915   1.1128   1.1487   1.1734   1.1840
   1.2228   1.2476   1.2540   1.2790   1.2915   1.3286   1.3624   1.3886
   1.4094   1.4240   1.4689   1.5017   1.5498   1.5840   1.6523   1.7075
   1.7558   1.7966   1.8587   1.9364   1.9523   2.0011   2.0893   2.2438
     cgsolve_all iterations  65    anorm=    0.73E-07
PARA_AUG  1      50.4940920        -0.3325381         0.4602828
     cgsolve_all iterations  69    anorm=    0.72E-07
PARA_AUG  2      -0.2674769        50.4451551         0.1626645
     cgsolve_all iterations  65    anorm=    0.72E-07
PARA_AUG  3       0.3972476         0.2034884        50.6349369
     cgsolve_all iterations  76    anorm=    0.70E-07
     cgsolve_all iterations  75    anorm=    0.71E-07
     cgsolve_all iterations  72    anorm=    0.72E-07
     compute_u_kq: q = (    0.0398,    0.0000,    0.0000)
     Rotating WFCS
     ethr =  1.00E-14,  avg # of iterations = 24.0
     eigenvalues at k:
 -36.1125 -36.0519 -36.0507 -35.9318 -35.6623 -35.5876 -35.4934 -35.4918
 -35.4642 -35.4120 -35.3870 -35.3642 -35.2876 -18.1525 -18.0556 -18.0066
 -17.9822 -17.9258 -17.8810 -17.8389 -17.8035 -17.7621 -17.7280 -17.7078
 -17.6863 -17.6682 -17.6238 -17.6144 -17.5740 -17.5445 -17.5350 -17.5210
 -17.4859 -17.4572 -17.4360 -17.4039 -17.3815 -17.3539 -17.2983 -17.2795
 -17.2592 -17.2425 -17.2194 -17.2007 -17.1704 -17.1534 -17.1268 -17.1126
 -17.1018 -17.0771 -17.0402 -17.0360 -16.9967 -16.9722 -16.9570 -16.9506
 -16.9400 -16.9175 -16.9038 -16.8946 -16.8832 -16.8513 -16.8426 -16.8265
 -16.7976 -16.7866 -16.7757 -16.7482 -16.7299 -16.7134 -16.6979 -16.6699
 -16.6570 -16.6470 -16.6330 -16.6177 -16.6067 -16.5998 -16.5875 -16.5821
 -16.5575 -16.5480 -16.5237 -16.5165 -16.5035 -16.4923 -16.4878 -16.4753
 -16.4647 -16.4581 -16.4516 -16.4363 -16.4251 -16.4202 -16.4009 -16.3924
 -16.3543 -16.3425 -16.2706 -16.0330 -15.9278 -15.9059 -15.8760 -15.4635
 -15.2865 -15.1454 -15.0085 -14.9676 -14.8136 -14.7606 -14.7074 -14.6003
 -14.5230 -14.4783 -14.4445 -14.3623 -14.2746 -14.1584 -14.1094 -14.0829
 -14.0489 -13.9340 -13.9202 -13.9054 -13.8762 -13.8307 -13.8126 -13.6184
 -13.6036  -6.6202  -6.1449  -6.0493  -5.9855  -5.8969  -5.8840  -5.7953
  -5.7643  -5.7194  -5.7088  -5.6532  -5.6289  -5.5785  -5.5017  -5.4599
  -5.4316  -5.4030  -5.3874  -5.3675  -5.3376  -5.2601  -5.2446  -5.2237
  -5.2094  -5.1643  -5.1298  -5.1017  -5.0875  -5.0511  -5.0319  -4.9914
  -4.9607  -4.9330  -4.9033  -4.8852  -4.8316  -4.7790  -4.7586  -4.7211
  -4.6829  -4.6734  -4.6497  -4.6119  -4.5567  -4.5261  -4.4962  -4.4771
  -4.4517  -4.3736  -3.4097  -3.2899  -3.2097  -3.1318  -3.0516  -3.0078
  -2.9528  -2.8524  -2.8110  -2.7646  -2.7513  -2.7325  -2.7093  -2.6098
  -2.5948  -2.5215  -2.5091  -2.4626  -2.4465  -2.3871  -2.3523  -2.3369
  -2.2847  -2.2480  -2.2167  -2.1932  -2.1557  -2.1311  -2.0648  -2.0585
  -2.0231  -1.9894  -1.9730  -1.9581  -1.9137  -1.8950  -1.8532  -1.8388
  -1.8095  -1.7717  -1.7496  -1.7434  -1.7158  -1.6639  -1.6563  -1.6244
  -1.5767  -1.5566  -1.5348  -1.4968  -1.4609  -1.4431  -1.4163  -1.3823
  -1.3452  -1.3379  -1.3093  -1.2949  -1.2575  -1.2246  -1.1585  -1.1273
  -1.0998  -1.0615  -1.0259  -1.0074  -0.9583  -0.8669  -0.8355  -0.8009
  -0.7838  -0.7480  -0.6969  -0.6436  -0.5956  -0.5782  -0.5116  -0.4742
  -0.4245  -0.3573  -0.3391  -0.2979  -0.2678  -0.2447  -0.2176  -0.1454
  -0.0854  -0.0632  -0.0447  -0.0264  -0.0172   0.0204   0.0453   0.0617
   0.0697   0.0822   0.0947   0.1313   0.1444   0.1868   0.1911   0.2108
   0.2281   0.2404   0.2688   0.2777   0.3015   0.3251   0.3332   0.3450
   0.3649   0.3799   0.3971   0.4275   0.4366   0.4544   0.4674   0.4816
   0.5040   0.5265   0.5306   0.5497   0.5691   0.5786   0.5909   0.6088
   0.6164   0.6331   0.6497   0.6622   0.6740   0.6905   0.7032   0.7103
   0.7349   0.7457   0.7576   0.7669   0.7931   0.8090   0.8203   0.8461
   0.8535   0.8628   0.8907   0.9104   0.9176   0.9341   0.9619   1.0004
   1.0102   1.0213   1.0564   1.0915   1.1128   1.1487   1.1734   1.1840
   1.2228   1.2476   1.2540   1.2790   1.2915   1.3286   1.3624   1.3886
   1.4094   1.4240   1.4689   1.5017   1.5498   1.5840   1.6523   1.7075
   1.7558   1.7966   1.8587   1.9364   1.9523   2.0011   2.0893   2.2438
     eigenvalues at k+q:
 -36.1125 -36.0519 -36.0507 -35.9317 -35.6623 -35.5876 -35.4934 -35.4918
 -35.4642 -35.4120 -35.3870 -35.3642 -35.2876 -18.1528 -18.0528 -18.0066
 -17.9823 -17.9236 -17.8804 -17.8396 -17.8039 -17.7630 -17.7311 -17.7085
 -17.6860 -17.6687 -17.6242 -17.6146 -17.5715 -17.5448 -17.5371 -17.5225
 -17.4858 -17.4558 -17.4372 -17.4048 -17.3821 -17.3531 -17.2978 -17.2782
 -17.2598 -17.2426 -17.2184 -17.1990 -17.1690 -17.1535 -17.1268 -17.1106
 -17.1004 -17.0744 -17.0389 -17.0345 -16.9963 -16.9723 -16.9582 -16.9506
 -16.9394 -16.9157 -16.9034 -16.8945 -16.8812 -16.8485 -16.8413 -16.8260
 -16.7984 -16.7894 -16.7779 -16.7473 -16.7303 -16.7121 -16.6989 -16.6692
 -16.6588 -16.6466 -16.6330 -16.6190 -16.6076 -16.6012 -16.5881 -16.5837
 -16.5596 -16.5486 -16.5251 -16.5180 -16.5068 -16.4922 -16.4895 -16.4753
 -16.4657 -16.4586 -16.4534 -16.4376 -16.4270 -16.4242 -16.4042 -16.3951
 -16.3539 -16.3459 -16.2707 -16.0304 -15.9208 -15.9027 -15.8667 -15.4636
 -15.2864 -15.1466 -15.0086 -14.9698 -14.8136 -14.7629 -14.7039 -14.5930
 -14.5225 -14.4837 -14.4444 -14.3681 -14.2728 -14.1521 -14.1084 -14.0759
 -14.0475 -13.9324 -13.9234 -13.9070 -13.8756 -13.8345 -13.8094 -13.6221
 -13.6074  -6.6300  -6.1587  -6.0527  -5.9858  -5.8975  -5.8834  -5.7949
  -5.7643  -5.7199  -5.7084  -5.6533  -5.6286  -5.5770  -5.5007  -5.4589
  -5.4320  -5.4036  -5.3877  -5.3685  -5.3394  -5.2583  -5.2405  -5.2275
  -5.2098  -5.1655  -5.1284  -5.1020  -5.0881  -5.0498  -5.0303  -4.9926
  -4.9622  -4.9319  -4.9041  -4.8852  -4.8213  -4.7808  -4.7533  -4.7203
  -4.6820  -4.6580  -4.6490  -4.6121  -4.5473  -4.5264  -4.4937  -4.4712
  -4.4487  -4.3697  -3.4245  -3.3043  -3.2141  -3.1363  -3.0507  -3.0065
  -2.9480  -2.8481  -2.8076  -2.7644  -2.7482  -2.7340  -2.7060  -2.6119
  -2.5938  -2.5192  -2.5124  -2.4600  -2.4486  -2.3861  -2.3506  -2.3319
  -2.2856  -2.2471  -2.2202  -2.1944  -2.1572  -2.1310  -2.0657  -2.0621
  -2.0264  -1.9890  -1.9723  -1.9585  -1.9164  -1.8929  -1.8565  -1.8374
  -1.8149  -1.7718  -1.7507  -1.7440  -1.7131  -1.6664  -1.6577  -1.6232
  -1.5817  -1.5570  -1.5348  -1.4974  -1.4645  -1.4454  -1.4086  -1.3812
  -1.3425  -1.3383  -1.3102  -1.2934  -1.2503  -1.2193  -1.1563  -1.1230
  -1.1025  -1.0569  -1.0201  -1.0063  -0.9600  -0.8691  -0.8415  -0.8057
  -0.7852  -0.7502  -0.6980  -0.6415  -0.5964  -0.5783  -0.5101  -0.4709
  -0.4269  -0.3574  -0.3416  -0.2926  -0.2678  -0.2455  -0.2118  -0.1494
  -0.0862  -0.0615  -0.0461  -0.0269  -0.0180   0.0200   0.0435   0.0608
   0.0697   0.0830   0.0977   0.1313   0.1444   0.1867   0.1911   0.2118
   0.2296   0.2419   0.2691   0.2752   0.3004   0.3249   0.3354   0.3473
   0.3658   0.3777   0.3969   0.4251   0.4360   0.4536   0.4687   0.4840
   0.5059   0.5243   0.5319   0.5509   0.5694   0.5801   0.5908   0.6070
   0.6163   0.6354   0.6508   0.6610   0.6744   0.6898   0.7009   0.7103
   0.7313   0.7452   0.7557   0.7680   0.7912   0.8082   0.8203   0.8417
   0.8528   0.8614   0.8915   0.9106   0.9187   0.9343   0.9607   1.0004
   1.0106   1.0189   1.0541   1.0913   1.1116   1.1450   1.1744   1.1830
   1.2219   1.2460   1.2518   1.2776   1.2917   1.3291   1.3618   1.3876
   1.4071   1.4246   1.4662   1.4995   1.5469   1.5792   1.6502   1.7095
   1.7570   1.7968   1.8590   1.9370   1.9544   2.0079   2.0935   2.2443
     cgsolve_all iterations  76    anorm=    0.72E-07
     cgsolve_all iterations  75    anorm=    0.71E-07
     cgsolve_all iterations  72    anorm=    0.72E-07
     compute_u_kq: q = (   -0.0398,    0.0000,    0.0000)
     Rotating WFCS
     ethr =  1.00E-14,  avg # of iterations = 24.0
     eigenvalues at k:
 -36.1125 -36.0519 -36.0507 -35.9318 -35.6623 -35.5876 -35.4934 -35.4918
 -35.4642 -35.4120 -35.3870 -35.3642 -35.2876 -18.1525 -18.0556 -18.0066
 -17.9822 -17.9258 -17.8810 -17.8389 -17.8035 -17.7621 -17.7280 -17.7078
 -17.6863 -17.6682 -17.6238 -17.6144 -17.5740 -17.5445 -17.5350 -17.5210
 -17.4859 -17.4572 -17.4360 -17.4039 -17.3815 -17.3539 -17.2983 -17.2795
 -17.2592 -17.2425 -17.2194 -17.2007 -17.1704 -17.1534 -17.1268 -17.1126
 -17.1018 -17.0771 -17.0402 -17.0360 -16.9967 -16.9722 -16.9570 -16.9506
 -16.9400 -16.9175 -16.9038 -16.8946 -16.8832 -16.8513 -16.8426 -16.8265
 -16.7976 -16.7866 -16.7757 -16.7482 -16.7299 -16.7134 -16.6979 -16.6699
 -16.6570 -16.6470 -16.6330 -16.6177 -16.6067 -16.5998 -16.5875 -16.5821
 -16.5575 -16.5480 -16.5237 -16.5165 -16.5035 -16.4923 -16.4878 -16.4753
 -16.4647 -16.4581 -16.4516 -16.4363 -16.4251 -16.4202 -16.4009 -16.3924
 -16.3543 -16.3425 -16.2706 -16.0330 -15.9278 -15.9059 -15.8760 -15.4635
 -15.2865 -15.1454 -15.0085 -14.9676 -14.8136 -14.7606 -14.7074 -14.6003
 -14.5230 -14.4783 -14.4445 -14.3623 -14.2746 -14.1584 -14.1094 -14.0829
 -14.0489 -13.9340 -13.9202 -13.9054 -13.8762 -13.8307 -13.8126 -13.6184
 -13.6036  -6.6202  -6.1449  -6.0493  -5.9855  -5.8969  -5.8840  -5.7953
  -5.7643  -5.7194  -5.7088  -5.6532  -5.6289  -5.5785  -5.5017  -5.4599
  -5.4316  -5.4030  -5.3874  -5.3675  -5.3376  -5.2601  -5.2446  -5.2237
  -5.2094  -5.1643  -5.1298  -5.1017  -5.0875  -5.0511  -5.0319  -4.9914
  -4.9607  -4.9330  -4.9033  -4.8852  -4.8316  -4.7790  -4.7586  -4.7211
  -4.6829  -4.6734  -4.6497  -4.6119  -4.5567  -4.5261  -4.4962  -4.4771
  -4.4517  -4.3736  -3.4097  -3.2899  -3.2097  -3.1318  -3.0516  -3.0078
  -2.9528  -2.8524  -2.8110  -2.7646  -2.7513  -2.7325  -2.7093  -2.6098
  -2.5948  -2.5215  -2.5091  -2.4626  -2.4465  -2.3871  -2.3523  -2.3369
  -2.2847  -2.2480  -2.2167  -2.1932  -2.1557  -2.1311  -2.0648  -2.0585
  -2.0231  -1.9894  -1.9730  -1.9581  -1.9137  -1.8950  -1.8532  -1.8388
  -1.8095  -1.7717  -1.7496  -1.7434  -1.7158  -1.6639  -1.6563  -1.6244
  -1.5767  -1.5566  -1.5348  -1.4968  -1.4609  -1.4431  -1.4163  -1.3823
  -1.3452  -1.3379  -1.3093  -1.2949  -1.2575  -1.2246  -1.1585  -1.1273
  -1.0998  -1.0615  -1.0259  -1.0074  -0.9583  -0.8669  -0.8355  -0.8009
  -0.7838  -0.7480  -0.6969  -0.6436  -0.5956  -0.5782  -0.5116  -0.4742
  -0.4245  -0.3573  -0.3391  -0.2979  -0.2678  -0.2447  -0.2176  -0.1454
  -0.0854  -0.0632  -0.0447  -0.0264  -0.0172   0.0204   0.0453   0.0617
   0.0697   0.0822   0.0947   0.1313   0.1444   0.1868   0.1911   0.2108
   0.2281   0.2404   0.2688   0.2777   0.3015   0.3251   0.3332   0.3450
   0.3649   0.3799   0.3971   0.4275   0.4366   0.4544   0.4674   0.4816
   0.5040   0.5265   0.5306   0.5497   0.5691   0.5786   0.5909   0.6088
   0.6164   0.6331   0.6497   0.6622   0.6740   0.6905   0.7032   0.7103
   0.7349   0.7457   0.7576   0.7669   0.7931   0.8090   0.8203   0.8461
   0.8535   0.8628   0.8907   0.9104   0.9176   0.9341   0.9619   1.0004
   1.0102   1.0213   1.0564   1.0915   1.1128   1.1487   1.1734   1.1840
   1.2228   1.2476   1.2540   1.2790   1.2915   1.3286   1.3624   1.3886
   1.4094   1.4240   1.4689   1.5017   1.5498   1.5840   1.6523   1.7075
   1.7558   1.7966   1.8587   1.9364   1.9523   2.0011   2.0893   2.2438
     eigenvalues at k+q:
 -36.1125 -36.0519 -36.0507 -35.9317 -35.6623 -35.5876 -35.4934 -35.4918
 -35.4642 -35.4120 -35.3869 -35.3642 -35.2876 -18.1522 -18.0582 -18.0066
 -17.9822 -17.9279 -17.8815 -17.8383 -17.8033 -17.7612 -17.7250 -17.7073
 -17.6867 -17.6678 -17.6236 -17.6141 -17.5767 -17.5439 -17.5327 -17.5196
 -17.4860 -17.4584 -17.4346 -17.4029 -17.3810 -17.3545 -17.2990 -17.2809
 -17.2586 -17.2426 -17.2204 -17.2020 -17.1720 -17.1535 -17.1266 -17.1145
 -17.1027 -17.0797 -17.0424 -17.0364 -16.9974 -16.9727 -16.9563 -16.9508
 -16.9402 -16.9192 -16.9042 -16.8944 -16.8850 -16.8545 -16.8441 -16.8281
 -16.7972 -16.7849 -16.7711 -16.7492 -16.7294 -16.7140 -16.6966 -16.6702
 -16.6555 -16.6474 -16.6335 -16.6166 -16.6059 -16.5988 -16.5867 -16.5796
 -16.5554 -16.5474 -16.5226 -16.5153 -16.5007 -16.4921 -16.4858 -16.4753
 -16.4639 -16.4577 -16.4496 -16.4353 -16.4231 -16.4163 -16.3983 -16.3888
 -16.3548 -16.3383 -16.2704 -16.0354 -15.9368 -15.9083 -15.8851 -15.4633
 -15.2865 -15.1442 -15.0082 -14.9653 -14.8135 -14.7584 -14.7102 -14.6070
 -14.5239 -14.4741 -14.4446 -14.3577 -14.2763 -14.1638 -14.1105 -14.0881
 -14.0500 -13.9382 -13.9172 -13.9028 -13.8749 -13.8297 -13.8135 -13.6154
 -13.5999  -6.6102  -6.1312  -6.0455  -5.9851  -5.8961  -5.8843  -5.7958
  -5.7640  -5.7192  -5.7093  -5.6531  -5.6295  -5.5800  -5.5027  -5.4609
  -5.4314  -5.4024  -5.3870  -5.3660  -5.3357  -5.2633  -5.2487  -5.2194
  -5.2091  -5.1632  -5.1316  -5.1015  -5.0864  -5.0523  -5.0331  -4.9902
  -4.9599  -4.9340  -4.9024  -4.8855  -4.8423  -4.7776  -4.7651  -4.7231
  -4.6878  -4.6828  -4.6498  -4.6115  -4.5666  -4.5257  -4.4991  -4.4820
  -4.4529  -4.3775  -3.3954  -3.2769  -3.2046  -3.1265  -3.0524  -3.0090
  -2.9579  -2.8565  -2.8150  -2.7649  -2.7541  -2.7300  -2.7124  -2.6081
  -2.5950  -2.5244  -2.5062  -2.4643  -2.4446  -2.3885  -2.3539  -2.3417
  -2.2848  -2.2494  -2.2129  -2.1921  -2.1553  -2.1305  -2.0668  -2.0528
  -2.0202  -1.9895  -1.9739  -1.9577  -1.9104  -1.8970  -1.8506  -1.8395
  -1.8037  -1.7711  -1.7494  -1.7429  -1.7177  -1.6623  -1.6538  -1.6253
  -1.5721  -1.5554  -1.5347  -1.4962  -1.4592  -1.4401  -1.4227  -1.3842
  -1.3492  -1.3374  -1.3102  -1.2955  -1.2641  -1.2294  -1.1622  -1.1312
  -1.0971  -1.0655  -1.0316  -1.0082  -0.9569  -0.8647  -0.8304  -0.7963
  -0.7818  -0.7452  -0.6959  -0.6469  -0.5981  -0.5761  -0.5131  -0.4760
  -0.4207  -0.3574  -0.3370  -0.3028  -0.2669  -0.2434  -0.2219  -0.1415
  -0.0851  -0.0651  -0.0439  -0.0265  -0.0155   0.0206   0.0468   0.0623
   0.0700   0.0823   0.0917   0.1313   0.1444   0.1864   0.1918   0.2095
   0.2269   0.2389   0.2681   0.2795   0.3040   0.3248   0.3311   0.3439
   0.3646   0.3817   0.3975   0.4280   0.4379   0.4552   0.4663   0.4793
   0.5020   0.5264   0.5303   0.5486   0.5675   0.5787   0.5909   0.6106
   0.6159   0.6306   0.6482   0.6627   0.6758   0.6913   0.7054   0.7105
   0.7379   0.7461   0.7603   0.7663   0.7951   0.8098   0.8207   0.8488
   0.8548   0.8652   0.8902   0.9102   0.9169   0.9339   0.9627   0.9999
   1.0103   1.0237   1.0580   1.0920   1.1148   1.1526   1.1722   1.1848
   1.2236   1.2487   1.2565   1.2806   1.2912   1.3283   1.3631   1.3897
   1.4124   1.4240   1.4714   1.5035   1.5528   1.5882   1.6550   1.7059
   1.7546   1.7972   1.8577   1.9349   1.9498   1.9945   2.0842   2.2419
     cgsolve_all iterations  76    anorm=    0.72E-07
     cgsolve_all iterations  75    anorm=    0.72E-07
     cgsolve_all iterations  72    anorm=    0.72E-07
     compute_u_kq: q = (    0.0000,    0.0398,    0.0000)
     Rotating WFCS
     ethr =  1.00E-14,  avg # of iterations = 23.0
     eigenvalues at k:
 -36.1125 -36.0519 -36.0507 -35.9318 -35.6623 -35.5876 -35.4934 -35.4918
 -35.4642 -35.4120 -35.3870 -35.3642 -35.2876 -18.1525 -18.0556 -18.0066
 -17.9822 -17.9258 -17.8810 -17.8389 -17.8035 -17.7621 -17.7280 -17.7078
 -17.6863 -17.6682 -17.6238 -17.6144 -17.5740 -17.5445 -17.5350 -17.5210
 -17.4859 -17.4572 -17.4360 -17.4039 -17.3815 -17.3539 -17.2983 -17.2795
 -17.2592 -17.2425 -17.2194 -17.2007 -17.1704 -17.1534 -17.1268 -17.1126
 -17.1018 -17.0771 -17.0402 -17.0360 -16.9967 -16.9722 -16.9570 -16.9506
 -16.9400 -16.9175 -16.9038 -16.8946 -16.8832 -16.8513 -16.8426 -16.8265
 -16.7976 -16.7866 -16.7757 -16.7482 -16.7299 -16.7134 -16.6979 -16.6699
 -16.6570 -16.6470 -16.6330 -16.6177 -16.6067 -16.5998 -16.5875 -16.5821
 -16.5575 -16.5480 -16.5237 -16.5165 -16.5035 -16.4923 -16.4878 -16.4753
 -16.4647 -16.4581 -16.4516 -16.4363 -16.4251 -16.4202 -16.4009 -16.3924
 -16.3543 -16.3425 -16.2706 -16.0330 -15.9278 -15.9059 -15.8760 -15.4635
 -15.2865 -15.1454 -15.0085 -14.9676 -14.8136 -14.7606 -14.7074 -14.6003
 -14.5230 -14.4783 -14.4445 -14.3623 -14.2746 -14.1584 -14.1094 -14.0829
 -14.0489 -13.9340 -13.9202 -13.9054 -13.8762 -13.8307 -13.8126 -13.6184
 -13.6036  -6.6202  -6.1449  -6.0493  -5.9855  -5.8969  -5.8840  -5.7953
  -5.7643  -5.7194  -5.7088  -5.6532  -5.6289  -5.5785  -5.5017  -5.4599
  -5.4316  -5.4030  -5.3874  -5.3675  -5.3376  -5.2601  -5.2446  -5.2237
  -5.2094  -5.1643  -5.1298  -5.1017  -5.0875  -5.0511  -5.0319  -4.9914
  -4.9607  -4.9330  -4.9033  -4.8852  -4.8316  -4.7790  -4.7586  -4.7211
  -4.6829  -4.6734  -4.6497  -4.6119  -4.5567  -4.5261  -4.4962  -4.4771
  -4.4517  -4.3736  -3.4097  -3.2899  -3.2097  -3.1318  -3.0516  -3.0078
  -2.9528  -2.8524  -2.8110  -2.7646  -2.7513  -2.7325  -2.7093  -2.6098
  -2.5948  -2.5215  -2.5091  -2.4626  -2.4465  -2.3871  -2.3523  -2.3369
  -2.2847  -2.2480  -2.2167  -2.1932  -2.1557  -2.1311  -2.0648  -2.0585
  -2.0231  -1.9894  -1.9730  -1.9581  -1.9137  -1.8950  -1.8532  -1.8388
  -1.8095  -1.7717  -1.7496  -1.7434  -1.7158  -1.6639  -1.6563  -1.6244
  -1.5767  -1.5566  -1.5348  -1.4968  -1.4609  -1.4431  -1.4163  -1.3823
  -1.3452  -1.3379  -1.3093  -1.2949  -1.2575  -1.2246  -1.1585  -1.1273
  -1.0998  -1.0615  -1.0259  -1.0074  -0.9583  -0.8669  -0.8355  -0.8009
  -0.7838  -0.7480  -0.6969  -0.6436  -0.5956  -0.5782  -0.5116  -0.4742
  -0.4245  -0.3573  -0.3391  -0.2979  -0.2678  -0.2447  -0.2176  -0.1454
  -0.0854  -0.0632  -0.0447  -0.0264  -0.0172   0.0204   0.0453   0.0617
   0.0697   0.0822   0.0947   0.1313   0.1444   0.1868   0.1911   0.2108
   0.2281   0.2404   0.2688   0.2777   0.3015   0.3251   0.3332   0.3450
   0.3649   0.3799   0.3971   0.4275   0.4366   0.4544   0.4674   0.4816
   0.5040   0.5265   0.5306   0.5497   0.5691   0.5786   0.5909   0.6088
   0.6164   0.6331   0.6497   0.6622   0.6740   0.6905   0.7032   0.7103
   0.7349   0.7457   0.7576   0.7669   0.7931   0.8090   0.8203   0.8461
   0.8535   0.8628   0.8907   0.9104   0.9176   0.9341   0.9619   1.0004
   1.0102   1.0213   1.0564   1.0915   1.1128   1.1487   1.1734   1.1840
   1.2228   1.2476   1.2540   1.2790   1.2915   1.3286   1.3624   1.3886
   1.4094   1.4240   1.4689   1.5017   1.5498   1.5840   1.6523   1.7075
   1.7558   1.7966   1.8587   1.9364   1.9523   2.0011   2.0893   2.2438
     eigenvalues at k+q:
 -36.1125 -36.0519 -36.0507 -35.9317 -35.6623 -35.5876 -35.4934 -35.4918
 -35.4642 -35.4120 -35.3869 -35.3642 -35.2876 -18.1529 -18.0562 -18.0071
 -17.9862 -17.9281 -17.8795 -17.8393 -17.8025 -17.7587 -17.7278 -17.7066
 -17.6846 -17.6678 -17.6236 -17.6132 -17.5755 -17.5426 -17.5328 -17.5196
 -17.4874 -17.4579 -17.4381 -17.4041 -17.3816 -17.3544 -17.2996 -17.2795
 -17.2598 -17.2426 -17.2194 -17.2006 -17.1724 -17.1549 -17.1291 -17.1142
 -17.1031 -17.0801 -17.0412 -17.0356 -16.9964 -16.9734 -16.9575 -16.9517
 -16.9405 -16.9201 -16.9051 -16.8971 -16.8851 -16.8512 -16.8446 -16.8293
 -16.7974 -16.7877 -16.7718 -16.7470 -16.7286 -16.7146 -16.6964 -16.6671
 -16.6564 -16.6467 -16.6287 -16.6180 -16.6060 -16.5984 -16.5837 -16.5789
 -16.5548 -16.5482 -16.5228 -16.5166 -16.5025 -16.4920 -16.4859 -16.4745
 -16.4640 -16.4568 -16.4487 -16.4339 -16.4209 -16.4150 -16.3960 -16.3869
 -16.3551 -16.3361 -16.2704 -16.0373 -15.9415 -15.9096 -15.8890 -15.4633
 -15.2866 -15.1436 -15.0077 -14.9637 -14.8129 -14.7579 -14.7117 -14.6091
 -14.5247 -14.4710 -14.4446 -14.3610 -14.2773 -14.1679 -14.1104 -14.0854
 -14.0509 -13.9320 -13.9233 -13.9020 -13.8792 -13.8273 -13.8104 -13.6151
 -13.5984  -6.6052  -6.1245  -6.0431  -5.9846  -5.8947  -5.8837  -5.7967
  -5.7651  -5.7200  -5.7094  -5.6532  -5.6279  -5.5813  -5.5030  -5.4612
  -5.4291  -5.4044  -5.3880  -5.3686  -5.3362  -5.2637  -5.2476  -5.2167
  -5.2068  -5.1656  -5.1308  -5.1023  -5.0871  -5.0523  -5.0332  -4.9923
  -4.9613  -4.9333  -4.9007  -4.8872  -4.8457  -4.7792  -4.7655  -4.7248
  -4.6938  -4.6816  -4.6495  -4.6103  -4.5715  -4.5264  -4.4998  -4.4842
  -4.4538  -4.3799  -3.3888  -3.2739  -3.1992  -3.1298  -3.0547  -3.0060
  -2.9544  -2.8589  -2.8158  -2.7647  -2.7544  -2.7340  -2.7057  -2.6106
  -2.5958  -2.5225  -2.5063  -2.4687  -2.4512  -2.3927  -2.3543  -2.3365
  -2.2822  -2.2462  -2.2169  -2.1941  -2.1530  -2.1273  -2.0643  -2.0556
  -2.0173  -1.9903  -1.9709  -1.9558  -1.9138  -1.8937  -1.8488  -1.8357
  -1.8051  -1.7719  -1.7486  -1.7420  -1.7178  -1.6627  -1.6560  -1.6242
  -1.5778  -1.5546  -1.5360  -1.4979  -1.4583  -1.4442  -1.4205  -1.3815
  -1.3455  -1.3407  -1.3159  -1.2972  -1.2571  -1.2298  -1.1667  -1.1324
  -1.1059  -1.0632  -1.0254  -1.0108  -0.9556  -0.8627  -0.8310  -0.7996
  -0.7780  -0.7428  -0.6934  -0.6484  -0.5971  -0.5782  -0.5107  -0.4744
  -0.4187  -0.3561  -0.3340  -0.3049  -0.2700  -0.2457  -0.2181  -0.1445
  -0.0859  -0.0627  -0.0440  -0.0248  -0.0171   0.0203   0.0434   0.0607
   0.0692   0.0803   0.0943   0.1302   0.1461   0.1838   0.1933   0.2070
   0.2265   0.2414   0.2665   0.2759   0.3014   0.3267   0.3322   0.3449
   0.3655   0.3824   0.3948   0.4278   0.4379   0.4534   0.4661   0.4813
   0.5036   0.5269   0.5311   0.5519   0.5699   0.5771   0.5905   0.6089
   0.6187   0.6330   0.6493   0.6638   0.6769   0.6898   0.7028   0.7093
   0.7333   0.7444   0.7577   0.7678   0.7959   0.8111   0.8229   0.8468
   0.8549   0.8652   0.8928   0.9109   0.9167   0.9345   0.9633   1.0024
   1.0102   1.0227   1.0565   1.0923   1.1182   1.1516   1.1757   1.1847
   1.2235   1.2496   1.2569   1.2832   1.2915   1.3297   1.3646   1.3894
   1.4139   1.4252   1.4688   1.5055   1.5586   1.5886   1.6514   1.7070
   1.7568   1.7977   1.8555   1.9291   1.9462   1.9961   2.0841   2.2407
     cgsolve_all iterations  76    anorm=    0.71E-07
     cgsolve_all iterations  75    anorm=    0.72E-07
     cgsolve_all iterations  72    anorm=    0.71E-07
     compute_u_kq: q = (    0.0000,   -0.0398,    0.0000)
     Rotating WFCS
     ethr =  1.00E-14,  avg # of iterations = 23.0
     eigenvalues at k:
 -36.1125 -36.0519 -36.0507 -35.9318 -35.6623 -35.5876 -35.4934 -35.4918
 -35.4642 -35.4120 -35.3870 -35.3642 -35.2876 -18.1525 -18.0556 -18.0066
 -17.9822 -17.9258 -17.8810 -17.8389 -17.8035 -17.7621 -17.7280 -17.7078
 -17.6863 -17.6682 -17.6238 -17.6144 -17.5740 -17.5445 -17.5350 -17.5210
 -17.4859 -17.4572 -17.4360 -17.4039 -17.3815 -17.3539 -17.2983 -17.2795
 -17.2592 -17.2425 -17.2194 -17.2007 -17.1704 -17.1534 -17.1268 -17.1126
 -17.1018 -17.0771 -17.0402 -17.0360 -16.9967 -16.9722 -16.9570 -16.9506
 -16.9400 -16.9175 -16.9038 -16.8946 -16.8832 -16.8513 -16.8426 -16.8265
 -16.7976 -16.7866 -16.7757 -16.7482 -16.7299 -16.7134 -16.6979 -16.6699
 -16.6570 -16.6470 -16.6330 -16.6177 -16.6067 -16.5998 -16.5875 -16.5821
 -16.5575 -16.5480 -16.5237 -16.5165 -16.5035 -16.4923 -16.4878 -16.4753
 -16.4647 -16.4581 -16.4516 -16.4363 -16.4251 -16.4202 -16.4009 -16.3924
 -16.3543 -16.3425 -16.2706 -16.0330 -15.9278 -15.9059 -15.8760 -15.4635
 -15.2865 -15.1454 -15.0085 -14.9676 -14.8136 -14.7606 -14.7074 -14.6003
 -14.5230 -14.4783 -14.4445 -14.3623 -14.2746 -14.1584 -14.1094 -14.0829
 -14.0489 -13.9340 -13.9202 -13.9054 -13.8762 -13.8307 -13.8126 -13.6184
 -13.6036  -6.6202  -6.1449  -6.0493  -5.9855  -5.8969  -5.8840  -5.7953
  -5.7643  -5.7194  -5.7088  -5.6532  -5.6289  -5.5785  -5.5017  -5.4599
  -5.4316  -5.4030  -5.3874  -5.3675  -5.3376  -5.2601  -5.2446  -5.2237
  -5.2094  -5.1643  -5.1298  -5.1017  -5.0875  -5.0511  -5.0319  -4.9914
  -4.9607  -4.9330  -4.9033  -4.8852  -4.8316  -4.7790  -4.7586  -4.7211
  -4.6829  -4.6734  -4.6497  -4.6119  -4.5567  -4.5261  -4.4962  -4.4771
  -4.4517  -4.3736  -3.4097  -3.2899  -3.2097  -3.1318  -3.0516  -3.0078
  -2.9528  -2.8524  -2.8110  -2.7646  -2.7513  -2.7325  -2.7093  -2.6098
  -2.5948  -2.5215  -2.5091  -2.4626  -2.4465  -2.3871  -2.3523  -2.3369
  -2.2847  -2.2480  -2.2167  -2.1932  -2.1557  -2.1311  -2.0648  -2.0585
  -2.0231  -1.9894  -1.9730  -1.9581  -1.9137  -1.8950  -1.8532  -1.8388
  -1.8095  -1.7717  -1.7496  -1.7434  -1.7158  -1.6639  -1.6563  -1.6244
  -1.5767  -1.5566  -1.5348  -1.4968  -1.4609  -1.4431  -1.4163  -1.3823
  -1.3452  -1.3379  -1.3093  -1.2949  -1.2575  -1.2246  -1.1585  -1.1273
  -1.0998  -1.0615  -1.0259  -1.0074  -0.9583  -0.8669  -0.8355  -0.8009
  -0.7838  -0.7480  -0.6969  -0.6436  -0.5956  -0.5782  -0.5116  -0.4742
  -0.4245  -0.3573  -0.3391  -0.2979  -0.2678  -0.2447  -0.2176  -0.1454
  -0.0854  -0.0632  -0.0447  -0.0264  -0.0172   0.0204   0.0453   0.0617
   0.0697   0.0822   0.0947   0.1313   0.1444   0.1868   0.1911   0.2108
   0.2281   0.2404   0.2688   0.2777   0.3015   0.3251   0.3332   0.3450
   0.3649   0.3799   0.3971   0.4275   0.4366   0.4544   0.4674   0.4816
   0.5040   0.5265   0.5306   0.5497   0.5691   0.5786   0.5909   0.6088
   0.6164   0.6331   0.6497   0.6622   0.6740   0.6905   0.7032   0.7103
   0.7349   0.7457   0.7576   0.7669   0.7931   0.8090   0.8203   0.8461
   0.8535   0.8628   0.8907   0.9104   0.9176   0.9341   0.9619   1.0004
   1.0102   1.0213   1.0564   1.0915   1.1128   1.1487   1.1734   1.1840
   1.2228   1.2476   1.2540   1.2790   1.2915   1.3286   1.3624   1.3886
   1.4094   1.4240   1.4689   1.5017   1.5498   1.5840   1.6523   1.7075
   1.7558   1.7966   1.8587   1.9364   1.9523   2.0011   2.0893   2.2438
     eigenvalues at k+q:
 -36.1125 -36.0519 -36.0507 -35.9317 -35.6623 -35.5876 -35.4934 -35.4918
 -35.4642 -35.4119 -35.3870 -35.3642 -35.2876 -18.1521 -18.0548 -18.0062
 -17.9779 -17.9234 -17.8826 -17.8386 -17.8045 -17.7656 -17.7284 -17.7093
 -17.6877 -17.6685 -17.6249 -17.6147 -17.5726 -17.5466 -17.5372 -17.5221
 -17.4841 -17.4563 -17.4340 -17.4037 -17.3817 -17.3532 -17.2974 -17.2795
 -17.2588 -17.2423 -17.2196 -17.2002 -17.1685 -17.1521 -17.1242 -17.1111
 -17.0995 -17.0742 -17.0401 -17.0357 -16.9974 -16.9716 -16.9570 -16.9496
 -16.9388 -16.9149 -16.9024 -16.8923 -16.8807 -16.8520 -16.8410 -16.8236
 -16.7986 -16.7858 -16.7786 -16.7483 -16.7310 -16.7121 -16.6991 -16.6727
 -16.6579 -16.6474 -16.6378 -16.6179 -16.6076 -16.6013 -16.5910 -16.5846
 -16.5602 -16.5476 -16.5250 -16.5168 -16.5042 -16.4927 -16.4896 -16.4762
 -16.4666 -16.4590 -16.4547 -16.4388 -16.4294 -16.4251 -16.4064 -16.3965
 -16.3537 -16.3471 -16.2706 -16.0290 -15.9182 -15.9003 -15.8622 -15.4637
 -15.2864 -15.1472 -15.0091 -14.9714 -14.8142 -14.7632 -14.7024 -14.5913
 -14.5216 -14.4859 -14.4443 -14.3648 -14.2719 -14.1478 -14.1084 -14.0795
 -14.0468 -13.9376 -13.9190 -13.9076 -13.8714 -13.8345 -13.8143 -13.6233
 -13.6078  -6.6348  -6.1655  -6.0545  -5.9863  -5.8987  -5.8842  -5.7939
  -5.7633  -5.7189  -5.7082  -5.6532  -5.6298  -5.5759  -5.5005  -5.4585
  -5.4340  -5.4015  -5.3870  -5.3663  -5.3393  -5.2608  -5.2385  -5.2306
  -5.2117  -5.1633  -5.1291  -5.1012  -5.0880  -5.0499  -5.0307  -4.9905
  -4.9609  -4.9321  -4.9060  -4.8839  -4.8196  -4.7790  -4.7536  -4.7187
  -4.6836  -4.6521  -4.6467  -4.6129  -4.5431  -4.5257  -4.4936  -4.4678
  -4.4454  -4.3673  -3.4321  -3.3098  -3.2175  -3.1335  -3.0486  -3.0092
  -2.9509  -2.8456  -2.8060  -2.7655  -2.7491  -2.7311  -2.7117  -2.6082
  -2.5929  -2.5222  -2.5117  -2.4560  -2.4419  -2.3817  -2.3501  -2.3372
  -2.2870  -2.2497  -2.2167  -2.1925  -2.1600  -2.1334  -2.0677  -2.0613
  -2.0279  -1.9882  -1.9749  -1.9603  -1.9134  -1.8967  -1.8580  -1.8441
  -1.8113  -1.7718  -1.7507  -1.7446  -1.7133  -1.6655  -1.6562  -1.6242
  -1.5766  -1.5588  -1.5337  -1.4951  -1.4648  -1.4415  -1.4115  -1.3833
  -1.3456  -1.3345  -1.3038  -1.2920  -1.2573  -1.2194  -1.1518  -1.1223
  -1.0934  -1.0593  -1.0255  -1.0039  -0.9604  -0.8714  -0.8414  -0.8021
  -0.7901  -0.7513  -0.7008  -0.6401  -0.5943  -0.5773  -0.5136  -0.4744
  -0.4276  -0.3592  -0.3446  -0.2899  -0.2656  -0.2434  -0.2168  -0.1464
  -0.0864  -0.0631  -0.0456  -0.0278  -0.0180   0.0204   0.0471   0.0623
   0.0703   0.0855   0.0955   0.1326   0.1422   0.1874   0.1910   0.2142
   0.2294   0.2395   0.2707   0.2794   0.3034   0.3237   0.3341   0.3449
   0.3649   0.3776   0.3996   0.4266   0.4355   0.4553   0.4689   0.4823
   0.5048   0.5254   0.5304   0.5465   0.5683   0.5803   0.5910   0.6086
   0.6144   0.6326   0.6500   0.6607   0.6712   0.6908   0.7035   0.7110
   0.7354   0.7466   0.7588   0.7673   0.7904   0.8068   0.8180   0.8453
   0.8523   0.8614   0.8891   0.9096   0.9186   0.9340   0.9605   0.9983
   1.0102   1.0198   1.0556   1.0878   1.1095   1.1452   1.1714   1.1838
   1.2219   1.2446   1.2516   1.2756   1.2916   1.3278   1.3602   1.3879
   1.4046   1.4226   1.4690   1.4983   1.5418   1.5796   1.6534   1.7082
   1.7551   1.7957   1.8614   1.9430   1.9577   2.0064   2.0935   2.2464
     cgsolve_all iterations  76    anorm=    0.71E-07
     cgsolve_all iterations  75    anorm=    0.72E-07
     cgsolve_all iterations  72    anorm=    0.71E-07
     compute_u_kq: q = (    0.0000,    0.0000,    0.0398)
     Rotating WFCS
     ethr =  1.00E-14,  avg # of iterations = 23.0
     eigenvalues at k:
 -36.1125 -36.0519 -36.0507 -35.9318 -35.6623 -35.5876 -35.4934 -35.4918
 -35.4642 -35.4120 -35.3870 -35.3642 -35.2876 -18.1525 -18.0556 -18.0066
 -17.9822 -17.9258 -17.8810 -17.8389 -17.8035 -17.7621 -17.7280 -17.7078
 -17.6863 -17.6682 -17.6238 -17.6144 -17.5740 -17.5445 -17.5350 -17.5210
 -17.4859 -17.4572 -17.4360 -17.4039 -17.3815 -17.3539 -17.2983 -17.2795
 -17.2592 -17.2425 -17.2194 -17.2007 -17.1704 -17.1534 -17.1268 -17.1126
 -17.1018 -17.0771 -17.0402 -17.0360 -16.9967 -16.9722 -16.9570 -16.9506
 -16.9400 -16.9175 -16.9038 -16.8946 -16.8832 -16.8513 -16.8426 -16.8265
 -16.7976 -16.7866 -16.7757 -16.7482 -16.7299 -16.7134 -16.6979 -16.6699
 -16.6570 -16.6470 -16.6330 -16.6177 -16.6067 -16.5998 -16.5875 -16.5821
 -16.5575 -16.5480 -16.5237 -16.5165 -16.5035 -16.4923 -16.4878 -16.4753
 -16.4647 -16.4581 -16.4516 -16.4363 -16.4251 -16.4202 -16.4009 -16.3924
 -16.3543 -16.3425 -16.2706 -16.0330 -15.9278 -15.9059 -15.8760 -15.4635
 -15.2865 -15.1454 -15.0085 -14.9676 -14.8136 -14.7606 -14.7074 -14.6003
 -14.5230 -14.4783 -14.4445 -14.3623 -14.2746 -14.1584 -14.1094 -14.0829
 -14.0489 -13.9340 -13.9202 -13.9054 -13.8762 -13.8307 -13.8126 -13.6184
 -13.6036  -6.6202  -6.1449  -6.0493  -5.9855  -5.8969  -5.8840  -5.7953
  -5.7643  -5.7194  -5.7088  -5.6532  -5.6289  -5.5785  -5.5017  -5.4599
  -5.4316  -5.4030  -5.3874  -5.3675  -5.3376  -5.2601  -5.2446  -5.2237
  -5.2094  -5.1643  -5.1298  -5.1017  -5.0875  -5.0511  -5.0319  -4.9914
  -4.9607  -4.9330  -4.9033  -4.8852  -4.8316  -4.7790  -4.7586  -4.7211
  -4.6829  -4.6734  -4.6497  -4.6119  -4.5567  -4.5261  -4.4962  -4.4771
  -4.4517  -4.3736  -3.4097  -3.2899  -3.2097  -3.1318  -3.0516  -3.0078
  -2.9528  -2.8524  -2.8110  -2.7646  -2.7513  -2.7325  -2.7093  -2.6098
  -2.5948  -2.5215  -2.5091  -2.4626  -2.4465  -2.3871  -2.3523  -2.3369
  -2.2847  -2.2480  -2.2167  -2.1932  -2.1557  -2.1311  -2.0648  -2.0585
  -2.0231  -1.9894  -1.9730  -1.9581  -1.9137  -1.8950  -1.8532  -1.8388
  -1.8095  -1.7717  -1.7496  -1.7434  -1.7158  -1.6639  -1.6563  -1.6244
  -1.5767  -1.5566  -1.5348  -1.4968  -1.4609  -1.4431  -1.4163  -1.3823
  -1.3452  -1.3379  -1.3093  -1.2949  -1.2575  -1.2246  -1.1585  -1.1273
  -1.0998  -1.0615  -1.0259  -1.0074  -0.9583  -0.8669  -0.8355  -0.8009
  -0.7838  -0.7480  -0.6969  -0.6436  -0.5956  -0.5782  -0.5116  -0.4742
  -0.4245  -0.3573  -0.3391  -0.2979  -0.2678  -0.2447  -0.2176  -0.1454
  -0.0854  -0.0632  -0.0447  -0.0264  -0.0172   0.0204   0.0453   0.0617
   0.0697   0.0822   0.0947   0.1313   0.1444   0.1868   0.1911   0.2108
   0.2281   0.2404   0.2688   0.2777   0.3015   0.3251   0.3332   0.3450
   0.3649   0.3799   0.3971   0.4275   0.4366   0.4544   0.4674   0.4816
   0.5040   0.5265   0.5306   0.5497   0.5691   0.5786   0.5909   0.6088
   0.6164   0.6331   0.6497   0.6622   0.6740   0.6905   0.7032   0.7103
   0.7349   0.7457   0.7576   0.7669   0.7931   0.8090   0.8203   0.8461
   0.8535   0.8628   0.8907   0.9104   0.9176   0.9341   0.9619   1.0004
   1.0102   1.0213   1.0564   1.0915   1.1128   1.1487   1.1734   1.1840
   1.2228   1.2476   1.2540   1.2790   1.2915   1.3286   1.3624   1.3886
   1.4094   1.4240   1.4689   1.5017   1.5498   1.5840   1.6523   1.7075
   1.7558   1.7966   1.8587   1.9364   1.9523   2.0011   2.0893   2.2438
     eigenvalues at k+q:
 -36.1125 -36.0519 -36.0507 -35.9317 -35.6623 -35.5876 -35.4934 -35.4918
 -35.4642 -35.4120 -35.3870 -35.3642 -35.2876 -18.1525 -18.0556 -18.0065
 -17.9822 -17.9258 -17.8811 -17.8389 -17.8035 -17.7619 -17.7279 -17.7084
 -17.6862 -17.6681 -17.6239 -17.6144 -17.5739 -17.5448 -17.5344 -17.5212
 -17.4859 -17.4570 -17.4363 -17.4043 -17.3812 -17.3536 -17.2982 -17.2800
 -17.2581 -17.2423 -17.2208 -17.2001 -17.1705 -17.1540 -17.1269 -17.1121
 -17.1020 -17.0765 -17.0397 -17.0358 -16.9977 -16.9727 -16.9571 -16.9484
 -16.9417 -16.9166 -16.9037 -16.8951 -16.8837 -16.8511 -16.8427 -16.8260
 -16.7979 -16.7863 -16.7757 -16.7482 -16.7302 -16.7141 -16.6976 -16.6689
 -16.6575 -16.6468 -16.6328 -16.6178 -16.6067 -16.6004 -16.5876 -16.5823
 -16.5570 -16.5479 -16.5239 -16.5166 -16.5036 -16.4922 -16.4877 -16.4751
 -16.4648 -16.4582 -16.4515 -16.4363 -16.4251 -16.4202 -16.4009 -16.3924
 -16.3542 -16.3425 -16.2706 -16.0330 -15.9278 -15.9059 -15.8760 -15.4635
 -15.2865 -15.1454 -15.0085 -14.9676 -14.8136 -14.7605 -14.7074 -14.6003
 -14.5230 -14.4782 -14.4445 -14.3623 -14.2746 -14.1584 -14.1094 -14.0829
 -14.0489 -13.9341 -13.9202 -13.9054 -13.8761 -13.8306 -13.8127 -13.6184
 -13.6035  -6.6202  -6.1449  -6.0494  -5.9855  -5.8969  -5.8840  -5.7953
  -5.7643  -5.7194  -5.7088  -5.6533  -5.6289  -5.5785  -5.5017  -5.4599
  -5.4316  -5.4030  -5.3875  -5.3674  -5.3377  -5.2600  -5.2447  -5.2237
  -5.2094  -5.1643  -5.1299  -5.1017  -5.0874  -5.0511  -5.0318  -4.9919
  -4.9602  -4.9331  -4.9033  -4.8852  -4.8315  -4.7790  -4.7585  -4.7210
  -4.6831  -4.6733  -4.6494  -4.6120  -4.5568  -4.5261  -4.4962  -4.4770
  -4.4517  -4.3736  -3.4097  -3.2899  -3.2097  -3.1317  -3.0517  -3.0077
  -2.9530  -2.8523  -2.8106  -2.7654  -2.7510  -2.7320  -2.7097  -2.6074
  -2.5967  -2.5212  -2.5105  -2.4622  -2.4457  -2.3877  -2.3517  -2.3373
  -2.2848  -2.2479  -2.2150  -2.1955  -2.1562  -2.1301  -2.0640  -2.0590
  -2.0229  -1.9901  -1.9738  -1.9573  -1.9141  -1.8931  -1.8540  -1.8396
  -1.8103  -1.7714  -1.7503  -1.7445  -1.7143  -1.6642  -1.6542  -1.6248
  -1.5746  -1.5582  -1.5346  -1.4954  -1.4647  -1.4431  -1.4151  -1.3850
  -1.3447  -1.3372  -1.3042  -1.2964  -1.2601  -1.2231  -1.1578  -1.1282
  -1.1013  -1.0608  -1.0255  -1.0061  -0.9604  -0.8672  -0.8351  -0.8010
  -0.7836  -0.7480  -0.6968  -0.6438  -0.5955  -0.5783  -0.5114  -0.4743
  -0.4244  -0.3575  -0.3387  -0.2979  -0.2678  -0.2450  -0.2174  -0.1454
  -0.0848  -0.0633  -0.0447  -0.0273  -0.0167   0.0199   0.0460   0.0610
   0.0731   0.0819   0.0933   0.1307   0.1443   0.1853   0.1914   0.2120
   0.2285   0.2400   0.2676   0.2790   0.3001   0.3260   0.3321   0.3454
   0.3640   0.3818   0.3981   0.4280   0.4354   0.4529   0.4669   0.4829
   0.5037   0.5256   0.5313   0.5494   0.5674   0.5789   0.5925   0.6085
   0.6185   0.6349   0.6470   0.6620   0.6738   0.6901   0.7020   0.7120
   0.7345   0.7449   0.7573   0.7682   0.7931   0.8092   0.8205   0.8472
   0.8528   0.8629   0.8895   0.9113   0.9180   0.9334   0.9619   0.9998
   1.0089   1.0234   1.0565   1.0910   1.1132   1.1482   1.1748   1.1835
   1.2229   1.2471   1.2541   1.2789   1.2914   1.3289   1.3623   1.3886
   1.4094   1.4240   1.4690   1.5017   1.5498   1.5840   1.6523   1.7075
   1.7558   1.7966   1.8588   1.9364   1.9523   2.0011   2.0893   2.2438
     cgsolve_all iterations  76    anorm=    0.71E-07
     cgsolve_all iterations  75    anorm=    0.72E-07
     cgsolve_all iterations  72    anorm=    0.72E-07
     compute_u_kq: q = (    0.0000,    0.0000,   -0.0398)
     Rotating WFCS
     ethr =  1.00E-14,  avg # of iterations = 23.0
     eigenvalues at k:
 -36.1125 -36.0519 -36.0507 -35.9318 -35.6623 -35.5876 -35.4934 -35.4918
 -35.4642 -35.4120 -35.3870 -35.3642 -35.2876 -18.1525 -18.0556 -18.0066
 -17.9822 -17.9258 -17.8810 -17.8389 -17.8035 -17.7621 -17.7280 -17.7078
 -17.6863 -17.6682 -17.6238 -17.6144 -17.5740 -17.5445 -17.5350 -17.5210
 -17.4859 -17.4572 -17.4360 -17.4039 -17.3815 -17.3539 -17.2983 -17.2795
 -17.2592 -17.2425 -17.2194 -17.2007 -17.1704 -17.1534 -17.1268 -17.1126
 -17.1018 -17.0771 -17.0402 -17.0360 -16.9967 -16.9722 -16.9570 -16.9506
 -16.9400 -16.9175 -16.9038 -16.8946 -16.8832 -16.8513 -16.8426 -16.8265
 -16.7976 -16.7866 -16.7757 -16.7482 -16.7299 -16.7134 -16.6979 -16.6699
 -16.6570 -16.6470 -16.6330 -16.6177 -16.6067 -16.5998 -16.5875 -16.5821
 -16.5575 -16.5480 -16.5237 -16.5165 -16.5035 -16.4923 -16.4878 -16.4753
 -16.4647 -16.4581 -16.4516 -16.4363 -16.4251 -16.4202 -16.4009 -16.3924
 -16.3543 -16.3425 -16.2706 -16.0330 -15.9278 -15.9059 -15.8760 -15.4635
 -15.2865 -15.1454 -15.0085 -14.9676 -14.8136 -14.7606 -14.7074 -14.6003
 -14.5230 -14.4783 -14.4445 -14.3623 -14.2746 -14.1584 -14.1094 -14.0829
 -14.0489 -13.9340 -13.9202 -13.9054 -13.8762 -13.8307 -13.8126 -13.6184
 -13.6036  -6.6202  -6.1449  -6.0493  -5.9855  -5.8969  -5.8840  -5.7953
  -5.7643  -5.7194  -5.7088  -5.6532  -5.6289  -5.5785  -5.5017  -5.4599
  -5.4316  -5.4030  -5.3874  -5.3675  -5.3376  -5.2601  -5.2446  -5.2237
  -5.2094  -5.1643  -5.1298  -5.1017  -5.0875  -5.0511  -5.0319  -4.9914
  -4.9607  -4.9330  -4.9033  -4.8852  -4.8316  -4.7790  -4.7586  -4.7211
  -4.6829  -4.6734  -4.6497  -4.6119  -4.5567  -4.5261  -4.4962  -4.4771
  -4.4517  -4.3736  -3.4097  -3.2899  -3.2097  -3.1318  -3.0516  -3.0078
  -2.9528  -2.8524  -2.8110  -2.7646  -2.7513  -2.7325  -2.7093  -2.6098
  -2.5948  -2.5215  -2.5091  -2.4626  -2.4465  -2.3871  -2.3523  -2.3369
  -2.2847  -2.2480  -2.2167  -2.1932  -2.1557  -2.1311  -2.0648  -2.0585
  -2.0231  -1.9894  -1.9730  -1.9581  -1.9137  -1.8950  -1.8532  -1.8388
  -1.8095  -1.7717  -1.7496  -1.7434  -1.7158  -1.6639  -1.6563  -1.6244
  -1.5767  -1.5566  -1.5348  -1.4968  -1.4609  -1.4431  -1.4163  -1.3823
  -1.3452  -1.3379  -1.3093  -1.2949  -1.2575  -1.2246  -1.1585  -1.1273
  -1.0998  -1.0615  -1.0259  -1.0074  -0.9583  -0.8669  -0.8355  -0.8009
  -0.7838  -0.7480  -0.6969  -0.6436  -0.5956  -0.5782  -0.5116  -0.4742
  -0.4245  -0.3573  -0.3391  -0.2979  -0.2678  -0.2447  -0.2176  -0.1454
  -0.0854  -0.0632  -0.0447  -0.0264  -0.0172   0.0204   0.0453   0.0617
   0.0697   0.0822   0.0947   0.1313   0.1444   0.1868   0.1911   0.2108
   0.2281   0.2404   0.2688   0.2777   0.3015   0.3251   0.3332   0.3450
   0.3649   0.3799   0.3971   0.4275   0.4366   0.4544   0.4674   0.4816
   0.5040   0.5265   0.5306   0.5497   0.5691   0.5786   0.5909   0.6088
   0.6164   0.6331   0.6497   0.6622   0.6740   0.6905   0.7032   0.7103
   0.7349   0.7457   0.7576   0.7669   0.7931   0.8090   0.8203   0.8461
   0.8535   0.8628   0.8907   0.9104   0.9176   0.9341   0.9619   1.0004
   1.0102   1.0213   1.0564   1.0915   1.1128   1.1487   1.1734   1.1840
   1.2228   1.2476   1.2540   1.2790   1.2915   1.3286   1.3624   1.3886
   1.4094   1.4240   1.4689   1.5017   1.5498   1.5840   1.6523   1.7075
   1.7558   1.7966   1.8587   1.9364   1.9523   2.0011   2.0893   2.2438
     eigenvalues at k+q:
 -36.1125 -36.0519 -36.0507 -35.9317 -35.6623 -35.5876 -35.4934 -35.4918
 -35.4642 -35.4120 -35.3870 -35.3642 -35.2876 -18.1525 -18.0555 -18.0066
 -17.9822 -17.9257 -17.8810 -17.8389 -17.8036 -17.7622 -17.7283 -17.7072
 -17.6865 -17.6683 -17.6238 -17.6144 -17.5739 -17.5445 -17.5351 -17.5210
 -17.4860 -17.4574 -17.4357 -17.4033 -17.3819 -17.3540 -17.2984 -17.2795
 -17.2599 -17.2427 -17.2181 -17.2013 -17.1706 -17.1524 -17.1268 -17.1130
 -17.1013 -17.0781 -17.0406 -17.0357 -16.9959 -16.9720 -16.9567 -16.9529
 -16.9382 -16.9182 -16.9039 -16.8945 -16.8829 -16.8519 -16.8418 -16.8272
 -16.7971 -16.7872 -16.7757 -16.7481 -16.7294 -16.7125 -16.6985 -16.6712
 -16.6561 -16.6472 -16.6332 -16.6182 -16.6071 -16.5986 -16.5873 -16.5818
 -16.5580 -16.5482 -16.5236 -16.5163 -16.5036 -16.4922 -16.4879 -16.4754
 -16.4646 -16.4581 -16.4516 -16.4363 -16.4251 -16.4202 -16.4009 -16.3924
 -16.3543 -16.3425 -16.2706 -16.0330 -15.9279 -15.9059 -15.8760 -15.4635
 -15.2865 -15.1454 -15.0085 -14.9676 -14.8136 -14.7606 -14.7074 -14.6003
 -14.5230 -14.4782 -14.4445 -14.3623 -14.2746 -14.1584 -14.1094 -14.0828
 -14.0489 -13.9340 -13.9202 -13.9054 -13.8762 -13.8306 -13.8126 -13.6184
 -13.6035  -6.6202  -6.1449  -6.0494  -5.9855  -5.8969  -5.8840  -5.7953
  -5.7643  -5.7193  -5.7089  -5.6532  -5.6289  -5.5785  -5.5017  -5.4599
  -5.4316  -5.4030  -5.3874  -5.3676  -5.3375  -5.2601  -5.2446  -5.2238
  -5.2094  -5.1643  -5.1297  -5.1017  -5.0876  -5.0510  -5.0320  -4.9911
  -4.9611  -4.9329  -4.9032  -4.8852  -4.8317  -4.7788  -4.7586  -4.7211
  -4.6828  -4.6734  -4.6499  -4.6117  -4.5566  -4.5261  -4.4962  -4.4771
  -4.4517  -4.3736  -3.4097  -3.2899  -3.2098  -3.1318  -3.0516  -3.0078
  -2.9526  -2.8524  -2.8115  -2.7645  -2.7508  -2.7326  -2.7091  -2.6122
  -2.5931  -2.5218  -2.5077  -2.4632  -2.4474  -2.3864  -2.3529  -2.3362
  -2.2844  -2.2483  -2.2182  -2.1912  -2.1552  -2.1323  -2.0655  -2.0580
  -2.0228  -1.9889  -1.9720  -1.9592  -1.9130  -1.8968  -1.8529  -1.8381
  -1.8093  -1.7733  -1.7484  -1.7421  -1.7176  -1.6651  -1.6562  -1.6233
  -1.5787  -1.5549  -1.5347  -1.4978  -1.4585  -1.4423  -1.4168  -1.3802
  -1.3471  -1.3377  -1.3157  -1.2922  -1.2552  -1.2251  -1.1594  -1.1269
  -1.0985  -1.0623  -1.0267  -1.0080  -0.9558  -0.8672  -0.8359  -0.8008
  -0.7841  -0.7478  -0.6970  -0.6434  -0.5958  -0.5780  -0.5118  -0.4741
  -0.4245  -0.3572  -0.3392  -0.2980  -0.2679  -0.2441  -0.2179  -0.1455
  -0.0861  -0.0627  -0.0445  -0.0257  -0.0182   0.0217   0.0444   0.0618
   0.0662   0.0824   0.0970   0.1312   0.1449   0.1878   0.1913   0.2096
   0.2278   0.2410   0.2685   0.2774   0.3022   0.3244   0.3341   0.3450
   0.3653   0.3791   0.3966   0.4261   0.4382   0.4550   0.4686   0.4803
   0.5043   0.5266   0.5307   0.5497   0.5712   0.5782   0.5893   0.6087
   0.6152   0.6314   0.6519   0.6622   0.6746   0.6908   0.7039   0.7094
   0.7356   0.7465   0.7574   0.7662   0.7927   0.8084   0.8206   0.8449
   0.8536   0.8632   0.8916   0.9096   0.9176   0.9350   0.9619   1.0009
   1.0113   1.0193   1.0563   1.0920   1.1124   1.1491   1.1721   1.1845
   1.2229   1.2482   1.2538   1.2790   1.2917   1.3284   1.3625   1.3886
   1.4094   1.4239   1.4689   1.5017   1.5498   1.5840   1.6523   1.7075
   1.7558   1.7966   1.8587   1.9364   1.9523   2.0011   2.0893   2.2438
     cgsolve_all iterations  76    anorm=    0.71E-07
     cgsolve_all iterations  75    anorm=    0.71E-07
     cgsolve_all iterations  72    anorm=    0.72E-07

     End of magnetic susceptibility calculation

     f-sum rule (1st term):
          -688.0623         -0.0892          0.0443
            -0.0893       -688.0286          0.0529
             0.0436          0.0529       -688.0663

     f-sum rule (2nd term):
           -16.4302          0.0429         -0.0443
             0.0432        -16.4253         -0.0529
            -0.0435         -0.0529        -16.4518

     f-sum rule (should be  -704.5171):
          -704.4924         -0.0463          0.0000
            -0.0461       -704.4539         -0.0000
             0.0000          0.0000       -704.5182

     chi_bare pGv (HH) in paratec units:
      -197.157843      0.934642     -0.926770
         1.040105   -197.905076      0.088254
        -0.998719      0.130574   -193.518293

      -197.157843      0.934642     -0.926770
         1.040105   -197.905076      0.088254
        -0.998719      0.130574   -193.518293

     chi_bare vGv (VV) in paratec units:
      -198.504227      0.825153     -0.993573
         0.825149   -198.942679      0.256096
        -0.993740      0.256534   -195.902827

      -198.504227      0.825153     -0.993573
         0.825149   -198.942679      0.256096
        -0.993740      0.256534   -195.902827

     chi_bare pGv (HH) in 10^{-6} cm^3/mol:
          -936.9127          4.4415         -4.4041
             4.9427       -940.4636          0.4194
            -4.7460          0.6205       -919.6172

     chi_bare vGv (VV) in 10^{-6} cm^3/mol:
          -943.3108          3.9212         -4.7216
             3.9212       -945.3944          1.2170
            -4.7223          1.2191       -930.9487

     Contributions to the NMR chemical shifts: -------------------------------

     Macroscopic shape contribution in ppm:                    7.40
             7.4357         -0.0000          0.0000
            -0.0000          7.4638         -0.0000
             0.0000         -0.0000          7.2984


     Core contribution in ppm:

     Atom  1  Ca  pos: (  0.434939  0.051925  0.516070)  core sigma:        1265.05
     Atom  2  Ca  pos: (  0.198799  0.058327  0.372746)  core sigma:        1265.05
     Atom  3  Ca  pos: (  0.038087  0.284342  0.380174)  core sigma:        1265.05
     Atom  4  Ca  pos: (  0.288167  0.286225  0.506595)  core sigma:        1265.05
     Atom  5  Ca  pos: (  0.986417  0.026265  1.237933)  core sigma:        1265.05
     Atom  6  Ca  pos: (  0.046042  0.131260  0.792728)  core sigma:        1265.05
     Atom  7  Ca  pos: (  0.467308  0.052503  1.240988)  core sigma:        1265.05
     Atom  8  Ca  pos: (  0.941187  0.060257  0.501446)  core sigma:        1265.05
     Atom  9  Ca  pos: (  0.705511  0.070103  0.346501)  core sigma:        1265.05
     Atom 10  Ca  pos: (  0.535665  0.288911  0.345953)  core sigma:        1265.05
     Atom 11  Ca  pos: (  0.784574  0.299782  0.506740)  core sigma:        1265.05
     Atom 12  Ca  pos: (  0.568110  0.114813  0.772405)  core sigma:        1265.05
     Atom 13  Ca  pos: (  0.028199  0.265632  1.505750)  core sigma:        1265.05
     Atom 14  Si  pos: ( -0.052509  0.217651  0.134118)  core sigma:         837.79
     Atom 15  Si  pos: (  0.518738  0.304248  0.576117)  core sigma:         837.79
     Atom 16  Si  pos: (  0.786160  0.321865  0.275555)  core sigma:         837.79
     Atom 17  Si  pos: (  0.417132  0.203318  0.128121)  core sigma:         837.79
     Atom 18  Si  pos: (  0.028415  0.305528  0.600906)  core sigma:         837.79
     Atom 19  Si  pos: (  0.274253  0.316532  0.280819)  core sigma:         837.79
     Atom 20  Si  pos: (  0.200400  0.037962  0.601587)  core sigma:         837.79
     Atom 21  Si  pos: (  0.454292  0.032959  0.281265)  core sigma:         837.79
     Atom 22  Si  pos: (  0.705772  0.036920  0.607417)  core sigma:         837.79
     Atom 23  Si  pos: (  0.966096  0.042294  0.264611)  core sigma:         837.79
     Atom 24  O   pos: (  0.194822  0.401959  0.232848)  core sigma:         271.07
     Atom 25  O   pos: (  0.263358  0.119524  0.532865)  core sigma:         271.07
     Atom 26  O   pos: (  0.532470  0.102466  0.343710)  core sigma:         271.07
     Atom 27  O   pos: (  0.100471  0.002431  0.540058)  core sigma:         271.07
     Atom 28  O   pos: (  0.362946 -0.002483  0.354861)  core sigma:         271.07
     Atom 29  O   pos: (  0.590085  0.155943  1.595636)  core sigma:         271.07
     Atom 30  O   pos: (  0.043849  0.266292  0.200219)  core sigma:         271.07
     Atom 31  H   pos: (  0.087778  0.322568  0.179337)  core sigma:           0.00
     Atom 32  O   pos: (  0.057157  0.278327  0.717274)  core sigma:         271.07
     Atom 33  O   pos: (  0.315303  0.259370  0.176863)  core sigma:         271.07
     Atom 34  O   pos: (  0.730682  0.071070  0.724700)  core sigma:         271.07
     Atom 35  O   pos: (  0.953141  0.107238  0.157267)  core sigma:         271.07
     Atom 36  O   pos: (  0.426348  0.388164  0.597508)  core sigma:         271.07
     Atom 37  O   pos: (  0.723107  0.418293  0.225803)  core sigma:         271.07
     Atom 38  O   pos: (  0.761771  0.101609  0.518373)  core sigma:         271.07
     Atom 39  O   pos: (  0.024894  0.101847  0.351191)  core sigma:         271.07
     Atom 40  O   pos: (  0.582338  0.030767  0.603524)  core sigma:         271.07
     Atom 41  O   pos: (  0.861584  0.000599  0.310675)  core sigma:         271.07
     Atom 42  O   pos: (  0.155860  0.197016  1.605666)  core sigma:         271.07
     Atom 43  O   pos: (  0.520092  0.255561  0.167924)  core sigma:         271.07
     Atom 44  O   pos: (  0.557059  0.261637  0.686107)  core sigma:         271.07
     Atom 45  O   pos: (  0.840954  0.270898  0.175007)  core sigma:         271.07
     Atom 46  O   pos: (  0.456578  0.221941  0.509739)  core sigma:         271.07
     Atom 47  O   pos: (  0.710100  0.246148  0.334296)  core sigma:         271.07
     Atom 48  O   pos: (  0.609112  0.354170  0.509608)  core sigma:         271.07
     Atom 49  O   pos: ( -0.130103  0.350862  0.359937)  core sigma:         271.07
     Atom 50  O   pos: ( -0.040943  0.222150  0.540622)  core sigma:         271.07
     Atom 51  O   pos: (  0.211855  0.236928  0.350269)  core sigma:         271.07
     Atom 52  O   pos: (  0.126250  0.335621  0.531260)  core sigma:         271.07
     Atom 53  O   pos: (  0.362490  0.366533  0.349123)  core sigma:         271.07
     Atom 54  O   pos: (  0.187534  0.071789  0.719490)  core sigma:         271.07
     Atom 55  O   pos: (  0.409505  0.085841  0.175004)  core sigma:         271.07
     Atom 56  O   pos: ( -0.037981  0.410691  0.602931)  core sigma:         271.07
     Atom 57  O   pos: (  0.227222  0.372334  0.763459)  core sigma:         271.07
     Atom 58  H   pos: (  0.242653  0.407391  0.698500)  core sigma:           0.00
     Atom 59  H   pos: (  0.162221  0.335075  0.748022)  core sigma:           0.00
     Atom 60  O   pos: (  0.751280  0.297954  0.683183)  core sigma:         271.07
     Atom 61  H   pos: (  0.794698  0.259599  0.729688)  core sigma:           0.00
     Atom 62  H   pos: (  0.679594  0.270743  0.688010)  core sigma:           0.00
     Atom 63  O   pos: (  0.868138  0.163085  0.819720)  core sigma:         271.07
     Atom 64  H   pos: (  0.813364  0.120950  0.781507)  core sigma:           0.00
     Atom 65  H   pos: (  0.832496  0.196896  0.874323)  core sigma:           0.00
     Atom 66  O   pos: (  0.668951  0.107161  0.162741)  core sigma:         271.07
     Atom 67  H   pos: (  0.616785  0.161232  0.172471)  core sigma:           0.00
     Atom 68  H   pos: (  0.635140  0.057028  0.118736)  core sigma:           0.00
     Atom 69  O   pos: (  0.437142  0.229215  1.302931)  core sigma:         271.07
     Atom 70  H   pos: (  0.477044  0.286814  1.278277)  core sigma:           0.00
     Atom 71  H   pos: (  0.431961  0.235458  1.376373)  core sigma:           0.00
     Atom 72  O   pos: ( -0.045210  0.298136  1.016419)  core sigma:         271.07
     Atom 73  H   pos: (  0.017207  0.263006  0.993704)  core sigma:           0.00
     Atom 74  H   pos: ( -0.066631  0.333563  0.954118)  core sigma:           0.00
     Atom 75  O   pos: (  0.138419  0.114232  1.254075)  core sigma:         271.07
     Atom 76  H   pos: (  0.196047  0.095763  1.298221)  core sigma:           0.00
     Atom 77  H   pos: (  0.172485  0.145951  1.195403)  core sigma:           0.00
     Atom 78  O   pos: (  0.200965  0.262890  1.427758)  core sigma:         271.07
     Atom 79  H   pos: (  0.262996  0.299593  1.412246)  core sigma:           0.00
     Atom 80  H   pos: (  0.215753  0.222550  1.489160)  core sigma:           0.00
     Atom 81  O   pos: (  0.334790  0.003719  1.123740)  core sigma:         271.07
     Atom 82  H   pos: (  0.017596  0.403418  1.108960)  core sigma:           0.00
     Atom 83  H   pos: (  0.318686  0.036005  1.057290)  core sigma:           0.00
     Atom 84  O   pos: (  0.187944  0.096108  0.182180)  core sigma:         271.07
     Atom 85  H   pos: (  0.242746  0.146635  0.178020)  core sigma:           0.00
     Atom 86  H   pos: (  0.128645  0.140164  0.190008)  core sigma:           0.00
     Atom 87  O   pos: (  0.264898  0.418211  1.149052)  core sigma:         271.07
     Atom 88  H   pos: (  0.248447  0.345789  1.135902)  core sigma:           0.00
     Atom 89  H   pos: (  0.336215  0.422323  1.165600)  core sigma:           0.00
     Atom 90  O   pos: (  0.797362  0.387835  1.152283)  core sigma:         271.07
     Atom 91  H   pos: (  0.767581  0.330778  1.112698)  core sigma:           0.00
     Atom 92  H   pos: ( -0.143183  0.402429  1.120222)  core sigma:           0.00
     Atom 93  O   pos: (  0.398114  0.187430  1.522858)  core sigma:         271.07
     Atom 94  H   pos: (  0.351327  0.204921  1.577098)  core sigma:           0.00
     Atom 95  H   pos: (  0.463863  0.171832  1.557441)  core sigma:           0.00
     Atom 96  O   pos: ( -0.070335  0.388040  0.830150)  core sigma:         271.07
     Atom 97  H   pos: ( -0.098297  0.440618  0.781999)  core sigma:           0.00
     Atom 98  H   pos: ( -0.020973  0.347731  0.788480)  core sigma:           0.00
     Atom 99  O   pos: (  0.778639  0.005964  1.002095)  core sigma:         271.07
     Atom100  H   pos: (  0.704748  0.010087  0.988478)  core sigma:           0.00
     Atom101  H   pos: (  0.487015  0.443424  0.939721)  core sigma:           0.00
     Atom102  O   pos: (  0.833831 -0.025323  1.356860)  core sigma:         271.07
     Atom103  H   pos: (  0.784751  0.021173  1.387499)  core sigma:           0.00
     Atom104  H   pos: (  0.542165  0.401817  1.411873)  core sigma:           0.00
     Atom105  O   pos: (  0.389384  0.122642  0.729990)  core sigma:         271.07
     Atom106  H   pos: (  0.315406  0.104537  0.735987)  core sigma:           0.00
     Atom107  H   pos: (  0.390018  0.186788  0.693719)  core sigma:           0.00
     Atom108  O   pos: (  0.655767  0.469189  0.730094)  core sigma:         271.07
     Atom109  H   pos: (  0.597896  0.441922  0.768032)  core sigma:           0.00
     Atom110  H   pos: (  0.698650  0.410034  0.711206)  core sigma:           0.00
     Atom111  O   pos: (  0.310929  0.057007  1.356945)  core sigma:         271.07
     Atom112  H   pos: (  0.334646  0.086108  1.420949)  core sigma:           0.00
     Atom113  H   pos: (  0.288195 -0.014263  1.370811)  core sigma:           0.00
     Atom114  O   pos: (  0.452317  0.417213  1.609702)  core sigma:         271.07
     Atom115  H   pos: (  0.382027  0.390985  1.613905)  core sigma:           0.00
     Atom116  H   pos: (  0.493622  0.367864  1.571888)  core sigma:           0.00
     Atom117  O   pos: (  0.891172  0.219146  1.590163)  core sigma:         271.07
     Atom118  H   pos: (  0.706760  0.229694  0.066282)  core sigma:           0.00
     Atom119  H   pos: (  0.837999  0.177341  1.554664)  core sigma:           0.00
     Atom120  O   pos: (  1.125743 -0.007027  1.522535)  core sigma:         271.07
     Atom121  H   pos: (  0.171541  0.032659  1.556241)  core sigma:           0.00
     Atom122  H   pos: (  0.781457  0.429921  1.582896)  core sigma:           0.00
     Atom123  O   pos: (  0.604220  0.327165  1.506172)  core sigma:         271.07
     Atom124  H   pos: (  0.641636  0.360163  1.563731)  core sigma:           0.00
     Atom125  H   pos: (  0.596999  0.255596  1.535787)  core sigma:           0.00
     Atom126  O   pos: (  0.252100  0.383197  1.610051)  core sigma:         271.07
     Atom127  H   pos: (  0.209290  0.322519  1.619852)  core sigma:           0.00
     Atom128  H   pos: (  0.559050 -0.043915  1.669685)  core sigma:           0.00
     Atom129  O   pos: (  0.998667  0.107628  1.424826)  core sigma:         271.07
     Atom130  H   pos: (  0.928747  0.088325  1.438827)  core sigma:           0.00
     Atom131  H   pos: (  1.042659  0.059611  1.465521)  core sigma:           0.00
     Atom132  O   pos: (  0.972296  0.073505  1.055076)  core sigma:         271.07
     Atom133  H   pos: (  0.010348  0.118263  1.026723)  core sigma:           0.00
     Atom134  H   pos: (  0.903930  0.075843  1.026925)  core sigma:           0.00
     Atom135  O   pos: (  0.512038  0.426082  0.076535)  core sigma:         271.07
     Atom136  H   pos: (  0.522694  0.358864  0.115292)  core sigma:           0.00
     Atom137  H   pos: (  0.807066  0.004806  0.126183)  core sigma:           0.00
     Atom138  O   pos: (  0.648375  0.121964  1.253108)  core sigma:         271.07
     Atom139  H   pos: (  0.670120  0.167670  1.197423)  core sigma:           0.00
     Atom140  H   pos: (  0.682989  0.147097  1.312870)  core sigma:           0.00
     Atom141  O   pos: (  0.227727  0.224670  1.104829)  core sigma:         271.07
     Atom142  H   pos: (  0.293435  0.217354  1.071487)  core sigma:           0.00
     Atom143  H   pos: (  0.178823  0.213207  1.047235)  core sigma:           0.00
     Atom144  O   pos: (  0.653794  0.235716  0.884231)  core sigma:         271.07
     Atom145  H   pos: (  0.645351  0.306013  0.864936)  core sigma:           0.00
     Atom146  H   pos: (  0.667312  0.235854  0.960879)  core sigma:           0.00
     Atom147  O   pos: (  0.095917  0.347118  1.265369)  core sigma:         271.07
     Atom148  H   pos: (  0.132757  0.286950  1.287170)  core sigma:           0.00
     Atom149  H   pos: (  0.029814  0.344106  1.299765)  core sigma:           0.00
     Atom150  O   pos: (  0.507914  0.142015  1.081119)  core sigma:         271.07
     Atom151  H   pos: (  0.578532  0.170342  1.078802)  core sigma:           0.00
     Atom152  H   pos: (  0.467462  0.187153  1.036412)  core sigma:           0.00
     Atom153  O   pos: (  0.288229  0.075195  0.941811)  core sigma:         271.07
     Atom154  H   pos: (  0.220387  0.108064  0.940172)  core sigma:           0.00
     Atom155  H   pos: (  0.282827  0.012743  0.898976)  core sigma:           0.00
     Atom156  O   pos: (  0.532041  0.024896  1.420247)  core sigma:         271.07
     Atom157  H   pos: (  0.524370 -0.028984  1.470778)  core sigma:           0.00
     Atom158  H   pos: (  0.557243  0.079675  1.462981)  core sigma:           0.00
     Atom159  O   pos: (  0.714001  0.348086  1.334389)  core sigma:         271.07
     Atom160  H   pos: (  0.787745  0.338752  1.335711)  core sigma:           0.00
     Atom161  H   pos: (  0.687065  0.336179  1.403227)  core sigma:           0.00
     Atom162  O   pos: (  0.387794  0.247133  0.955656)  core sigma:         271.07
     Atom163  H   pos: (  0.359254  0.187431  0.920690)  core sigma:           0.00
     Atom164  H   pos: (  0.413009  0.296169  0.905041)  core sigma:           0.00
     Atom165  O   pos: (  0.561408  0.372446  1.153738)  core sigma:         271.07
     Atom166  H   pos: (  0.606991  0.321201  1.125042)  core sigma:           0.00
     Atom167  H   pos: (  0.522276  0.400971  1.096579)  core sigma:           0.00
     Atom168  O   pos: (  0.482933  0.382563  0.822600)  core sigma:         271.07
     Atom169  H   pos: (  0.505200  0.331453  0.769090)  core sigma:           0.00
     Atom170  H   pos: (  0.446864  0.438587  0.784106)  core sigma:           0.00
     Atom171  O   pos: (  0.581337  0.019481  0.927599)  core sigma:         271.07
     Atom172  H   pos: (  0.244712  0.429345  0.893344)  core sigma:           0.00
     Atom173  H   pos: (  0.539662  0.036388  0.987543)  core sigma:           0.00
     Atom174  O   pos: (  0.755084  0.107640  1.498771)  core sigma:         271.07
     Atom175  H   pos: (  0.762278  0.042610  1.538294)  core sigma:           0.00
     Atom176  H   pos: (  0.691721  0.134395  1.533161)  core sigma:           0.00
     Atom177  O   pos: (  0.897583  0.189825  1.246938)  core sigma:         271.07
     Atom178  H   pos: (  0.883141  0.231181  1.187639)  core sigma:           0.00
     Atom179  H   pos: (  0.907408  0.241025  1.301247)  core sigma:           0.00
     Atom180  O   pos: (  0.004388  0.399302  1.623700)  core sigma:         271.07
     Atom181  H   pos: (  0.164379  0.019473  0.076089)  core sigma:           0.00
     Atom182  H   pos: ( -0.238112  0.419756  0.084224)  core sigma:           0.00
     Atom183  O   pos: (  0.116326  0.191528  0.941488)  core sigma:         271.07
     Atom184  H   pos: (  0.149008  0.249374  0.909336)  core sigma:           0.00
     Atom185  O   pos: (  0.693737  0.225744  1.075623)  core sigma:         271.07
     Atom186  H   pos: (  0.745030  0.173638  1.066558)  core sigma:           0.00
     Atom187  O   pos: ( -0.071573  0.337766  1.386879)  core sigma:         271.07
     Atom188  H   pos: ( -0.117992  0.371700  1.434429)  core sigma:           0.00

     Bare contribution in ppm:

     Atom  1  Ca  pos: (  0.434939  0.051925  0.516070)  bare sigma:         105.59
           106.5623         -2.5077          8.5544
            -2.1002        109.1384          1.7695
             8.0897          1.8858        101.0830

     Atom  2  Ca  pos: (  0.198799  0.058327  0.372746)  bare sigma:         105.03
           108.1277         -3.7672          2.6026
            -3.7638        107.5602          0.5363
             2.1292          0.4575         99.4122

     Atom  3  Ca  pos: (  0.038087  0.284342  0.380174)  bare sigma:         104.29
           104.9221         -2.5276          0.9796
            -2.6552        102.8227          2.0412
             0.8996          1.6653        105.1186

     Atom  4  Ca  pos: (  0.288167  0.286225  0.506595)  bare sigma:         102.61
           110.6047         -3.5305          0.0970
            -3.1051        101.0320         -2.4670
            -0.8110         -2.6518         96.1896

     Atom  5  Ca  pos: (  0.986417  0.026265  1.237933)  bare sigma:         115.84
           113.7275          1.1409          1.3491
             0.3965        119.5113          0.5432
             1.3277          0.4200        114.2692

     Atom  6  Ca  pos: (  0.046042  0.131260  0.792728)  bare sigma:          96.73
            93.9951          2.0109          0.1851
             1.9865        101.7632          2.1304
            -0.8122          1.2109         94.4408

     Atom  7  Ca  pos: (  0.467308  0.052503  1.240988)  bare sigma:         117.15
           115.6905          0.5554         -2.0300
             0.5821        116.3376          2.7172
            -1.7960          3.0980        119.4141

     Atom  8  Ca  pos: (  0.941187  0.060257  0.501446)  bare sigma:         103.30
           109.2422         -3.2408         -1.4451
            -3.2231        108.7752         -0.8046
            -1.5185         -1.1397         91.8834

     Atom  9  Ca  pos: (  0.705511  0.070103  0.346501)  bare sigma:         103.87
           107.6859         -4.3528          2.5628
            -3.8620        107.2500          0.6605
             2.7892          0.8577         96.6735

     Atom 10  Ca  pos: (  0.535665  0.288911  0.345953)  bare sigma:         107.37
           107.1040         -2.6168          1.2877
            -2.8154        106.1531          2.5058
             0.8917          2.1813        108.8568

     Atom 11  Ca  pos: (  0.784574  0.299782  0.506740)  bare sigma:         107.76
           107.8429         -3.4959         -3.3215
            -3.1719        105.3421         -2.1287
            -4.3813         -1.8581        110.1034

     Atom 12  Ca  pos: (  0.568110  0.114813  0.772405)  bare sigma:         104.60
           104.7098         -5.5429         -1.8898
            -4.4231        105.3774         -5.0827
            -2.8926         -6.2283        103.7034

     Atom 13  Ca  pos: (  0.028199  0.265632  1.505750)  bare sigma:         101.95
           105.5659         -6.5088         10.8004
            -6.1509         97.4842         -7.0956
            10.3473         -7.2930        102.7914

     Atom 14  Si  pos: ( -0.052509  0.217651  0.134118)  bare sigma:         -27.50
           -30.1294         -1.7145         -1.3621
            -1.1999        -28.9846         -2.5477
            -2.9148         -3.4743        -23.3749

     Atom 15  Si  pos: (  0.518738  0.304248  0.576117)  bare sigma:         -27.99
           -27.7698          4.1141          0.6250
             3.6126        -30.3919         -1.6480
             0.8031         -1.1819        -25.8225

     Atom 16  Si  pos: (  0.786160  0.321865  0.275555)  bare sigma:         -27.67
           -26.5050          3.0265         -0.1294
             3.3078        -28.5516         -0.8996
            -0.1258         -0.3519        -27.9547

     Atom 17  Si  pos: (  0.417132  0.203318  0.128121)  bare sigma:         -27.86
           -26.7902          2.7888          3.3555
             3.0162        -31.4990          0.7793
             2.8222          0.7742        -25.3032

     Atom 18  Si  pos: (  0.028415  0.305528  0.600906)  bare sigma:         -27.82
           -28.5221          2.6507          0.6298
             2.4917        -30.4142         -0.5676
             0.7896         -0.0655        -24.5373

     Atom 19  Si  pos: (  0.274253  0.316532  0.280819)  bare sigma:         -27.82
           -26.6426          3.2905          0.9064
             3.6493        -28.2144          0.0974
             1.0405          0.3618        -28.6166

     Atom 20  Si  pos: (  0.200400  0.037962  0.601587)  bare sigma:         -27.87
           -27.7935          3.7240          0.3820
             3.4029        -31.7005          1.0092
             0.9087          1.0337        -24.1234

     Atom 21  Si  pos: (  0.454292  0.032959  0.281265)  bare sigma:         -27.76
           -26.0265          4.7183         -0.2730
             4.1275        -28.9805          0.6929
            -0.5354          0.3566        -28.2843

     Atom 22  Si  pos: (  0.705772  0.036920  0.607417)  bare sigma:         -27.92
           -26.4337          2.1308         -2.5827
             2.0465        -31.1531         -1.4722
            -2.3910         -1.8846        -26.1694

     Atom 23  Si  pos: (  0.966096  0.042294  0.264611)  bare sigma:         -27.67
           -24.8580          4.3769         -1.3088
             3.8282        -28.9425          0.4225
            -1.2940          0.2181        -29.1973

     Atom 24  O   pos: (  0.194822  0.401959  0.232848)  bare sigma:          50.42
            49.6376         -5.8506          1.8762
            -6.5319         55.3258         -0.2629
             1.7171          0.5981         46.2864

     Atom 25  O   pos: (  0.263358  0.119524  0.532865)  bare sigma:          26.47
            18.4707          1.6320          3.6041
             3.7539         35.7364         -1.7867
             4.3486          1.1233         25.2018

     Atom 26  O   pos: (  0.532470  0.102466  0.343710)  bare sigma:          36.07
            49.4579          0.1676          1.6025
            -2.0960         36.1391         -0.1791
            -2.4796         -1.6990         22.6020

     Atom 27  O   pos: (  0.100471  0.002431  0.540058)  bare sigma:          33.01
            46.3006         -3.6125          7.2038
            -5.7385         29.0943         -0.1415
             4.6240          0.4321         23.6332

     Atom 28  O   pos: (  0.362946 -0.002483  0.354861)  bare sigma:          32.60
            41.7796         -1.3333         -3.0347
            -2.8411         28.4738          0.1928
            -1.2309          0.0292         27.5404

     Atom 29  O   pos: (  0.590085  0.155943  1.595636)  bare sigma:          46.91
            43.0318         -2.3388          0.6691
            -1.6449         42.8069         -2.0085
             0.1699         -2.2402         54.8835

     Atom 30  O   pos: (  0.043849  0.266292  0.200219)  bare sigma:          59.92
            61.8607          4.7850          7.1940
             3.4844         55.5560          2.0872
             8.3867          3.7975         62.3411

     Atom 31  H   pos: (  0.087778  0.322568  0.179337)  bare sigma:          15.20
            17.3512         11.6926          1.3513
            12.1729         19.6092         -1.5174
            -0.1243         -2.7310          8.6318

     Atom 32  O   pos: (  0.057157  0.278327  0.717274)  bare sigma:          35.27
            25.2021          3.1142          0.7437
             2.5183         45.1720        -16.7595
             0.8439        -11.7725         35.4285

     Atom 33  O   pos: (  0.315303  0.259370  0.176863)  bare sigma:          51.36
            52.4133         -4.0474         -7.7348
            -3.8877         49.7243          6.5047
            -6.4053          5.8052         51.9445

     Atom 34  O   pos: (  0.730682  0.071070  0.724700)  bare sigma:          35.72
            44.5232         -1.6303          1.5306
            -2.9885         34.9443         -3.1057
             0.6721         -2.6449         27.6940

     Atom 35  O   pos: (  0.953141  0.107238  0.157267)  bare sigma:          54.42
            48.3994         -2.2956          2.8404
            -1.2642         60.1752         -6.1982
             1.5928         -5.4021         54.6715

     Atom 36  O   pos: (  0.426348  0.388164  0.597508)  bare sigma:          49.11
            45.3066         -3.9619         -1.4437
            -6.0110         56.9866          2.2469
            -1.3701          1.7687         45.0455

     Atom 37  O   pos: (  0.723107  0.418293  0.225803)  bare sigma:          54.55
            52.3796         -9.5073         -1.7102
            -9.7384         59.8930         -2.1695
            -2.0053         -1.8569         51.3920

     Atom 38  O   pos: (  0.761771  0.101609  0.518373)  bare sigma:          38.78
            40.9198          1.7523         -1.7426
             2.0431         31.6092         -3.7267
            -1.0474         -2.7908         43.8221

     Atom 39  O   pos: (  0.024894  0.101847  0.351191)  bare sigma:          31.83
            34.7307         -0.3644          0.8104
            -0.2383         35.4862          0.4619
            -1.2099         -1.2283         25.2869

     Atom 40  O   pos: (  0.582338  0.030767  0.603524)  bare sigma:          35.42
            42.2808          0.0849          7.3606
             0.2703         27.2050         -2.0513
            10.1550         -2.5674         36.7779

     Atom 41  O   pos: (  0.861584  0.000599  0.310675)  bare sigma:          38.14
            51.8647         -1.8119         -4.5365
            -3.5104         34.2724         -0.5732
            -3.1998         -0.3716         28.2883

     Atom 42  O   pos: (  0.155860  0.197016  1.605666)  bare sigma:          44.48
            39.0597         -0.6261          5.9153
            -0.7837         42.4175         -6.7691
             6.0744         -4.7381         51.9558

     Atom 43  O   pos: (  0.520092  0.255561  0.167924)  bare sigma:          42.81
            41.1221          1.6517          4.0541
             1.5289         42.0061         -0.9112
             5.7900          0.3872         45.2889

     Atom 44  O   pos: (  0.557059  0.261637  0.686107)  bare sigma:          35.74
            31.2542          0.3217         -1.6761
            -3.9219         41.8750        -12.0231
             0.1282         -8.2169         34.1005

     Atom 45  O   pos: (  0.840954  0.270898  0.175007)  bare sigma:          56.24
            58.3164         -6.8273         -7.1133
            -7.1939         52.7101          5.1220
            -6.5325          4.0637         57.7060

     Atom 46  O   pos: (  0.456578  0.221941  0.509739)  bare sigma:          27.92
            25.2403         -2.0340         -3.0236
             0.3125         34.7730         -0.4482
            -3.5080         -3.0075         23.7353

     Atom 47  O   pos: (  0.710100  0.246148  0.334296)  bare sigma:          34.27
            37.4425          0.9294         -1.3686
             2.2481         46.1361         -0.7375
             1.1323          1.9213         19.2457

     Atom 48  O   pos: (  0.609112  0.354170  0.509608)  bare sigma:          34.98
            37.2423          1.3083         -2.4084
             1.8113         40.3666         -1.6911
            -0.7222          0.4616         27.3453

     Atom 49  O   pos: ( -0.130103  0.350862  0.359937)  bare sigma:          32.03
            36.6609          0.2980          1.6139
            -1.3335         34.5156          0.0950
            -1.7124         -1.2564         24.9110

     Atom 50  O   pos: ( -0.040943  0.222150  0.540622)  bare sigma:          33.47
            28.0787          0.8865          0.6284
             3.2398         44.9964          4.1798
            -1.1658          0.6169         27.3364

     Atom 51  O   pos: (  0.211855  0.236928  0.350269)  bare sigma:          31.09
            32.6867         -1.6070         -0.5362
            -0.3503         37.7733          0.3837
             0.4845          2.8034         22.8065

     Atom 52  O   pos: (  0.126250  0.335621  0.531260)  bare sigma:          28.77
            39.5859         -5.1412         -3.5373
            -8.5791         24.3979          3.5263
             1.1921          3.4316         22.3162

     Atom 53  O   pos: (  0.362490  0.366533  0.349123)  bare sigma:          37.34
            36.7287          2.5839          0.2147
             3.2784         46.3571          0.5542
            -1.5841         -1.5055         28.9266

     Atom 54  O   pos: (  0.187534  0.071789  0.719490)  bare sigma:          36.91
            46.1035         -7.9210        -11.2126
            -8.5950         27.7058          3.8487
            -8.0812          2.9907         36.9244

     Atom 55  O   pos: (  0.409505  0.085841  0.175004)  bare sigma:          52.18
            46.0409         -2.7959          3.8700
            -1.3177         56.7549         -4.6375
             2.1442         -4.0233         53.7302

     Atom 56  O   pos: ( -0.037981  0.410691  0.602931)  bare sigma:          53.48
            51.4821         -7.7618          0.3816
            -8.1753         57.9354          1.5205
             0.5590          1.4343         51.0280

     Atom 57  O   pos: (  0.227222  0.372334  0.763459)  bare sigma:          72.63
            73.6332         10.0165          0.2908
            10.9062         73.0831         -3.0343
             1.3546         -0.8619         71.1854

     Atom 58  H   pos: (  0.242653  0.407391  0.698500)  bare sigma:          15.68
             8.7323          5.2265         -4.7813
             5.7819         14.4336        -11.1448
            -5.6227        -12.0018         23.8745

     Atom 59  H   pos: (  0.162221  0.335075  0.748022)  bare sigma:          12.58
            25.6063         16.0589          5.4161
            15.7102          9.1190          2.1086
             6.6294          2.7204          3.0142

     Atom 60  O   pos: (  0.751280  0.297954  0.683183)  bare sigma:          64.96
            68.0850         -0.3061         -0.0629
             0.5672         64.0844         -1.2876
            -1.3063         -1.7525         62.7253

     Atom 61  H   pos: (  0.794698  0.259599  0.729688)  bare sigma:          16.16
            17.3511         -5.8814          8.1000
            -6.6752         15.2147         -8.5873
             8.7418         -8.1431         15.9111

     Atom 62  H   pos: (  0.679594  0.270743  0.688010)  bare sigma:          11.87
            30.8237          6.1951          0.2050
             7.1506          3.8974         -1.4232
            -0.8780         -1.7015          0.8903

     Atom 63  O   pos: (  0.868138  0.163085  0.819720)  bare sigma:          68.93
            75.5418          2.8673          2.6497
             3.3891         64.7883          3.2724
             3.3012          3.5533         66.4703

     Atom 64  H   pos: (  0.813364  0.120950  0.781507)  bare sigma:           8.94
            14.6690         13.3657         14.5231
            11.9401          6.9346         10.4627
            13.0160         10.5078          5.2196

     Atom 65  H   pos: (  0.832496  0.196896  0.874323)  bare sigma:          19.41
            19.0047         -3.2171         -5.4163
            -2.3021         16.1590          5.9334
            -3.9751          6.5094         23.0529

     Atom 66  O   pos: (  0.668951  0.107161  0.162741)  bare sigma:          71.10
            68.4327         -2.0523          1.9028
            -2.7591         74.1434          3.2998
             1.2763          4.8786         70.7099

     Atom 67  H   pos: (  0.616785  0.161232  0.172471)  bare sigma:          14.67
            18.4917        -13.5262         -1.9977
           -12.5542         19.6448          2.7262
            -1.3138          2.2237          5.8599

     Atom 68  H   pos: (  0.635140  0.057028  0.118736)  bare sigma:          15.53
            11.2512          7.4086          7.5468
             6.1531         18.6051         11.2949
             6.7083         11.9702         16.7242

     Atom 69  O   pos: (  0.437142  0.229215  1.302931)  bare sigma:          78.85
            71.5700          4.8514         -4.6399
             5.2895         82.0576         -0.1178
            -4.3622         -0.3407         82.9180

     Atom 70  H   pos: (  0.477044  0.286814  1.278277)  bare sigma:          17.41
            13.9845          9.4160         -5.7877
             9.5521         22.5199         -6.5218
            -4.4607         -4.4062         15.7315

     Atom 71  H   pos: (  0.431961  0.235458  1.376373)  bare sigma:          18.48
            10.4616          2.1669         -3.1788
             1.7113         11.9573          0.7163
            -3.9902         -1.3992         33.0110

     Atom 72  O   pos: ( -0.045210  0.298136  1.016419)  bare sigma:          74.59
            74.4981         -7.5547         -0.5935
            -8.7210         74.9991         -0.3901
            -2.2316          2.0567         74.2728

     Atom 73  H   pos: (  0.017207  0.263006  0.993704)  bare sigma:          15.74
            24.5039        -13.7669         -6.6807
           -13.5206         13.3786          3.6412
            -7.9325          4.6869          9.3286

     Atom 74  H   pos: ( -0.066631  0.333563  0.954118)  bare sigma:          16.48
             7.8669         -3.0591          5.0597
            -3.5970         13.6599        -10.5763
             5.8814        -10.7929         27.9248

     Atom 75  O   pos: (  0.138419  0.114232  1.254075)  bare sigma:          72.10
            75.0949          4.1285         -0.0992
             4.0381         69.7355         -3.7895
             1.5365         -3.8392         71.4840

     Atom 76  H   pos: (  0.196047  0.095763  1.298221)  bare sigma:          14.82
            22.5977         -6.4940         13.1325
            -5.3025          6.4737         -4.3336
            11.7704         -4.7270         15.3812

     Atom 77  H   pos: (  0.172485  0.145951  1.195403)  bare sigma:          14.79
             9.9480          6.2169        -10.7430
             5.3116         11.3495        -11.2946
            -8.9835        -11.2182         23.0633

     Atom 78  O   pos: (  0.200965  0.262890  1.427758)  bare sigma:          72.09
            70.3261          0.3614         -2.0932
            -1.3160         69.2483         -4.2530
            -4.7609         -7.3113         76.6964

     Atom 79  H   pos: (  0.262996  0.299593  1.412246)  bare sigma:          19.51
            24.1656          5.8875         -3.7242
             4.7046         18.4474         -2.6478
            -3.0109         -2.5279         15.9257

     Atom 80  H   pos: (  0.215753  0.222550  1.489160)  bare sigma:          15.65
             9.6345         -1.0671         -0.0259
             0.3537         10.9016        -10.3904
            -1.4441        -10.4817         26.4074

     Atom 81  O   pos: (  0.334790  0.003719  1.123740)  bare sigma:          69.31
            64.4814          0.0444         10.9496
             1.8637         68.4187         -1.5038
             9.3013         -2.2070         75.0341

     Atom 82  H   pos: (  0.017596  0.403418  1.108960)  bare sigma:          17.17
             9.1953          2.7608          2.9758
             2.5436         28.4129          3.4479
             3.0702          5.1391         13.9152

     Atom 83  H   pos: (  0.318686  0.036005  1.057290)  bare sigma:          13.26
             2.7750         -2.9694          7.8545
            -2.1092          8.8912        -11.3374
             7.7911        -13.0592         28.1239

     Atom 84  O   pos: (  0.187944  0.096108  0.182180)  bare sigma:          69.90
            77.0371          2.1452         -0.7078
             4.0865         68.5361          3.3880
            -0.0228          4.3691         64.1298

     Atom 85  H   pos: (  0.242746  0.146635  0.178020)  bare sigma:          15.10
            22.4214         12.4000         -1.7555
            14.0026         19.1157          0.1521
            -1.9146          0.0511          3.7571

     Atom 86  H   pos: (  0.128645  0.140164  0.190008)  bare sigma:          17.55
            25.6245         -8.3828         -2.1348
            -9.1081         18.4896          1.7170
            -2.1660          1.4446          8.5412

     Atom 87  O   pos: (  0.264898  0.418211  1.149052)  bare sigma:          73.65
            71.6476         -0.9208         -2.0550
            -0.6458         80.9116          5.3914
            -2.1608          6.7507         68.3994

     Atom 88  H   pos: (  0.248447  0.345789  1.135902)  bare sigma:          13.11
             3.7325          6.2073         -0.0892
             7.9128         32.1008          7.8786
             0.5340          7.4544          3.5054

     Atom 89  H   pos: (  0.336215  0.422323  1.165600)  bare sigma:          19.61
            29.0378          2.7369          2.9439
             0.4950         15.1280          0.9951
             2.9587          1.4653         14.6747

     Atom 90  O   pos: (  0.797362  0.387835  1.152283)  bare sigma:          72.21
            72.8607          2.5987         -4.5369
             2.8995         74.3117          4.8219
            -2.3734          5.7745         69.4495

     Atom 91  H   pos: (  0.767581  0.330778  1.112698)  bare sigma:          14.03
            11.6971         11.0353          4.0152
            11.5686         21.3052         10.0001
             5.7073         11.6531          9.0786

     Atom 92  H   pos: ( -0.143183  0.402429  1.120222)  bare sigma:          18.71
            26.3733          6.4307         -7.3761
             5.6382         14.6361         -0.6414
            -8.2889         -1.6299         15.1334

     Atom 93  O   pos: (  0.398114  0.187430  1.522858)  bare sigma:          77.25
            87.6338         -4.3058          0.0658
            -4.5610         69.4729          1.5309
             0.5641          1.3546         74.6554

     Atom 94  H   pos: (  0.351327  0.204921  1.577098)  bare sigma:          20.22
            24.9649         -3.8513         -6.8382
            -3.8938         14.0073          2.9724
            -8.6029          3.3653         21.6798

     Atom 95  H   pos: (  0.463863  0.171832  1.557441)  bare sigma:          14.01
            29.7883         -5.5111          9.1792
            -5.5627          3.7290         -1.2351
            11.1027         -1.5848          8.5019

     Atom 96  O   pos: ( -0.070335  0.388040  0.830150)  bare sigma:          67.40
            60.8624         -4.2287          2.0952
            -6.2911         72.5788          0.8197
             1.6875         -0.7355         68.7644

     Atom 97  H   pos: ( -0.098297  0.440618  0.781999)  bare sigma:          12.32
             3.8870         -8.1356          6.6119
            -8.5514         19.3587        -12.8429
             7.1254        -13.7420         13.7150

     Atom 98  H   pos: ( -0.020973  0.347731  0.788480)  bare sigma:          12.67
            13.1528        -11.9858        -10.3032
           -11.7712         12.4487          8.3780
           -10.8713          9.0752         12.4185

     Atom 99  O   pos: (  0.778639  0.005964  1.002095)  bare sigma:          74.05
            79.2268         -3.2139          1.2232
            -2.3334         68.0899          2.9093
             3.3042          2.7891         74.8261

     Atom100  H   pos: (  0.704748  0.010087  0.988478)  bare sigma:          15.30
            31.7086         -2.9150          4.5648
            -2.5074          5.3549          0.7629
             6.4535          0.5094          8.8427

     Atom101  H   pos: (  0.487015  0.443424  0.939721)  bare sigma:          15.76
             7.8976         -2.6316         -4.7194
            -3.0499         11.5439         12.0796
            -4.8607         11.7088         27.8379

     Atom102  O   pos: (  0.833831 -0.025323  1.356860)  bare sigma:          74.31
            72.1395         -5.5678         -1.9501
            -4.5373         74.6141          1.2660
            -0.0968          0.0271         76.1742

     Atom103  H   pos: (  0.784751  0.021173  1.387499)  bare sigma:          17.07
            17.0619        -11.0962         -5.7728
           -10.3405         18.2193          6.1305
            -6.2923          7.4410         15.9145

     Atom104  H   pos: (  0.542165  0.401817  1.411873)  bare sigma:          16.27
            10.7542         -6.9592          4.4674
            -7.2492         16.8729        -10.7717
             6.2233        -12.1925         21.1702

     Atom105  O   pos: (  0.389384  0.122642  0.729990)  bare sigma:          71.03
            80.4339          7.5781         -0.3113
             6.0989         66.5336         -1.3153
             1.2681         -1.9748         66.1154

     Atom106  H   pos: (  0.315406  0.104537  0.735987)  bare sigma:          13.07
            30.5647         10.6680         -1.0467
             8.3984          4.5113         -0.5843
            -0.3066         -0.4389          4.1212

     Atom107  H   pos: (  0.390018  0.186788  0.693719)  bare sigma:          19.88
            16.5663          2.8174         -0.3178
             3.8112         25.5470         -7.5692
            -1.2869         -7.3903         17.5221

     Atom108  O   pos: (  0.655767  0.469189  0.730094)  bare sigma:          67.28
            64.6961          3.8439         -1.9677
             3.6750         75.3453          1.4115
            -2.7813          2.6996         61.8115

     Atom109  H   pos: (  0.597896  0.441922  0.768032)  bare sigma:          16.01
            24.6174          6.2136        -10.3033
             7.9850         12.5828         -3.7384
           -11.1917         -3.1404         10.8355

     Atom110  H   pos: (  0.698650  0.410034  0.711206)  bare sigma:          13.18
            12.3770        -10.9579         -5.6280
           -12.3303         23.6708          6.8402
            -5.4653          5.5791          3.4968

     Atom111  O   pos: (  0.310929  0.057007  1.356945)  bare sigma:          71.06
            69.7359          3.9386          2.3086
             4.2463         75.6851          0.8249
             0.9695          0.2399         67.7504

     Atom112  H   pos: (  0.334646  0.086108  1.420949)  bare sigma:          17.46
            13.0079          4.6323          5.5374
             4.4195         15.8554          8.0778
             5.8506          9.5524         23.5129

     Atom113  H   pos: (  0.288195 -0.014263  1.370811)  bare sigma:          13.11
             5.3056          9.3429         -2.0615
            10.3056         30.6516         -2.6331
            -2.8440         -4.3374          3.3726

     Atom114  O   pos: (  0.452317  0.417213  1.609702)  bare sigma:          69.23
            74.1050         -0.5411         -4.2494
            -1.7644         68.8334          0.6892
            -5.2364         -0.2893         64.7433

     Atom115  H   pos: (  0.382027  0.390985  1.613905)  bare sigma:          13.97
            32.1073          5.8943         -3.1511
             7.4752          6.3879         -0.0309
            -2.4219          0.2655          3.4079

     Atom116  H   pos: (  0.493622  0.367864  1.571888)  bare sigma:          15.09
            19.1536         -9.4406         -9.6032
           -10.6370         14.9004          7.8058
           -10.4198          7.4501         11.2058

     Atom117  O   pos: (  0.891172  0.219146  1.590163)  bare sigma:          66.26
            70.7606          9.5095         -3.1919
             8.6219         63.0743          0.4500
            -2.3382         -0.4999         64.9426

     Atom118  H   pos: (  0.706760  0.229694  0.066282)  bare sigma:          17.23
            11.5918          1.9149          1.3428
             1.5196         14.3162         -8.4436
             2.0740         -7.5454         25.7905

     Atom119  H   pos: (  0.837999  0.177341  1.554664)  bare sigma:          11.81
            17.2053         13.7677         10.9042
            14.3577         10.0904          9.0646
             9.7131          7.9015          8.1493

     Atom120  O   pos: (  1.125743 -0.007027  1.522535)  bare sigma:          68.81
            71.0142          0.3519          1.2416
             0.7776         68.6327         -2.5799
            -1.0746         -2.9806         66.7852

     Atom121  H   pos: (  0.171541  0.032659  1.556241)  bare sigma:          18.31
            17.7074          6.7036          3.6277
             6.6940         21.5750          4.3800
             4.1106          5.0592         15.6423

     Atom122  H   pos: (  0.781457  0.429921  1.582896)  bare sigma:          11.78
             8.8988          8.1161        -10.3621
             8.7296          7.1338        -10.5014
           -11.6631        -11.1329         19.3069

     Atom123  O   pos: (  0.604220  0.327165  1.506172)  bare sigma:          63.50
            58.2994         -0.0707         -1.2979
             1.6276         65.9675         -3.7636
            -0.0891         -5.0445         66.2382

     Atom124  H   pos: (  0.641636  0.360163  1.563731)  bare sigma:          12.41
             9.5838          6.5910         12.3741
             6.6215          5.9953          7.7985
            12.7888          8.0280         21.6430

     Atom125  H   pos: (  0.596999  0.255596  1.535787)  bare sigma:          10.18
            -2.3762          2.8196         -0.4009
             3.3070         28.0845        -13.8617
            -0.7835        -15.3409          4.8249

     Atom126  O   pos: (  0.252100  0.383197  1.610051)  bare sigma:          71.06
            70.3771          8.4360          1.1365
             6.8595         76.1149          5.5297
             0.8834          4.1637         66.6853

     Atom127  H   pos: (  0.209290  0.322519  1.619852)  bare sigma:          15.45
            12.7853         14.0200         -0.0326
            13.0167         26.5883          0.6237
            -1.0835         -0.8918          6.9785

     Atom128  H   pos: (  0.559050 -0.043915  1.669685)  bare sigma:          15.09
             6.4569          1.6119          0.7216
             2.2903         18.6250         13.2243
             1.3174         14.2522         20.1881

     Atom129  O   pos: (  0.998667  0.107628  1.424826)  bare sigma:          69.73
            71.4850         -1.5801          3.1179
            -2.7198         69.8806          0.8816
             4.4700          1.1228         67.8369

     Atom130  H   pos: (  0.928747  0.088325  1.438827)  bare sigma:          18.70
            29.1129          4.2306         -1.5596
             4.9430         14.0057          0.9416
            -2.5578          0.7057         12.9722

     Atom131  H   pos: (  1.042659  0.059611  1.465521)  bare sigma:          11.28
            14.0513        -12.0672         11.2338
           -13.6051         11.4806        -10.1994
            12.3291         -9.9551          8.3001

     Atom132  O   pos: (  0.972296  0.073505  1.055076)  bare sigma:          78.60
            82.5672          6.4554          0.7908
             5.5239         77.0244         -6.7362
             1.1156         -5.8899         76.2108

     Atom133  H   pos: (  0.010348  0.118263  1.026723)  bare sigma:          18.28
            18.6306          8.8443         -4.9224
            10.6365         21.1816         -8.1143
            -6.0756         -8.4901         15.0202

     Atom134  H   pos: (  0.903930  0.075843  1.026925)  bare sigma:          17.52
            30.0409          5.5999          7.7925
             3.3196         10.0469         -1.0396
             8.7933         -0.3276         12.4598

     Atom135  O   pos: (  0.512038  0.426082  0.076535)  bare sigma:          64.75
            59.2302          4.4312          3.0295
             2.0580         69.0654         -3.2547
             1.4937         -3.0894         65.9418

     Atom136  H   pos: (  0.522694  0.358864  0.115292)  bare sigma:           8.97
            -3.9049         -1.3136          1.5095
            -1.3428         26.4788        -13.9877
             1.5144        -15.4667          4.3475

     Atom137  H   pos: (  0.807066  0.004806  0.126183)  bare sigma:          17.94
            14.0353         -2.8576         -1.5986
            -3.1336         20.9741          7.6460
            -2.1329          8.5549         18.7967

     Atom138  O   pos: (  0.648375  0.121964  1.253108)  bare sigma:          76.19
            72.6979          5.0102          1.0056
             4.5866         72.0200         -5.2989
             1.5180         -2.9740         83.8625

     Atom139  H   pos: (  0.670120  0.167670  1.197423)  bare sigma:          15.09
             6.5117          5.2243         -4.9174
             5.0078         12.3993        -13.7246
            -3.7637        -11.4490         26.3697

     Atom140  H   pos: (  0.682989  0.147097  1.312870)  bare sigma:          19.77
            16.6669          2.9513          7.3380
             3.2878         14.9607          3.5374
             6.3156          2.2458         27.6741

     Atom141  O   pos: (  0.227727  0.224670  1.104829)  bare sigma:          70.32
            71.3419          2.1090          0.8468
             3.8953         66.4926          1.8276
             1.0511          1.8899         73.1394

     Atom142  H   pos: (  0.293435  0.217354  1.071487)  bare sigma:          18.10
            26.4747         -0.9848         -8.5638
            -0.6717         10.4428          0.8237
            -9.1358          1.3191         17.3836

     Atom143  H   pos: (  0.178823  0.213207  1.047235)  bare sigma:          12.62
            14.6407          2.4079         14.9277
             3.1284          0.2293          5.1596
            16.2107          4.5974         22.9942

     Atom144  O   pos: (  0.653794  0.235716  0.884231)  bare sigma:          70.11
            64.0837         -1.0591          4.2003
            -0.3477         64.1778          0.2839
             5.1253         -1.2597         82.0590

     Atom145  H   pos: (  0.645351  0.306013  0.864936)  bare sigma:          20.48
            14.8849         -3.2463          1.2144
            -3.6863         27.3607         -6.8435
             1.5014         -5.0700         19.1886

     Atom146  H   pos: (  0.667312  0.235854  0.960879)  bare sigma:          10.35
            -2.1870         -1.0337          7.0316
            -0.4541         -2.9283         -1.5835
             8.2136         -3.7542         36.1590

     Atom147  O   pos: (  0.095917  0.347118  1.265369)  bare sigma:          72.95
            73.5528         -2.1534         -2.2002
            -3.2380         73.2335         -3.8837
            -1.2096         -4.4317         72.0610

     Atom148  H   pos: (  0.132757  0.286950  1.287170)  bare sigma:          17.71
            14.6891         -7.6695          2.0486
            -9.3823         23.8838         -3.9236
             3.5279         -4.6767         14.5664

     Atom149  H   pos: (  0.029814  0.344106  1.299765)  bare sigma:          15.57
            26.0980         -0.7613        -11.8125
             0.6739          7.4771         -0.9405
           -12.8141         -0.3734         13.1445

     Atom150  O   pos: (  0.507914  0.142015  1.081119)  bare sigma:          68.06
            71.3593          1.8495          1.5933
            -0.6958         65.8440         -3.2653
             2.8847         -2.6096         66.9884

     Atom151  H   pos: (  0.578532  0.170342  1.078802)  bare sigma:          13.06
            29.1434         10.7594          0.7206
            11.7388          6.0269         -0.5253
             0.1616         -0.5036          4.0206

     Atom152  H   pos: (  0.467462  0.187153  1.036412)  bare sigma:          13.76
            15.1072         -8.6384         11.1196
           -10.1378         11.1791        -11.1618
            12.4807        -10.1539         14.9809

     Atom153  O   pos: (  0.288229  0.075195  0.941811)  bare sigma:          68.03
            63.7100         -1.9063          2.5515
            -0.7237         72.6291          5.7368
             3.1941          3.3336         67.7373

     Atom154  H   pos: (  0.220387  0.108064  0.940172)  bare sigma:          14.55
            24.8072        -14.5342          0.4104
           -12.6772         12.9664          2.0453
             1.3153          1.8009          5.8863

     Atom155  H   pos: (  0.282827  0.012743  0.898976)  bare sigma:          12.72
             0.3902          3.5506          3.1923
             2.8786         24.0390         15.3826
             2.9530         15.1854         13.7212

     Atom156  O   pos: (  0.532041  0.024896  1.420247)  bare sigma:          76.55
            69.6545          3.9257          3.7709
             4.3975         80.8796         -0.3273
             2.9964         -1.4259         79.1212

     Atom157  H   pos: (  0.524370 -0.028984  1.470778)  bare sigma:          17.94
             8.5233          1.8376          1.0164
             2.0193         23.6452         -9.1880
             0.6350        -10.9736         21.6606

     Atom158  H   pos: (  0.557243  0.079675  1.462981)  bare sigma:          18.39
            12.7528          5.6967          4.8345
             5.4516         22.1443          8.4586
             5.2683         10.5019         20.2662

     Atom159  O   pos: (  0.714001  0.348086  1.334389)  bare sigma:          70.37
            72.8144         -1.0794         -0.8917
            -0.3954         63.6396         -4.0900
            -3.6875         -3.1892         74.6519

     Atom160  H   pos: (  0.787745  0.338752  1.335711)  bare sigma:          16.61
            32.1386         -2.6125          0.0713
            -3.2489          6.9191          0.5642
             1.9496          0.4667         10.7696

     Atom161  H   pos: (  0.687065  0.336179  1.403227)  bare sigma:          14.82
            12.5596          1.0185        -11.1772
             1.6048          4.3244         -4.0007
           -13.1852         -3.8141         27.5799

     Atom162  O   pos: (  0.387794  0.247133  0.955656)  bare sigma:          74.10
            69.7766          6.6666         -0.6036
             8.4168         79.4751         -6.1392
            -0.1244         -4.2049         73.0515

     Atom163  H   pos: (  0.359254  0.187431  0.920690)  bare sigma:          15.36
            11.1470         11.2223          1.8282
            12.1388         24.4895          4.8156
             2.9764          6.3778         10.4432

     Atom164  H   pos: (  0.413009  0.296169  0.905041)  bare sigma:          15.22
             8.8101          7.9280         -6.6266
             8.1673         19.7855        -11.4723
            -7.2425        -12.5303         17.0753

     Atom165  O   pos: (  0.561408  0.372446  1.153738)  bare sigma:          75.30
            73.8020         -3.2967          4.3434
            -3.2826         76.5102          0.9683
             4.8308         -0.5952         75.5974

     Atom166  H   pos: (  0.606991  0.321201  1.125042)  bare sigma:          16.63
            17.6511        -11.4012         -3.7489
           -11.7857         21.7362          6.3500
            -4.7232          7.5162         10.5017

     Atom167  H   pos: (  0.522276  0.400971  1.096579)  bare sigma:          15.36
            13.0658         -7.2116         11.7438
            -6.8085         11.9905         -8.8863
            12.6793        -10.0853         21.0158

     Atom168  O   pos: (  0.482933  0.382563  0.822600)  bare sigma:          63.24
            59.8207         -3.4983         -5.1674
            -3.2461         65.7249          0.6524
            -5.0189          0.9500         64.1677

     Atom169  H   pos: (  0.505200  0.331453  0.769090)  bare sigma:          11.05
             3.0123         -8.7118         -7.6687
            -8.2146         14.2207         14.0199
            -8.2028         14.6671         15.9148

     Atom170  H   pos: (  0.446864  0.438587  0.784106)  bare sigma:          11.77
             5.8742        -11.0461          5.8702
           -10.7543         20.0234        -10.9945
             5.9291        -11.8378          9.4121

     Atom171  O   pos: (  0.581337  0.019481  0.927599)  bare sigma:          71.24
            65.9676         -1.2357         -0.9301
             0.7890         68.2434          1.9861
            -1.2204          5.3370         79.5191

     Atom172  H   pos: (  0.244712  0.429345  0.893344)  bare sigma:          15.51
             7.0892          4.7554          3.5729
             3.9191         20.2716         11.7575
             3.2169         10.3628         19.1621

     Atom173  H   pos: (  0.539662  0.036388  0.987543)  bare sigma:          14.82
            10.3825         -4.7060         -9.9969
            -3.4265         10.3202          6.7894
            -8.7975          8.6252         23.7445

     Atom174  O   pos: (  0.755084  0.107640  1.498771)  bare sigma:          64.53
            67.1135         -3.6476         -1.9202
            -4.5161         64.8631          2.4506
            -3.2122          2.6058         61.6130

     Atom175  H   pos: (  0.762278  0.042610  1.538294)  bare sigma:          12.59
             1.5057         -3.0399         -0.1687
            -3.4447         25.5385        -14.3621
            -0.1398        -14.7675         10.7248

     Atom176  H   pos: (  0.691721  0.134395  1.533161)  bare sigma:          11.90
            24.1486         -9.8686        -13.1390
            -9.3570          4.1977          4.2353
           -13.9627          4.9517          7.3413

     Atom177  O   pos: (  0.897583  0.189825  1.246938)  bare sigma:          74.29
            68.1078         -5.3498          3.6718
            -3.5597         78.2486          3.1880
             2.8919          4.0350         76.5225

     Atom178  H   pos: (  0.883141  0.231181  1.187639)  bare sigma:          18.94
            12.6895         -3.1772          4.1744
            -3.3381         18.6027         -8.1654
             3.8468         -6.3023         25.5334

     Atom179  H   pos: (  0.907408  0.241025  1.301247)  bare sigma:          14.63
             4.4465          1.3683          3.6547
             2.0919         19.1973         14.3722
             3.6893         12.6885         20.2521

     Atom180  O   pos: (  0.004388  0.399302  1.623700)  bare sigma:          71.23
            68.6530          3.9843          0.8944
             3.8824         71.7605          7.9108
             0.9196          7.7201         73.2629

     Atom181  H   pos: (  0.164379  0.019473  0.076089)  bare sigma:          14.92
            11.1001          8.7354          5.8992
             8.8756         17.6016         11.7966
             6.4057         12.8718         16.0481

     Atom182  H   pos: ( -0.238112  0.419756  0.084224)  bare sigma:          17.12
            17.2709          4.3059         -8.3709
             3.8088         12.4490         -2.2721
            -9.3145         -3.0854         21.6375

     Atom183  O   pos: (  0.116326  0.191528  0.941488)  bare sigma:          53.77
            58.4715         -5.8067          9.5056
            -7.1840         39.7690         11.2247
            10.2091         11.0394         63.0636

     Atom184  H   pos: (  0.149008  0.249374  0.909336)  bare sigma:          21.34
            20.0021          3.7934         -1.8744
             3.7225         22.8855         -4.6578
            -1.2144         -4.3994         21.1413

     Atom185  O   pos: (  0.693737  0.225744  1.075623)  bare sigma:          62.05
            60.7079          5.0947          2.6405
             4.9898         56.8089         -0.7121
             1.5261          0.4402         68.6376

     Atom186  H   pos: (  0.745030  0.173638  1.066558)  bare sigma:          20.88
            22.6069         -7.3312         -1.3741
            -7.0914         22.9583          2.6885
            -0.8659          2.9120         17.0724

     Atom187  O   pos: ( -0.071573  0.337766  1.386879)  bare sigma:          46.58
            48.4462          0.5936         14.4952
             1.2431         46.5861         -9.9448
            14.3890        -10.0177         44.7048

     Atom188  H   pos: ( -0.117992  0.371700  1.434429)  bare sigma:          16.60
            17.6816         -6.5297         -7.5769
            -6.3510         13.7582          6.9267
            -7.0328          6.3058         18.3521

     Diamagnetic contribution in ppm:

     Atom  1  Ca  pos: (  0.434939  0.051925  0.516070)  dia sigma:          -4.21
            -4.2180          0.0008         -0.0236
             0.0008         -4.2292         -0.0026
            -0.0236         -0.0026         -4.1816

     Atom  2  Ca  pos: (  0.198799  0.058327  0.372746)  dia sigma:          -4.22
            -4.2261          0.0060         -0.0053
             0.0060         -4.2236         -0.0034
            -0.0053         -0.0034         -4.2010

     Atom  3  Ca  pos: (  0.038087  0.284342  0.380174)  dia sigma:          -4.21
            -4.2145          0.0036         -0.0042
             0.0036         -4.2025         -0.0047
            -0.0042         -0.0047         -4.2193

     Atom  4  Ca  pos: (  0.288167  0.286225  0.506595)  dia sigma:          -4.19
            -4.2258          0.0019         -0.0023
             0.0019         -4.1905          0.0020
            -0.0023          0.0020         -4.1626

     Atom  5  Ca  pos: (  0.986417  0.026265  1.237933)  dia sigma:          -4.27
            -4.2676         -0.0020          0.0017
            -0.0020         -4.2853         -0.0021
             0.0017         -0.0021         -4.2668

     Atom  6  Ca  pos: (  0.046042  0.131260  0.792728)  dia sigma:          -4.21
            -4.2161         -0.0033          0.0109
            -0.0033         -4.2324         -0.0058
             0.0109         -0.0058         -4.1938

     Atom  7  Ca  pos: (  0.467308  0.052503  1.240988)  dia sigma:          -4.27
            -4.2694         -0.0048          0.0067
            -0.0048         -4.2735         -0.0071
             0.0067         -0.0071         -4.2736

     Atom  8  Ca  pos: (  0.941187  0.060257  0.501446)  dia sigma:          -4.22
            -4.2397          0.0028         -0.0001
             0.0028         -4.2325          0.0022
            -0.0001          0.0022         -4.1783

     Atom  9  Ca  pos: (  0.705511  0.070103  0.346501)  dia sigma:          -4.23
            -4.2440          0.0132         -0.0064
             0.0132         -4.2436         -0.0020
            -0.0064         -0.0020         -4.2070

     Atom 10  Ca  pos: (  0.535665  0.288911  0.345953)  dia sigma:          -4.24
            -4.2330          0.0054         -0.0006
             0.0054         -4.2374         -0.0045
            -0.0006         -0.0045         -4.2439

     Atom 11  Ca  pos: (  0.784574  0.299782  0.506740)  dia sigma:          -4.23
            -4.2334          0.0051          0.0095
             0.0051         -4.2232          0.0034
             0.0095          0.0034         -4.2431

     Atom 12  Ca  pos: (  0.568110  0.114813  0.772405)  dia sigma:          -4.21
            -4.2121          0.0097         -0.0007
             0.0097         -4.2061          0.0113
            -0.0007          0.0113         -4.2148

     Atom 13  Ca  pos: (  0.028199  0.265632  1.505750)  dia sigma:          -4.23
            -4.2398          0.0131         -0.0248
             0.0131         -4.2211          0.0166
            -0.0248          0.0166         -4.2339

     Atom 14  Si  pos: ( -0.052509  0.217651  0.134118)  dia sigma:           1.94
             1.9604          0.0065          0.0251
             0.0065          1.9488          0.0248
             0.0251          0.0248          1.9035

     Atom 15  Si  pos: (  0.518738  0.304248  0.576117)  dia sigma:           1.96
             1.9556         -0.0400         -0.0086
            -0.0400          1.9774          0.0095
            -0.0086          0.0095          1.9352

     Atom 16  Si  pos: (  0.786160  0.321865  0.275555)  dia sigma:           1.93
             1.9179         -0.0344         -0.0048
            -0.0344          1.9448          0.0104
            -0.0048          0.0104          1.9326

     Atom 17  Si  pos: (  0.417132  0.203318  0.128121)  dia sigma:           1.91
             1.9001         -0.0288         -0.0301
            -0.0288          1.9467         -0.0089
            -0.0301         -0.0089          1.8859

     Atom 18  Si  pos: (  0.028415  0.305528  0.600906)  dia sigma:           1.95
             1.9590         -0.0266         -0.0067
            -0.0266          1.9793          0.0033
            -0.0067          0.0033          1.9171

     Atom 19  Si  pos: (  0.274253  0.316532  0.280819)  dia sigma:           1.94
             1.9300         -0.0366         -0.0095
            -0.0366          1.9436          0.0054
            -0.0095          0.0054          1.9378

     Atom 20  Si  pos: (  0.200400  0.037962  0.601587)  dia sigma:           1.96
             1.9619         -0.0348         -0.0071
            -0.0348          1.9910         -0.0078
            -0.0071         -0.0078          1.9202

     Atom 21  Si  pos: (  0.454292  0.032959  0.281265)  dia sigma:           1.93
             1.9099         -0.0423          0.0062
            -0.0423          1.9436         -0.0105
             0.0062         -0.0105          1.9276

     Atom 22  Si  pos: (  0.705772  0.036920  0.607417)  dia sigma:           1.92
             1.9073         -0.0201          0.0157
            -0.0201          1.9617          0.0128
             0.0157          0.0128          1.9038

     Atom 23  Si  pos: (  0.966096  0.042294  0.264611)  dia sigma:           1.93
             1.9106         -0.0394          0.0109
            -0.0394          1.9454         -0.0094
             0.0109         -0.0094          1.9430

     Atom 24  O   pos: (  0.194822  0.401959  0.232848)  dia sigma:          18.24
            18.2316         -0.3035          0.0953
            -0.3035         18.4239          0.0605
             0.0953          0.0605         18.0743

     Atom 25  O   pos: (  0.263358  0.119524  0.532865)  dia sigma:          17.85
            17.8317          0.1065         -0.1197
             0.1065         17.8450         -0.0910
            -0.1197         -0.0910         17.8762

     Atom 26  O   pos: (  0.532470  0.102466  0.343710)  dia sigma:          17.72
            17.7128          0.0888          0.1667
             0.0888         17.7462          0.0700
             0.1667          0.0700         17.7008

     Atom 27  O   pos: (  0.100471  0.002431  0.540058)  dia sigma:          17.80
            17.8427          0.0825          0.1241
             0.0825         17.7352          0.0996
             0.1241          0.0996         17.8153

     Atom 28  O   pos: (  0.362946 -0.002483  0.354861)  dia sigma:          17.80
            17.8207          0.0312         -0.1562
             0.0312         17.7342         -0.0864
            -0.1562         -0.0864         17.8302

     Atom 29  O   pos: (  0.590085  0.155943  1.595636)  dia sigma:          17.72
            17.6294         -0.0010          0.0695
            -0.0010         17.5245         -0.0453
             0.0695         -0.0453         18.0027

     Atom 30  O   pos: (  0.043849  0.266292  0.200219)  dia sigma:          18.36
            18.4799          0.5189          0.0140
             0.5189         18.4872         -0.1329
             0.0140         -0.1329         18.1197

     Atom 31  H   pos: (  0.087778  0.322568  0.179337)  dia sigma:           0.97
             0.9749         -0.0000         -0.0000
            -0.0000          0.9749         -0.0000
            -0.0000         -0.0000          0.9749

     Atom 32  O   pos: (  0.057157  0.278327  0.717274)  dia sigma:          17.84
            17.7645          0.0103          0.0840
             0.0103         17.6914          0.0030
             0.0840          0.0030         18.0664

     Atom 33  O   pos: (  0.315303  0.259370  0.176863)  dia sigma:          18.35
            18.3990         -0.1471         -0.2306
            -0.1471         18.2551          0.2534
            -0.2306          0.2534         18.4002

     Atom 34  O   pos: (  0.730682  0.071070  0.724700)  dia sigma:          17.81
            17.6876          0.0173          0.0960
             0.0173         17.7027          0.0428
             0.0960          0.0428         18.0358

     Atom 35  O   pos: (  0.953141  0.107238  0.157267)  dia sigma:          18.35
            18.0680         -0.0342          0.0310
            -0.0342         18.5669         -0.2929
             0.0310         -0.2929         18.4168

     Atom 36  O   pos: (  0.426348  0.388164  0.597508)  dia sigma:          18.37
            18.4073         -0.2321         -0.0136
            -0.2321         18.6264          0.0415
            -0.0136          0.0415         18.0832

     Atom 37  O   pos: (  0.723107  0.418293  0.225803)  dia sigma:          18.34
            18.2607         -0.3496          0.0158
            -0.3496         18.5409         -0.0114
             0.0158         -0.0114         18.2217

     Atom 38  O   pos: (  0.761771  0.101609  0.518373)  dia sigma:          17.67
            17.6305          0.0861         -0.1216
             0.0861         17.6288         -0.1473
            -0.1216         -0.1473         17.7476

     Atom 39  O   pos: (  0.024894  0.101847  0.351191)  dia sigma:          17.78
            17.7200          0.0554          0.1062
             0.0554         17.8107          0.1522
             0.1062          0.1522         17.8040

     Atom 40  O   pos: (  0.582338  0.030767  0.603524)  dia sigma:          17.72
            17.9011          0.0604         -0.0666
             0.0604         17.6011          0.0042
            -0.0666          0.0042         17.6502

     Atom 41  O   pos: (  0.861584  0.000599  0.310675)  dia sigma:          17.72
            17.8019          0.0720         -0.0997
             0.0720         17.6583         -0.0707
            -0.0997         -0.0707         17.6991

     Atom 42  O   pos: (  0.155860  0.197016  1.605666)  dia sigma:          17.75
            17.6252          0.0397         -0.1030
             0.0397         17.6822         -0.0452
            -0.1030         -0.0452         17.9419

     Atom 43  O   pos: (  0.520092  0.255561  0.167924)  dia sigma:          17.67
            17.7766          0.1098          0.1296
             0.1098         17.6675          0.0246
             0.1296          0.0246         17.5716

     Atom 44  O   pos: (  0.557059  0.261637  0.686107)  dia sigma:          17.83
            17.8172         -0.0934          0.0567
            -0.0934         17.6817         -0.0872
             0.0567         -0.0872         18.0016

     Atom 45  O   pos: (  0.840954  0.270898  0.175007)  dia sigma:          18.46
            18.5933         -0.1892         -0.2758
            -0.1892         18.2503          0.1852
            -0.2758          0.1852         18.5299

     Atom 46  O   pos: (  0.456578  0.221941  0.509739)  dia sigma:          17.84
            17.8324          0.1453          0.0854
             0.1453         17.7987          0.0683
             0.0854          0.0683         17.8977

     Atom 47  O   pos: (  0.710100  0.246148  0.334296)  dia sigma:          17.80
            17.8111          0.0881         -0.1249
             0.0881         17.8020         -0.1193
            -0.1249         -0.1193         17.7942

     Atom 48  O   pos: (  0.609112  0.354170  0.509608)  dia sigma:          17.76
            17.8147          0.0686         -0.1484
             0.0686         17.7117         -0.0776
            -0.1484         -0.0776         17.7524

     Atom 49  O   pos: ( -0.130103  0.350862  0.359937)  dia sigma:          17.80
            17.8139          0.0069          0.1657
             0.0069         17.7328          0.0747
             0.1657          0.0747         17.8466

     Atom 50  O   pos: ( -0.040943  0.222150  0.540622)  dia sigma:          17.72
            17.7175          0.1288          0.1225
             0.1288         17.7155          0.0876
             0.1225          0.0876         17.7285

     Atom 51  O   pos: (  0.211855  0.236928  0.350269)  dia sigma:          17.83
            17.7996          0.0740         -0.1204
             0.0740         17.8762         -0.1350
            -0.1204         -0.1350         17.8040

     Atom 52  O   pos: (  0.126250  0.335621  0.531260)  dia sigma:          17.83
            17.8938          0.1049         -0.1355
             0.1049         17.7504         -0.0843
            -0.1355         -0.0843         17.8450

     Atom 53  O   pos: (  0.362490  0.366533  0.349123)  dia sigma:          17.70
            17.7389          0.0347          0.1336
             0.0347         17.6247          0.1041
             0.1336          0.1041         17.7355

     Atom 54  O   pos: (  0.187534  0.071789  0.719490)  dia sigma:          17.72
            17.6328          0.0209          0.0246
             0.0209         17.5973          0.0383
             0.0246          0.0383         17.9311

     Atom 55  O   pos: (  0.409505  0.085841  0.175004)  dia sigma:          18.27
            18.0011          0.0097          0.1591
             0.0097         18.4159         -0.2745
             0.1591         -0.2745         18.3964

     Atom 56  O   pos: ( -0.037981  0.410691  0.602931)  dia sigma:          18.60
            18.6168         -0.2861         -0.0047
            -0.2861         18.8490         -0.0025
            -0.0047         -0.0025         18.3448

     Atom 57  O   pos: (  0.227222  0.372334  0.763459)  dia sigma:          18.00
            17.9996          0.5213         -0.0841
             0.5213         17.8160         -0.3018
            -0.0841         -0.3018         18.1958

     Atom 58  H   pos: (  0.242653  0.407391  0.698500)  dia sigma:           0.98
             0.9787         -0.0000         -0.0000
            -0.0000          0.9787         -0.0000
            -0.0000         -0.0000          0.9787

     Atom 59  H   pos: (  0.162221  0.335075  0.748022)  dia sigma:           0.93
             0.9323         -0.0000         -0.0000
            -0.0000          0.9323         -0.0000
            -0.0000         -0.0000          0.9323

     Atom 60  O   pos: (  0.751280  0.297954  0.683183)  dia sigma:          18.21
            18.6936         -0.0320          0.3314
            -0.0320         17.9761         -0.3464
             0.3314         -0.3464         17.9742

     Atom 61  H   pos: (  0.794698  0.259599  0.729688)  dia sigma:           1.00
             1.0005         -0.0000         -0.0000
            -0.0000          1.0005         -0.0000
            -0.0000         -0.0000          1.0005

     Atom 62  H   pos: (  0.679594  0.270743  0.688010)  dia sigma:           0.92
             0.9231         -0.0000         -0.0000
            -0.0000          0.9231         -0.0000
            -0.0000         -0.0000          0.9231

     Atom 63  O   pos: (  0.868138  0.163085  0.819720)  dia sigma:          18.12
            18.1015          0.0137         -0.1410
             0.0137         17.9373          0.6107
            -0.1410          0.6107         18.3300

     Atom 64  H   pos: (  0.813364  0.120950  0.781507)  dia sigma:           0.86
             0.8621         -0.0000         -0.0000
            -0.0000          0.8621         -0.0000
            -0.0000         -0.0000          0.8621

     Atom 65  H   pos: (  0.832496  0.196896  0.874323)  dia sigma:           1.05
             1.0477         -0.0000         -0.0000
            -0.0000          1.0477         -0.0000
            -0.0000         -0.0000          1.0477

     Atom 66  O   pos: (  0.668951  0.107161  0.162741)  dia sigma:          18.08
            18.0274         -0.2078          0.1883
            -0.2078         18.4230          0.4998
             0.1883          0.4998         17.7766

     Atom 67  H   pos: (  0.616785  0.161232  0.172471)  dia sigma:           0.96
             0.9578         -0.0000         -0.0000
            -0.0000          0.9578         -0.0000
            -0.0000         -0.0000          0.9578

     Atom 68  H   pos: (  0.635140  0.057028  0.118736)  dia sigma:           0.99
             0.9916         -0.0000         -0.0000
            -0.0000          0.9916         -0.0000
            -0.0000         -0.0000          0.9916

     Atom 69  O   pos: (  0.437142  0.229215  1.302931)  dia sigma:          18.10
            17.5991          0.4747         -0.3056
             0.4747         18.0605         -0.1692
            -0.3056         -0.1692         18.6301

     Atom 70  H   pos: (  0.477044  0.286814  1.278277)  dia sigma:           1.00
             1.0033         -0.0000         -0.0000
            -0.0000          1.0033         -0.0000
            -0.0000         -0.0000          1.0033

     Atom 71  H   pos: (  0.431961  0.235458  1.376373)  dia sigma:           1.03
             1.0292         -0.0000         -0.0000
            -0.0000          1.0292         -0.0000
            -0.0000         -0.0000          1.0292

     Atom 72  O   pos: ( -0.045210  0.298136  1.016419)  dia sigma:          17.95
            18.0803         -0.5800          0.0578
            -0.5800         17.7319         -0.2665
             0.0578         -0.2665         18.0417

     Atom 73  H   pos: (  0.017207  0.263006  0.993704)  dia sigma:           0.99
             0.9913         -0.0000         -0.0000
            -0.0000          0.9913         -0.0000
            -0.0000         -0.0000          0.9913

     Atom 74  H   pos: ( -0.066631  0.333563  0.954118)  dia sigma:           1.00
             0.9971         -0.0000         -0.0000
            -0.0000          0.9971         -0.0000
            -0.0000         -0.0000          0.9971

     Atom 75  O   pos: (  0.138419  0.114232  1.254075)  dia sigma:          18.21
            18.3129          0.0366          0.1436
             0.0366         17.7592         -0.5371
             0.1436         -0.5371         18.5542

     Atom 76  H   pos: (  0.196047  0.095763  1.298221)  dia sigma:           0.98
             0.9821         -0.0000         -0.0000
            -0.0000          0.9821         -0.0000
            -0.0000         -0.0000          0.9821

     Atom 77  H   pos: (  0.172485  0.145951  1.195403)  dia sigma:           0.99
             0.9852         -0.0000         -0.0000
            -0.0000          0.9852         -0.0000
            -0.0000         -0.0000          0.9852

     Atom 78  O   pos: (  0.200965  0.262890  1.427758)  dia sigma:          18.10
            18.3059          0.3943         -0.0442
             0.3943         17.9536         -0.6563
            -0.0442         -0.6563         18.0371

     Atom 79  H   pos: (  0.262996  0.299593  1.412246)  dia sigma:           1.04
             1.0390         -0.0000         -0.0000
            -0.0000          1.0390         -0.0000
            -0.0000         -0.0000          1.0390

     Atom 80  H   pos: (  0.215753  0.222550  1.489160)  dia sigma:           0.99
             0.9868         -0.0000         -0.0000
            -0.0000          0.9868         -0.0000
            -0.0000         -0.0000          0.9868

     Atom 81  O   pos: (  0.334790  0.003719  1.123740)  dia sigma:          18.15
            17.5026         -0.0314          0.2182
            -0.0314         18.7360         -0.1746
             0.2182         -0.1746         18.1966

     Atom 82  H   pos: (  0.017596  0.403418  1.108960)  dia sigma:           1.01
             1.0139         -0.0000         -0.0000
            -0.0000          1.0139         -0.0000
            -0.0000         -0.0000          1.0139

     Atom 83  H   pos: (  0.318686  0.036005  1.057290)  dia sigma:           0.96
             0.9620         -0.0000         -0.0000
            -0.0000          0.9620         -0.0000
            -0.0000         -0.0000          0.9620

     Atom 84  O   pos: (  0.187944  0.096108  0.182180)  dia sigma:          18.04
            18.6498         -0.0254         -0.1420
            -0.0254         18.0866          0.0274
            -0.1420          0.0274         17.3882

     Atom 85  H   pos: (  0.242746  0.146635  0.178020)  dia sigma:           1.00
             0.9987         -0.0000         -0.0000
            -0.0000          0.9987         -0.0000
            -0.0000         -0.0000          0.9987

     Atom 86  H   pos: (  0.128645  0.140164  0.190008)  dia sigma:           1.02
             1.0200         -0.0000         -0.0000
            -0.0000          1.0200         -0.0000
            -0.0000         -0.0000          1.0200

     Atom 87  O   pos: (  0.264898  0.418211  1.149052)  dia sigma:          18.19
            18.7074          0.2447          0.2930
             0.2447         18.3583          0.2051
             0.2930          0.2051         17.5129

     Atom 88  H   pos: (  0.248447  0.345789  1.135902)  dia sigma:           0.96
             0.9586         -0.0000         -0.0000
            -0.0000          0.9586         -0.0000
            -0.0000         -0.0000          0.9586

     Atom 89  H   pos: (  0.336215  0.422323  1.165600)  dia sigma:           1.05
             1.0532         -0.0000         -0.0000
            -0.0000          1.0532         -0.0000
            -0.0000         -0.0000          1.0532

     Atom 90  O   pos: (  0.797362  0.387835  1.152283)  dia sigma:          18.13
            18.3294          0.6034         -0.2850
             0.6034         18.1325          0.2393
            -0.2850          0.2393         17.9398

     Atom 91  H   pos: (  0.767581  0.330778  1.112698)  dia sigma:           0.96
             0.9593         -0.0000         -0.0000
            -0.0000          0.9593         -0.0000
            -0.0000         -0.0000          0.9593

     Atom 92  H   pos: ( -0.143183  0.402429  1.120222)  dia sigma:           1.04
             1.0420         -0.0000         -0.0000
            -0.0000          1.0420         -0.0000
            -0.0000         -0.0000          1.0420

     Atom 93  O   pos: (  0.398114  0.187430  1.522858)  dia sigma:          17.98
            18.5074         -0.3819         -0.1902
            -0.3819         17.3033          0.1226
            -0.1902          0.1226         18.1386

     Atom 94  H   pos: (  0.351327  0.204921  1.577098)  dia sigma:           1.05
             1.0489         -0.0000         -0.0000
            -0.0000          1.0489         -0.0000
            -0.0000         -0.0000          1.0489

     Atom 95  H   pos: (  0.463863  0.171832  1.557441)  dia sigma:           0.95
             0.9487         -0.0000         -0.0000
            -0.0000          0.9487         -0.0000
            -0.0000         -0.0000          0.9487

     Atom 96  O   pos: ( -0.070335  0.388040  0.830150)  dia sigma:          18.12
            18.0100         -0.5652         -0.0720
            -0.5652         18.1912         -0.0913
            -0.0720         -0.0913         18.1674

     Atom 97  H   pos: ( -0.098297  0.440618  0.781999)  dia sigma:           0.93
             0.9301         -0.0000         -0.0000
            -0.0000          0.9301         -0.0000
            -0.0000         -0.0000          0.9301

     Atom 98  H   pos: ( -0.020973  0.347731  0.788480)  dia sigma:           0.94
             0.9420         -0.0000         -0.0000
            -0.0000          0.9420         -0.0000
            -0.0000         -0.0000          0.9420

     Atom 99  O   pos: (  0.778639  0.005964  1.002095)  dia sigma:          18.06
            18.5189         -0.2419         -0.1310
            -0.2419         17.5868          0.3829
            -0.1310          0.3829         18.0820

     Atom100  H   pos: (  0.704748  0.010087  0.988478)  dia sigma:           0.97
             0.9742         -0.0000         -0.0000
            -0.0000          0.9742         -0.0000
            -0.0000         -0.0000          0.9742

     Atom101  H   pos: (  0.487015  0.443424  0.939721)  dia sigma:           0.99
             0.9929         -0.0000         -0.0000
            -0.0000          0.9929         -0.0000
            -0.0000         -0.0000          0.9929

     Atom102  O   pos: (  0.833831 -0.025323  1.356860)  dia sigma:          18.05
            17.9339         -0.6481         -0.0866
            -0.6481         18.1644         -0.2392
            -0.0866         -0.2392         18.0514

     Atom103  H   pos: (  0.784751  0.021173  1.387499)  dia sigma:           1.01
             1.0131         -0.0000         -0.0000
            -0.0000          1.0131         -0.0000
            -0.0000         -0.0000          1.0131

     Atom104  H   pos: (  0.542165  0.401817  1.411873)  dia sigma:           1.00
             1.0005         -0.0000         -0.0000
            -0.0000          1.0005         -0.0000
            -0.0000         -0.0000          1.0005

     Atom105  O   pos: (  0.389384  0.122642  0.729990)  dia sigma:          18.08
            18.2752          0.2345         -0.0907
             0.2345         18.3379         -0.5589
            -0.0907         -0.5589         17.6311

     Atom106  H   pos: (  0.315406  0.104537  0.735987)  dia sigma:           0.92
             0.9234         -0.0000         -0.0000
            -0.0000          0.9234         -0.0000
            -0.0000         -0.0000          0.9234

     Atom107  H   pos: (  0.390018  0.186788  0.693719)  dia sigma:           1.05
             1.0485         -0.0000         -0.0000
            -0.0000          1.0485         -0.0000
            -0.0000         -0.0000          1.0485

     Atom108  O   pos: (  0.655767  0.469189  0.730094)  dia sigma:          18.23
            18.5071         -0.1278         -0.5582
            -0.1278         18.2684         -0.0255
            -0.5582         -0.0255         17.9252

     Atom109  H   pos: (  0.597896  0.441922  0.768032)  dia sigma:           1.01
             1.0066         -0.0000         -0.0000
            -0.0000          1.0066         -0.0000
            -0.0000         -0.0000          1.0066

     Atom110  H   pos: (  0.698650  0.410034  0.711206)  dia sigma:           0.96
             0.9554         -0.0000         -0.0000
            -0.0000          0.9554         -0.0000
            -0.0000         -0.0000          0.9554

     Atom111  O   pos: (  0.310929  0.057007  1.356945)  dia sigma:          18.08
            17.5956          0.4077          0.2473
             0.4077         18.3734          0.2225
             0.2473          0.2225         18.2629

     Atom112  H   pos: (  0.334646  0.086108  1.420949)  dia sigma:           1.02
             1.0153         -0.0000         -0.0000
            -0.0000          1.0153         -0.0000
            -0.0000         -0.0000          1.0153

     Atom113  H   pos: (  0.288195 -0.014263  1.370811)  dia sigma:           0.95
             0.9483         -0.0000         -0.0000
            -0.0000          0.9483         -0.0000
            -0.0000         -0.0000          0.9483

     Atom114  O   pos: (  0.452317  0.417213  1.609702)  dia sigma:          18.20
            18.6640         -0.0319         -0.3385
            -0.0319         18.1649          0.3110
            -0.3385          0.3110         17.7670

     Atom115  H   pos: (  0.382027  0.390985  1.613905)  dia sigma:           0.97
             0.9678         -0.0000         -0.0000
            -0.0000          0.9678         -0.0000
            -0.0000         -0.0000          0.9678

     Atom116  H   pos: (  0.493622  0.367864  1.571888)  dia sigma:           0.99
             0.9933         -0.0000         -0.0000
            -0.0000          0.9933         -0.0000
            -0.0000         -0.0000          0.9933

     Atom117  O   pos: (  0.891172  0.219146  1.590163)  dia sigma:          18.25
            18.0518          0.3162          0.4173
             0.3162         18.0115         -0.2129
             0.4173         -0.2129         18.6849

     Atom118  H   pos: (  0.706760  0.229694  0.066282)  dia sigma:           1.02
             1.0235         -0.0000         -0.0000
            -0.0000          1.0235         -0.0000
            -0.0000         -0.0000          1.0235

     Atom119  H   pos: (  0.837999  0.177341  1.554664)  dia sigma:           0.94
             0.9369         -0.0000         -0.0000
            -0.0000          0.9369         -0.0000
            -0.0000         -0.0000          0.9369

     Atom120  O   pos: (  1.125743 -0.007027  1.522535)  dia sigma:          18.11
            18.0337          0.6453          0.0267
             0.6453         18.1557         -0.0747
             0.0267         -0.0747         18.1446

     Atom121  H   pos: (  0.171541  0.032659  1.556241)  dia sigma:           1.03
             1.0318         -0.0000         -0.0000
            -0.0000          1.0318         -0.0000
            -0.0000         -0.0000          1.0318

     Atom122  H   pos: (  0.781457  0.429921  1.582896)  dia sigma:           0.93
             0.9330         -0.0000         -0.0000
            -0.0000          0.9330         -0.0000
            -0.0000         -0.0000          0.9330

     Atom123  O   pos: (  0.604220  0.327165  1.506172)  dia sigma:          18.09
            17.7775          0.2798          0.2646
             0.2798         18.4174          0.0505
             0.2646          0.0505         18.0746

     Atom124  H   pos: (  0.641636  0.360163  1.563731)  dia sigma:           0.95
             0.9485         -0.0000         -0.0000
            -0.0000          0.9485         -0.0000
            -0.0000         -0.0000          0.9485

     Atom125  H   pos: (  0.596999  0.255596  1.535787)  dia sigma:           0.90
             0.8995         -0.0000         -0.0000
            -0.0000          0.8995         -0.0000
            -0.0000         -0.0000          0.8995

     Atom126  O   pos: (  0.252100  0.383197  1.610051)  dia sigma:          18.06
            17.7716          0.3937         -0.1763
             0.3937         18.3772          0.3736
            -0.1763          0.3736         18.0186

     Atom127  H   pos: (  0.209290  0.322519  1.619852)  dia sigma:           0.99
             0.9881         -0.0000         -0.0000
            -0.0000          0.9881         -0.0000
            -0.0000         -0.0000          0.9881

     Atom128  H   pos: (  0.559050 -0.043915  1.669685)  dia sigma:           0.98
             0.9750         -0.0000         -0.0000
            -0.0000          0.9750         -0.0000
            -0.0000         -0.0000          0.9750

     Atom129  O   pos: (  0.998667  0.107628  1.424826)  dia sigma:          18.08
            18.7359         -0.0346          0.0689
            -0.0346         17.8384         -0.3255
             0.0689         -0.3255         17.6676

     Atom130  H   pos: (  0.928747  0.088325  1.438827)  dia sigma:           1.04
             1.0373         -0.0000         -0.0000
            -0.0000          1.0373         -0.0000
            -0.0000         -0.0000          1.0373

     Atom131  H   pos: (  1.042659  0.059611  1.465521)  dia sigma:           0.92
             0.9203         -0.0000         -0.0000
            -0.0000          0.9203         -0.0000
            -0.0000         -0.0000          0.9203

     Atom132  O   pos: (  0.972296  0.073505  1.055076)  dia sigma:          18.11
            18.6221          0.4381          0.1489
             0.4381         17.9139         -0.4203
             0.1489         -0.4203         17.7825

     Atom133  H   pos: (  0.010348  0.118263  1.026723)  dia sigma:           1.03
             1.0298         -0.0000         -0.0000
            -0.0000          1.0298         -0.0000
            -0.0000         -0.0000          1.0298

     Atom134  H   pos: (  0.903930  0.075843  1.026925)  dia sigma:           1.02
             1.0187         -0.0000         -0.0000
            -0.0000          1.0187         -0.0000
            -0.0000         -0.0000          1.0187

     Atom135  O   pos: (  0.512038  0.426082  0.076535)  dia sigma:          18.23
            17.6491         -0.3234         -0.1492
            -0.3234         18.6891          0.1737
            -0.1492          0.1737         18.3568

     Atom136  H   pos: (  0.522694  0.358864  0.115292)  dia sigma:           0.87
             0.8696         -0.0000         -0.0000
            -0.0000          0.8696         -0.0000
            -0.0000         -0.0000          0.8696

     Atom137  H   pos: (  0.807066  0.004806  0.126183)  dia sigma:           1.03
             1.0304         -0.0000         -0.0000
            -0.0000          1.0304         -0.0000
            -0.0000         -0.0000          1.0304

     Atom138  O   pos: (  0.648375  0.121964  1.253108)  dia sigma:          18.08
            17.6945          0.4167          0.2576
             0.4167         17.7965         -0.1464
             0.2576         -0.1464         18.7476

     Atom139  H   pos: (  0.670120  0.167670  1.197423)  dia sigma:           0.98
             0.9767         -0.0000         -0.0000
            -0.0000          0.9767         -0.0000
            -0.0000         -0.0000          0.9767

     Atom140  H   pos: (  0.682989  0.147097  1.312870)  dia sigma:           1.05
             1.0509         -0.0000         -0.0000
            -0.0000          1.0509         -0.0000
            -0.0000         -0.0000          1.0509

     Atom141  O   pos: (  0.227727  0.224670  1.104829)  dia sigma:          18.06
            18.7038         -0.0018          0.0192
            -0.0018         17.4291          0.1568
             0.0192          0.1568         18.0449

     Atom142  H   pos: (  0.293435  0.217354  1.071487)  dia sigma:           1.03
             1.0271         -0.0000         -0.0000
            -0.0000          1.0271         -0.0000
            -0.0000         -0.0000          1.0271

     Atom143  H   pos: (  0.178823  0.213207  1.047235)  dia sigma:           0.94
             0.9403         -0.0000         -0.0000
            -0.0000          0.9403         -0.0000
            -0.0000         -0.0000          0.9403

     Atom144  O   pos: (  0.653794  0.235716  0.884231)  dia sigma:          18.07
            17.3890         -0.1081          0.2110
            -0.1081         18.5338         -0.3065
             0.2110         -0.3065         18.2827

     Atom145  H   pos: (  0.645351  0.306013  0.864936)  dia sigma:           1.06
             1.0642         -0.0000         -0.0000
            -0.0000          1.0642         -0.0000
            -0.0000         -0.0000          1.0642

     Atom146  H   pos: (  0.667312  0.235854  0.960879)  dia sigma:           0.89
             0.8915         -0.0000         -0.0000
            -0.0000          0.8915         -0.0000
            -0.0000         -0.0000          0.8915

     Atom147  O   pos: (  0.095917  0.347118  1.265369)  dia sigma:          18.18
            18.6060         -0.4225         -0.2816
            -0.4225         18.2430         -0.3023
            -0.2816         -0.3023         17.6826

     Atom148  H   pos: (  0.132757  0.286950  1.287170)  dia sigma:           1.03
             1.0252         -0.0000         -0.0000
            -0.0000          1.0252         -0.0000
            -0.0000         -0.0000          1.0252

     Atom149  H   pos: (  0.029814  0.344106  1.299765)  dia sigma:           1.00
             0.9991         -0.0000         -0.0000
            -0.0000          0.9991         -0.0000
            -0.0000         -0.0000          0.9991

     Atom150  O   pos: (  0.507914  0.142015  1.081119)  dia sigma:          18.14
            18.6205          0.0019          0.2806
             0.0019         17.9621         -0.3487
             0.2806         -0.3487         17.8455

     Atom151  H   pos: (  0.578532  0.170342  1.078802)  dia sigma:           0.95
             0.9516         -0.0000         -0.0000
            -0.0000          0.9516         -0.0000
            -0.0000         -0.0000          0.9516

     Atom152  H   pos: (  0.467462  0.187153  1.036412)  dia sigma:           0.97
             0.9695         -0.0000         -0.0000
            -0.0000          0.9695         -0.0000
            -0.0000         -0.0000          0.9695

     Atom153  O   pos: (  0.288229  0.075195  0.941811)  dia sigma:          18.15
            18.3151         -0.3513          0.0517
            -0.3513         18.3139          0.4020
             0.0517          0.4020         17.8112

     Atom154  H   pos: (  0.220387  0.108064  0.940172)  dia sigma:           0.97
             0.9728         -0.0000         -0.0000
            -0.0000          0.9728         -0.0000
            -0.0000         -0.0000          0.9728

     Atom155  H   pos: (  0.282827  0.012743  0.898976)  dia sigma:           0.95
             0.9472         -0.0000         -0.0000
            -0.0000          0.9472         -0.0000
            -0.0000         -0.0000          0.9472

     Atom156  O   pos: (  0.532041  0.024896  1.420247)  dia sigma:          18.08
            17.3987          0.4358          0.1565
             0.4358         18.6633         -0.0922
             0.1565         -0.0922         18.1895

     Atom157  H   pos: (  0.524370 -0.028984  1.470778)  dia sigma:           1.02
             1.0166         -0.0000         -0.0000
            -0.0000          1.0166         -0.0000
            -0.0000         -0.0000          1.0166

     Atom158  H   pos: (  0.557243  0.079675  1.462981)  dia sigma:           1.03
             1.0313         -0.0000         -0.0000
            -0.0000          1.0313         -0.0000
            -0.0000         -0.0000          1.0313

     Atom159  O   pos: (  0.714001  0.348086  1.334389)  dia sigma:          18.14
            18.6263         -0.1126         -0.3142
            -0.1126         17.5182         -0.2053
            -0.3142         -0.2053         18.2887

     Atom160  H   pos: (  0.787745  0.338752  1.335711)  dia sigma:           1.01
             1.0057         -0.0000         -0.0000
            -0.0000          1.0057         -0.0000
            -0.0000         -0.0000          1.0057

     Atom161  H   pos: (  0.687065  0.336179  1.403227)  dia sigma:           0.99
             0.9875         -0.0000         -0.0000
            -0.0000          0.9875         -0.0000
            -0.0000         -0.0000          0.9875

     Atom162  O   pos: (  0.387794  0.247133  0.955656)  dia sigma:          18.14
            17.6987          0.5256         -0.0164
             0.5256         18.5145         -0.0896
            -0.0164         -0.0896         18.2105

     Atom163  H   pos: (  0.359254  0.187431  0.920690)  dia sigma:           0.98
             0.9826         -0.0000         -0.0000
            -0.0000          0.9826         -0.0000
            -0.0000         -0.0000          0.9826

     Atom164  H   pos: (  0.413009  0.296169  0.905041)  dia sigma:           0.98
             0.9789         -0.0000         -0.0000
            -0.0000          0.9789         -0.0000
            -0.0000         -0.0000          0.9789

     Atom165  O   pos: (  0.561408  0.372446  1.153738)  dia sigma:          18.11
            18.1040         -0.6678          0.1930
            -0.6678         18.0767          0.0162
             0.1930          0.0162         18.1495

     Atom166  H   pos: (  0.606991  0.321201  1.125042)  dia sigma:           1.01
             1.0065         -0.0000         -0.0000
            -0.0000          1.0065         -0.0000
            -0.0000         -0.0000          1.0065

     Atom167  H   pos: (  0.522276  0.400971  1.096579)  dia sigma:           0.99
             0.9869         -0.0000         -0.0000
            -0.0000          0.9869         -0.0000
            -0.0000         -0.0000          0.9869

     Atom168  O   pos: (  0.482933  0.382563  0.822600)  dia sigma:          18.07
            17.7858         -0.4289          0.0231
            -0.4289         18.3359          0.0794
             0.0231          0.0794         18.0926

     Atom169  H   pos: (  0.505200  0.331453  0.769090)  dia sigma:           0.91
             0.9096         -0.0000         -0.0000
            -0.0000          0.9096         -0.0000
            -0.0000         -0.0000          0.9096

     Atom170  H   pos: (  0.446864  0.438587  0.784106)  dia sigma:           0.92
             0.9188         -0.0000         -0.0000
            -0.0000          0.9188         -0.0000
            -0.0000         -0.0000          0.9188

     Atom171  O   pos: (  0.581337  0.019481  0.927599)  dia sigma:          18.19
            17.9626          0.1647         -0.3064
             0.1647         18.2795          0.5397
            -0.3064          0.5397         18.3231

     Atom172  H   pos: (  0.244712  0.429345  0.893344)  dia sigma:           0.98
             0.9831         -0.0000         -0.0000
            -0.0000          0.9831         -0.0000
            -0.0000         -0.0000          0.9831

     Atom173  H   pos: (  0.539662  0.036388  0.987543)  dia sigma:           0.97
             0.9653         -0.0000         -0.0000
            -0.0000          0.9653         -0.0000
            -0.0000         -0.0000          0.9653

     Atom174  O   pos: (  0.755084  0.107640  1.498771)  dia sigma:          18.00
            18.0372         -0.3593         -0.2079
            -0.3593         18.2135         -0.1961
            -0.2079         -0.1961         17.7634

     Atom175  H   pos: (  0.762278  0.042610  1.538294)  dia sigma:           0.95
             0.9487         -0.0000         -0.0000
            -0.0000          0.9487         -0.0000
            -0.0000         -0.0000          0.9487

     Atom176  H   pos: (  0.691721  0.134395  1.533161)  dia sigma:           0.93
             0.9272         -0.0000         -0.0000
            -0.0000          0.9272         -0.0000
            -0.0000         -0.0000          0.9272

     Atom177  O   pos: (  0.897583  0.189825  1.246938)  dia sigma:          18.13
            17.3857         -0.0651          0.3129
            -0.0651         18.2327         -0.0137
             0.3129         -0.0137         18.7664

     Atom178  H   pos: (  0.883141  0.231181  1.187639)  dia sigma:           1.04
             1.0386         -0.0000         -0.0000
            -0.0000          1.0386         -0.0000
            -0.0000         -0.0000          1.0386

     Atom179  H   pos: (  0.907408  0.241025  1.301247)  dia sigma:           0.97
             0.9706         -0.0000         -0.0000
            -0.0000          0.9706         -0.0000
            -0.0000         -0.0000          0.9706

     Atom180  O   pos: (  0.004388  0.399302  1.623700)  dia sigma:          18.20
            18.3250          0.6396         -0.2500
             0.6396         18.0541          0.1591
            -0.2500          0.1591         18.2217

     Atom181  H   pos: (  0.164379  0.019473  0.076089)  dia sigma:           0.98
             0.9811         -0.0000         -0.0000
            -0.0000          0.9811         -0.0000
            -0.0000         -0.0000          0.9811

     Atom182  H   pos: ( -0.238112  0.419756  0.084224)  dia sigma:           1.01
             1.0054         -0.0000         -0.0000
            -0.0000          1.0054         -0.0000
            -0.0000         -0.0000          1.0054

     Atom183  O   pos: (  0.116326  0.191528  0.941488)  dia sigma:          17.63
            17.4780          0.3601         -0.2323
             0.3601         17.9377         -0.3763
            -0.2323         -0.3763         17.4794

     Atom184  H   pos: (  0.149008  0.249374  0.909336)  dia sigma:           1.06
             1.0624         -0.0000         -0.0000
            -0.0000          1.0624         -0.0000
            -0.0000         -0.0000          1.0624

     Atom185  O   pos: (  0.693737  0.225744  1.075623)  dia sigma:          17.62
            17.8081         -0.5281         -0.0795
            -0.5281         17.7603          0.0710
            -0.0795          0.0710         17.3013

     Atom186  H   pos: (  0.745030  0.173638  1.066558)  dia sigma:           1.06
             1.0604         -0.0000         -0.0000
            -0.0000          1.0604         -0.0000
            -0.0000         -0.0000          1.0604

     Atom187  O   pos: ( -0.071573  0.337766  1.386879)  dia sigma:          17.73
            17.8121         -0.1806         -0.4091
            -0.1806         17.6486          0.3101
            -0.4091          0.3101         17.7314

     Atom188  H   pos: ( -0.117992  0.371700  1.434429)  dia sigma:           1.01
             1.0082         -0.0000         -0.0000
            -0.0000          1.0082         -0.0000
            -0.0000         -0.0000          1.0082

     Paramagnetic contribution in ppm:

     Atom  1  Ca  pos: (  0.434939  0.051925  0.516070)  para sigma:        -472.57
          -471.8893        -14.5491         29.3169
           -12.1780       -468.2197          6.5682
            29.4703          5.0638       -477.6078

     Atom  2  Ca  pos: (  0.198799  0.058327  0.372746)  para sigma:        -475.68
          -469.0326        -17.1456          8.7431
           -17.7757       -466.4148          3.1929
             6.8768          3.2396       -491.6027

     Atom  3  Ca  pos: (  0.038087  0.284342  0.380174)  para sigma:        -478.60
          -479.0312        -10.5555          3.8893
           -10.7780       -482.8222          5.7087
             5.0178          4.1659       -473.9546

     Atom  4  Ca  pos: (  0.288167  0.286225  0.506595)  para sigma:        -480.71
          -458.6603        -17.8653         -7.8799
           -15.7996       -491.2304        -14.6250
            -9.3388        -13.6558       -492.2403

     Atom  5  Ca  pos: (  0.986417  0.026265  1.237933)  para sigma:        -435.29
          -436.4894          4.6292          8.3426
             2.1689       -423.0996         -2.2641
             7.1575         -1.8993       -446.2785

     Atom  6  Ca  pos: (  0.046042  0.131260  0.792728)  para sigma:        -520.41
          -541.9396         19.3261         16.0393
            18.1861       -506.1621         10.8411
            11.6657          7.1487       -513.1351

     Atom  7  Ca  pos: (  0.467308  0.052503  1.240988)  para sigma:        -430.53
          -434.1263         -2.7370         -2.6564
            -3.0842       -430.3334          9.9734
            -3.0697         11.4205       -427.1372

     Atom  8  Ca  pos: (  0.941187  0.060257  0.501446)  para sigma:        -483.88
          -469.3453        -17.0040         -7.3877
           -17.6527       -467.8919         -2.8604
            -8.0747         -2.9290       -514.4068

     Atom  9  Ca  pos: (  0.705511  0.070103  0.346501)  para sigma:        -489.27
          -480.2153        -13.6298          7.3377
           -11.1983       -482.0125          5.4698
             8.9678          6.4993       -505.5863

     Atom 10  Ca  pos: (  0.535665  0.288911  0.345953)  para sigma:        -464.58
          -464.4832         -8.2842          6.0525
            -9.3713       -472.4953          7.9620
             4.9851          6.2187       -456.7496

     Atom 11  Ca  pos: (  0.784574  0.299782  0.506740)  para sigma:        -460.23
          -461.8429        -14.1379         -9.5102
           -12.5417       -472.2679         -8.9429
           -13.1691         -8.0704       -446.5851

     Atom 12  Ca  pos: (  0.568110  0.114813  0.772405)  para sigma:        -474.35
          -477.5895        -19.1818         -6.8891
           -15.1386       -470.9036        -27.1660
           -10.6119        -29.4339       -474.5580

     Atom 13  Ca  pos: (  0.028199  0.265632  1.505750)  para sigma:        -494.27
          -478.2414        -24.2901         37.6499
           -22.3189       -513.6369        -23.9391
            35.9138        -24.2713       -490.9331

     Atom 14  Si  pos: ( -0.052509  0.217651  0.134118)  para sigma:        -395.32
          -420.6773        -10.0802         -6.8015
            -4.6311       -405.5060         -7.8922
           -21.5887        -20.4327       -359.7805

     Atom 15  Si  pos: (  0.518738  0.304248  0.576117)  para sigma:        -405.37
          -409.7280         31.4742          2.8700
            25.8644       -415.6440         -8.8514
             3.6301         -6.4590       -390.7243

     Atom 16  Si  pos: (  0.786160  0.321865  0.275555)  para sigma:        -397.70
          -388.7245         26.2286          4.8139
            29.4483       -399.3504         -7.3370
             5.4980          0.7181       -405.0275

     Atom 17  Si  pos: (  0.417132  0.203318  0.128121)  para sigma:        -408.27
          -403.1233         21.9996         29.5355
            25.7545       -432.4244         11.8162
            23.5094         10.8855       -389.2770

     Atom 18  Si  pos: (  0.028415  0.305528  0.600906)  para sigma:        -400.31
          -401.7475         21.0188          4.5834
            21.6196       -421.5433         -2.6084
             5.2206         -0.6119       -377.6347

     Atom 19  Si  pos: (  0.274253  0.316532  0.280819)  para sigma:        -401.89
          -392.1176         26.4388          6.6767
            28.2588       -403.6351         -3.4547
             7.9948         -0.2400       -409.9071

     Atom 20  Si  pos: (  0.200400  0.037962  0.601587)  para sigma:        -402.18
          -405.3208         28.4190          2.2307
            26.6413       -425.6088          6.7104
             4.0623          7.4738       -375.6114

     Atom 21  Si  pos: (  0.454292  0.032959  0.281265)  para sigma:        -404.11
          -384.8365         33.5161         -2.9123
            29.9912       -414.8411          7.0431
            -0.2203          2.4762       -412.6473

     Atom 22  Si  pos: (  0.705772  0.036920  0.607417)  para sigma:        -406.47
          -395.9954         18.0302         -9.2147
            22.0413       -428.3909        -16.0553
           -10.0881        -18.7130       -395.0094

     Atom 23  Si  pos: (  0.966096  0.042294  0.264611)  para sigma:        -402.47
          -377.4927         29.8969         -4.3622
            25.5348       -416.0009          8.1716
            -0.6469          5.0703       -413.9222

     Atom 24  O   pos: (  0.194822  0.401959  0.232848)  para sigma:         -67.25
           -68.9281        -16.9692          4.2782
           -18.0061        -55.9597          0.4179
             3.9813          1.9216        -76.8606

     Atom 25  O   pos: (  0.263358  0.119524  0.532865)  para sigma:        -116.19
          -135.2750          4.4278          5.7581
             9.3774        -95.4567         -5.8361
             7.2691          2.1407       -117.8294

     Atom 26  O   pos: (  0.532470  0.102466  0.343710)  para sigma:         -93.45
           -62.9467          2.9655          7.8887
            -1.8338        -94.3233          2.2693
            -0.9874         -0.8161       -123.0905

     Atom 27  O   pos: (  0.100471  0.002431  0.540058)  para sigma:        -100.37
           -69.0874         -6.8161         19.9479
           -11.8598       -111.0726          1.0297
            13.4237          2.6411       -120.9407

     Atom 28  O   pos: (  0.362946 -0.002483  0.354861)  para sigma:        -103.02
           -82.8379         -2.2394         -9.7654
            -5.5947       -115.0758         -0.2795
            -4.5304         -0.9855       -111.1595

     Atom 29  O   pos: (  0.590085  0.155943  1.595636)  para sigma:         -68.37
           -80.5317         -3.5698          1.7658
            -2.3979        -79.7583         -4.5842
             2.0893         -4.9950        -44.8345

     Atom 30  O   pos: (  0.043849  0.266292  0.200219)  para sigma:         -47.11
           -41.3840         13.6339         14.4224
            10.9257        -57.6434          5.2467
            18.4814          9.6899        -42.2901

     Atom 31  H   pos: (  0.087778  0.322568  0.179337)  para sigma:           0.00
             0.0000          0.0000          0.0000
             0.0000          0.0000          0.0000
             0.0000          0.0000          0.0000

     Atom 32  O   pos: (  0.057157  0.278327  0.717274)  para sigma:         -96.35
          -121.2865          6.9440          3.1917
             5.0786        -76.9338        -39.5280
             3.4504        -27.9254        -90.8411

     Atom 33  O   pos: (  0.315303  0.259370  0.176863)  para sigma:         -65.71
           -64.1106        -10.7837        -17.7432
           -10.9417        -70.5550         16.4602
           -14.3420         14.7404        -62.4548

     Atom 34  O   pos: (  0.730682  0.071070  0.724700)  para sigma:         -94.96
           -77.6911         -3.0595          2.4219
            -5.0532        -99.2075         -4.7040
            -0.6561         -4.1484       -107.9920

     Atom 35  O   pos: (  0.953141  0.107238  0.157267)  para sigma:         -59.74
           -75.7955         -6.1970          5.7114
            -3.6855        -45.7001        -17.6005
             3.4469        -15.0290        -57.7250

     Atom 36  O   pos: (  0.426348  0.388164  0.597508)  para sigma:         -70.31
           -79.2392         -9.5614         -3.5800
           -14.8216        -51.1385          4.0094
            -3.9909          3.9911        -80.5556

     Atom 37  O   pos: (  0.723107  0.418293  0.225803)  para sigma:         -58.22
           -62.7989        -24.6756         -2.4122
           -24.5567        -44.8318         -4.5262
            -2.2620         -3.5475        -67.0311

     Atom 38  O   pos: (  0.761771  0.101609  0.518373)  para sigma:         -86.19
           -81.8187          5.6962         -5.2687
             6.4393       -104.3100        -10.7912
            -3.7991         -8.4462        -72.4429

     Atom 39  O   pos: (  0.024894  0.101847  0.351191)  para sigma:        -103.88
           -98.5237         -0.1408          4.6868
             0.2209        -96.6384          5.1802
             0.7992          1.2487       -116.4863

     Atom 40  O   pos: (  0.582338  0.030767  0.603524)  para sigma:         -93.86
           -73.5278          0.4099         15.9049
             0.8198       -114.9715         -4.5705
            23.4823         -5.6947        -93.0934

     Atom 41  O   pos: (  0.861584  0.000599  0.310675)  para sigma:         -89.13
           -56.7559         -2.1413        -13.3191
            -6.5613       -100.3344         -1.3992
            -9.7541         -1.7901       -110.3122

     Atom 42  O   pos: (  0.155860  0.197016  1.605666)  para sigma:         -74.74
           -88.1376         -2.2934         14.1849
            -2.4328        -82.2867        -16.1021
            12.8185        -11.3140        -53.8107

     Atom 43  O   pos: (  0.520092  0.255561  0.167924)  para sigma:         -78.13
           -78.8058          7.7173         10.6064
             7.2011        -83.1244          0.9020
            14.4652          3.8278        -72.4658

     Atom 44  O   pos: (  0.557059  0.261637  0.686107)  para sigma:         -95.94
          -108.5158          0.0226         -1.8666
            -9.9781        -83.8538        -30.0649
             2.0800        -21.3150        -95.4362

     Atom 45  O   pos: (  0.840954  0.270898  0.175007)  para sigma:         -55.07
           -49.9785        -15.6580        -19.2188
           -17.5941        -63.9795         13.5432
           -16.8979         10.8227        -51.2420

     Atom 46  O   pos: (  0.456578  0.221941  0.509739)  para sigma:        -113.76
          -119.6413         -2.4721         -4.2972
             2.3335        -99.2952          1.5866
            -4.8188         -4.3786       -122.3545

     Atom 47  O   pos: (  0.710100  0.246148  0.334296)  para sigma:         -99.07
           -92.6239          3.6823         -5.8112
             6.9643        -73.1478         -5.5286
             0.0211          1.4573       -131.4301

     Atom 48  O   pos: (  0.609112  0.354170  0.509608)  para sigma:         -96.75
           -90.6868          4.2512         -8.6607
             5.6983        -84.9957         -5.2236
            -4.8435         -0.2935       -114.5741

     Atom 49  O   pos: ( -0.130103  0.350862  0.359937)  para sigma:        -104.17
           -94.6500          1.2850          7.1347
            -2.0572       -100.7858          1.0646
            -0.2575         -1.5918       -117.0824

     Atom 50  O   pos: ( -0.040943  0.222150  0.540622)  para sigma:         -98.74
          -111.6558          4.5443          3.6755
            10.2182        -73.3589         11.7909
            -0.1541          3.1891       -111.2071

     Atom 51  O   pos: (  0.211855  0.236928  0.350269)  para sigma:        -106.52
          -104.2630         -2.0275         -3.9247
             0.5585        -91.9399         -2.8729
            -1.5848          2.8962       -123.3678

     Atom 52  O   pos: (  0.126250  0.335621  0.531260)  para sigma:        -111.67
           -86.5890        -10.6862        -11.1080
           -18.1945       -123.2568          6.3886
             0.9630          5.5997       -125.1755

     Atom 53  O   pos: (  0.362490  0.366533  0.349123)  para sigma:         -90.93
           -92.8010          7.6929          3.9433
             9.1752        -72.8192          4.3408
            -0.1568         -1.1541       -107.1808

     Atom 54  O   pos: (  0.187534  0.071789  0.719490)  para sigma:         -91.67
           -74.8057        -17.6899        -27.4941
           -17.6640       -113.2779         10.5123
           -20.0707          8.5526        -86.9286

     Atom 55  O   pos: (  0.409505  0.085841  0.175004)  para sigma:         -63.13
           -78.5580         -6.1676          9.4724
            -2.5080        -52.8982        -14.2298
             6.1705        -12.1774        -57.9229

     Atom 56  O   pos: ( -0.037981  0.410691  0.602931)  para sigma:         -61.75
           -66.6049        -20.9463          1.8854
           -21.5428        -49.3089          3.2181
             1.9554          2.8922        -69.3335

     Atom 57  O   pos: (  0.227222  0.372334  0.763459)  para sigma:         -15.99
           -12.3725         24.5448         -0.9147
            26.3704        -15.9977         -9.5970
             1.1099         -4.2287        -19.6138

     Atom 58  H   pos: (  0.242653  0.407391  0.698500)  para sigma:           0.00
             0.0000          0.0000          0.0000
             0.0000          0.0000          0.0000
             0.0000          0.0000          0.0000

     Atom 59  H   pos: (  0.162221  0.335075  0.748022)  para sigma:           0.00
             0.0000          0.0000          0.0000
             0.0000          0.0000          0.0000
             0.0000          0.0000          0.0000

     Atom 60  O   pos: (  0.751280  0.297954  0.683183)  para sigma:         -36.31
           -26.3554         -0.2792          2.3932
             2.5426        -41.1601         -3.0546
            -0.4812         -4.3798        -41.4219

     Atom 61  H   pos: (  0.794698  0.259599  0.729688)  para sigma:           0.00
             0.0000          0.0000          0.0000
             0.0000          0.0000          0.0000
             0.0000          0.0000          0.0000

     Atom 62  H   pos: (  0.679594  0.270743  0.688010)  para sigma:           0.00
             0.0000          0.0000          0.0000
             0.0000          0.0000          0.0000
             0.0000          0.0000          0.0000

     Atom 63  O   pos: (  0.868138  0.163085  0.819720)  para sigma:         -25.29
           -11.0818          7.5260          5.7928
             8.3830        -35.5923         10.5713
             6.5601         10.2303        -29.1830

     Atom 64  H   pos: (  0.813364  0.120950  0.781507)  para sigma:           0.00
             0.0000          0.0000          0.0000
             0.0000          0.0000          0.0000
             0.0000          0.0000          0.0000

     Atom 65  H   pos: (  0.832496  0.196896  0.874323)  para sigma:           0.00
             0.0000          0.0000          0.0000
             0.0000          0.0000          0.0000
             0.0000          0.0000          0.0000

     Atom 66  O   pos: (  0.668951  0.107161  0.162741)  para sigma:         -20.71
           -27.4354         -6.0388          5.8500
            -7.6321        -11.5776         11.3041
             4.3161         15.2276        -23.1039

     Atom 67  H   pos: (  0.616785  0.161232  0.172471)  para sigma:           0.00
             0.0000          0.0000          0.0000
             0.0000          0.0000          0.0000
             0.0000          0.0000          0.0000

     Atom 68  H   pos: (  0.635140  0.057028  0.118736)  para sigma:           0.00
             0.0000          0.0000          0.0000
             0.0000          0.0000          0.0000
             0.0000          0.0000          0.0000

     Atom 69  O   pos: (  0.437142  0.229215  1.302931)  para sigma:          -0.41
           -18.1013         12.8272        -10.9932
            14.1726          5.7608         -2.5939
           -10.6790         -3.4062         11.1006

     Atom 70  H   pos: (  0.477044  0.286814  1.278277)  para sigma:           0.00
             0.0000          0.0000          0.0000
             0.0000          0.0000          0.0000
             0.0000          0.0000          0.0000

     Atom 71  H   pos: (  0.431961  0.235458  1.376373)  para sigma:           0.00
             0.0000          0.0000          0.0000
             0.0000          0.0000          0.0000
             0.0000          0.0000          0.0000

     Atom 72  O   pos: ( -0.045210  0.298136  1.016419)  para sigma:         -11.24
            -7.7601        -22.1927          0.4153
           -24.5684        -12.3526         -4.6811
            -3.2087          0.0690        -13.6190

     Atom 73  H   pos: (  0.017207  0.263006  0.993704)  para sigma:           0.00
             0.0000          0.0000          0.0000
             0.0000          0.0000          0.0000
             0.0000          0.0000          0.0000

     Atom 74  H   pos: ( -0.066631  0.333563  0.954118)  para sigma:           0.00
             0.0000          0.0000          0.0000
             0.0000          0.0000          0.0000
             0.0000          0.0000          0.0000

     Atom 75  O   pos: (  0.138419  0.114232  1.254075)  para sigma:         -18.59
           -10.8825          8.6682          1.4880
             8.2479        -26.9441        -12.8736
             4.7972        -12.6116        -17.9303

     Atom 76  H   pos: (  0.196047  0.095763  1.298221)  para sigma:           0.00
             0.0000          0.0000          0.0000
             0.0000          0.0000          0.0000
             0.0000          0.0000          0.0000

     Atom 77  H   pos: (  0.172485  0.145951  1.195403)  para sigma:           0.00
             0.0000          0.0000          0.0000
             0.0000          0.0000          0.0000
             0.0000          0.0000          0.0000

     Atom 78  O   pos: (  0.200965  0.262890  1.427758)  para sigma:         -16.77
           -18.9507          3.5175         -5.9765
            -0.5693        -23.0704        -14.8228
           -13.0273        -22.0712         -8.2863

     Atom 79  H   pos: (  0.262996  0.299593  1.412246)  para sigma:           0.00
             0.0000          0.0000          0.0000
             0.0000          0.0000          0.0000
             0.0000          0.0000          0.0000

     Atom 80  H   pos: (  0.215753  0.222550  1.489160)  para sigma:           0.00
             0.0000          0.0000          0.0000
             0.0000          0.0000          0.0000
             0.0000          0.0000          0.0000

     Atom 81  O   pos: (  0.334790  0.003719  1.123740)  para sigma:         -24.73
           -39.2871         -2.1050         24.1454
             1.9038        -21.6709         -3.2971
            19.6378         -5.6366        -13.2304

     Atom 82  H   pos: (  0.017596  0.403418  1.108960)  para sigma:           0.00
             0.0000          0.0000          0.0000
             0.0000          0.0000          0.0000
             0.0000          0.0000          0.0000

     Atom 83  H   pos: (  0.318686  0.036005  1.057290)  para sigma:           0.00
             0.0000          0.0000          0.0000
             0.0000          0.0000          0.0000
             0.0000          0.0000          0.0000

     Atom 84  O   pos: (  0.187944  0.096108  0.182180)  para sigma:         -24.03
            -5.7868          3.5278         -2.2585
             7.5413        -26.9676          5.1044
            -0.5053          7.2637        -39.3409

     Atom 85  H   pos: (  0.242746  0.146635  0.178020)  para sigma:           0.00
             0.0000          0.0000          0.0000
             0.0000          0.0000          0.0000
             0.0000          0.0000          0.0000

     Atom 86  H   pos: (  0.128645  0.140164  0.190008)  para sigma:           0.00
             0.0000          0.0000          0.0000
             0.0000          0.0000          0.0000
             0.0000          0.0000          0.0000

     Atom 87  O   pos: (  0.264898  0.418211  1.149052)  para sigma:         -13.64
           -15.8305          0.4781          0.4767
             2.3237          5.0641         13.3686
            -0.5151         16.3607        -30.1659

     Atom 88  H   pos: (  0.248447  0.345789  1.135902)  para sigma:           0.00
             0.0000          0.0000          0.0000
             0.0000          0.0000          0.0000
             0.0000          0.0000          0.0000

     Atom 89  H   pos: (  0.336215  0.422323  1.165600)  para sigma:           0.00
             0.0000          0.0000          0.0000
             0.0000          0.0000          0.0000
             0.0000          0.0000          0.0000

     Atom 90  O   pos: (  0.797362  0.387835  1.152283)  para sigma:         -16.46
           -14.5285         10.4551         -9.1193
            11.5755        -10.3444         12.0929
            -4.4598         14.0217        -24.5165

     Atom 91  H   pos: (  0.767581  0.330778  1.112698)  para sigma:           0.00
             0.0000          0.0000          0.0000
             0.0000          0.0000          0.0000
             0.0000          0.0000          0.0000

     Atom 92  H   pos: ( -0.143183  0.402429  1.120222)  para sigma:           0.00
             0.0000          0.0000          0.0000
             0.0000          0.0000          0.0000
             0.0000          0.0000          0.0000

     Atom 93  O   pos: (  0.398114  0.187430  1.522858)  para sigma:          -2.83
            23.6057        -12.0899         -0.1763
           -12.6041        -23.0773          1.6521
             1.4762          1.0572         -9.0116

     Atom 94  H   pos: (  0.351327  0.204921  1.577098)  para sigma:           0.00
             0.0000          0.0000          0.0000
             0.0000          0.0000          0.0000
             0.0000          0.0000          0.0000

     Atom 95  H   pos: (  0.463863  0.171832  1.557441)  para sigma:           0.00
             0.0000          0.0000          0.0000
             0.0000          0.0000          0.0000
             0.0000          0.0000          0.0000

     Atom 96  O   pos: ( -0.070335  0.388040  0.830150)  para sigma:         -29.24
           -38.4700        -14.7703          2.5454
           -18.8160        -19.0940          1.2855
             1.3259         -2.2937        -30.1605

     Atom 97  H   pos: ( -0.098297  0.440618  0.781999)  para sigma:           0.00
             0.0000          0.0000          0.0000
             0.0000          0.0000          0.0000
             0.0000          0.0000          0.0000

     Atom 98  H   pos: ( -0.020973  0.347731  0.788480)  para sigma:           0.00
             0.0000          0.0000          0.0000
             0.0000          0.0000          0.0000
             0.0000          0.0000          0.0000

     Atom 99  O   pos: (  0.778639  0.005964  1.002095)  para sigma:         -13.08
             1.6321         -9.1144         -0.6069
            -6.9109        -28.6447          9.0352
             3.5192          9.0915        -12.2399

     Atom100  H   pos: (  0.704748  0.010087  0.988478)  para sigma:           0.00
             0.0000          0.0000          0.0000
             0.0000          0.0000          0.0000
             0.0000          0.0000          0.0000

     Atom101  H   pos: (  0.487015  0.443424  0.939721)  para sigma:           0.00
             0.0000          0.0000          0.0000
             0.0000          0.0000          0.0000
             0.0000          0.0000          0.0000

     Atom102  O   pos: (  0.833831 -0.025323  1.356860)  para sigma:         -12.09
           -17.2016        -17.0669         -2.5416
           -15.2417         -9.0560         -0.5084
             0.6655         -3.5333        -10.0195

     Atom103  H   pos: (  0.784751  0.021173  1.387499)  para sigma:           0.00
             0.0000          0.0000          0.0000
             0.0000          0.0000          0.0000
             0.0000          0.0000          0.0000

     Atom104  H   pos: (  0.542165  0.401817  1.411873)  para sigma:           0.00
             0.0000          0.0000          0.0000
             0.0000          0.0000          0.0000
             0.0000          0.0000          0.0000

     Atom105  O   pos: (  0.389384  0.122642  0.729990)  para sigma:         -19.96
             2.5923         16.6833         -2.4012
            13.0301        -27.9912         -5.9583
             2.5571         -7.6541        -34.4860

     Atom106  H   pos: (  0.315406  0.104537  0.735987)  para sigma:           0.00
             0.0000          0.0000          0.0000
             0.0000          0.0000          0.0000
             0.0000          0.0000          0.0000

     Atom107  H   pos: (  0.390018  0.186788  0.693719)  para sigma:           0.00
             0.0000          0.0000          0.0000
             0.0000          0.0000          0.0000
             0.0000          0.0000          0.0000

     Atom108  O   pos: (  0.655767  0.469189  0.730094)  para sigma:         -31.88
           -37.5739          6.0423         -5.1844
             5.5133        -15.3702          0.9375
            -6.7297          4.7782        -42.6910

     Atom109  H   pos: (  0.597896  0.441922  0.768032)  para sigma:           0.00
             0.0000          0.0000          0.0000
             0.0000          0.0000          0.0000
             0.0000          0.0000          0.0000

     Atom110  H   pos: (  0.698650  0.410034  0.711206)  para sigma:           0.00
             0.0000          0.0000          0.0000
             0.0000          0.0000          0.0000
             0.0000          0.0000          0.0000

     Atom111  O   pos: (  0.310929  0.057007  1.356945)  para sigma:         -19.77
           -26.9827         12.3114          6.5281
            12.1805         -5.8632          1.9629
             4.1503          0.9044        -26.4507

     Atom112  H   pos: (  0.334646  0.086108  1.420949)  para sigma:           0.00
             0.0000          0.0000          0.0000
             0.0000          0.0000          0.0000
             0.0000          0.0000          0.0000

     Atom113  H   pos: (  0.288195 -0.014263  1.370811)  para sigma:           0.00
             0.0000          0.0000          0.0000
             0.0000          0.0000          0.0000
             0.0000          0.0000          0.0000

     Atom114  O   pos: (  0.452317  0.417213  1.609702)  para sigma:         -25.82
           -10.0504         -1.1212        -10.9565
            -4.0604        -28.8956          3.9262
           -13.1944          1.3566        -38.5160

     Atom115  H   pos: (  0.382027  0.390985  1.613905)  para sigma:           0.00
             0.0000          0.0000          0.0000
             0.0000          0.0000          0.0000
             0.0000          0.0000          0.0000

     Atom116  H   pos: (  0.493622  0.367864  1.571888)  para sigma:           0.00
             0.0000          0.0000          0.0000
             0.0000          0.0000          0.0000
             0.0000          0.0000          0.0000

     Atom117  O   pos: (  0.891172  0.219146  1.590163)  para sigma:         -33.14
           -24.2306         21.2266         -2.5549
            18.9002        -41.3059          0.0841
            -0.2340         -2.3623        -33.8962

     Atom118  H   pos: (  0.706760  0.229694  0.066282)  para sigma:           0.00
             0.0000          0.0000          0.0000
             0.0000          0.0000          0.0000
             0.0000          0.0000          0.0000

     Atom119  H   pos: (  0.837999  0.177341  1.554664)  para sigma:           0.00
             0.0000          0.0000          0.0000
             0.0000          0.0000          0.0000
             0.0000          0.0000          0.0000

     Atom120  O   pos: (  1.125743 -0.007027  1.522535)  para sigma:         -25.51
           -21.4879          6.9680          1.0070
             7.5296        -24.7329         -7.8651
            -4.1297         -8.7213        -30.2979

     Atom121  H   pos: (  0.171541  0.032659  1.556241)  para sigma:           0.00
             0.0000          0.0000          0.0000
             0.0000          0.0000          0.0000
             0.0000          0.0000          0.0000

     Atom122  H   pos: (  0.781457  0.429921  1.582896)  para sigma:           0.00
             0.0000          0.0000          0.0000
             0.0000          0.0000          0.0000
             0.0000          0.0000          0.0000

     Atom123  O   pos: (  0.604220  0.327165  1.506172)  para sigma:         -39.05
           -51.8821          2.2795          0.9311
             5.3853        -30.2852         -5.2115
             2.8749         -7.3947        -34.9864

     Atom124  H   pos: (  0.641636  0.360163  1.563731)  para sigma:           0.00
             0.0000          0.0000          0.0000
             0.0000          0.0000          0.0000
             0.0000          0.0000          0.0000

     Atom125  H   pos: (  0.596999  0.255596  1.535787)  para sigma:           0.00
             0.0000          0.0000          0.0000
             0.0000          0.0000          0.0000
             0.0000          0.0000          0.0000

     Atom126  O   pos: (  0.252100  0.383197  1.610051)  para sigma:         -19.82
           -23.9486         19.9172          0.4253
            16.2194         -5.8990         15.0906
             0.7062         12.8650        -29.6168

     Atom127  H   pos: (  0.209290  0.322519  1.619852)  para sigma:           0.00
             0.0000          0.0000          0.0000
             0.0000          0.0000          0.0000
             0.0000          0.0000          0.0000

     Atom128  H   pos: (  0.559050 -0.043915  1.669685)  para sigma:           0.00
             0.0000          0.0000          0.0000
             0.0000          0.0000          0.0000
             0.0000          0.0000          0.0000

     Atom129  O   pos: (  0.998667  0.107628  1.424826)  para sigma:         -23.99
           -14.8870         -5.1400          8.4352
            -8.2030        -24.7519         -1.9688
            11.7619         -1.1994        -32.3367

     Atom130  H   pos: (  0.928747  0.088325  1.438827)  para sigma:           0.00
             0.0000          0.0000          0.0000
             0.0000          0.0000          0.0000
             0.0000          0.0000          0.0000

     Atom131  H   pos: (  1.042659  0.059611  1.465521)  para sigma:           0.00
             0.0000          0.0000          0.0000
             0.0000          0.0000          0.0000
             0.0000          0.0000          0.0000

     Atom132  O   pos: (  0.972296  0.073505  1.055076)  para sigma:          -1.47
            13.4253         16.1149          1.7160
            13.9706         -6.1412        -14.6406
             2.4580        -12.7818        -11.6946

     Atom133  H   pos: (  0.010348  0.118263  1.026723)  para sigma:           0.00
             0.0000          0.0000          0.0000
             0.0000          0.0000          0.0000
             0.0000          0.0000          0.0000

     Atom134  H   pos: (  0.903930  0.075843  1.026925)  para sigma:           0.00
             0.0000          0.0000          0.0000
             0.0000          0.0000          0.0000
             0.0000          0.0000          0.0000

     Atom135  O   pos: (  0.512038  0.426082  0.076535)  para sigma:         -35.02
           -49.8970          6.1719          6.0681
             0.5484        -21.7418         -7.5393
             2.5155         -7.7099        -33.4166

     Atom136  H   pos: (  0.522694  0.358864  0.115292)  para sigma:           0.00
             0.0000          0.0000          0.0000
             0.0000          0.0000          0.0000
             0.0000          0.0000          0.0000

     Atom137  H   pos: (  0.807066  0.004806  0.126183)  para sigma:           0.00
             0.0000          0.0000          0.0000
             0.0000          0.0000          0.0000
             0.0000          0.0000          0.0000

     Atom138  O   pos: (  0.648375  0.121964  1.253108)  para sigma:          -6.46
           -17.0935         12.0506          1.8719
            10.8368        -14.8941        -13.5836
             2.8788         -8.4316         12.6148

     Atom139  H   pos: (  0.670120  0.167670  1.197423)  para sigma:           0.00
             0.0000          0.0000          0.0000
             0.0000          0.0000          0.0000
             0.0000          0.0000          0.0000

     Atom140  H   pos: (  0.682989  0.147097  1.312870)  para sigma:           0.00
             0.0000          0.0000          0.0000
             0.0000          0.0000          0.0000
             0.0000          0.0000          0.0000

     Atom141  O   pos: (  0.227727  0.224670  1.104829)  para sigma:         -21.93
           -12.3569          5.1855          5.7923
             8.7846        -35.3578          4.2318
             5.3976          3.9774        -18.0897

     Atom142  H   pos: (  0.293435  0.217354  1.071487)  para sigma:           0.00
             0.0000          0.0000          0.0000
             0.0000          0.0000          0.0000
             0.0000          0.0000          0.0000

     Atom143  H   pos: (  0.178823  0.213207  1.047235)  para sigma:           0.00
             0.0000          0.0000          0.0000
             0.0000          0.0000          0.0000
             0.0000          0.0000          0.0000

     Atom144  O   pos: (  0.653794  0.235716  0.884231)  para sigma:         -21.43
           -37.3403         -1.5935         11.8188
            -0.2304        -32.3494          1.4933
            12.4416         -3.5902          5.3869

     Atom145  H   pos: (  0.645351  0.306013  0.864936)  para sigma:           0.00
             0.0000          0.0000          0.0000
             0.0000          0.0000          0.0000
             0.0000          0.0000          0.0000

     Atom146  H   pos: (  0.667312  0.235854  0.960879)  para sigma:           0.00
             0.0000          0.0000          0.0000
             0.0000          0.0000          0.0000
             0.0000          0.0000          0.0000

     Atom147  O   pos: (  0.095917  0.347118  1.265369)  para sigma:         -15.47
            -8.0360         -7.6928         -5.6009
           -10.0115        -15.9837         -8.8715
            -3.7035         -9.7461        -22.3911

     Atom148  H   pos: (  0.132757  0.286950  1.287170)  para sigma:           0.00
             0.0000          0.0000          0.0000
             0.0000          0.0000          0.0000
             0.0000          0.0000          0.0000

     Atom149  H   pos: (  0.029814  0.344106  1.299765)  para sigma:           0.00
             0.0000          0.0000          0.0000
             0.0000          0.0000          0.0000
             0.0000          0.0000          0.0000

     Atom150  O   pos: (  0.507914  0.142015  1.081119)  para sigma:         -27.81
           -16.0551          2.6266          5.9798
            -2.5042        -31.9713         -8.4515
             8.0639         -7.5039        -35.4105

     Atom151  H   pos: (  0.578532  0.170342  1.078802)  para sigma:           0.00
             0.0000          0.0000          0.0000
             0.0000          0.0000          0.0000
             0.0000          0.0000          0.0000

     Atom152  H   pos: (  0.467462  0.187153  1.036412)  para sigma:           0.00
             0.0000          0.0000          0.0000
             0.0000          0.0000          0.0000
             0.0000          0.0000          0.0000

     Atom153  O   pos: (  0.288229  0.075195  0.941811)  para sigma:         -28.44
           -34.3708         -7.2615          4.3679
            -5.6465        -16.3979         14.8776
             5.6193         10.2547        -34.5601

     Atom154  H   pos: (  0.220387  0.108064  0.940172)  para sigma:           0.00
             0.0000          0.0000          0.0000
             0.0000          0.0000          0.0000
             0.0000          0.0000          0.0000

     Atom155  H   pos: (  0.282827  0.012743  0.898976)  para sigma:           0.00
             0.0000          0.0000          0.0000
             0.0000          0.0000          0.0000
             0.0000          0.0000          0.0000

     Atom156  O   pos: (  0.532041  0.024896  1.420247)  para sigma:          -6.24
           -24.9952         11.1272          7.9222
            11.9841          8.0612         -1.0861
             6.0393         -3.4381         -1.7914

     Atom157  H   pos: (  0.524370 -0.028984  1.470778)  para sigma:           0.00
             0.0000          0.0000          0.0000
             0.0000          0.0000          0.0000
             0.0000          0.0000          0.0000

     Atom158  H   pos: (  0.557243  0.079675  1.462981)  para sigma:           0.00
             0.0000          0.0000          0.0000
             0.0000          0.0000          0.0000
             0.0000          0.0000          0.0000

     Atom159  O   pos: (  0.714001  0.348086  1.334389)  para sigma:         -22.11
           -13.0567         -1.5050         -4.2015
             0.8041        -39.5271        -10.2966
           -11.5623         -8.0229        -13.7550

     Atom160  H   pos: (  0.787745  0.338752  1.335711)  para sigma:           0.00
             0.0000          0.0000          0.0000
             0.0000          0.0000          0.0000
             0.0000          0.0000          0.0000

     Atom161  H   pos: (  0.687065  0.336179  1.403227)  para sigma:           0.00
             0.0000          0.0000          0.0000
             0.0000          0.0000          0.0000
             0.0000          0.0000          0.0000

     Atom162  O   pos: (  0.387794  0.247133  0.955656)  para sigma:         -13.08
           -25.6631         18.8541         -1.3005
            21.9929          3.0248        -12.1318
            -0.7463         -7.8473        -16.6117

     Atom163  H   pos: (  0.359254  0.187431  0.920690)  para sigma:           0.00
             0.0000          0.0000          0.0000
             0.0000          0.0000          0.0000
             0.0000          0.0000          0.0000

     Atom164  H   pos: (  0.413009  0.296169  0.905041)  para sigma:           0.00
             0.0000          0.0000          0.0000
             0.0000          0.0000          0.0000
             0.0000          0.0000          0.0000

     Atom165  O   pos: (  0.561408  0.372446  1.153738)  para sigma:         -10.12
           -11.2212        -13.8418         10.2571
           -13.5006         -8.1171          0.9246
            11.1080         -2.8038        -11.0151

     Atom166  H   pos: (  0.606991  0.321201  1.125042)  para sigma:           0.00
             0.0000          0.0000          0.0000
             0.0000          0.0000          0.0000
             0.0000          0.0000          0.0000

     Atom167  H   pos: (  0.522276  0.400971  1.096579)  para sigma:           0.00
             0.0000          0.0000          0.0000
             0.0000          0.0000          0.0000
             0.0000          0.0000          0.0000

     Atom168  O   pos: (  0.482933  0.382563  0.822600)  para sigma:         -38.38
           -45.6606         -9.6493         -9.2366
            -9.3698        -30.5267          2.9398
            -8.3297          3.6768        -38.9386

     Atom169  H   pos: (  0.505200  0.331453  0.769090)  para sigma:           0.00
             0.0000          0.0000          0.0000
             0.0000          0.0000          0.0000
             0.0000          0.0000          0.0000

     Atom170  H   pos: (  0.446864  0.438587  0.784106)  para sigma:           0.00
             0.0000          0.0000          0.0000
             0.0000          0.0000          0.0000
             0.0000          0.0000          0.0000

     Atom171  O   pos: (  0.581337  0.019481  0.927599)  para sigma:         -20.81
           -33.1490         -1.6847         -4.6098
             3.6082        -25.8301          7.5467
            -6.7633         15.6661         -3.4601

     Atom172  H   pos: (  0.244712  0.429345  0.893344)  para sigma:           0.00
             0.0000          0.0000          0.0000
             0.0000          0.0000          0.0000
             0.0000          0.0000          0.0000

     Atom173  H   pos: (  0.539662  0.036388  0.987543)  para sigma:           0.00
             0.0000          0.0000          0.0000
             0.0000          0.0000          0.0000
             0.0000          0.0000          0.0000

     Atom174  O   pos: (  0.755084  0.107640  1.498771)  para sigma:         -36.54
           -31.7708        -10.4976         -5.0160
           -12.4340        -33.2189          1.2971
            -6.9123          1.0461        -44.6339

     Atom175  H   pos: (  0.762278  0.042610  1.538294)  para sigma:           0.00
             0.0000          0.0000          0.0000
             0.0000          0.0000          0.0000
             0.0000          0.0000          0.0000

     Atom176  H   pos: (  0.691721  0.134395  1.533161)  para sigma:           0.00
             0.0000          0.0000          0.0000
             0.0000          0.0000          0.0000
             0.0000          0.0000          0.0000

     Atom177  O   pos: (  0.897583  0.189825  1.246938)  para sigma:         -11.68
           -28.8380         -9.8761          8.5468
            -6.0903         -2.4739          8.5454
             6.6937         10.0786         -3.7150

     Atom178  H   pos: (  0.883141  0.231181  1.187639)  para sigma:           0.00
             0.0000          0.0000          0.0000
             0.0000          0.0000          0.0000
             0.0000          0.0000          0.0000

     Atom179  H   pos: (  0.907408  0.241025  1.301247)  para sigma:           0.00
             0.0000          0.0000          0.0000
             0.0000          0.0000          0.0000
             0.0000          0.0000          0.0000

     Atom180  O   pos: (  0.004388  0.399302  1.623700)  para sigma:         -20.90
           -26.1169         13.5666          0.7250
            14.3239        -20.6687         17.9411
             1.7024         17.7273        -15.9043

     Atom181  H   pos: (  0.164379  0.019473  0.076089)  para sigma:           0.00
             0.0000          0.0000          0.0000
             0.0000          0.0000          0.0000
             0.0000          0.0000          0.0000

     Atom182  H   pos: ( -0.238112  0.419756  0.084224)  para sigma:           0.00
             0.0000          0.0000          0.0000
             0.0000          0.0000          0.0000
             0.0000          0.0000          0.0000

     Atom183  O   pos: (  0.116326  0.191528  0.941488)  para sigma:         -49.66
           -42.1413         -9.4276         20.6262
           -12.6952        -76.6451         23.7509
            20.9700         22.8242        -30.1998

     Atom184  H   pos: (  0.149008  0.249374  0.909336)  para sigma:           0.00
             0.0000          0.0000          0.0000
             0.0000          0.0000          0.0000
             0.0000          0.0000          0.0000

     Atom185  O   pos: (  0.693737  0.225744  1.075623)  para sigma:         -29.26
           -31.1930          7.1954          5.0353
             6.9683        -38.0630         -3.2661
             2.2397         -0.8188        -18.5310

     Atom186  H   pos: (  0.745030  0.173638  1.066558)  para sigma:           0.00
             0.0000          0.0000          0.0000
             0.0000          0.0000          0.0000
             0.0000          0.0000          0.0000

     Atom187  O   pos: ( -0.071573  0.337766  1.386879)  para sigma:         -67.54
           -63.4716         -0.3852         29.8468
             0.4981        -67.5065        -21.3975
            29.6423        -20.7969        -71.6309

     Atom188  H   pos: ( -0.117992  0.371700  1.434429)  para sigma:           0.00
             0.0000          0.0000          0.0000
             0.0000          0.0000          0.0000
             0.0000          0.0000          0.0000

     Paramagnetic US occ-occ contribution in ppm:

     Atom  1  Ca  pos: (  0.434939  0.051925  0.516070)  para_oo sigma:          -2.97
            -2.9516         -0.3788          0.7236
            -0.3370         -2.7760          0.1233
             0.7089          0.2013         -3.1924

     Atom  2  Ca  pos: (  0.198799  0.058327  0.372746)  para_oo sigma:          -3.03
            -2.7863         -0.4356          0.0897
            -0.4401         -2.6638          0.0874
             0.0181          0.0845         -3.6411

     Atom  3  Ca  pos: (  0.038087  0.284342  0.380174)  para_oo sigma:          -2.92
            -2.8656         -0.5147          0.1570
            -0.5063         -2.7579          0.1294
             0.1935          0.0856         -3.1237

     Atom  4  Ca  pos: (  0.288167  0.286225  0.506595)  para_oo sigma:          -3.23
            -2.8348         -0.4142         -0.1231
            -0.4436         -3.1780         -0.1756
            -0.1744         -0.1966         -3.6755

     Atom  5  Ca  pos: (  0.986417  0.026265  1.237933)  para_oo sigma:          -2.39
            -2.4655          0.0176          0.0401
            -0.0094         -1.9723          0.1092
             0.0338          0.0854         -2.7357

     Atom  6  Ca  pos: (  0.046042  0.131260  0.792728)  para_oo sigma:          -4.09
            -4.2387         -0.0080          0.1230
            -0.0507         -3.7084         -0.2958
             0.2212         -0.3060         -4.3199

     Atom  7  Ca  pos: (  0.467308  0.052503  1.240988)  para_oo sigma:          -2.45
            -2.5432         -0.3325          0.0089
            -0.3806         -2.6093          0.2705
             0.0314          0.2138         -2.1977

     Atom  8  Ca  pos: (  0.941187  0.060257  0.501446)  para_oo sigma:          -3.31
            -3.1141         -0.4225         -0.0254
            -0.4080         -2.8242         -0.0234
             0.0513          0.0128         -3.9904

     Atom  9  Ca  pos: (  0.705511  0.070103  0.346501)  para_oo sigma:          -3.53
            -3.2688         -0.3986          0.0553
            -0.3903         -3.3166          0.0794
            -0.0058          0.0790         -4.0082

     Atom 10  Ca  pos: (  0.535665  0.288911  0.345953)  para_oo sigma:          -2.69
            -2.6646         -0.3961          0.0200
            -0.3903         -2.6226          0.0482
             0.0966          0.0609         -2.7737

     Atom 11  Ca  pos: (  0.784574  0.299782  0.506740)  para_oo sigma:          -2.52
            -2.6473         -0.3112         -0.2502
            -0.3714         -2.4438         -0.0755
            -0.3126         -0.1208         -2.4718

     Atom 12  Ca  pos: (  0.568110  0.114813  0.772405)  para_oo sigma:          -3.08
            -2.6294         -0.3093         -0.1699
            -0.2570         -3.1945         -0.1812
            -0.1431         -0.2982         -3.4261

     Atom 13  Ca  pos: (  0.028199  0.265632  1.505750)  para_oo sigma:          -3.42
            -3.3528         -0.3056          0.4321
            -0.3330         -3.2703         -0.1673
             0.4575         -0.2402         -3.6318

     Atom 14  Si  pos: ( -0.052509  0.217651  0.134118)  para_oo sigma:          -6.31
            -6.3285         -0.4965         -0.4673
            -0.4856         -6.5842         -0.0418
            -0.2919         -0.0029         -6.0164

     Atom 15  Si  pos: (  0.518738  0.304248  0.576117)  para_oo sigma:          -6.03
            -6.0851          0.4983          0.0009
             0.5028         -6.2283         -0.1557
             0.0256         -0.1400         -5.7668

     Atom 16  Si  pos: (  0.786160  0.321865  0.275555)  para_oo sigma:          -6.18
            -6.2111          0.6895          0.0329
             0.6692         -6.1981         -0.0996
            -0.0011         -0.1350         -6.1418

     Atom 17  Si  pos: (  0.417132  0.203318  0.128121)  para_oo sigma:          -5.89
            -5.5782          0.4460          0.2747
             0.3817         -6.3442          0.3021
             0.2439          0.2500         -5.7619

     Atom 18  Si  pos: (  0.028415  0.305528  0.600906)  para_oo sigma:          -6.22
            -6.3560          0.2158          0.1849
             0.2588         -6.4139          0.0065
             0.1272         -0.0476         -5.8758

     Atom 19  Si  pos: (  0.274253  0.316532  0.280819)  para_oo sigma:          -6.04
            -5.9903          0.7125          0.1996
             0.7008         -6.1916         -0.1178
             0.1720         -0.1278         -5.9321

     Atom 20  Si  pos: (  0.200400  0.037962  0.601587)  para_oo sigma:          -6.19
            -6.1551          0.3341          0.1852
             0.3079         -6.5445          0.2207
             0.1508          0.1742         -5.8686

     Atom 21  Si  pos: (  0.454292  0.032959  0.281265)  para_oo sigma:          -5.99
            -5.5042          0.6966         -0.0705
             0.7800         -6.4567          0.2511
            -0.0832          0.2485         -6.0092

     Atom 22  Si  pos: (  0.705772  0.036920  0.607417)  para_oo sigma:          -5.93
            -5.8937          0.3776         -0.1869
             0.4194         -6.2299         -0.3703
            -0.2720         -0.3792         -5.6717

     Atom 23  Si  pos: (  0.966096  0.042294  0.264611)  para_oo sigma:          -6.07
            -5.4122          0.5971         -0.1553
             0.6449         -6.5532          0.2361
            -0.1781          0.2115         -6.2507

     Atom 24  O   pos: (  0.194822  0.401959  0.232848)  para_oo sigma:          -3.98
            -4.0431         -1.4113          0.0212
            -1.4056         -3.1321         -0.0173
             0.0436          0.0229         -4.7691

     Atom 25  O   pos: (  0.263358  0.119524  0.532865)  para_oo sigma:          -1.31
            -1.3764          1.1238         -1.1411
             1.0062         -1.2965         -1.2005
            -1.1830         -1.3859         -1.2476

     Atom 26  O   pos: (  0.532470  0.102466  0.343710)  para_oo sigma:          -2.18
            -2.2009          1.4696          1.2979
             1.4436         -2.1438          1.1820
             1.3881          1.2120         -2.1962

     Atom 27  O   pos: (  0.100471  0.002431  0.540058)  para_oo sigma:          -1.74
            -0.9584          1.0248          1.2651
             1.1532         -2.5829          0.6056
             1.4050          0.6690         -1.6772

     Atom 28  O   pos: (  0.362946 -0.002483  0.354861)  para_oo sigma:          -1.80
            -1.0499          0.9892         -1.6914
             1.0219         -2.6831         -0.9439
            -1.8209         -0.8958         -1.6738

     Atom 29  O   pos: (  0.590085  0.155943  1.595636)  para_oo sigma:          -3.69
            -4.6629         -0.0735          0.4093
            -0.0817         -4.6099          0.0366
             0.3192          0.0121         -1.8018

     Atom 30  O   pos: (  0.043849  0.266292  0.200219)  para_oo sigma:          -1.87
            -1.1536          0.5208          0.7577
             0.4369         -2.1013          0.5673
             0.8640          0.6969         -2.3569

     Atom 31  H   pos: (  0.087778  0.322568  0.179337)  para_oo sigma:           0.00
             0.0000          0.0000          0.0000
             0.0000          0.0000          0.0000
             0.0000          0.0000          0.0000

     Atom 32  O   pos: (  0.057157  0.278327  0.717274)  para_oo sigma:          -2.38
            -2.7399         -0.2211          0.7895
            -0.2135         -3.8436          0.1599
             0.8140          0.0997         -0.5666

     Atom 33  O   pos: (  0.315303  0.259370  0.176863)  para_oo sigma:          -3.91
            -3.8726         -0.9719         -1.1906
            -0.9660         -4.2629          0.9245
            -1.2120          0.9886         -3.5891

     Atom 34  O   pos: (  0.730682  0.071070  0.724700)  para_oo sigma:          -2.51
            -3.8656          0.4626          1.0524
             0.4652         -2.9062          0.4651
             1.2924          0.5134         -0.7512

     Atom 35  O   pos: (  0.953141  0.107238  0.157267)  para_oo sigma:          -4.31
            -5.4382         -0.2635          0.2550
            -0.2828         -2.9701         -1.3352
             0.2546         -1.3370         -4.5160

     Atom 36  O   pos: (  0.426348  0.388164  0.597508)  para_oo sigma:          -3.52
            -3.8377         -1.6590         -0.3690
            -1.5270         -2.1962          0.2619
            -0.3398          0.2348         -4.5116

     Atom 37  O   pos: (  0.723107  0.418293  0.225803)  para_oo sigma:          -4.03
            -4.1324         -1.5688          0.0952
            -1.5674         -3.0113         -0.1457
             0.1013         -0.1419         -4.9389

     Atom 38  O   pos: (  0.761771  0.101609  0.518373)  para_oo sigma:          -1.79
            -2.4166          1.0284         -1.2929
             0.9352         -1.8435         -1.4914
            -1.2644         -1.5178         -1.1070

     Atom 39  O   pos: (  0.024894  0.101847  0.351191)  para_oo sigma:          -1.72
            -2.2204          0.9850          1.3837
             0.9388         -1.7418          1.3670
             1.3837          1.4268         -1.1977

     Atom 40  O   pos: (  0.582338  0.030767  0.603524)  para_oo sigma:          -2.06
            -0.1803          0.3139         -0.1998
             0.3562         -2.5767         -0.2716
            -0.5083         -0.2344         -3.4110

     Atom 41  O   pos: (  0.861584  0.000599  0.310675)  para_oo sigma:          -2.23
            -0.7696          1.4396         -1.0238
             1.5130         -3.1831         -0.6784
            -1.1036         -0.6533         -2.7477

     Atom 42  O   pos: (  0.155860  0.197016  1.605666)  para_oo sigma:          -3.10
            -4.5015          0.4122         -1.2441
             0.2948         -4.0338         -0.6436
            -1.0552         -0.5559         -0.7747

     Atom 43  O   pos: (  0.520092  0.255561  0.167924)  para_oo sigma:          -3.12
            -1.5141          1.2024          0.8279
             1.2042         -3.3371          0.2099
             0.8731          0.2791         -4.5218

     Atom 44  O   pos: (  0.557059  0.261637  0.686107)  para_oo sigma:          -2.50
            -2.7577         -0.1679          0.5924
            -0.1147         -3.5701          0.0026
             0.6312         -0.1197         -1.1595

     Atom 45  O   pos: (  0.840954  0.270898  0.175007)  para_oo sigma:          -4.24
            -3.5854         -1.1294         -1.4961
            -1.1033         -4.9224          0.9625
            -1.4787          1.0374         -4.2012

     Atom 46  O   pos: (  0.456578  0.221941  0.509739)  para_oo sigma:          -1.63
            -1.9662          1.3126          1.0899
             1.1773         -1.5125          1.4201
             1.0834          1.5217         -1.3979

     Atom 47  O   pos: (  0.710100  0.246148  0.334296)  para_oo sigma:          -1.85
            -1.7196          1.5482         -1.2897
             1.5017         -1.8375         -0.9792
            -1.4092         -1.1485         -1.9920

     Atom 48  O   pos: (  0.609112  0.354170  0.509608)  para_oo sigma:          -1.70
            -1.0312          1.0791         -1.5822
             1.1273         -2.4298         -0.8946
            -1.6354         -0.9714         -1.6416

     Atom 49  O   pos: ( -0.130103  0.350862  0.359937)  para_oo sigma:          -1.72
            -1.1981          0.8917          1.8117
             0.8990         -2.6400          1.0165
             1.9046          1.0358         -1.3093

     Atom 50  O   pos: ( -0.040943  0.222150  0.540622)  para_oo sigma:          -1.47
            -1.4245          1.3172          1.0271
             1.2245         -1.3296          1.0639
             1.1399          1.1863         -1.6591

     Atom 51  O   pos: (  0.211855  0.236928  0.350269)  para_oo sigma:          -1.75
            -2.0466          1.2176         -1.2590
             1.1814         -1.5062         -1.3007
            -1.3282         -1.4720         -1.6919

     Atom 52  O   pos: (  0.126250  0.335621  0.531260)  para_oo sigma:          -1.31
            -0.6754          0.7705         -1.5759
             0.8485         -2.0859         -0.6383
            -1.7637         -0.6558         -1.1780

     Atom 53  O   pos: (  0.362490  0.366533  0.349123)  para_oo sigma:          -2.00
            -1.0745          1.1204          1.6340
             1.0910         -2.9067          0.9588
             1.6969          1.0853         -2.0084

     Atom 54  O   pos: (  0.187534  0.071789  0.719490)  para_oo sigma:          -2.44
            -3.8058          0.2537          0.3388
             0.2324         -3.0447          0.5271
             0.2935          0.5750         -0.4840

     Atom 55  O   pos: (  0.409505  0.085841  0.175004)  para_oo sigma:          -3.88
            -4.7257         -0.3700          0.2357
            -0.3523         -3.2949         -1.1821
             0.2823         -1.2605         -3.6059

     Atom 56  O   pos: ( -0.037981  0.410691  0.602931)  para_oo sigma:          -3.85
            -3.8993         -1.8611          0.0214
            -1.8663         -2.5144          0.0507
            -0.0094          0.0326         -5.1421

     Atom 57  O   pos: (  0.227222  0.372334  0.763459)  para_oo sigma:          -0.90
            -0.9040          0.1215          0.0211
             0.1075         -0.9007          0.0253
             0.0297         -0.0022         -0.8937

     Atom 58  H   pos: (  0.242653  0.407391  0.698500)  para_oo sigma:           0.00
             0.0000          0.0000          0.0000
             0.0000          0.0000          0.0000
             0.0000          0.0000          0.0000

     Atom 59  H   pos: (  0.162221  0.335075  0.748022)  para_oo sigma:           0.00
             0.0000          0.0000          0.0000
             0.0000          0.0000          0.0000
             0.0000          0.0000          0.0000

     Atom 60  O   pos: (  0.751280  0.297954  0.683183)  para_oo sigma:          -0.56
            -0.1536         -0.0770          0.1739
            -0.0930         -0.5072          0.0255
             0.0649          0.1015         -1.0067

     Atom 61  H   pos: (  0.794698  0.259599  0.729688)  para_oo sigma:           0.00
             0.0000          0.0000          0.0000
             0.0000          0.0000          0.0000
             0.0000          0.0000          0.0000

     Atom 62  H   pos: (  0.679594  0.270743  0.688010)  para_oo sigma:           0.00
             0.0000          0.0000          0.0000
             0.0000          0.0000          0.0000
             0.0000          0.0000          0.0000

     Atom 63  O   pos: (  0.868138  0.163085  0.819720)  para_oo sigma:          -0.51
            -0.8274          0.1746          0.2521
             0.1385         -0.3645          0.3214
             0.2365          0.3035         -0.3369

     Atom 64  H   pos: (  0.813364  0.120950  0.781507)  para_oo sigma:           0.00
             0.0000          0.0000          0.0000
             0.0000          0.0000          0.0000
             0.0000          0.0000          0.0000

     Atom 65  H   pos: (  0.832496  0.196896  0.874323)  para_oo sigma:           0.00
             0.0000          0.0000          0.0000
             0.0000          0.0000          0.0000
             0.0000          0.0000          0.0000

     Atom 66  O   pos: (  0.668951  0.107161  0.162741)  para_oo sigma:          -0.68
            -0.7801         -0.0958         -0.0633
            -0.0861         -0.4318          0.1881
            -0.0143          0.1153         -0.8138

     Atom 67  H   pos: (  0.616785  0.161232  0.172471)  para_oo sigma:           0.00
             0.0000          0.0000          0.0000
             0.0000          0.0000          0.0000
             0.0000          0.0000          0.0000

     Atom 68  H   pos: (  0.635140  0.057028  0.118736)  para_oo sigma:           0.00
             0.0000          0.0000          0.0000
             0.0000          0.0000          0.0000
             0.0000          0.0000          0.0000

     Atom 69  O   pos: (  0.437142  0.229215  1.302931)  para_oo sigma:          -0.37
            -0.4517          0.1810         -0.1719
             0.1453         -0.5098         -0.1990
            -0.1663         -0.2190         -0.1461

     Atom 70  H   pos: (  0.477044  0.286814  1.278277)  para_oo sigma:           0.00
             0.0000          0.0000          0.0000
             0.0000          0.0000          0.0000
             0.0000          0.0000          0.0000

     Atom 71  H   pos: (  0.431961  0.235458  1.376373)  para_oo sigma:           0.00
             0.0000          0.0000          0.0000
             0.0000          0.0000          0.0000
             0.0000          0.0000          0.0000

     Atom 72  O   pos: ( -0.045210  0.298136  1.016419)  para_oo sigma:          -0.97
            -0.9560         -0.0262          0.0297
            -0.0392         -1.0056          0.0274
            -0.0308          0.0568         -0.9593

     Atom 73  H   pos: (  0.017207  0.263006  0.993704)  para_oo sigma:           0.00
             0.0000          0.0000          0.0000
             0.0000          0.0000          0.0000
             0.0000          0.0000          0.0000

     Atom 74  H   pos: ( -0.066631  0.333563  0.954118)  para_oo sigma:           0.00
             0.0000          0.0000          0.0000
             0.0000          0.0000          0.0000
             0.0000          0.0000          0.0000

     Atom 75  O   pos: (  0.138419  0.114232  1.254075)  para_oo sigma:          -0.45
            -0.7751         -0.1768          0.0159
            -0.2023         -0.5182         -0.2697
             0.0399         -0.2655         -0.0484

     Atom 76  H   pos: (  0.196047  0.095763  1.298221)  para_oo sigma:           0.00
             0.0000          0.0000          0.0000
             0.0000          0.0000          0.0000
             0.0000          0.0000          0.0000

     Atom 77  H   pos: (  0.172485  0.145951  1.195403)  para_oo sigma:           0.00
             0.0000          0.0000          0.0000
             0.0000          0.0000          0.0000
             0.0000          0.0000          0.0000

     Atom 78  O   pos: (  0.200965  0.262890  1.427758)  para_oo sigma:          -0.72
            -1.0413         -0.1564          0.1610
             0.0087         -0.6059         -0.2517
            -0.0411         -0.2657         -0.5007

     Atom 79  H   pos: (  0.262996  0.299593  1.412246)  para_oo sigma:           0.00
             0.0000          0.0000          0.0000
             0.0000          0.0000          0.0000
             0.0000          0.0000          0.0000

     Atom 80  H   pos: (  0.215753  0.222550  1.489160)  para_oo sigma:           0.00
             0.0000          0.0000          0.0000
             0.0000          0.0000          0.0000
             0.0000          0.0000          0.0000

     Atom 81  O   pos: (  0.334790  0.003719  1.123740)  para_oo sigma:          -0.53
            -0.8091         -0.0163         -0.0389
            -0.0747         -0.2410         -0.3333
            -0.0377         -0.3158         -0.5547

     Atom 82  H   pos: (  0.017596  0.403418  1.108960)  para_oo sigma:           0.00
             0.0000          0.0000          0.0000
             0.0000          0.0000          0.0000
             0.0000          0.0000          0.0000

     Atom 83  H   pos: (  0.318686  0.036005  1.057290)  para_oo sigma:           0.00
             0.0000          0.0000          0.0000
             0.0000          0.0000          0.0000
             0.0000          0.0000          0.0000

     Atom 84  O   pos: (  0.187944  0.096108  0.182180)  para_oo sigma:          -0.68
            -0.5770          0.0208          0.0298
             0.0450         -0.6315          0.1034
             0.0929          0.0952         -0.8419

     Atom 85  H   pos: (  0.242746  0.146635  0.178020)  para_oo sigma:           0.00
             0.0000          0.0000          0.0000
             0.0000          0.0000          0.0000
             0.0000          0.0000          0.0000

     Atom 86  H   pos: (  0.128645  0.140164  0.190008)  para_oo sigma:           0.00
             0.0000          0.0000          0.0000
             0.0000          0.0000          0.0000
             0.0000          0.0000          0.0000

     Atom 87  O   pos: (  0.264898  0.418211  1.149052)  para_oo sigma:          -0.40
            -0.3897          0.4219          0.1868
             0.4328         -0.2472          0.0687
             0.2010          0.0233         -0.5749

     Atom 88  H   pos: (  0.248447  0.345789  1.135902)  para_oo sigma:           0.00
             0.0000          0.0000          0.0000
             0.0000          0.0000          0.0000
             0.0000          0.0000          0.0000

     Atom 89  H   pos: (  0.336215  0.422323  1.165600)  para_oo sigma:           0.00
             0.0000          0.0000          0.0000
             0.0000          0.0000          0.0000
             0.0000          0.0000          0.0000

     Atom 90  O   pos: (  0.797362  0.387835  1.152283)  para_oo sigma:          -0.55
            -0.5465          0.3295          0.0449
             0.4030         -0.4499         -0.0028
             0.0406          0.0051         -0.6645

     Atom 91  H   pos: (  0.767581  0.330778  1.112698)  para_oo sigma:           0.00
             0.0000          0.0000          0.0000
             0.0000          0.0000          0.0000
             0.0000          0.0000          0.0000

     Atom 92  H   pos: ( -0.143183  0.402429  1.120222)  para_oo sigma:           0.00
             0.0000          0.0000          0.0000
             0.0000          0.0000          0.0000
             0.0000          0.0000          0.0000

     Atom 93  O   pos: (  0.398114  0.187430  1.522858)  para_oo sigma:          -0.72
            -0.6019         -0.0302          0.0809
            -0.0406         -0.7856         -0.0284
             0.1029         -0.0205         -0.7828

     Atom 94  H   pos: (  0.351327  0.204921  1.577098)  para_oo sigma:           0.00
             0.0000          0.0000          0.0000
             0.0000          0.0000          0.0000
             0.0000          0.0000          0.0000

     Atom 95  H   pos: (  0.463863  0.171832  1.557441)  para_oo sigma:           0.00
             0.0000          0.0000          0.0000
             0.0000          0.0000          0.0000
             0.0000          0.0000          0.0000

     Atom 96  O   pos: ( -0.070335  0.388040  0.830150)  para_oo sigma:          -1.15
            -1.2695          0.1600          0.0323
             0.0688         -1.0067          0.0044
             0.0578         -0.0102         -1.1745

     Atom 97  H   pos: ( -0.098297  0.440618  0.781999)  para_oo sigma:           0.00
             0.0000          0.0000          0.0000
             0.0000          0.0000          0.0000
             0.0000          0.0000          0.0000

     Atom 98  H   pos: ( -0.020973  0.347731  0.788480)  para_oo sigma:           0.00
             0.0000          0.0000          0.0000
             0.0000          0.0000          0.0000
             0.0000          0.0000          0.0000

     Atom 99  O   pos: (  0.778639  0.005964  1.002095)  para_oo sigma:          -0.99
            -0.9173          0.0335          0.0635
             0.0651         -1.0514          0.0737
             0.1334          0.0243         -0.9876

     Atom100  H   pos: (  0.704748  0.010087  0.988478)  para_oo sigma:           0.00
             0.0000          0.0000          0.0000
             0.0000          0.0000          0.0000
             0.0000          0.0000          0.0000

     Atom101  H   pos: (  0.487015  0.443424  0.939721)  para_oo sigma:           0.00
             0.0000          0.0000          0.0000
             0.0000          0.0000          0.0000
             0.0000          0.0000          0.0000

     Atom102  O   pos: (  0.833831 -0.025323  1.356860)  para_oo sigma:          -0.76
            -0.7802         -0.1585          0.0895
            -0.1608         -0.6773          0.1326
             0.0735          0.0684         -0.8256

     Atom103  H   pos: (  0.784751  0.021173  1.387499)  para_oo sigma:           0.00
             0.0000          0.0000          0.0000
             0.0000          0.0000          0.0000
             0.0000          0.0000          0.0000

     Atom104  H   pos: (  0.542165  0.401817  1.411873)  para_oo sigma:           0.00
             0.0000          0.0000          0.0000
             0.0000          0.0000          0.0000
             0.0000          0.0000          0.0000

     Atom105  O   pos: (  0.389384  0.122642  0.729990)  para_oo sigma:          -0.37
            -0.4655          0.1558         -0.0974
             0.2798         -0.1546         -0.1777
            -0.1904         -0.1916         -0.4815

     Atom106  H   pos: (  0.315406  0.104537  0.735987)  para_oo sigma:           0.00
             0.0000          0.0000          0.0000
             0.0000          0.0000          0.0000
             0.0000          0.0000          0.0000

     Atom107  H   pos: (  0.390018  0.186788  0.693719)  para_oo sigma:           0.00
             0.0000          0.0000          0.0000
             0.0000          0.0000          0.0000
             0.0000          0.0000          0.0000

     Atom108  O   pos: (  0.655767  0.469189  0.730094)  para_oo sigma:          -0.30
            -0.0492         -0.3853         -0.4125
            -0.3575         -0.5367         -0.0123
            -0.4078         -0.0462         -0.3089

     Atom109  H   pos: (  0.597896  0.441922  0.768032)  para_oo sigma:           0.00
             0.0000          0.0000          0.0000
             0.0000          0.0000          0.0000
             0.0000          0.0000          0.0000

     Atom110  H   pos: (  0.698650  0.410034  0.711206)  para_oo sigma:           0.00
             0.0000          0.0000          0.0000
             0.0000          0.0000          0.0000
             0.0000          0.0000          0.0000

     Atom111  O   pos: (  0.310929  0.057007  1.356945)  para_oo sigma:          -0.66
            -0.7591          0.1403          0.2293
             0.1403         -0.4277          0.0142
             0.2281          0.0333         -0.7892

     Atom112  H   pos: (  0.334646  0.086108  1.420949)  para_oo sigma:           0.00
             0.0000          0.0000          0.0000
             0.0000          0.0000          0.0000
             0.0000          0.0000          0.0000

     Atom113  H   pos: (  0.288195 -0.014263  1.370811)  para_oo sigma:           0.00
             0.0000          0.0000          0.0000
             0.0000          0.0000          0.0000
             0.0000          0.0000          0.0000

     Atom114  O   pos: (  0.452317  0.417213  1.609702)  para_oo sigma:          -1.01
            -0.9816          0.0568          0.0504
             0.0893         -1.0255         -0.0997
             0.0340         -0.1298         -1.0147

     Atom115  H   pos: (  0.382027  0.390985  1.613905)  para_oo sigma:           0.00
             0.0000          0.0000          0.0000
             0.0000          0.0000          0.0000
             0.0000          0.0000          0.0000

     Atom116  H   pos: (  0.493622  0.367864  1.571888)  para_oo sigma:           0.00
             0.0000          0.0000          0.0000
             0.0000          0.0000          0.0000
             0.0000          0.0000          0.0000

     Atom117  O   pos: (  0.891172  0.219146  1.590163)  para_oo sigma:          -0.26
            -0.4248         -0.0073          0.5948
             0.0376         -0.3964          0.1593
             0.5772          0.1402          0.0457

     Atom118  H   pos: (  0.706760  0.229694  0.066282)  para_oo sigma:           0.00
             0.0000          0.0000          0.0000
             0.0000          0.0000          0.0000
             0.0000          0.0000          0.0000

     Atom119  H   pos: (  0.837999  0.177341  1.554664)  para_oo sigma:           0.00
             0.0000          0.0000          0.0000
             0.0000          0.0000          0.0000
             0.0000          0.0000          0.0000

     Atom120  O   pos: (  1.125743 -0.007027  1.522535)  para_oo sigma:          -1.02
            -0.9591         -0.1481          0.0343
            -0.1452         -1.1063         -0.1110
            -0.0052         -0.0811         -0.9962

     Atom121  H   pos: (  0.171541  0.032659  1.556241)  para_oo sigma:           0.00
             0.0000          0.0000          0.0000
             0.0000          0.0000          0.0000
             0.0000          0.0000          0.0000

     Atom122  H   pos: (  0.781457  0.429921  1.582896)  para_oo sigma:           0.00
             0.0000          0.0000          0.0000
             0.0000          0.0000          0.0000
             0.0000          0.0000          0.0000

     Atom123  O   pos: (  0.604220  0.327165  1.506172)  para_oo sigma:          -1.31
            -1.3444         -0.0430         -0.1171
            -0.0051         -1.3533         -0.0747
            -0.0738         -0.1246         -1.2326

     Atom124  H   pos: (  0.641636  0.360163  1.563731)  para_oo sigma:           0.00
             0.0000          0.0000          0.0000
             0.0000          0.0000          0.0000
             0.0000          0.0000          0.0000

     Atom125  H   pos: (  0.596999  0.255596  1.535787)  para_oo sigma:           0.00
             0.0000          0.0000          0.0000
             0.0000          0.0000          0.0000
             0.0000          0.0000          0.0000

     Atom126  O   pos: (  0.252100  0.383197  1.610051)  para_oo sigma:          -0.94
            -0.7975          0.0846          0.0338
             0.0518         -0.9494          0.0389
             0.0230         -0.0047         -1.0652

     Atom127  H   pos: (  0.209290  0.322519  1.619852)  para_oo sigma:           0.00
             0.0000          0.0000          0.0000
             0.0000          0.0000          0.0000
             0.0000          0.0000          0.0000

     Atom128  H   pos: (  0.559050 -0.043915  1.669685)  para_oo sigma:           0.00
             0.0000          0.0000          0.0000
             0.0000          0.0000          0.0000
             0.0000          0.0000          0.0000

     Atom129  O   pos: (  0.998667  0.107628  1.424826)  para_oo sigma:          -0.44
            -0.0948         -0.1955          0.0945
            -0.2605         -0.6977         -0.1935
             0.0829         -0.1782         -0.5367

     Atom130  H   pos: (  0.928747  0.088325  1.438827)  para_oo sigma:           0.00
             0.0000          0.0000          0.0000
             0.0000          0.0000          0.0000
             0.0000          0.0000          0.0000

     Atom131  H   pos: (  1.042659  0.059611  1.465521)  para_oo sigma:           0.00
             0.0000          0.0000          0.0000
             0.0000          0.0000          0.0000
             0.0000          0.0000          0.0000

     Atom132  O   pos: (  0.972296  0.073505  1.055076)  para_oo sigma:          -0.54
            -0.2386          0.2650         -0.0593
             0.2578         -0.5151         -0.0003
            -0.0102          0.0340         -0.8562

     Atom133  H   pos: (  0.010348  0.118263  1.026723)  para_oo sigma:           0.00
             0.0000          0.0000          0.0000
             0.0000          0.0000          0.0000
             0.0000          0.0000          0.0000

     Atom134  H   pos: (  0.903930  0.075843  1.026925)  para_oo sigma:           0.00
             0.0000          0.0000          0.0000
             0.0000          0.0000          0.0000
             0.0000          0.0000          0.0000

     Atom135  O   pos: (  0.512038  0.426082  0.076535)  para_oo sigma:          -1.14
            -1.1216          0.0260          0.0317
             0.0336         -1.1764         -0.1683
             0.0219         -0.1400         -1.1190

     Atom136  H   pos: (  0.522694  0.358864  0.115292)  para_oo sigma:           0.00
             0.0000          0.0000          0.0000
             0.0000          0.0000          0.0000
             0.0000          0.0000          0.0000

     Atom137  H   pos: (  0.807066  0.004806  0.126183)  para_oo sigma:           0.00
             0.0000          0.0000          0.0000
             0.0000          0.0000          0.0000
             0.0000          0.0000          0.0000

     Atom138  O   pos: (  0.648375  0.121964  1.253108)  para_oo sigma:          -0.51
            -0.7783         -0.0436         -0.0292
            -0.0162         -0.5480         -0.1086
             0.0155         -0.1037         -0.2137

     Atom139  H   pos: (  0.670120  0.167670  1.197423)  para_oo sigma:           0.00
             0.0000          0.0000          0.0000
             0.0000          0.0000          0.0000
             0.0000          0.0000          0.0000

     Atom140  H   pos: (  0.682989  0.147097  1.312870)  para_oo sigma:           0.00
             0.0000          0.0000          0.0000
             0.0000          0.0000          0.0000
             0.0000          0.0000          0.0000

     Atom141  O   pos: (  0.227727  0.224670  1.104829)  para_oo sigma:          -1.06
            -1.2374          0.0465          0.0284
             0.0981         -1.0147          0.0595
             0.0089          0.0386         -0.9405

     Atom142  H   pos: (  0.293435  0.217354  1.071487)  para_oo sigma:           0.00
             0.0000          0.0000          0.0000
             0.0000          0.0000          0.0000
             0.0000          0.0000          0.0000

     Atom143  H   pos: (  0.178823  0.213207  1.047235)  para_oo sigma:           0.00
             0.0000          0.0000          0.0000
             0.0000          0.0000          0.0000
             0.0000          0.0000          0.0000

     Atom144  O   pos: (  0.653794  0.235716  0.884231)  para_oo sigma:          -0.53
            -0.6779         -0.1114          0.0443
            -0.0964         -0.6564         -0.3497
             0.0751         -0.3739         -0.2532

     Atom145  H   pos: (  0.645351  0.306013  0.864936)  para_oo sigma:           0.00
             0.0000          0.0000          0.0000
             0.0000          0.0000          0.0000
             0.0000          0.0000          0.0000

     Atom146  H   pos: (  0.667312  0.235854  0.960879)  para_oo sigma:           0.00
             0.0000          0.0000          0.0000
             0.0000          0.0000          0.0000
             0.0000          0.0000          0.0000

     Atom147  O   pos: (  0.095917  0.347118  1.265369)  para_oo sigma:          -0.74
            -0.4976         -0.3202         -0.0391
            -0.2550         -1.0635          0.0158
            -0.0567         -0.0272         -0.6523

     Atom148  H   pos: (  0.132757  0.286950  1.287170)  para_oo sigma:           0.00
             0.0000          0.0000          0.0000
             0.0000          0.0000          0.0000
             0.0000          0.0000          0.0000

     Atom149  H   pos: (  0.029814  0.344106  1.299765)  para_oo sigma:           0.00
             0.0000          0.0000          0.0000
             0.0000          0.0000          0.0000
             0.0000          0.0000          0.0000

     Atom150  O   pos: (  0.507914  0.142015  1.081119)  para_oo sigma:          -0.76
            -0.4515         -0.1041          0.1723
            -0.1361         -0.9282          0.1281
             0.1186          0.1422         -0.9077

     Atom151  H   pos: (  0.578532  0.170342  1.078802)  para_oo sigma:           0.00
             0.0000          0.0000          0.0000
             0.0000          0.0000          0.0000
             0.0000          0.0000          0.0000

     Atom152  H   pos: (  0.467462  0.187153  1.036412)  para_oo sigma:           0.00
             0.0000          0.0000          0.0000
             0.0000          0.0000          0.0000
             0.0000          0.0000          0.0000

     Atom153  O   pos: (  0.288229  0.075195  0.941811)  para_oo sigma:          -1.14
            -1.1741          0.0837          0.0427
             0.1270         -1.1175          0.0732
             0.0068          0.0216         -1.1280

     Atom154  H   pos: (  0.220387  0.108064  0.940172)  para_oo sigma:           0.00
             0.0000          0.0000          0.0000
             0.0000          0.0000          0.0000
             0.0000          0.0000          0.0000

     Atom155  H   pos: (  0.282827  0.012743  0.898976)  para_oo sigma:           0.00
             0.0000          0.0000          0.0000
             0.0000          0.0000          0.0000
             0.0000          0.0000          0.0000

     Atom156  O   pos: (  0.532041  0.024896  1.420247)  para_oo sigma:          -0.51
            -0.6024          0.1235         -0.0908
             0.1091         -0.2462         -0.0318
            -0.0809         -0.0189         -0.6899

     Atom157  H   pos: (  0.524370 -0.028984  1.470778)  para_oo sigma:           0.00
             0.0000          0.0000          0.0000
             0.0000          0.0000          0.0000
             0.0000          0.0000          0.0000

     Atom158  H   pos: (  0.557243  0.079675  1.462981)  para_oo sigma:           0.00
             0.0000          0.0000          0.0000
             0.0000          0.0000          0.0000
             0.0000          0.0000          0.0000

     Atom159  O   pos: (  0.714001  0.348086  1.334389)  para_oo sigma:          -0.50
            -0.1285          0.0291         -0.3124
            -0.0095         -0.9114          0.1469
            -0.3386          0.0722         -0.4637

     Atom160  H   pos: (  0.787745  0.338752  1.335711)  para_oo sigma:           0.00
             0.0000          0.0000          0.0000
             0.0000          0.0000          0.0000
             0.0000          0.0000          0.0000

     Atom161  H   pos: (  0.687065  0.336179  1.403227)  para_oo sigma:           0.00
             0.0000          0.0000          0.0000
             0.0000          0.0000          0.0000
             0.0000          0.0000          0.0000

     Atom162  O   pos: (  0.387794  0.247133  0.955656)  para_oo sigma:          -0.93
            -0.9978          0.0374          0.0324
             0.0886         -0.8650         -0.1156
            -0.0007         -0.1011         -0.9319

     Atom163  H   pos: (  0.359254  0.187431  0.920690)  para_oo sigma:           0.00
             0.0000          0.0000          0.0000
             0.0000          0.0000          0.0000
             0.0000          0.0000          0.0000

     Atom164  H   pos: (  0.413009  0.296169  0.905041)  para_oo sigma:           0.00
             0.0000          0.0000          0.0000
             0.0000          0.0000          0.0000
             0.0000          0.0000          0.0000

     Atom165  O   pos: (  0.561408  0.372446  1.153738)  para_oo sigma:          -0.60
            -0.5977         -0.3204         -0.0288
            -0.3268         -0.5236         -0.1614
            -0.0261         -0.1542         -0.6758

     Atom166  H   pos: (  0.606991  0.321201  1.125042)  para_oo sigma:           0.00
             0.0000          0.0000          0.0000
             0.0000          0.0000          0.0000
             0.0000          0.0000          0.0000

     Atom167  H   pos: (  0.522276  0.400971  1.096579)  para_oo sigma:           0.00
             0.0000          0.0000          0.0000
             0.0000          0.0000          0.0000
             0.0000          0.0000          0.0000

     Atom168  O   pos: (  0.482933  0.382563  0.822600)  para_oo sigma:          -1.22
            -1.1978          0.0805         -0.1420
             0.0740         -1.1840         -0.0393
            -0.1667         -0.0025         -1.2751

     Atom169  H   pos: (  0.505200  0.331453  0.769090)  para_oo sigma:           0.00
             0.0000          0.0000          0.0000
             0.0000          0.0000          0.0000
             0.0000          0.0000          0.0000

     Atom170  H   pos: (  0.446864  0.438587  0.784106)  para_oo sigma:           0.00
             0.0000          0.0000          0.0000
             0.0000          0.0000          0.0000
             0.0000          0.0000          0.0000

     Atom171  O   pos: (  0.581337  0.019481  0.927599)  para_oo sigma:          -0.49
            -0.5863         -0.0367          0.0171
            -0.0645         -0.3612          0.5249
             0.0247          0.3946         -0.5156

     Atom172  H   pos: (  0.244712  0.429345  0.893344)  para_oo sigma:           0.00
             0.0000          0.0000          0.0000
             0.0000          0.0000          0.0000
             0.0000          0.0000          0.0000

     Atom173  H   pos: (  0.539662  0.036388  0.987543)  para_oo sigma:           0.00
             0.0000          0.0000          0.0000
             0.0000          0.0000          0.0000
             0.0000          0.0000          0.0000

     Atom174  O   pos: (  0.755084  0.107640  1.498771)  para_oo sigma:          -1.19
            -1.1242          0.0128          0.0001
             0.0248         -1.1886          0.1356
            -0.0788          0.1729         -1.2677

     Atom175  H   pos: (  0.762278  0.042610  1.538294)  para_oo sigma:           0.00
             0.0000          0.0000          0.0000
             0.0000          0.0000          0.0000
             0.0000          0.0000          0.0000

     Atom176  H   pos: (  0.691721  0.134395  1.533161)  para_oo sigma:           0.00
             0.0000          0.0000          0.0000
             0.0000          0.0000          0.0000
             0.0000          0.0000          0.0000

     Atom177  O   pos: (  0.897583  0.189825  1.246938)  para_oo sigma:          -0.42
            -0.6458          0.1283          0.1581
             0.1136         -0.6168          0.1198
             0.1490          0.1142          0.0147

     Atom178  H   pos: (  0.883141  0.231181  1.187639)  para_oo sigma:           0.00
             0.0000          0.0000          0.0000
             0.0000          0.0000          0.0000
             0.0000          0.0000          0.0000

     Atom179  H   pos: (  0.907408  0.241025  1.301247)  para_oo sigma:           0.00
             0.0000          0.0000          0.0000
             0.0000          0.0000          0.0000
             0.0000          0.0000          0.0000

     Atom180  O   pos: (  0.004388  0.399302  1.623700)  para_oo sigma:          -0.38
            -0.1694          0.4117          0.0887
             0.2878         -0.4733         -0.1277
[truncated: 148,393 more chars]
