# Supplementary material for: Is there a future for 43Ca nuclear magnetic resonance in cement science?
Source: Phys Chem Chem Phys. 2025 Apr 9;27(17):9159–68. doi: 10.1039/d5cp00491h (PMC11997747; doi:10.1039/d5cp00491h)
Supplement: CP-027-D5CP00491H-s001 [file CP-027-D5CP00491H-s001.zip › QE-Files/CSH-surface-structures/surf27.vc-relax.nmr.out]

     Program GIPAW v.7.2 starts on 25Feb2024 at  4:19:47 

     This program is part of the open-source Quantum ESPRESSO suite
     for quantum simulation of materials; please cite
         "P. Giannozzi et al., J. Phys.:Condens. Matter 21 395502 (2009);
         "P. Giannozzi et al., J. Phys.:Condens. Matter 29 465901 (2017);
         "P. Giannozzi et al., J. Chem. Phys. 152 154105 (2020);
          URL http://www.quantum-espresso.org", 
     in publications or presentations arising from this work. More details at
     http://www.quantum-espresso.org/quote

     Parallel version (MPI), running on   112 processors

     MPI processes distributed on     1 nodes
     R & G space division:  proc/nbgrp/npool/nimage =     112
     214788 MiB available memory on the printing compute node when the environment starts


     ***** This is GIPAW git revision                                          *****
     ***** you can cite: N. Varini et al., Comp. Phys. Comm. 184, 1827 (2013)  *****
     ***** in publications or presentations arising from this work.            *****

     Parallelizing q-star over 1 images
     Reading input from surf27.vc-relax.nmr.in

     ------------------- Input file: --------------------
&inputgipaw
	job = 'nmr'
	prefix = 'surf27.vc-relax_nmr'
	tmp_dir = './tmpSurf27/',
	verbosity = 'high'
	diagonalization = 'david'
/


     Reading xml data from directory:

     ./tmpSurf27/surf27.vc-relax_nmr.save/
     file Ca.pbe-spn-kjpaw_psl.1.0.0.UPF: wavefunction(s)  3S renormalized
     file O.pbe-n-kjpaw_psl.1.0.0.UPF: wavefunction(s)  2S 2P renormalized
     file Si.pbe-nl-kjpaw_psl.1.0.0.UPF: wavefunction(s)  3S 3P renormalized
     file H.pbe-kjpaw_psl.1.0.0.UPF: wavefunction(s)  1S renormalized

     IMPORTANT: XC functional enforced from input :
     Exchange-correlation= PBE
                           (   1   4   3   4   0   0   0)
     Any further DFT definition will be discarded
     Please, verify this is what you really want


     Parallelization info
     --------------------
     sticks:   dense  smooth     PW     G-vecs:    dense   smooth      PW
     Min         125     125     42                27928    27928    5585
     Max         126     126     43                27943    27943    5608
     Sum       14047   14047   4801              3128541  3128541  627145

     Using Slab Decomposition

     Reading collected, re-writing distributed wavefunctions
     Subspace diagonalization in iterative solution of the eigenvalue problem:
     a serial algorithm will be used

     GIPAW projectors -----------------------------------------------
     atom=  Ca   l=0  rc=    1.3000  rs=    0.8667
     atom=  Ca   l=0  rc=    1.3000  rs=    0.8667
     atom=  Ca   l=1  rc=    1.6000  rs=    1.0667
     atom=  Ca   l=1  rc=    1.6000  rs=    1.0667
     atom=  Ca   l=2  rc=    1.7000  rs=    1.1333
     atom=  Ca   l=2  rc=    1.7000  rs=    1.1333
     projs nearly linearly dependent: l=0  n1,n2= 1, 2  s=  0.99170013
     projs nearly linearly dependent: l=2  n1,n2= 1, 2  s=  0.99334936

     atom=  O    l=0  rc=    1.3000  rs=    0.8667
     atom=  O    l=0  rc=    1.3000  rs=    0.8667
     atom=  O    l=1  rc=    1.3500  rs=    0.9000
     atom=  O    l=1  rc=    1.3500  rs=    0.9000
     projs nearly linearly dependent: l=1  n1,n2= 1, 2  s=  0.99790099

     atom=  Si   l=0  rc=    1.8000  rs=    1.2000
     atom=  Si   l=0  rc=    1.8000  rs=    1.2000
     atom=  Si   l=1  rc=    1.8000  rs=    1.2000
     atom=  Si   l=1  rc=    1.8000  rs=    1.2000
     atom=  Si   l=2  rc=    1.8000  rs=    1.2000
     atom=  Si   l=2  rc=    1.8000  rs=    1.2000
     projs nearly linearly dependent: l=2  n1,n2= 1, 2  s=  0.99992180

     atom=  H    l=0  rc=    1.0000  rs=    0.6667
     atom=  H    l=0  rc=    1.0000  rs=    0.6667
     projs nearly linearly dependent: l=0  n1,n2= 1, 2  s=  0.99968852
     -----------------------------------------------------------------

     GIPAW integrals: -------------------------------------------
     Atom  i/j   nmr_para   nmr_dia   epr_rmc  epr_para   epr_dia
       Ca  1 1   0.25E+04 -0.66E+00  0.13E+02  0.81E+09  0.75E+03
       Ca  2 1   0.26E+04 -0.73E+00  0.13E+02  0.86E+09  0.79E+03
       Ca  2 2   0.28E+04 -0.80E+00  0.13E+02  0.92E+09  0.84E+03
       Ca  3 3   0.30E+02  0.22E+00  0.11E+02  0.47E+05  0.19E+03
       Ca  4 3   0.33E+02  0.20E+00  0.12E+02  0.54E+05  0.22E+03
       Ca  4 4   0.37E+02  0.17E+00  0.13E+02  0.60E+05  0.24E+03
       Ca  5 5   0.29E+01  0.74E+00  0.81E+01  0.47E+03  0.66E+02
       Ca  6 5   0.36E+01  0.91E+00  0.10E+02  0.59E+03  0.81E+02
       Ca  6 6   0.45E+01  0.11E+01  0.13E+02  0.74E+03  0.10E+03
       O   1 1   0.81E+03 -0.32E+00  0.65E+01  0.43E+08  0.24E+03
       O   2 1   0.91E+03 -0.39E+00  0.71E+01  0.48E+08  0.27E+03
       O   2 2   0.10E+04 -0.48E+00  0.78E+01  0.55E+08  0.31E+03
       O   3 3   0.99E+01  0.87E+00  0.58E+01  0.24E+04  0.75E+02
       O   4 3   0.11E+02  0.97E+00  0.67E+01  0.27E+04  0.83E+02
       O   4 4   0.12E+02  0.11E+01  0.76E+01  0.31E+04  0.93E+02
       Si  1 1   0.12E+04 -0.54E-01  0.93E+01  0.18E+09  0.37E+03
       Si  2 1   0.17E+04  0.68E-01  0.12E+02  0.26E+09  0.52E+03
       Si  2 2   0.24E+04  0.31E+00  0.19E+02  0.37E+09  0.74E+03
       Si  3 3   0.18E+02  0.34E+00  0.10E+02  0.13E+05  0.11E+03
       Si  4 3   0.21E+02  0.27E+00  0.11E+02  0.15E+05  0.13E+03
       Si  4 4   0.23E+02  0.18E+00  0.12E+02  0.18E+05  0.14E+03
       Si  5 5   0.26E+00  0.79E-01  0.58E+00  0.29E+02  0.79E+01
       Si  6 5   0.27E+00  0.84E-01  0.62E+00  0.30E+02  0.81E+01
       Si  6 6   0.29E+00  0.89E-01  0.66E+00  0.31E+02  0.84E+01
       H   1 1   0.39E+02  0.19E+00  0.29E+00  0.78E+05  0.13E+02
       H   2 1   0.41E+02  0.21E+00  0.32E+00  0.82E+05  0.14E+02
       H   2 2   0.43E+02  0.22E+00  0.36E+00  0.86E+05  0.15E+02
     ------------------------------------------------------------

     alpha_pv=     82.5945 eV

     Number of occupied bands for each k-point:
     k-point:     1    nbnd_occ= 345
     k-point:     2    nbnd_occ= 345
     k-point:     3    nbnd_occ= 345
     k-point:     4    nbnd_occ= 345


     q-space interpolation up to   240.00 Rydberg

     GIPAW job: nmr                                                                             
     NMR macroscopic correction: yes
             0.6667          0.0000          0.0000
             0.0000          0.6667          0.0000
             0.0000          0.0000          0.6667


     Largest allocated arrays     est. size (Mb)     dimensions
        KS wavefunctions at k          28.35 Mb     (    5386,  345)
        KS wavefunctions at k+q        28.35 Mb     (    5386,  345)
        First-order wavefunctions     283.53 Mb     (    5386,  345, 10)
        First-order wavefunct (US)    170.12 Mb     (    5386,  345,  6)
        Charge/spin density             0.73 Mb     (   96000,    1)
        Induced current                 6.59 Mb     (   96000,    3,3,1)
        Induced magnetic field          6.59 Mb     (   96000,    3,3,1)
        NL pseudopotentials            95.33 Mb     (    5386, 1160)
        GIPAW NL terms                 95.33 Mb     (    5386, 1160)

     Computing the magnetic susceptibility     isolve=0    ethr=  0.1000E-13
     k-point #    1 of     4      pool #  1    cpu time:      19.7
     compute_u_kq: q = (    0.0000,    0.0000,    0.0000)
     Rotating WFCS
     ethr =  1.00E-14,  avg # of iterations =  6.0
     eigenvalues at k:
 -37.6047 -36.8227 -36.5469 -36.3978 -36.3224 -36.1790 -36.0987 -36.0839
 -36.0752 -35.9084 -35.9020 -35.8017 -19.3446 -19.2727 -19.2099 -19.1883
 -19.1119 -19.0104 -18.9238 -18.8510 -18.7919 -18.7229 -18.6728 -18.6216
 -18.6081 -18.5563 -18.5119 -18.4649 -18.4322 -18.3977 -18.3801 -18.3445
 -18.3260 -18.3133 -18.2798 -18.2355 -18.2212 -18.1957 -18.1843 -18.1539
 -18.1360 -18.1108 -18.1031 -18.0936 -18.0629 -17.9884 -17.9609 -17.9259
 -17.8983 -17.8613 -17.8438 -17.8048 -17.8001 -17.7554 -17.7055 -17.6999
 -17.6771 -17.6662 -17.6429 -17.6189 -17.5849 -17.5741 -17.5634 -17.5264
 -17.5103 -17.4797 -17.4736 -17.4598 -17.4201 -17.3618 -17.3487 -17.3241
 -17.3009 -17.2808 -17.2287 -17.2112 -17.1978 -17.1853 -17.1376 -17.1280
 -17.1087 -17.0922 -17.0857 -17.0619 -17.0383 -17.0130 -16.9729 -16.9474
 -16.9095 -16.8790 -16.8510 -16.8350 -16.7857 -16.6896 -16.6347 -16.5204
 -16.4634 -16.1711 -15.7741 -15.6837 -15.4780 -15.4162 -15.3352 -15.3306
 -15.2739 -15.1759 -15.1129 -14.9935 -14.9327 -14.9121 -14.8570 -14.7993
 -14.7267 -14.6813 -14.6222 -14.5813 -14.5503 -14.4748 -14.4026 -14.3810
 -14.3601 -14.3077  -7.1831  -7.1233  -7.0336  -6.9369  -6.8835  -6.8496
  -6.8222  -6.7645  -6.7173  -6.6061  -6.5619  -6.5352  -6.4733  -6.4447
  -6.4039  -6.3639  -6.3355  -6.3107  -6.2737  -6.2462  -6.2196  -6.1950
  -6.1356  -6.1085  -6.0845  -6.0144  -5.9830  -5.9349  -5.9075  -5.8836
  -5.8628  -5.8185  -5.7831  -5.7511  -5.6923  -5.5750  -5.5695  -5.4988
  -5.4611  -5.4171  -5.3060  -5.3004  -5.1783  -5.1698  -5.0281  -5.0012
  -4.8997  -4.8120  -4.2710  -4.2011  -4.1616  -3.9786  -3.8640  -3.8108
  -3.7693  -3.7484  -3.7051  -3.6617  -3.5814  -3.5410  -3.4470  -3.3975
  -3.3691  -3.3264  -3.2866  -3.2373  -3.2183  -3.1433  -3.1332  -3.0948
  -3.0853  -3.0659  -3.0375  -3.0177  -2.9608  -2.9171  -2.9046  -2.8470
  -2.7873  -2.7605  -2.7127  -2.6898  -2.6575  -2.6177  -2.5934  -2.5431
  -2.4981  -2.4786  -2.4725  -2.4426  -2.3796  -2.3474  -2.3276  -2.3123
  -2.2809  -2.2498  -2.2319  -2.2033  -2.1707  -2.1251  -2.1031  -2.0816
  -2.0370  -2.0062  -1.9766  -1.9052  -1.8697  -1.8243  -1.8031  -1.6936
  -1.6653  -1.6490  -1.5818  -1.5743  -1.4664  -1.4548  -1.4402  -1.4181
  -1.3786  -1.3544  -1.3204  -1.2772  -1.2528  -1.2290  -1.1802  -1.1677
  -1.1514  -1.1228  -1.0552  -1.0419  -1.0147  -1.0056  -0.9679  -0.9495
  -0.9374  -0.9092  -0.8531  -0.8372  -0.8190  -0.7979  -0.7710  -0.7420
  -0.7067  -0.6992  -0.6819  -0.6551  -0.6402  -0.6289  -0.6072  -0.5905
  -0.5565  -0.5382  -0.5317  -0.5217  -0.4997  -0.4759  -0.4634  -0.4450
  -0.4210  -0.4122  -0.3748  -0.3652  -0.3453  -0.3135  -0.2953  -0.2538
  -0.2426  -0.2183  -0.2039  -0.1944  -0.1626  -0.1402  -0.1251  -0.0757
  -0.0646  -0.0478  -0.0184   0.0026   0.0250   0.0492   0.0762   0.1128
   0.1388   0.1490   0.1838   0.1949   0.2270   0.2329   0.2639   0.2838
   0.3301   0.3663   0.3863   0.4069   0.4563   0.4733   0.5002   0.5511
   0.5932   0.6195   0.6590   0.6766   0.7448   0.7643   0.7845   0.8266
   0.8407   0.9298   0.9599   0.9960   1.0318   1.0565   1.1065   1.1390
   1.1610   1.2112   1.2412   1.2537   1.3326   1.3742   1.4073   1.4874
   3.6925
     eigenvalues at k+q:
 -37.6047 -36.8227 -36.5469 -36.3978 -36.3224 -36.1790 -36.0987 -36.0840
 -36.0752 -35.9085 -35.9020 -35.8017 -19.3446 -19.2727 -19.2099 -19.1883
 -19.1119 -19.0104 -18.9238 -18.8510 -18.7919 -18.7229 -18.6728 -18.6216
 -18.6081 -18.5563 -18.5119 -18.4649 -18.4322 -18.3977 -18.3801 -18.3445
 -18.3259 -18.3133 -18.2798 -18.2355 -18.2212 -18.1957 -18.1843 -18.1539
 -18.1360 -18.1108 -18.1031 -18.0936 -18.0629 -17.9884 -17.9609 -17.9259
 -17.8983 -17.8613 -17.8438 -17.8048 -17.8001 -17.7554 -17.7055 -17.6999
 -17.6771 -17.6662 -17.6429 -17.6189 -17.5849 -17.5741 -17.5634 -17.5264
 -17.5103 -17.4797 -17.4736 -17.4598 -17.4201 -17.3618 -17.3487 -17.3241
 -17.3009 -17.2808 -17.2287 -17.2112 -17.1978 -17.1853 -17.1376 -17.1280
 -17.1087 -17.0922 -17.0858 -17.0619 -17.0383 -17.0130 -16.9729 -16.9474
 -16.9095 -16.8790 -16.8511 -16.8350 -16.7858 -16.6896 -16.6347 -16.5204
 -16.4634 -16.1711 -15.7741 -15.6837 -15.4780 -15.4162 -15.3352 -15.3306
 -15.2739 -15.1760 -15.1129 -14.9935 -14.9327 -14.9121 -14.8570 -14.7993
 -14.7267 -14.6814 -14.6222 -14.5813 -14.5503 -14.4748 -14.4026 -14.3810
 -14.3601 -14.3078  -7.1831  -7.1233  -7.0336  -6.9369  -6.8834  -6.8496
  -6.8222  -6.7645  -6.7173  -6.6061  -6.5619  -6.5352  -6.4733  -6.4447
  -6.4039  -6.3639  -6.3355  -6.3107  -6.2737  -6.2462  -6.2196  -6.1950
  -6.1356  -6.1085  -6.0845  -6.0144  -5.9830  -5.9349  -5.9075  -5.8836
  -5.8628  -5.8185  -5.7831  -5.7511  -5.6923  -5.5750  -5.5695  -5.4988
  -5.4611  -5.4171  -5.3060  -5.3004  -5.1783  -5.1697  -5.0281  -5.0012
  -4.8997  -4.8120  -4.2710  -4.2011  -4.1616  -3.9786  -3.8639  -3.8108
  -3.7693  -3.7484  -3.7051  -3.6616  -3.5814  -3.5410  -3.4470  -3.3975
  -3.3691  -3.3263  -3.2866  -3.2373  -3.2183  -3.1433  -3.1332  -3.0948
  -3.0853  -3.0659  -3.0375  -3.0177  -2.9608  -2.9171  -2.9046  -2.8470
  -2.7873  -2.7605  -2.7127  -2.6898  -2.6575  -2.6177  -2.5934  -2.5431
  -2.4981  -2.4786  -2.4725  -2.4426  -2.3796  -2.3474  -2.3276  -2.3123
  -2.2809  -2.2498  -2.2319  -2.2033  -2.1707  -2.1252  -2.1031  -2.0816
  -2.0370  -2.0062  -1.9766  -1.9053  -1.8697  -1.8244  -1.8031  -1.6936
  -1.6653  -1.6490  -1.5819  -1.5743  -1.4664  -1.4548  -1.4402  -1.4181
  -1.3786  -1.3544  -1.3204  -1.2772  -1.2528  -1.2290  -1.1802  -1.1677
  -1.1514  -1.1228  -1.0552  -1.0419  -1.0147  -1.0056  -0.9679  -0.9495
  -0.9374  -0.9092  -0.8531  -0.8372  -0.8190  -0.7979  -0.7710  -0.7420
  -0.7068  -0.6992  -0.6819  -0.6551  -0.6402  -0.6289  -0.6072  -0.5905
  -0.5565  -0.5382  -0.5317  -0.5217  -0.4997  -0.4759  -0.4634  -0.4450
  -0.4210  -0.4122  -0.3748  -0.3652  -0.3453  -0.3135  -0.2953  -0.2538
  -0.2426  -0.2183  -0.2039  -0.1945  -0.1626  -0.1402  -0.1251  -0.0757
  -0.0646  -0.0478  -0.0184   0.0026   0.0250   0.0492   0.0762   0.1128
   0.1388   0.1490   0.1838   0.1949   0.2270   0.2329   0.2639   0.2838
   0.3301   0.3663   0.3863   0.4069   0.4563   0.4733   0.5002   0.5510
   0.5932   0.6195   0.6590   0.6766   0.7448   0.7643   0.7845   0.8265
   0.8406   0.9298   0.9599   0.9960   1.0318   1.0565   1.1065   1.1390
   1.1610   1.2111   1.2412   1.2537   1.3326   1.3742   1.4073   1.4874
   3.6925
     cgsolve_all iterations  87    anorm=    0.76E-07
PARA_AUG  1      50.6043707        -0.2356169        -0.0763386
     cgsolve_all iterations  87    anorm=    0.76E-07
PARA_AUG  2      -0.2820405        50.7992582        -0.0119434
     cgsolve_all iterations  89    anorm=    0.75E-07
PARA_AUG  3      -0.0952857        -0.0138580        50.5345809
     cgsolve_all iterations 102    anorm=    0.74E-07
     cgsolve_all iterations 104    anorm=    0.74E-07
     cgsolve_all iterations 102    anorm=    0.74E-07
     compute_u_kq: q = (    0.0406,    0.0000,    0.0000)
     Rotating WFCS
     ethr =  1.00E-14,  avg # of iterations = 42.0
     eigenvalues at k:
 -37.6047 -36.8227 -36.5469 -36.3978 -36.3224 -36.1790 -36.0987 -36.0839
 -36.0752 -35.9084 -35.9020 -35.8017 -19.3446 -19.2727 -19.2099 -19.1883
 -19.1119 -19.0104 -18.9238 -18.8510 -18.7919 -18.7229 -18.6728 -18.6216
 -18.6081 -18.5563 -18.5119 -18.4649 -18.4322 -18.3977 -18.3801 -18.3445
 -18.3260 -18.3133 -18.2798 -18.2355 -18.2212 -18.1957 -18.1843 -18.1539
 -18.1360 -18.1108 -18.1031 -18.0936 -18.0629 -17.9884 -17.9609 -17.9259
 -17.8983 -17.8613 -17.8438 -17.8048 -17.8001 -17.7554 -17.7055 -17.6999
 -17.6771 -17.6662 -17.6429 -17.6189 -17.5849 -17.5741 -17.5634 -17.5264
 -17.5103 -17.4797 -17.4736 -17.4598 -17.4201 -17.3618 -17.3487 -17.3241
 -17.3009 -17.2808 -17.2287 -17.2112 -17.1978 -17.1853 -17.1376 -17.1280
 -17.1087 -17.0922 -17.0857 -17.0619 -17.0383 -17.0130 -16.9729 -16.9474
 -16.9095 -16.8790 -16.8510 -16.8350 -16.7857 -16.6896 -16.6347 -16.5204
 -16.4634 -16.1711 -15.7741 -15.6837 -15.4780 -15.4162 -15.3352 -15.3306
 -15.2739 -15.1759 -15.1129 -14.9935 -14.9327 -14.9121 -14.8570 -14.7993
 -14.7267 -14.6813 -14.6222 -14.5813 -14.5503 -14.4748 -14.4026 -14.3810
 -14.3601 -14.3077  -7.1831  -7.1233  -7.0336  -6.9369  -6.8835  -6.8496
  -6.8222  -6.7645  -6.7173  -6.6061  -6.5619  -6.5352  -6.4733  -6.4447
  -6.4039  -6.3639  -6.3355  -6.3107  -6.2737  -6.2462  -6.2196  -6.1950
  -6.1356  -6.1085  -6.0845  -6.0144  -5.9830  -5.9349  -5.9075  -5.8836
  -5.8628  -5.8185  -5.7831  -5.7511  -5.6923  -5.5750  -5.5695  -5.4988
  -5.4611  -5.4171  -5.3060  -5.3004  -5.1783  -5.1698  -5.0281  -5.0012
  -4.8997  -4.8120  -4.2710  -4.2011  -4.1616  -3.9786  -3.8640  -3.8108
  -3.7693  -3.7484  -3.7051  -3.6617  -3.5814  -3.5410  -3.4470  -3.3975
  -3.3691  -3.3264  -3.2866  -3.2373  -3.2183  -3.1433  -3.1332  -3.0948
  -3.0853  -3.0659  -3.0375  -3.0177  -2.9608  -2.9171  -2.9046  -2.8470
  -2.7873  -2.7605  -2.7127  -2.6898  -2.6575  -2.6177  -2.5934  -2.5431
  -2.4981  -2.4786  -2.4725  -2.4426  -2.3796  -2.3474  -2.3276  -2.3123
  -2.2809  -2.2498  -2.2319  -2.2033  -2.1707  -2.1251  -2.1031  -2.0816
  -2.0370  -2.0062  -1.9766  -1.9052  -1.8697  -1.8243  -1.8031  -1.6936
  -1.6653  -1.6490  -1.5818  -1.5743  -1.4664  -1.4548  -1.4402  -1.4181
  -1.3786  -1.3544  -1.3204  -1.2772  -1.2528  -1.2290  -1.1802  -1.1677
  -1.1514  -1.1228  -1.0552  -1.0419  -1.0147  -1.0056  -0.9679  -0.9495
  -0.9374  -0.9092  -0.8531  -0.8372  -0.8190  -0.7979  -0.7710  -0.7420
  -0.7067  -0.6992  -0.6819  -0.6551  -0.6402  -0.6289  -0.6072  -0.5905
  -0.5565  -0.5382  -0.5317  -0.5217  -0.4997  -0.4759  -0.4634  -0.4450
  -0.4210  -0.4122  -0.3748  -0.3652  -0.3453  -0.3135  -0.2953  -0.2538
  -0.2426  -0.2183  -0.2039  -0.1944  -0.1626  -0.1402  -0.1251  -0.0757
  -0.0646  -0.0478  -0.0184   0.0026   0.0250   0.0492   0.0762   0.1128
   0.1388   0.1490   0.1838   0.1949   0.2270   0.2329   0.2639   0.2838
   0.3301   0.3663   0.3863   0.4069   0.4563   0.4733   0.5002   0.5511
   0.5932   0.6195   0.6590   0.6766   0.7448   0.7643   0.7845   0.8266
   0.8407   0.9298   0.9599   0.9960   1.0318   1.0565   1.1065   1.1390
   1.1610   1.2112   1.2412   1.2537   1.3326   1.3742   1.4073   1.4874
   3.6925
     eigenvalues at k+q:
 -37.6047 -36.8227 -36.5469 -36.3978 -36.3224 -36.1791 -36.0989 -36.0838
 -36.0753 -35.9084 -35.9020 -35.8017 -19.3451 -19.2735 -19.2099 -19.1858
 -19.1147 -19.0101 -18.9240 -18.8494 -18.7919 -18.7213 -18.6739 -18.6218
 -18.6084 -18.5560 -18.5141 -18.4659 -18.4313 -18.3975 -18.3800 -18.3434
 -18.3262 -18.3123 -18.2784 -18.2354 -18.2204 -18.1957 -18.1834 -18.1544
 -18.1374 -18.1111 -18.1041 -18.0938 -18.0642 -17.9879 -17.9630 -17.9261
 -17.8984 -17.8603 -17.8414 -17.8057 -17.7990 -17.7562 -17.7086 -17.7022
 -17.6787 -17.6661 -17.6419 -17.6203 -17.5853 -17.5751 -17.5658 -17.5272
 -17.5116 -17.4811 -17.4754 -17.4622 -17.4213 -17.3618 -17.3480 -17.3230
 -17.3015 -17.2799 -17.2239 -17.2104 -17.1955 -17.1822 -17.1352 -17.1243
 -17.1075 -17.0908 -17.0834 -17.0608 -17.0378 -17.0092 -16.9699 -16.9456
 -16.9090 -16.8782 -16.8510 -16.8357 -16.7869 -16.6860 -16.6357 -16.5215
 -16.4728 -16.1662 -15.7759 -15.6934 -15.4744 -15.4158 -15.3349 -15.3306
 -15.2787 -15.1723 -15.1162 -14.9957 -14.9336 -14.9130 -14.8593 -14.8023
 -14.7297 -14.6858 -14.6170 -14.5769 -14.5513 -14.4741 -14.4087 -14.3753
 -14.3600 -14.3004  -7.1828  -7.1225  -7.0336  -6.9358  -6.8654  -6.8487
  -6.8247  -6.7650  -6.7179  -6.6072  -6.5627  -6.5377  -6.4734  -6.4437
  -6.4039  -6.3642  -6.3354  -6.3078  -6.2679  -6.2454  -6.2188  -6.1963
  -6.1325  -6.1098  -6.0851  -6.0142  -5.9821  -5.9316  -5.9066  -5.8826
  -5.8649  -5.8208  -5.7824  -5.7690  -5.6951  -5.5786  -5.5684  -5.5027
  -5.4602  -5.4203  -5.3031  -5.2971  -5.1805  -5.1689  -5.0261  -5.0057
  -4.9001  -4.8227  -4.2693  -4.2015  -4.1439  -3.9772  -3.8624  -3.8129
  -3.7705  -3.7527  -3.6994  -3.6620  -3.5824  -3.5456  -3.4432  -3.3995
  -3.3682  -3.3250  -3.2860  -3.2500  -3.2220  -3.1517  -3.1364  -3.0937
  -3.0854  -3.0699  -3.0348  -3.0133  -2.9607  -2.9167  -2.9042  -2.8494
  -2.7897  -2.7650  -2.7122  -2.6893  -2.6536  -2.6112  -2.5896  -2.5416
  -2.5057  -2.4824  -2.4727  -2.4458  -2.3764  -2.3456  -2.3232  -2.3108
  -2.2764  -2.2499  -2.2305  -2.2034  -2.1681  -2.1261  -2.1068  -2.0818
  -2.0348  -2.0046  -1.9734  -1.9063  -1.8703  -1.8258  -1.8078  -1.6942
  -1.6644  -1.6487  -1.5836  -1.5690  -1.4665  -1.4588  -1.4406  -1.4185
  -1.3783  -1.3518  -1.3212  -1.2802  -1.2530  -1.2269  -1.1818  -1.1689
  -1.1528  -1.1229  -1.0557  -1.0393  -1.0134  -1.0044  -0.9700  -0.9492
  -0.9363  -0.9077  -0.8545  -0.8431  -0.8170  -0.7940  -0.7716  -0.7426
  -0.7059  -0.6992  -0.6844  -0.6574  -0.6427  -0.6299  -0.6093  -0.5881
  -0.5583  -0.5379  -0.5308  -0.5230  -0.5009  -0.4782  -0.4620  -0.4446
  -0.4194  -0.4127  -0.3766  -0.3631  -0.3436  -0.3090  -0.2945  -0.2540
  -0.2410  -0.2190  -0.2040  -0.1955  -0.1628  -0.1373  -0.1281  -0.0767
  -0.0629  -0.0481  -0.0139   0.0041   0.0242   0.0513   0.0794   0.1110
   0.1392   0.1501   0.1839   0.1977   0.2262   0.2312   0.2652   0.2833
   0.3318   0.3688   0.3911   0.4103   0.4598   0.4757   0.5069   0.5493
   0.5947   0.6219   0.6631   0.6799   0.7435   0.7681   0.7899   0.8238
   0.8425   0.9289   0.9623   0.9993   1.0287   1.0537   1.1012   1.1383
   1.1603   1.2086   1.2400   1.2483   1.3259   1.3704   1.4108   1.4857
   3.6898
     cgsolve_all iterations 104    anorm=    0.75E-07
     cgsolve_all iterations 106    anorm=    0.74E-07
     cgsolve_all iterations 106    anorm=    0.74E-07
     compute_u_kq: q = (   -0.0406,    0.0000,    0.0000)
     Rotating WFCS
     ethr =  1.00E-14,  avg # of iterations = 41.0
     eigenvalues at k:
 -37.6047 -36.8227 -36.5469 -36.3978 -36.3224 -36.1790 -36.0987 -36.0839
 -36.0752 -35.9084 -35.9020 -35.8017 -19.3446 -19.2727 -19.2099 -19.1883
 -19.1119 -19.0104 -18.9238 -18.8510 -18.7919 -18.7229 -18.6728 -18.6216
 -18.6081 -18.5563 -18.5119 -18.4649 -18.4322 -18.3977 -18.3801 -18.3445
 -18.3260 -18.3133 -18.2798 -18.2355 -18.2212 -18.1957 -18.1843 -18.1539
 -18.1360 -18.1108 -18.1031 -18.0936 -18.0629 -17.9884 -17.9609 -17.9259
 -17.8983 -17.8613 -17.8438 -17.8048 -17.8001 -17.7554 -17.7055 -17.6999
 -17.6771 -17.6662 -17.6429 -17.6189 -17.5849 -17.5741 -17.5634 -17.5264
 -17.5103 -17.4797 -17.4736 -17.4598 -17.4201 -17.3618 -17.3487 -17.3241
 -17.3009 -17.2808 -17.2287 -17.2112 -17.1978 -17.1853 -17.1376 -17.1280
 -17.1087 -17.0922 -17.0857 -17.0619 -17.0383 -17.0130 -16.9729 -16.9474
 -16.9095 -16.8790 -16.8510 -16.8350 -16.7857 -16.6896 -16.6347 -16.5204
 -16.4634 -16.1711 -15.7741 -15.6837 -15.4780 -15.4162 -15.3352 -15.3306
 -15.2739 -15.1759 -15.1129 -14.9935 -14.9327 -14.9121 -14.8570 -14.7993
 -14.7267 -14.6813 -14.6222 -14.5813 -14.5503 -14.4748 -14.4026 -14.3810
 -14.3601 -14.3077  -7.1831  -7.1233  -7.0336  -6.9369  -6.8835  -6.8496
  -6.8222  -6.7645  -6.7173  -6.6061  -6.5619  -6.5352  -6.4733  -6.4447
  -6.4039  -6.3639  -6.3355  -6.3107  -6.2737  -6.2462  -6.2196  -6.1950
  -6.1356  -6.1085  -6.0845  -6.0144  -5.9830  -5.9349  -5.9075  -5.8836
  -5.8628  -5.8185  -5.7831  -5.7511  -5.6923  -5.5750  -5.5695  -5.4988
  -5.4611  -5.4171  -5.3060  -5.3004  -5.1783  -5.1698  -5.0281  -5.0012
  -4.8997  -4.8120  -4.2710  -4.2011  -4.1616  -3.9786  -3.8640  -3.8108
  -3.7693  -3.7484  -3.7051  -3.6617  -3.5814  -3.5410  -3.4470  -3.3975
  -3.3691  -3.3264  -3.2866  -3.2373  -3.2183  -3.1433  -3.1332  -3.0948
  -3.0853  -3.0659  -3.0375  -3.0177  -2.9608  -2.9171  -2.9046  -2.8470
  -2.7873  -2.7605  -2.7127  -2.6898  -2.6575  -2.6177  -2.5934  -2.5431
  -2.4981  -2.4786  -2.4725  -2.4426  -2.3796  -2.3474  -2.3276  -2.3123
  -2.2809  -2.2498  -2.2319  -2.2033  -2.1707  -2.1251  -2.1031  -2.0816
  -2.0370  -2.0062  -1.9766  -1.9052  -1.8697  -1.8243  -1.8031  -1.6936
  -1.6653  -1.6490  -1.5818  -1.5743  -1.4664  -1.4548  -1.4402  -1.4181
  -1.3786  -1.3544  -1.3204  -1.2772  -1.2528  -1.2290  -1.1802  -1.1677
  -1.1514  -1.1228  -1.0552  -1.0419  -1.0147  -1.0056  -0.9679  -0.9495
  -0.9374  -0.9092  -0.8531  -0.8372  -0.8190  -0.7979  -0.7710  -0.7420
  -0.7067  -0.6992  -0.6819  -0.6551  -0.6402  -0.6289  -0.6072  -0.5905
  -0.5565  -0.5382  -0.5317  -0.5217  -0.4997  -0.4759  -0.4634  -0.4450
  -0.4210  -0.4122  -0.3748  -0.3652  -0.3453  -0.3135  -0.2953  -0.2538
  -0.2426  -0.2183  -0.2039  -0.1944  -0.1626  -0.1402  -0.1251  -0.0757
  -0.0646  -0.0478  -0.0184   0.0026   0.0250   0.0492   0.0762   0.1128
   0.1388   0.1490   0.1838   0.1949   0.2270   0.2329   0.2639   0.2838
   0.3301   0.3663   0.3863   0.4069   0.4563   0.4733   0.5002   0.5511
   0.5932   0.6195   0.6590   0.6766   0.7448   0.7643   0.7845   0.8266
   0.8407   0.9298   0.9599   0.9960   1.0318   1.0565   1.1065   1.1390
   1.1610   1.2112   1.2412   1.2537   1.3326   1.3742   1.4073   1.4874
   3.6925
     eigenvalues at k+q:
 -37.6047 -36.8227 -36.5469 -36.3978 -36.3224 -36.1790 -36.0986 -36.0841
 -36.0752 -35.9085 -35.9020 -35.8017 -19.3438 -19.2722 -19.2100 -19.1905
 -19.1090 -19.0108 -18.9237 -18.8527 -18.7917 -18.7244 -18.6719 -18.6219
 -18.6074 -18.5565 -18.5098 -18.4640 -18.4336 -18.3977 -18.3801 -18.3457
 -18.3256 -18.3141 -18.2812 -18.2354 -18.2220 -18.1959 -18.1851 -18.1535
 -18.1346 -18.1106 -18.1018 -18.0931 -18.0619 -17.9891 -17.9589 -17.9257
 -17.8986 -17.8630 -17.8451 -17.8044 -17.8008 -17.7549 -17.7025 -17.6976
 -17.6754 -17.6660 -17.6438 -17.6178 -17.5853 -17.5736 -17.5600 -17.5254
 -17.5092 -17.4783 -17.4714 -17.4572 -17.4186 -17.3620 -17.3495 -17.3251
 -17.3004 -17.2816 -17.2341 -17.2121 -17.2000 -17.1880 -17.1400 -17.1321
 -17.1098 -17.0939 -17.0878 -17.0628 -17.0390 -17.0167 -16.9758 -16.9494
 -16.9096 -16.8796 -16.8511 -16.8343 -16.7848 -16.6932 -16.6336 -16.5196
 -16.4539 -16.1759 -15.7724 -15.6742 -15.4816 -15.4165 -15.3354 -15.3306
 -15.2694 -15.1792 -15.1097 -14.9914 -14.9317 -14.9109 -14.8542 -14.7958
 -14.7238 -14.6771 -14.6275 -14.5871 -14.5490 -14.4752 -14.4009 -14.3851
 -14.3593 -14.3137  -7.1835  -7.1240  -7.0336  -6.9379  -6.9007  -6.8506
  -6.8195  -6.7639  -6.7168  -6.6050  -6.5609  -6.5326  -6.4733  -6.4458
  -6.4040  -6.3635  -6.3359  -6.3133  -6.2807  -6.2467  -6.2201  -6.1933
  -6.1386  -6.1074  -6.0839  -6.0148  -5.9841  -5.9384  -5.9080  -5.8847
  -5.8605  -5.8164  -5.7838  -5.7378  -5.6854  -5.5708  -5.5703  -5.4957
  -5.4615  -5.4138  -5.3100  -5.3026  -5.1761  -5.1706  -5.0300  -4.9973
  -4.8999  -4.8005  -4.2727  -4.2008  -4.1797  -3.9804  -3.8648  -3.8085
  -3.7683  -3.7442  -3.7108  -3.6618  -3.5809  -3.5359  -3.4504  -3.3972
  -3.3689  -3.3273  -3.2869  -3.2261  -3.2140  -3.1348  -3.1311  -3.0964
  -3.0860  -3.0611  -3.0385  -3.0213  -2.9615  -2.9166  -2.9045  -2.8461
  -2.7839  -2.7571  -2.7128  -2.6908  -2.6606  -2.6237  -2.5973  -2.5444
  -2.4914  -2.4757  -2.4699  -2.4386  -2.3828  -2.3499  -2.3325  -2.3133
  -2.2851  -2.2508  -2.2329  -2.2036  -2.1727  -2.1245  -2.1008  -2.0794
  -2.0398  -2.0079  -1.9795  -1.9046  -1.8699  -1.8241  -1.7957  -1.6930
  -1.6670  -1.6491  -1.5820  -1.5777  -1.4686  -1.4500  -1.4382  -1.4173
  -1.3790  -1.3562  -1.3200  -1.2744  -1.2527  -1.2307  -1.1782  -1.1666
  -1.1499  -1.1228  -1.0549  -1.0457  -1.0162  -1.0055  -0.9659  -0.9506
  -0.9382  -0.9103  -0.8528  -0.8307  -0.8203  -0.8013  -0.7709  -0.7416
  -0.7096  -0.6990  -0.6791  -0.6529  -0.6375  -0.6272  -0.6050  -0.5924
  -0.5552  -0.5400  -0.5321  -0.5202  -0.4987  -0.4735  -0.4656  -0.4461
  -0.4237  -0.4115  -0.3733  -0.3662  -0.3466  -0.3179  -0.2957  -0.2535
  -0.2444  -0.2179  -0.2041  -0.1929  -0.1622  -0.1417  -0.1212  -0.0749
  -0.0672  -0.0468  -0.0230   0.0011   0.0244   0.0468   0.0742   0.1140
   0.1378   0.1483   0.1832   0.1923   0.2271   0.2348   0.2620   0.2844
   0.3288   0.3643   0.3816   0.4035   0.4520   0.4714   0.4941   0.5516
   0.5922   0.6173   0.6543   0.6737   0.7439   0.7584   0.7825   0.8283
   0.8403   0.9306   0.9566   0.9944   1.0342   1.0609   1.1105   1.1392
   1.1612   1.2129   1.2419   1.2591   1.3409   1.3752   1.4083   1.4905
   3.6951
     cgsolve_all iterations 102    anorm=    0.75E-07
     cgsolve_all iterations 104    anorm=    0.74E-07
     cgsolve_all iterations 102    anorm=    0.74E-07
     compute_u_kq: q = (    0.0000,    0.0406,    0.0000)
     Rotating WFCS
     ethr =  1.00E-14,  avg # of iterations = 40.0
     eigenvalues at k:
 -37.6047 -36.8227 -36.5469 -36.3978 -36.3224 -36.1790 -36.0987 -36.0839
 -36.0752 -35.9084 -35.9020 -35.8017 -19.3446 -19.2727 -19.2099 -19.1883
 -19.1119 -19.0104 -18.9238 -18.8510 -18.7919 -18.7229 -18.6728 -18.6216
 -18.6081 -18.5563 -18.5119 -18.4649 -18.4322 -18.3977 -18.3801 -18.3445
 -18.3260 -18.3133 -18.2798 -18.2355 -18.2212 -18.1957 -18.1843 -18.1539
 -18.1360 -18.1108 -18.1031 -18.0936 -18.0629 -17.9884 -17.9609 -17.9259
 -17.8983 -17.8613 -17.8438 -17.8048 -17.8001 -17.7554 -17.7055 -17.6999
 -17.6771 -17.6662 -17.6429 -17.6189 -17.5849 -17.5741 -17.5634 -17.5264
 -17.5103 -17.4797 -17.4736 -17.4598 -17.4201 -17.3618 -17.3487 -17.3241
 -17.3009 -17.2808 -17.2287 -17.2112 -17.1978 -17.1853 -17.1376 -17.1280
 -17.1087 -17.0922 -17.0857 -17.0619 -17.0383 -17.0130 -16.9729 -16.9474
 -16.9095 -16.8790 -16.8510 -16.8350 -16.7857 -16.6896 -16.6347 -16.5204
 -16.4634 -16.1711 -15.7741 -15.6837 -15.4780 -15.4162 -15.3352 -15.3306
 -15.2739 -15.1759 -15.1129 -14.9935 -14.9327 -14.9121 -14.8570 -14.7993
 -14.7267 -14.6813 -14.6222 -14.5813 -14.5503 -14.4748 -14.4026 -14.3810
 -14.3601 -14.3077  -7.1831  -7.1233  -7.0336  -6.9369  -6.8835  -6.8496
  -6.8222  -6.7645  -6.7173  -6.6061  -6.5619  -6.5352  -6.4733  -6.4447
  -6.4039  -6.3639  -6.3355  -6.3107  -6.2737  -6.2462  -6.2196  -6.1950
  -6.1356  -6.1085  -6.0845  -6.0144  -5.9830  -5.9349  -5.9075  -5.8836
  -5.8628  -5.8185  -5.7831  -5.7511  -5.6923  -5.5750  -5.5695  -5.4988
  -5.4611  -5.4171  -5.3060  -5.3004  -5.1783  -5.1698  -5.0281  -5.0012
  -4.8997  -4.8120  -4.2710  -4.2011  -4.1616  -3.9786  -3.8640  -3.8108
  -3.7693  -3.7484  -3.7051  -3.6617  -3.5814  -3.5410  -3.4470  -3.3975
  -3.3691  -3.3264  -3.2866  -3.2373  -3.2183  -3.1433  -3.1332  -3.0948
  -3.0853  -3.0659  -3.0375  -3.0177  -2.9608  -2.9171  -2.9046  -2.8470
  -2.7873  -2.7605  -2.7127  -2.6898  -2.6575  -2.6177  -2.5934  -2.5431
  -2.4981  -2.4786  -2.4725  -2.4426  -2.3796  -2.3474  -2.3276  -2.3123
  -2.2809  -2.2498  -2.2319  -2.2033  -2.1707  -2.1251  -2.1031  -2.0816
  -2.0370  -2.0062  -1.9766  -1.9052  -1.8697  -1.8243  -1.8031  -1.6936
  -1.6653  -1.6490  -1.5818  -1.5743  -1.4664  -1.4548  -1.4402  -1.4181
  -1.3786  -1.3544  -1.3204  -1.2772  -1.2528  -1.2290  -1.1802  -1.1677
  -1.1514  -1.1228  -1.0552  -1.0419  -1.0147  -1.0056  -0.9679  -0.9495
  -0.9374  -0.9092  -0.8531  -0.8372  -0.8190  -0.7979  -0.7710  -0.7420
  -0.7067  -0.6992  -0.6819  -0.6551  -0.6402  -0.6289  -0.6072  -0.5905
  -0.5565  -0.5382  -0.5317  -0.5217  -0.4997  -0.4759  -0.4634  -0.4450
  -0.4210  -0.4122  -0.3748  -0.3652  -0.3453  -0.3135  -0.2953  -0.2538
  -0.2426  -0.2183  -0.2039  -0.1944  -0.1626  -0.1402  -0.1251  -0.0757
  -0.0646  -0.0478  -0.0184   0.0026   0.0250   0.0492   0.0762   0.1128
   0.1388   0.1490   0.1838   0.1949   0.2270   0.2329   0.2639   0.2838
   0.3301   0.3663   0.3863   0.4069   0.4563   0.4733   0.5002   0.5511
   0.5932   0.6195   0.6590   0.6766   0.7448   0.7643   0.7845   0.8266
   0.8407   0.9298   0.9599   0.9960   1.0318   1.0565   1.1065   1.1390
   1.1610   1.2112   1.2412   1.2537   1.3326   1.3742   1.4073   1.4874
   3.6925
     eigenvalues at k+q:
 -37.6047 -36.8227 -36.5469 -36.3978 -36.3224 -36.1790 -36.0986 -36.0842
 -36.0752 -35.9085 -35.9020 -35.8017 -19.3434 -19.2731 -19.2093 -19.1893
 -19.1106 -19.0101 -18.9242 -18.8525 -18.7907 -18.7251 -18.6720 -18.6231
 -18.6070 -18.5548 -18.5123 -18.4660 -18.4323 -18.3962 -18.3801 -18.3437
 -18.3255 -18.3140 -18.2821 -18.2356 -18.2241 -18.1967 -18.1832 -18.1534
 -18.1356 -18.1106 -18.1005 -18.0912 -18.0623 -17.9904 -17.9583 -17.9256
 -17.9005 -17.8637 -17.8461 -17.8046 -17.7961 -17.7547 -17.7035 -17.6974
 -17.6771 -17.6653 -17.6414 -17.6175 -17.5828 -17.5753 -17.5621 -17.5249
 -17.5083 -17.4759 -17.4701 -17.4555 -17.4178 -17.3644 -17.3489 -17.3246
 -17.3022 -17.2807 -17.2332 -17.2148 -17.1993 -17.1888 -17.1433 -17.1328
 -17.1114 -17.0935 -17.0880 -17.0636 -17.0412 -17.0179 -16.9758 -16.9513
 -16.9081 -16.8798 -16.8508 -16.8350 -16.7846 -16.6949 -16.6333 -16.5187
 -16.4508 -16.1777 -15.7724 -15.6701 -15.4834 -15.4161 -15.3351 -15.3298
 -15.2751 -15.1716 -15.1070 -14.9916 -14.9318 -14.9113 -14.8505 -14.7962
 -14.7251 -14.6835 -14.6235 -14.5837 -14.5474 -14.4774 -14.4111 -14.3813
 -14.3655 -14.3069  -7.1837  -7.1241  -7.0336  -6.9384  -6.9073  -6.8493
  -6.8207  -6.7614  -6.7174  -6.6057  -6.5629  -6.5309  -6.4735  -6.4454
  -6.4035  -6.3645  -6.3337  -6.3077  -6.2821  -6.2493  -6.2239  -6.1980
  -6.1387  -6.1077  -6.0842  -6.0191  -5.9842  -5.9291  -5.9067  -5.8855
  -5.8628  -5.8163  -5.7853  -5.7337  -5.6803  -5.5679  -5.5671  -5.5025
  -5.4584  -5.4197  -5.3089  -5.2926  -5.1774  -5.1717  -5.0307  -5.0013
  -4.9011  -4.7932  -4.2724  -4.2006  -4.1870  -3.9855  -3.8614  -3.8079
  -3.7660  -3.7464  -3.7106  -3.6581  -3.5811  -3.5365  -3.4468  -3.3990
  -3.3666  -3.3276  -3.2866  -3.2313  -3.2192  -3.1415  -3.1303  -3.0922
  -3.0839  -3.0650  -3.0341  -3.0140  -2.9566  -2.9143  -2.9052  -2.8422
  -2.7865  -2.7594  -2.7141  -2.6857  -2.6625  -2.6264  -2.5944  -2.5402
  -2.4918  -2.4787  -2.4717  -2.4401  -2.3828  -2.3520  -2.3310  -2.3105
  -2.2844  -2.2528  -2.2330  -2.2029  -2.1734  -2.1262  -2.1033  -2.0835
  -2.0403  -2.0066  -1.9814  -1.9049  -1.8680  -1.8239  -1.7980  -1.6926
  -1.6664  -1.6461  -1.5803  -1.5754  -1.4662  -1.4548  -1.4375  -1.4145
  -1.3781  -1.3548  -1.3183  -1.2772  -1.2540  -1.2280  -1.1779  -1.1685
  -1.1530  -1.1224  -1.0581  -1.0465  -1.0151  -1.0039  -0.9645  -0.9517
  -0.9375  -0.9095  -0.8511  -0.8318  -0.8200  -0.7970  -0.7786  -0.7434
  -0.7089  -0.6971  -0.6781  -0.6541  -0.6380  -0.6280  -0.6077  -0.5884
  -0.5579  -0.5378  -0.5283  -0.5236  -0.5002  -0.4793  -0.4619  -0.4478
  -0.4214  -0.4115  -0.3768  -0.3635  -0.3436  -0.3155  -0.2959  -0.2532
  -0.2423  -0.2200  -0.2046  -0.1899  -0.1627  -0.1389  -0.1264  -0.0767
  -0.0650  -0.0463  -0.0208   0.0007   0.0203   0.0432   0.0770   0.1080
   0.1389   0.1481   0.1822   0.1968   0.2276   0.2328   0.2664   0.2807
   0.3279   0.3637   0.3827   0.4011   0.4548   0.4645   0.4968   0.5475
   0.5909   0.6198   0.6499   0.6754   0.7402   0.7598   0.7799   0.8231
   0.8391   0.9311   0.9628   0.9982   1.0339   1.0609   1.1106   1.1402
   1.1657   1.2130   1.2441   1.2600   1.3307   1.3748   1.4121   1.4940
   3.6958
     cgsolve_all iterations 102    anorm=    0.74E-07
     cgsolve_all iterations 102    anorm=    0.74E-07
     cgsolve_all iterations 102    anorm=    0.74E-07
     compute_u_kq: q = (    0.0000,   -0.0406,    0.0000)
     Rotating WFCS
     ethr =  1.00E-14,  avg # of iterations = 42.0
     eigenvalues at k:
 -37.6047 -36.8227 -36.5469 -36.3978 -36.3224 -36.1790 -36.0987 -36.0839
 -36.0752 -35.9084 -35.9020 -35.8017 -19.3446 -19.2727 -19.2099 -19.1883
 -19.1119 -19.0104 -18.9238 -18.8510 -18.7919 -18.7229 -18.6728 -18.6216
 -18.6081 -18.5563 -18.5119 -18.4649 -18.4322 -18.3977 -18.3801 -18.3445
 -18.3260 -18.3133 -18.2798 -18.2355 -18.2212 -18.1957 -18.1843 -18.1539
 -18.1360 -18.1108 -18.1031 -18.0936 -18.0629 -17.9884 -17.9609 -17.9259
 -17.8983 -17.8613 -17.8438 -17.8048 -17.8001 -17.7554 -17.7055 -17.6999
 -17.6771 -17.6662 -17.6429 -17.6189 -17.5849 -17.5741 -17.5634 -17.5264
 -17.5103 -17.4797 -17.4736 -17.4598 -17.4201 -17.3618 -17.3487 -17.3241
 -17.3009 -17.2808 -17.2287 -17.2112 -17.1978 -17.1853 -17.1376 -17.1280
 -17.1087 -17.0922 -17.0857 -17.0619 -17.0383 -17.0130 -16.9729 -16.9474
 -16.9095 -16.8790 -16.8510 -16.8350 -16.7857 -16.6896 -16.6347 -16.5204
 -16.4634 -16.1711 -15.7741 -15.6837 -15.4780 -15.4162 -15.3352 -15.3306
 -15.2739 -15.1759 -15.1129 -14.9935 -14.9327 -14.9121 -14.8570 -14.7993
 -14.7267 -14.6813 -14.6222 -14.5813 -14.5503 -14.4748 -14.4026 -14.3810
 -14.3601 -14.3077  -7.1831  -7.1233  -7.0336  -6.9369  -6.8835  -6.8496
  -6.8222  -6.7645  -6.7173  -6.6061  -6.5619  -6.5352  -6.4733  -6.4447
  -6.4039  -6.3639  -6.3355  -6.3107  -6.2737  -6.2462  -6.2196  -6.1950
  -6.1356  -6.1085  -6.0845  -6.0144  -5.9830  -5.9349  -5.9075  -5.8836
  -5.8628  -5.8185  -5.7831  -5.7511  -5.6923  -5.5750  -5.5695  -5.4988
  -5.4611  -5.4171  -5.3060  -5.3004  -5.1783  -5.1698  -5.0281  -5.0012
  -4.8997  -4.8120  -4.2710  -4.2011  -4.1616  -3.9786  -3.8640  -3.8108
  -3.7693  -3.7484  -3.7051  -3.6617  -3.5814  -3.5410  -3.4470  -3.3975
  -3.3691  -3.3264  -3.2866  -3.2373  -3.2183  -3.1433  -3.1332  -3.0948
  -3.0853  -3.0659  -3.0375  -3.0177  -2.9608  -2.9171  -2.9046  -2.8470
  -2.7873  -2.7605  -2.7127  -2.6898  -2.6575  -2.6177  -2.5934  -2.5431
  -2.4981  -2.4786  -2.4725  -2.4426  -2.3796  -2.3474  -2.3276  -2.3123
  -2.2809  -2.2498  -2.2319  -2.2033  -2.1707  -2.1251  -2.1031  -2.0816
  -2.0370  -2.0062  -1.9766  -1.9052  -1.8697  -1.8243  -1.8031  -1.6936
  -1.6653  -1.6490  -1.5818  -1.5743  -1.4664  -1.4548  -1.4402  -1.4181
  -1.3786  -1.3544  -1.3204  -1.2772  -1.2528  -1.2290  -1.1802  -1.1677
  -1.1514  -1.1228  -1.0552  -1.0419  -1.0147  -1.0056  -0.9679  -0.9495
  -0.9374  -0.9092  -0.8531  -0.8372  -0.8190  -0.7979  -0.7710  -0.7420
  -0.7067  -0.6992  -0.6819  -0.6551  -0.6402  -0.6289  -0.6072  -0.5905
  -0.5565  -0.5382  -0.5317  -0.5217  -0.4997  -0.4759  -0.4634  -0.4450
  -0.4210  -0.4122  -0.3748  -0.3652  -0.3453  -0.3135  -0.2953  -0.2538
  -0.2426  -0.2183  -0.2039  -0.1944  -0.1626  -0.1402  -0.1251  -0.0757
  -0.0646  -0.0478  -0.0184   0.0026   0.0250   0.0492   0.0762   0.1128
   0.1388   0.1490   0.1838   0.1949   0.2270   0.2329   0.2639   0.2838
   0.3301   0.3663   0.3863   0.4069   0.4563   0.4733   0.5002   0.5511
   0.5932   0.6195   0.6590   0.6766   0.7448   0.7643   0.7845   0.8266
   0.8407   0.9298   0.9599   0.9960   1.0318   1.0565   1.1065   1.1390
   1.1610   1.2112   1.2412   1.2537   1.3326   1.3742   1.4073   1.4874
   3.6925
     eigenvalues at k+q:
 -37.6047 -36.8227 -36.5469 -36.3978 -36.3224 -36.1791 -36.0989 -36.0838
 -36.0753 -35.9084 -35.9020 -35.8017 -19.3457 -19.2725 -19.2104 -19.1872
 -19.1130 -19.0108 -18.9235 -18.8496 -18.7928 -18.7209 -18.6734 -18.6206
 -18.6088 -18.5579 -18.5118 -18.4638 -18.4325 -18.3991 -18.3800 -18.3450
 -18.3264 -18.3127 -18.2775 -18.2350 -18.2184 -18.1948 -18.1855 -18.1545
 -18.1365 -18.1109 -18.1056 -18.0958 -18.0636 -17.9867 -17.9633 -17.9262
 -17.8960 -17.8596 -17.8407 -17.8056 -17.8038 -17.7564 -17.7077 -17.7024
 -17.6768 -17.6669 -17.6443 -17.6205 -17.5869 -17.5731 -17.5647 -17.5281
 -17.5123 -17.4838 -17.4764 -17.4638 -17.4221 -17.3599 -17.3480 -17.3238
 -17.3001 -17.2806 -17.2253 -17.2070 -17.1958 -17.1817 -17.1321 -17.1234
 -17.1064 -17.0909 -17.0831 -17.0603 -17.0358 -17.0077 -16.9699 -16.9434
 -16.9105 -16.8780 -16.8513 -16.8349 -16.7871 -16.6843 -16.6363 -16.5228
 -16.4757 -16.1641 -15.7758 -15.6975 -15.4725 -15.4163 -15.3355 -15.3312
 -15.2730 -15.1804 -15.1185 -14.9955 -14.9336 -14.9128 -14.8632 -14.8023
 -14.7290 -14.6789 -14.6209 -14.5792 -14.5529 -14.4722 -14.3973 -14.3797
 -14.3537 -14.3081  -7.1825  -7.1224  -7.0336  -6.9352  -6.8581  -6.8500
  -6.8235  -6.7674  -6.7174  -6.6064  -6.5617  -6.5388  -6.4731  -6.4440
  -6.4045  -6.3631  -6.3375  -6.3128  -6.2674  -6.2429  -6.2147  -6.1910
  -6.1326  -6.1093  -6.0844  -6.0105  -5.9822  -5.9423  -5.9069  -5.8818
  -5.8622  -5.8214  -5.7822  -5.7761  -5.6953  -5.5813  -5.5720  -5.4952
  -5.4634  -5.4144  -5.3122  -5.2997  -5.1784  -5.1679  -5.0255  -5.0014
  -4.8990  -4.8302  -4.2696  -4.2020  -4.1367  -3.9712  -3.8670  -3.8136
  -3.7726  -3.7500  -3.6996  -3.6659  -3.5818  -3.5451  -3.4470  -3.3970
  -3.3713  -3.3251  -3.2859  -3.2432  -3.2171  -3.1470  -3.1363  -3.0971
  -3.0881  -3.0654  -3.0397  -3.0206  -2.9650  -2.9195  -2.9043  -2.8520
  -2.7874  -2.7630  -2.7117  -2.6940  -2.6526  -2.6094  -2.5920  -2.5454
  -2.5075  -2.4795  -2.4694  -2.4433  -2.3766  -2.3444  -2.3241  -2.3131
  -2.2790  -2.2468  -2.2306  -2.2026  -2.1684  -2.1238  -2.1032  -2.0792
  -2.0339  -2.0057  -1.9714  -1.9058  -1.8723  -1.8264  -1.8058  -1.6945
  -1.6647  -1.6519  -1.5843  -1.5729  -1.4670  -1.4547  -1.4442  -1.4200
  -1.3784  -1.3536  -1.3225  -1.2770  -1.2523  -1.2293  -1.1819  -1.1666
  -1.1497  -1.1233  -1.0526  -1.0386  -1.0138  -1.0074  -0.9712  -0.9475
  -0.9370  -0.9083  -0.8556  -0.8425  -0.8179  -0.7995  -0.7654  -0.7401
  -0.7057  -0.7002  -0.6837  -0.6568  -0.6419  -0.6297  -0.6075  -0.5930
  -0.5552  -0.5402  -0.5339  -0.5189  -0.4993  -0.4727  -0.4652  -0.4426
  -0.4210  -0.4120  -0.3754  -0.3640  -0.3467  -0.3118  -0.2941  -0.2555
  -0.2424  -0.2174  -0.2050  -0.1961  -0.1628  -0.1411  -0.1230  -0.0749
  -0.0640  -0.0490  -0.0177   0.0047   0.0304   0.0552   0.0752   0.1178
   0.1372   0.1514   0.1845   0.1936   0.2267   0.2327   0.2610   0.2868
   0.3327   0.3678   0.3903   0.4127   0.4571   0.4828   0.5038   0.5546
   0.5946   0.6193   0.6658   0.6812   0.7489   0.7689   0.7883   0.8305
   0.8435   0.9279   0.9568   0.9944   1.0281   1.0543   1.1022   1.1376
   1.1556   1.2087   1.2385   1.2471   1.3336   1.3735   1.4044   1.4817
   3.6891
     cgsolve_all iterations 102    anorm=    0.75E-07
     cgsolve_all iterations 106    anorm=    0.74E-07
     cgsolve_all iterations 106    anorm=    0.74E-07
     compute_u_kq: q = (    0.0000,    0.0000,    0.0406)
     Rotating WFCS
     ethr =  1.00E-14,  avg # of iterations = 42.0
     eigenvalues at k:
 -37.6047 -36.8227 -36.5469 -36.3978 -36.3224 -36.1790 -36.0987 -36.0839
 -36.0752 -35.9084 -35.9020 -35.8017 -19.3446 -19.2727 -19.2099 -19.1883
 -19.1119 -19.0104 -18.9238 -18.8510 -18.7919 -18.7229 -18.6728 -18.6216
 -18.6081 -18.5563 -18.5119 -18.4649 -18.4322 -18.3977 -18.3801 -18.3445
 -18.3260 -18.3133 -18.2798 -18.2355 -18.2212 -18.1957 -18.1843 -18.1539
 -18.1360 -18.1108 -18.1031 -18.0936 -18.0629 -17.9884 -17.9609 -17.9259
 -17.8983 -17.8613 -17.8438 -17.8048 -17.8001 -17.7554 -17.7055 -17.6999
 -17.6771 -17.6662 -17.6429 -17.6189 -17.5849 -17.5741 -17.5634 -17.5264
 -17.5103 -17.4797 -17.4736 -17.4598 -17.4201 -17.3618 -17.3487 -17.3241
 -17.3009 -17.2808 -17.2287 -17.2112 -17.1978 -17.1853 -17.1376 -17.1280
 -17.1087 -17.0922 -17.0857 -17.0619 -17.0383 -17.0130 -16.9729 -16.9474
 -16.9095 -16.8790 -16.8510 -16.8350 -16.7857 -16.6896 -16.6347 -16.5204
 -16.4634 -16.1711 -15.7741 -15.6837 -15.4780 -15.4162 -15.3352 -15.3306
 -15.2739 -15.1759 -15.1129 -14.9935 -14.9327 -14.9121 -14.8570 -14.7993
 -14.7267 -14.6813 -14.6222 -14.5813 -14.5503 -14.4748 -14.4026 -14.3810
 -14.3601 -14.3077  -7.1831  -7.1233  -7.0336  -6.9369  -6.8835  -6.8496
  -6.8222  -6.7645  -6.7173  -6.6061  -6.5619  -6.5352  -6.4733  -6.4447
  -6.4039  -6.3639  -6.3355  -6.3107  -6.2737  -6.2462  -6.2196  -6.1950
  -6.1356  -6.1085  -6.0845  -6.0144  -5.9830  -5.9349  -5.9075  -5.8836
  -5.8628  -5.8185  -5.7831  -5.7511  -5.6923  -5.5750  -5.5695  -5.4988
  -5.4611  -5.4171  -5.3060  -5.3004  -5.1783  -5.1698  -5.0281  -5.0012
  -4.8997  -4.8120  -4.2710  -4.2011  -4.1616  -3.9786  -3.8640  -3.8108
  -3.7693  -3.7484  -3.7051  -3.6617  -3.5814  -3.5410  -3.4470  -3.3975
  -3.3691  -3.3264  -3.2866  -3.2373  -3.2183  -3.1433  -3.1332  -3.0948
  -3.0853  -3.0659  -3.0375  -3.0177  -2.9608  -2.9171  -2.9046  -2.8470
  -2.7873  -2.7605  -2.7127  -2.6898  -2.6575  -2.6177  -2.5934  -2.5431
  -2.4981  -2.4786  -2.4725  -2.4426  -2.3796  -2.3474  -2.3276  -2.3123
  -2.2809  -2.2498  -2.2319  -2.2033  -2.1707  -2.1251  -2.1031  -2.0816
  -2.0370  -2.0062  -1.9766  -1.9052  -1.8697  -1.8243  -1.8031  -1.6936
  -1.6653  -1.6490  -1.5818  -1.5743  -1.4664  -1.4548  -1.4402  -1.4181
  -1.3786  -1.3544  -1.3204  -1.2772  -1.2528  -1.2290  -1.1802  -1.1677
  -1.1514  -1.1228  -1.0552  -1.0419  -1.0147  -1.0056  -0.9679  -0.9495
  -0.9374  -0.9092  -0.8531  -0.8372  -0.8190  -0.7979  -0.7710  -0.7420
  -0.7067  -0.6992  -0.6819  -0.6551  -0.6402  -0.6289  -0.6072  -0.5905
  -0.5565  -0.5382  -0.5317  -0.5217  -0.4997  -0.4759  -0.4634  -0.4450
  -0.4210  -0.4122  -0.3748  -0.3652  -0.3453  -0.3135  -0.2953  -0.2538
  -0.2426  -0.2183  -0.2039  -0.1944  -0.1626  -0.1402  -0.1251  -0.0757
  -0.0646  -0.0478  -0.0184   0.0026   0.0250   0.0492   0.0762   0.1128
   0.1388   0.1490   0.1838   0.1949   0.2270   0.2329   0.2639   0.2838
   0.3301   0.3663   0.3863   0.4069   0.4563   0.4733   0.5002   0.5511
   0.5932   0.6195   0.6590   0.6766   0.7448   0.7643   0.7845   0.8266
   0.8407   0.9298   0.9599   0.9960   1.0318   1.0565   1.1065   1.1390
   1.1610   1.2112   1.2412   1.2537   1.3326   1.3742   1.4073   1.4874
   3.6925
     eigenvalues at k+q:
 -37.6047 -36.8227 -36.5469 -36.3978 -36.3224 -36.1790 -36.0987 -36.0840
 -36.0752 -35.9085 -35.9020 -35.8017 -19.3446 -19.2727 -19.2099 -19.1883
 -19.1119 -19.0104 -18.9238 -18.8510 -18.7919 -18.7229 -18.6728 -18.6216
 -18.6081 -18.5563 -18.5119 -18.4649 -18.4322 -18.3977 -18.3802 -18.3446
 -18.3258 -18.3132 -18.2799 -18.2355 -18.2210 -18.1957 -18.1844 -18.1538
 -18.1359 -18.1108 -18.1027 -18.0942 -18.0630 -17.9880 -17.9615 -17.9256
 -17.8982 -17.8613 -17.8439 -17.8048 -17.8001 -17.7554 -17.7055 -17.6999
 -17.6771 -17.6662 -17.6429 -17.6189 -17.5850 -17.5741 -17.5634 -17.5264
 -17.5103 -17.4798 -17.4736 -17.4599 -17.4201 -17.3618 -17.3487 -17.3241
 -17.3009 -17.2808 -17.2287 -17.2112 -17.1978 -17.1853 -17.1375 -17.1280
 -17.1087 -17.0922 -17.0858 -17.0619 -17.0383 -17.0130 -16.9729 -16.9474
 -16.9095 -16.8790 -16.8511 -16.8350 -16.7858 -16.6896 -16.6347 -16.5205
 -16.4634 -16.1711 -15.7741 -15.6837 -15.4780 -15.4162 -15.3352 -15.3306
 -15.2739 -15.1760 -15.1130 -14.9935 -14.9327 -14.9121 -14.8570 -14.7993
 -14.7267 -14.6813 -14.6222 -14.5814 -14.5503 -14.4748 -14.4025 -14.3811
 -14.3600 -14.3078  -7.1831  -7.1233  -7.0336  -6.9369  -6.8834  -6.8496
  -6.8222  -6.7645  -6.7173  -6.6061  -6.5619  -6.5352  -6.4733  -6.4447
  -6.4039  -6.3639  -6.3355  -6.3107  -6.2737  -6.2462  -6.2193  -6.1952
  -6.1356  -6.1085  -6.0845  -6.0144  -5.9830  -5.9350  -5.9074  -5.8837
  -5.8628  -5.8185  -5.7831  -5.7512  -5.6923  -5.5751  -5.5696  -5.4988
  -5.4611  -5.4171  -5.3061  -5.3004  -5.1783  -5.1697  -5.0280  -5.0012
  -4.8997  -4.8121  -4.2710  -4.2012  -4.1616  -3.9786  -3.8639  -3.8109
  -3.7693  -3.7484  -3.7052  -3.6617  -3.5814  -3.5406  -3.4478  -3.3971
  -3.3692  -3.3260  -3.2866  -3.2373  -3.2184  -3.1441  -3.1324  -3.0947
  -3.0855  -3.0652  -3.0382  -3.0176  -2.9611  -2.9178  -2.9038  -2.8469
  -2.7873  -2.7598  -2.7129  -2.6903  -2.6586  -2.6167  -2.5940  -2.5432
  -2.4975  -2.4778  -2.4730  -2.4421  -2.3778  -2.3503  -2.3289  -2.3127
  -2.2770  -2.2494  -2.2346  -2.2039  -2.1695  -2.1242  -2.1056  -2.0789
  -2.0388  -2.0057  -1.9760  -1.9057  -1.8699  -1.8237  -1.8035  -1.6936
  -1.6657  -1.6486  -1.5817  -1.5744  -1.4666  -1.4546  -1.4401  -1.4179
  -1.3790  -1.3542  -1.3204  -1.2773  -1.2528  -1.2290  -1.1803  -1.1677
  -1.1511  -1.1231  -1.0551  -1.0422  -1.0145  -1.0057  -0.9676  -0.9492
  -0.9377  -0.9095  -0.8533  -0.8370  -0.8185  -0.7982  -0.7709  -0.7423
  -0.7072  -0.6994  -0.6810  -0.6549  -0.6405  -0.6286  -0.6076  -0.5906
  -0.5553  -0.5401  -0.5319  -0.5203  -0.4993  -0.4759  -0.4637  -0.4452
  -0.4206  -0.4120  -0.3745  -0.3655  -0.3459  -0.3132  -0.2953  -0.2537
  -0.2426  -0.2185  -0.2038  -0.1945  -0.1626  -0.1402  -0.1250  -0.0757
  -0.0647  -0.0478  -0.0184   0.0025   0.0250   0.0493   0.0761   0.1129
   0.1388   0.1490   0.1838   0.1949   0.2270   0.2329   0.2639   0.2838
   0.3301   0.3663   0.3863   0.4069   0.4563   0.4734   0.5001   0.5511
   0.5932   0.6194   0.6591   0.6766   0.7449   0.7643   0.7845   0.8266
   0.8407   0.9298   0.9598   0.9959   1.0318   1.0565   1.1065   1.1390
   1.1609   1.2111   1.2412   1.2537   1.3326   1.3743   1.4073   1.4873
   3.6925
     cgsolve_all iterations 102    anorm=    0.74E-07
     cgsolve_all iterations 106    anorm=    0.73E-07
     cgsolve_all iterations 102    anorm=    0.74E-07
     compute_u_kq: q = (    0.0000,    0.0000,   -0.0406)
     Rotating WFCS
     ethr =  1.00E-14,  avg # of iterations = 42.0
     eigenvalues at k:
 -37.6047 -36.8227 -36.5469 -36.3978 -36.3224 -36.1790 -36.0987 -36.0839
 -36.0752 -35.9084 -35.9020 -35.8017 -19.3446 -19.2727 -19.2099 -19.1883
 -19.1119 -19.0104 -18.9238 -18.8510 -18.7919 -18.7229 -18.6728 -18.6216
 -18.6081 -18.5563 -18.5119 -18.4649 -18.4322 -18.3977 -18.3801 -18.3445
 -18.3260 -18.3133 -18.2798 -18.2355 -18.2212 -18.1957 -18.1843 -18.1539
 -18.1360 -18.1108 -18.1031 -18.0936 -18.0629 -17.9884 -17.9609 -17.9259
 -17.8983 -17.8613 -17.8438 -17.8048 -17.8001 -17.7554 -17.7055 -17.6999
 -17.6771 -17.6662 -17.6429 -17.6189 -17.5849 -17.5741 -17.5634 -17.5264
 -17.5103 -17.4797 -17.4736 -17.4598 -17.4201 -17.3618 -17.3487 -17.3241
 -17.3009 -17.2808 -17.2287 -17.2112 -17.1978 -17.1853 -17.1376 -17.1280
 -17.1087 -17.0922 -17.0857 -17.0619 -17.0383 -17.0130 -16.9729 -16.9474
 -16.9095 -16.8790 -16.8510 -16.8350 -16.7857 -16.6896 -16.6347 -16.5204
 -16.4634 -16.1711 -15.7741 -15.6837 -15.4780 -15.4162 -15.3352 -15.3306
 -15.2739 -15.1759 -15.1129 -14.9935 -14.9327 -14.9121 -14.8570 -14.7993
 -14.7267 -14.6813 -14.6222 -14.5813 -14.5503 -14.4748 -14.4026 -14.3810
 -14.3601 -14.3077  -7.1831  -7.1233  -7.0336  -6.9369  -6.8835  -6.8496
  -6.8222  -6.7645  -6.7173  -6.6061  -6.5619  -6.5352  -6.4733  -6.4447
  -6.4039  -6.3639  -6.3355  -6.3107  -6.2737  -6.2462  -6.2196  -6.1950
  -6.1356  -6.1085  -6.0845  -6.0144  -5.9830  -5.9349  -5.9075  -5.8836
  -5.8628  -5.8185  -5.7831  -5.7511  -5.6923  -5.5750  -5.5695  -5.4988
  -5.4611  -5.4171  -5.3060  -5.3004  -5.1783  -5.1698  -5.0281  -5.0012
  -4.8997  -4.8120  -4.2710  -4.2011  -4.1616  -3.9786  -3.8640  -3.8108
  -3.7693  -3.7484  -3.7051  -3.6617  -3.5814  -3.5410  -3.4470  -3.3975
  -3.3691  -3.3264  -3.2866  -3.2373  -3.2183  -3.1433  -3.1332  -3.0948
  -3.0853  -3.0659  -3.0375  -3.0177  -2.9608  -2.9171  -2.9046  -2.8470
  -2.7873  -2.7605  -2.7127  -2.6898  -2.6575  -2.6177  -2.5934  -2.5431
  -2.4981  -2.4786  -2.4725  -2.4426  -2.3796  -2.3474  -2.3276  -2.3123
  -2.2809  -2.2498  -2.2319  -2.2033  -2.1707  -2.1251  -2.1031  -2.0816
  -2.0370  -2.0062  -1.9766  -1.9052  -1.8697  -1.8243  -1.8031  -1.6936
  -1.6653  -1.6490  -1.5818  -1.5743  -1.4664  -1.4548  -1.4402  -1.4181
  -1.3786  -1.3544  -1.3204  -1.2772  -1.2528  -1.2290  -1.1802  -1.1677
  -1.1514  -1.1228  -1.0552  -1.0419  -1.0147  -1.0056  -0.9679  -0.9495
  -0.9374  -0.9092  -0.8531  -0.8372  -0.8190  -0.7979  -0.7710  -0.7420
  -0.7067  -0.6992  -0.6819  -0.6551  -0.6402  -0.6289  -0.6072  -0.5905
  -0.5565  -0.5382  -0.5317  -0.5217  -0.4997  -0.4759  -0.4634  -0.4450
  -0.4210  -0.4122  -0.3748  -0.3652  -0.3453  -0.3135  -0.2953  -0.2538
  -0.2426  -0.2183  -0.2039  -0.1944  -0.1626  -0.1402  -0.1251  -0.0757
  -0.0646  -0.0478  -0.0184   0.0026   0.0250   0.0492   0.0762   0.1128
   0.1388   0.1490   0.1838   0.1949   0.2270   0.2329   0.2639   0.2838
   0.3301   0.3663   0.3863   0.4069   0.4563   0.4733   0.5002   0.5511
   0.5932   0.6195   0.6590   0.6766   0.7448   0.7643   0.7845   0.8266
   0.8407   0.9298   0.9599   0.9960   1.0318   1.0565   1.1065   1.1390
   1.1610   1.2112   1.2412   1.2537   1.3326   1.3742   1.4073   1.4874
   3.6925
     eigenvalues at k+q:
 -37.6047 -36.8227 -36.5469 -36.3978 -36.3224 -36.1790 -36.0987 -36.0840
 -36.0752 -35.9085 -35.9020 -35.8017 -19.3445 -19.2727 -19.2099 -19.1882
 -19.1120 -19.0104 -18.9238 -18.8510 -18.7919 -18.7229 -18.6728 -18.6216
 -18.6081 -18.5563 -18.5120 -18.4650 -18.4322 -18.3977 -18.3801 -18.3444
 -18.3260 -18.3134 -18.2798 -18.2354 -18.2214 -18.1956 -18.1842 -18.1540
 -18.1362 -18.1107 -18.1034 -18.0932 -18.0628 -17.9896 -17.9595 -17.9264
 -17.8983 -17.8613 -17.8437 -17.8049 -17.8000 -17.7554 -17.7055 -17.6999
 -17.6771 -17.6662 -17.6429 -17.6189 -17.5849 -17.5742 -17.5635 -17.5264
 -17.5103 -17.4797 -17.4736 -17.4598 -17.4201 -17.3619 -17.3487 -17.3241
 -17.3009 -17.2808 -17.2287 -17.2113 -17.1978 -17.1853 -17.1376 -17.1280
 -17.1087 -17.0922 -17.0858 -17.0619 -17.0383 -17.0130 -16.9729 -16.9474
 -16.9095 -16.8790 -16.8511 -16.8350 -16.7858 -16.6896 -16.6347 -16.5204
 -16.4633 -16.1711 -15.7741 -15.6836 -15.4780 -15.4162 -15.3352 -15.3306
 -15.2740 -15.1759 -15.1129 -14.9935 -14.9327 -14.9121 -14.8569 -14.7993
 -14.7267 -14.6814 -14.6222 -14.5813 -14.5503 -14.4748 -14.4027 -14.3809
 -14.3602 -14.3077  -7.1831  -7.1233  -7.0336  -6.9369  -6.8835  -6.8496
  -6.8222  -6.7644  -6.7173  -6.6061  -6.5619  -6.5351  -6.4733  -6.4447
  -6.4039  -6.3639  -6.3355  -6.3106  -6.2737  -6.2462  -6.2198  -6.1949
  -6.1356  -6.1085  -6.0845  -6.0145  -5.9830  -5.9347  -5.9075  -5.8836
  -5.8628  -5.8185  -5.7832  -5.7510  -5.6923  -5.5750  -5.5695  -5.4989
  -5.4610  -5.4172  -5.3059  -5.3004  -5.1783  -5.1698  -5.0281  -5.0013
  -4.8997  -4.8119  -4.2710  -4.2011  -4.1617  -3.9787  -3.8640  -3.8108
  -3.7693  -3.7484  -3.7050  -3.6615  -3.5814  -3.5414  -3.4464  -3.3979
  -3.3690  -3.3266  -3.2864  -3.2371  -3.2185  -3.1425  -3.1342  -3.0948
  -3.0850  -3.0666  -3.0366  -3.0182  -2.9605  -2.9162  -2.9056  -2.8471
  -2.7875  -2.7607  -2.7126  -2.6899  -2.6559  -2.6191  -2.5923  -2.5429
  -2.4986  -2.4801  -2.4718  -2.4433  -2.3810  -2.3445  -2.3259  -2.3115
  -2.2848  -2.2516  -2.2281  -2.2032  -2.1715  -2.1262  -2.1008  -2.0845
  -2.0352  -2.0066  -1.9771  -1.9046  -1.8696  -1.8251  -1.8029  -1.6935
  -1.6647  -1.6494  -1.5821  -1.5740  -1.4662  -1.4550  -1.4401  -1.4184
  -1.3782  -1.3546  -1.3204  -1.2772  -1.2528  -1.2290  -1.1801  -1.1676
  -1.1519  -1.1225  -1.0553  -1.0415  -1.0153  -1.0055  -0.9679  -0.9501
  -0.9370  -0.9086  -0.8534  -0.8375  -0.8192  -0.7974  -0.7713  -0.7416
  -0.7063  -0.6992  -0.6826  -0.6551  -0.6398  -0.6290  -0.6070  -0.5905
  -0.5573  -0.5369  -0.5309  -0.5232  -0.4999  -0.4762  -0.4629  -0.4448
  -0.4211  -0.4122  -0.3750  -0.3648  -0.3450  -0.3137  -0.2953  -0.2538
  -0.2426  -0.2181  -0.2040  -0.1944  -0.1626  -0.1402  -0.1252  -0.0757
  -0.0646  -0.0478  -0.0184   0.0026   0.0249   0.0492   0.0762   0.1127
   0.1388   0.1490   0.1837   0.1950   0.2270   0.2329   0.2640   0.2837
   0.3301   0.3664   0.3863   0.4069   0.4564   0.4732   0.5002   0.5510
   0.5932   0.6195   0.6590   0.6766   0.7448   0.7643   0.7845   0.8265
   0.8406   0.9298   0.9599   0.9960   1.0318   1.0565   1.1065   1.1390
   1.1610   1.2111   1.2412   1.2537   1.3325   1.3742   1.4074   1.4874
   3.6925
     cgsolve_all iterations 102    anorm=    0.74E-07
     cgsolve_all iterations 104    anorm=    0.74E-07
     cgsolve_all iterations 102    anorm=    0.74E-07

     k-point #    2 of     4      pool #  1    cpu time:   17508.4
     compute_u_kq: q = (    0.0000,    0.0000,    0.0000)
     Rotating WFCS
     ethr =  1.00E-14,  avg # of iterations =  5.0
     eigenvalues at k:
 -37.6047 -36.8227 -36.5469 -36.3978 -36.3224 -36.1790 -36.0987 -36.0839
 -36.0752 -35.9084 -35.9020 -35.8017 -19.3446 -19.2727 -19.2099 -19.1883
 -19.1119 -19.0104 -18.9238 -18.8510 -18.7919 -18.7229 -18.6728 -18.6216
 -18.6081 -18.5563 -18.5120 -18.4649 -18.4322 -18.3977 -18.3803 -18.3445
 -18.3249 -18.3142 -18.2801 -18.2357 -18.2208 -18.1958 -18.1846 -18.1532
 -18.1365 -18.1103 -18.1013 -18.0961 -18.0613 -17.9953 -17.9522 -17.9286
 -17.8985 -17.8620 -17.8434 -17.8048 -17.8002 -17.7554 -17.7055 -17.6999
 -17.6771 -17.6662 -17.6429 -17.6189 -17.5849 -17.5741 -17.5634 -17.5264
 -17.5103 -17.4797 -17.4736 -17.4598 -17.4201 -17.3618 -17.3487 -17.3241
 -17.3009 -17.2808 -17.2287 -17.2112 -17.1978 -17.1853 -17.1376 -17.1280
 -17.1087 -17.0922 -17.0857 -17.0619 -17.0383 -17.0130 -16.9729 -16.9474
 -16.9095 -16.8790 -16.8510 -16.8350 -16.7857 -16.6896 -16.6347 -16.5204
 -16.4634 -16.1711 -15.7741 -15.6837 -15.4780 -15.4162 -15.3352 -15.3306
 -15.2739 -15.1759 -15.1129 -14.9935 -14.9327 -14.9121 -14.8570 -14.7993
 -14.7267 -14.6813 -14.6222 -14.5813 -14.5503 -14.4748 -14.4026 -14.3810
 -14.3601 -14.3077  -7.1831  -7.1233  -7.0336  -6.9369  -6.8834  -6.8496
  -6.8222  -6.7645  -6.7173  -6.6061  -6.5619  -6.5352  -6.4733  -6.4448
  -6.4039  -6.3638  -6.3354  -6.3108  -6.2739  -6.2464  -6.2184  -6.1958
  -6.1356  -6.1084  -6.0845  -6.0144  -5.9831  -5.9349  -5.9073  -5.8836
  -5.8628  -5.8185  -5.7831  -5.7511  -5.6923  -5.5750  -5.5696  -5.4988
  -5.4611  -5.4171  -5.3060  -5.3005  -5.1783  -5.1698  -5.0280  -5.0012
  -4.8997  -4.8120  -4.2711  -4.2010  -4.1617  -3.9786  -3.8641  -3.8109
  -3.7691  -3.7485  -3.7056  -3.6612  -3.5806  -3.5404  -3.4504  -3.3966
  -3.3697  -3.3252  -3.2852  -3.2347  -3.2213  -3.1449  -3.1326  -3.0944
  -3.0848  -3.0659  -3.0337  -3.0226  -2.9608  -2.9157  -2.9048  -2.8476
  -2.7895  -2.7550  -2.7139  -2.6961  -2.6530  -2.6214  -2.5877  -2.5427
  -2.4966  -2.4857  -2.4717  -2.4446  -2.3795  -2.3398  -2.3289  -2.3093
  -2.2801  -2.2597  -2.2240  -2.2079  -2.1658  -2.1282  -2.1080  -2.0798
  -2.0366  -2.0063  -1.9746  -1.9023  -1.8707  -1.8262  -1.8042  -1.6939
  -1.6641  -1.6492  -1.5833  -1.5728  -1.4668  -1.4547  -1.4383  -1.4200
  -1.3788  -1.3539  -1.3200  -1.2776  -1.2527  -1.2290  -1.1807  -1.1667
  -1.1520  -1.1232  -1.0552  -1.0396  -1.0189  -1.0053  -0.9639  -0.9539
  -0.9362  -0.9044  -0.8581  -0.8388  -0.8165  -0.7951  -0.7749  -0.7419
  -0.7067  -0.7010  -0.6792  -0.6533  -0.6407  -0.6277  -0.6098  -0.5908
  -0.5533  -0.5417  -0.5311  -0.5187  -0.4986  -0.4798  -0.4627  -0.4458
  -0.4194  -0.4118  -0.3744  -0.3654  -0.3484  -0.3123  -0.2949  -0.2536
  -0.2426  -0.2183  -0.2041  -0.1941  -0.1625  -0.1405  -0.1252  -0.0756
  -0.0646  -0.0477  -0.0183   0.0025   0.0248   0.0493   0.0762   0.1128
   0.1388   0.1490   0.1838   0.1950   0.2270   0.2329   0.2639   0.2838
   0.3301   0.3665   0.3863   0.4069   0.4563   0.4733   0.5002   0.5511
   0.5932   0.6195   0.6590   0.6766   0.7448   0.7643   0.7845   0.8266
   0.8407   0.9298   0.9599   0.9959   1.0318   1.0565   1.1065   1.1390
   1.1610   1.2112   1.2412   1.2537   1.3326   1.3743   1.4073   1.4874
   3.6925
     eigenvalues at k+q:
 -37.6047 -36.8227 -36.5469 -36.3978 -36.3224 -36.1790 -36.0987 -36.0840
 -36.0752 -35.9085 -35.9020 -35.8017 -19.3446 -19.2727 -19.2099 -19.1883
 -19.1119 -19.0104 -18.9238 -18.8510 -18.7919 -18.7229 -18.6728 -18.6216
 -18.6081 -18.5563 -18.5120 -18.4649 -18.4322 -18.3977 -18.3803 -18.3445
 -18.3249 -18.3142 -18.2801 -18.2357 -18.2208 -18.1958 -18.1846 -18.1532
 -18.1365 -18.1103 -18.1013 -18.0961 -18.0613 -17.9953 -17.9522 -17.9286
 -17.8985 -17.8620 -17.8434 -17.8048 -17.8002 -17.7554 -17.7055 -17.6999
 -17.6771 -17.6662 -17.6429 -17.6189 -17.5849 -17.5741 -17.5634 -17.5264
 -17.5103 -17.4797 -17.4736 -17.4598 -17.4201 -17.3618 -17.3487 -17.3241
 -17.3009 -17.2808 -17.2287 -17.2112 -17.1978 -17.1853 -17.1376 -17.1280
 -17.1087 -17.0922 -17.0858 -17.0619 -17.0383 -17.0130 -16.9729 -16.9474
 -16.9095 -16.8790 -16.8511 -16.8350 -16.7858 -16.6896 -16.6347 -16.5204
 -16.4634 -16.1711 -15.7741 -15.6837 -15.4780 -15.4162 -15.3352 -15.3306
 -15.2739 -15.1760 -15.1129 -14.9935 -14.9327 -14.9121 -14.8570 -14.7993
 -14.7267 -14.6814 -14.6222 -14.5813 -14.5503 -14.4748 -14.4026 -14.3810
 -14.3601 -14.3078  -7.1831  -7.1233  -7.0336  -6.9369  -6.8834  -6.8496
  -6.8222  -6.7645  -6.7173  -6.6061  -6.5619  -6.5352  -6.4733  -6.4448
  -6.4039  -6.3638  -6.3354  -6.3108  -6.2739  -6.2464  -6.2184  -6.1958
  -6.1356  -6.1084  -6.0845  -6.0144  -5.9831  -5.9349  -5.9073  -5.8836
  -5.8628  -5.8185  -5.7831  -5.7511  -5.6923  -5.5750  -5.5696  -5.4988
  -5.4611  -5.4171  -5.3060  -5.3005  -5.1783  -5.1698  -5.0280  -5.0012
  -4.8997  -4.8120  -4.2711  -4.2010  -4.1617  -3.9786  -3.8641  -3.8109
  -3.7691  -3.7485  -3.7056  -3.6612  -3.5806  -3.5404  -3.4504  -3.3966
  -3.3697  -3.3252  -3.2851  -3.2347  -3.2213  -3.1449  -3.1326  -3.0944
  -3.0848  -3.0659  -3.0337  -3.0226  -2.9608  -2.9157  -2.9048  -2.8476
  -2.7895  -2.7550  -2.7139  -2.6961  -2.6530  -2.6214  -2.5877  -2.5427
  -2.4966  -2.4857  -2.4717  -2.4446  -2.3795  -2.3398  -2.3289  -2.3094
  -2.2802  -2.2597  -2.2240  -2.2079  -2.1658  -2.1282  -2.1080  -2.0798
  -2.0366  -2.0063  -1.9746  -1.9023  -1.8707  -1.8262  -1.8042  -1.6939
  -1.6641  -1.6492  -1.5833  -1.5728  -1.4668  -1.4547  -1.4383  -1.4200
  -1.3788  -1.3539  -1.3200  -1.2776  -1.2527  -1.2290  -1.1808  -1.1667
  -1.1520  -1.1232  -1.0552  -1.0396  -1.0189  -1.0053  -0.9639  -0.9539
  -0.9362  -0.9044  -0.8581  -0.8388  -0.8165  -0.7951  -0.7749  -0.7419
  -0.7067  -0.7010  -0.6792  -0.6533  -0.6407  -0.6277  -0.6098  -0.5908
  -0.5533  -0.5417  -0.5311  -0.5187  -0.4986  -0.4798  -0.4627  -0.4458
  -0.4194  -0.4118  -0.3744  -0.3654  -0.3484  -0.3124  -0.2949  -0.2536
  -0.2426  -0.2183  -0.2041  -0.1941  -0.1625  -0.1405  -0.1252  -0.0756
  -0.0646  -0.0477  -0.0183   0.0025   0.0248   0.0493   0.0762   0.1128
   0.1388   0.1490   0.1838   0.1950   0.2270   0.2329   0.2639   0.2838
   0.3301   0.3665   0.3863   0.4069   0.4563   0.4733   0.5002   0.5511
   0.5932   0.6195   0.6590   0.6766   0.7448   0.7643   0.7845   0.8265
   0.8406   0.9298   0.9599   0.9959   1.0318   1.0565   1.1065   1.1390
   1.1610   1.2111   1.2412   1.2537   1.3326   1.3742   1.4073   1.4874
   3.6925
     cgsolve_all iterations  87    anorm=    0.76E-07
PARA_AUG  1      50.6043667        -0.2356148        -0.0763407
     cgsolve_all iterations  87    anorm=    0.76E-07
PARA_AUG  2      -0.2820387        50.7992517        -0.0119428
     cgsolve_all iterations  89    anorm=    0.75E-07
PARA_AUG  3      -0.0952847        -0.0138577        50.5345791
     cgsolve_all iterations 104    anorm=    0.74E-07
     cgsolve_all iterations 104    anorm=    0.74E-07
     cgsolve_all iterations 102    anorm=    0.74E-07
     compute_u_kq: q = (    0.0406,    0.0000,    0.0000)
     Rotating WFCS
     ethr =  1.00E-14,  avg # of iterations = 42.0
     eigenvalues at k:
 -37.6047 -36.8227 -36.5469 -36.3978 -36.3224 -36.1790 -36.0987 -36.0839
 -36.0752 -35.9084 -35.9020 -35.8017 -19.3446 -19.2727 -19.2099 -19.1883
 -19.1119 -19.0104 -18.9238 -18.8510 -18.7919 -18.7229 -18.6728 -18.6216
 -18.6081 -18.5563 -18.5120 -18.4649 -18.4322 -18.3977 -18.3803 -18.3445
 -18.3249 -18.3142 -18.2801 -18.2357 -18.2208 -18.1958 -18.1846 -18.1532
 -18.1365 -18.1103 -18.1013 -18.0961 -18.0613 -17.9953 -17.9522 -17.9286
 -17.8985 -17.8620 -17.8434 -17.8048 -17.8002 -17.7554 -17.7055 -17.6999
 -17.6771 -17.6662 -17.6429 -17.6189 -17.5849 -17.5741 -17.5634 -17.5264
 -17.5103 -17.4797 -17.4736 -17.4598 -17.4201 -17.3618 -17.3487 -17.3241
 -17.3009 -17.2808 -17.2287 -17.2112 -17.1978 -17.1853 -17.1376 -17.1280
 -17.1087 -17.0922 -17.0857 -17.0619 -17.0383 -17.0130 -16.9729 -16.9474
 -16.9095 -16.8790 -16.8510 -16.8350 -16.7857 -16.6896 -16.6347 -16.5204
 -16.4634 -16.1711 -15.7741 -15.6837 -15.4780 -15.4162 -15.3352 -15.3306
 -15.2739 -15.1759 -15.1129 -14.9935 -14.9327 -14.9121 -14.8570 -14.7993
 -14.7267 -14.6813 -14.6222 -14.5813 -14.5503 -14.4748 -14.4026 -14.3810
 -14.3601 -14.3077  -7.1831  -7.1233  -7.0336  -6.9369  -6.8834  -6.8496
  -6.8222  -6.7645  -6.7173  -6.6061  -6.5619  -6.5352  -6.4733  -6.4448
  -6.4039  -6.3638  -6.3354  -6.3108  -6.2739  -6.2464  -6.2184  -6.1958
  -6.1356  -6.1084  -6.0845  -6.0144  -5.9831  -5.9349  -5.9073  -5.8836
  -5.8628  -5.8185  -5.7831  -5.7511  -5.6923  -5.5750  -5.5696  -5.4988
  -5.4611  -5.4171  -5.3060  -5.3005  -5.1783  -5.1698  -5.0280  -5.0012
  -4.8997  -4.8120  -4.2711  -4.2010  -4.1617  -3.9786  -3.8641  -3.8109
  -3.7691  -3.7485  -3.7056  -3.6612  -3.5806  -3.5404  -3.4504  -3.3966
  -3.3697  -3.3252  -3.2852  -3.2347  -3.2213  -3.1449  -3.1326  -3.0944
  -3.0848  -3.0659  -3.0337  -3.0226  -2.9608  -2.9157  -2.9048  -2.8476
  -2.7895  -2.7550  -2.7139  -2.6961  -2.6530  -2.6214  -2.5877  -2.5427
  -2.4966  -2.4857  -2.4717  -2.4446  -2.3795  -2.3398  -2.3289  -2.3093
  -2.2801  -2.2597  -2.2240  -2.2079  -2.1658  -2.1282  -2.1080  -2.0798
  -2.0366  -2.0063  -1.9746  -1.9023  -1.8707  -1.8262  -1.8042  -1.6939
  -1.6641  -1.6492  -1.5833  -1.5728  -1.4668  -1.4547  -1.4383  -1.4200
  -1.3788  -1.3539  -1.3200  -1.2776  -1.2527  -1.2290  -1.1807  -1.1667
  -1.1520  -1.1232  -1.0552  -1.0396  -1.0189  -1.0053  -0.9639  -0.9539
  -0.9362  -0.9044  -0.8581  -0.8388  -0.8165  -0.7951  -0.7749  -0.7419
  -0.7067  -0.7010  -0.6792  -0.6533  -0.6407  -0.6277  -0.6098  -0.5908
  -0.5533  -0.5417  -0.5311  -0.5187  -0.4986  -0.4798  -0.4627  -0.4458
  -0.4194  -0.4118  -0.3744  -0.3654  -0.3484  -0.3123  -0.2949  -0.2536
  -0.2426  -0.2183  -0.2041  -0.1941  -0.1625  -0.1405  -0.1252  -0.0756
  -0.0646  -0.0477  -0.0183   0.0025   0.0248   0.0493   0.0762   0.1128
   0.1388   0.1490   0.1838   0.1950   0.2270   0.2329   0.2639   0.2838
   0.3301   0.3665   0.3863   0.4069   0.4563   0.4733   0.5002   0.5511
   0.5932   0.6195   0.6590   0.6766   0.7448   0.7643   0.7845   0.8266
   0.8407   0.9298   0.9599   0.9959   1.0318   1.0565   1.1065   1.1390
   1.1610   1.2112   1.2412   1.2537   1.3326   1.3743   1.4073   1.4874
   3.6925
     eigenvalues at k+q:
 -37.6047 -36.8227 -36.5469 -36.3978 -36.3224 -36.1791 -36.0989 -36.0838
 -36.0753 -35.9084 -35.9020 -35.8017 -19.3451 -19.2735 -19.2099 -19.1858
 -19.1147 -19.0101 -18.9240 -18.8494 -18.7919 -18.7213 -18.6739 -18.6218
 -18.6084 -18.5560 -18.5142 -18.4659 -18.4313 -18.3974 -18.3802 -18.3433
 -18.3252 -18.3133 -18.2786 -18.2356 -18.2200 -18.1956 -18.1837 -18.1538
 -18.1377 -18.1105 -18.1020 -18.0969 -18.0625 -17.9951 -17.9541 -17.9285
 -17.8988 -17.8609 -17.8410 -17.8057 -17.7991 -17.7561 -17.7087 -17.7022
 -17.6787 -17.6661 -17.6419 -17.6202 -17.5853 -17.5751 -17.5658 -17.5272
 -17.5116 -17.4811 -17.4754 -17.4622 -17.4213 -17.3618 -17.3480 -17.3230
 -17.3015 -17.2799 -17.2239 -17.2104 -17.1955 -17.1822 -17.1352 -17.1243
 -17.1075 -17.0908 -17.0834 -17.0608 -17.0378 -17.0092 -16.9699 -16.9456
 -16.9090 -16.8782 -16.8510 -16.8357 -16.7869 -16.6860 -16.6357 -16.5215
 -16.4728 -16.1662 -15.7759 -15.6934 -15.4744 -15.4158 -15.3349 -15.3306
 -15.2787 -15.1723 -15.1162 -14.9957 -14.9336 -14.9130 -14.8593 -14.8023
 -14.7297 -14.6858 -14.6170 -14.5769 -14.5513 -14.4741 -14.4087 -14.3753
 -14.3600 -14.3004  -7.1828  -7.1225  -7.0336  -6.9358  -6.8654  -6.8487
  -6.8247  -6.7650  -6.7179  -6.6072  -6.5627  -6.5377  -6.4733  -6.4437
  -6.4039  -6.3641  -6.3353  -6.3079  -6.2683  -6.2457  -6.2171  -6.1974
  -6.1325  -6.1097  -6.0851  -6.0142  -5.9823  -5.9316  -5.9065  -5.8826
  -5.8649  -5.8208  -5.7824  -5.7690  -5.6951  -5.5785  -5.5685  -5.5026
  -5.4602  -5.4203  -5.3030  -5.2971  -5.1805  -5.1689  -5.0261  -5.0057
  -4.9001  -4.8227  -4.2694  -4.2015  -4.1439  -3.9772  -3.8625  -3.8129
  -3.7703  -3.7527  -3.7000  -3.6614  -3.5816  -3.5450  -3.4472  -3.3981
  -3.3689  -3.3237  -3.2844  -3.2484  -3.2242  -3.1517  -3.1373  -3.0949
  -3.0830  -3.0709  -3.0300  -3.0187  -2.9608  -2.9151  -2.9043  -2.8500
  -2.7921  -2.7596  -2.7130  -2.6957  -2.6487  -2.6152  -2.5839  -2.5420
  -2.5020  -2.4889  -2.4753  -2.4463  -2.3766  -2.3387  -2.3233  -2.3079
  -2.2750  -2.2602  -2.2241  -2.2070  -2.1643  -2.1302  -2.1049  -2.0854
  -2.0337  -2.0046  -1.9717  -1.9034  -1.8712  -1.8269  -1.8097  -1.6944
  -1.6631  -1.6489  -1.5851  -1.5674  -1.4660  -1.4598  -1.4385  -1.4207
  -1.3785  -1.3513  -1.3206  -1.2806  -1.2529  -1.2269  -1.1823  -1.1680
  -1.1536  -1.1233  -1.0555  -1.0365  -1.0186  -1.0038  -0.9665  -0.9528
  -0.9357  -0.9028  -0.8585  -0.8450  -0.8145  -0.7918  -0.7757  -0.7414
  -0.7070  -0.7012  -0.6811  -0.6555  -0.6436  -0.6285  -0.6119  -0.5888
  -0.5544  -0.5427  -0.5303  -0.5179  -0.5004  -0.4816  -0.4621  -0.4461
  -0.4166  -0.4126  -0.3760  -0.3645  -0.3460  -0.3078  -0.2942  -0.2539
  -0.2409  -0.2190  -0.2042  -0.1952  -0.1628  -0.1376  -0.1282  -0.0765
  -0.0628  -0.0481  -0.0136   0.0040   0.0240   0.0514   0.0794   0.1110
   0.1392   0.1501   0.1839   0.1977   0.2263   0.2312   0.2651   0.2833
   0.3318   0.3689   0.3910   0.4103   0.4598   0.4757   0.5069   0.5493
   0.5947   0.6219   0.6631   0.6800   0.7434   0.7680   0.7899   0.8238
   0.8424   0.9289   0.9623   0.9993   1.0287   1.0537   1.1012   1.1382
   1.1603   1.2086   1.2400   1.2483   1.3259   1.3704   1.4108   1.4857
   3.6898
     cgsolve_all iterations 104    anorm=    0.75E-07
     cgsolve_all iterations 106    anorm=    0.74E-07
     cgsolve_all iterations 104    anorm=    0.74E-07
     compute_u_kq: q = (   -0.0406,    0.0000,    0.0000)
     Rotating WFCS
     ethr =  1.00E-14,  avg # of iterations = 40.0
     eigenvalues at k:
 -37.6047 -36.8227 -36.5469 -36.3978 -36.3224 -36.1790 -36.0987 -36.0839
 -36.0752 -35.9084 -35.9020 -35.8017 -19.3446 -19.2727 -19.2099 -19.1883
 -19.1119 -19.0104 -18.9238 -18.8510 -18.7919 -18.7229 -18.6728 -18.6216
 -18.6081 -18.5563 -18.5120 -18.4649 -18.4322 -18.3977 -18.3803 -18.3445
 -18.3249 -18.3142 -18.2801 -18.2357 -18.2208 -18.1958 -18.1846 -18.1532
 -18.1365 -18.1103 -18.1013 -18.0961 -18.0613 -17.9953 -17.9522 -17.9286
 -17.8985 -17.8620 -17.8434 -17.8048 -17.8002 -17.7554 -17.7055 -17.6999
 -17.6771 -17.6662 -17.6429 -17.6189 -17.5849 -17.5741 -17.5634 -17.5264
 -17.5103 -17.4797 -17.4736 -17.4598 -17.4201 -17.3618 -17.3487 -17.3241
 -17.3009 -17.2808 -17.2287 -17.2112 -17.1978 -17.1853 -17.1376 -17.1280
 -17.1087 -17.0922 -17.0857 -17.0619 -17.0383 -17.0130 -16.9729 -16.9474
 -16.9095 -16.8790 -16.8510 -16.8350 -16.7857 -16.6896 -16.6347 -16.5204
 -16.4634 -16.1711 -15.7741 -15.6837 -15.4780 -15.4162 -15.3352 -15.3306
 -15.2739 -15.1759 -15.1129 -14.9935 -14.9327 -14.9121 -14.8570 -14.7993
 -14.7267 -14.6813 -14.6222 -14.5813 -14.5503 -14.4748 -14.4026 -14.3810
 -14.3601 -14.3077  -7.1831  -7.1233  -7.0336  -6.9369  -6.8834  -6.8496
  -6.8222  -6.7645  -6.7173  -6.6061  -6.5619  -6.5352  -6.4733  -6.4448
  -6.4039  -6.3638  -6.3354  -6.3108  -6.2739  -6.2464  -6.2184  -6.1958
  -6.1356  -6.1084  -6.0845  -6.0144  -5.9831  -5.9349  -5.9073  -5.8836
  -5.8628  -5.8185  -5.7831  -5.7511  -5.6923  -5.5750  -5.5696  -5.4988
  -5.4611  -5.4171  -5.3060  -5.3005  -5.1783  -5.1698  -5.0280  -5.0012
  -4.8997  -4.8120  -4.2711  -4.2010  -4.1617  -3.9786  -3.8641  -3.8109
  -3.7691  -3.7485  -3.7056  -3.6612  -3.5806  -3.5404  -3.4504  -3.3966
  -3.3697  -3.3252  -3.2852  -3.2347  -3.2213  -3.1449  -3.1326  -3.0944
  -3.0848  -3.0659  -3.0337  -3.0226  -2.9608  -2.9157  -2.9048  -2.8476
  -2.7895  -2.7550  -2.7139  -2.6961  -2.6530  -2.6214  -2.5877  -2.5427
  -2.4966  -2.4857  -2.4717  -2.4446  -2.3795  -2.3398  -2.3289  -2.3093
  -2.2801  -2.2597  -2.2240  -2.2079  -2.1658  -2.1282  -2.1080  -2.0798
  -2.0366  -2.0063  -1.9746  -1.9023  -1.8707  -1.8262  -1.8042  -1.6939
  -1.6641  -1.6492  -1.5833  -1.5728  -1.4668  -1.4547  -1.4383  -1.4200
  -1.3788  -1.3539  -1.3200  -1.2776  -1.2527  -1.2290  -1.1807  -1.1667
  -1.1520  -1.1232  -1.0552  -1.0396  -1.0189  -1.0053  -0.9639  -0.9539
  -0.9362  -0.9044  -0.8581  -0.8388  -0.8165  -0.7951  -0.7749  -0.7419
  -0.7067  -0.7010  -0.6792  -0.6533  -0.6407  -0.6277  -0.6098  -0.5908
  -0.5533  -0.5417  -0.5311  -0.5187  -0.4986  -0.4798  -0.4627  -0.4458
  -0.4194  -0.4118  -0.3744  -0.3654  -0.3484  -0.3123  -0.2949  -0.2536
  -0.2426  -0.2183  -0.2041  -0.1941  -0.1625  -0.1405  -0.1252  -0.0756
  -0.0646  -0.0477  -0.0183   0.0025   0.0248   0.0493   0.0762   0.1128
   0.1388   0.1490   0.1838   0.1950   0.2270   0.2329   0.2639   0.2838
   0.3301   0.3665   0.3863   0.4069   0.4563   0.4733   0.5002   0.5511
   0.5932   0.6195   0.6590   0.6766   0.7448   0.7643   0.7845   0.8266
   0.8407   0.9298   0.9599   0.9959   1.0318   1.0565   1.1065   1.1390
   1.1610   1.2112   1.2412   1.2537   1.3326   1.3743   1.4073   1.4874
   3.6925
     eigenvalues at k+q:
 -37.6047 -36.8227 -36.5469 -36.3978 -36.3224 -36.1790 -36.0986 -36.0841
 -36.0752 -35.9085 -35.9020 -35.8017 -19.3438 -19.2722 -19.2100 -19.1905
 -19.1090 -19.0108 -18.9237 -18.8527 -18.7917 -18.7244 -18.6719 -18.6219
 -18.6074 -18.5565 -18.5099 -18.4640 -18.4335 -18.3976 -18.3803 -18.3457
 -18.3245 -18.3148 -18.2814 -18.2358 -18.2216 -18.1961 -18.1853 -18.1526
 -18.1353 -18.1101 -18.1006 -18.0948 -18.0602 -17.9956 -17.9503 -17.9286
 -17.8988 -17.8637 -17.8447 -17.8043 -17.8009 -17.7549 -17.7025 -17.6976
 -17.6754 -17.6660 -17.6438 -17.6178 -17.5853 -17.5736 -17.5600 -17.5254
 -17.5092 -17.4783 -17.4714 -17.4572 -17.4186 -17.3620 -17.3495 -17.3251
 -17.3004 -17.2816 -17.2341 -17.2121 -17.2000 -17.1880 -17.1400 -17.1321
 -17.1098 -17.0939 -17.0878 -17.0628 -17.0390 -17.0167 -16.9758 -16.9494
 -16.9096 -16.8796 -16.8511 -16.8343 -16.7848 -16.6932 -16.6336 -16.5196
 -16.4539 -16.1759 -15.7724 -15.6742 -15.4816 -15.4165 -15.3354 -15.3306
 -15.2694 -15.1792 -15.1097 -14.9914 -14.9317 -14.9109 -14.8542 -14.7958
 -14.7238 -14.6771 -14.6275 -14.5871 -14.5490 -14.4752 -14.4009 -14.3851
 -14.3593 -14.3137  -7.1835  -7.1240  -7.0336  -6.9379  -6.9007  -6.8506
  -6.8195  -6.7639  -6.7169  -6.6050  -6.5609  -6.5326  -6.4733  -6.4458
  -6.4040  -6.3634  -6.3358  -6.3135  -6.2808  -6.2469  -6.2192  -6.1939
  -6.1387  -6.1073  -6.0839  -6.0147  -5.9842  -5.9384  -5.9078  -5.8847
  -5.8605  -5.8164  -5.7838  -5.7379  -5.6854  -5.5709  -5.5702  -5.4957
  -5.4615  -5.4138  -5.3100  -5.3027  -5.1761  -5.1706  -5.0300  -4.9973
  -4.8999  -4.8005  -4.2727  -4.2006  -4.1798  -3.9804  -3.8649  -3.8085
  -3.7680  -3.7443  -3.7113  -3.6614  -3.5802  -3.5352  -3.4534  -3.3965
  -3.3696  -3.3263  -3.2856  -3.2220  -3.2182  -3.1388  -3.1285  -3.0948
  -3.0863  -3.0599  -3.0374  -3.0247  -2.9614  -2.9155  -2.9047  -2.8468
  -2.7860  -2.7516  -2.7141  -2.6964  -2.6574  -2.6266  -2.5918  -2.5438
  -2.4940  -2.4793  -2.4670  -2.4424  -2.3824  -2.3412  -2.3347  -2.3111
  -2.2853  -2.2596  -2.2243  -2.2087  -2.1674  -2.1260  -2.1106  -2.0738
  -2.0404  -2.0080  -1.9772  -1.9017  -1.8709  -1.8264  -1.7962  -1.6935
  -1.6657  -1.6495  -1.5828  -1.5767  -1.4692  -1.4495  -1.4368  -1.4190
  -1.3792  -1.3557  -1.3196  -1.2746  -1.2526  -1.2307  -1.1788  -1.1657
  -1.1503  -1.1233  -1.0552  -1.0439  -1.0189  -1.0058  -0.9615  -0.9556
  -0.9364  -0.9057  -0.8585  -0.8331  -0.8171  -0.7981  -0.7746  -0.7427
  -0.7089  -0.6997  -0.6773  -0.6510  -0.6381  -0.6261  -0.6076  -0.5923
  -0.5529  -0.5415  -0.5317  -0.5196  -0.4972  -0.4779  -0.4639  -0.4464
  -0.4230  -0.4111  -0.3735  -0.3650  -0.3502  -0.3168  -0.2952  -0.2534
  -0.2444  -0.2178  -0.2044  -0.1926  -0.1621  -0.1419  -0.1214  -0.0748
  -0.0672  -0.0467  -0.0230   0.0010   0.0242   0.0469   0.0742   0.1141
   0.1378   0.1482   0.1832   0.1923   0.2270   0.2348   0.2620   0.2844
   0.3288   0.3644   0.3816   0.4035   0.4519   0.4714   0.4941   0.5516
   0.5922   0.6173   0.6543   0.6737   0.7439   0.7584   0.7825   0.8283
   0.8403   0.9306   0.9566   0.9943   1.0342   1.0609   1.1105   1.1392
   1.1612   1.2129   1.2419   1.2591   1.3409   1.3752   1.4083   1.4905
   3.6951
     cgsolve_all iterations 102    anorm=    0.75E-07
     cgsolve_all iterations 104    anorm=    0.74E-07
     cgsolve_all iterations 102    anorm=    0.74E-07
     compute_u_kq: q = (    0.0000,    0.0406,    0.0000)
     Rotating WFCS
     ethr =  1.00E-14,  avg # of iterations = 39.0
     eigenvalues at k:
 -37.6047 -36.8227 -36.5469 -36.3978 -36.3224 -36.1790 -36.0987 -36.0839
 -36.0752 -35.9084 -35.9020 -35.8017 -19.3446 -19.2727 -19.2099 -19.1883
 -19.1119 -19.0104 -18.9238 -18.8510 -18.7919 -18.7229 -18.6728 -18.6216
 -18.6081 -18.5563 -18.5120 -18.4649 -18.4322 -18.3977 -18.3803 -18.3445
 -18.3249 -18.3142 -18.2801 -18.2357 -18.2208 -18.1958 -18.1846 -18.1532
 -18.1365 -18.1103 -18.1013 -18.0961 -18.0613 -17.9953 -17.9522 -17.9286
 -17.8985 -17.8620 -17.8434 -17.8048 -17.8002 -17.7554 -17.7055 -17.6999
 -17.6771 -17.6662 -17.6429 -17.6189 -17.5849 -17.5741 -17.5634 -17.5264
 -17.5103 -17.4797 -17.4736 -17.4598 -17.4201 -17.3618 -17.3487 -17.3241
 -17.3009 -17.2808 -17.2287 -17.2112 -17.1978 -17.1853 -17.1376 -17.1280
 -17.1087 -17.0922 -17.0857 -17.0619 -17.0383 -17.0130 -16.9729 -16.9474
 -16.9095 -16.8790 -16.8510 -16.8350 -16.7857 -16.6896 -16.6347 -16.5204
 -16.4634 -16.1711 -15.7741 -15.6837 -15.4780 -15.4162 -15.3352 -15.3306
 -15.2739 -15.1759 -15.1129 -14.9935 -14.9327 -14.9121 -14.8570 -14.7993
 -14.7267 -14.6813 -14.6222 -14.5813 -14.5503 -14.4748 -14.4026 -14.3810
 -14.3601 -14.3077  -7.1831  -7.1233  -7.0336  -6.9369  -6.8834  -6.8496
  -6.8222  -6.7645  -6.7173  -6.6061  -6.5619  -6.5352  -6.4733  -6.4448
  -6.4039  -6.3638  -6.3354  -6.3108  -6.2739  -6.2464  -6.2184  -6.1958
  -6.1356  -6.1084  -6.0845  -6.0144  -5.9831  -5.9349  -5.9073  -5.8836
  -5.8628  -5.8185  -5.7831  -5.7511  -5.6923  -5.5750  -5.5696  -5.4988
  -5.4611  -5.4171  -5.3060  -5.3005  -5.1783  -5.1698  -5.0280  -5.0012
  -4.8997  -4.8120  -4.2711  -4.2010  -4.1617  -3.9786  -3.8641  -3.8109
  -3.7691  -3.7485  -3.7056  -3.6612  -3.5806  -3.5404  -3.4504  -3.3966
  -3.3697  -3.3252  -3.2852  -3.2347  -3.2213  -3.1449  -3.1326  -3.0944
  -3.0848  -3.0659  -3.0337  -3.0226  -2.9608  -2.9157  -2.9048  -2.8476
  -2.7895  -2.7550  -2.7139  -2.6961  -2.6530  -2.6214  -2.5877  -2.5427
  -2.4966  -2.4857  -2.4717  -2.4446  -2.3795  -2.3398  -2.3289  -2.3093
  -2.2801  -2.2597  -2.2240  -2.2079  -2.1658  -2.1282  -2.1080  -2.0798
  -2.0366  -2.0063  -1.9746  -1.9023  -1.8707  -1.8262  -1.8042  -1.6939
  -1.6641  -1.6492  -1.5833  -1.5728  -1.4668  -1.4547  -1.4383  -1.4200
  -1.3788  -1.3539  -1.3200  -1.2776  -1.2527  -1.2290  -1.1807  -1.1667
  -1.1520  -1.1232  -1.0552  -1.0396  -1.0189  -1.0053  -0.9639  -0.9539
  -0.9362  -0.9044  -0.8581  -0.8388  -0.8165  -0.7951  -0.7749  -0.7419
  -0.7067  -0.7010  -0.6792  -0.6533  -0.6407  -0.6277  -0.6098  -0.5908
  -0.5533  -0.5417  -0.5311  -0.5187  -0.4986  -0.4798  -0.4627  -0.4458
  -0.4194  -0.4118  -0.3744  -0.3654  -0.3484  -0.3123  -0.2949  -0.2536
  -0.2426  -0.2183  -0.2041  -0.1941  -0.1625  -0.1405  -0.1252  -0.0756
  -0.0646  -0.0477  -0.0183   0.0025   0.0248   0.0493   0.0762   0.1128
   0.1388   0.1490   0.1838   0.1950   0.2270   0.2329   0.2639   0.2838
   0.3301   0.3665   0.3863   0.4069   0.4563   0.4733   0.5002   0.5511
   0.5932   0.6195   0.6590   0.6766   0.7448   0.7643   0.7845   0.8266
   0.8407   0.9298   0.9599   0.9959   1.0318   1.0565   1.1065   1.1390
   1.1610   1.2112   1.2412   1.2537   1.3326   1.3743   1.4073   1.4874
   3.6925
     eigenvalues at k+q:
 -37.6047 -36.8227 -36.5469 -36.3978 -36.3224 -36.1790 -36.0986 -36.0842
 -36.0752 -35.9085 -35.9020 -35.8017 -19.3434 -19.2731 -19.2093 -19.1893
 -19.1106 -19.0101 -18.9242 -18.8525 -18.7907 -18.7251 -18.6720 -18.6231
 -18.6070 -18.5548 -18.5123 -18.4660 -18.4322 -18.3960 -18.3803 -18.3437
 -18.3245 -18.3149 -18.2823 -18.2359 -18.2236 -18.1969 -18.1834 -18.1526
 -18.1362 -18.1101 -18.0988 -18.0937 -18.0607 -17.9962 -17.9508 -17.9278
 -17.9008 -17.8644 -17.8458 -17.8046 -17.7962 -17.7547 -17.7035 -17.6974
 -17.6771 -17.6653 -17.6414 -17.6175 -17.5828 -17.5753 -17.5621 -17.5249
 -17.5083 -17.4759 -17.4701 -17.4555 -17.4178 -17.3644 -17.3489 -17.3246
 -17.3022 -17.2807 -17.2332 -17.2148 -17.1993 -17.1888 -17.1433 -17.1328
 -17.1114 -17.0935 -17.0880 -17.0636 -17.0412 -17.0179 -16.9758 -16.9513
 -16.9081 -16.8798 -16.8508 -16.8350 -16.7846 -16.6949 -16.6333 -16.5187
 -16.4508 -16.1777 -15.7724 -15.6701 -15.4834 -15.4161 -15.3351 -15.3298
 -15.2751 -15.1716 -15.1070 -14.9916 -14.9318 -14.9113 -14.8505 -14.7962
 -14.7251 -14.6835 -14.6235 -14.5837 -14.5474 -14.4774 -14.4111 -14.3813
 -14.3655 -14.3069  -7.1837  -7.1241  -7.0336  -6.9385  -6.9072  -6.8493
  -6.8207  -6.7614  -6.7174  -6.6057  -6.5630  -6.5309  -6.4734  -6.4455
  -6.4035  -6.3644  -6.3336  -6.3079  -6.2822  -6.2496  -6.2228  -6.1987
  -6.1387  -6.1076  -6.0842  -6.0191  -5.9844  -5.9291  -5.9065  -5.8855
  -5.8628  -5.8163  -5.7853  -5.7337  -5.6803  -5.5680  -5.5671  -5.5025
  -5.4584  -5.4197  -5.3089  -5.2926  -5.1774  -5.1717  -5.0307  -5.0013
  -4.9011  -4.7932  -4.2725  -4.2002  -4.1873  -3.9856  -3.8615  -3.8079
  -3.7658  -3.7465  -3.7109  -3.6579  -3.5802  -3.5360  -3.4497  -3.3987
  -3.3671  -3.3263  -3.2853  -3.2291  -3.2217  -3.1421  -3.1310  -3.0927
  -3.0820  -3.0653  -3.0294  -3.0197  -2.9564  -2.9140  -2.9044  -2.8428
  -2.7889  -2.7538  -2.7152  -2.6929  -2.6568  -2.6295  -2.5898  -2.5398
  -2.4970  -2.4790  -2.4694  -2.4433  -2.3831  -2.3427  -2.3330  -2.3106
  -2.2830  -2.2595  -2.2270  -2.2091  -2.1670  -2.1286  -2.1092  -2.0811
  -2.0403  -2.0073  -1.9782  -1.9027  -1.8689  -1.8257  -1.7988  -1.6926
  -1.6659  -1.6457  -1.5815  -1.5743  -1.4665  -1.4546  -1.4359  -1.4163
  -1.3782  -1.3543  -1.3180  -1.2775  -1.2539  -1.2280  -1.1785  -1.1676
  -1.1534  -1.1229  -1.0584  -1.0443  -1.0186  -1.0037  -0.9602  -0.9565
  -0.9358  -0.9054  -0.8560  -0.8332  -0.8180  -0.7941  -0.7813  -0.7448
  -0.7083  -0.6985  -0.6748  -0.6529  -0.6388  -0.6270  -0.6103  -0.5885
  -0.5537  -0.5430  -0.5285  -0.5199  -0.4988  -0.4820  -0.4623  -0.4484
  -0.4204  -0.4102  -0.3761  -0.3647  -0.3468  -0.3139  -0.2956  -0.2530
  -0.2424  -0.2197  -0.2051  -0.1895  -0.1627  -0.1391  -0.1265  -0.0766
  -0.0650  -0.0463  -0.0206   0.0007   0.0201   0.0433   0.0770   0.1080
   0.1389   0.1480   0.1822   0.1968   0.2276   0.2328   0.2663   0.2807
   0.3279   0.3638   0.3826   0.4010   0.4548   0.4645   0.4968   0.5475
   0.5909   0.6198   0.6499   0.6754   0.7402   0.7598   0.7799   0.8231
   0.8391   0.9311   0.9628   0.9981   1.0339   1.0609   1.1105   1.1402
   1.1657   1.2130   1.2441   1.2600   1.3307   1.3748   1.4121   1.4940
   3.6958
     cgsolve_all iterations 102    anorm=    0.74E-07
     cgsolve_all iterations 102    anorm=    0.75E-07
     cgsolve_all iterations 102    anorm=    0.74E-07
     compute_u_kq: q = (    0.0000,   -0.0406,    0.0000)
     Rotating WFCS
     ethr =  1.00E-14,  avg # of iterations = 40.0
     eigenvalues at k:
 -37.6047 -36.8227 -36.5469 -36.3978 -36.3224 -36.1790 -36.0987 -36.0839
 -36.0752 -35.9084 -35.9020 -35.8017 -19.3446 -19.2727 -19.2099 -19.1883
 -19.1119 -19.0104 -18.9238 -18.8510 -18.7919 -18.7229 -18.6728 -18.6216
 -18.6081 -18.5563 -18.5120 -18.4649 -18.4322 -18.3977 -18.3803 -18.3445
 -18.3249 -18.3142 -18.2801 -18.2357 -18.2208 -18.1958 -18.1846 -18.1532
 -18.1365 -18.1103 -18.1013 -18.0961 -18.0613 -17.9953 -17.9522 -17.9286
 -17.8985 -17.8620 -17.8434 -17.8048 -17.8002 -17.7554 -17.7055 -17.6999
 -17.6771 -17.6662 -17.6429 -17.6189 -17.5849 -17.5741 -17.5634 -17.5264
 -17.5103 -17.4797 -17.4736 -17.4598 -17.4201 -17.3618 -17.3487 -17.3241
 -17.3009 -17.2808 -17.2287 -17.2112 -17.1978 -17.1853 -17.1376 -17.1280
 -17.1087 -17.0922 -17.0857 -17.0619 -17.0383 -17.0130 -16.9729 -16.9474
 -16.9095 -16.8790 -16.8510 -16.8350 -16.7857 -16.6896 -16.6347 -16.5204
 -16.4634 -16.1711 -15.7741 -15.6837 -15.4780 -15.4162 -15.3352 -15.3306
 -15.2739 -15.1759 -15.1129 -14.9935 -14.9327 -14.9121 -14.8570 -14.7993
 -14.7267 -14.6813 -14.6222 -14.5813 -14.5503 -14.4748 -14.4026 -14.3810
 -14.3601 -14.3077  -7.1831  -7.1233  -7.0336  -6.9369  -6.8834  -6.8496
  -6.8222  -6.7645  -6.7173  -6.6061  -6.5619  -6.5352  -6.4733  -6.4448
  -6.4039  -6.3638  -6.3354  -6.3108  -6.2739  -6.2464  -6.2184  -6.1958
  -6.1356  -6.1084  -6.0845  -6.0144  -5.9831  -5.9349  -5.9073  -5.8836
  -5.8628  -5.8185  -5.7831  -5.7511  -5.6923  -5.5750  -5.5696  -5.4988
  -5.4611  -5.4171  -5.3060  -5.3005  -5.1783  -5.1698  -5.0280  -5.0012
  -4.8997  -4.8120  -4.2711  -4.2010  -4.1617  -3.9786  -3.8641  -3.8109
  -3.7691  -3.7485  -3.7056  -3.6612  -3.5806  -3.5404  -3.4504  -3.3966
  -3.3697  -3.3252  -3.2852  -3.2347  -3.2213  -3.1449  -3.1326  -3.0944
  -3.0848  -3.0659  -3.0337  -3.0226  -2.9608  -2.9157  -2.9048  -2.8476
  -2.7895  -2.7550  -2.7139  -2.6961  -2.6530  -2.6214  -2.5877  -2.5427
  -2.4966  -2.4857  -2.4717  -2.4446  -2.3795  -2.3398  -2.3289  -2.3093
  -2.2801  -2.2597  -2.2240  -2.2079  -2.1658  -2.1282  -2.1080  -2.0798
  -2.0366  -2.0063  -1.9746  -1.9023  -1.8707  -1.8262  -1.8042  -1.6939
  -1.6641  -1.6492  -1.5833  -1.5728  -1.4668  -1.4547  -1.4383  -1.4200
  -1.3788  -1.3539  -1.3200  -1.2776  -1.2527  -1.2290  -1.1807  -1.1667
  -1.1520  -1.1232  -1.0552  -1.0396  -1.0189  -1.0053  -0.9639  -0.9539
  -0.9362  -0.9044  -0.8581  -0.8388  -0.8165  -0.7951  -0.7749  -0.7419
  -0.7067  -0.7010  -0.6792  -0.6533  -0.6407  -0.6277  -0.6098  -0.5908
  -0.5533  -0.5417  -0.5311  -0.5187  -0.4986  -0.4798  -0.4627  -0.4458
  -0.4194  -0.4118  -0.3744  -0.3654  -0.3484  -0.3123  -0.2949  -0.2536
  -0.2426  -0.2183  -0.2041  -0.1941  -0.1625  -0.1405  -0.1252  -0.0756
  -0.0646  -0.0477  -0.0183   0.0025   0.0248   0.0493   0.0762   0.1128
   0.1388   0.1490   0.1838   0.1950   0.2270   0.2329   0.2639   0.2838
   0.3301   0.3665   0.3863   0.4069   0.4563   0.4733   0.5002   0.5511
   0.5932   0.6195   0.6590   0.6766   0.7448   0.7643   0.7845   0.8266
   0.8407   0.9298   0.9599   0.9959   1.0318   1.0565   1.1065   1.1390
   1.1610   1.2112   1.2412   1.2537   1.3326   1.3743   1.4073   1.4874
   3.6925
     eigenvalues at k+q:
 -37.6047 -36.8227 -36.5469 -36.3978 -36.3224 -36.1791 -36.0989 -36.0838
 -36.0753 -35.9084 -35.9020 -35.8017 -19.3457 -19.2725 -19.2104 -19.1872
 -19.1130 -19.0108 -18.9235 -18.8496 -18.7928 -18.7209 -18.6734 -18.6206
 -18.6088 -18.5579 -18.5119 -18.4638 -18.4325 -18.3991 -18.3801 -18.3450
 -18.3253 -18.3136 -18.2777 -18.2353 -18.2181 -18.1947 -18.1859 -18.1538
 -18.1370 -18.1106 -18.1035 -18.0983 -18.0619 -17.9946 -17.9532 -17.9292
 -17.8962 -17.8602 -17.8403 -17.8057 -17.8038 -17.7564 -17.7077 -17.7024
 -17.6768 -17.6669 -17.6443 -17.6204 -17.5870 -17.5731 -17.5647 -17.5281
 -17.5123 -17.4838 -17.4764 -17.4638 -17.4221 -17.3599 -17.3480 -17.3238
 -17.3001 -17.2806 -17.2253 -17.2070 -17.1958 -17.1817 -17.1321 -17.1234
 -17.1064 -17.0909 -17.0831 -17.0603 -17.0358 -17.0077 -16.9699 -16.9434
 -16.9105 -16.8780 -16.8513 -16.8349 -16.7871 -16.6843 -16.6363 -16.5228
 -16.4757 -16.1641 -15.7758 -15.6975 -15.4725 -15.4163 -15.3355 -15.3312
 -15.2730 -15.1804 -15.1185 -14.9955 -14.9336 -14.9128 -14.8632 -14.8023
 -14.7290 -14.6789 -14.6209 -14.5792 -14.5529 -14.4722 -14.3973 -14.3797
 -14.3537 -14.3081  -7.1825  -7.1224  -7.0336  -6.9352  -6.8581  -6.8499
  -6.8235  -6.7674  -6.7174  -6.6064  -6.5617  -6.5388  -6.4730  -6.4440
  -6.4045  -6.3630  -6.3374  -6.3129  -6.2678  -6.2429  -6.2135  -6.1918
  -6.1327  -6.1092  -6.0844  -6.0104  -5.9824  -5.9423  -5.9069  -5.8817
  -5.8622  -5.8214  -5.7821  -5.7762  -5.6953  -5.5813  -5.5721  -5.4951
  -5.4634  -5.4144  -5.3122  -5.2997  -5.1784  -5.1679  -5.0255  -5.0015
  -4.8990  -4.8302  -4.2696  -4.2019  -4.1367  -3.9712  -3.8672  -3.8136
  -3.7724  -3.7500  -3.7005  -3.6651  -3.5811  -3.5444  -3.4509  -3.3955
  -3.3720  -3.3241  -3.2844  -3.2404  -3.2202  -3.1490  -3.1350  -3.0964
  -3.0882  -3.0655  -3.0369  -3.0245  -2.9651  -2.9174  -2.9052  -2.8526
  -2.7895  -2.7577  -2.7126  -2.6999  -2.6489  -2.6136  -2.5853  -2.5453
  -2.5027  -2.4880  -2.4722  -2.4438  -2.3758  -2.3391  -2.3255  -2.3069
  -2.2780  -2.2599  -2.2219  -2.2051  -2.1653  -2.1267  -2.1070  -2.0784
  -2.0333  -2.0051  -1.9704  -1.9024  -1.8733  -1.8282  -1.8073  -1.6949
  -1.6629  -1.6526  -1.5856  -1.5714  -1.4679  -1.4542  -1.4424  -1.4216
  -1.3789  -1.3531  -1.3219  -1.2774  -1.2523  -1.2292  -1.1824  -1.1656
  -1.1504  -1.1236  -1.0525  -1.0361  -1.0187  -1.0069  -0.9673  -0.9513
  -0.9365  -0.9028  -0.8604  -0.8446  -0.8147  -0.7976  -0.7701  -0.7384
  -0.7064  -0.7011  -0.6828  -0.6541  -0.6423  -0.6285  -0.6099  -0.5936
  -0.5536  -0.5417  -0.5322  -0.5171  -0.4984  -0.4777  -0.4633  -0.4440
  -0.4186  -0.4126  -0.3751  -0.3636  -0.3496  -0.3111  -0.2936  -0.2554
  -0.2423  -0.2176  -0.2048  -0.1960  -0.1627  -0.1414  -0.1231  -0.0748
  -0.0639  -0.0489  -0.0176   0.0046   0.0302   0.0552   0.0752   0.1179
   0.1372   0.1514   0.1845   0.1937   0.2267   0.2328   0.2610   0.2868
   0.3327   0.3679   0.3903   0.4126   0.4570   0.4828   0.5038   0.5546
   0.5946   0.6193   0.6658   0.6812   0.7489   0.7689   0.7883   0.8305
   0.8435   0.9279   0.9568   0.9944   1.0281   1.0543   1.1022   1.1376
   1.1556   1.2087   1.2385   1.2471   1.3336   1.3735   1.4044   1.4817
   3.6891
     cgsolve_all iterations 104    anorm=    0.74E-07
     cgsolve_all iterations 106    anorm=    0.75E-07
     cgsolve_all iterations 104    anorm=    0.74E-07
     compute_u_kq: q = (    0.0000,    0.0000,    0.0406)
     Rotating WFCS
     ethr =  1.00E-14,  avg # of iterations = 44.0
     eigenvalues at k:
 -37.6047 -36.8227 -36.5469 -36.3978 -36.3224 -36.1790 -36.0987 -36.0839
 -36.0752 -35.9084 -35.9020 -35.8017 -19.3446 -19.2727 -19.2099 -19.1883
 -19.1119 -19.0104 -18.9238 -18.8510 -18.7919 -18.7229 -18.6728 -18.6216
 -18.6081 -18.5563 -18.5120 -18.4649 -18.4322 -18.3977 -18.3803 -18.3445
 -18.3249 -18.3142 -18.2801 -18.2357 -18.2208 -18.1958 -18.1846 -18.1532
 -18.1365 -18.1103 -18.1013 -18.0961 -18.0613 -17.9953 -17.9522 -17.9286
 -17.8985 -17.8620 -17.8434 -17.8048 -17.8002 -17.7554 -17.7055 -17.6999
 -17.6771 -17.6662 -17.6429 -17.6189 -17.5849 -17.5741 -17.5634 -17.5264
 -17.5103 -17.4797 -17.4736 -17.4598 -17.4201 -17.3618 -17.3487 -17.3241
 -17.3009 -17.2808 -17.2287 -17.2112 -17.1978 -17.1853 -17.1376 -17.1280
 -17.1087 -17.0922 -17.0857 -17.0619 -17.0383 -17.0130 -16.9729 -16.9474
 -16.9095 -16.8790 -16.8510 -16.8350 -16.7857 -16.6896 -16.6347 -16.5204
 -16.4634 -16.1711 -15.7741 -15.6837 -15.4780 -15.4162 -15.3352 -15.3306
 -15.2739 -15.1759 -15.1129 -14.9935 -14.9327 -14.9121 -14.8570 -14.7993
 -14.7267 -14.6813 -14.6222 -14.5813 -14.5503 -14.4748 -14.4026 -14.3810
 -14.3601 -14.3077  -7.1831  -7.1233  -7.0336  -6.9369  -6.8834  -6.8496
  -6.8222  -6.7645  -6.7173  -6.6061  -6.5619  -6.5352  -6.4733  -6.4448
  -6.4039  -6.3638  -6.3354  -6.3108  -6.2739  -6.2464  -6.2184  -6.1958
  -6.1356  -6.1084  -6.0845  -6.0144  -5.9831  -5.9349  -5.9073  -5.8836
  -5.8628  -5.8185  -5.7831  -5.7511  -5.6923  -5.5750  -5.5696  -5.4988
  -5.4611  -5.4171  -5.3060  -5.3005  -5.1783  -5.1698  -5.0280  -5.0012
  -4.8997  -4.8120  -4.2711  -4.2010  -4.1617  -3.9786  -3.8641  -3.8109
  -3.7691  -3.7485  -3.7056  -3.6612  -3.5806  -3.5404  -3.4504  -3.3966
  -3.3697  -3.3252  -3.2852  -3.2347  -3.2213  -3.1449  -3.1326  -3.0944
  -3.0848  -3.0659  -3.0337  -3.0226  -2.9608  -2.9157  -2.9048  -2.8476
  -2.7895  -2.7550  -2.7139  -2.6961  -2.6530  -2.6214  -2.5877  -2.5427
  -2.4966  -2.4857  -2.4717  -2.4446  -2.3795  -2.3398  -2.3289  -2.3093
  -2.2801  -2.2597  -2.2240  -2.2079  -2.1658  -2.1282  -2.1080  -2.0798
  -2.0366  -2.0063  -1.9746  -1.9023  -1.8707  -1.8262  -1.8042  -1.6939
  -1.6641  -1.6492  -1.5833  -1.5728  -1.4668  -1.4547  -1.4383  -1.4200
  -1.3788  -1.3539  -1.3200  -1.2776  -1.2527  -1.2290  -1.1807  -1.1667
  -1.1520  -1.1232  -1.0552  -1.0396  -1.0189  -1.0053  -0.9639  -0.9539
  -0.9362  -0.9044  -0.8581  -0.8388  -0.8165  -0.7951  -0.7749  -0.7419
  -0.7067  -0.7010  -0.6792  -0.6533  -0.6407  -0.6277  -0.6098  -0.5908
  -0.5533  -0.5417  -0.5311  -0.5187  -0.4986  -0.4798  -0.4627  -0.4458
  -0.4194  -0.4118  -0.3744  -0.3654  -0.3484  -0.3123  -0.2949  -0.2536
  -0.2426  -0.2183  -0.2041  -0.1941  -0.1625  -0.1405  -0.1252  -0.0756
  -0.0646  -0.0477  -0.0183   0.0025   0.0248   0.0493   0.0762   0.1128
   0.1388   0.1490   0.1838   0.1950   0.2270   0.2329   0.2639   0.2838
   0.3301   0.3665   0.3863   0.4069   0.4563   0.4733   0.5002   0.5511
   0.5932   0.6195   0.6590   0.6766   0.7448   0.7643   0.7845   0.8266
   0.8407   0.9298   0.9599   0.9959   1.0318   1.0565   1.1065   1.1390
   1.1610   1.2112   1.2412   1.2537   1.3326   1.3743   1.4073   1.4874
   3.6925
     eigenvalues at k+q:
 -37.6047 -36.8227 -36.5469 -36.3978 -36.3224 -36.1790 -36.0987 -36.0840
 -36.0752 -35.9085 -35.9020 -35.8017 -19.3446 -19.2727 -19.2099 -19.1883
 -19.1119 -19.0104 -18.9238 -18.8510 -18.7919 -18.7229 -18.6728 -18.6216
 -18.6081 -18.5563 -18.5120 -18.4649 -18.4322 -18.3977 -18.3802 -18.3444
 -18.3250 -18.3143 -18.2799 -18.2357 -18.2210 -18.1957 -18.1845 -18.1533
 -18.1366 -18.1102 -18.1021 -18.0952 -18.0612 -17.9956 -17.9516 -17.9290
 -17.8985 -17.8619 -17.8433 -17.8049 -17.8002 -17.7554 -17.7055 -17.6999
 -17.6771 -17.6662 -17.6429 -17.6189 -17.5850 -17.5741 -17.5634 -17.5264
 -17.5103 -17.4798 -17.4736 -17.4599 -17.4201 -17.3618 -17.3487 -17.3241
 -17.3009 -17.2808 -17.2287 -17.2112 -17.1978 -17.1853 -17.1375 -17.1280
 -17.1087 -17.0922 -17.0858 -17.0619 -17.0383 -17.0130 -16.9729 -16.9474
 -16.9095 -16.8790 -16.8511 -16.8350 -16.7858 -16.6896 -16.6347 -16.5205
 -16.4634 -16.1711 -15.7741 -15.6837 -15.4780 -15.4162 -15.3352 -15.3306
 -15.2739 -15.1760 -15.1130 -14.9935 -14.9327 -14.9121 -14.8570 -14.7993
 -14.7267 -14.6813 -14.6222 -14.5814 -14.5503 -14.4748 -14.4025 -14.3811
 -14.3600 -14.3078  -7.1831  -7.1233  -7.0336  -6.9369  -6.8834  -6.8496
  -6.8222  -6.7645  -6.7173  -6.6061  -6.5619  -6.5352  -6.4733  -6.4448
  -6.4039  -6.3638  -6.3354  -6.3108  -6.2739  -6.2464  -6.2187  -6.1955
  -6.1356  -6.1084  -6.0845  -6.0144  -5.9831  -5.9349  -5.9074  -5.8836
  -5.8628  -5.8185  -5.7831  -5.7512  -5.6923  -5.5751  -5.5696  -5.4987
  -5.4611  -5.4171  -5.3060  -5.3006  -5.1783  -5.1697  -5.0280  -5.0012
  -4.8997  -4.8121  -4.2711  -4.2010  -4.1616  -3.9786  -3.8642  -3.8109
  -3.7691  -3.7484  -3.7055  -3.6611  -3.5807  -3.5408  -3.4496  -3.3969
  -3.3697  -3.3255  -3.2851  -3.2346  -3.2211  -3.1440  -3.1335  -3.0945
  -3.0846  -3.0665  -3.0329  -3.0231  -2.9606  -2.9148  -2.9059  -2.8478
  -2.7895  -2.7558  -2.7136  -2.6956  -2.6519  -2.6223  -2.5873  -2.5426
  -2.4978  -2.4853  -2.4718  -2.4450  -2.3807  -2.3377  -2.3270  -2.3087
  -2.2846  -2.2594  -2.2221  -2.2071  -2.1672  -2.1290  -2.1058  -2.0821
  -2.0350  -2.0067  -1.9753  -1.9018  -1.8706  -1.8269  -1.8038  -1.6938
  -1.6636  -1.6497  -1.5834  -1.5728  -1.4666  -1.4547  -1.4384  -1.4202
  -1.3784  -1.3541  -1.3200  -1.2775  -1.2527  -1.2290  -1.1806  -1.1666
  -1.1523  -1.1229  -1.0553  -1.0393  -1.0192  -1.0053  -0.9643  -0.9540
  -0.9360  -0.9041  -0.8580  -0.8390  -0.8169  -0.7949  -0.7748  -0.7415
  -0.7060  -0.7012  -0.6801  -0.6534  -0.6403  -0.6279  -0.6093  -0.5909
  -0.5547  -0.5398  -0.5310  -0.5198  -0.4989  -0.4797  -0.4623  -0.4457
  -0.4198  -0.4118  -0.3746  -0.3650  -0.3479  -0.3127  -0.2949  -0.2537
  -0.2426  -0.2180  -0.2042  -0.1942  -0.1626  -0.1405  -0.1252  -0.0755
  -0.0647  -0.0477  -0.0183   0.0025   0.0248   0.0493   0.0762   0.1129
   0.1388   0.1490   0.1838   0.1950   0.2270   0.2329   0.2638   0.2838
   0.3301   0.3665   0.3863   0.4069   0.4563   0.4734   0.5001   0.5511
   0.5932   0.6194   0.6591   0.6766   0.7449   0.7643   0.7845   0.8266
   0.8406   0.9298   0.9598   0.9959   1.0318   1.0565   1.1065   1.1390
   1.1609   1.2111   1.2412   1.2537   1.3326   1.3743   1.4073   1.4873
   3.6925
     cgsolve_all iterations 102    anorm=    0.74E-07
     cgsolve_all iterations 104    anorm=    0.74E-07
     cgsolve_all iterations 102    anorm=    0.75E-07
     compute_u_kq: q = (    0.0000,    0.0000,   -0.0406)
     Rotating WFCS
     ethr =  1.00E-14,  avg # of iterations = 42.0
     eigenvalues at k:
 -37.6047 -36.8227 -36.5469 -36.3978 -36.3224 -36.1790 -36.0987 -36.0839
 -36.0752 -35.9084 -35.9020 -35.8017 -19.3446 -19.2727 -19.2099 -19.1883
 -19.1119 -19.0104 -18.9238 -18.8510 -18.7919 -18.7229 -18.6728 -18.6216
 -18.6081 -18.5563 -18.5120 -18.4649 -18.4322 -18.3977 -18.3803 -18.3445
 -18.3249 -18.3142 -18.2801 -18.2357 -18.2208 -18.1958 -18.1846 -18.1532
 -18.1365 -18.1103 -18.1013 -18.0961 -18.0613 -17.9953 -17.9522 -17.9286
 -17.8985 -17.8620 -17.8434 -17.8048 -17.8002 -17.7554 -17.7055 -17.6999
 -17.6771 -17.6662 -17.6429 -17.6189 -17.5849 -17.5741 -17.5634 -17.5264
 -17.5103 -17.4797 -17.4736 -17.4598 -17.4201 -17.3618 -17.3487 -17.3241
 -17.3009 -17.2808 -17.2287 -17.2112 -17.1978 -17.1853 -17.1376 -17.1280
 -17.1087 -17.0922 -17.0857 -17.0619 -17.0383 -17.0130 -16.9729 -16.9474
 -16.9095 -16.8790 -16.8510 -16.8350 -16.7857 -16.6896 -16.6347 -16.5204
 -16.4634 -16.1711 -15.7741 -15.6837 -15.4780 -15.4162 -15.3352 -15.3306
 -15.2739 -15.1759 -15.1129 -14.9935 -14.9327 -14.9121 -14.8570 -14.7993
 -14.7267 -14.6813 -14.6222 -14.5813 -14.5503 -14.4748 -14.4026 -14.3810
 -14.3601 -14.3077  -7.1831  -7.1233  -7.0336  -6.9369  -6.8834  -6.8496
  -6.8222  -6.7645  -6.7173  -6.6061  -6.5619  -6.5352  -6.4733  -6.4448
  -6.4039  -6.3638  -6.3354  -6.3108  -6.2739  -6.2464  -6.2184  -6.1958
  -6.1356  -6.1084  -6.0845  -6.0144  -5.9831  -5.9349  -5.9073  -5.8836
  -5.8628  -5.8185  -5.7831  -5.7511  -5.6923  -5.5750  -5.5696  -5.4988
  -5.4611  -5.4171  -5.3060  -5.3005  -5.1783  -5.1698  -5.0280  -5.0012
  -4.8997  -4.8120  -4.2711  -4.2010  -4.1617  -3.9786  -3.8641  -3.8109
  -3.7691  -3.7485  -3.7056  -3.6612  -3.5806  -3.5404  -3.4504  -3.3966
  -3.3697  -3.3252  -3.2852  -3.2347  -3.2213  -3.1449  -3.1326  -3.0944
  -3.0848  -3.0659  -3.0337  -3.0226  -2.9608  -2.9157  -2.9048  -2.8476
  -2.7895  -2.7550  -2.7139  -2.6961  -2.6530  -2.6214  -2.5877  -2.5427
  -2.4966  -2.4857  -2.4717  -2.4446  -2.3795  -2.3398  -2.3289  -2.3093
  -2.2801  -2.2597  -2.2240  -2.2079  -2.1658  -2.1282  -2.1080  -2.0798
  -2.0366  -2.0063  -1.9746  -1.9023  -1.8707  -1.8262  -1.8042  -1.6939
  -1.6641  -1.6492  -1.5833  -1.5728  -1.4668  -1.4547  -1.4383  -1.4200
  -1.3788  -1.3539  -1.3200  -1.2776  -1.2527  -1.2290  -1.1807  -1.1667
  -1.1520  -1.1232  -1.0552  -1.0396  -1.0189  -1.0053  -0.9639  -0.9539
  -0.9362  -0.9044  -0.8581  -0.8388  -0.8165  -0.7951  -0.7749  -0.7419
  -0.7067  -0.7010  -0.6792  -0.6533  -0.6407  -0.6277  -0.6098  -0.5908
  -0.5533  -0.5417  -0.5311  -0.5187  -0.4986  -0.4798  -0.4627  -0.4458
  -0.4194  -0.4118  -0.3744  -0.3654  -0.3484  -0.3123  -0.2949  -0.2536
  -0.2426  -0.2183  -0.2041  -0.1941  -0.1625  -0.1405  -0.1252  -0.0756
  -0.0646  -0.0477  -0.0183   0.0025   0.0248   0.0493   0.0762   0.1128
   0.1388   0.1490   0.1838   0.1950   0.2270   0.2329   0.2639   0.2838
   0.3301   0.3665   0.3863   0.4069   0.4563   0.4733   0.5002   0.5511
   0.5932   0.6195   0.6590   0.6766   0.7448   0.7643   0.7845   0.8266
   0.8407   0.9298   0.9599   0.9959   1.0318   1.0565   1.1065   1.1390
   1.1610   1.2112   1.2412   1.2537   1.3326   1.3743   1.4073   1.4874
   3.6925
     eigenvalues at k+q:
 -37.6047 -36.8227 -36.5469 -36.3978 -36.3224 -36.1790 -36.0987 -36.0840
 -36.0752 -35.9085 -35.9020 -35.8017 -19.3445 -19.2727 -19.2099 -19.1882
 -19.1120 -19.0104 -18.9238 -18.8510 -18.7919 -18.7229 -18.6728 -18.6216
 -18.6081 -18.5563 -18.5120 -18.4650 -18.4321 -18.3976 -18.3803 -18.3445
 -18.3249 -18.3141 -18.2802 -18.2358 -18.2207 -18.1959 -18.1846 -18.1531
 -18.1363 -18.1104 -18.1005 -18.0969 -18.0615 -17.9945 -17.9534 -17.9279
 -17.8985 -17.8620 -17.8435 -17.8048 -17.8001 -17.7554 -17.7055 -17.6999
 -17.6771 -17.6662 -17.6429 -17.6189 -17.5849 -17.5742 -17.5635 -17.5264
 -17.5103 -17.4797 -17.4736 -17.4598 -17.4201 -17.3619 -17.3487 -17.3241
 -17.3009 -17.2808 -17.2287 -17.2113 -17.1978 -17.1853 -17.1376 -17.1280
 -17.1087 -17.0922 -17.0858 -17.0619 -17.0383 -17.0130 -16.9729 -16.9474
 -16.9095 -16.8790 -16.8511 -16.8350 -16.7858 -16.6896 -16.6347 -16.5204
 -16.4633 -16.1711 -15.7741 -15.6836 -15.4780 -15.4162 -15.3352 -15.3306
 -15.2740 -15.1759 -15.1129 -14.9935 -14.9327 -14.9121 -14.8569 -14.7993
 -14.7267 -14.6814 -14.6222 -14.5813 -14.5503 -14.4748 -14.4027 -14.3809
 -14.3602 -14.3077  -7.1831  -7.1233  -7.0336  -6.9369  -6.8835  -6.8496
  -6.8222  -6.7644  -6.7173  -6.6061  -6.5619  -6.5352  -6.4733  -6.4447
  -6.4039  -6.3638  -6.3354  -6.3107  -6.2739  -6.2465  -6.2183  -6.1960
  -6.1356  -6.1084  -6.0845  -6.0144  -5.9831  -5.9348  -5.9073  -5.8837
  -5.8628  -5.8185  -5.7831  -5.7510  -5.6923  -5.5750  -5.5695  -5.4989
  -5.4610  -5.4172  -5.3060  -5.3003  -5.1783  -5.1698  -5.0281  -5.0013
  -4.8997  -4.8119  -4.2711  -4.2011  -4.1617  -3.9787  -3.8640  -3.8109
  -3.7690  -3.7485  -3.7057  -3.6612  -3.5807  -3.5400  -3.4509  -3.3963
  -3.3697  -3.3250  -3.2853  -3.2352  -3.2211  -3.1456  -3.1320  -3.0943
  -3.0850  -3.0653  -3.0348  -3.0217  -2.9610  -2.9166  -2.9039  -2.8474
  -2.7894  -2.7547  -2.7141  -2.6961  -2.6544  -2.6202  -2.5886  -2.5429
  -2.4954  -2.4858  -2.4714  -2.4441  -2.3780  -2.3434  -2.3299  -2.3101
  -2.2756  -2.2601  -2.2262  -2.2085  -2.1649  -2.1270  -2.1099  -2.0777
  -2.0383  -2.0059  -1.9742  -1.9030  -1.8708  -1.8254  -1.8045  -1.6939
  -1.6646  -1.6487  -1.5831  -1.5730  -1.4669  -1.4546  -1.4384  -1.4196
  -1.3792  -1.3537  -1.3200  -1.2776  -1.2527  -1.2289  -1.1808  -1.1668
  -1.1516  -1.1235  -1.0552  -1.0401  -1.0183  -1.0054  -0.9640  -0.9534
  -0.9364  -0.9051  -0.8577  -0.8385  -0.8162  -0.7957  -0.7746  -0.7423
  -0.7072  -0.7008  -0.6786  -0.6533  -0.6411  -0.6275  -0.6101  -0.5907
  -0.5519  -0.5437  -0.5311  -0.5180  -0.4983  -0.4796  -0.4631  -0.4460
  -0.4192  -0.4117  -0.3742  -0.3658  -0.3486  -0.3121  -0.2949  -0.2536
  -0.2426  -0.2185  -0.2040  -0.1941  -0.1625  -0.1404  -0.1251  -0.0756
  -0.0646  -0.0477  -0.0182   0.0024   0.0247   0.0493   0.0762   0.1128
   0.1389   0.1490   0.1838   0.1950   0.2270   0.2329   0.2639   0.2838
   0.3301   0.3664   0.3863   0.4068   0.4563   0.4732   0.5002   0.5510
   0.5932   0.6195   0.6590   0.6766   0.7448   0.7643   0.7845   0.8265
   0.8406   0.9298   0.9599   0.9960   1.0318   1.0565   1.1065   1.1390
   1.1610   1.2111   1.2412   1.2537   1.3325   1.3742   1.4074   1.4874
   3.6925
     cgsolve_all iterations 104    anorm=    0.75E-07
     cgsolve_all iterations 104    anorm=    0.74E-07
     cgsolve_all iterations 102    anorm=    0.75E-07

     k-point #    3 of     4      pool #  1    cpu time:   34928.6
     compute_u_kq: q = (    0.0000,    0.0000,    0.0000)
     Rotating WFCS
     ethr =  1.00E-14,  avg # of iterations =  6.0
     eigenvalues at k:
 -37.6047 -36.8227 -36.5469 -36.3978 -36.3224 -36.1790 -36.0987 -36.0839
 -36.0752 -35.9084 -35.9020 -35.8017 -19.3273 -19.3010 -19.2079 -19.1898
 -19.0890 -19.0206 -18.9283 -18.8471 -18.7855 -18.7158 -18.6842 -18.6367
 -18.5982 -18.5537 -18.5214 -18.4737 -18.4441 -18.3822 -18.3703 -18.3486
 -18.3229 -18.3038 -18.2760 -18.2331 -18.2144 -18.2005 -18.1875 -18.1573
 -18.1358 -18.1088 -18.0976 -18.0841 -18.0697 -17.9839 -17.9675 -17.9382
 -17.9187 -17.8637 -17.8329 -17.8149 -17.8020 -17.7559 -17.7019 -17.6948
 -17.6823 -17.6722 -17.6433 -17.6248 -17.5957 -17.5736 -17.5490 -17.5132
 -17.5039 -17.4752 -17.4671 -17.4396 -17.4169 -17.3651 -17.3438 -17.3192
 -17.3065 -17.2828 -17.2326 -17.2086 -17.1969 -17.1810 -17.1494 -17.1286
 -17.1119 -17.0921 -17.0857 -17.0573 -17.0420 -17.0244 -16.9871 -16.9432
 -16.9006 -16.8673 -16.8604 -16.8448 -16.7918 -16.6894 -16.6285 -16.5208
 -16.4603 -16.1715 -15.7855 -15.6874 -15.4827 -15.4040 -15.3391 -15.3341
 -15.2848 -15.1438 -15.0875 -15.0002 -14.9191 -14.8938 -14.8223 -14.7954
 -14.7446 -14.7005 -14.6383 -14.5973 -14.5557 -14.5173 -14.4758 -14.4228
 -14.2835 -14.2452  -7.1856  -7.1198  -7.0347  -6.9328  -6.8838  -6.8599
  -6.8152  -6.7593  -6.7217  -6.6081  -6.5693  -6.5263  -6.4721  -6.4428
  -6.4084  -6.3697  -6.3395  -6.3078  -6.2712  -6.2519  -6.2271  -6.1887
  -6.1294  -6.1016  -6.0811  -6.0501  -5.9831  -5.9426  -5.8919  -5.8821
  -5.8338  -5.8109  -5.7654  -5.7422  -5.7054  -5.5822  -5.5695  -5.5196
  -5.4547  -5.4413  -5.2997  -5.2758  -5.1801  -5.1780  -5.0261  -5.0113
  -4.9031  -4.8073  -4.2727  -4.1982  -4.1664  -3.9773  -3.8498  -3.7968
  -3.7735  -3.7487  -3.7162  -3.6822  -3.6202  -3.5359  -3.4435  -3.4014
  -3.3702  -3.3131  -3.2838  -3.2646  -3.2618  -3.1562  -3.1492  -3.1116
  -3.0691  -3.0450  -3.0260  -2.9813  -2.9464  -2.9283  -2.8836  -2.8412
  -2.7761  -2.7666  -2.6904  -2.6616  -2.6390  -2.6041  -2.5807  -2.5568
  -2.4862  -2.4742  -2.4520  -2.4262  -2.3801  -2.3544  -2.3264  -2.2950
  -2.2877  -2.2643  -2.2448  -2.1973  -2.1747  -2.1350  -2.1079  -2.0613
  -2.0266  -1.9970  -1.9710  -1.9368  -1.8826  -1.8349  -1.8030  -1.6812
  -1.6749  -1.6363  -1.6001  -1.5579  -1.4872  -1.4655  -1.4192  -1.4075
  -1.3790  -1.3616  -1.2999  -1.2884  -1.2441  -1.2060  -1.1955  -1.1594
  -1.1342  -1.1223  -1.0778  -1.0205  -1.0130  -0.9902  -0.9572  -0.9516
  -0.9229  -0.9058  -0.8860  -0.8523  -0.8210  -0.8106  -0.7902  -0.7484
  -0.7323  -0.7151  -0.6829  -0.6759  -0.6486  -0.6365  -0.6171  -0.5889
  -0.5799  -0.5505  -0.5438  -0.5155  -0.4954  -0.4851  -0.4625  -0.4501
  -0.4332  -0.4042  -0.3868  -0.3727  -0.3355  -0.3171  -0.2920  -0.2659
  -0.2373  -0.2092  -0.2024  -0.1730  -0.1412  -0.1328  -0.1122  -0.0810
  -0.0632  -0.0532  -0.0300   0.0074   0.0293   0.0508   0.0720   0.1021
   0.1156   0.1444   0.1605   0.1814   0.2141   0.2331   0.2764   0.3108
   0.3436   0.3495   0.3714   0.4275   0.4517   0.4920   0.5066   0.5288
   0.5840   0.6044   0.6331   0.6799   0.7036   0.7336   0.7822   0.8338
   0.8564   0.9249   0.9524   1.0052   1.0404   1.0730   1.0828   1.1345
   1.1468   1.2045   1.2435   1.2496   1.3375   1.4119   1.5230   1.5806
   3.6806
     eigenvalues at k+q:
 -37.6047 -36.8227 -36.5469 -36.3978 -36.3224 -36.1790 -36.0987 -36.0840
 -36.0752 -35.9085 -35.9020 -35.8017 -19.3274 -19.3010 -19.2079 -19.1898
 -19.0890 -19.0206 -18.9283 -18.8471 -18.7855 -18.7158 -18.6842 -18.6367
 -18.5982 -18.5537 -18.5214 -18.4737 -18.4441 -18.3822 -18.3703 -18.3486
 -18.3229 -18.3038 -18.2760 -18.2330 -18.2144 -18.2005 -18.1875 -18.1573
 -18.1358 -18.1088 -18.0976 -18.0841 -18.0697 -17.9839 -17.9675 -17.9382
 -17.9187 -17.8637 -17.8329 -17.8149 -17.8020 -17.7559 -17.7019 -17.6948
 -17.6823 -17.6722 -17.6433 -17.6248 -17.5957 -17.5736 -17.5491 -17.5132
 -17.5039 -17.4752 -17.4671 -17.4396 -17.4169 -17.3652 -17.3438 -17.3192
 -17.3065 -17.2828 -17.2326 -17.2086 -17.1969 -17.1810 -17.1494 -17.1286
 -17.1119 -17.0921 -17.0857 -17.0573 -17.0420 -17.0244 -16.9872 -16.9432
 -16.9006 -16.8673 -16.8604 -16.8449 -16.7918 -16.6894 -16.6285 -16.5208
 -16.4603 -16.1715 -15.7855 -15.6874 -15.4827 -15.4040 -15.3391 -15.3341
 -15.2848 -15.1439 -15.0875 -15.0003 -14.9191 -14.8938 -14.8223 -14.7954
 -14.7446 -14.7005 -14.6383 -14.5973 -14.5558 -14.5173 -14.4758 -14.4228
 -14.2836 -14.2452  -7.1856  -7.1198  -7.0347  -6.9328  -6.8838  -6.8599
  -6.8152  -6.7593  -6.7217  -6.6081  -6.5693  -6.5263  -6.4721  -6.4428
  -6.4084  -6.3697  -6.3395  -6.3078  -6.2712  -6.2519  -6.2271  -6.1887
  -6.1294  -6.1016  -6.0811  -6.0501  -5.9831  -5.9426  -5.8919  -5.8821
  -5.8338  -5.8109  -5.7654  -5.7422  -5.7054  -5.5822  -5.5695  -5.5196
  -5.4547  -5.4413  -5.2997  -5.2758  -5.1801  -5.1780  -5.0261  -5.0113
  -4.9031  -4.8073  -4.2727  -4.1982  -4.1664  -3.9773  -3.8498  -3.7968
  -3.7735  -3.7487  -3.7162  -3.6822  -3.6202  -3.5359  -3.4435  -3.4014
  -3.3702  -3.3131  -3.2838  -3.2646  -3.2618  -3.1562  -3.1492  -3.1116
  -3.0691  -3.0450  -3.0260  -2.9813  -2.9464  -2.9283  -2.8836  -2.8412
  -2.7761  -2.7666  -2.6904  -2.6616  -2.6390  -2.6041  -2.5807  -2.5568
  -2.4862  -2.4742  -2.4520  -2.4262  -2.3801  -2.3544  -2.3264  -2.2950
  -2.2877  -2.2643  -2.2448  -2.1973  -2.1747  -2.1350  -2.1079  -2.0613
  -2.0266  -1.9970  -1.9710  -1.9368  -1.8826  -1.8349  -1.8030  -1.6812
  -1.6749  -1.6363  -1.6001  -1.5580  -1.4872  -1.4655  -1.4192  -1.4075
  -1.3791  -1.3616  -1.2999  -1.2884  -1.2441  -1.2060  -1.1955  -1.1594
  -1.1342  -1.1223  -1.0778  -1.0205  -1.0130  -0.9902  -0.9572  -0.9516
  -0.9229  -0.9058  -0.8860  -0.8523  -0.8210  -0.8106  -0.7902  -0.7484
  -0.7323  -0.7151  -0.6830  -0.6759  -0.6486  -0.6365  -0.6171  -0.5889
  -0.5799  -0.5505  -0.5438  -0.5155  -0.4954  -0.4851  -0.4625  -0.4501
  -0.4332  -0.4042  -0.3868  -0.3727  -0.3355  -0.3171  -0.2920  -0.2659
  -0.2373  -0.2092  -0.2024  -0.1730  -0.1412  -0.1328  -0.1122  -0.0810
  -0.0632  -0.0532  -0.0301   0.0074   0.0293   0.0508   0.0720   0.1021
   0.1156   0.1444   0.1605   0.1814   0.2141   0.2331   0.2764   0.3108
   0.3436   0.3495   0.3714   0.4275   0.4517   0.4920   0.5066   0.5288
   0.5840   0.6044   0.6331   0.6799   0.7036   0.7336   0.7822   0.8338
   0.8563   0.9249   0.9523   1.0052   1.0404   1.0730   1.0828   1.1345
   1.1468   1.2045   1.2435   1.2496   1.3375   1.4118   1.5230   1.5806
   3.6806
     cgsolve_all iterations  89    anorm=    0.77E-07
PARA_AUG  1      50.6043042        -0.2233933        -0.0726053
     cgsolve_all iterations  87    anorm=    0.77E-07
PARA_AUG  2      -0.2817970        50.7893624        -0.0154570
     cgsolve_all iterations  89    anorm=    0.77E-07
PARA_AUG  3      -0.0926734        -0.0110639        50.5690381
     cgsolve_all iterations 102    anorm=    0.74E-07
     cgsolve_all iterations 102    anorm=    0.74E-07
     cgsolve_all iterations 102    anorm=    0.74E-07
     compute_u_kq: q = (    0.0406,    0.0000,    0.0000)
     Rotating WFCS
     ethr =  1.00E-14,  avg # of iterations = 42.0
     eigenvalues at k:
 -37.6047 -36.8227 -36.5469 -36.3978 -36.3224 -36.1790 -36.0987 -36.0839
 -36.0752 -35.9084 -35.9020 -35.8017 -19.3273 -19.3010 -19.2079 -19.1898
 -19.0890 -19.0206 -18.9283 -18.8471 -18.7855 -18.7158 -18.6842 -18.6367
 -18.5982 -18.5537 -18.5214 -18.4737 -18.4441 -18.3822 -18.3703 -18.3486
 -18.3229 -18.3038 -18.2760 -18.2331 -18.2144 -18.2005 -18.1875 -18.1573
 -18.1358 -18.1088 -18.0976 -18.0841 -18.0697 -17.9839 -17.9675 -17.9382
 -17.9187 -17.8637 -17.8329 -17.8149 -17.8020 -17.7559 -17.7019 -17.6948
 -17.6823 -17.6722 -17.6433 -17.6248 -17.5957 -17.5736 -17.5490 -17.5132
 -17.5039 -17.4752 -17.4671 -17.4396 -17.4169 -17.3651 -17.3438 -17.3192
 -17.3065 -17.2828 -17.2326 -17.2086 -17.1969 -17.1810 -17.1494 -17.1286
 -17.1119 -17.0921 -17.0857 -17.0573 -17.0420 -17.0244 -16.9871 -16.9432
 -16.9006 -16.8673 -16.8604 -16.8448 -16.7918 -16.6894 -16.6285 -16.5208
 -16.4603 -16.1715 -15.7855 -15.6874 -15.4827 -15.4040 -15.3391 -15.3341
 -15.2848 -15.1438 -15.0875 -15.0002 -14.9191 -14.8938 -14.8223 -14.7954
 -14.7446 -14.7005 -14.6383 -14.5973 -14.5557 -14.5173 -14.4758 -14.4228
 -14.2835 -14.2452  -7.1856  -7.1198  -7.0347  -6.9328  -6.8838  -6.8599
  -6.8152  -6.7593  -6.7217  -6.6081  -6.5693  -6.5263  -6.4721  -6.4428
  -6.4084  -6.3697  -6.3395  -6.3078  -6.2712  -6.2519  -6.2271  -6.1887
  -6.1294  -6.1016  -6.0811  -6.0501  -5.9831  -5.9426  -5.8919  -5.8821
  -5.8338  -5.8109  -5.7654  -5.7422  -5.7054  -5.5822  -5.5695  -5.5196
  -5.4547  -5.4413  -5.2997  -5.2758  -5.1801  -5.1780  -5.0261  -5.0113
  -4.9031  -4.8073  -4.2727  -4.1982  -4.1664  -3.9773  -3.8498  -3.7968
  -3.7735  -3.7487  -3.7162  -3.6822  -3.6202  -3.5359  -3.4435  -3.4014
  -3.3702  -3.3131  -3.2838  -3.2646  -3.2618  -3.1562  -3.1492  -3.1116
  -3.0691  -3.0450  -3.0260  -2.9813  -2.9464  -2.9283  -2.8836  -2.8412
  -2.7761  -2.7666  -2.6904  -2.6616  -2.6390  -2.6041  -2.5807  -2.5568
  -2.4862  -2.4742  -2.4520  -2.4262  -2.3801  -2.3544  -2.3264  -2.2950
  -2.2877  -2.2643  -2.2448  -2.1973  -2.1747  -2.1350  -2.1079  -2.0613
  -2.0266  -1.9970  -1.9710  -1.9368  -1.8826  -1.8349  -1.8030  -1.6812
  -1.6749  -1.6363  -1.6001  -1.5579  -1.4872  -1.4655  -1.4192  -1.4075
  -1.3790  -1.3616  -1.2999  -1.2884  -1.2441  -1.2060  -1.1955  -1.1594
  -1.1342  -1.1223  -1.0778  -1.0205  -1.0130  -0.9902  -0.9572  -0.9516
  -0.9229  -0.9058  -0.8860  -0.8523  -0.8210  -0.8106  -0.7902  -0.7484
  -0.7323  -0.7151  -0.6829  -0.6759  -0.6486  -0.6365  -0.6171  -0.5889
  -0.5799  -0.5505  -0.5438  -0.5155  -0.4954  -0.4851  -0.4625  -0.4501
  -0.4332  -0.4042  -0.3868  -0.3727  -0.3355  -0.3171  -0.2920  -0.2659
  -0.2373  -0.2092  -0.2024  -0.1730  -0.1412  -0.1328  -0.1122  -0.0810
  -0.0632  -0.0532  -0.0300   0.0074   0.0293   0.0508   0.0720   0.1021
   0.1156   0.1444   0.1605   0.1814   0.2141   0.2331   0.2764   0.3108
   0.3436   0.3495   0.3714   0.4275   0.4517   0.4920   0.5066   0.5288
   0.5840   0.6044   0.6331   0.6799   0.7036   0.7336   0.7822   0.8338
   0.8564   0.9249   0.9524   1.0052   1.0404   1.0730   1.0828   1.1345
   1.1468   1.2045   1.2435   1.2496   1.3375   1.4119   1.5230   1.5806
   3.6806
     eigenvalues at k+q:
 -37.6047 -36.8227 -36.5469 -36.3978 -36.3224 -36.1790 -36.0986 -36.0841
 -36.0752 -35.9085 -35.9020 -35.8017 -19.3267 -19.3009 -19.2076 -19.1898
 -19.0902 -19.0196 -18.9283 -18.8477 -18.7851 -18.7179 -18.6831 -18.6377
 -18.5969 -18.5534 -18.5199 -18.4754 -18.4447 -18.3823 -18.3695 -18.3479
 -18.3226 -18.3036 -18.2775 -18.2335 -18.2153 -18.2018 -18.1878 -18.1569
 -18.1358 -18.1085 -18.0954 -18.0835 -18.0686 -17.9854 -17.9652 -17.9380
 -17.9195 -17.8665 -17.8333 -17.8140 -17.7997 -17.7560 -17.7001 -17.6927
 -17.6818 -17.6713 -17.6426 -17.6240 -17.5945 -17.5737 -17.5487 -17.5120
 -17.5033 -17.4727 -17.4650 -17.4378 -17.4168 -17.3651 -17.3432 -17.3200
 -17.3077 -17.2832 -17.2347 -17.2108 -17.1986 -17.1837 -17.1535 -17.1316
 -17.1145 -17.0928 -17.0868 -17.0585 -17.0449 -17.0269 -16.9889 -16.9460
 -16.8996 -16.8666 -16.8608 -16.8455 -16.7906 -16.6932 -16.6276 -16.5192
 -16.4519 -16.1763 -15.7836 -15.6773 -15.4865 -15.4046 -15.3375 -15.3343
 -15.2850 -15.1405 -15.0874 -14.9987 -14.9186 -14.8952 -14.8204 -14.7942
 -14.7478 -14.6937 -14.6370 -14.5960 -14.5553 -14.5127 -14.4792 -14.4267
 -14.2880 -14.2496  -7.1860  -7.1204  -7.0347  -6.9346  -6.9011  -6.8589
  -6.8151  -6.7558  -6.7218  -6.6086  -6.5689  -6.5244  -6.4715  -6.4434
  -6.4080  -6.3694  -6.3391  -6.3077  -6.2788  -6.2524  -6.2283  -6.1899
  -6.1323  -6.1007  -6.0816  -6.0495  -5.9839  -5.9423  -5.8922  -5.8832
  -5.8319  -5.8093  -5.7699  -5.7270  -5.7008  -5.5784  -5.5643  -5.5198
  -5.4556  -5.4394  -5.3033  -5.2730  -5.1799  -5.1777  -5.0283  -5.0110
  -4.9034  -4.7944  -4.2736  -4.1976  -4.1845  -3.9827  -3.8481  -3.7941
  -3.7700  -3.7500  -3.7184  -3.6785  -3.6191  -3.5351  -3.4434  -3.3999
  -3.3704  -3.3072  -3.2849  -3.2636  -3.2579  -3.1559  -3.1507  -3.1124
  -3.0672  -3.0427  -3.0258  -2.9800  -2.9438  -2.9266  -2.8836  -2.8408
  -2.7723  -2.7633  -2.6902  -2.6606  -2.6464  -2.6088  -2.5802  -2.5556
  -2.4876  -2.4711  -2.4517  -2.4260  -2.3824  -2.3569  -2.3290  -2.2926
  -2.2828  -2.2675  -2.2484  -2.1996  -2.1759  -2.1376  -2.1090  -2.0602
  -2.0317  -1.9970  -1.9725  -1.9367  -1.8812  -1.8344  -1.7996  -1.6840
  -1.6749  -1.6334  -1.6031  -1.5524  -1.4848  -1.4641  -1.4154  -1.4058
  -1.3751  -1.3611  -1.3006  -1.2897  -1.2461  -1.2050  -1.1950  -1.1588
  -1.1361  -1.1250  -1.0785  -1.0205  -1.0121  -0.9897  -0.9583  -0.9561
  -0.9234  -0.9065  -0.8867  -0.8505  -0.8231  -0.8116  -0.7879  -0.7441
  -0.7331  -0.7143  -0.6827  -0.6734  -0.6506  -0.6359  -0.6170  -0.5898
  -0.5797  -0.5502  -0.5435  -0.5169  -0.4929  -0.4853  -0.4616  -0.4488
  -0.4328  -0.4036  -0.3899  -0.3684  -0.3341  -0.3176  -0.2899  -0.2666
  -0.2360  -0.2112  -0.2019  -0.1697  -0.1458  -0.1329  -0.1107  -0.0851
  -0.0622  -0.0547  -0.0323   0.0059   0.0256   0.0520   0.0713   0.1011
   0.1173   0.1461   0.1606   0.1800   0.2094   0.2313   0.2757   0.3115
   0.3401   0.3478   0.3682   0.4228   0.4499   0.4902   0.5022   0.5267
   0.5789   0.6049   0.6325   0.6818   0.6950   0.7294   0.7816   0.8273
   0.8547   0.9263   0.9553   1.0084   1.0424   1.0714   1.0858   1.1351
   1.1498   1.2074   1.2457   1.2512   1.3377   1.4156   1.5288   1.5798
   3.6838
     cgsolve_all iterations 102    anorm=    0.75E-07
     cgsolve_all iterations 102    anorm=    0.74E-07
     cgsolve_all iterations 102    anorm=    0.74E-07
     compute_u_kq: q = (   -0.0406,    0.0000,    0.0000)
     Rotating WFCS
     ethr =  1.00E-14,  avg # of iterations = 42.0
     eigenvalues at k:
 -37.6047 -36.8227 -36.5469 -36.3978 -36.3224 -36.1790 -36.0987 -36.0839
 -36.0752 -35.9084 -35.9020 -35.8017 -19.3273 -19.3010 -19.2079 -19.1898
 -19.0890 -19.0206 -18.9283 -18.8471 -18.7855 -18.7158 -18.6842 -18.6367
 -18.5982 -18.5537 -18.5214 -18.4737 -18.4441 -18.3822 -18.3703 -18.3486
 -18.3229 -18.3038 -18.2760 -18.2331 -18.2144 -18.2005 -18.1875 -18.1573
 -18.1358 -18.1088 -18.0976 -18.0841 -18.0697 -17.9839 -17.9675 -17.9382
 -17.9187 -17.8637 -17.8329 -17.8149 -17.8020 -17.7559 -17.7019 -17.6948
 -17.6823 -17.6722 -17.6433 -17.6248 -17.5957 -17.5736 -17.5490 -17.5132
 -17.5039 -17.4752 -17.4671 -17.4396 -17.4169 -17.3651 -17.3438 -17.3192
 -17.3065 -17.2828 -17.2326 -17.2086 -17.1969 -17.1810 -17.1494 -17.1286
 -17.1119 -17.0921 -17.0857 -17.0573 -17.0420 -17.0244 -16.9871 -16.9432
 -16.9006 -16.8673 -16.8604 -16.8448 -16.7918 -16.6894 -16.6285 -16.5208
 -16.4603 -16.1715 -15.7855 -15.6874 -15.4827 -15.4040 -15.3391 -15.3341
 -15.2848 -15.1438 -15.0875 -15.0002 -14.9191 -14.8938 -14.8223 -14.7954
 -14.7446 -14.7005 -14.6383 -14.5973 -14.5557 -14.5173 -14.4758 -14.4228
 -14.2835 -14.2452  -7.1856  -7.1198  -7.0347  -6.9328  -6.8838  -6.8599
  -6.8152  -6.7593  -6.7217  -6.6081  -6.5693  -6.5263  -6.4721  -6.4428
  -6.4084  -6.3697  -6.3395  -6.3078  -6.2712  -6.2519  -6.2271  -6.1887
  -6.1294  -6.1016  -6.0811  -6.0501  -5.9831  -5.9426  -5.8919  -5.8821
  -5.8338  -5.8109  -5.7654  -5.7422  -5.7054  -5.5822  -5.5695  -5.5196
  -5.4547  -5.4413  -5.2997  -5.2758  -5.1801  -5.1780  -5.0261  -5.0113
  -4.9031  -4.8073  -4.2727  -4.1982  -4.1664  -3.9773  -3.8498  -3.7968
  -3.7735  -3.7487  -3.7162  -3.6822  -3.6202  -3.5359  -3.4435  -3.4014
  -3.3702  -3.3131  -3.2838  -3.2646  -3.2618  -3.1562  -3.1492  -3.1116
  -3.0691  -3.0450  -3.0260  -2.9813  -2.9464  -2.9283  -2.8836  -2.8412
  -2.7761  -2.7666  -2.6904  -2.6616  -2.6390  -2.6041  -2.5807  -2.5568
  -2.4862  -2.4742  -2.4520  -2.4262  -2.3801  -2.3544  -2.3264  -2.2950
  -2.2877  -2.2643  -2.2448  -2.1973  -2.1747  -2.1350  -2.1079  -2.0613
  -2.0266  -1.9970  -1.9710  -1.9368  -1.8826  -1.8349  -1.8030  -1.6812
  -1.6749  -1.6363  -1.6001  -1.5579  -1.4872  -1.4655  -1.4192  -1.4075
  -1.3790  -1.3616  -1.2999  -1.2884  -1.2441  -1.2060  -1.1955  -1.1594
  -1.1342  -1.1223  -1.0778  -1.0205  -1.0130  -0.9902  -0.9572  -0.9516
  -0.9229  -0.9058  -0.8860  -0.8523  -0.8210  -0.8106  -0.7902  -0.7484
  -0.7323  -0.7151  -0.6829  -0.6759  -0.6486  -0.6365  -0.6171  -0.5889
  -0.5799  -0.5505  -0.5438  -0.5155  -0.4954  -0.4851  -0.4625  -0.4501
  -0.4332  -0.4042  -0.3868  -0.3727  -0.3355  -0.3171  -0.2920  -0.2659
  -0.2373  -0.2092  -0.2024  -0.1730  -0.1412  -0.1328  -0.1122  -0.0810
  -0.0632  -0.0532  -0.0300   0.0074   0.0293   0.0508   0.0720   0.1021
   0.1156   0.1444   0.1605   0.1814   0.2141   0.2331   0.2764   0.3108
   0.3436   0.3495   0.3714   0.4275   0.4517   0.4920   0.5066   0.5288
   0.5840   0.6044   0.6331   0.6799   0.7036   0.7336   0.7822   0.8338
   0.8564   0.9249   0.9524   1.0052   1.0404   1.0730   1.0828   1.1345
   1.1468   1.2045   1.2435   1.2496   1.3375   1.4119   1.5230   1.5806
   3.6806
     eigenvalues at k+q:
 -37.6047 -36.8227 -36.5469 -36.3978 -36.3224 -36.1791 -36.0989 -36.0838
 -36.0753 -35.9084 -35.9020 -35.8017 -19.3285 -19.3005 -19.2083 -19.1898
 -19.0881 -19.0215 -18.9282 -18.8467 -18.7860 -18.7141 -18.6847 -18.6356
 -18.5995 -18.5542 -18.5227 -18.4717 -18.4436 -18.3823 -18.3714 -18.3488
 -18.3232 -18.3042 -18.2744 -18.2325 -18.2134 -18.1996 -18.1871 -18.1577
 -18.1358 -18.1092 -18.0999 -18.0849 -18.0705 -17.9830 -17.9693 -17.9380
 -17.9176 -17.8609 -17.8324 -17.8165 -17.8038 -17.7559 -17.7038 -17.6967
 -17.6837 -17.6723 -17.6440 -17.6256 -17.5968 -17.5735 -17.5495 -17.5150
 -17.5046 -17.4776 -17.4691 -17.4422 -17.4167 -17.3650 -17.3443 -17.3187
 -17.3052 -17.2825 -17.2309 -17.2058 -17.1952 -17.1785 -17.1450 -17.1256
 -17.1097 -17.0912 -17.0844 -17.0565 -17.0391 -17.0215 -16.9853 -16.9403
 -16.9015 -16.8683 -16.8596 -16.8441 -16.7930 -16.6857 -16.6296 -16.5228
 -16.4684 -16.1665 -15.7873 -15.6975 -15.4789 -15.4037 -15.3407 -15.3337
 -15.2845 -15.1476 -15.0881 -15.0017 -14.9196 -14.8929 -14.8249 -14.7959
 -14.7424 -14.7052 -14.6424 -14.5959 -14.5559 -14.5215 -14.4716 -14.4193
 -14.2800 -14.2415  -7.1852  -7.1192  -7.0347  -6.9310  -6.8657  -6.8607
  -6.8154  -6.7628  -6.7215  -6.6075  -6.5697  -6.5283  -6.4726  -6.4421
  -6.4088  -6.3698  -6.3398  -6.3080  -6.2648  -6.2506  -6.2255  -6.1873
  -6.1267  -6.1026  -6.0804  -6.0506  -5.9827  -5.9428  -5.8917  -5.8811
  -5.8357  -5.8137  -5.7629  -5.7608  -5.7047  -5.5860  -5.5744  -5.5190
  -5.4537  -5.4425  -5.2967  -5.2787  -5.1807  -5.1774  -5.0241  -5.0116
  -4.9033  -4.8199  -4.2718  -4.1991  -4.1482  -3.9717  -3.8521  -3.8000
  -3.7766  -3.7471  -3.7139  -3.6863  -3.6205  -3.5363  -3.4439  -3.4030
  -3.3701  -3.3190  -3.2825  -3.2676  -3.2625  -3.1563  -3.1475  -3.1106
  -3.0708  -3.0490  -3.0256  -2.9831  -2.9497  -2.9296  -2.8831  -2.8417
  -2.7796  -2.7695  -2.6937  -2.6613  -2.6317  -2.6006  -2.5813  -2.5569
  -2.4907  -2.4738  -2.4516  -2.4261  -2.3772  -2.3508  -2.3249  -2.2984
  -2.2933  -2.2607  -2.2395  -2.1965  -2.1722  -2.1329  -2.1054  -2.0626
  -2.0223  -1.9972  -1.9696  -1.9369  -1.8837  -1.8354  -1.8060  -1.6793
  -1.6747  -1.6390  -1.5970  -1.5634  -1.4905  -1.4664  -1.4235  -1.4082
  -1.3826  -1.3628  -1.2991  -1.2873  -1.2422  -1.2067  -1.1961  -1.1602
  -1.1333  -1.1187  -1.0768  -1.0210  -1.0138  -0.9912  -0.9576  -0.9470
  -0.9227  -0.9042  -0.8850  -0.8533  -0.8191  -0.8096  -0.7919  -0.7522
  -0.7316  -0.7149  -0.6842  -0.6773  -0.6463  -0.6366  -0.6172  -0.5892
  -0.5796  -0.5522  -0.5427  -0.5142  -0.4977  -0.4849  -0.4629  -0.4512
  -0.4339  -0.4051  -0.3844  -0.3751  -0.3373  -0.3162  -0.2936  -0.2657
  -0.2385  -0.2074  -0.2029  -0.1766  -0.1365  -0.1325  -0.1128  -0.0777
  -0.0643  -0.0513  -0.0285   0.0085   0.0324   0.0501   0.0732   0.1029
   0.1140   0.1434   0.1610   0.1832   0.2188   0.2346   0.2764   0.3087
   0.3469   0.3514   0.3757   0.4312   0.4533   0.4917   0.5123   0.5326
   0.5889   0.6029   0.6353   0.6792   0.7120   0.7382   0.7828   0.8388
   0.8596   0.9234   0.9496   1.0025   1.0383   1.0717   1.0827   1.1333
   1.1437   1.2015   1.2400   1.2488   1.3371   1.4076   1.5161   1.5799
   3.6777
     cgsolve_all iterations 102    anorm=    0.75E-07
     cgsolve_all iterations 104    anorm=    0.74E-07
     cgsolve_all iterations 102    anorm=    0.75E-07
     compute_u_kq: q = (    0.0000,    0.0406,    0.0000)
     Rotating WFCS
     ethr =  1.00E-14,  avg # of iterations = 44.0
     eigenvalues at k:
 -37.6047 -36.8227 -36.5469 -36.3978 -36.3224 -36.1790 -36.0987 -36.0839
 -36.0752 -35.9084 -35.9020 -35.8017 -19.3273 -19.3010 -19.2079 -19.1898
 -19.0890 -19.0206 -18.9283 -18.8471 -18.7855 -18.7158 -18.6842 -18.6367
 -18.5982 -18.5537 -18.5214 -18.4737 -18.4441 -18.3822 -18.3703 -18.3486
 -18.3229 -18.3038 -18.2760 -18.2331 -18.2144 -18.2005 -18.1875 -18.1573
 -18.1358 -18.1088 -18.0976 -18.0841 -18.0697 -17.9839 -17.9675 -17.9382
 -17.9187 -17.8637 -17.8329 -17.8149 -17.8020 -17.7559 -17.7019 -17.6948
 -17.6823 -17.6722 -17.6433 -17.6248 -17.5957 -17.5736 -17.5490 -17.5132
 -17.5039 -17.4752 -17.4671 -17.4396 -17.4169 -17.3651 -17.3438 -17.3192
 -17.3065 -17.2828 -17.2326 -17.2086 -17.1969 -17.1810 -17.1494 -17.1286
 -17.1119 -17.0921 -17.0857 -17.0573 -17.0420 -17.0244 -16.9871 -16.9432
 -16.9006 -16.8673 -16.8604 -16.8448 -16.7918 -16.6894 -16.6285 -16.5208
 -16.4603 -16.1715 -15.7855 -15.6874 -15.4827 -15.4040 -15.3391 -15.3341
 -15.2848 -15.1438 -15.0875 -15.0002 -14.9191 -14.8938 -14.8223 -14.7954
 -14.7446 -14.7005 -14.6383 -14.5973 -14.5557 -14.5173 -14.4758 -14.4228
 -14.2835 -14.2452  -7.1856  -7.1198  -7.0347  -6.9328  -6.8838  -6.8599
  -6.8152  -6.7593  -6.7217  -6.6081  -6.5693  -6.5263  -6.4721  -6.4428
  -6.4084  -6.3697  -6.3395  -6.3078  -6.2712  -6.2519  -6.2271  -6.1887
  -6.1294  -6.1016  -6.0811  -6.0501  -5.9831  -5.9426  -5.8919  -5.8821
  -5.8338  -5.8109  -5.7654  -5.7422  -5.7054  -5.5822  -5.5695  -5.5196
  -5.4547  -5.4413  -5.2997  -5.2758  -5.1801  -5.1780  -5.0261  -5.0113
  -4.9031  -4.8073  -4.2727  -4.1982  -4.1664  -3.9773  -3.8498  -3.7968
  -3.7735  -3.7487  -3.7162  -3.6822  -3.6202  -3.5359  -3.4435  -3.4014
  -3.3702  -3.3131  -3.2838  -3.2646  -3.2618  -3.1562  -3.1492  -3.1116
  -3.0691  -3.0450  -3.0260  -2.9813  -2.9464  -2.9283  -2.8836  -2.8412
  -2.7761  -2.7666  -2.6904  -2.6616  -2.6390  -2.6041  -2.5807  -2.5568
  -2.4862  -2.4742  -2.4520  -2.4262  -2.3801  -2.3544  -2.3264  -2.2950
  -2.2877  -2.2643  -2.2448  -2.1973  -2.1747  -2.1350  -2.1079  -2.0613
  -2.0266  -1.9970  -1.9710  -1.9368  -1.8826  -1.8349  -1.8030  -1.6812
  -1.6749  -1.6363  -1.6001  -1.5579  -1.4872  -1.4655  -1.4192  -1.4075
  -1.3790  -1.3616  -1.2999  -1.2884  -1.2441  -1.2060  -1.1955  -1.1594
  -1.1342  -1.1223  -1.0778  -1.0205  -1.0130  -0.9902  -0.9572  -0.9516
  -0.9229  -0.9058  -0.8860  -0.8523  -0.8210  -0.8106  -0.7902  -0.7484
  -0.7323  -0.7151  -0.6829  -0.6759  -0.6486  -0.6365  -0.6171  -0.5889
  -0.5799  -0.5505  -0.5438  -0.5155  -0.4954  -0.4851  -0.4625  -0.4501
  -0.4332  -0.4042  -0.3868  -0.3727  -0.3355  -0.3171  -0.2920  -0.2659
  -0.2373  -0.2092  -0.2024  -0.1730  -0.1412  -0.1328  -0.1122  -0.0810
  -0.0632  -0.0532  -0.0300   0.0074   0.0293   0.0508   0.0720   0.1021
   0.1156   0.1444   0.1605   0.1814   0.2141   0.2331   0.2764   0.3108
   0.3436   0.3495   0.3714   0.4275   0.4517   0.4920   0.5066   0.5288
   0.5840   0.6044   0.6331   0.6799   0.7036   0.7336   0.7822   0.8338
   0.8564   0.9249   0.9524   1.0052   1.0404   1.0730   1.0828   1.1345
   1.1468   1.2045   1.2435   1.2496   1.3375   1.4119   1.5230   1.5806
   3.6806
     eigenvalues at k+q:
 -37.6047 -36.8227 -36.5469 -36.3978 -36.3224 -36.1791 -36.0989 -36.0838
 -36.0753 -35.9084 -35.9020 -35.8017 -19.3279 -19.3020 -19.2082 -19.1881
 -19.0903 -19.0206 -18.9287 -18.8457 -18.7850 -18.7131 -18.6859 -18.6357
 -18.6008 -18.5537 -18.5235 -18.4734 -18.4434 -18.3821 -18.3703 -18.3468
 -18.3235 -18.3034 -18.2743 -18.2327 -18.2140 -18.1994 -18.1860 -18.1580
 -18.1366 -18.1093 -18.0986 -18.0860 -18.0709 -17.9825 -17.9716 -17.9383
 -17.9194 -17.8590 -17.8335 -17.8147 -17.8023 -17.7560 -17.7052 -17.6993
 -17.6858 -17.6710 -17.6446 -17.6253 -17.5973 -17.5725 -17.5520 -17.5153
 -17.5036 -17.4784 -17.4694 -17.4386 -17.4219 -17.3647 -17.3443 -17.3172
 -17.3072 -17.2800 -17.2276 -17.2057 -17.1941 -17.1779 -17.1452 -17.1246
 -17.1087 -17.0911 -17.0827 -17.0554 -17.0411 -17.0199 -16.9838 -16.9400
 -16.9002 -16.8668 -16.8608 -16.8449 -16.7938 -16.6845 -16.6300 -16.5231
 -16.4720 -16.1646 -15.7886 -15.7012 -15.4779 -15.4030 -15.3404 -15.3336
 -15.2887 -15.1471 -15.0811 -15.0028 -14.9190 -14.8944 -14.8252 -14.8008
 -14.7467 -14.7017 -14.6367 -14.6042 -14.5541 -14.5199 -14.4763 -14.4188
 -14.2779 -14.2372  -7.1851  -7.1189  -7.0347  -6.9306  -6.8601  -6.8584
  -6.8170  -6.7616  -6.7225  -6.6084  -6.5713  -6.5294  -6.4725  -6.4414
  -6.4085  -6.3692  -6.3390  -6.3036  -6.2605  -6.2513  -6.2278  -6.1936
  -6.1251  -6.1035  -6.0812  -6.0508  -5.9821  -5.9380  -5.8903  -5.8807
  -5.8364  -5.8160  -5.7696  -5.7609  -5.7043  -5.5827  -5.5743  -5.5266
  -5.4519  -5.4476  -5.2923  -5.2702  -5.1840  -5.1788  -5.0234  -5.0177
  -4.9044  -4.8216  -4.2706  -4.1992  -4.1416  -3.9743  -3.8491  -3.7994
  -3.7767  -3.7527  -3.7102  -3.6832  -3.6206  -3.5395  -3.4400  -3.4060
  -3.3695  -3.3187  -3.2876  -3.2719  -3.2650  -3.1581  -3.1505  -3.1104
  -3.0740  -3.0493  -3.0237  -2.9802  -2.9458  -2.9305  -2.8828  -2.8410
  -2.7804  -2.7714  -2.6896  -2.6605  -2.6332  -2.5959  -2.5779  -2.5557
  -2.4942  -2.4780  -2.4571  -2.4273  -2.3738  -2.3474  -2.3266  -2.2949
  -2.2865  -2.2625  -2.2383  -2.1952  -2.1750  -2.1328  -2.1076  -2.0639
  -2.0253  -1.9945  -1.9677  -1.9404  -1.8836  -1.8358  -1.8067  -1.6794
  -1.6726  -1.6369  -1.5976  -1.5645  -1.4924  -1.4635  -1.4220  -1.4104
  -1.3789  -1.3644  -1.3004  -1.2877  -1.2427  -1.2088  -1.1966  -1.1594
  -1.1328  -1.1208  -1.0780  -1.0228  -1.0114  -0.9901  -0.9576  -0.9498
  -0.9189  -0.8989  -0.8852  -0.8568  -0.8186  -0.8092  -0.7926  -0.7512
  -0.7334  -0.7159  -0.6863  -0.6771  -0.6476  -0.6369  -0.6186  -0.5905
  -0.5802  -0.5522  -0.5441  -0.5163  -0.4983  -0.4853  -0.4648  -0.4511
  -0.4346  -0.4038  -0.3840  -0.3717  -0.3348  -0.3124  -0.2903  -0.2667
  -0.2382  -0.2083  -0.2025  -0.1765  -0.1410  -0.1327  -0.1115  -0.0772
  -0.0643  -0.0539  -0.0305   0.0108   0.0335   0.0563   0.0705   0.1042
   0.1134   0.1426   0.1632   0.1833   0.2156   0.2340   0.2797   0.3103
   0.3485   0.3526   0.3757   0.4321   0.4556   0.4956   0.5131   0.5348
   0.5874   0.6039   0.6356   0.6804   0.7109   0.7382   0.7833   0.8362
   0.8607   0.9273   0.9546   1.0047   1.0360   1.0699   1.0816   1.1323
   1.1420   1.2035   1.2353   1.2494   1.3343   1.4034   1.5161   1.5810
   3.6761
     cgsolve_all iterations 102    anorm=    0.75E-07
     cgsolve_all iterations 104    anorm=    0.75E-07
     cgsolve_all iterations 102    anorm=    0.75E-07
     compute_u_kq: q = (    0.0000,   -0.0406,    0.0000)
     Rotating WFCS
     ethr =  1.00E-14,  avg # of iterations = 44.0
     eigenvalues at k:
 -37.6047 -36.8227 -36.5469 -36.3978 -36.3224 -36.1790 -36.0987 -36.0839
 -36.0752 -35.9084 -35.9020 -35.8017 -19.3273 -19.3010 -19.2079 -19.1898
 -19.0890 -19.0206 -18.9283 -18.8471 -18.7855 -18.7158 -18.6842 -18.6367
 -18.5982 -18.5537 -18.5214 -18.4737 -18.4441 -18.3822 -18.3703 -18.3486
 -18.3229 -18.3038 -18.2760 -18.2331 -18.2144 -18.2005 -18.1875 -18.1573
 -18.1358 -18.1088 -18.0976 -18.0841 -18.0697 -17.9839 -17.9675 -17.9382
 -17.9187 -17.8637 -17.8329 -17.8149 -17.8020 -17.7559 -17.7019 -17.6948
 -17.6823 -17.6722 -17.6433 -17.6248 -17.5957 -17.5736 -17.5490 -17.5132
 -17.5039 -17.4752 -17.4671 -17.4396 -17.4169 -17.3651 -17.3438 -17.3192
 -17.3065 -17.2828 -17.2326 -17.2086 -17.1969 -17.1810 -17.1494 -17.1286
 -17.1119 -17.0921 -17.0857 -17.0573 -17.0420 -17.0244 -16.9871 -16.9432
 -16.9006 -16.8673 -16.8604 -16.8448 -16.7918 -16.6894 -16.6285 -16.5208
 -16.4603 -16.1715 -15.7855 -15.6874 -15.4827 -15.4040 -15.3391 -15.3341
 -15.2848 -15.1438 -15.0875 -15.0002 -14.9191 -14.8938 -14.8223 -14.7954
 -14.7446 -14.7005 -14.6383 -14.5973 -14.5557 -14.5173 -14.4758 -14.4228
 -14.2835 -14.2452  -7.1856  -7.1198  -7.0347  -6.9328  -6.8838  -6.8599
  -6.8152  -6.7593  -6.7217  -6.6081  -6.5693  -6.5263  -6.4721  -6.4428
  -6.4084  -6.3697  -6.3395  -6.3078  -6.2712  -6.2519  -6.2271  -6.1887
  -6.1294  -6.1016  -6.0811  -6.0501  -5.9831  -5.9426  -5.8919  -5.8821
  -5.8338  -5.8109  -5.7654  -5.7422  -5.7054  -5.5822  -5.5695  -5.5196
  -5.4547  -5.4413  -5.2997  -5.2758  -5.1801  -5.1780  -5.0261  -5.0113
  -4.9031  -4.8073  -4.2727  -4.1982  -4.1664  -3.9773  -3.8498  -3.7968
  -3.7735  -3.7487  -3.7162  -3.6822  -3.6202  -3.5359  -3.4435  -3.4014
  -3.3702  -3.3131  -3.2838  -3.2646  -3.2618  -3.1562  -3.1492  -3.1116
  -3.0691  -3.0450  -3.0260  -2.9813  -2.9464  -2.9283  -2.8836  -2.8412
  -2.7761  -2.7666  -2.6904  -2.6616  -2.6390  -2.6041  -2.5807  -2.5568
  -2.4862  -2.4742  -2.4520  -2.4262  -2.3801  -2.3544  -2.3264  -2.2950
  -2.2877  -2.2643  -2.2448  -2.1973  -2.1747  -2.1350  -2.1079  -2.0613
  -2.0266  -1.9970  -1.9710  -1.9368  -1.8826  -1.8349  -1.8030  -1.6812
  -1.6749  -1.6363  -1.6001  -1.5579  -1.4872  -1.4655  -1.4192  -1.4075
  -1.3790  -1.3616  -1.2999  -1.2884  -1.2441  -1.2060  -1.1955  -1.1594
  -1.1342  -1.1223  -1.0778  -1.0205  -1.0130  -0.9902  -0.9572  -0.9516
  -0.9229  -0.9058  -0.8860  -0.8523  -0.8210  -0.8106  -0.7902  -0.7484
  -0.7323  -0.7151  -0.6829  -0.6759  -0.6486  -0.6365  -0.6171  -0.5889
  -0.5799  -0.5505  -0.5438  -0.5155  -0.4954  -0.4851  -0.4625  -0.4501
  -0.4332  -0.4042  -0.3868  -0.3727  -0.3355  -0.3171  -0.2920  -0.2659
  -0.2373  -0.2092  -0.2024  -0.1730  -0.1412  -0.1328  -0.1122  -0.0810
  -0.0632  -0.0532  -0.0300   0.0074   0.0293   0.0508   0.0720   0.1021
   0.1156   0.1444   0.1605   0.1814   0.2141   0.2331   0.2764   0.3108
   0.3436   0.3495   0.3714   0.4275   0.4517   0.4920   0.5066   0.5288
   0.5840   0.6044   0.6331   0.6799   0.7036   0.7336   0.7822   0.8338
   0.8564   0.9249   0.9524   1.0052   1.0404   1.0730   1.0828   1.1345
   1.1468   1.2045   1.2435   1.2496   1.3375   1.4119   1.5230   1.5806
   3.6806
     eigenvalues at k+q:
 -37.6047 -36.8227 -36.5469 -36.3978 -36.3224 -36.1790 -36.0986 -36.0842
 -36.0752 -35.9085 -35.9020 -35.8017 -19.3270 -19.2996 -19.2078 -19.1913
 -19.0878 -19.0205 -18.9278 -18.8487 -18.7858 -18.7187 -18.6823 -18.6377
 -18.5957 -18.5537 -18.5194 -18.4738 -18.4446 -18.3824 -18.3707 -18.3504
 -18.3224 -18.3041 -18.2777 -18.2333 -18.2146 -18.2016 -18.1889 -18.1567
 -18.1350 -18.1084 -18.0967 -18.0822 -18.0684 -17.9856 -17.9631 -17.9379
 -17.9180 -17.8688 -17.8318 -17.8148 -17.8018 -17.7560 -17.6992 -17.6896
 -17.6798 -17.6724 -17.6423 -17.6242 -17.5946 -17.5743 -17.5462 -17.5116
 -17.5043 -17.4719 -17.4647 -17.4406 -17.4124 -17.3650 -17.3437 -17.3225
 -17.3050 -17.2848 -17.2384 -17.2111 -17.2003 -17.1832 -17.1539 -17.1329
 -17.1150 -17.0932 -17.0885 -17.0596 -17.0426 -17.0287 -16.9903 -16.9466
 -16.9006 -16.8679 -16.8598 -16.8447 -16.7900 -16.6944 -16.6274 -16.5191
 -16.4481 -16.1780 -15.7823 -15.6738 -15.4874 -15.4053 -15.3378 -15.3345
 -15.2805 -15.1424 -15.0929 -14.9975 -14.9192 -14.8936 -14.8210 -14.7880
 -14.7434 -14.6978 -14.6407 -14.5912 -14.5567 -14.5148 -14.4736 -14.4269
 -14.2899 -14.2540  -7.1861  -7.1207  -7.0347  -6.9351  -6.9077  -6.8597
  -6.8134  -6.7572  -6.7207  -6.6078  -6.5666  -6.5235  -6.4718  -6.4442
  -6.4084  -6.3700  -6.3405  -6.3115  -6.2837  -6.2513  -6.2260  -6.1842
  -6.1339  -6.1001  -6.0810  -6.0480  -5.9845  -5.9472  -5.8935  -5.8836
  -5.8318  -5.8078  -5.7696  -5.7252  -5.6968  -5.5817  -5.5628  -5.5121
  -5.4583  -5.4330  -5.3071  -5.2824  -5.1782  -5.1752  -5.0292  -5.0053
  -4.9028  -4.7918  -4.2748  -4.1983  -4.1907  -3.9806  -3.8501  -3.7942
  -3.7703  -3.7447  -3.7221  -3.6813  -3.6193  -3.5319  -3.4474  -3.3977
  -3.3711  -3.3069  -3.2820  -3.2607  -3.2513  -3.1548  -3.1479  -3.1127
  -3.0641  -3.0407  -3.0282  -2.9828  -2.9479  -2.9246  -2.8843  -2.8428
  -2.7721  -2.7618  -2.6937  -2.6626  -2.6437  -2.6132  -2.5834  -2.5563
  -2.4849  -2.4670  -2.4458  -2.4239  -2.3856  -2.3612  -2.3265  -2.2962
  -2.2888  -2.2669  -2.2498  -2.1994  -2.1741  -2.1363  -2.1079  -2.0608
  -2.0284  -1.9978  -1.9754  -1.9329  -1.8826  -1.8340  -1.7966  -1.6855
  -1.6756  -1.6382  -1.6012  -1.5506  -1.4823  -1.4664  -1.4163  -1.4048
  -1.3793  -1.3590  -1.2997  -1.2890  -1.2455  -1.2034  -1.1939  -1.1595
  -1.1367  -1.1241  -1.0774  -1.0185  -1.0141  -0.9905  -0.9614  -0.9522
  -0.9290  -0.9083  -0.8850  -0.8485  -0.8237  -0.8122  -0.7859  -0.7474
  -0.7305  -0.7140  -0.6815  -0.6734  -0.6496  -0.6351  -0.6149  -0.5885
  -0.5791  -0.5499  -0.5417  -0.5150  -0.4930  -0.4845  -0.4600  -0.4489
  -0.4318  -0.4060  -0.3902  -0.3717  -0.3368  -0.3214  -0.2934  -0.2650
  -0.2377  -0.2107  -0.2014  -0.1690  -0.1412  -0.1332  -0.1124  -0.0845
  -0.0622  -0.0528  -0.0290   0.0039   0.0248   0.0449   0.0735   0.0998
   0.1172   0.1461   0.1575   0.1799   0.2129   0.2326   0.2731   0.3093
   0.3376   0.3484   0.3677   0.4222   0.4467   0.4867   0.5016   0.5247
   0.5802   0.6056   0.6302   0.6798   0.6948   0.7308   0.7810   0.8289
   0.8560   0.9226   0.9504   1.0059   1.0446   1.0743   1.0856   1.1364
   1.1513   1.2057   1.2472   1.2541   1.3403   1.4200   1.5290   1.5796
   3.6852
     cgsolve_all iterations 102    anorm=    0.74E-07
     cgsolve_all iterations 102    anorm=    0.75E-07
     cgsolve_all iterations 102    anorm=    0.74E-07
     compute_u_kq: q = (    0.0000,    0.0000,    0.0406)
     Rotating WFCS
     ethr =  1.00E-14,  avg # of iterations = 49.0
     eigenvalues at k:
 -37.6047 -36.8227 -36.5469 -36.3978 -36.3224 -36.1790 -36.0987 -36.0839
 -36.0752 -35.9084 -35.9020 -35.8017 -19.3273 -19.3010 -19.2079 -19.1898
 -19.0890 -19.0206 -18.9283 -18.8471 -18.7855 -18.7158 -18.6842 -18.6367
 -18.5982 -18.5537 -18.5214 -18.4737 -18.4441 -18.3822 -18.3703 -18.3486
 -18.3229 -18.3038 -18.2760 -18.2331 -18.2144 -18.2005 -18.1875 -18.1573
 -18.1358 -18.1088 -18.0976 -18.0841 -18.0697 -17.9839 -17.9675 -17.9382
 -17.9187 -17.8637 -17.8329 -17.8149 -17.8020 -17.7559 -17.7019 -17.6948
 -17.6823 -17.6722 -17.6433 -17.6248 -17.5957 -17.5736 -17.5490 -17.5132
 -17.5039 -17.4752 -17.4671 -17.4396 -17.4169 -17.3651 -17.3438 -17.3192
 -17.3065 -17.2828 -17.2326 -17.2086 -17.1969 -17.1810 -17.1494 -17.1286
 -17.1119 -17.0921 -17.0857 -17.0573 -17.0420 -17.0244 -16.9871 -16.9432
 -16.9006 -16.8673 -16.8604 -16.8448 -16.7918 -16.6894 -16.6285 -16.5208
 -16.4603 -16.1715 -15.7855 -15.6874 -15.4827 -15.4040 -15.3391 -15.3341
 -15.2848 -15.1438 -15.0875 -15.0002 -14.9191 -14.8938 -14.8223 -14.7954
 -14.7446 -14.7005 -14.6383 -14.5973 -14.5557 -14.5173 -14.4758 -14.4228
 -14.2835 -14.2452  -7.1856  -7.1198  -7.0347  -6.9328  -6.8838  -6.8599
  -6.8152  -6.7593  -6.7217  -6.6081  -6.5693  -6.5263  -6.4721  -6.4428
  -6.4084  -6.3697  -6.3395  -6.3078  -6.2712  -6.2519  -6.2271  -6.1887
  -6.1294  -6.1016  -6.0811  -6.0501  -5.9831  -5.9426  -5.8919  -5.8821
  -5.8338  -5.8109  -5.7654  -5.7422  -5.7054  -5.5822  -5.5695  -5.5196
  -5.4547  -5.4413  -5.2997  -5.2758  -5.1801  -5.1780  -5.0261  -5.0113
  -4.9031  -4.8073  -4.2727  -4.1982  -4.1664  -3.9773  -3.8498  -3.7968
  -3.7735  -3.7487  -3.7162  -3.6822  -3.6202  -3.5359  -3.4435  -3.4014
  -3.3702  -3.3131  -3.2838  -3.2646  -3.2618  -3.1562  -3.1492  -3.1116
  -3.0691  -3.0450  -3.0260  -2.9813  -2.9464  -2.9283  -2.8836  -2.8412
  -2.7761  -2.7666  -2.6904  -2.6616  -2.6390  -2.6041  -2.5807  -2.5568
  -2.4862  -2.4742  -2.4520  -2.4262  -2.3801  -2.3544  -2.3264  -2.2950
  -2.2877  -2.2643  -2.2448  -2.1973  -2.1747  -2.1350  -2.1079  -2.0613
  -2.0266  -1.9970  -1.9710  -1.9368  -1.8826  -1.8349  -1.8030  -1.6812
  -1.6749  -1.6363  -1.6001  -1.5579  -1.4872  -1.4655  -1.4192  -1.4075
  -1.3790  -1.3616  -1.2999  -1.2884  -1.2441  -1.2060  -1.1955  -1.1594
  -1.1342  -1.1223  -1.0778  -1.0205  -1.0130  -0.9902  -0.9572  -0.9516
  -0.9229  -0.9058  -0.8860  -0.8523  -0.8210  -0.8106  -0.7902  -0.7484
  -0.7323  -0.7151  -0.6829  -0.6759  -0.6486  -0.6365  -0.6171  -0.5889
  -0.5799  -0.5505  -0.5438  -0.5155  -0.4954  -0.4851  -0.4625  -0.4501
  -0.4332  -0.4042  -0.3868  -0.3727  -0.3355  -0.3171  -0.2920  -0.2659
  -0.2373  -0.2092  -0.2024  -0.1730  -0.1412  -0.1328  -0.1122  -0.0810
  -0.0632  -0.0532  -0.0300   0.0074   0.0293   0.0508   0.0720   0.1021
   0.1156   0.1444   0.1605   0.1814   0.2141   0.2331   0.2764   0.3108
   0.3436   0.3495   0.3714   0.4275   0.4517   0.4920   0.5066   0.5288
   0.5840   0.6044   0.6331   0.6799   0.7036   0.7336   0.7822   0.8338
   0.8564   0.9249   0.9524   1.0052   1.0404   1.0730   1.0828   1.1345
   1.1468   1.2045   1.2435   1.2496   1.3375   1.4119   1.5230   1.5806
   3.6806
     eigenvalues at k+q:
 -37.6047 -36.8227 -36.5469 -36.3978 -36.3224 -36.1790 -36.0987 -36.0840
 -36.0752 -35.9085 -35.9020 -35.8017 -19.3274 -19.3010 -19.2079 -19.1898
 -19.0890 -19.0206 -18.9283 -18.8471 -18.7855 -18.7158 -18.6842 -18.6367
 -18.5982 -18.5537 -18.5214 -18.4737 -18.4441 -18.3821 -18.3704 -18.3485
 -18.3230 -18.3039 -18.2758 -18.2329 -18.2144 -18.2010 -18.1870 -18.1572
 -18.1361 -18.1094 -18.0967 -18.0839 -18.0700 -17.9845 -17.9667 -17.9389
 -17.9183 -17.8637 -17.8328 -17.8150 -17.8021 -17.7559 -17.7019 -17.6948
 -17.6823 -17.6722 -17.6433 -17.6248 -17.5957 -17.5736 -17.5490 -17.5132
 -17.5040 -17.4752 -17.4671 -17.4396 -17.4169 -17.3652 -17.3438 -17.3192
 -17.3065 -17.2828 -17.2327 -17.2086 -17.1969 -17.1810 -17.1494 -17.1286
 -17.1119 -17.0921 -17.0857 -17.0573 -17.0420 -17.0245 -16.9872 -16.9432
 -16.9006 -16.8673 -16.8604 -16.8448 -16.7918 -16.6894 -16.6285 -16.5208
 -16.4602 -16.1715 -15.7855 -15.6873 -15.4827 -15.4041 -15.3391 -15.3341
 -15.2847 -15.1439 -15.0876 -15.0002 -14.9191 -14.8938 -14.8223 -14.7954
 -14.7446 -14.7005 -14.6383 -14.5973 -14.5558 -14.5173 -14.4758 -14.4228
 -14.2836 -14.2453  -7.1856  -7.1198  -7.0347  -6.9328  -6.8839  -6.8599
  -6.8152  -6.7593  -6.7217  -6.6081  -6.5692  -6.5263  -6.4721  -6.4428
  -6.4084  -6.3697  -6.3395  -6.3079  -6.2713  -6.2519  -6.2269  -6.1887
  -6.1294  -6.1016  -6.0811  -6.0501  -5.9832  -5.9426  -5.8919  -5.8821
  -5.8338  -5.8109  -5.7655  -5.7422  -5.7054  -5.5822  -5.5695  -5.5195
  -5.4547  -5.4413  -5.2997  -5.2759  -5.1801  -5.1780  -5.0262  -5.0112
  -4.9031  -4.8073  -4.2728  -4.1981  -4.1665  -3.9773  -3.8498  -3.7968
  -3.7735  -3.7485  -3.7163  -3.6822  -3.6203  -3.5355  -3.4442  -3.4008
  -3.3707  -3.3122  -3.2833  -3.2674  -3.2596  -3.1580  -3.1478  -3.1119
  -3.0688  -3.0451  -3.0252  -2.9820  -2.9463  -2.9283  -2.8837  -2.8411
  -2.7756  -2.7668  -2.6917  -2.6591  -2.6410  -2.6048  -2.5804  -2.5564
  -2.4866  -2.4715  -2.4528  -2.4265  -2.3808  -2.3546  -2.3288  -2.2952
  -2.2856  -2.2646  -2.2422  -2.1996  -2.1740  -2.1351  -2.1082  -2.0607
  -2.0271  -1.9971  -1.9707  -1.9368  -1.8827  -1.8348  -1.8032  -1.6807
  -1.6750  -1.6364  -1.6004  -1.5575  -1.4876  -1.4652  -1.4193  -1.4074
  -1.3795  -1.3612  -1.2998  -1.2886  -1.2442  -1.2059  -1.1954  -1.1593
  -1.1340  -1.1225  -1.0777  -1.0202  -1.0140  -0.9891  -0.9576  -0.9524
  -0.9233  -0.9062  -0.8843  -0.8526  -0.8211  -0.8109  -0.7898  -0.7494
  -0.7311  -0.7151  -0.6830  -0.6767  -0.6488  -0.6358  -0.6170  -0.5890
  -0.5803  -0.5509  -0.5429  -0.5158  -0.4951  -0.4856  -0.4631  -0.4489
  -0.4333  -0.4047  -0.3863  -0.3728  -0.3357  -0.3171  -0.2919  -0.2659
  -0.2373  -0.2092  -0.2024  -0.1729  -0.1412  -0.1328  -0.1121  -0.0810
  -0.0632  -0.0532  -0.0300   0.0074   0.0292   0.0508   0.0720   0.1021
   0.1156   0.1444   0.1604   0.1813   0.2141   0.2331   0.2764   0.3108
   0.3435   0.3495   0.3714   0.4275   0.4516   0.4919   0.5066   0.5288
   0.5840   0.6044   0.6331   0.6799   0.7036   0.7336   0.7822   0.8338
   0.8563   0.9249   0.9523   1.0052   1.0405   1.0730   1.0828   1.1345
   1.1468   1.2044   1.2435   1.2496   1.3375   1.4119   1.5230   1.5805
   3.6807
     cgsolve_all iterations 102    anorm=    0.75E-07
     cgsolve_all iterations 102    anorm=    0.75E-07
     cgsolve_all iterations 102    anorm=    0.75E-07
     compute_u_kq: q = (    0.0000,    0.0000,   -0.0406)
     Rotating WFCS
     ethr =  1.00E-14,  avg # of iterations = 48.0
     eigenvalues at k:
 -37.6047 -36.8227 -36.5469 -36.3978 -36.3224 -36.1790 -36.0987 -36.0839
 -36.0752 -35.9084 -35.9020 -35.8017 -19.3273 -19.3010 -19.2079 -19.1898
 -19.0890 -19.0206 -18.9283 -18.8471 -18.7855 -18.7158 -18.6842 -18.6367
 -18.5982 -18.5537 -18.5214 -18.4737 -18.4441 -18.3822 -18.3703 -18.3486
 -18.3229 -18.3038 -18.2760 -18.2331 -18.2144 -18.2005 -18.1875 -18.1573
 -18.1358 -18.1088 -18.0976 -18.0841 -18.0697 -17.9839 -17.9675 -17.9382
 -17.9187 -17.8637 -17.8329 -17.8149 -17.8020 -17.7559 -17.7019 -17.6948
 -17.6823 -17.6722 -17.6433 -17.6248 -17.5957 -17.5736 -17.5490 -17.5132
 -17.5039 -17.4752 -17.4671 -17.4396 -17.4169 -17.3651 -17.3438 -17.3192
 -17.3065 -17.2828 -17.2326 -17.2086 -17.1969 -17.1810 -17.1494 -17.1286
 -17.1119 -17.0921 -17.0857 -17.0573 -17.0420 -17.0244 -16.9871 -16.9432
 -16.9006 -16.8673 -16.8604 -16.8448 -16.7918 -16.6894 -16.6285 -16.5208
 -16.4603 -16.1715 -15.7855 -15.6874 -15.4827 -15.4040 -15.3391 -15.3341
 -15.2848 -15.1438 -15.0875 -15.0002 -14.9191 -14.8938 -14.8223 -14.7954
 -14.7446 -14.7005 -14.6383 -14.5973 -14.5557 -14.5173 -14.4758 -14.4228
 -14.2835 -14.2452  -7.1856  -7.1198  -7.0347  -6.9328  -6.8838  -6.8599
  -6.8152  -6.7593  -6.7217  -6.6081  -6.5693  -6.5263  -6.4721  -6.4428
  -6.4084  -6.3697  -6.3395  -6.3078  -6.2712  -6.2519  -6.2271  -6.1887
  -6.1294  -6.1016  -6.0811  -6.0501  -5.9831  -5.9426  -5.8919  -5.8821
  -5.8338  -5.8109  -5.7654  -5.7422  -5.7054  -5.5822  -5.5695  -5.5196
  -5.4547  -5.4413  -5.2997  -5.2758  -5.1801  -5.1780  -5.0261  -5.0113
  -4.9031  -4.8073  -4.2727  -4.1982  -4.1664  -3.9773  -3.8498  -3.7968
  -3.7735  -3.7487  -3.7162  -3.6822  -3.6202  -3.5359  -3.4435  -3.4014
  -3.3702  -3.3131  -3.2838  -3.2646  -3.2618  -3.1562  -3.1492  -3.1116
  -3.0691  -3.0450  -3.0260  -2.9813  -2.9464  -2.9283  -2.8836  -2.8412
  -2.7761  -2.7666  -2.6904  -2.6616  -2.6390  -2.6041  -2.5807  -2.5568
  -2.4862  -2.4742  -2.4520  -2.4262  -2.3801  -2.3544  -2.3264  -2.2950
  -2.2877  -2.2643  -2.2448  -2.1973  -2.1747  -2.1350  -2.1079  -2.0613
  -2.0266  -1.9970  -1.9710  -1.9368  -1.8826  -1.8349  -1.8030  -1.6812
  -1.6749  -1.6363  -1.6001  -1.5579  -1.4872  -1.4655  -1.4192  -1.4075
  -1.3790  -1.3616  -1.2999  -1.2884  -1.2441  -1.2060  -1.1955  -1.1594
  -1.1342  -1.1223  -1.0778  -1.0205  -1.0130  -0.9902  -0.9572  -0.9516
  -0.9229  -0.9058  -0.8860  -0.8523  -0.8210  -0.8106  -0.7902  -0.7484
  -0.7323  -0.7151  -0.6829  -0.6759  -0.6486  -0.6365  -0.6171  -0.5889
  -0.5799  -0.5505  -0.5438  -0.5155  -0.4954  -0.4851  -0.4625  -0.4501
  -0.4332  -0.4042  -0.3868  -0.3727  -0.3355  -0.3171  -0.2920  -0.2659
  -0.2373  -0.2092  -0.2024  -0.1730  -0.1412  -0.1328  -0.1122  -0.0810
  -0.0632  -0.0532  -0.0300   0.0074   0.0293   0.0508   0.0720   0.1021
   0.1156   0.1444   0.1605   0.1814   0.2141   0.2331   0.2764   0.3108
   0.3436   0.3495   0.3714   0.4275   0.4517   0.4920   0.5066   0.5288
   0.5840   0.6044   0.6331   0.6799   0.7036   0.7336   0.7822   0.8338
   0.8564   0.9249   0.9524   1.0052   1.0404   1.0730   1.0828   1.1345
   1.1468   1.2045   1.2435   1.2496   1.3375   1.4119   1.5230   1.5806
   3.6806
     eigenvalues at k+q:
 -37.6047 -36.8227 -36.5469 -36.3978 -36.3224 -36.1790 -36.0987 -36.0840
 -36.0752 -35.9085 -35.9020 -35.8017 -19.3273 -19.3010 -19.2079 -19.1898
 -19.0890 -19.0206 -18.9283 -18.8471 -18.7855 -18.7158 -18.6842 -18.6367
 -18.5983 -18.5537 -18.5214 -18.4737 -18.4441 -18.3822 -18.3703 -18.3487
 -18.3227 -18.3038 -18.2760 -18.2331 -18.2145 -18.1999 -18.1879 -18.1575
 -18.1354 -18.1083 -18.0983 -18.0845 -18.0693 -17.9840 -17.9674 -17.9374
 -17.9194 -17.8636 -17.8329 -17.8149 -17.8020 -17.7559 -17.7020 -17.6948
 -17.6823 -17.6722 -17.6433 -17.6248 -17.5957 -17.5736 -17.5491 -17.5133
 -17.5039 -17.4752 -17.4672 -17.4396 -17.4170 -17.3652 -17.3438 -17.3191
 -17.3065 -17.2828 -17.2326 -17.2086 -17.1969 -17.1810 -17.1494 -17.1286
 -17.1119 -17.0921 -17.0857 -17.0573 -17.0420 -17.0244 -16.9871 -16.9432
 -16.9006 -16.8673 -16.8604 -16.8449 -16.7918 -16.6894 -16.6285 -16.5208
 -16.4603 -16.1715 -15.7855 -15.6874 -15.4827 -15.4040 -15.3391 -15.3341
 -15.2848 -15.1438 -15.0874 -15.0003 -14.9191 -14.8938 -14.8223 -14.7955
 -14.7447 -14.7005 -14.6382 -14.5974 -14.5557 -14.5173 -14.4759 -14.4228
 -14.2835 -14.2452  -7.1856  -7.1198  -7.0347  -6.9328  -6.8838  -6.8599
  -6.8152  -6.7593  -6.7217  -6.6081  -6.5693  -6.5263  -6.4721  -6.4428
  -6.4084  -6.3697  -6.3395  -6.3078  -6.2711  -6.2518  -6.2273  -6.1887
  -6.1294  -6.1016  -6.0811  -6.0501  -5.9831  -5.9426  -5.8918  -5.8822
  -5.8338  -5.8110  -5.7654  -5.7423  -5.7054  -5.5822  -5.5695  -5.5197
  -5.4547  -5.4414  -5.2996  -5.2757  -5.1801  -5.1781  -5.0261  -5.0114
  -4.9031  -4.8073  -4.2727  -4.1982  -4.1663  -3.9773  -3.8498  -3.7967
  -3.7735  -3.7489  -3.7160  -3.6822  -3.6201  -3.5363  -3.4429  -3.4017
  -3.3698  -3.3133  -3.2845  -3.2647  -3.2615  -3.1544  -3.1504  -3.1116
  -3.0694  -3.0449  -3.0267  -2.9808  -2.9465  -2.9282  -2.8835  -2.8413
  -2.7769  -2.7657  -2.6894  -2.6642  -2.6366  -2.6038  -2.5811  -2.5570
  -2.4865  -2.4757  -2.4512  -2.4263  -2.3798  -2.3541  -2.3253  -2.2942
  -2.2886  -2.2641  -2.2477  -2.1952  -2.1748  -2.1350  -2.1084  -2.0617
  -2.0258  -1.9969  -1.9714  -1.9369  -1.8824  -1.8350  -1.8027  -1.6824
  -1.6740  -1.6361  -1.6000  -1.5584  -1.4869  -1.4657  -1.4190  -1.4076
  -1.3787  -1.3620  -1.3001  -1.2883  -1.2440  -1.2060  -1.1956  -1.1594
  -1.1342  -1.1222  -1.0780  -1.0207  -1.0121  -0.9914  -0.9573  -0.9501
  -0.9228  -0.9055  -0.8876  -0.8521  -0.8208  -0.8104  -0.7905  -0.7475
  -0.7335  -0.7151  -0.6830  -0.6750  -0.6487  -0.6370  -0.6172  -0.5889
  -0.5794  -0.5505  -0.5442  -0.5153  -0.4962  -0.4840  -0.4622  -0.4511
  -0.4333  -0.4035  -0.3875  -0.3723  -0.3355  -0.3171  -0.2920  -0.2659
  -0.2373  -0.2091  -0.2023  -0.1730  -0.1413  -0.1328  -0.1123  -0.0810
  -0.0632  -0.0533  -0.0301   0.0074   0.0294   0.0509   0.0720   0.1020
   0.1155   0.1444   0.1605   0.1814   0.2141   0.2331   0.2765   0.3109
   0.3436   0.3495   0.3714   0.4275   0.4517   0.4920   0.5066   0.5288
   0.5839   0.6044   0.6331   0.6799   0.7036   0.7336   0.7822   0.8338
   0.8563   0.9250   0.9524   1.0053   1.0404   1.0729   1.0828   1.1345
   1.1468   1.2045   1.2434   1.2496   1.3375   1.4118   1.5230   1.5806
   3.6806
     cgsolve_all iterations 102    anorm=    0.74E-07
     cgsolve_all iterations 104    anorm=    0.74E-07
     cgsolve_all iterations 102    anorm=    0.75E-07

     k-point #    4 of     4      pool #  1    cpu time:   52263.0
     compute_u_kq: q = (    0.0000,    0.0000,    0.0000)
     Rotating WFCS
     ethr =  1.00E-14,  avg # of iterations =  6.0
     eigenvalues at k:
 -37.6047 -36.8227 -36.5469 -36.3978 -36.3224 -36.1790 -36.0987 -36.0839
 -36.0752 -35.9084 -35.9020 -35.8017 -19.3273 -19.3010 -19.2079 -19.1898
 -19.0890 -19.0206 -18.9283 -18.8471 -18.7855 -18.7158 -18.6842 -18.6367
 -18.5982 -18.5537 -18.5215 -18.4737 -18.4440 -18.3819 -18.3705 -18.3487
 -18.3222 -18.3057 -18.2746 -18.2327 -18.2158 -18.2004 -18.1859 -18.1581
 -18.1350 -18.1104 -18.0930 -18.0887 -18.0686 -17.9896 -17.9592 -17.9382
 -17.9219 -17.8630 -17.8330 -17.8151 -17.8020 -17.7559 -17.7019 -17.6948
 -17.6823 -17.6722 -17.6433 -17.6248 -17.5957 -17.5736 -17.5490 -17.5132
 -17.5039 -17.4752 -17.4671 -17.4396 -17.4169 -17.3651 -17.3438 -17.3192
 -17.3065 -17.2828 -17.2326 -17.2086 -17.1969 -17.1810 -17.1494 -17.1286
 -17.1119 -17.0921 -17.0857 -17.0573 -17.0420 -17.0244 -16.9871 -16.9432
 -16.9006 -16.8673 -16.8604 -16.8448 -16.7918 -16.6894 -16.6285 -16.5208
 -16.4603 -16.1715 -15.7855 -15.6874 -15.4827 -15.4040 -15.3391 -15.3341
 -15.2848 -15.1438 -15.0875 -15.0002 -14.9191 -14.8938 -14.8223 -14.7954
 -14.7446 -14.7005 -14.6383 -14.5973 -14.5557 -14.5173 -14.4758 -14.4228
 -14.2835 -14.2452  -7.1856  -7.1198  -7.0347  -6.9328  -6.8839  -6.8598
  -6.8152  -6.7593  -6.7217  -6.6081  -6.5693  -6.5263  -6.4721  -6.4428
  -6.4084  -6.3697  -6.3395  -6.3079  -6.2710  -6.2518  -6.2271  -6.1889
  -6.1293  -6.1016  -6.0811  -6.0501  -5.9828  -5.9430  -5.8920  -5.8819
  -5.8338  -5.8109  -5.7654  -5.7422  -5.7054  -5.5822  -5.5695  -5.5196
  -5.4547  -5.4413  -5.2997  -5.2758  -5.1802  -5.1780  -5.0262  -5.0113
  -4.9031  -4.8073  -4.2729  -4.1979  -4.1665  -3.9773  -3.8498  -3.7965
  -3.7741  -3.7490  -3.7155  -3.6823  -3.6198  -3.5369  -3.4446  -3.3989
  -3.3717  -3.3056  -3.2882  -3.2760  -3.2521  -3.1607  -3.1422  -3.1162
  -3.0687  -3.0448  -3.0250  -2.9822  -2.9460  -2.9278  -2.8835  -2.8419
  -2.7795  -2.7605  -2.6950  -2.6637  -2.6296  -2.6096  -2.5807  -2.5543
  -2.4912  -2.4665  -2.4488  -2.4318  -2.3836  -2.3542  -2.3380  -2.2927
  -2.2681  -2.2645  -2.2542  -2.1972  -2.1684  -2.1362  -2.1153  -2.0595
  -2.0225  -1.9984  -1.9717  -1.9388  -1.8820  -1.8348  -1.8024  -1.6869
  -1.6693  -1.6353  -1.6022  -1.5570  -1.4877  -1.4642  -1.4190  -1.4078
  -1.3808  -1.3608  -1.3001  -1.2883  -1.2440  -1.2060  -1.1956  -1.1596
  -1.1328  -1.1230  -1.0781  -1.0202  -1.0146  -0.9904  -0.9583  -0.9449
  -0.9260  -0.9073  -0.8849  -0.8538  -0.8198  -0.8120  -0.7891  -0.7500
  -0.7311  -0.7133  -0.6847  -0.6747  -0.6506  -0.6353  -0.6167  -0.5901
  -0.5786  -0.5540  -0.5395  -0.5157  -0.5000  -0.4779  -0.4666  -0.4475
  -0.4353  -0.4036  -0.3885  -0.3698  -0.3374  -0.3170  -0.2918  -0.2661
  -0.2375  -0.2093  -0.2021  -0.1730  -0.1412  -0.1329  -0.1120  -0.0811
  -0.0629  -0.0534  -0.0300   0.0075   0.0292   0.0510   0.0719   0.1021
   0.1155   0.1445   0.1604   0.1813   0.2141   0.2331   0.2764   0.3110
   0.3435   0.3496   0.3715   0.4275   0.4516   0.4920   0.5066   0.5289
   0.5840   0.6044   0.6331   0.6799   0.7035   0.7336   0.7822   0.8338
   0.8564   0.9249   0.9524   1.0052   1.0404   1.0730   1.0828   1.1345
   1.1468   1.2045   1.2435   1.2497   1.3375   1.4119   1.5230   1.5806
   3.6806
     eigenvalues at k+q:
 -37.6047 -36.8227 -36.5469 -36.3978 -36.3224 -36.1790 -36.0987 -36.0840
 -36.0752 -35.9085 -35.9020 -35.8017 -19.3274 -19.3010 -19.2079 -19.1898
 -19.0890 -19.0206 -18.9283 -18.8471 -18.7855 -18.7158 -18.6842 -18.6367
 -18.5982 -18.5537 -18.5215 -18.4737 -18.4440 -18.3819 -18.3705 -18.3487
 -18.3222 -18.3057 -18.2746 -18.2327 -18.2158 -18.2004 -18.1859 -18.1581
 -18.1350 -18.1104 -18.0930 -18.0887 -18.0686 -17.9896 -17.9592 -17.9382
 -17.9219 -17.8630 -17.8330 -17.8151 -17.8020 -17.7559 -17.7019 -17.6948
 -17.6823 -17.6722 -17.6433 -17.6248 -17.5957 -17.5736 -17.5491 -17.5132
 -17.5039 -17.4752 -17.4672 -17.4396 -17.4169 -17.3652 -17.3438 -17.3192
 -17.3065 -17.2828 -17.2326 -17.2086 -17.1969 -17.1810 -17.1494 -17.1286
 -17.1119 -17.0921 -17.0857 -17.0573 -17.0420 -17.0244 -16.9872 -16.9432
 -16.9006 -16.8673 -16.8604 -16.8449 -16.7918 -16.6894 -16.6285 -16.5208
 -16.4603 -16.1715 -15.7855 -15.6874 -15.4827 -15.4040 -15.3391 -15.3341
 -15.2848 -15.1439 -15.0875 -15.0003 -14.9191 -14.8938 -14.8223 -14.7954
 -14.7446 -14.7005 -14.6383 -14.5973 -14.5558 -14.5173 -14.4758 -14.4228
 -14.2836 -14.2452  -7.1856  -7.1198  -7.0347  -6.9328  -6.8839  -6.8598
  -6.8152  -6.7593  -6.7217  -6.6081  -6.5693  -6.5263  -6.4721  -6.4428
  -6.4084  -6.3697  -6.3395  -6.3079  -6.2710  -6.2518  -6.2271  -6.1889
  -6.1293  -6.1016  -6.0811  -6.0501  -5.9828  -5.9430  -5.8920  -5.8819
  -5.8338  -5.8109  -5.7654  -5.7422  -5.7054  -5.5822  -5.5695  -5.5196
  -5.4547  -5.4413  -5.2997  -5.2758  -5.1802  -5.1780  -5.0262  -5.0113
  -4.9031  -4.8073  -4.2729  -4.1979  -4.1665  -3.9773  -3.8498  -3.7965
  -3.7741  -3.7490  -3.7155  -3.6823  -3.6198  -3.5369  -3.4446  -3.3989
  -3.3717  -3.3056  -3.2882  -3.2760  -3.2521  -3.1607  -3.1422  -3.1162
  -3.0687  -3.0448  -3.0250  -2.9822  -2.9460  -2.9278  -2.8835  -2.8419
  -2.7795  -2.7605  -2.6950  -2.6637  -2.6296  -2.6096  -2.5807  -2.5543
  -2.4912  -2.4665  -2.4488  -2.4318  -2.3836  -2.3542  -2.3380  -2.2927
  -2.2681  -2.2645  -2.2542  -2.1972  -2.1684  -2.1362  -2.1153  -2.0595
  -2.0225  -1.9984  -1.9717  -1.9388  -1.8820  -1.8348  -1.8024  -1.6869
  -1.6693  -1.6353  -1.6022  -1.5570  -1.4877  -1.4642  -1.4190  -1.4078
  -1.3808  -1.3608  -1.3001  -1.2883  -1.2440  -1.2060  -1.1956  -1.1596
  -1.1328  -1.1230  -1.0781  -1.0202  -1.0146  -0.9904  -0.9583  -0.9449
  -0.9260  -0.9073  -0.8849  -0.8538  -0.8198  -0.8121  -0.7891  -0.7500
  -0.7311  -0.7133  -0.6847  -0.6747  -0.6506  -0.6353  -0.6167  -0.5901
  -0.5786  -0.5540  -0.5395  -0.5157  -0.5000  -0.4779  -0.4666  -0.4475
  -0.4353  -0.4036  -0.3885  -0.3698  -0.3374  -0.3170  -0.2918  -0.2661
  -0.2375  -0.2093  -0.2021  -0.1730  -0.1412  -0.1329  -0.1120  -0.0811
  -0.0629  -0.0534  -0.0300   0.0075   0.0292   0.0510   0.0719   0.1021
   0.1155   0.1444   0.1604   0.1813   0.2141   0.2331   0.2764   0.3110
   0.3435   0.3496   0.3715   0.4275   0.4516   0.4919   0.5066   0.5289
   0.5840   0.6044   0.6331   0.6799   0.7035   0.7336   0.7822   0.8338
   0.8564   0.9249   0.9524   1.0052   1.0404   1.0730   1.0828   1.1345
   1.1468   1.2044   1.2435   1.2496   1.3375   1.4118   1.5230   1.5806
   3.6806
     cgsolve_all iterations  89    anorm=    0.78E-07
PARA_AUG  1      50.6043178        -0.2233959        -0.0726010
     cgsolve_all iterations  89    anorm=    0.76E-07
PARA_AUG  2      -0.2817851        50.7893679        -0.0154747
     cgsolve_all iterations  89    anorm=    0.77E-07
PARA_AUG  3      -0.0926787        -0.0110724        50.5690447
     cgsolve_all iterations 102    anorm=    0.73E-07
     cgsolve_all iterations 104    anorm=    0.74E-07
     cgsolve_all iterations 102    anorm=    0.74E-07
     compute_u_kq: q = (    0.0406,    0.0000,    0.0000)
     Rotating WFCS
     ethr =  1.00E-14,  avg # of iterations = 44.0
     eigenvalues at k:
 -37.6047 -36.8227 -36.5469 -36.3978 -36.3224 -36.1790 -36.0987 -36.0839
 -36.0752 -35.9084 -35.9020 -35.8017 -19.3273 -19.3010 -19.2079 -19.1898
 -19.0890 -19.0206 -18.9283 -18.8471 -18.7855 -18.7158 -18.6842 -18.6367
 -18.5982 -18.5537 -18.5215 -18.4737 -18.4440 -18.3819 -18.3705 -18.3487
 -18.3222 -18.3057 -18.2746 -18.2327 -18.2158 -18.2004 -18.1859 -18.1581
 -18.1350 -18.1104 -18.0930 -18.0887 -18.0686 -17.9896 -17.9592 -17.9382
 -17.9219 -17.8630 -17.8330 -17.8151 -17.8020 -17.7559 -17.7019 -17.6948
 -17.6823 -17.6722 -17.6433 -17.6248 -17.5957 -17.5736 -17.5490 -17.5132
 -17.5039 -17.4752 -17.4671 -17.4396 -17.4169 -17.3651 -17.3438 -17.3192
 -17.3065 -17.2828 -17.2326 -17.2086 -17.1969 -17.1810 -17.1494 -17.1286
 -17.1119 -17.0921 -17.0857 -17.0573 -17.0420 -17.0244 -16.9871 -16.9432
 -16.9006 -16.8673 -16.8604 -16.8448 -16.7918 -16.6894 -16.6285 -16.5208
 -16.4603 -16.1715 -15.7855 -15.6874 -15.4827 -15.4040 -15.3391 -15.3341
 -15.2848 -15.1438 -15.0875 -15.0002 -14.9191 -14.8938 -14.8223 -14.7954
 -14.7446 -14.7005 -14.6383 -14.5973 -14.5557 -14.5173 -14.4758 -14.4228
 -14.2835 -14.2452  -7.1856  -7.1198  -7.0347  -6.9328  -6.8839  -6.8598
  -6.8152  -6.7593  -6.7217  -6.6081  -6.5693  -6.5263  -6.4721  -6.4428
  -6.4084  -6.3697  -6.3395  -6.3079  -6.2710  -6.2518  -6.2271  -6.1889
  -6.1293  -6.1016  -6.0811  -6.0501  -5.9828  -5.9430  -5.8920  -5.8819
  -5.8338  -5.8109  -5.7654  -5.7422  -5.7054  -5.5822  -5.5695  -5.5196
  -5.4547  -5.4413  -5.2997  -5.2758  -5.1802  -5.1780  -5.0262  -5.0113
  -4.9031  -4.8073  -4.2729  -4.1979  -4.1665  -3.9773  -3.8498  -3.7965
  -3.7741  -3.7490  -3.7155  -3.6823  -3.6198  -3.5369  -3.4446  -3.3989
  -3.3717  -3.3056  -3.2882  -3.2760  -3.2521  -3.1607  -3.1422  -3.1162
  -3.0687  -3.0448  -3.0250  -2.9822  -2.9460  -2.9278  -2.8835  -2.8419
  -2.7795  -2.7605  -2.6950  -2.6637  -2.6296  -2.6096  -2.5807  -2.5543
  -2.4912  -2.4665  -2.4488  -2.4318  -2.3836  -2.3542  -2.3380  -2.2927
  -2.2681  -2.2645  -2.2542  -2.1972  -2.1684  -2.1362  -2.1153  -2.0595
  -2.0225  -1.9984  -1.9717  -1.9388  -1.8820  -1.8348  -1.8024  -1.6869
  -1.6693  -1.6353  -1.6022  -1.5570  -1.4877  -1.4642  -1.4190  -1.4078
  -1.3808  -1.3608  -1.3001  -1.2883  -1.2440  -1.2060  -1.1956  -1.1596
  -1.1328  -1.1230  -1.0781  -1.0202  -1.0146  -0.9904  -0.9583  -0.9449
  -0.9260  -0.9073  -0.8849  -0.8538  -0.8198  -0.8120  -0.7891  -0.7500
  -0.7311  -0.7133  -0.6847  -0.6747  -0.6506  -0.6353  -0.6167  -0.5901
  -0.5786  -0.5540  -0.5395  -0.5157  -0.5000  -0.4779  -0.4666  -0.4475
  -0.4353  -0.4036  -0.3885  -0.3698  -0.3374  -0.3170  -0.2918  -0.2661
  -0.2375  -0.2093  -0.2021  -0.1730  -0.1412  -0.1329  -0.1120  -0.0811
  -0.0629  -0.0534  -0.0300   0.0075   0.0292   0.0510   0.0719   0.1021
   0.1155   0.1445   0.1604   0.1813   0.2141   0.2331   0.2764   0.3110
   0.3435   0.3496   0.3715   0.4275   0.4516   0.4920   0.5066   0.5289
   0.5840   0.6044   0.6331   0.6799   0.7035   0.7336   0.7822   0.8338
   0.8564   0.9249   0.9524   1.0052   1.0404   1.0730   1.0828   1.1345
   1.1468   1.2045   1.2435   1.2497   1.3375   1.4119   1.5230   1.5806
   3.6806
     eigenvalues at k+q:
 -37.6047 -36.8227 -36.5469 -36.3978 -36.3224 -36.1790 -36.0986 -36.0841
 -36.0752 -35.9085 -35.9020 -35.8017 -19.3267 -19.3009 -19.2076 -19.1898
 -19.0902 -19.0196 -18.9283 -18.8477 -18.7851 -18.7179 -18.6831 -18.6377
 -18.5969 -18.5534 -18.5199 -18.4754 -18.4447 -18.3820 -18.3697 -18.3481
 -18.3218 -18.3054 -18.2762 -18.2331 -18.2168 -18.2015 -18.1862 -18.1576
 -18.1351 -18.1099 -18.0915 -18.0872 -18.0677 -17.9905 -17.9572 -17.9382
 -17.9228 -17.8658 -17.8334 -17.8141 -17.7997 -17.7560 -17.7001 -17.6927
 -17.6818 -17.6713 -17.6426 -17.6240 -17.5945 -17.5737 -17.5487 -17.5120
 -17.5033 -17.4727 -17.4650 -17.4378 -17.4168 -17.3651 -17.3432 -17.3200
 -17.3077 -17.2832 -17.2347 -17.2108 -17.1986 -17.1837 -17.1535 -17.1316
 -17.1145 -17.0928 -17.0868 -17.0585 -17.0449 -17.0269 -16.9889 -16.9460
 -16.8996 -16.8666 -16.8608 -16.8455 -16.7906 -16.6932 -16.6276 -16.5192
 -16.4519 -16.1763 -15.7836 -15.6773 -15.4865 -15.4046 -15.3375 -15.3343
 -15.2850 -15.1405 -15.0874 -14.9987 -14.9186 -14.8952 -14.8204 -14.7942
 -14.7478 -14.6937 -14.6370 -14.5960 -14.5553 -14.5127 -14.4792 -14.4267
 -14.2880 -14.2496  -7.1860  -7.1204  -7.0347  -6.9346  -6.9012  -6.8589
  -6.8151  -6.7558  -6.7218  -6.6086  -6.5690  -6.5243  -6.4716  -6.4434
  -6.4080  -6.3695  -6.3391  -6.3079  -6.2787  -6.2523  -6.2284  -6.1901
  -6.1322  -6.1008  -6.0816  -6.0494  -5.9835  -5.9427  -5.8924  -5.8830
  -5.8319  -5.8093  -5.7698  -5.7269  -5.7008  -5.5784  -5.5643  -5.5198
  -5.4556  -5.4395  -5.3033  -5.2730  -5.1799  -5.1777  -5.0284  -5.0110
  -4.9034  -4.7944  -4.2737  -4.1971  -4.1849  -3.9826  -3.8481  -3.7938
  -3.7706  -3.7503  -3.7178  -3.6785  -3.6187  -3.5362  -3.4446  -3.3972
  -3.3717  -3.3016  -3.2846  -3.2751  -3.2515  -3.1615  -3.1421  -3.1169
  -3.0671  -3.0424  -3.0248  -2.9808  -2.9438  -2.9260  -2.8835  -2.8416
  -2.7752  -2.7580  -2.6924  -2.6684  -2.6343  -2.6134  -2.5805  -2.5525
  -2.4905  -2.4668  -2.4479  -2.4325  -2.3845  -2.3561  -2.3401  -2.2881
  -2.2713  -2.2665  -2.2537  -2.2002  -2.1697  -2.1384  -2.1174  -2.0588
  -2.0267  -1.9982  -1.9737  -1.9383  -1.8806  -1.8343  -1.7991  -1.6894
  -1.6688  -1.6336  -1.6050  -1.5513  -1.4851  -1.4630  -1.4147  -1.4067
  -1.3766  -1.3602  -1.3005  -1.2901  -1.2458  -1.2049  -1.1953  -1.1591
  -1.1348  -1.1256  -1.0787  -1.0210  -1.0133  -0.9892  -0.9601  -0.9490
  -0.9271  -0.9066  -0.8871  -0.8514  -0.8215  -0.8140  -0.7861  -0.7459
  -0.7325  -0.7125  -0.6829  -0.6726  -0.6527  -0.6354  -0.6164  -0.5901
  -0.5799  -0.5512  -0.5405  -0.5175  -0.4985  -0.4787  -0.4638  -0.4466
  -0.4355  -0.4024  -0.3908  -0.3667  -0.3356  -0.3178  -0.2897  -0.2668
  -0.2361  -0.2113  -0.2017  -0.1698  -0.1458  -0.1330  -0.1106  -0.0852
  -0.0619  -0.0550  -0.0323   0.0060   0.0255   0.0521   0.0712   0.1011
   0.1173   0.1461   0.1605   0.1799   0.2094   0.2313   0.2757   0.3116
   0.3401   0.3479   0.3682   0.4228   0.4499   0.4902   0.5022   0.5267
   0.5789   0.6049   0.6325   0.6818   0.6950   0.7294   0.7816   0.8273
   0.8547   0.9263   0.9553   1.0084   1.0424   1.0714   1.0858   1.1351
   1.1498   1.2074   1.2457   1.2512   1.3377   1.4156   1.5288   1.5798
   3.6837
     cgsolve_all iterations 102    anorm=    0.75E-07
     cgsolve_all iterations 102    anorm=    0.75E-07
     cgsolve_all iterations 102    anorm=    0.74E-07
     compute_u_kq: q = (   -0.0406,    0.0000,    0.0000)
     Rotating WFCS
     ethr =  1.00E-14,  avg # of iterations = 42.0
     eigenvalues at k:
 -37.6047 -36.8227 -36.5469 -36.3978 -36.3224 -36.1790 -36.0987 -36.0839
 -36.0752 -35.9084 -35.9020 -35.8017 -19.3273 -19.3010 -19.2079 -19.1898
 -19.0890 -19.0206 -18.9283 -18.8471 -18.7855 -18.7158 -18.6842 -18.6367
 -18.5982 -18.5537 -18.5215 -18.4737 -18.4440 -18.3819 -18.3705 -18.3487
 -18.3222 -18.3057 -18.2746 -18.2327 -18.2158 -18.2004 -18.1859 -18.1581
 -18.1350 -18.1104 -18.0930 -18.0887 -18.0686 -17.9896 -17.9592 -17.9382
 -17.9219 -17.8630 -17.8330 -17.8151 -17.8020 -17.7559 -17.7019 -17.6948
 -17.6823 -17.6722 -17.6433 -17.6248 -17.5957 -17.5736 -17.5490 -17.5132
 -17.5039 -17.4752 -17.4671 -17.4396 -17.4169 -17.3651 -17.3438 -17.3192
 -17.3065 -17.2828 -17.2326 -17.2086 -17.1969 -17.1810 -17.1494 -17.1286
 -17.1119 -17.0921 -17.0857 -17.0573 -17.0420 -17.0244 -16.9871 -16.9432
 -16.9006 -16.8673 -16.8604 -16.8448 -16.7918 -16.6894 -16.6285 -16.5208
 -16.4603 -16.1715 -15.7855 -15.6874 -15.4827 -15.4040 -15.3391 -15.3341
 -15.2848 -15.1438 -15.0875 -15.0002 -14.9191 -14.8938 -14.8223 -14.7954
 -14.7446 -14.7005 -14.6383 -14.5973 -14.5557 -14.5173 -14.4758 -14.4228
 -14.2835 -14.2452  -7.1856  -7.1198  -7.0347  -6.9328  -6.8839  -6.8598
  -6.8152  -6.7593  -6.7217  -6.6081  -6.5693  -6.5263  -6.4721  -6.4428
  -6.4084  -6.3697  -6.3395  -6.3079  -6.2710  -6.2518  -6.2271  -6.1889
  -6.1293  -6.1016  -6.0811  -6.0501  -5.9828  -5.9430  -5.8920  -5.8819
  -5.8338  -5.8109  -5.7654  -5.7422  -5.7054  -5.5822  -5.5695  -5.5196
  -5.4547  -5.4413  -5.2997  -5.2758  -5.1802  -5.1780  -5.0262  -5.0113
  -4.9031  -4.8073  -4.2729  -4.1979  -4.1665  -3.9773  -3.8498  -3.7965
  -3.7741  -3.7490  -3.7155  -3.6823  -3.6198  -3.5369  -3.4446  -3.3989
  -3.3717  -3.3056  -3.2882  -3.2760  -3.2521  -3.1607  -3.1422  -3.1162
  -3.0687  -3.0448  -3.0250  -2.9822  -2.9460  -2.9278  -2.8835  -2.8419
  -2.7795  -2.7605  -2.6950  -2.6637  -2.6296  -2.6096  -2.5807  -2.5543
  -2.4912  -2.4665  -2.4488  -2.4318  -2.3836  -2.3542  -2.3380  -2.2927
  -2.2681  -2.2645  -2.2542  -2.1972  -2.1684  -2.1362  -2.1153  -2.0595
  -2.0225  -1.9984  -1.9717  -1.9388  -1.8820  -1.8348  -1.8024  -1.6869
  -1.6693  -1.6353  -1.6022  -1.5570  -1.4877  -1.4642  -1.4190  -1.4078
  -1.3808  -1.3608  -1.3001  -1.2883  -1.2440  -1.2060  -1.1956  -1.1596
  -1.1328  -1.1230  -1.0781  -1.0202  -1.0146  -0.9904  -0.9583  -0.9449
  -0.9260  -0.9073  -0.8849  -0.8538  -0.8198  -0.8120  -0.7891  -0.7500
  -0.7311  -0.7133  -0.6847  -0.6747  -0.6506  -0.6353  -0.6167  -0.5901
  -0.5786  -0.5540  -0.5395  -0.5157  -0.5000  -0.4779  -0.4666  -0.4475
  -0.4353  -0.4036  -0.3885  -0.3698  -0.3374  -0.3170  -0.2918  -0.2661
  -0.2375  -0.2093  -0.2021  -0.1730  -0.1412  -0.1329  -0.1120  -0.0811
  -0.0629  -0.0534  -0.0300   0.0075   0.0292   0.0510   0.0719   0.1021
   0.1155   0.1445   0.1604   0.1813   0.2141   0.2331   0.2764   0.3110
   0.3435   0.3496   0.3715   0.4275   0.4516   0.4920   0.5066   0.5289
   0.5840   0.6044   0.6331   0.6799   0.7035   0.7336   0.7822   0.8338
   0.8564   0.9249   0.9524   1.0052   1.0404   1.0730   1.0828   1.1345
   1.1468   1.2045   1.2435   1.2497   1.3375   1.4119   1.5230   1.5806
   3.6806
     eigenvalues at k+q:
 -37.6047 -36.8227 -36.5469 -36.3978 -36.3224 -36.1791 -36.0989 -36.0838
 -36.0753 -35.9084 -35.9020 -35.8017 -19.3285 -19.3005 -19.2083 -19.1898
 -19.0881 -19.0215 -18.9282 -18.8467 -18.7860 -18.7141 -18.6847 -18.6356
 -18.5995 -18.5542 -18.5227 -18.4717 -18.4435 -18.3821 -18.3716 -18.3489
 -18.3226 -18.3061 -18.2730 -18.2322 -18.2147 -18.1995 -18.1853 -18.1587
 -18.1350 -18.1110 -18.0946 -18.0904 -18.0692 -17.9890 -17.9611 -17.9377
 -17.9207 -17.8603 -17.8326 -17.8167 -17.8037 -17.7559 -17.7038 -17.6967
 -17.6837 -17.6723 -17.6440 -17.6256 -17.5968 -17.5735 -17.5495 -17.5150
 -17.5046 -17.4776 -17.4691 -17.4422 -17.4167 -17.3650 -17.3443 -17.3187
 -17.3052 -17.2825 -17.2309 -17.2058 -17.1952 -17.1785 -17.1450 -17.1256
 -17.1097 -17.0912 -17.0844 -17.0565 -17.0391 -17.0215 -16.9853 -16.9403
 -16.9015 -16.8683 -16.8596 -16.8441 -16.7930 -16.6857 -16.6296 -16.5228
 -16.4684 -16.1665 -15.7873 -15.6975 -15.4789 -15.4037 -15.3407 -15.3337
 -15.2845 -15.1476 -15.0881 -15.0017 -14.9196 -14.8929 -14.8249 -14.7959
 -14.7424 -14.7052 -14.6424 -14.5959 -14.5559 -14.5215 -14.4716 -14.4193
 -14.2800 -14.2415  -7.1852  -7.1192  -7.0347  -6.9310  -6.8658  -6.8606
  -6.8154  -6.7628  -6.7215  -6.6075  -6.5697  -6.5283  -6.4726  -6.4421
  -6.4088  -6.3698  -6.3398  -6.3080  -6.2645  -6.2506  -6.2255  -6.1875
  -6.1265  -6.1026  -6.0805  -6.0506  -5.9823  -5.9432  -5.8917  -5.8808
  -5.8357  -5.8136  -5.7631  -5.7606  -5.7047  -5.5860  -5.5744  -5.5190
  -5.4537  -5.4425  -5.2967  -5.2787  -5.1807  -5.1774  -5.0241  -5.0115
  -4.9033  -4.8199  -4.2720  -4.1989  -4.1483  -3.9716  -3.8521  -3.7997
  -3.7771  -3.7473  -3.7130  -3.6865  -3.6201  -3.5373  -3.4449  -3.4009
  -3.3716  -3.3114  -3.2903  -3.2756  -3.2525  -3.1601  -3.1419  -3.1153
  -3.0700  -3.0491  -3.0245  -2.9840  -2.9488  -2.9293  -2.8831  -2.8425
  -2.7835  -2.7628  -2.6996  -2.6597  -2.6246  -2.6068  -2.5806  -2.5554
  -2.4954  -2.4652  -2.4492  -2.4304  -2.3824  -2.3517  -2.3359  -2.2974
  -2.2728  -2.2624  -2.2467  -2.1961  -2.1664  -2.1337  -2.1119  -2.0604
  -2.0194  -1.9986  -1.9696  -1.9392  -1.8830  -1.8354  -1.8053  -1.6851
  -1.6700  -1.6373  -1.5987  -1.5627  -1.4909  -1.4650  -1.4239  -1.4080
  -1.3843  -1.3621  -1.2993  -1.2868  -1.2422  -1.2068  -1.1960  -1.1604
  -1.1320  -1.1193  -1.0771  -1.0199  -1.0161  -0.9917  -0.9580  -0.9411
  -0.9248  -0.9074  -0.8824  -0.8555  -0.8183  -0.8096  -0.7923  -0.7533
  -0.7301  -0.7131  -0.6870  -0.6763  -0.6484  -0.6347  -0.6168  -0.5911
  -0.5769  -0.5570  -0.5388  -0.5141  -0.5012  -0.4776  -0.4684  -0.4481
  -0.4350  -0.4059  -0.3867  -0.3710  -0.3393  -0.3161  -0.2935  -0.2659
  -0.2387  -0.2076  -0.2027  -0.1766  -0.1366  -0.1327  -0.1125  -0.0777
  -0.0641  -0.0516  -0.0284   0.0086   0.0323   0.0503   0.0731   0.1029
   0.1140   0.1434   0.1609   0.1831   0.2188   0.2346   0.2764   0.3089
   0.3468   0.3515   0.3757   0.4313   0.4533   0.4917   0.5123   0.5326
   0.5889   0.6029   0.6353   0.6792   0.7120   0.7382   0.7828   0.8388
   0.8596   0.9234   0.9496   1.0025   1.0383   1.0717   1.0827   1.1333
   1.1437   1.2015   1.2400   1.2489   1.3371   1.4076   1.5161   1.5799
   3.6776
     cgsolve_all iterations 102    anorm=    0.74E-07
     cgsolve_all iterations 104    anorm=    0.74E-07
     cgsolve_all iterations 102    anorm=    0.74E-07
     compute_u_kq: q = (    0.0000,    0.0406,    0.0000)
     Rotating WFCS
     ethr =  1.00E-14,  avg # of iterations = 48.0
     eigenvalues at k:
 -37.6047 -36.8227 -36.5469 -36.3978 -36.3224 -36.1790 -36.0987 -36.0839
 -36.0752 -35.9084 -35.9020 -35.8017 -19.3273 -19.3010 -19.2079 -19.1898
 -19.0890 -19.0206 -18.9283 -18.8471 -18.7855 -18.7158 -18.6842 -18.6367
 -18.5982 -18.5537 -18.5215 -18.4737 -18.4440 -18.3819 -18.3705 -18.3487
 -18.3222 -18.3057 -18.2746 -18.2327 -18.2158 -18.2004 -18.1859 -18.1581
 -18.1350 -18.1104 -18.0930 -18.0887 -18.0686 -17.9896 -17.9592 -17.9382
 -17.9219 -17.8630 -17.8330 -17.8151 -17.8020 -17.7559 -17.7019 -17.6948
 -17.6823 -17.6722 -17.6433 -17.6248 -17.5957 -17.5736 -17.5490 -17.5132
 -17.5039 -17.4752 -17.4671 -17.4396 -17.4169 -17.3651 -17.3438 -17.3192
 -17.3065 -17.2828 -17.2326 -17.2086 -17.1969 -17.1810 -17.1494 -17.1286
 -17.1119 -17.0921 -17.0857 -17.0573 -17.0420 -17.0244 -16.9871 -16.9432
 -16.9006 -16.8673 -16.8604 -16.8448 -16.7918 -16.6894 -16.6285 -16.5208
 -16.4603 -16.1715 -15.7855 -15.6874 -15.4827 -15.4040 -15.3391 -15.3341
 -15.2848 -15.1438 -15.0875 -15.0002 -14.9191 -14.8938 -14.8223 -14.7954
 -14.7446 -14.7005 -14.6383 -14.5973 -14.5557 -14.5173 -14.4758 -14.4228
 -14.2835 -14.2452  -7.1856  -7.1198  -7.0347  -6.9328  -6.8839  -6.8598
  -6.8152  -6.7593  -6.7217  -6.6081  -6.5693  -6.5263  -6.4721  -6.4428
  -6.4084  -6.3697  -6.3395  -6.3079  -6.2710  -6.2518  -6.2271  -6.1889
  -6.1293  -6.1016  -6.0811  -6.0501  -5.9828  -5.9430  -5.8920  -5.8819
  -5.8338  -5.8109  -5.7654  -5.7422  -5.7054  -5.5822  -5.5695  -5.5196
  -5.4547  -5.4413  -5.2997  -5.2758  -5.1802  -5.1780  -5.0262  -5.0113
  -4.9031  -4.8073  -4.2729  -4.1979  -4.1665  -3.9773  -3.8498  -3.7965
  -3.7741  -3.7490  -3.7155  -3.6823  -3.6198  -3.5369  -3.4446  -3.3989
  -3.3717  -3.3056  -3.2882  -3.2760  -3.2521  -3.1607  -3.1422  -3.1162
  -3.0687  -3.0448  -3.0250  -2.9822  -2.9460  -2.9278  -2.8835  -2.8419
  -2.7795  -2.7605  -2.6950  -2.6637  -2.6296  -2.6096  -2.5807  -2.5543
  -2.4912  -2.4665  -2.4488  -2.4318  -2.3836  -2.3542  -2.3380  -2.2927
  -2.2681  -2.2645  -2.2542  -2.1972  -2.1684  -2.1362  -2.1153  -2.0595
  -2.0225  -1.9984  -1.9717  -1.9388  -1.8820  -1.8348  -1.8024  -1.6869
  -1.6693  -1.6353  -1.6022  -1.5570  -1.4877  -1.4642  -1.4190  -1.4078
  -1.3808  -1.3608  -1.3001  -1.2883  -1.2440  -1.2060  -1.1956  -1.1596
  -1.1328  -1.1230  -1.0781  -1.0202  -1.0146  -0.9904  -0.9583  -0.9449
  -0.9260  -0.9073  -0.8849  -0.8538  -0.8198  -0.8120  -0.7891  -0.7500
  -0.7311  -0.7133  -0.6847  -0.6747  -0.6506  -0.6353  -0.6167  -0.5901
  -0.5786  -0.5540  -0.5395  -0.5157  -0.5000  -0.4779  -0.4666  -0.4475
  -0.4353  -0.4036  -0.3885  -0.3698  -0.3374  -0.3170  -0.2918  -0.2661
  -0.2375  -0.2093  -0.2021  -0.1730  -0.1412  -0.1329  -0.1120  -0.0811
  -0.0629  -0.0534  -0.0300   0.0075   0.0292   0.0510   0.0719   0.1021
   0.1155   0.1445   0.1604   0.1813   0.2141   0.2331   0.2764   0.3110
   0.3435   0.3496   0.3715   0.4275   0.4516   0.4920   0.5066   0.5289
   0.5840   0.6044   0.6331   0.6799   0.7035   0.7336   0.7822   0.8338
   0.8564   0.9249   0.9524   1.0052   1.0404   1.0730   1.0828   1.1345
   1.1468   1.2045   1.2435   1.2497   1.3375   1.4119   1.5230   1.5806
   3.6806
     eigenvalues at k+q:
 -37.6047 -36.8227 -36.5469 -36.3978 -36.3224 -36.1791 -36.0989 -36.0838
 -36.0753 -35.9084 -35.9020 -35.8017 -19.3279 -19.3020 -19.2082 -19.1881
 -19.0903 -19.0206 -18.9287 -18.8457 -18.7850 -18.7131 -18.6859 -18.6357
 -18.6008 -18.5536 -18.5235 -18.4734 -18.4434 -18.3819 -18.3704 -18.3471
 -18.3227 -18.3052 -18.2729 -18.2323 -18.2153 -18.1998 -18.1840 -18.1587
 -18.1361 -18.1110 -18.0934 -18.0908 -18.0699 -17.9899 -17.9617 -17.9386
 -17.9224 -17.8583 -17.8337 -17.8148 -17.8023 -17.7560 -17.7052 -17.6993
 -17.6858 -17.6710 -17.6446 -17.6252 -17.5973 -17.5725 -17.5520 -17.5153
 -17.5036 -17.4784 -17.4694 -17.4386 -17.4219 -17.3647 -17.3443 -17.3172
 -17.3072 -17.2800 -17.2276 -17.2057 -17.1941 -17.1779 -17.1452 -17.1246
 -17.1087 -17.0911 -17.0827 -17.0554 -17.0411 -17.0199 -16.9838 -16.9400
 -16.9002 -16.8668 -16.8608 -16.8449 -16.7938 -16.6845 -16.6300 -16.5231
 -16.4720 -16.1646 -15.7886 -15.7012 -15.4779 -15.4030 -15.3404 -15.3336
 -15.2887 -15.1471 -15.0811 -15.0028 -14.9190 -14.8944 -14.8252 -14.8008
 -14.7467 -14.7017 -14.6367 -14.6042 -14.5541 -14.5199 -14.4763 -14.4188
 -14.2779 -14.2372  -7.1851  -7.1189  -7.0347  -6.9305  -6.8603  -6.8582
  -6.8170  -6.7616  -6.7225  -6.6084  -6.5713  -6.5294  -6.4725  -6.4414
  -6.4085  -6.3692  -6.3390  -6.3037  -6.2601  -6.2513  -6.2280  -6.1937
  -6.1250  -6.1036  -6.0813  -6.0507  -5.9818  -5.9384  -5.8904  -5.8805
  -5.8365  -5.8160  -5.7696  -5.7609  -5.7043  -5.5827  -5.5742  -5.5266
  -5.4518  -5.4476  -5.2923  -5.2702  -5.1840  -5.1788  -5.0234  -5.0177
  -4.9044  -4.8216  -4.2707  -4.1990  -4.1416  -3.9743  -3.8491  -3.7991
  -3.7772  -3.7528  -3.7098  -3.6833  -3.6202  -3.5407  -3.4411  -3.4031
  -3.3722  -3.3094  -3.2936  -3.2797  -3.2584  -3.1631  -3.1432  -3.1145
  -3.0737  -3.0486  -3.0234  -2.9805  -2.9453  -2.9304  -2.8828  -2.8419
  -2.7838  -2.7649  -2.6948  -2.6613  -2.6240  -2.6033  -2.5771  -2.5532
  -2.4985  -2.4700  -2.4554  -2.4310  -2.3792  -2.3485  -2.3363  -2.2928
  -2.2672  -2.2640  -2.2462  -2.1951  -2.1669  -2.1364  -2.1145  -2.0613
  -2.0215  -1.9958  -1.9685  -1.9422  -1.8832  -1.8357  -1.8061  -1.6851
  -1.6675  -1.6353  -1.6000  -1.5632  -1.4927  -1.4623  -1.4218  -1.4105
  -1.3811  -1.3632  -1.3004  -1.2876  -1.2426  -1.2087  -1.1970  -1.1595
  -1.1313  -1.1215  -1.0785  -1.0221  -1.0137  -0.9895  -0.9582  -0.9451
  -0.9217  -0.8992  -0.8844  -0.8585  -0.8180  -0.8099  -0.7911  -0.7541
  -0.7320  -0.7132  -0.6874  -0.6772  -0.6486  -0.6368  -0.6182  -0.5920
  -0.5778  -0.5561  -0.5392  -0.5163  -0.5036  -0.4772  -0.4693  -0.4500
  -0.4358  -0.4036  -0.3844  -0.3699  -0.3365  -0.3125  -0.2901  -0.2668
  -0.2383  -0.2086  -0.2021  -0.1764  -0.1410  -0.1329  -0.1113  -0.0772
  -0.0641  -0.0541  -0.0305   0.0109   0.0333   0.0565   0.0704   0.1042
   0.1134   0.1426   0.1631   0.1833   0.2156   0.2340   0.2797   0.3104
   0.3485   0.3527   0.3757   0.4321   0.4556   0.4956   0.5131   0.5348
   0.5874   0.6039   0.6356   0.6804   0.7109   0.7382   0.7833   0.8362
   0.8607   0.9273   0.9546   1.0047   1.0360   1.0699   1.0816   1.1323
   1.1420   1.2035   1.2353   1.2495   1.3343   1.4034   1.5161   1.5810
   3.6760
     cgsolve_all iterations 102    anorm=    0.74E-07
     cgsolve_all iterations 104    anorm=    0.75E-07
     cgsolve_all iterations 102    anorm=    0.74E-07
     compute_u_kq: q = (    0.0000,   -0.0406,    0.0000)
     Rotating WFCS
     ethr =  1.00E-14,  avg # of iterations = 47.0
     eigenvalues at k:
 -37.6047 -36.8227 -36.5469 -36.3978 -36.3224 -36.1790 -36.0987 -36.0839
 -36.0752 -35.9084 -35.9020 -35.8017 -19.3273 -19.3010 -19.2079 -19.1898
 -19.0890 -19.0206 -18.9283 -18.8471 -18.7855 -18.7158 -18.6842 -18.6367
 -18.5982 -18.5537 -18.5215 -18.4737 -18.4440 -18.3819 -18.3705 -18.3487
 -18.3222 -18.3057 -18.2746 -18.2327 -18.2158 -18.2004 -18.1859 -18.1581
 -18.1350 -18.1104 -18.0930 -18.0887 -18.0686 -17.9896 -17.9592 -17.9382
 -17.9219 -17.8630 -17.8330 -17.8151 -17.8020 -17.7559 -17.7019 -17.6948
 -17.6823 -17.6722 -17.6433 -17.6248 -17.5957 -17.5736 -17.5490 -17.5132
 -17.5039 -17.4752 -17.4671 -17.4396 -17.4169 -17.3651 -17.3438 -17.3192
 -17.3065 -17.2828 -17.2326 -17.2086 -17.1969 -17.1810 -17.1494 -17.1286
 -17.1119 -17.0921 -17.0857 -17.0573 -17.0420 -17.0244 -16.9871 -16.9432
 -16.9006 -16.8673 -16.8604 -16.8448 -16.7918 -16.6894 -16.6285 -16.5208
 -16.4603 -16.1715 -15.7855 -15.6874 -15.4827 -15.4040 -15.3391 -15.3341
 -15.2848 -15.1438 -15.0875 -15.0002 -14.9191 -14.8938 -14.8223 -14.7954
 -14.7446 -14.7005 -14.6383 -14.5973 -14.5557 -14.5173 -14.4758 -14.4228
 -14.2835 -14.2452  -7.1856  -7.1198  -7.0347  -6.9328  -6.8839  -6.8598
  -6.8152  -6.7593  -6.7217  -6.6081  -6.5693  -6.5263  -6.4721  -6.4428
  -6.4084  -6.3697  -6.3395  -6.3079  -6.2710  -6.2518  -6.2271  -6.1889
  -6.1293  -6.1016  -6.0811  -6.0501  -5.9828  -5.9430  -5.8920  -5.8819
  -5.8338  -5.8109  -5.7654  -5.7422  -5.7054  -5.5822  -5.5695  -5.5196
  -5.4547  -5.4413  -5.2997  -5.2758  -5.1802  -5.1780  -5.0262  -5.0113
  -4.9031  -4.8073  -4.2729  -4.1979  -4.1665  -3.9773  -3.8498  -3.7965
  -3.7741  -3.7490  -3.7155  -3.6823  -3.6198  -3.5369  -3.4446  -3.3989
  -3.3717  -3.3056  -3.2882  -3.2760  -3.2521  -3.1607  -3.1422  -3.1162
  -3.0687  -3.0448  -3.0250  -2.9822  -2.9460  -2.9278  -2.8835  -2.8419
  -2.7795  -2.7605  -2.6950  -2.6637  -2.6296  -2.6096  -2.5807  -2.5543
  -2.4912  -2.4665  -2.4488  -2.4318  -2.3836  -2.3542  -2.3380  -2.2927
  -2.2681  -2.2645  -2.2542  -2.1972  -2.1684  -2.1362  -2.1153  -2.0595
  -2.0225  -1.9984  -1.9717  -1.9388  -1.8820  -1.8348  -1.8024  -1.6869
  -1.6693  -1.6353  -1.6022  -1.5570  -1.4877  -1.4642  -1.4190  -1.4078
  -1.3808  -1.3608  -1.3001  -1.2883  -1.2440  -1.2060  -1.1956  -1.1596
  -1.1328  -1.1230  -1.0781  -1.0202  -1.0146  -0.9904  -0.9583  -0.9449
  -0.9260  -0.9073  -0.8849  -0.8538  -0.8198  -0.8120  -0.7891  -0.7500
  -0.7311  -0.7133  -0.6847  -0.6747  -0.6506  -0.6353  -0.6167  -0.5901
  -0.5786  -0.5540  -0.5395  -0.5157  -0.5000  -0.4779  -0.4666  -0.4475
  -0.4353  -0.4036  -0.3885  -0.3698  -0.3374  -0.3170  -0.2918  -0.2661
  -0.2375  -0.2093  -0.2021  -0.1730  -0.1412  -0.1329  -0.1120  -0.0811
  -0.0629  -0.0534  -0.0300   0.0075   0.0292   0.0510   0.0719   0.1021
   0.1155   0.1445   0.1604   0.1813   0.2141   0.2331   0.2764   0.3110
   0.3435   0.3496   0.3715   0.4275   0.4516   0.4920   0.5066   0.5289
   0.5840   0.6044   0.6331   0.6799   0.7035   0.7336   0.7822   0.8338
   0.8564   0.9249   0.9524   1.0052   1.0404   1.0730   1.0828   1.1345
   1.1468   1.2045   1.2435   1.2497   1.3375   1.4119   1.5230   1.5806
   3.6806
     eigenvalues at k+q:
 -37.6047 -36.8227 -36.5469 -36.3978 -36.3224 -36.1790 -36.0986 -36.0842
 -36.0752 -35.9085 -35.9020 -35.8017 -19.3270 -19.2996 -19.2078 -19.1913
 -19.0878 -19.0205 -18.9278 -18.8487 -18.7858 -18.7187 -18.6823 -18.6377
 -18.5957 -18.5537 -18.5194 -18.4738 -18.4445 -18.3821 -18.3709 -18.3504
 -18.3217 -18.3061 -18.2763 -18.2330 -18.2162 -18.2009 -18.1877 -18.1575
 -18.1341 -18.1099 -18.0925 -18.0867 -18.0672 -17.9897 -17.9566 -17.9374
 -17.9214 -17.8681 -17.8319 -17.8149 -17.8017 -17.7560 -17.6991 -17.6896
 -17.6798 -17.6724 -17.6423 -17.6241 -17.5946 -17.5743 -17.5462 -17.5116
 -17.5043 -17.4719 -17.4647 -17.4406 -17.4124 -17.3650 -17.3437 -17.3225
 -17.3050 -17.2848 -17.2384 -17.2111 -17.2003 -17.1832 -17.1539 -17.1329
 -17.1150 -17.0932 -17.0885 -17.0596 -17.0426 -17.0287 -16.9903 -16.9466
 -16.9006 -16.8679 -16.8598 -16.8447 -16.7900 -16.6944 -16.6274 -16.5191
 -16.4481 -16.1780 -15.7823 -15.6738 -15.4874 -15.4053 -15.3378 -15.3345
 -15.2805 -15.1424 -15.0929 -14.9975 -14.9192 -14.8936 -14.8210 -14.7880
 -14.7434 -14.6978 -14.6407 -14.5912 -14.5567 -14.5148 -14.4736 -14.4269
 -14.2899 -14.2540  -7.1861  -7.1207  -7.0347  -6.9350  -6.9077  -6.8596
  -6.8134  -6.7572  -6.7206  -6.6078  -6.5666  -6.5235  -6.4718  -6.4442
  -6.4084  -6.3701  -6.3405  -6.3116  -6.2836  -6.2511  -6.2260  -6.1845
  -6.1338  -6.1001  -6.0810  -6.0480  -5.9842  -5.9476  -5.8937  -5.8833
  -5.8318  -5.8078  -5.7696  -5.7252  -5.6968  -5.5818  -5.5628  -5.5121
  -5.4583  -5.4330  -5.3071  -5.2824  -5.1783  -5.1752  -5.0293  -5.0053
  -4.9028  -4.7918  -4.2749  -4.1971  -4.1917  -3.9805  -3.8501  -3.7939
  -3.7710  -3.7452  -3.7209  -3.6815  -3.6190  -3.5328  -3.4484  -3.3958
  -3.3715  -3.3010  -3.2860  -3.2694  -3.2437  -3.1585  -3.1416  -3.1177
  -3.0637  -3.0410  -3.0265  -2.9840  -2.9473  -2.9240  -2.8841  -2.8435
  -2.7752  -2.7565  -2.6976  -2.6657  -2.6338  -2.6180  -2.5837  -2.5544
  -2.4868  -2.4638  -2.4419  -2.4299  -2.3872  -2.3605  -2.3387  -2.2941
  -2.2709  -2.2663  -2.2580  -2.1999  -2.1695  -2.1354  -2.1152  -2.0595
  -2.0251  -1.9987  -1.9759  -1.9351  -1.8818  -1.8337  -1.7961  -1.6900
  -1.6711  -1.6379  -1.6025  -1.5500  -1.4829  -1.4650  -1.4161  -1.4052
  -1.3806  -1.3583  -1.2999  -1.2889  -1.2453  -1.2037  -1.1936  -1.1598
  -1.1357  -1.1246  -1.0774  -1.0193  -1.0143  -0.9922  -0.9589  -0.9480
  -0.9315  -0.9103  -0.8842  -0.8501  -0.8217  -0.8144  -0.7853  -0.7474
  -0.7297  -0.7130  -0.6834  -0.6714  -0.6517  -0.6341  -0.6141  -0.5891
  -0.5791  -0.5521  -0.5391  -0.5152  -0.4968  -0.4783  -0.4640  -0.4449
  -0.4347  -0.4053  -0.3922  -0.3689  -0.3385  -0.3213  -0.2933  -0.2652
  -0.2378  -0.2106  -0.2013  -0.1690  -0.1412  -0.1334  -0.1122  -0.0845
  -0.0620  -0.0530  -0.0289   0.0040   0.0247   0.0451   0.0734   0.0998
   0.1172   0.1461   0.1575   0.1797   0.2129   0.2326   0.2731   0.3096
   0.3376   0.3484   0.3677   0.4222   0.4467   0.4867   0.5016   0.5248
   0.5802   0.6056   0.6302   0.6798   0.6948   0.7308   0.7810   0.8289
   0.8560   0.9226   0.9504   1.0059   1.0446   1.0743   1.0856   1.1364
   1.1513   1.2057   1.2472   1.2541   1.3403   1.4200   1.5290   1.5796
   3.6852
     cgsolve_all iterations 102    anorm=    0.74E-07
     cgsolve_all iterations 102    anorm=    0.75E-07
     cgsolve_all iterations 102    anorm=    0.74E-07
     compute_u_kq: q = (    0.0000,    0.0000,    0.0406)
     Rotating WFCS
     ethr =  1.00E-14,  avg # of iterations = 45.0
     eigenvalues at k:
 -37.6047 -36.8227 -36.5469 -36.3978 -36.3224 -36.1790 -36.0987 -36.0839
 -36.0752 -35.9084 -35.9020 -35.8017 -19.3273 -19.3010 -19.2079 -19.1898
 -19.0890 -19.0206 -18.9283 -18.8471 -18.7855 -18.7158 -18.6842 -18.6367
 -18.5982 -18.5537 -18.5215 -18.4737 -18.4440 -18.3819 -18.3705 -18.3487
 -18.3222 -18.3057 -18.2746 -18.2327 -18.2158 -18.2004 -18.1859 -18.1581
 -18.1350 -18.1104 -18.0930 -18.0887 -18.0686 -17.9896 -17.9592 -17.9382
 -17.9219 -17.8630 -17.8330 -17.8151 -17.8020 -17.7559 -17.7019 -17.6948
 -17.6823 -17.6722 -17.6433 -17.6248 -17.5957 -17.5736 -17.5490 -17.5132
 -17.5039 -17.4752 -17.4671 -17.4396 -17.4169 -17.3651 -17.3438 -17.3192
 -17.3065 -17.2828 -17.2326 -17.2086 -17.1969 -17.1810 -17.1494 -17.1286
 -17.1119 -17.0921 -17.0857 -17.0573 -17.0420 -17.0244 -16.9871 -16.9432
 -16.9006 -16.8673 -16.8604 -16.8448 -16.7918 -16.6894 -16.6285 -16.5208
 -16.4603 -16.1715 -15.7855 -15.6874 -15.4827 -15.4040 -15.3391 -15.3341
 -15.2848 -15.1438 -15.0875 -15.0002 -14.9191 -14.8938 -14.8223 -14.7954
 -14.7446 -14.7005 -14.6383 -14.5973 -14.5557 -14.5173 -14.4758 -14.4228
 -14.2835 -14.2452  -7.1856  -7.1198  -7.0347  -6.9328  -6.8839  -6.8598
  -6.8152  -6.7593  -6.7217  -6.6081  -6.5693  -6.5263  -6.4721  -6.4428
  -6.4084  -6.3697  -6.3395  -6.3079  -6.2710  -6.2518  -6.2271  -6.1889
  -6.1293  -6.1016  -6.0811  -6.0501  -5.9828  -5.9430  -5.8920  -5.8819
  -5.8338  -5.8109  -5.7654  -5.7422  -5.7054  -5.5822  -5.5695  -5.5196
  -5.4547  -5.4413  -5.2997  -5.2758  -5.1802  -5.1780  -5.0262  -5.0113
  -4.9031  -4.8073  -4.2729  -4.1979  -4.1665  -3.9773  -3.8498  -3.7965
  -3.7741  -3.7490  -3.7155  -3.6823  -3.6198  -3.5369  -3.4446  -3.3989
  -3.3717  -3.3056  -3.2882  -3.2760  -3.2521  -3.1607  -3.1422  -3.1162
  -3.0687  -3.0448  -3.0250  -2.9822  -2.9460  -2.9278  -2.8835  -2.8419
  -2.7795  -2.7605  -2.6950  -2.6637  -2.6296  -2.6096  -2.5807  -2.5543
  -2.4912  -2.4665  -2.4488  -2.4318  -2.3836  -2.3542  -2.3380  -2.2927
  -2.2681  -2.2645  -2.2542  -2.1972  -2.1684  -2.1362  -2.1153  -2.0595
  -2.0225  -1.9984  -1.9717  -1.9388  -1.8820  -1.8348  -1.8024  -1.6869
  -1.6693  -1.6353  -1.6022  -1.5570  -1.4877  -1.4642  -1.4190  -1.4078
  -1.3808  -1.3608  -1.3001  -1.2883  -1.2440  -1.2060  -1.1956  -1.1596
  -1.1328  -1.1230  -1.0781  -1.0202  -1.0146  -0.9904  -0.9583  -0.9449
  -0.9260  -0.9073  -0.8849  -0.8538  -0.8198  -0.8120  -0.7891  -0.7500
  -0.7311  -0.7133  -0.6847  -0.6747  -0.6506  -0.6353  -0.6167  -0.5901
  -0.5786  -0.5540  -0.5395  -0.5157  -0.5000  -0.4779  -0.4666  -0.4475
  -0.4353  -0.4036  -0.3885  -0.3698  -0.3374  -0.3170  -0.2918  -0.2661
  -0.2375  -0.2093  -0.2021  -0.1730  -0.1412  -0.1329  -0.1120  -0.0811
  -0.0629  -0.0534  -0.0300   0.0075   0.0292   0.0510   0.0719   0.1021
   0.1155   0.1445   0.1604   0.1813   0.2141   0.2331   0.2764   0.3110
   0.3435   0.3496   0.3715   0.4275   0.4516   0.4920   0.5066   0.5289
   0.5840   0.6044   0.6331   0.6799   0.7035   0.7336   0.7822   0.8338
   0.8564   0.9249   0.9524   1.0052   1.0404   1.0730   1.0828   1.1345
   1.1468   1.2045   1.2435   1.2497   1.3375   1.4119   1.5230   1.5806
   3.6806
     eigenvalues at k+q:
 -37.6047 -36.8227 -36.5469 -36.3978 -36.3224 -36.1790 -36.0987 -36.0840
 -36.0752 -35.9085 -35.9020 -35.8017 -19.3274 -19.3010 -19.2079 -19.1898
 -19.0890 -19.0206 -18.9283 -18.8471 -18.7855 -18.7158 -18.6842 -18.6367
 -18.5982 -18.5537 -18.5214 -18.4737 -18.4440 -18.3820 -18.3704 -18.3488
 -18.3220 -18.3056 -18.2747 -18.2328 -18.2158 -18.1999 -18.1864 -18.1582
 -18.1347 -18.1100 -18.0943 -18.0883 -18.0683 -17.9893 -17.9599 -17.9371
 -17.9225 -17.8630 -17.8330 -17.8151 -17.8020 -17.7559 -17.7019 -17.6947
 -17.6823 -17.6723 -17.6433 -17.6248 -17.5957 -17.5736 -17.5490 -17.5132
 -17.5040 -17.4752 -17.4671 -17.4396 -17.4169 -17.3652 -17.3438 -17.3192
 -17.3065 -17.2828 -17.2327 -17.2086 -17.1969 -17.1810 -17.1494 -17.1286
 -17.1119 -17.0921 -17.0857 -17.0573 -17.0420 -17.0245 -16.9872 -16.9432
 -16.9006 -16.8673 -16.8604 -16.8448 -16.7918 -16.6894 -16.6285 -16.5208
 -16.4602 -16.1715 -15.7855 -15.6873 -15.4827 -15.4041 -15.3391 -15.3341
 -15.2847 -15.1439 -15.0876 -15.0002 -14.9191 -14.8938 -14.8223 -14.7954
 -14.7446 -14.7005 -14.6383 -14.5973 -14.5558 -14.5173 -14.4758 -14.4228
 -14.2836 -14.2453  -7.1856  -7.1198  -7.0347  -6.9328  -6.8840  -6.8598
  -6.8152  -6.7593  -6.7217  -6.6081  -6.5692  -6.5263  -6.4721  -6.4428
  -6.4084  -6.3697  -6.3395  -6.3079  -6.2710  -6.2517  -6.2272  -6.1888
  -6.1293  -6.1016  -6.0811  -6.0501  -5.9828  -5.9431  -5.8919  -5.8819
  -5.8338  -5.8109  -5.7654  -5.7422  -5.7054  -5.5823  -5.5695  -5.5195
  -5.4547  -5.4413  -5.2997  -5.2759  -5.1801  -5.1780  -5.0262  -5.0112
  -4.9031  -4.8073  -4.2729  -4.1980  -4.1665  -3.9772  -3.8499  -3.7965
  -3.7741  -3.7490  -3.7154  -3.6823  -3.6197  -3.5372  -3.4440  -3.3994
  -3.3712  -3.3067  -3.2884  -3.2749  -3.2525  -3.1596  -3.1429  -3.1159
  -3.0689  -3.0447  -3.0258  -2.9816  -2.9462  -2.9278  -2.8834  -2.8420
  -2.7798  -2.7604  -2.6940  -2.6653  -2.6284  -2.6091  -2.5811  -2.5548
  -2.4913  -2.4684  -2.4483  -2.4312  -2.3828  -2.3540  -2.3368  -2.2925
  -2.2672  -2.2647  -2.2583  -2.1951  -2.1691  -2.1359  -2.1151  -2.0600
  -2.0220  -1.9983  -1.9720  -1.9386  -1.8819  -1.8348  -1.8021  -1.6872
  -1.6694  -1.6353  -1.6019  -1.5574  -1.4873  -1.4645  -1.4189  -1.4079
  -1.3804  -1.3611  -1.3002  -1.2882  -1.2439  -1.2060  -1.1957  -1.1596
  -1.1330  -1.1228  -1.0782  -1.0205  -1.0137  -0.9915  -0.9582  -0.9438
  -0.9259  -0.9071  -0.8865  -0.8534  -0.8197  -0.8118  -0.7894  -0.7492
  -0.7322  -0.7134  -0.6845  -0.6740  -0.6506  -0.6359  -0.6168  -0.5900
  -0.5781  -0.5539  -0.5401  -0.5153  -0.5002  -0.4771  -0.4667  -0.4486
  -0.4351  -0.4030  -0.3891  -0.3698  -0.3372  -0.3171  -0.2919  -0.2661
  -0.2375  -0.2092  -0.2021  -0.1730  -0.1412  -0.1329  -0.1121  -0.0811
  -0.0629  -0.0534  -0.0300   0.0074   0.0293   0.0510   0.0720   0.1020
   0.1155   0.1445   0.1603   0.1813   0.2141   0.2331   0.2764   0.3110
   0.3435   0.3495   0.3715   0.4275   0.4516   0.4919   0.5066   0.5288
   0.5840   0.6044   0.6330   0.6798   0.7035   0.7336   0.7822   0.8338
   0.8564   0.9249   0.9523   1.0052   1.0405   1.0730   1.0828   1.1345
   1.1468   1.2044   1.2435   1.2496   1.3375   1.4119   1.5230   1.5805
   3.6806
     cgsolve_all iterations 102    anorm=    0.74E-07
     cgsolve_all iterations 104    anorm=    0.74E-07
     cgsolve_all iterations 102    anorm=    0.75E-07
     compute_u_kq: q = (    0.0000,    0.0000,   -0.0406)
     Rotating WFCS
     ethr =  1.00E-14,  avg # of iterations = 47.0
     eigenvalues at k:
 -37.6047 -36.8227 -36.5469 -36.3978 -36.3224 -36.1790 -36.0987 -36.0839
 -36.0752 -35.9084 -35.9020 -35.8017 -19.3273 -19.3010 -19.2079 -19.1898
 -19.0890 -19.0206 -18.9283 -18.8471 -18.7855 -18.7158 -18.6842 -18.6367
 -18.5982 -18.5537 -18.5215 -18.4737 -18.4440 -18.3819 -18.3705 -18.3487
 -18.3222 -18.3057 -18.2746 -18.2327 -18.2158 -18.2004 -18.1859 -18.1581
 -18.1350 -18.1104 -18.0930 -18.0887 -18.0686 -17.9896 -17.9592 -17.9382
 -17.9219 -17.8630 -17.8330 -17.8151 -17.8020 -17.7559 -17.7019 -17.6948
 -17.6823 -17.6722 -17.6433 -17.6248 -17.5957 -17.5736 -17.5490 -17.5132
 -17.5039 -17.4752 -17.4671 -17.4396 -17.4169 -17.3651 -17.3438 -17.3192
 -17.3065 -17.2828 -17.2326 -17.2086 -17.1969 -17.1810 -17.1494 -17.1286
 -17.1119 -17.0921 -17.0857 -17.0573 -17.0420 -17.0244 -16.9871 -16.9432
 -16.9006 -16.8673 -16.8604 -16.8448 -16.7918 -16.6894 -16.6285 -16.5208
 -16.4603 -16.1715 -15.7855 -15.6874 -15.4827 -15.4040 -15.3391 -15.3341
 -15.2848 -15.1438 -15.0875 -15.0002 -14.9191 -14.8938 -14.8223 -14.7954
 -14.7446 -14.7005 -14.6383 -14.5973 -14.5557 -14.5173 -14.4758 -14.4228
 -14.2835 -14.2452  -7.1856  -7.1198  -7.0347  -6.9328  -6.8839  -6.8598
  -6.8152  -6.7593  -6.7217  -6.6081  -6.5693  -6.5263  -6.4721  -6.4428
  -6.4084  -6.3697  -6.3395  -6.3079  -6.2710  -6.2518  -6.2271  -6.1889
  -6.1293  -6.1016  -6.0811  -6.0501  -5.9828  -5.9430  -5.8920  -5.8819
  -5.8338  -5.8109  -5.7654  -5.7422  -5.7054  -5.5822  -5.5695  -5.5196
  -5.4547  -5.4413  -5.2997  -5.2758  -5.1802  -5.1780  -5.0262  -5.0113
  -4.9031  -4.8073  -4.2729  -4.1979  -4.1665  -3.9773  -3.8498  -3.7965
  -3.7741  -3.7490  -3.7155  -3.6823  -3.6198  -3.5369  -3.4446  -3.3989
  -3.3717  -3.3056  -3.2882  -3.2760  -3.2521  -3.1607  -3.1422  -3.1162
  -3.0687  -3.0448  -3.0250  -2.9822  -2.9460  -2.9278  -2.8835  -2.8419
  -2.7795  -2.7605  -2.6950  -2.6637  -2.6296  -2.6096  -2.5807  -2.5543
  -2.4912  -2.4665  -2.4488  -2.4318  -2.3836  -2.3542  -2.3380  -2.2927
  -2.2681  -2.2645  -2.2542  -2.1972  -2.1684  -2.1362  -2.1153  -2.0595
  -2.0225  -1.9984  -1.9717  -1.9388  -1.8820  -1.8348  -1.8024  -1.6869
  -1.6693  -1.6353  -1.6022  -1.5570  -1.4877  -1.4642  -1.4190  -1.4078
  -1.3808  -1.3608  -1.3001  -1.2883  -1.2440  -1.2060  -1.1956  -1.1596
  -1.1328  -1.1230  -1.0781  -1.0202  -1.0146  -0.9904  -0.9583  -0.9449
  -0.9260  -0.9073  -0.8849  -0.8538  -0.8198  -0.8120  -0.7891  -0.7500
  -0.7311  -0.7133  -0.6847  -0.6747  -0.6506  -0.6353  -0.6167  -0.5901
  -0.5786  -0.5540  -0.5395  -0.5157  -0.5000  -0.4779  -0.4666  -0.4475
  -0.4353  -0.4036  -0.3885  -0.3698  -0.3374  -0.3170  -0.2918  -0.2661
  -0.2375  -0.2093  -0.2021  -0.1730  -0.1412  -0.1329  -0.1120  -0.0811
  -0.0629  -0.0534  -0.0300   0.0075   0.0292   0.0510   0.0719   0.1021
   0.1155   0.1445   0.1604   0.1813   0.2141   0.2331   0.2764   0.3110
   0.3435   0.3496   0.3715   0.4275   0.4516   0.4920   0.5066   0.5289
   0.5840   0.6044   0.6331   0.6799   0.7035   0.7336   0.7822   0.8338
   0.8564   0.9249   0.9524   1.0052   1.0404   1.0730   1.0828   1.1345
   1.1468   1.2045   1.2435   1.2497   1.3375   1.4119   1.5230   1.5806
   3.6806
     eigenvalues at k+q:
 -37.6047 -36.8227 -36.5469 -36.3978 -36.3224 -36.1790 -36.0987 -36.0840
 -36.0752 -35.9085 -35.9020 -35.8017 -19.3273 -19.3010 -19.2079 -19.1898
 -19.0890 -19.0206 -18.9283 -18.8471 -18.7855 -18.7158 -18.6842 -18.6367
 -18.5983 -18.5537 -18.5215 -18.4737 -18.4440 -18.3819 -18.3705 -18.3486
 -18.3224 -18.3056 -18.2746 -18.2326 -18.2158 -18.2008 -18.1855 -18.1580
 -18.1354 -18.1107 -18.0924 -18.0885 -18.0689 -17.9896 -17.9592 -17.9392
 -17.9211 -17.8630 -17.8330 -17.8151 -17.8020 -17.7559 -17.7019 -17.6948
 -17.6823 -17.6722 -17.6433 -17.6248 -17.5957 -17.5736 -17.5491 -17.5132
 -17.5039 -17.4752 -17.4672 -17.4396 -17.4170 -17.3652 -17.3438 -17.3191
 -17.3065 -17.2828 -17.2326 -17.2086 -17.1969 -17.1810 -17.1494 -17.1286
 -17.1119 -17.0921 -17.0857 -17.0573 -17.0420 -17.0244 -16.9871 -16.9432
 -16.9006 -16.8673 -16.8604 -16.8449 -16.7918 -16.6894 -16.6285 -16.5208
 -16.4603 -16.1715 -15.7855 -15.6874 -15.4827 -15.4040 -15.3391 -15.3341
 -15.2848 -15.1438 -15.0874 -15.0003 -14.9191 -14.8938 -14.8223 -14.7955
 -14.7447 -14.7005 -14.6382 -14.5974 -14.5557 -14.5173 -14.4759 -14.4228
 -14.2835 -14.2452  -7.1856  -7.1198  -7.0347  -6.9328  -6.8838  -6.8598
  -6.8152  -6.7593  -6.7217  -6.6081  -6.5693  -6.5263  -6.4721  -6.4427
  -6.4084  -6.3697  -6.3395  -6.3079  -6.2710  -6.2519  -6.2269  -6.1890
  -6.1293  -6.1016  -6.0811  -6.0501  -5.9828  -5.9429  -5.8920  -5.8819
  -5.8338  -5.8109  -5.7654  -5.7423  -5.7054  -5.5822  -5.5695  -5.5197
  -5.4547  -5.4414  -5.2997  -5.2757  -5.1802  -5.1780  -5.0262  -5.0113
  -4.9031  -4.8074  -4.2729  -4.1979  -4.1664  -3.9773  -3.8497  -3.7966
  -3.7740  -3.7489  -3.7156  -3.6822  -3.6199  -3.5366  -3.4451  -3.3986
  -3.3721  -3.3055  -3.2870  -3.2768  -3.2523  -3.1615  -3.1421  -3.1161
  -3.0685  -3.0450  -3.0243  -2.9826  -2.9458  -2.9279  -2.8835  -2.8418
  -2.7790  -2.7611  -2.6957  -2.6620  -2.6318  -2.6095  -2.5803  -2.5541
  -2.4908  -2.4647  -2.4503  -2.4317  -2.3841  -2.3545  -2.3384  -2.2929
  -2.2700  -2.2651  -2.2490  -2.1994  -2.1682  -2.1364  -2.1148  -2.0591
  -2.0234  -1.9984  -1.9713  -1.9387  -1.8821  -1.8347  -1.8027  -1.6863
  -1.6696  -1.6355  -1.6023  -1.5566  -1.4881  -1.4640  -1.4192  -1.4077
  -1.3810  -1.3605  -1.2999  -1.2885  -1.2441  -1.2060  -1.1956  -1.1595
  -1.1327  -1.1231  -1.0780  -1.0199  -1.0155  -0.9893  -0.9585  -0.9465
  -0.9258  -0.9072  -0.8835  -0.8540  -0.8201  -0.8122  -0.7889  -0.7507
  -0.7302  -0.7134  -0.6848  -0.6756  -0.6505  -0.6348  -0.6166  -0.5900
  -0.5793  -0.5539  -0.5391  -0.5161  -0.4993  -0.4794  -0.4663  -0.4466
  -0.4354  -0.4042  -0.3879  -0.3701  -0.3373  -0.3170  -0.2917  -0.2661
  -0.2374  -0.2093  -0.2022  -0.1729  -0.1413  -0.1329  -0.1119  -0.0811
  -0.0630  -0.0534  -0.0300   0.0075   0.0291   0.0511   0.0719   0.1021
   0.1155   0.1444   0.1604   0.1812   0.2141   0.2330   0.2765   0.3110
   0.3435   0.3496   0.3715   0.4275   0.4516   0.4920   0.5066   0.5289
   0.5840   0.6044   0.6331   0.6799   0.7035   0.7336   0.7822   0.8338
   0.8564   0.9250   0.9524   1.0053   1.0404   1.0729   1.0828   1.1345
   1.1468   1.2045   1.2434   1.2496   1.3375   1.4118   1.5230   1.5806
   3.6806
     cgsolve_all iterations 102    anorm=    0.73E-07
     cgsolve_all iterations 104    anorm=    0.74E-07
     cgsolve_all iterations 102    anorm=    0.74E-07

     End of magnetic susceptibility calculation

     f-sum rule (1st term):
          -659.1257          0.0713         -0.0328
             0.0705       -659.1790          0.0404
            -0.0332          0.0406       -659.2066

     f-sum rule (2nd term):
           -15.7123         -0.0921          0.0328
            -0.0920        -15.6452         -0.0404
             0.0333         -0.0407        -15.6437

     f-sum rule (should be  -674.8493):
          -674.8380         -0.0208          0.0000
            -0.0216       -674.8242         -0.0000
             0.0001         -0.0001       -674.8504

     chi_bare pGv (HH) in paratec units:
      -190.439843      0.478180     -0.010617
         0.401296   -191.709374      0.576751
         0.067045      0.620133   -187.778990

      -190.439843      0.478180     -0.010617
         0.401296   -191.709374      0.576751
         0.067045      0.620133   -187.778990

     chi_bare vGv (VV) in paratec units:
      -191.736575      0.636709     -0.058772
         0.637152   -192.647751      0.710240
        -0.059452      0.709727   -189.404056

      -191.736575      0.636709     -0.058772
         0.637152   -192.647751      0.710240
        -0.059452      0.709727   -189.404056

     chi_bare pGv (HH) in 10^{-6} cm^3/mol:
          -904.9881          2.2724         -0.0505
             1.9070       -911.0210          2.7408
             0.3186          2.9469       -892.3435

     chi_bare vGv (VV) in 10^{-6} cm^3/mol:
          -911.1503          3.0257         -0.2793
             3.0278       -915.4803          3.3751
            -0.2825          3.3727       -900.0659

     Contributions to the NMR chemical shifts: -------------------------------

     Macroscopic shape contribution in ppm:                    6.72
             6.7398         -0.0000          0.0000
            -0.0000          6.7848         -0.0000
            -0.0000         -0.0000          6.6457


     Core contribution in ppm:

     Atom  1  Ca  pos: (  0.369598  0.077002  0.498843)  core sigma:        1265.05
     Atom  2  Ca  pos: (  0.114469  0.070061  0.347511)  core sigma:        1265.05
     Atom  3  Ca  pos: ( -0.059000  0.286733  0.343781)  core sigma:        1265.05
     Atom  4  Ca  pos: (  0.210406  0.302295  0.500497)  core sigma:        1265.05
     Atom  5  Ca  pos: (  0.262585  0.409016  0.009497)  core sigma:        1265.05
     Atom  6  Ca  pos: ( -0.159280  0.383183  0.760627)  core sigma:        1265.05
     Atom  7  Ca  pos: (  0.866144  0.084237  0.468772)  core sigma:        1265.05
     Atom  8  Ca  pos: (  0.603675  0.088288  0.331642)  core sigma:        1265.05
     Atom  9  Ca  pos: (  0.444193  0.301327  0.356523)  core sigma:        1265.05
     Atom 10  Ca  pos: (  0.714518  0.318218  0.483433)  core sigma:        1265.05
     Atom 11  Ca  pos: (  0.605004  0.229418  1.108052)  core sigma:        1265.05
     Atom 12  Ca  pos: (  0.038847  0.069060  0.059580)  core sigma:        1265.05
     Atom 13  Si  pos: ( -0.144249  0.235422  0.121436)  core sigma:         837.79
     Atom 14  Si  pos: (  0.455114  0.337688  0.576556)  core sigma:         837.79
     Atom 15  Si  pos: (  0.686136  0.314367  0.241780)  core sigma:         837.79
     Atom 16  Si  pos: (  0.278598  0.187680  0.085737)  core sigma:         837.79
     Atom 17  Si  pos: ( -0.052528  0.304481  0.575935)  core sigma:         837.79
     Atom 18  Si  pos: (  0.189175  0.316686  0.263365)  core sigma:         837.79
     Atom 19  Si  pos: ( -0.192041  0.509069  0.570857)  core sigma:         837.79
     Atom 20  Si  pos: (  0.373185  0.059091  0.269562)  core sigma:         837.79
     Atom 21  Si  pos: (  0.636183  0.083859  0.553826)  core sigma:         837.79
     Atom 22  Si  pos: (  0.884240  0.062577  0.235843)  core sigma:         837.79
     Atom 23  O   pos: (  0.131790  0.420508  0.229490)  core sigma:         271.07
     Atom 24  O   pos: (  0.200364  0.131903  0.503792)  core sigma:         271.07
     Atom 25  O   pos: (  0.434113  0.135562  0.338655)  core sigma:         271.07
     Atom 26  O   pos: ( -0.289623  0.480537  0.505567)  core sigma:         271.07
     Atom 27  O   pos: ( -0.035730  0.457636  0.333514)  core sigma:         271.07
     Atom 28  O   pos: (  0.197708  0.125385  0.024210)  core sigma:         271.07
     Atom 29  O   pos: (  0.012305  0.235718  0.085354)  core sigma:         271.07
     Atom 30  H   pos: (  0.047030  0.246317  0.148596)  core sigma:           0.00
     Atom 31  O   pos: ( -0.046860  0.271897  0.692820)  core sigma:         271.07
     Atom 32  O   pos: (  0.228991  0.276959  0.154175)  core sigma:         271.07
     Atom 33  O   pos: (  0.615065  0.137535  0.661146)  core sigma:         271.07
     Atom 34  O   pos: (  0.872312  0.124207  0.129395)  core sigma:         271.07
     Atom 35  O   pos: (  0.402420  0.448220  0.576748)  core sigma:         271.07
     Atom 36  O   pos: (  0.639013  0.419859  0.196085)  core sigma:         271.07
     Atom 37  O   pos: (  0.689945  0.152639  0.470279)  core sigma:         271.07
     Atom 38  O   pos: ( -0.058213  0.111933  0.328163)  core sigma:         271.07
     Atom 39  O   pos: (  0.218768  0.478618  0.503665)  core sigma:         271.07
     Atom 40  O   pos: (  0.463505  0.462446  0.284830)  core sigma:         271.07
     Atom 41  O   pos: (  0.833735  0.245532 -0.014239)  core sigma:         271.07
     Atom 42  H   pos: ( -0.351873  0.476231  1.646699)  core sigma:           0.00
     Atom 43  O   pos: (  0.352733  0.250587  0.014187)  core sigma:         271.07
     Atom 44  O   pos: (  0.484203  0.325355  0.693462)  core sigma:         271.07
     Atom 45  O   pos: (  0.728311  0.244671  0.149848)  core sigma:         271.07
     Atom 46  O   pos: (  0.380500  0.255175  0.530470)  core sigma:         271.07
     Atom 47  O   pos: (  0.591784  0.256004  0.288330)  core sigma:         271.07
     Atom 48  O   pos: (  0.544222  0.353951  0.495665)  core sigma:         271.07
     Atom 49  O   pos: ( -0.230938  0.329028  0.334295)  core sigma:         271.07
     Atom 50  O   pos: ( -0.113613  0.229561  0.503845)  core sigma:         271.07
     Atom 51  O   pos: (  0.112494  0.240155  0.313657)  core sigma:         271.07
     Atom 52  O   pos: (  0.045947  0.346605  0.522232)  core sigma:         271.07
     Atom 53  O   pos: (  0.280474  0.348153  0.334935)  core sigma:         271.07
     Atom 54  O   pos: ( -0.204802  0.539304  0.686688)  core sigma:         271.07
     Atom 55  O   pos: (  0.336816  0.110169  0.162700)  core sigma:         271.07
     Atom 56  O   pos: ( -0.132951  0.399650  0.586275)  core sigma:         271.07
     Atom 57  O   pos: (  0.217205  0.096929  0.859766)  core sigma:         271.07
     Atom 58  H   pos: (  0.273555  0.143306  0.864850)  core sigma:           0.00
     Atom 59  H   pos: (  0.176596  0.121548  0.803111)  core sigma:           0.00
     Atom 60  O   pos: (  0.032735  0.565646  1.515412)  core sigma:         271.07
     Atom 61  H   pos: (  0.015709  0.494921  1.511049)  core sigma:           0.00
     Atom 62  H   pos: ( -0.025447  0.606041  1.496724)  core sigma:           0.00
     Atom 63  O   pos: (  0.320074  0.432097  0.788986)  core sigma:         271.07
     Atom 64  H   pos: (  0.369218  0.391651  0.752212)  core sigma:           0.00
     Atom 65  H   pos: (  0.306486  0.486253  0.739042)  core sigma:           0.00
     Atom 66  O   pos: (  0.333318  0.499406  0.145657)  core sigma:         271.07
     Atom 67  H   pos: (  0.682620  0.120194  0.133236)  core sigma:           0.00
     Atom 68  H   pos: (  0.387117  0.468915  0.188038)  core sigma:           0.00
     Atom 69  O   pos: (  0.667705  0.330868  1.254762)  core sigma:         271.07
     Atom 70  H   pos: ( -0.299435  0.374464  1.235820)  core sigma:           0.00
     Atom 71  H   pos: (  0.720123  0.292270  1.286074)  core sigma:           0.00
     Atom 72  O   pos: (  0.535676  0.379843  1.021087)  core sigma:         271.07
     Atom 73  H   pos: (  0.531325  0.399695  0.950086)  core sigma:           0.00
     Atom 74  H   pos: (  0.559277  0.438933  1.054870)  core sigma:           0.00
     Atom 75  O   pos: (  0.260662  0.527060  1.212872)  core sigma:         271.07
     Atom 76  H   pos: (  0.203931  0.498852  1.251464)  core sigma:           0.00
     Atom 77  H   pos: (  0.283519  0.472688  1.171050)  core sigma:           0.00
     Atom 78  O   pos: (  0.449239  0.589518  1.365297)  core sigma:         271.07
     Atom 79  H   pos: (  0.704963  0.136326  1.396835)  core sigma:           0.00
     Atom 80  H   pos: (  0.483285  0.524008  1.377839)  core sigma:           0.00
     Atom 81  O   pos: ( -0.056600  0.409015  1.203816)  core sigma:         271.07
     Atom 82  H   pos: ( -0.118581  0.448478  1.199185)  core sigma:           0.00
     Atom 83  H   pos: ( -0.017218  0.415163  1.142583)  core sigma:           0.00
     Atom 84  O   pos: ( -0.170175  0.456744  0.179202)  core sigma:         271.07
     Atom 85  H   pos: ( -0.146356  0.378564  0.171251)  core sigma:           0.00
     Atom 86  H   pos: (  0.212266  0.045343  0.164241)  core sigma:           0.00
     Atom 87  O   pos: ( -0.232792  0.569797  1.011561)  core sigma:         271.07
     Atom 88  H   pos: ( -0.173503  0.554990  0.969998)  core sigma:           0.00
     Atom 89  H   pos: ( -0.278814  0.585137  0.956426)  core sigma:           0.00
     Atom 90  O   pos: ( -0.052115  0.340225  0.899444)  core sigma:         271.07
     Atom 91  H   pos: ( -0.043374  0.267420  0.888368)  core sigma:           0.00
     Atom 92  H   pos: (  0.008892  0.370361  0.871524)  core sigma:           0.00
     Atom 93  O   pos: (  0.077670  0.372406  1.529690)  core sigma:         271.07
     Atom 94  H   pos: (  0.033031  0.335985  1.576404)  core sigma:           0.00
     Atom 95  H   pos: (  0.122388  0.402920  1.581900)  core sigma:           0.00
     Atom 96  O   pos: ( -0.285627  0.347349  0.878238)  core sigma:         271.07
     Atom 97  H   pos: (  0.654060  0.406139  0.856789)  core sigma:           0.00
     Atom 98  H   pos: (  0.689501  0.298084  0.848562)  core sigma:           0.00
     Atom 99  O   pos: ( -0.250095  0.312363  1.066450)  core sigma:         271.07
     Atom100  H   pos: ( -0.179838  0.310261  1.081329)  core sigma:           0.00
     Atom101  H   pos: ( -0.256547  0.331367  0.995050)  core sigma:           0.00
     Atom102  O   pos: (  0.526546  0.258943  0.091975)  core sigma:         271.07
     Atom103  H   pos: (  0.540825  0.246585  0.163146)  core sigma:           0.00
     Atom104  H   pos: (  0.453208  0.259278  0.077420)  core sigma:           0.00
     Atom105  O   pos: (  0.686886  0.320953  0.664116)  core sigma:         271.07
     Atom106  H   pos: (  0.623480  0.356913  0.667264)  core sigma:           0.00
     Atom107  H   pos: (  0.659992  0.250511  0.667151)  core sigma:           0.00
     Atom108  O   pos: (  0.185133  0.277451  0.685520)  core sigma:         271.07
     Atom109  H   pos: (  0.159664  0.206591  0.685298)  core sigma:           0.00
     Atom110  H   pos: (  0.123403  0.314677  0.691750)  core sigma:           0.00
     Atom111  O   pos: ( -0.247327  0.489162  1.193126)  core sigma:         271.07
     Atom112  H   pos: ( -0.274155  0.547047  1.227876)  core sigma:           0.00
     Atom113  H   pos: ( -0.249157  0.508674  1.121293)  core sigma:           0.00
     Atom114  O   pos: (  0.116802  0.436843  1.317630)  core sigma:         271.07
     Atom115  H   pos: (  0.103367  0.440624  1.388711)  core sigma:           0.00
     Atom116  H   pos: (  0.051351  0.432881  1.285851)  core sigma:           0.00
     Atom117  O   pos: (  0.634961  0.385332 -0.019247)  core sigma:         271.07
     Atom118  H   pos: (  0.604172  0.342709  0.033041)  core sigma:           0.00
     Atom119  H   pos: (  0.673169  0.339804 -0.059766)  core sigma:           0.00
     Atom120  O   pos: (  0.529741  0.412203  1.392621)  core sigma:         271.07
     Atom121  H   pos: (  0.567464  0.379573  1.339357)  core sigma:           0.00
     Atom122  H   pos: (  0.565345  0.398067  1.453686)  core sigma:           0.00
     Atom123  O   pos: (  0.083730  0.397049  0.012061)  core sigma:         271.07
     Atom124  H   pos: (  0.056267  0.329560  0.037299)  core sigma:           0.00
     Atom125  H   pos: (  0.063005  0.443006  0.064341)  core sigma:           0.00
     Atom126  O   pos: ( -0.198673  0.317562  1.576880)  core sigma:         271.07
     Atom127  H   pos: ( -0.261023  0.347543  1.604129)  core sigma:           0.00
     Atom128  H   pos: ( -0.214586  0.274267  1.521085)  core sigma:           0.00
     Atom129  O   pos: (  0.448309  0.581066  1.158169)  core sigma:         271.07
     Atom130  H   pos: (  0.431777  0.564446  1.227703)  core sigma:           0.00
     Atom131  H   pos: (  0.830714  0.173948  1.167329)  core sigma:           0.00
     Atom132  O   pos: (  0.456687  0.148787  1.044114)  core sigma:         271.07
     Atom133  H   pos: (  0.153587  0.540545  0.998463)  core sigma:           0.00
     Atom134  H   pos: (  0.412874  0.190199  1.003869)  core sigma:           0.00
     Atom135  O   pos: (  0.428283  0.427040 -0.065495)  core sigma:         271.07
     Atom136  H   pos: (  0.447326  0.359887 -0.046622)  core sigma:           0.00
     Atom137  H   pos: (  0.479843  0.468405 -0.036034)  core sigma:           0.00
     Atom138  O   pos: ( -0.066792  0.212820  1.240355)  core sigma:         271.07
     Atom139  H   pos: ( -0.061504  0.286350  1.232915)  core sigma:           0.00
     Atom140  H   pos: ( -0.094472  0.201712  1.306370)  core sigma:           0.00
     Atom141  O   pos: (  0.092033  0.366906  1.060374)  core sigma:         271.07
     Atom142  H   pos: (  0.073923  0.297018  1.052708)  core sigma:           0.00
     Atom143  H   pos: (  0.078435  0.395345  0.994888)  core sigma:           0.00
     Atom144  O   pos: (  0.545479  0.228240  0.837510)  core sigma:         271.07
     Atom145  H   pos: (  0.525861  0.259342  0.769426)  core sigma:           0.00
     Atom146  H   pos: (  0.569891  0.163341  0.818015)  core sigma:           0.00
     Atom147  O   pos: (  0.220635  0.260204  1.458566)  core sigma:         271.07
     Atom148  H   pos: (  0.160821  0.294060  1.487120)  core sigma:           0.00
     Atom149  H   pos: (  0.229309  0.294201  1.395698)  core sigma:           0.00
     Atom150  O   pos: (  0.297772  0.356513  1.069681)  core sigma:         271.07
     Atom151  H   pos: (  0.224332  0.354102  1.067129)  core sigma:           0.00
     Atom152  H   pos: (  0.322059  0.324355  1.009014)  core sigma:           0.00
     Atom153  O   pos: (  0.358871  0.244700  0.892849)  core sigma:         271.07
     Atom154  H   pos: (  0.429603  0.235381  0.867671)  core sigma:           0.00
     Atom155  H   pos: (  0.328112  0.295647  0.851422)  core sigma:           0.00
     Atom156  O   pos: ( -0.003719  0.162090  0.839908)  core sigma:         271.07
     Atom157  H   pos: ( -0.355445  0.545547  0.820728)  core sigma:           0.00
     Atom158  H   pos: ( -0.005408  0.201143  0.773708)  core sigma:           0.00
     Atom159  O   pos: (  0.352642  0.559962  0.986424)  core sigma:         271.07
     Atom160  H   pos: (  0.335573  0.505896  0.941435)  core sigma:           0.00
     Atom161  H   pos: (  0.402998  0.534115  1.032275)  core sigma:           0.00
     Atom162  O   pos: (  0.123163  0.447453  0.851628)  core sigma:         271.07
     Atom163  H   pos: (  0.185751  0.417898  0.827335)  core sigma:           0.00
     Atom164  H   pos: (  0.103719  0.491433  0.795029)  core sigma:           0.00
     Atom165  O   pos: (  0.544329  0.450005  0.829007)  core sigma:         271.07
     Atom166  H   pos: (  0.519502  0.403641  0.774349)  core sigma:           0.00
     Atom167  H   pos: (  0.512725  0.515308  0.809696)  core sigma:           0.00
     Atom168  O   pos: (  0.796713  0.167252  0.754497)  core sigma:         271.07
     Atom169  H   pos: ( -0.152258  0.182738  0.721682)  core sigma:           0.00
     Atom170  H   pos: (  0.737965  0.150720  0.713092)  core sigma:           0.00
     Atom171  O   pos: (  0.417880  0.107341  0.684022)  core sigma:         271.07
     Atom172  H   pos: (  0.389357  0.173883  0.680429)  core sigma:           0.00
     Atom173  H   pos: (  0.491153  0.120679  0.673149)  core sigma:           0.00
     Atom174  O   pos: (  0.559250  0.123675 -0.042494)  core sigma:         271.07
     Atom175  H   pos: (  0.551574  0.174046  0.011938)  core sigma:           0.00
     Atom176  H   pos: (  0.313956  0.309987  1.593149)  core sigma:           0.00
     Atom177  O   pos: (  0.459451  0.300589  1.198930)  core sigma:         271.07
     Atom178  H   pos: (  0.426912  0.255625  1.244734)  core sigma:           0.00
     Atom179  H   pos: (  0.405501  0.322746  1.154961)  core sigma:           0.00
     Atom180  O   pos: ( -0.320327  0.592282  1.595809)  core sigma:         271.07
     Atom181  H   pos: (  0.013142  0.204828  1.643166)  core sigma:           0.00
     Atom182  H   pos: ( -0.253801  0.563947  1.592443)  core sigma:           0.00

     Bare contribution in ppm:

     Atom  1  Ca  pos: (  0.369598  0.077002  0.498843)  bare sigma:         108.15
           111.7294         -3.8451         -0.1779
            -4.2305        111.3130          0.0107
             0.1530          0.0180        101.4044

     Atom  2  Ca  pos: (  0.114469  0.070061  0.347511)  bare sigma:         106.38
           105.6526         -2.8486         -2.3417
            -3.6464        109.5721         -0.8198
            -3.0867         -0.3669        103.9242

     Atom  3  Ca  pos: ( -0.059000  0.286733  0.343781)  bare sigma:         102.10
           100.8872         -1.0941         -1.7659
            -1.5204        108.5365         -1.5780
            -0.6882         -1.9523         96.8779

     Atom  4  Ca  pos: (  0.210406  0.302295  0.500497)  bare sigma:         106.07
           108.3628         -3.4468         -3.2534
            -2.8363        112.8273         -2.8648
            -3.6483         -2.9660         97.0163

     Atom  5  Ca  pos: (  0.262585  0.409016  0.009497)  bare sigma:         107.76
           110.2156         -2.8067          4.0222
            -2.3536        110.1763         -0.1492
             3.9395          0.3659        102.9000

     Atom  6  Ca  pos: ( -0.159280  0.383183  0.760627)  bare sigma:         104.21
           106.7297         -5.1245         -3.6810
            -5.8604        105.1737         -2.5842
            -4.4380         -2.6555        100.7296

     Atom  7  Ca  pos: (  0.866144  0.084237  0.468772)  bare sigma:         104.57
           102.6506          0.1661         -1.7905
            -0.3960        114.3414         -0.7222
            -1.8384         -0.8626         96.7294

     Atom  8  Ca  pos: (  0.603675  0.088288  0.331642)  bare sigma:         106.09
           103.0287         -2.2402          1.8950
            -2.7493        111.0889         -0.0201
             1.6494          0.5483        104.1582

     Atom  9  Ca  pos: (  0.444193  0.301327  0.356523)  bare sigma:         100.98
           104.1327         -4.1583         -0.4052
            -3.5612        104.7105          1.2982
             0.9191          1.2304         94.1060

     Atom 10  Ca  pos: (  0.714518  0.318218  0.483433)  bare sigma:         103.66
            98.3319         -0.3408         -7.2895
            -0.0800        108.3610         -1.9869
            -7.8639         -1.8840        104.2956

     Atom 11  Ca  pos: (  0.605004  0.229418  1.108052)  bare sigma:         117.06
           118.1643          2.1136         -0.0526
             0.7377        118.9866          1.3050
            -0.0382          1.1251        114.0341

     Atom 12  Ca  pos: (  0.038847  0.069060  0.059580)  bare sigma:         104.91
           105.7154         -0.9776          4.3777
            -0.9004        110.6703          1.7968
             6.1656          1.0853         98.3488

     Atom 13  Si  pos: ( -0.144249  0.235422  0.121436)  bare sigma:         -24.29
           -26.2589          0.2237          0.6943
             0.2165        -23.3568         -1.2994
             0.4463         -1.2202        -23.2509

     Atom 14  Si  pos: (  0.455114  0.337688  0.576556)  bare sigma:         -27.00
           -27.3219          3.2422          1.3305
             3.5730        -29.3574          0.5271
             1.0435          0.6961        -24.3060

     Atom 15  Si  pos: (  0.686136  0.314367  0.241780)  bare sigma:         -27.04
           -24.8188          2.1445          0.8785
             2.3808        -28.4352          1.1301
             0.1842          1.9395        -27.8562

     Atom 16  Si  pos: (  0.278598  0.187680  0.085737)  bare sigma:         -26.75
           -26.4143          5.0000          0.5915
             5.7117        -26.0200         -0.4293
             0.5449         -0.3450        -27.8255

     Atom 17  Si  pos: ( -0.052528  0.304481  0.575935)  bare sigma:         -27.00
           -25.3580          5.3300         -1.9621
             5.5999        -31.2426         -0.4978
            -1.3463         -0.4971        -24.3965

     Atom 18  Si  pos: (  0.189175  0.316686  0.263365)  bare sigma:         -26.53
           -24.3474          4.8353          0.9319
             5.0245        -27.1330         -0.6300
             0.4536         -0.5888        -28.1025

     Atom 19  Si  pos: ( -0.192041  0.509069  0.570857)  bare sigma:         -27.15
           -27.7633          4.9958          0.3495
             4.9120        -31.0911          0.1925
             0.2389          1.0772        -22.6061

     Atom 20  Si  pos: (  0.373185  0.059091  0.269562)  bare sigma:         -26.60
           -24.4682          3.5388         -0.9383
             3.5369        -27.7192          0.1585
            -0.5441          0.3620        -27.6143

     Atom 21  Si  pos: (  0.636183  0.083859  0.553826)  bare sigma:         -27.36
           -26.7359          3.1534          0.1930
             2.9951        -29.4083          1.6742
             0.0695          1.9794        -25.9362

     Atom 22  Si  pos: (  0.884240  0.062577  0.235843)  bare sigma:         -27.14
           -25.0314          2.8835         -1.0520
             3.1961        -28.4387         -0.1144
            -0.8688         -0.0832        -27.9448

     Atom 23  O   pos: (  0.131790  0.420508  0.229490)  bare sigma:          54.03
            53.3206         -9.5686         -0.7858
            -9.4032         58.2256         -0.5498
             0.0451         -0.3585         50.5540

     Atom 24  O   pos: (  0.200364  0.131903  0.503792)  bare sigma:          31.15
            32.2340          1.3807         -3.0826
             0.3769         42.2234         -0.8094
             1.1166          2.2651         18.9986

     Atom 25  O   pos: (  0.434113  0.135562  0.338655)  bare sigma:          29.84
            26.9985          1.9015          0.3331
             3.8635         40.7927          1.9966
             0.2492         -1.3504         21.7241

     Atom 26  O   pos: ( -0.289623  0.480537  0.505567)  bare sigma:          31.55
            39.0397         -1.4963          1.5144
            -4.0143         29.0334         -1.4272
            -1.3371          0.4438         26.5676

     Atom 27  O   pos: ( -0.035730  0.457636  0.333514)  bare sigma:          33.89
            37.2044          2.6556         -1.0906
             3.9448         43.2309         -5.1980
             1.4509         -1.6972         21.2337

     Atom 28  O   pos: (  0.197708  0.125385  0.024210)  bare sigma:          37.12
            38.8773          9.0278         -1.5192
             9.3777         36.6788          3.1611
            -3.0841          0.5837         35.8143

     Atom 29  O   pos: (  0.012305  0.235718  0.085354)  bare sigma:          23.73
            32.9029         -8.8089        -11.7664
            -8.4744         26.5215         -0.4042
           -13.4803         -1.1010         11.7774

     Atom 30  H   pos: (  0.047030  0.246317  0.148596)  bare sigma:          21.21
            21.3979          1.9354          4.5191
             2.6824         19.3376          0.8092
             5.1494          0.6612         22.9020

     Atom 31  O   pos: ( -0.046860  0.271897  0.692820)  bare sigma:          35.63
            40.9041         -0.8161         -4.6947
             0.0313         36.4339          0.6741
            -3.2758          1.7423         29.5533

     Atom 32  O   pos: (  0.228991  0.276959  0.154175)  bare sigma:          52.74
            49.8677         -4.0438         -7.3855
            -3.1993         48.8701          6.4978
            -7.5369          7.9900         59.4900

     Atom 33  O   pos: (  0.615065  0.137535  0.661146)  bare sigma:          42.50
            41.0746          1.7979         -0.6665
             1.4004         44.2456          2.3089
            -0.5137          1.6402         42.1773

     Atom 34  O   pos: (  0.872312  0.124207  0.129395)  bare sigma:          39.58
            38.0073         -5.7166          2.0634
            -4.3143         42.8941         -3.3521
            -0.3744         -3.4873         37.8395

     Atom 35  O   pos: (  0.402420  0.448220  0.576748)  bare sigma:          50.66
            48.6563         -9.0367          2.8466
            -9.2436         54.8009         -0.2847
             2.0841          0.5392         48.5197

     Atom 36  O   pos: (  0.639013  0.419859  0.196085)  bare sigma:          50.41
            48.2818         -6.2617         -0.4977
            -5.5897         57.9002         -1.5927
            -0.7636         -0.6104         45.0379

     Atom 37  O   pos: (  0.689945  0.152639  0.470279)  bare sigma:          28.42
            21.7675          2.0573          7.7523
             4.5282         39.2465          4.2335
             8.3691          8.2144         24.2415

     Atom 38  O   pos: ( -0.058213  0.111933  0.328163)  bare sigma:          26.20
            24.4149         -1.5100         -1.7677
             0.3932         30.5857         -0.6851
            -1.9118         -2.6378         23.6003

     Atom 39  O   pos: (  0.218768  0.478618  0.503665)  bare sigma:          36.39
            41.8959          0.0276          2.2940
             0.4875         41.7264          2.7454
             0.8802          1.8976         25.5368

     Atom 40  O   pos: (  0.463505  0.462446  0.284830)  bare sigma:          40.38
            41.7613          2.2294          4.3261
             5.3230         43.1774         -6.9791
             4.1477         -7.1528         36.2054

     Atom 41  O   pos: (  0.833735  0.245532 -0.014239)  bare sigma:          57.17
            53.5543         -3.4120         -0.2066
            -2.9044         52.1262          2.0828
             0.0425          0.7037         65.8166

     Atom 42  H   pos: ( -0.351873  0.476231  1.646699)  bare sigma:          16.23
             7.0669          1.5791         -0.9658
             2.3284         30.2918        -11.2790
            -0.7566        -10.5398         11.3182

     Atom 43  O   pos: (  0.352733  0.250587  0.014187)  bare sigma:          40.23
            47.1791          1.4719          5.1142
             0.8420         37.7827          1.2568
             7.8221          2.0138         35.7180

     Atom 44  O   pos: (  0.484203  0.325355  0.693462)  bare sigma:          43.57
            42.1495         -1.4118          6.5275
            -1.2664         40.4067         -2.3282
             4.3438         -0.9071         48.1539

     Atom 45  O   pos: (  0.728311  0.244671  0.149848)  bare sigma:          27.55
            40.7082          4.0758         -1.6820
             8.2514         20.0756        -11.5243
             0.1729         -8.8899         21.8761

     Atom 46  O   pos: (  0.380500  0.255175  0.530470)  bare sigma:          36.81
            41.4975          2.5165          1.2974
             1.5700         39.3746         -1.6736
            -1.1033         -3.2505         29.5720

     Atom 47  O   pos: (  0.591784  0.256004  0.288330)  bare sigma:          28.51
            30.1614         -1.1973         -6.8488
            -0.6992         27.6669         -2.8554
            -9.6829         -5.3376         27.7065

     Atom 48  O   pos: (  0.544222  0.353951  0.495665)  bare sigma:          29.44
            33.8455         -0.6802          6.3471
            -2.6033         30.3387          1.7986
             9.2836          1.3389         24.1246

     Atom 49  O   pos: ( -0.230938  0.329028  0.334295)  bare sigma:          28.46
            31.3488         -2.2151         -1.6512
            -3.4300         21.4732         -1.4447
            -1.4374         -1.4594         32.5475

     Atom 50  O   pos: ( -0.113613  0.229561  0.503845)  bare sigma:          28.34
            16.5717          1.9892         -3.2805
             4.3363         40.3877          3.1696
            -3.4001         -0.2699         28.0635

     Atom 51  O   pos: (  0.112494  0.240155  0.313657)  bare sigma:          36.80
            37.1903          2.8020         -3.8821
             2.9056         44.5410         -5.2596
            -3.0825         -4.6924         28.6655

     Atom 52  O   pos: (  0.045947  0.346605  0.522232)  bare sigma:          35.52
            46.1542         -1.7206         -4.7561
            -0.0170         36.4085         -4.2902
            -0.6997         -2.3288         23.9856

     Atom 53  O   pos: (  0.280474  0.348153  0.334935)  bare sigma:          36.43
            49.2303         -2.6776          5.1571
            -4.1287         30.1849          0.3404
             2.2168          1.4457         29.8712

     Atom 54  O   pos: ( -0.204802  0.539304  0.686688)  bare sigma:          36.86
            33.5937         -1.6483          2.5739
             0.7213         44.2507         -2.3712
             3.5746         -2.7982         32.7427

     Atom 55  O   pos: (  0.336816  0.110169  0.162700)  bare sigma:          52.36
            51.0386         -4.7572          6.2217
            -5.3971         52.4567         -6.6114
             5.8382         -6.0286         53.5833

     Atom 56  O   pos: ( -0.132951  0.399650  0.586275)  bare sigma:          45.62
            45.7783          1.1328         -0.5884
             0.0504         46.0882          0.3312
            -1.3386          0.3832         44.9911

     Atom 57  O   pos: (  0.217205  0.096929  0.859766)  bare sigma:          74.25
            79.8522          3.8117          3.3346
             2.6731         68.7360          1.7959
             2.0593          2.3432         74.1731

     Atom 58  H   pos: (  0.273555  0.143306  0.864850)  bare sigma:          16.66
            24.9498         13.9685          4.0917
            14.3300         18.8173          2.9436
             2.9379          2.0359          6.2120

     Atom 59  H   pos: (  0.176596  0.121548  0.803111)  bare sigma:          15.86
            15.6544         -1.3242         12.3281
            -2.2324          8.7245         -4.2207
            12.5675         -3.1722         23.2108

     Atom 60  O   pos: (  0.032735  0.565646  1.515412)  bare sigma:          74.23
            67.3226         -6.2117          3.3711
            -8.1335         82.2103         -0.5025
             3.1909          0.8607         73.1707

     Atom 61  H   pos: (  0.015709  0.494921  1.511049)  bare sigma:          17.59
             8.2593         -0.8212          0.5507
            -2.6299         33.2778         -0.0619
             0.7751          0.4451         11.2478

     Atom 62  H   pos: ( -0.025447  0.606041  1.496724)  bare sigma:          15.43
            17.9999        -15.7165          6.2621
           -13.6327         18.8654         -4.8832
             5.9799         -5.2387          9.4190

     Atom 63  O   pos: (  0.320074  0.432097  0.788986)  bare sigma:          71.08
            72.8040         -6.5273         -0.2821
            -4.4660         75.1708         -4.2798
            -0.4634         -4.6089         65.2782

     Atom 64  H   pos: (  0.369218  0.391651  0.752212)  bare sigma:          17.23
            21.4046        -10.7159         -7.5482
           -10.4272         16.8432          4.0459
            -8.1073          4.8442         13.4337

     Atom 65  H   pos: (  0.306486  0.486253  0.739042)  bare sigma:          14.23
             5.3335         -5.5210          1.8912
            -5.6393         21.9049        -14.8111
             2.3664        -15.7511         15.4598

     Atom 66  O   pos: (  0.333318  0.499406  0.145657)  bare sigma:          63.97
            63.8527          3.3228          7.6231
             2.1885         63.6953          2.2073
             7.5247          2.7834         64.3745

     Atom 67  H   pos: (  0.682620  0.120194  0.133236)  bare sigma:          15.30
            11.0510          9.0088          0.2001
             7.6453         28.8555         -2.9417
             0.7112         -2.5873          5.9986

     Atom 68  H   pos: (  0.387117  0.468915  0.188038)  bare sigma:          13.83
            19.4462         -5.7610         14.8010
            -5.0238          6.4664         -5.7552
            13.7578         -6.4418         15.5720

     Atom 69  O   pos: (  0.667705  0.330868  1.254762)  bare sigma:          77.85
            74.4949         -0.5140         -1.0151
            -0.8382         80.0442         -2.8053
            -0.9256         -3.0813         79.0135

     Atom 70  H   pos: ( -0.299435  0.374464  1.235820)  bare sigma:          14.83
             8.5779         10.1691         -5.3444
             8.3087         24.9898         -9.7345
            -4.5384         -9.3903         10.9301

     Atom 71  H   pos: (  0.720123  0.292270  1.286074)  bare sigma:          20.11
            19.9449         -9.0259          6.0159
            -7.3644         20.9864         -5.4247
             4.9320         -5.8021         19.3999

     Atom 72  O   pos: (  0.535676  0.379843  1.021087)  bare sigma:          77.58
            70.7211         -0.5860          1.1228
            -0.7491         76.7492         -2.2076
             1.7516         -0.9899         85.2660

     Atom 73  H   pos: (  0.531325  0.399695  0.950086)  bare sigma:          15.20
             5.1893         -0.4616          0.4506
            -0.6468          6.7920         -8.3369
             0.9753         -5.9807         33.6258

     Atom 74  H   pos: (  0.559277  0.438933  1.054870)  bare sigma:          21.27
            16.8992          2.6965          2.9593
             2.8087         25.2523          7.6045
             2.2616          5.9882         21.6508

     Atom 75  O   pos: (  0.260662  0.527060  1.212872)  bare sigma:          77.53
            78.0503          3.7736         -7.4863
             5.6463         75.7615         -4.2238
            -7.8510         -2.3883         78.7847

     Atom 76  H   pos: (  0.203931  0.498852  1.251464)  bare sigma:          13.99
            20.2788          9.5152        -15.1341
            11.3567          6.7579         -8.0838
           -15.0851         -6.6088         14.9292

     Atom 77  H   pos: (  0.283519  0.472688  1.171050)  bare sigma:          19.48
            14.1661         -3.6414         -4.6556
            -4.0004         23.0686          9.9013
            -5.2630          9.2273         21.1998

     Atom 78  O   pos: (  0.449239  0.589518  1.365297)  bare sigma:          81.39
            79.7280         -6.7708         -1.2743
            -7.5228         81.9260         -1.8993
            -1.7025         -2.8047         82.5102

     Atom 79  H   pos: (  0.704963  0.136326  1.396835)  bare sigma:          20.92
            27.3182         -0.8373         -5.8847
             0.3284         13.6795         -0.8216
            -6.5997         -0.3640         21.7507

     Atom 80  H   pos: (  0.483285  0.524008  1.377839)  bare sigma:          13.25
             7.7338        -14.2052          1.9016
           -15.9041         26.9672         -4.5559
             2.4505         -5.2286          5.0636

     Atom 81  O   pos: ( -0.056600  0.409015  1.203816)  bare sigma:          77.71
            84.3060         -4.6094         -3.0517
            -4.2118         73.4857         -2.0113
            -2.6923         -1.2137         75.3420

     Atom 82  H   pos: ( -0.118581  0.448478  1.199185)  bare sigma:          15.25
            29.2777        -11.7580          0.3807
           -12.5141         10.4711         -0.1679
             1.4609         -0.7862          5.9885

     Atom 83  H   pos: ( -0.017218  0.415163  1.142583)  bare sigma:          17.16
            19.7057         -0.8993        -11.8254
             0.0595          7.0800         -0.1940
           -12.8971          0.8113         24.6816

     Atom 84  O   pos: ( -0.170175  0.456744  0.179202)  bare sigma:          38.53
            23.0446         -9.9584          7.7315
            -9.9278         53.1517          2.9015
             8.8627          3.4984         39.3968

     Atom 85  H   pos: ( -0.146356  0.378564  0.171251)  bare sigma:           9.94
             4.1788         -5.1306         -1.3297
            -4.8421         25.4514          2.3712
            -1.5135          2.6224          0.1771

     Atom 86  H   pos: (  0.212266  0.045343  0.164241)  bare sigma:          16.67
            23.3163          9.6492         -1.3560
             8.0386         15.4485         -3.8145
            -1.4308         -3.8692         11.2595

     Atom 87  O   pos: ( -0.232792  0.569797  1.011561)  bare sigma:          77.02
            76.6659         -2.6981         -2.4322
            -3.0635         69.1476         -4.7175
            -0.8001         -4.0757         85.2611

     Atom 88  H   pos: ( -0.173503  0.554990  0.969998)  bare sigma:          15.95
            22.5343         -3.7641        -13.2434
            -3.8730          5.8405          2.0455
           -14.2395          2.4382         19.4615

     Atom 89  H   pos: ( -0.278814  0.585137  0.956426)  bare sigma:          16.53
            15.7594         -4.0727         11.6724
            -4.7127          7.3950         -5.3459
            13.6530         -4.8987         26.4263

     Atom 90  O   pos: ( -0.052115  0.340225  0.899444)  bare sigma:          70.11
            70.2357          5.1320          2.7152
             2.7552         73.4338          0.1170
             1.3064         -1.4497         66.6499

     Atom 91  H   pos: ( -0.043374  0.267420  0.888368)  bare sigma:          14.83
             4.9558         -4.5504         -0.9597
            -3.6767         33.6373          6.9704
            -0.7723          6.8959          5.8975

     Atom 92  H   pos: (  0.008892  0.370361  0.871524)  bare sigma:          17.62
            25.8244         11.5318         -5.1094
             9.9205         16.3804         -2.4894
            -5.3552         -3.4948         10.6575

     Atom 93  O   pos: (  0.077670  0.372406  1.529690)  bare sigma:          65.84
            60.6970         -0.9862         -0.2720
             0.5224         64.4213          1.5457
            -0.1043          0.5942         72.4150

     Atom 94  H   pos: (  0.033031  0.335985  1.576404)  bare sigma:          14.97
            11.7697          7.8801         -8.8289
             7.8420         10.9201         -7.9793
            -9.4288         -8.7095         22.2227

     Atom 95  H   pos: (  0.122388  0.402920  1.581900)  bare sigma:          13.68
             9.6390          6.3068         11.6189
             6.2026          6.7497          7.9130
            11.9428          8.0798         24.6425

     Atom 96  O   pos: ( -0.285627  0.347349  0.878238)  bare sigma:          66.81
            68.2046         -1.5388         -0.3973
            -1.5205         63.8803         -0.7919
            -0.2351         -0.4007         68.3405

     Atom 97  H   pos: (  0.654060  0.406139  0.856789)  bare sigma:          13.41
            25.1411        -13.5114          4.5946
           -12.7993         11.8438         -2.9129
             4.8619         -2.7965          3.2551

     Atom 98  H   pos: (  0.689501  0.298084  0.848562)  bare sigma:          17.83
            15.8918          6.1615          1.4860
             5.0399         24.8290          4.9056
             1.5037          4.9932         12.7764

     Atom 99  O   pos: ( -0.250095  0.312363  1.066450)  bare sigma:          75.98
            76.3730          2.0611          1.3496
             3.0285         69.5976         -3.6991
             3.8204         -3.4538         81.9610

     Atom100  H   pos: ( -0.179838  0.310261  1.081329)  bare sigma:          21.02
            30.4421          0.4459          5.4038
             0.6829         13.9102         -1.0174
             3.8625         -0.7368         18.6985

     Atom101  H   pos: ( -0.256547  0.331367  0.995050)  bare sigma:          13.41
             4.1597         -0.0572          4.4797
            -0.7798          1.7519         -7.9911
             6.9002         -7.4111         34.3132

     Atom102  O   pos: (  0.526546  0.258943  0.091975)  bare sigma:          64.72
            70.8461          1.5688          8.2690
             2.7904         56.4777          2.1306
             7.1352          1.6115         66.8214

     Atom103  H   pos: (  0.540825  0.246585  0.163146)  bare sigma:          14.93
            10.2307          0.4337          7.7286
             0.3149          5.5345         -2.1695
             8.8624         -1.9858         29.0388

     Atom104  H   pos: (  0.453208  0.259278  0.077420)  bare sigma:          12.63
            32.8084          1.2849         11.9540
             1.5364          0.6458         -0.0426
            10.8030         -0.0983          4.4382

     Atom105  O   pos: (  0.686886  0.320953  0.664116)  bare sigma:          65.76
            65.4412          1.6735          0.2815
            -0.3176         71.7417         -0.4120
             0.8174         -1.4316         60.0871

     Atom106  H   pos: (  0.623480  0.356913  0.667264)  bare sigma:          18.01
            29.5876         -6.6130         -1.5660
            -6.2784         14.7780          0.2079
            -1.4324          0.1026          9.6732

     Atom107  H   pos: (  0.659992  0.250511  0.667151)  bare sigma:          13.55
             8.1296          9.4886         -0.2172
             7.9293         31.7083         -0.1512
            -0.0548         -0.5612          0.8208

     Atom108  O   pos: (  0.185133  0.277451  0.685520)  bare sigma:          71.69
            67.1448          3.7909          1.3263
             1.7466         81.6097          1.9894
             2.1014          3.0960         66.3262

     Atom109  H   pos: (  0.159664  0.206591  0.685298)  bare sigma:          13.81
             6.1732         10.3368         -0.2774
             8.5603         34.2213          0.2185
            -0.1984         -0.0208          1.0373

     Atom110  H   pos: (  0.123403  0.314677  0.691750)  bare sigma:          20.68
            27.7495         -7.0313         -0.5113
            -5.7666         21.0993          1.1672
            -0.7211          1.3177         13.1834

     Atom111  O   pos: ( -0.247327  0.489162  1.193126)  bare sigma:          76.65
            70.0277         -3.5438         -2.3765
            -3.9672         78.0426         -0.6496
            -2.7223         -0.9160         81.8876

     Atom112  H   pos: ( -0.274155  0.547047  1.227876)  bare sigma:          18.46
            14.0136         -8.0812         -4.7002
            -8.7998         24.0846          8.7376
            -4.1416          7.2206         17.2746

     Atom113  H   pos: ( -0.249157  0.508674  1.121293)  bare sigma:          13.98
             1.4024         -0.2627         -1.2366
            -0.1192          7.7222         -9.5623
            -2.0702         -8.3138         32.8046

     Atom114  O   pos: (  0.116802  0.436843  1.317630)  bare sigma:          82.44
            82.1139          3.6516          2.2465
             4.3197         71.2074         -2.1810
             0.9684         -1.5533         94.0119

     Atom115  H   pos: (  0.103367  0.440624  1.388711)  bare sigma:          18.89
             9.4868         -0.6368         -4.5433
            -0.6168          9.2633         -0.6116
            -2.7153         -0.6384         37.9305

     Atom116  H   pos: (  0.051351  0.432881  1.285851)  bare sigma:          17.17
            27.0387          3.7635         13.9981
             3.5945          4.7291          1.4241
            11.6269          1.7839         19.7514

     Atom117  O   pos: (  0.634961  0.385332 -0.019247)  bare sigma:          74.28
            74.6989          3.2696         -1.7358
             2.7060         75.9723         -1.0811
            -2.7489         -1.4540         72.1640

     Atom118  H   pos: (  0.604172  0.342709  0.033041)  bare sigma:          14.54
            11.9515          7.5761         -8.6645
             9.1528         14.8930        -11.0720
            -8.9579         -9.7703         16.7856

     Atom119  H   pos: (  0.673169  0.339804 -0.059766)  bare sigma:          20.68
            20.6680         -4.7636         -5.8522
            -5.8396         20.3599          5.6763
            -5.6509          4.4407         21.0254

     Atom120  O   pos: (  0.529741  0.412203  1.392621)  bare sigma:          83.08
            77.6850         -8.0240         -0.8506
            -8.5730         79.1295          3.6249
            -0.6807          3.4384         92.4275

     Atom121  H   pos: (  0.567464  0.379573  1.339357)  bare sigma:          16.84
            14.1163         -7.3620        -10.9795
            -7.3928         10.4722         10.2893
            -9.2477          9.1784         25.9272

     Atom122  H   pos: (  0.565345  0.398067  1.453686)  bare sigma:          20.84
            15.9410         -2.3794          8.0521
            -2.4927         13.4822         -2.5559
             6.0897         -1.6440         33.1020

     Atom123  O   pos: (  0.083730  0.397049  0.012061)  bare sigma:          66.86
            70.4112          3.6453         -5.4794
             5.1396         70.2377         -3.9000
            -4.0555         -3.3683         59.9273

     Atom124  H   pos: (  0.056267  0.329560  0.037299)  bare sigma:          10.97
             3.8333         12.2930         -4.2344
            11.0988         26.5103        -10.2484
            -3.7553        -11.1111          2.5553

     Atom125  H   pos: (  0.063005  0.443006  0.064341)  bare sigma:          19.64
            14.7601         -4.6379         -3.7187
            -3.8601         22.5353          8.1503
            -2.8070          9.3304         21.6342

     Atom126  O   pos: ( -0.198673  0.317562  1.576880)  bare sigma:          78.67
            78.8258         -6.7005         -3.4435
            -4.4572         73.2708          5.4647
            -0.7481          6.4927         83.9208

     Atom127  H   pos: ( -0.261023  0.347543  1.604129)  bare sigma:          15.29
            21.5278        -12.1322        -10.8931
           -10.3423         11.0802          7.1280
            -8.8750          7.4067         13.2769

     Atom128  H   pos: ( -0.214586  0.274267  1.521085)  bare sigma:          20.91
            13.8144          1.5818          2.7087
             0.0141         19.7763          9.5005
             0.6286          9.7784         29.1388

     Atom129  O   pos: (  0.448309  0.581066  1.158169)  bare sigma:          71.90
            73.3422          5.3795          4.3734
             5.4109         65.4341          0.9202
             3.1381         -0.2552         76.9385

     Atom130  H   pos: (  0.431777  0.564446  1.227703)  bare sigma:          16.56
             9.6535          2.1692         -1.4116
             2.2977          7.4148         -2.7490
            -3.2573         -3.9142         32.6206

     Atom131  H   pos: (  0.830714  0.173948  1.167329)  bare sigma:          16.02
            25.6070         12.5353          4.7476
            12.2369         12.6801          2.4119
             5.7055          2.7161          9.7729

     Atom132  O   pos: (  0.456687  0.148787  1.044114)  bare sigma:          76.35
            73.3781         -3.1531          5.5535
            -2.7445         77.8989          1.6833
             5.1340          1.7912         77.7761

     Atom133  H   pos: (  0.153587  0.540545  0.998463)  bare sigma:          19.98
            14.0141         -2.7983         -0.1237
            -3.3545         25.2953          7.1103
            -1.3894          8.7440         20.6259

     Atom134  H   pos: (  0.412874  0.190199  1.003869)  bare sigma:          17.88
            16.3613         -9.9264          9.3053
            -8.8299         17.7840         -6.8001
             9.7857         -8.4854         19.4945

     Atom135  O   pos: (  0.428283  0.427040 -0.065495)  bare sigma:          76.34
            83.3866          3.8873          2.4970
             2.8938         80.4380         -0.1264
            -0.5405         -0.7705         65.1894

     Atom136  H   pos: (  0.447326  0.359887 -0.046622)  bare sigma:          19.83
            16.5930         -2.1703          1.4028
             0.1830         30.1451         -5.0231
             1.3034         -5.9866         12.7389

     Atom137  H   pos: (  0.479843  0.468405 -0.036034)  bare sigma:          20.00
            23.8148          8.7719          4.8323
             6.7683         21.4019          3.4676
             4.8221          4.4067         14.7900

     Atom138  O   pos: ( -0.066792  0.212820  1.240355)  bare sigma:          79.65
            75.7105          7.1419         -2.3919
             5.6019         85.1630         -5.5873
            -0.6150         -2.6087         78.0679

     Atom139  H   pos: ( -0.061504  0.286350  1.232915)  bare sigma:          14.40
             2.7228          3.9032         -0.4996
             4.6029         34.5306         -7.7942
            -0.4086         -5.4612          5.9330

     Atom140  H   pos: ( -0.094472  0.201712  1.306370)  bare sigma:          20.30
            16.5880          4.0807         -6.6558
             3.2553         14.5675         -3.7262
            -6.4745         -5.2471         29.7380

     Atom141  O   pos: (  0.092033  0.366906  1.060374)  bare sigma:          76.14
            74.8935          4.0521          2.7657
             3.2475         76.3865         -3.5980
             2.5880         -4.3698         77.1270

     Atom142  H   pos: (  0.073923  0.297018  1.052708)  bare sigma:          19.65
            12.9983          4.7305         -0.1734
             4.0550         31.4762          0.3645
             0.1563          2.0487         14.4739

     Atom143  H   pos: (  0.078435  0.395345  0.994888)  bare sigma:          18.79
            11.9382          0.9684          4.0314
             1.6819         15.2456         -6.7565
             3.3410         -8.5825         29.1808

     Atom144  O   pos: (  0.545479  0.228240  0.837510)  bare sigma:          67.85
            65.7771         -4.8225         -0.5257
            -4.5139         68.3131         -3.5545
             0.6570         -7.3804         69.4636

     Atom145  H   pos: (  0.525861  0.259342  0.769426)  bare sigma:          10.39
             0.8849         -6.8070          8.2541
            -6.4173          8.9134        -13.6265
             8.7905        -15.4433         21.3859

     Atom146  H   pos: (  0.569891  0.163341  0.818015)  bare sigma:          20.58
            16.1660         -6.2883         -1.6926
            -6.6625         28.1902          3.3663
            -2.0214          3.6016         17.3698

     Atom147  O   pos: (  0.220635  0.260204  1.458566)  bare sigma:          81.12
            83.0811        -10.8595         -6.6645
           -10.4473         77.1445         -1.1672
            -4.9484         -2.3205         83.1285

     Atom148  H   pos: (  0.160821  0.294060  1.487120)  bare sigma:          13.82
            20.9324        -14.3329        -12.4524
           -15.0681          9.4343          6.4100
           -10.6774          5.1328         11.0934

     Atom149  H   pos: (  0.229309  0.294201  1.395698)  bare sigma:          21.38
            15.1653         -1.4993         -2.4358
            -0.7738         17.3333         -8.2862
            -3.3360         -7.2509         31.6509

     Atom150  O   pos: (  0.297772  0.356513  1.069681)  bare sigma:          79.32
            86.9763         -4.0551         -2.7448
            -3.1385         72.7206          5.7746
            -1.9087          5.0895         78.2727

     Atom151  H   pos: (  0.224332  0.354102  1.067129)  bare sigma:          16.14
            36.8721         -1.2713         -0.3288
            -0.3205          5.1470          1.6539
             0.6938          1.5489          6.4083

     Atom152  H   pos: (  0.322059  0.324355  1.009014)  bare sigma:          18.26
            14.3245         -5.1375         -6.6670
            -5.7548         14.3737         10.5706
            -8.0430         10.2091         26.0909

     Atom153  O   pos: (  0.358871  0.244700  0.892849)  bare sigma:          73.51
            79.0732         -4.5551         -0.2857
            -2.5856         70.6776         -0.8203
            -0.6458         -1.8765         70.7853

     Atom154  H   pos: (  0.429603  0.235381  0.867671)  bare sigma:          12.39
            31.0674         -5.2812         -9.1941
            -4.4054          1.4465          0.2515
            -9.9241          0.1661          4.6527

     Atom155  H   pos: (  0.328112  0.295647  0.851422)  bare sigma:          18.67
            15.6144         -6.6869          4.3749
            -6.8737         23.7149         -8.9541
             4.8109         -9.7385         16.6849

     Atom156  O   pos: ( -0.003719  0.162090  0.839908)  bare sigma:          66.37
            60.3402         -3.2744         -1.7314
            -0.7615         71.6674         -3.7359
             0.4017         -3.0501         67.0926

     Atom157  H   pos: ( -0.355445  0.545547  0.820728)  bare sigma:          19.37
            18.0060          7.9333          1.6121
             8.4309         29.3442          1.0745
             2.1152          1.8880         10.7517

     Atom158  H   pos: ( -0.005408  0.201143  0.773708)  bare sigma:          11.08
             1.9081         -3.2524          2.8991
            -3.0058         11.4205        -14.5366
             3.2652        -15.2970         19.9210

     Atom159  O   pos: (  0.352642  0.559962  0.986424)  bare sigma:          74.76
            67.7134         -1.6850          2.6761
            -1.6974         75.3938          4.7274
             6.6326          6.2380         81.1623

     Atom160  H   pos: (  0.335573  0.505896  0.941435)  bare sigma:          19.06
            12.2901          1.3168          3.5885
             2.7178         21.4301         10.3487
             4.2634          8.6638         23.4678

     Atom161  H   pos: (  0.402998  0.534115  1.032275)  bare sigma:          17.65
            17.4163         -4.0913         10.8183
            -5.5132         12.4762         -0.7698
            10.6345          0.6036         23.0597

     Atom162  O   pos: (  0.123163  0.447453  0.851628)  bare sigma:          74.87
            78.1910         -1.4908         -1.8449
            -1.8772         72.8310         -5.8263
            -2.3355         -5.0392         73.5986

     Atom163  H   pos: (  0.185751  0.417898  0.827335)  bare sigma:          17.33
            29.7538         -6.7217         -6.2635
            -6.8426         11.8697          1.9835
            -7.5632          2.2364         10.3784

     Atom164  H   pos: (  0.103719  0.491433  0.795029)  bare sigma:          15.12
             7.8536         -3.5528          3.7830
            -4.1351         15.7301        -13.4582
             4.3384        -14.2642         21.7856

     Atom165  O   pos: (  0.544329  0.450005  0.829007)  bare sigma:          64.28
            61.8262         -2.4523          3.9906
            -1.4181         69.8768         -0.1754
             3.7828          0.3469         61.1339

     Atom166  H   pos: (  0.519502  0.403641  0.774349)  bare sigma:          12.14
             4.7699          5.3087          8.3557
             5.1448         15.8689         14.6858
             8.4801         15.7974         15.7818

     Atom167  H   pos: (  0.512725  0.515308  0.809696)  bare sigma:          12.36
             6.8954        -10.6957          4.8999
           -10.3147         27.1303         -9.5445
             4.8928         -9.9235          3.0658

     Atom168  O   pos: (  0.796713  0.167252  0.754497)  bare sigma:          70.99
            78.9703          2.7747          4.4509
             3.3439         70.5397         -4.9663
             3.8517         -5.5369         63.4629

     Atom169  H   pos: ( -0.152258  0.182738  0.721682)  bare sigma:          17.02
            24.0214          9.8368         -6.1705
            10.1102         15.2643         -6.2236
            -7.1770         -7.0656         11.7620

     Atom170  H   pos: (  0.737965  0.150720  0.713092)  bare sigma:          15.79
            27.6978          4.8600         10.9215
             4.8654          9.1771          1.6464
            12.8408          2.1299         10.5087

     Atom171  O   pos: (  0.417880  0.107341  0.684022)  bare sigma:          70.94
            75.6400         -2.4895         -1.7543
            -1.7635         67.7552         -4.1295
            -0.8236         -5.5059         69.4198

     Atom172  H   pos: (  0.389357  0.173883  0.680429)  bare sigma:          19.32
            17.2923         -5.3433          1.1501
            -6.4146         27.9420         -2.2900
             1.3009         -2.0696         12.7174

     Atom173  H   pos: (  0.491153  0.120679  0.673149)  bare sigma:          13.91
            33.4300          2.4467         -4.0189
             3.8028          5.1910         -0.1222
            -3.9019          0.0118          3.0960

     Atom174  O   pos: (  0.559250  0.123675 -0.042494)  bare sigma:          72.74
            66.5484         -4.0070          0.7461
            -4.5499         80.2322          3.9299
             0.6065          4.1209         71.4502

     Atom175  H   pos: (  0.551574  0.174046  0.011938)  bare sigma:          12.96
             2.4601         -3.6366         -2.0331
            -2.5482         18.3159         18.0925
            -1.0649         17.2375         18.0971

     Atom176  H   pos: (  0.313956  0.309987  1.593149)  bare sigma:          19.40
            22.3663         -0.9045         10.6304
            -1.8749         13.7327          0.6927
             9.2289          1.7024         22.1152

     Atom177  O   pos: (  0.459451  0.300589  1.198930)  bare sigma:          80.26
            80.9074         -2.5536          1.7843
            -2.1374         74.9244         -2.9193
             0.9123         -4.8985         84.9549

     Atom178  H   pos: (  0.426912  0.255625  1.244734)  bare sigma:          21.04
            17.0655          3.9786         -5.5175
             2.6564         20.6821         -7.4565
            -4.2148         -7.1825         25.3859

     Atom179  H   pos: (  0.405501  0.322746  1.154961)  bare sigma:          17.11
            21.6433         -7.7066         12.9531
            -6.3077         10.0774         -5.1346
            10.4723         -5.6841         19.6012

     Atom180  O   pos: ( -0.320327  0.592282  1.595809)  bare sigma:          75.08
            68.7287          1.0574         -0.7083
            -3.2725         85.8189          5.2633
            -3.0994          4.7483         70.6943

     Atom181  H   pos: (  0.013142  0.204828  1.643166)  bare sigma:          13.02
             2.2218          3.0693          1.9589
             1.1499         25.8031         16.5341
             0.6070         17.1245         11.0281

     Atom182  H   pos: ( -0.253801  0.563947  1.592443)  bare sigma:          20.88
            28.6122         -5.8846         -0.7188
            -5.4430         19.0623          1.0529
            -0.0931          0.5619         14.9767

     Diamagnetic contribution in ppm:

     Atom  1  Ca  pos: (  0.369598  0.077002  0.498843)  dia sigma:          -4.23
            -4.2405          0.0073         -0.0024
             0.0073         -4.2364          0.0020
            -0.0024          0.0020         -4.2108

     Atom  2  Ca  pos: (  0.114469  0.070061  0.347511)  dia sigma:          -4.22
            -4.2247          0.0059          0.0066
             0.0059         -4.2230         -0.0035
             0.0066         -0.0035         -4.2222

     Atom  3  Ca  pos: ( -0.059000  0.286733  0.343781)  dia sigma:          -4.22
            -4.2200          0.0026          0.0034
             0.0026         -4.2350          0.0068
             0.0034          0.0068         -4.2044

     Atom  4  Ca  pos: (  0.210406  0.302295  0.500497)  dia sigma:          -4.23
            -4.2344          0.0073          0.0114
             0.0073         -4.2471          0.0089
             0.0114          0.0089         -4.2020

     Atom  5  Ca  pos: (  0.262585  0.409016  0.009497)  dia sigma:          -4.25
            -4.2567          0.0071         -0.0073
             0.0071         -4.2559          0.0065
            -0.0073          0.0065         -4.2411

     Atom  6  Ca  pos: ( -0.159280  0.383183  0.760627)  dia sigma:          -4.19
            -4.1738          0.0325          0.0096
             0.0325         -4.1794          0.0090
             0.0096          0.0090         -4.2033

     Atom  7  Ca  pos: (  0.866144  0.084237  0.468772)  dia sigma:          -4.20
            -4.2062         -0.0024          0.0089
            -0.0024         -4.2314          0.0081
             0.0089          0.0081         -4.1647

     Atom  8  Ca  pos: (  0.603675  0.088288  0.331642)  dia sigma:          -4.22
            -4.2084          0.0026         -0.0070
             0.0026         -4.2316          0.0011
            -0.0070          0.0011         -4.2106

     Atom  9  Ca  pos: (  0.444193  0.301327  0.356523)  dia sigma:          -4.20
            -4.2211          0.0013          0.0065
             0.0013         -4.2104          0.0013
             0.0065          0.0013         -4.1763

     Atom 10  Ca  pos: (  0.714518  0.318218  0.483433)  dia sigma:          -4.21
            -4.2010          0.0042          0.0175
             0.0042         -4.2295         -0.0017
             0.0175         -0.0017         -4.2007

     Atom 11  Ca  pos: (  0.605004  0.229418  1.108052)  dia sigma:          -4.27
            -4.2832         -0.0074          0.0018
            -0.0074         -4.2700         -0.0049
             0.0018         -0.0049         -4.2545

     Atom 12  Ca  pos: (  0.038847  0.069060  0.059580)  dia sigma:          -4.23
            -4.2329         -0.0063         -0.0072
            -0.0063         -4.2453          0.0096
            -0.0072          0.0096         -4.1974

     Atom 13  Si  pos: ( -0.144249  0.235422  0.121436)  dia sigma:           1.49
             1.5361         -0.0446         -0.0294
            -0.0446          1.4505         -0.0731
            -0.0294         -0.0731          1.4765

     Atom 14  Si  pos: (  0.455114  0.337688  0.576556)  dia sigma:           1.96
             1.9639         -0.0350         -0.0005
            -0.0350          1.9794         -0.0103
            -0.0005         -0.0103          1.9217

     Atom 15  Si  pos: (  0.686136  0.314367  0.241780)  dia sigma:           1.92
             1.8953         -0.0234          0.0009
            -0.0234          1.9361         -0.0202
             0.0009         -0.0202          1.9192

     Atom 16  Si  pos: (  0.278598  0.187680  0.085737)  dia sigma:           1.92
             1.9219         -0.0544         -0.0018
            -0.0544          1.9214         -0.0034
            -0.0018         -0.0034          1.9215

     Atom 17  Si  pos: ( -0.052528  0.304481  0.575935)  dia sigma:           1.94
             1.9378         -0.0529          0.0078
            -0.0529          1.9793          0.0027
             0.0078          0.0027          1.9019

     Atom 18  Si  pos: (  0.189175  0.316686  0.263365)  dia sigma:           1.93
             1.9117         -0.0456         -0.0083
            -0.0456          1.9443          0.0062
            -0.0083          0.0062          1.9397

     Atom 19  Si  pos: ( -0.192041  0.509069  0.570857)  dia sigma:           1.94
             1.9488         -0.0436         -0.0028
            -0.0436          1.9957         -0.0033
            -0.0028         -0.0033          1.8884

     Atom 20  Si  pos: (  0.373185  0.059091  0.269562)  dia sigma:           1.93
             1.9179         -0.0395          0.0131
            -0.0395          1.9378         -0.0115
             0.0131         -0.0115          1.9377

     Atom 21  Si  pos: (  0.636183  0.083859  0.553826)  dia sigma:           1.98
             1.9763         -0.0321          0.0023
            -0.0321          2.0044         -0.0097
             0.0023         -0.0097          1.9542

     Atom 22  Si  pos: (  0.884240  0.062577  0.235843)  dia sigma:           1.93
             1.9202         -0.0341          0.0060
            -0.0341          1.9404         -0.0058
             0.0060         -0.0058          1.9206

     Atom 23  O   pos: (  0.131790  0.420508  0.229490)  dia sigma:          18.38
            18.3935         -0.3183         -0.0185
            -0.3183         18.5874         -0.0146
            -0.0185         -0.0146         18.1652

     Atom 24  O   pos: (  0.200364  0.131903  0.503792)  dia sigma:          17.78
            17.7910          0.0840         -0.1357
             0.0840         17.7436         -0.1005
            -0.1357         -0.1005         17.8127

     Atom 25  O   pos: (  0.434113  0.135562  0.338655)  dia sigma:          17.90
            17.8658          0.0614          0.1255
             0.0614         17.8820          0.1158
             0.1255          0.1158         17.9429

     Atom 26  O   pos: ( -0.289623  0.480537  0.505567)  dia sigma:          17.79
            17.8666          0.0579          0.1284
             0.0579         17.6842          0.1057
             0.1284          0.1057         17.8264

     Atom 27  O   pos: ( -0.035730  0.457636  0.333514)  dia sigma:          17.76
            17.7956          0.0635         -0.1716
             0.0635         17.7079         -0.1121
            -0.1716         -0.1121         17.7850

     Atom 28  O   pos: (  0.197708  0.125385  0.024210)  dia sigma:          17.83
            17.8298          0.1435          0.1389
             0.1435         17.8132          0.1849
             0.1389          0.1849         17.8549

     Atom 29  O   pos: (  0.012305  0.235718  0.085354)  dia sigma:          17.53
            17.4990          0.1517          0.4535
             0.1517         17.1462          0.0456
             0.4535          0.0456         17.9360

     Atom 30  H   pos: (  0.047030  0.246317  0.148596)  dia sigma:           1.05
             1.0498         -0.0000         -0.0000
            -0.0000          1.0498         -0.0000
            -0.0000         -0.0000          1.0498

     Atom 31  O   pos: ( -0.046860  0.271897  0.692820)  dia sigma:          17.70
            17.6061          0.0462         -0.0084
             0.0462         17.5845         -0.1063
            -0.0084         -0.1063         17.9075

     Atom 32  O   pos: (  0.228991  0.276959  0.154175)  dia sigma:          18.44
            18.2212         -0.1501         -0.1886
            -0.1501         18.4751          0.2380
            -0.1886          0.2380         18.6379

     Atom 33  O   pos: (  0.615065  0.137535  0.661146)  dia sigma:          17.61
            17.5388          0.0791         -0.0332
             0.0791         17.5481          0.0759
            -0.0332          0.0759         17.7512

     Atom 34  O   pos: (  0.872312  0.124207  0.129395)  dia sigma:          18.03
            17.6937         -0.0355         -0.0054
            -0.0355         18.2764         -0.2181
            -0.0054         -0.2181         18.1244

     Atom 35  O   pos: (  0.402420  0.448220  0.576748)  dia sigma:          18.54
            18.6052         -0.2392          0.0450
            -0.2392         18.7581         -0.0324
             0.0450         -0.0324         18.2676

     Atom 36  O   pos: (  0.639013  0.419859  0.196085)  dia sigma:          18.37
            18.3058         -0.3417         -0.0547
            -0.3417         18.5946         -0.0378
            -0.0547         -0.0378         18.2110

     Atom 37  O   pos: (  0.689945  0.152639  0.470279)  dia sigma:          17.82
            17.7804          0.0691         -0.1326
             0.0691         17.7481         -0.0638
            -0.1326         -0.0638         17.9276

     Atom 38  O   pos: ( -0.058213  0.111933  0.328163)  dia sigma:          17.83
            17.8063          0.0496          0.1159
             0.0496         17.8302          0.1044
             0.1159          0.1044         17.8649

     Atom 39  O   pos: (  0.218768  0.478618  0.503665)  dia sigma:          17.78
            17.8580          0.0913          0.1255
             0.0913         17.7356          0.0563
             0.1255          0.0563         17.7515

     Atom 40  O   pos: (  0.463505  0.462446  0.284830)  dia sigma:          17.64
            17.7242          0.1075         -0.0968
             0.1075         17.5124         -0.0831
            -0.0968         -0.0831         17.6816

     Atom 41  O   pos: (  0.833735  0.245532 -0.014239)  dia sigma:          17.92
            17.3673         -0.0456          0.0817
            -0.0456         18.2405         -0.2527
             0.0817         -0.2527         18.1448

     Atom 42  H   pos: ( -0.351873  0.476231  1.646699)  dia sigma:           0.99
             0.9880         -0.0000         -0.0000
            -0.0000          0.9880         -0.0000
            -0.0000         -0.0000          0.9880

     Atom 43  O   pos: (  0.352733  0.250587  0.014187)  dia sigma:          17.69
            17.6932          0.1302         -0.0346
             0.1302         17.6290         -0.1696
            -0.0346         -0.1696         17.7464

     Atom 44  O   pos: (  0.484203  0.325355  0.693462)  dia sigma:          17.78
            17.6826          0.0376          0.0773
             0.0376         17.6220          0.0194
             0.0773          0.0194         18.0491

     Atom 45  O   pos: (  0.728311  0.244671  0.149848)  dia sigma:          17.82
            17.8595         -0.0722         -0.2150
            -0.0722         17.7831          0.1837
            -0.2150          0.1837         17.8315

     Atom 46  O   pos: (  0.380500  0.255175  0.530470)  dia sigma:          17.72
            17.6923          0.1124          0.1196
             0.1124         17.7561          0.0902
             0.1196          0.0902         17.7102

     Atom 47  O   pos: (  0.591784  0.256004  0.288330)  dia sigma:          17.82
            17.9308          0.1279         -0.0389
             0.1279         17.7433         -0.0310
            -0.0389         -0.0310         17.7939

     Atom 48  O   pos: (  0.544222  0.353951  0.495665)  dia sigma:          17.78
            17.7911          0.0376         -0.1386
             0.0376         17.6447         -0.0817
            -0.1386         -0.0817         17.9183

     Atom 49  O   pos: ( -0.230938  0.329028  0.334295)  dia sigma:          17.81
            17.8560          0.0597          0.1923
             0.0597         17.7378          0.1202
             0.1923          0.1202         17.8339

     Atom 50  O   pos: ( -0.113613  0.229561  0.503845)  dia sigma:          17.85
            17.8460          0.1040          0.1274
             0.1040         17.8072          0.0628
             0.1274          0.0628         17.9094

     Atom 51  O   pos: (  0.112494  0.240155  0.313657)  dia sigma:          17.69
            17.7205          0.1129         -0.0803
             0.1129         17.7015         -0.0764
            -0.0803         -0.0764         17.6470

     Atom 52  O   pos: (  0.045947  0.346605  0.522232)  dia sigma:          17.73
            17.7799          0.1007         -0.1302
             0.1007         17.6825         -0.0834
            -0.1302         -0.0834         17.7163

     Atom 53  O   pos: (  0.280474  0.348153  0.334935)  dia sigma:          17.77
            17.8380          0.0732          0.1551
             0.0732         17.7072          0.0619
             0.1551          0.0619         17.7759

     Atom 54  O   pos: ( -0.204802  0.539304  0.686688)  dia sigma:          17.63
            17.4435          0.1043          0.0551
             0.1043         17.5787          0.0138
             0.0551          0.0138         17.8698

     Atom 55  O   pos: (  0.336816  0.110169  0.162700)  dia sigma:          18.38
            18.2329         -0.1421          0.1882
            -0.1421         18.3361         -0.3072
             0.1882         -0.3072         18.5782

     Atom 56  O   pos: ( -0.132951  0.399650  0.586275)  dia sigma:          18.45
            18.4734         -0.2847          0.0051
            -0.2847         18.6440         -0.0439
             0.0051         -0.0439         18.2432

     Atom 57  O   pos: (  0.217205  0.096929  0.859766)  dia sigma:          18.09
            18.3559          0.3362          0.4747
             0.3362         17.9078         -0.2027
             0.4747         -0.2027         18.0212

     Atom 58  H   pos: (  0.273555  0.143306  0.864850)  dia sigma:           0.99
             0.9919         -0.0000         -0.0000
            -0.0000          0.9919         -0.0000
            -0.0000         -0.0000          0.9919

     Atom 59  H   pos: (  0.176596  0.121548  0.803111)  dia sigma:           0.96
             0.9642         -0.0000         -0.0000
            -0.0000          0.9642         -0.0000
            -0.0000         -0.0000          0.9642

     Atom 60  O   pos: (  0.032735  0.565646  1.515412)  dia sigma:          18.11
            18.0915         -0.1747          0.2800
            -0.1747         18.7201         -0.0509
             0.2800         -0.0509         17.5052

     Atom 61  H   pos: (  0.015709  0.494921  1.511049)  dia sigma:           1.01
             1.0114         -0.0000         -0.0000
            -0.0000          1.0114         -0.0000
            -0.0000         -0.0000          1.0114

     Atom 62  H   pos: ( -0.025447  0.606041  1.496724)  dia sigma:           0.98
             0.9801         -0.0000         -0.0000
            -0.0000          0.9801         -0.0000
            -0.0000         -0.0000          0.9801

     Atom 63  O   pos: (  0.320074  0.432097  0.788986)  dia sigma:          18.02
            17.8398         -0.5864         -0.2636
            -0.5864         18.2294         -0.1980
            -0.2636         -0.1980         17.9845

     Atom 64  H   pos: (  0.369218  0.391651  0.752212)  dia sigma:           0.99
             0.9905         -0.0000         -0.0000
            -0.0000          0.9905         -0.0000
            -0.0000         -0.0000          0.9905

     Atom 65  H   pos: (  0.306486  0.486253  0.739042)  dia sigma:           0.94
             0.9412         -0.0000         -0.0000
            -0.0000          0.9412         -0.0000
            -0.0000         -0.0000          0.9412

     Atom 66  O   pos: (  0.333318  0.499406  0.145657)  dia sigma:          18.12
            18.0281          0.0227          0.2857
             0.0227         18.4851         -0.4067
             0.2857         -0.4067         17.8363

     Atom 67  H   pos: (  0.682620  0.120194  0.133236)  dia sigma:           0.96
             0.9564         -0.0000         -0.0000
            -0.0000          0.9564         -0.0000
            -0.0000         -0.0000          0.9564

     Atom 68  H   pos: (  0.387117  0.468915  0.188038)  dia sigma:           0.94
             0.9394         -0.0000         -0.0000
            -0.0000          0.9394         -0.0000
            -0.0000         -0.0000          0.9394

     Atom 69  O   pos: (  0.667705  0.330868  1.254762)  dia sigma:          18.06
            18.1542         -0.1079          0.2331
            -0.1079         18.3400         -0.6020
             0.2331         -0.6020         17.6941

     Atom 70  H   pos: ( -0.299435  0.374464  1.235820)  dia sigma:           0.95
             0.9525         -0.0000         -0.0000
            -0.0000          0.9525         -0.0000
            -0.0000         -0.0000          0.9525

     Atom 71  H   pos: (  0.720123  0.292270  1.286074)  dia sigma:           1.04
             1.0421         -0.0000         -0.0000
            -0.0000          1.0421         -0.0000
            -0.0000         -0.0000          1.0421

     Atom 72  O   pos: (  0.535676  0.379843  1.021087)  dia sigma:          18.08
            17.3907          0.3056          0.3130
             0.3056         18.2858          0.2293
             0.3130          0.2293         18.5650

     Atom 73  H   pos: (  0.531325  0.399695  0.950086)  dia sigma:           0.96
             0.9611         -0.0000         -0.0000
            -0.0000          0.9611         -0.0000
            -0.0000         -0.0000          0.9611

     Atom 74  H   pos: (  0.559277  0.438933  1.054870)  dia sigma:           1.06
             1.0578         -0.0000         -0.0000
            -0.0000          1.0578         -0.0000
            -0.0000         -0.0000          1.0578

     Atom 75  O   pos: (  0.260662  0.527060  1.212872)  dia sigma:          18.16
            18.1036         -0.0112         -0.6636
            -0.0112         18.2855          0.3097
            -0.6636          0.3097         18.0899

     Atom 76  H   pos: (  0.203931  0.498852  1.251464)  dia sigma:           0.95
             0.9459         -0.0000         -0.0000
            -0.0000          0.9459         -0.0000
            -0.0000         -0.0000          0.9459

     Atom 77  H   pos: (  0.283519  0.472688  1.171050)  dia sigma:           1.04
             1.0366         -0.0000         -0.0000
            -0.0000          1.0366         -0.0000
            -0.0000         -0.0000          1.0366

     Atom 78  O   pos: (  0.449239  0.589518  1.365297)  dia sigma:          18.00
            18.4924         -0.3027         -0.4197
            -0.3027         17.9923         -0.1930
            -0.4197         -0.1930         17.5171

     Atom 79  H   pos: (  0.704963  0.136326  1.396835)  dia sigma:           1.05
             1.0507         -0.0000         -0.0000
            -0.0000          1.0507         -0.0000
            -0.0000         -0.0000          1.0507

     Atom 80  H   pos: (  0.483285  0.524008  1.377839)  dia sigma:           0.93
             0.9265         -0.0000         -0.0000
            -0.0000          0.9265         -0.0000
            -0.0000         -0.0000          0.9265

     Atom 81  O   pos: ( -0.056600  0.409015  1.203816)  dia sigma:          18.14
            18.4251         -0.4081         -0.4165
            -0.4081         17.7775         -0.1603
            -0.4165         -0.1603         18.2127

     Atom 82  H   pos: ( -0.118581  0.448478  1.199185)  dia sigma:           0.96
             0.9639         -0.0000         -0.0000
            -0.0000          0.9639         -0.0000
            -0.0000         -0.0000          0.9639

     Atom 83  H   pos: ( -0.017218  0.415163  1.142583)  dia sigma:           0.99
             0.9929         -0.0000         -0.0000
            -0.0000          0.9929         -0.0000
            -0.0000         -0.0000          0.9929

     Atom 84  O   pos: ( -0.170175  0.456744  0.179202)  dia sigma:          17.88
            18.0599          0.2169         -0.2121
             0.2169         18.3052          0.0031
            -0.2121          0.0031         17.2826

     Atom 85  H   pos: ( -0.146356  0.378564  0.171251)  dia sigma:           0.82
             0.8216         -0.0000         -0.0000
            -0.0000          0.8216         -0.0000
            -0.0000         -0.0000          0.8216

     Atom 86  H   pos: (  0.212266  0.045343  0.164241)  dia sigma:           1.04
             1.0365         -0.0000         -0.0000
            -0.0000          1.0365         -0.0000
            -0.0000         -0.0000          1.0365

     Atom 87  O   pos: ( -0.232792  0.569797  1.011561)  dia sigma:          18.03
            18.5207         -0.3367          0.0440
            -0.3367         17.4335         -0.0838
             0.0440         -0.0838         18.1342

     Atom 88  H   pos: ( -0.173503  0.554990  0.969998)  dia sigma:           0.97
             0.9721         -0.0000         -0.0000
            -0.0000          0.9721         -0.0000
            -0.0000         -0.0000          0.9721

     Atom 89  H   pos: ( -0.278814  0.585137  0.956426)  dia sigma:           0.99
             0.9890         -0.0000         -0.0000
            -0.0000          0.9890         -0.0000
            -0.0000         -0.0000          0.9890

     Atom 90  O   pos: ( -0.052115  0.340225  0.899444)  dia sigma:          18.01
            18.1000          0.2997         -0.3151
             0.2997         18.4477         -0.0916
            -0.3151         -0.0916         17.4777

     Atom 91  H   pos: ( -0.043374  0.267420  0.888368)  dia sigma:           0.97
             0.9678         -0.0000         -0.0000
            -0.0000          0.9678         -0.0000
            -0.0000         -0.0000          0.9678

     Atom 92  H   pos: (  0.008892  0.370361  0.871524)  dia sigma:           0.99
             0.9941         -0.0000         -0.0000
            -0.0000          0.9941         -0.0000
            -0.0000         -0.0000          0.9941

     Atom 93  O   pos: (  0.077670  0.372406  1.529690)  dia sigma:          18.00
            18.1449          0.5360         -0.0042
             0.5360         17.8162         -0.0191
            -0.0042         -0.0191         18.0288

     Atom 94  H   pos: (  0.033031  0.335985  1.576404)  dia sigma:           0.96
             0.9598         -0.0000         -0.0000
            -0.0000          0.9598         -0.0000
            -0.0000         -0.0000          0.9598

     Atom 95  H   pos: (  0.122388  0.402920  1.581900)  dia sigma:           0.94
             0.9401         -0.0000         -0.0000
            -0.0000          0.9401         -0.0000
            -0.0000         -0.0000          0.9401

     Atom 96  O   pos: ( -0.285627  0.347349  0.878238)  dia sigma:          18.20
            18.1868         -0.1398          0.2073
            -0.1398         18.7868          0.1767
             0.2073          0.1767         17.6249

     Atom 97  H   pos: (  0.654060  0.406139  0.856789)  dia sigma:           0.95
             0.9458         -0.0000         -0.0000
            -0.0000          0.9458         -0.0000
            -0.0000         -0.0000          0.9458

     Atom 98  H   pos: (  0.689501  0.298084  0.848562)  dia sigma:           1.00
             1.0026         -0.0000         -0.0000
            -0.0000          1.0026         -0.0000
            -0.0000         -0.0000          1.0026

     Atom 99  O   pos: ( -0.250095  0.312363  1.066450)  dia sigma:          18.18
            18.7026         -0.0261          0.3343
            -0.0261         17.4690         -0.2890
             0.3343         -0.2890         18.3734

     Atom100  H   pos: ( -0.179838  0.310261  1.081329)  dia sigma:           1.06
             1.0597         -0.0000         -0.0000
            -0.0000          1.0597         -0.0000
            -0.0000         -0.0000          1.0597

     Atom101  H   pos: ( -0.256547  0.331367  0.995050)  dia sigma:           0.95
             0.9491         -0.0000         -0.0000
            -0.0000          0.9491         -0.0000
            -0.0000         -0.0000          0.9491

     Atom102  O   pos: (  0.526546  0.258943  0.091975)  dia sigma:          18.19
            18.4438         -0.0524          0.2654
            -0.0524         17.5886         -0.1690
             0.2654         -0.1690         18.5401

     Atom103  H   pos: (  0.540825  0.246585  0.163146)  dia sigma:           0.97
             0.9714         -0.0000         -0.0000
            -0.0000          0.9714         -0.0000
            -0.0000         -0.0000          0.9714

     Atom104  H   pos: (  0.453208  0.259278  0.077420)  dia sigma:           0.93
             0.9333         -0.0000         -0.0000
            -0.0000          0.9333         -0.0000
            -0.0000         -0.0000          0.9333

     Atom105  O   pos: (  0.686886  0.320953  0.664116)  dia sigma:          18.11
            18.3070         -0.2152         -0.0519
            -0.2152         18.6144          0.0077
            -0.0519          0.0077         17.4169

     Atom106  H   pos: (  0.623480  0.356913  0.667264)  dia sigma:           1.01
             1.0116         -0.0000         -0.0000
            -0.0000          1.0116         -0.0000
            -0.0000         -0.0000          1.0116

     Atom107  H   pos: (  0.659992  0.250511  0.667151)  dia sigma:           0.92
             0.9243         -0.0000         -0.0000
            -0.0000          0.9243         -0.0000
            -0.0000         -0.0000          0.9243

     Atom108  O   pos: (  0.185133  0.277451  0.685520)  dia sigma:          17.92
            18.1057         -0.2883         -0.1276
            -0.2883         18.4106          0.0492
            -0.1276          0.0492         17.2509

     Atom109  H   pos: (  0.159664  0.206591  0.685298)  dia sigma:           0.93
             0.9307         -0.0000         -0.0000
            -0.0000          0.9307         -0.0000
            -0.0000         -0.0000          0.9307

     Atom110  H   pos: (  0.123403  0.314677  0.691750)  dia sigma:           1.05
             1.0460         -0.0000         -0.0000
            -0.0000          1.0460         -0.0000
            -0.0000         -0.0000          1.0460

     Atom111  O   pos: ( -0.247327  0.489162  1.193126)  dia sigma:          18.06
            17.5210         -0.3379         -0.1866
            -0.3379         18.1254          0.2128
            -0.1866          0.2128         18.5333

     Atom112  H   pos: ( -0.274155  0.547047  1.227876)  dia sigma:           1.02
             1.0204         -0.0000         -0.0000
            -0.0000          1.0204         -0.0000
            -0.0000         -0.0000          1.0204

     Atom113  H   pos: ( -0.249157  0.508674  1.121293)  dia sigma:           0.94
             0.9392         -0.0000         -0.0000
            -0.0000          0.9392         -0.0000
            -0.0000         -0.0000          0.9392

     Atom114  O   pos: (  0.116802  0.436843  1.317630)  dia sigma:          18.10
            18.3054          0.0835          0.2138
             0.0835         17.2998          0.0665
             0.2138          0.0665         18.7065

     Atom115  H   pos: (  0.103367  0.440624  1.388711)  dia sigma:           1.02
             1.0227         -0.0000         -0.0000
            -0.0000          1.0227         -0.0000
            -0.0000         -0.0000          1.0227

     Atom116  H   pos: (  0.051351  0.432881  1.285851)  dia sigma:           1.01
             1.0054         -0.0000         -0.0000
            -0.0000          1.0054         -0.0000
            -0.0000         -0.0000          1.0054

     Atom117  O   pos: (  0.634961  0.385332 -0.019247)  dia sigma:          18.14
            17.8906         -0.1457         -0.7040
            -0.1457         18.2231          0.0746
            -0.7040          0.0746         18.2978

     Atom118  H   pos: (  0.604172  0.342709  0.033041)  dia sigma:           0.95
             0.9481         -0.0000         -0.0000
            -0.0000          0.9481         -0.0000
            -0.0000         -0.0000          0.9481

     Atom119  H   pos: (  0.673169  0.339804 -0.059766)  dia sigma:           1.05
             1.0542         -0.0000         -0.0000
            -0.0000          1.0542         -0.0000
            -0.0000         -0.0000          1.0542

     Atom120  O   pos: (  0.529741  0.412203  1.392621)  dia sigma:          18.06
            17.8058         -0.4549          0.1369
            -0.4549         17.6012          0.1445
             0.1369          0.1445         18.7823

     Atom121  H   pos: (  0.567464  0.379573  1.339357)  dia sigma:           0.99
             0.9937         -0.0000         -0.0000
            -0.0000          0.9937         -0.0000
            -0.0000         -0.0000          0.9937

     Atom122  H   pos: (  0.565345  0.398067  1.453686)  dia sigma:           1.05
             1.0497         -0.0000         -0.0000
            -0.0000          1.0497         -0.0000
            -0.0000         -0.0000          1.0497

     Atom123  O   pos: (  0.083730  0.397049  0.012061)  dia sigma:          17.99
            17.5711          0.0451         -0.3213
             0.0451         18.4681          0.3402
            -0.3213          0.3402         17.9234

     Atom124  H   pos: (  0.056267  0.329560  0.037299)  dia sigma:           0.88
             0.8752         -0.0000         -0.0000
            -0.0000          0.8752         -0.0000
            -0.0000         -0.0000          0.8752

     Atom125  H   pos: (  0.063005  0.443006  0.064341)  dia sigma:           1.03
             1.0348         -0.0000         -0.0000
            -0.0000          1.0348         -0.0000
            -0.0000         -0.0000          1.0348

     Atom126  O   pos: ( -0.198673  0.317562  1.576880)  dia sigma:          17.94
            17.9688         -0.2044         -0.0521
            -0.2044         17.7577          0.7195
            -0.0521          0.7195         18.1053

     Atom127  H   pos: ( -0.261023  0.347543  1.604129)  dia sigma:           0.95
             0.9468         -0.0000         -0.0000
            -0.0000          0.9468         -0.0000
            -0.0000         -0.0000          0.9468

     Atom128  H   pos: ( -0.214586  0.274267  1.521085)  dia sigma:           1.05
             1.0482         -0.0000         -0.0000
            -0.0000          1.0482         -0.0000
            -0.0000         -0.0000          1.0482

     Atom129  O   pos: (  0.448309  0.581066  1.158169)  dia sigma:          18.08
            18.1922          0.5202         -0.1866
             0.5202         17.7371         -0.2142
            -0.1866         -0.2142         18.3235

     Atom130  H   pos: (  0.431777  0.564446  1.227703)  dia sigma:           0.99
             0.9894         -0.0000         -0.0000
            -0.0000          0.9894         -0.0000
            -0.0000         -0.0000          0.9894

     Atom131  H   pos: (  0.830714  0.173948  1.167329)  dia sigma:           0.99
             0.9937         -0.0000         -0.0000
            -0.0000          0.9937         -0.0000
            -0.0000         -0.0000          0.9937

     Atom132  O   pos: (  0.456687  0.148787  1.044114)  dia sigma:          18.06
            17.7992         -0.6266          0.2275
            -0.6266         18.3810          0.2463
             0.2275          0.2463         17.9857

     Atom133  H   pos: (  0.153587  0.540545  0.998463)  dia sigma:           1.04
             1.0380         -0.0000         -0.0000
            -0.0000          1.0380         -0.0000
            -0.0000         -0.0000          1.0380

     Atom134  H   pos: (  0.412874  0.190199  1.003869)  dia sigma:           1.02
             1.0235         -0.0000         -0.0000
            -0.0000          1.0235         -0.0000
            -0.0000         -0.0000          1.0235

     Atom135  O   pos: (  0.428283  0.427040 -0.065495)  dia sigma:          17.98
            17.8713          0.2197          0.4039
             0.2197         18.6519          0.0240
             0.4039          0.0240         17.4036

     Atom136  H   pos: (  0.447326  0.359887 -0.046622)  dia sigma:           1.04
             1.0400         -0.0000         -0.0000
            -0.0000          1.0400         -0.0000
            -0.0000         -0.0000          1.0400

     Atom137  H   pos: (  0.479843  0.468405 -0.036034)  dia sigma:           1.03
             1.0349         -0.0000         -0.0000
            -0.0000          1.0349         -0.0000
            -0.0000         -0.0000          1.0349

     Atom138  O   pos: ( -0.066792  0.212820  1.240355)  dia sigma:          17.98
            17.4066          0.1560         -0.4081
             0.1560         18.2396         -0.2711
            -0.4081         -0.2711         18.2873

     Atom139  H   pos: ( -0.061504  0.286350  1.232915)  dia sigma:           0.96
             0.9568         -0.0000         -0.0000
            -0.0000          0.9568         -0.0000
            -0.0000         -0.0000          0.9568

     Atom140  H   pos: ( -0.094472  0.201712  1.306370)  dia sigma:           1.04
             1.0381         -0.0000         -0.0000
            -0.0000          1.0381         -0.0000
            -0.0000         -0.0000          1.0381

     Atom141  O   pos: (  0.092033  0.366906  1.060374)  dia sigma:          17.94
            17.3036          0.1843          0.1879
             0.1843         18.4534         -0.3336
             0.1879         -0.3336         18.0486

     Atom142  H   pos: (  0.073923  0.297018  1.052708)  dia sigma:           1.03
             1.0261         -0.0000         -0.0000
            -0.0000          1.0261         -0.0000
            -0.0000         -0.0000          1.0261

     Atom143  H   pos: (  0.078435  0.395345  0.994888)  dia sigma:           1.02
             1.0184         -0.0000         -0.0000
            -0.0000          1.0184         -0.0000
            -0.0000         -0.0000          1.0184

     Atom144  O   pos: (  0.545479  0.228240  0.837510)  dia sigma:          17.96
            17.5879         -0.4493          0.0286
            -0.4493         18.3856         -0.0540
             0.0286         -0.0540         17.9094

     Atom145  H   pos: (  0.525861  0.259342  0.769426)  dia sigma:           0.87
             0.8743         -0.0000         -0.0000
            -0.0000          0.8743         -0.0000
            -0.0000         -0.0000          0.8743

     Atom146  H   pos: (  0.569891  0.163341  0.818015)  dia sigma:           1.06
             1.0570         -0.0000         -0.0000
            -0.0000          1.0570         -0.0000
            -0.0000         -0.0000          1.0570

     Atom147  O   pos: (  0.220635  0.260204  1.458566)  dia sigma:          18.01
            17.8994         -0.2816         -0.4696
            -0.2816         17.7103         -0.3748
            -0.4696         -0.3748         18.4151

     Atom148  H   pos: (  0.160821  0.294060  1.487120)  dia sigma:           0.95
             0.9476         -0.0000         -0.0000
            -0.0000          0.9476         -0.0000
            -0.0000         -0.0000          0.9476

     Atom149  H   pos: (  0.229309  0.294201  1.395698)  dia sigma:           1.06
             1.0628         -0.0000         -0.0000
            -0.0000          1.0628         -0.0000
            -0.0000         -0.0000          1.0628

     Atom150  O   pos: (  0.297772  0.356513  1.069681)  dia sigma:          18.08
            18.5478         -0.1446         -0.2597
            -0.1446         17.5161          0.4451
            -0.2597          0.4451         18.1721

     Atom151  H   pos: (  0.224332  0.354102  1.067129)  dia sigma:           0.98
             0.9801         -0.0000         -0.0000
            -0.0000          0.9801         -0.0000
            -0.0000         -0.0000          0.9801

     Atom152  H   pos: (  0.322059  0.324355  1.009014)  dia sigma:           1.01
             1.0117         -0.0000         -0.0000
            -0.0000          1.0117         -0.0000
            -0.0000         -0.0000          1.0117

     Atom153  O   pos: (  0.358871  0.244700  0.892849)  dia sigma:          18.10
            18.3987         -0.4586          0.0015
            -0.4586         17.9833         -0.3975
             0.0015         -0.3975         17.9291

     Atom154  H   pos: (  0.429603  0.235381  0.867671)  dia sigma:           0.91
             0.9081         -0.0000         -0.0000
            -0.0000          0.9081         -0.0000
            -0.0000         -0.0000          0.9081

     Atom155  H   pos: (  0.328112  0.295647  0.851422)  dia sigma:           1.02
             1.0182         -0.0000         -0.0000
            -0.0000          1.0182         -0.0000
            -0.0000         -0.0000          1.0182

     Atom156  O   pos: ( -0.003719  0.162090  0.839908)  dia sigma:          18.15
            17.5841          0.4429          0.1106
             0.4429         18.6386         -0.1250
             0.1106         -0.1250         18.2383

     Atom157  H   pos: ( -0.355445  0.545547  0.820728)  dia sigma:           1.04
             1.0446         -0.0000         -0.0000
            -0.0000          1.0446         -0.0000
            -0.0000         -0.0000          1.0446

     Atom158  H   pos: ( -0.005408  0.201143  0.773708)  dia sigma:           0.87
             0.8670         -0.0000         -0.0000
            -0.0000          0.8670         -0.0000
            -0.0000         -0.0000          0.8670

     Atom159  O   pos: (  0.352642  0.559962  0.986424)  dia sigma:          18.14
            18.0067         -0.1238          0.6817
            -0.1238         18.1700          0.3488
             0.6817          0.3488         18.2425

     Atom160  H   pos: (  0.335573  0.505896  0.941435)  dia sigma:           1.02
             1.0234         -0.0000         -0.0000
            -0.0000          1.0234         -0.0000
            -0.0000         -0.0000          1.0234

     Atom161  H   pos: (  0.402998  0.534115  1.032275)  dia sigma:           1.01
             1.0079         -0.0000         -0.0000
            -0.0000          1.0079         -0.0000
            -0.0000         -0.0000          1.0079

     Atom162  O   pos: (  0.123163  0.447453  0.851628)  dia sigma:          18.03
            18.2066         -0.5493         -0.0860
            -0.5493         17.8806         -0.3229
            -0.0860         -0.3229         17.9959

     Atom163  H   pos: (  0.185751  0.417898  0.827335)  dia sigma:           0.99
             0.9916         -0.0000         -0.0000
            -0.0000          0.9916         -0.0000
            -0.0000         -0.0000          0.9916

     Atom164  H   pos: (  0.103719  0.491433  0.795029)  dia sigma:           0.95
             0.9547         -0.0000         -0.0000
            -0.0000          0.9547         -0.0000
            -0.0000         -0.0000          0.9547

     Atom165  O   pos: (  0.544329  0.450005  0.829007)  dia sigma:          18.14
            17.8282         -0.1495          0.2968
            -0.1495         18.5511          0.1982
             0.2968          0.1982         18.0288

     Atom166  H   pos: (  0.519502  0.403641  0.774349)  dia sigma:           0.91
             0.9087         -0.0000         -0.0000
            -0.0000          0.9087         -0.0000
            -0.0000         -0.0000          0.9087

     Atom167  H   pos: (  0.512725  0.515308  0.809696)  dia sigma:           0.92
             0.9217         -0.0000         -0.0000
            -0.0000          0.9217         -0.0000
            -0.0000         -0.0000          0.9217

     Atom168  O   pos: (  0.796713  0.167252  0.754497)  dia sigma:          18.07
            18.4942          0.4936          0.0427
             0.4936         17.6403         -0.1915
             0.0427         -0.1915         18.0705

     Atom169  H   pos: ( -0.152258  0.182738  0.721682)  dia sigma:           0.98
             0.9823         -0.0000         -0.0000
            -0.0000          0.9823         -0.0000
            -0.0000         -0.0000          0.9823

     Atom170  H   pos: (  0.737965  0.150720  0.713092)  dia sigma:           0.98
             0.9761         -0.0000         -0.0000
            -0.0000          0.9761         -0.0000
            -0.0000         -0.0000          0.9761

     Atom171  O   pos: (  0.417880  0.107341  0.684022)  dia sigma:          18.00
            18.4035         -0.3079         -0.1161
            -0.3079         18.2362         -0.0834
            -0.1161         -0.0834         17.3647

     Atom172  H   pos: (  0.389357  0.173883  0.680429)  dia sigma:           1.03
             1.0283         -0.0000         -0.0000
            -0.0000          1.0283         -0.0000
            -0.0000         -0.0000          1.0283

     Atom173  H   pos: (  0.491153  0.120679  0.673149)  dia sigma:           0.93
             0.9271         -0.0000         -0.0000
            -0.0000          0.9271         -0.0000
            -0.0000         -0.0000          0.9271

     Atom174  O   pos: (  0.559250  0.123675 -0.042494)  dia sigma:          18.17
            18.1821         -0.1610          0.5451
            -0.1610         17.9372          0.3644
             0.5451          0.3644         18.3828

     Atom175  H   pos: (  0.551574  0.174046  0.011938)  dia sigma:           0.94
             0.9410         -0.0000         -0.0000
            -0.0000          0.9410         -0.0000
            -0.0000         -0.0000          0.9410

     Atom176  H   pos: (  0.313956  0.309987  1.593149)  dia sigma:           1.04
             1.0356         -0.0000         -0.0000
            -0.0000          1.0356         -0.0000
            -0.0000         -0.0000          1.0356

     Atom177  O   pos: (  0.459451  0.300589  1.198930)  dia sigma:          18.04
            18.1308          0.0668          0.0951
             0.0668         17.8135         -0.7692
             0.0951         -0.7692         18.1611

     Atom178  H   pos: (  0.426912  0.255625  1.244734)  dia sigma:           1.06
             1.0603         -0.0000         -0.0000
            -0.0000          1.0603         -0.0000
            -0.0000         -0.0000          1.0603

     Atom179  H   pos: (  0.405501  0.322746  1.154961)  dia sigma:           1.00
             0.9963         -0.0000         -0.0000
            -0.0000          0.9963         -0.0000
            -0.0000         -0.0000          0.9963

     Atom180  O   pos: ( -0.320327  0.592282  1.595809)  dia sigma:          17.89
            18.2173         -0.3346         -0.0474
            -0.3346         17.9742          0.4766
            -0.0474          0.4766         17.4828

     Atom181  H   pos: (  0.013142  0.204828  1.643166)  dia sigma:           0.92
             0.9211         -0.0000         -0.0000
            -0.0000          0.9211         -0.0000
            -0.0000         -0.0000          0.9211

     Atom182  H   pos: ( -0.253801  0.563947  1.592443)  dia sigma:           1.04
             1.0444         -0.0000         -0.0000
            -0.0000          1.0444         -0.0000
            -0.0000         -0.0000          1.0444

     Paramagnetic contribution in ppm:

     Atom  1  Ca  pos: (  0.369598  0.077002  0.498843)  para sigma:        -464.87
          -459.1903        -17.6422         -3.4022
           -19.3632       -457.0225         -0.5257
            -2.4729         -1.4829       -478.4072

     Atom  2  Ca  pos: (  0.114469  0.070061  0.347511)  para sigma:        -474.32
          -486.4944        -12.6494        -10.3474
           -18.2532       -459.3948         -4.0377
           -15.9201          1.4310       -477.0817

     Atom  3  Ca  pos: ( -0.059000  0.286733  0.343781)  para sigma:        -488.38
          -501.1172         -0.0097         -6.2730
            -3.5079       -465.4722         -3.8556
             0.9986         -7.6316       -498.5377

     Atom  4  Ca  pos: (  0.210406  0.302295  0.500497)  para sigma:        -478.70
          -475.5236        -13.9492        -11.2814
           -11.9087       -460.0015         -9.5071
           -13.2909        -10.7547       -500.5885

     Atom  5  Ca  pos: (  0.262585  0.409016  0.009497)  para sigma:        -472.97
          -463.8797         -5.3821         18.9989
            -5.8481       -461.2337          5.3140
            17.9884          7.6891       -493.8077

     Atom  6  Ca  pos: ( -0.159280  0.383183  0.760627)  para sigma:        -477.59
          -460.7253         -5.2807        -19.2504
            -9.0281       -475.5866        -16.0825
           -23.7156        -16.4695       -496.4611

     Atom  7  Ca  pos: (  0.866144  0.084237  0.468772)  para sigma:        -476.99
          -498.4070         -2.6848         -0.1129
            -2.9240       -446.0387          1.4170
             0.4332          1.1718       -486.5301

     Atom  8  Ca  pos: (  0.603675  0.088288  0.331642)  para sigma:        -466.64
          -480.3685         -9.0671          8.3164
           -12.5702       -452.1087          2.9876
             3.9674          5.9086       -467.4484

     Atom  9  Ca  pos: (  0.444193  0.301327  0.356523)  para sigma:        -503.38
          -500.7812        -25.7069          9.7421
           -22.8398       -494.1182         10.5071
            15.0965          8.8572       -515.2291

     Atom 10  Ca  pos: (  0.714518  0.318218  0.483433)  para sigma:        -489.53
          -515.3843          0.1445        -28.7654
             2.0488       -481.7499         -9.6681
           -29.5881         -8.5216       -471.4619

     Atom 11  Ca  pos: (  0.605004  0.229418  1.108052)  para sigma:        -432.72
          -433.1100          6.7449         -0.5576
             2.1941       -423.9557          3.4893
             0.2398          3.7716       -441.0972

     Atom 12  Ca  pos: (  0.038847  0.069060  0.059580)  para sigma:        -486.58
          -488.7156         -8.2883         25.0078
            -8.5053       -468.4660         22.2445
            34.3968         17.4739       -502.5506

     Atom 13  Si  pos: ( -0.144249  0.235422  0.121436)  para sigma:        -446.98
          -531.7308         27.0826         63.1935
            28.3268       -401.2104          7.8908
            60.5051         14.8831       -407.9902

     Atom 14  Si  pos: (  0.455114  0.337688  0.576556)  para sigma:        -403.20
          -398.4886         24.5598          5.5551
            28.5581       -426.0941          3.5424
             3.0858          3.3815       -385.0146

     Atom 15  Si  pos: (  0.686136  0.314367  0.241780)  para sigma:        -406.89
          -397.2262         16.1549          3.4645
            22.0787       -425.6362          4.7174
            -0.0954         16.7523       -397.8000

     Atom 16  Si  pos: (  0.278598  0.187680  0.085737)  para sigma:        -396.42
          -377.1904         38.5488          0.6537
            45.7567       -402.4101          0.7058
             1.8494          2.1217       -409.6637

     Atom 17  Si  pos: ( -0.052528  0.304481  0.575935)  para sigma:        -403.35
          -400.0667         39.8377         -5.2312
            38.2687       -428.0683         -5.7050
            -2.6685         -6.2620       -381.9156

     Atom 18  Si  pos: (  0.189175  0.316686  0.263365)  para sigma:        -397.59
          -378.0834         35.1850          7.8882
            36.6680       -405.9854         -6.8118
             4.1092         -5.7248       -408.6891

     Atom 19  Si  pos: ( -0.192041  0.509069  0.570857)  para sigma:        -405.59
          -402.2091         28.1417         -1.5889
            30.8939       -442.5151          8.8023
            -3.9278         11.7702       -372.0573

     Atom 20  Si  pos: (  0.373185  0.059091  0.269562)  para sigma:        -393.48
          -379.7307         30.5642        -11.7857
            30.0263       -398.2279          4.4901
            -6.9629          3.1171       -402.4734

     Atom 21  Si  pos: (  0.636183  0.083859  0.553826)  para sigma:        -406.20
          -408.1156         27.8247         -2.0166
            24.1200       -417.1739          8.0947
            -4.5981         10.4801       -393.3254

     Atom 22  Si  pos: (  0.884240  0.062577  0.235843)  para sigma:        -405.93
          -391.6894         21.3417          0.8671
            22.4966       -417.0386          2.0576
             2.7587          0.3376       -409.0480

     Atom 23  O   pos: (  0.131790  0.420508  0.229490)  para sigma:         -61.50
           -63.7470        -23.6905         -2.5456
           -23.5553        -50.6969         -2.0159
            -0.9846         -1.5172        -70.0641

     Atom 24  O   pos: (  0.200364  0.131903  0.503792)  para sigma:        -107.79
          -107.6135          4.5158         -9.3921
             2.5673        -84.1048         -5.5009
             0.1506          1.6568       -131.6620

     Atom 25  O   pos: (  0.434113  0.135562  0.338655)  para sigma:        -111.98
          -121.1222          5.0901          2.7884
             9.7179        -88.7518          7.1259
             2.8314         -0.9104       -126.0684

     Atom 26  O   pos: ( -0.289623  0.480537  0.505567)  para sigma:        -106.15
           -89.6487         -3.1580          5.4444
            -8.4812       -115.0875         -1.4781
            -1.9463          2.3198       -113.7196

     Atom 27  O   pos: ( -0.035730  0.457636  0.333514)  para sigma:        -101.53
           -95.5907          7.5924         -6.8946
            10.9339        -81.1252        -13.0509
            -0.2426         -5.1137       -127.8695

     Atom 28  O   pos: (  0.197708  0.125385  0.024210)  para sigma:         -93.62
           -87.8051         20.3247          0.5327
            21.3606        -95.2811          9.7163
            -2.7678          3.9996        -97.7827

     Atom 29  O   pos: (  0.012305  0.235718  0.085354)  para sigma:        -124.21
          -104.3720        -23.3416        -28.3499
           -22.9159       -122.9801          0.1683
           -32.9038          0.0131       -145.2647

     Atom 30  H   pos: (  0.047030  0.246317  0.148596)  para sigma:           0.00
             0.0000          0.0000          0.0000
             0.0000          0.0000          0.0000
             0.0000          0.0000          0.0000

     Atom 31  O   pos: ( -0.046860  0.271897  0.692820)  para sigma:         -94.40
           -87.4985         -0.2820         -8.4040
             1.0286        -93.8790          1.4701
            -7.0229          4.3494       -101.8181

     Atom 32  O   pos: (  0.228991  0.276959  0.154175)  para sigma:         -64.21
           -72.0459        -10.4184        -17.1161
            -8.4614        -74.2614         16.3885
           -16.9041         20.2959        -46.3291

     Atom 33  O   pos: (  0.615065  0.137535  0.661146)  para sigma:         -79.59
           -85.7401          4.0111         -2.9279
             3.6938        -78.8645          7.6142
            -2.2723          5.4601        -74.1693

     Atom 34  O   pos: (  0.872312  0.124207  0.129395)  para sigma:         -93.66
          -102.8658        -12.2629          7.2690
            -8.9518        -82.6827         -7.8456
             0.4898         -6.8535        -95.4344

     Atom 35  O   pos: (  0.402420  0.448220  0.576748)  para sigma:         -70.38
           -74.4133        -20.4490          7.7867
           -21.2682        -60.2618         -0.4045
             5.7868          1.0310        -76.4545

     Atom 36  O   pos: (  0.639013  0.419859  0.196085)  para sigma:         -69.96
           -75.4387        -17.3750         -1.3708
           -16.2375        -52.3545         -2.9350
            -1.9921         -1.2952        -82.0777

     Atom 37  O   pos: (  0.689945  0.152639  0.470279)  para sigma:        -114.52
          -131.3516          5.7936         15.5924
            11.1226        -92.2393          6.4691
            16.4376         15.9904       -119.9767

     Atom 38  O   pos: ( -0.058213  0.111933  0.328163)  para sigma:        -119.89
          -127.0527         -2.7344         -2.2180
             1.6466       -111.0885          0.4090
            -2.0638         -3.7325       -121.5231

     Atom 39  O   pos: (  0.218768  0.478618  0.503665)  para sigma:         -95.42
           -82.2112          2.8729          7.7724
             3.7319        -85.5188          6.2880
             3.9604          3.9080       -118.5190

     Atom 40  O   pos: (  0.463505  0.462446  0.284830)  para sigma:         -84.98
           -82.8705          8.0188          4.7770
            14.5345        -79.3210        -16.7808
             5.0828        -16.6548        -92.7631

     Atom 41  O   pos: (  0.833735  0.245532 -0.014239)  para sigma:         -53.74
           -67.9898         -4.8250          3.1081
            -3.3765        -64.7583          5.6854
             3.1689          0.4058        -28.4868

     Atom 42  H   pos: ( -0.351873  0.476231  1.646699)  para sigma:           0.00
             0.0000          0.0000          0.0000
             0.0000          0.0000          0.0000
             0.0000          0.0000          0.0000

     Atom 43  O   pos: (  0.352733  0.250587  0.014187)  para sigma:         -86.11
           -72.5382          4.6972          7.3514
             3.3078        -92.0381          0.7457
            12.3200          2.0089        -93.7602

     Atom 44  O   pos: (  0.484203  0.325355  0.693462)  para sigma:         -77.79
           -84.1613         -0.4049         15.2588
            -0.9860        -87.9931         -6.4628
            10.3053         -3.0231        -61.2133

     Atom 45  O   pos: (  0.728311  0.244671  0.149848)  para sigma:        -122.33
           -89.7719         11.9054         -3.4529
            21.8169       -144.1757        -26.4213
             0.9501        -20.7967       -133.0449

     Atom 46  O   pos: (  0.380500  0.255175  0.530470)  para sigma:         -93.34
           -83.4778          8.7499          3.5099
             6.6162        -88.2262         -0.8966
            -2.5261         -5.0918       -108.3204

     Atom 47  O   pos: (  0.591784  0.256004  0.288330)  para sigma:        -114.67
          -109.3552          0.0013        -17.4190
             1.1807       -119.4080         -6.7986
           -24.7546        -12.6763       -115.2333

     Atom 48  O   pos: (  0.544222  0.353951  0.495665)  para sigma:        -111.26
          -102.6346         -1.2680         10.4597
            -5.1166       -111.2711          4.6777
            18.4104          2.9031       -119.8615

     Atom 49  O   pos: ( -0.230938  0.329028  0.334295)  para sigma:        -114.74
          -108.6440         -4.3912         -1.5991
            -6.9983       -133.7608         -0.6901
            -0.2152         -0.6881       -101.8109

     Atom 50  O   pos: ( -0.113613  0.229561  0.503845)  para sigma:        -114.56
          -143.7550          5.4543         -5.6964
            10.5774        -88.8822          8.4638
            -5.4036         -0.1685       -111.0317

     Atom 51  O   pos: (  0.112494  0.240155  0.313657)  para sigma:         -93.11
           -92.5954          8.2220        -10.8461
             8.7892        -77.4632        -14.3856
            -9.6807        -13.1726       -109.2841

     Atom 52  O   pos: (  0.045947  0.346605  0.522232)  para sigma:         -96.35
           -71.9743         -1.9703        -14.0770
             1.1957        -97.3541        -10.1063
            -4.7885         -5.9777       -119.7085

     Atom 53  O   pos: (  0.280474  0.348153  0.334935)  para sigma:         -95.86
           -67.4205         -5.4812         14.5942
            -9.3131       -113.2409          1.3408
             8.0671          4.2809       -106.9330

     Atom 54  O   pos: ( -0.204802  0.539304  0.686688)  para sigma:         -91.58
           -98.7440         -2.8111          4.6747
             2.6488        -80.9865         -3.7118
             7.6977         -5.6827        -95.0160

     Atom 55  O   pos: (  0.336816  0.110169  0.162700)  para sigma:         -63.62
           -69.2928        -11.8137         14.7204
           -12.8723        -64.0355        -16.9248
            13.4037        -15.3993        -57.5382

     Atom 56  O   pos: ( -0.132951  0.399650  0.586275)  para sigma:         -79.78
           -80.4248          0.5668         -0.4849
            -2.2066        -78.4435          0.5946
            -2.7436          0.4524        -80.4855

     Atom 57  O   pos: (  0.217205  0.096929  0.859766)  para sigma:         -15.59
            -3.4817         10.1935         12.1610
             7.7486        -29.3211          2.1456
            10.1212          3.2578        -13.9581

     Atom 58  H   pos: (  0.273555  0.143306  0.864850)  para sigma:           0.00
             0.0000          0.0000          0.0000
             0.0000          0.0000          0.0000
             0.0000          0.0000          0.0000

     Atom 59  H   pos: (  0.176596  0.121548  0.803111)  para sigma:           0.00
             0.0000          0.0000          0.0000
             0.0000          0.0000          0.0000
             0.0000          0.0000          0.0000

     Atom 60  O   pos: (  0.032735  0.565646  1.515412)  para sigma:         -14.19
           -25.0188        -12.9449          8.4287
           -17.7525          8.6820         -3.5251
             8.3389         -0.0653        -26.2421

     Atom 61  H   pos: (  0.015709  0.494921  1.511049)  para sigma:           0.00
             0.0000          0.0000          0.0000
             0.0000          0.0000          0.0000
             0.0000          0.0000          0.0000

     Atom 62  H   pos: ( -0.025447  0.606041  1.496724)  para sigma:           0.00
             0.0000          0.0000          0.0000
             0.0000          0.0000          0.0000
             0.0000          0.0000          0.0000

     Atom 63  O   pos: (  0.320074  0.432097  0.788986)  para sigma:         -20.55
           -20.3046        -16.8769         -1.0576
           -12.0281        -10.7821        -10.5436
            -1.4631        -11.6344        -30.5520

     Atom 64  H   pos: (  0.369218  0.391651  0.752212)  para sigma:           0.00
             0.0000          0.0000          0.0000
             0.0000          0.0000          0.0000
             0.0000          0.0000          0.0000

     Atom 65  H   pos: (  0.306486  0.486253  0.739042)  para sigma:           0.00
             0.0000          0.0000          0.0000
             0.0000          0.0000          0.0000
             0.0000          0.0000          0.0000

     Atom 66  O   pos: (  0.333318  0.499406  0.145657)  para sigma:         -41.36
           -42.4546          5.7104         16.7190
             3.5304        -39.3892          1.5908
            16.5125          3.1865        -42.2429

     Atom 67  H   pos: (  0.682620  0.120194  0.133236)  para sigma:           0.00
             0.0000          0.0000          0.0000
             0.0000          0.0000          0.0000
             0.0000          0.0000          0.0000

     Atom 68  H   pos: (  0.387117  0.468915  0.188038)  para sigma:           0.00
             0.0000          0.0000          0.0000
             0.0000          0.0000          0.0000
             0.0000          0.0000          0.0000

     Atom 69  O   pos: (  0.667705  0.330868  1.254762)  para sigma:          -4.70
           -10.4450          1.5129         -0.7233
             0.5496          5.7439        -13.0939
             0.0085        -13.5619         -9.4034

     Atom 70  H   pos: ( -0.299435  0.374464  1.235820)  para sigma:           0.00
             0.0000          0.0000          0.0000
             0.0000          0.0000          0.0000
             0.0000          0.0000          0.0000

     Atom 71  H   pos: (  0.720123  0.292270  1.286074)  para sigma:           0.00
             0.0000          0.0000          0.0000
             0.0000          0.0000          0.0000
             0.0000          0.0000          0.0000

     Atom 72  O   pos: (  0.535676  0.379843  1.021087)  para sigma:          -5.21
           -25.7323          1.5581          4.8763
             1.3381         -5.4572         -3.7310
             6.8463         -1.0632         15.5708

     Atom 73  H   pos: (  0.531325  0.399695  0.950086)  para sigma:           0.00
             0.0000          0.0000          0.0000
             0.0000          0.0000          0.0000
             0.0000          0.0000          0.0000

     Atom 74  H   pos: (  0.559277  0.438933  1.054870)  para sigma:           0.00
             0.0000          0.0000          0.0000
             0.0000          0.0000          0.0000
             0.0000          0.0000          0.0000

     Atom 75  O   pos: (  0.260662  0.527060  1.212872)  para sigma:          -6.10
            -3.5997          7.2346        -21.0990
            10.9690         -8.4100         -6.6830
           -21.3881         -2.3673         -6.2764

     Atom 76  H   pos: (  0.203931  0.498852  1.251464)  para sigma:           0.00
             0.0000          0.0000          0.0000
             0.0000          0.0000          0.0000
             0.0000          0.0000          0.0000

     Atom 77  H   pos: (  0.283519  0.472688  1.171050)  para sigma:           0.00
             0.0000          0.0000          0.0000
             0.0000          0.0000          0.0000
             0.0000          0.0000          0.0000

     Atom 78  O   pos: (  0.449239  0.589518  1.365297)  para sigma:           5.26
             9.4528        -18.2931         -5.5624
           -20.1759         12.1774         -4.7415
            -6.1044         -6.7191         -5.8543

     Atom 79  H   pos: (  0.704963  0.136326  1.396835)  para sigma:           0.00
             0.0000          0.0000          0.0000
             0.0000          0.0000          0.0000
             0.0000          0.0000          0.0000

     Atom 80  H   pos: (  0.483285  0.524008  1.377839)  para sigma:           0.00
             0.0000          0.0000          0.0000
             0.0000          0.0000          0.0000
             0.0000          0.0000          0.0000

     Atom 81  O   pos: ( -0.056600  0.409015  1.203816)  para sigma:          -5.26
            10.8578        -15.6888        -12.7725
           -15.1717        -15.1971         -4.5846
           -11.9304         -2.9723        -11.4308

     Atom 82  H   pos: ( -0.118581  0.448478  1.199185)  para sigma:           0.00
             0.0000          0.0000          0.0000
             0.0000          0.0000          0.0000
             0.0000          0.0000          0.0000

     Atom 83  H   pos: ( -0.017218  0.415163  1.142583)  para sigma:           0.00
             0.0000          0.0000          0.0000
             0.0000          0.0000          0.0000
             0.0000          0.0000          0.0000

     Atom 84  O   pos: ( -0.170175  0.456744  0.179202)  para sigma:         -99.44
          -137.3615        -26.6899         16.4404
           -24.6578        -61.0653         10.0614
            19.4706         11.4916        -99.8800

     Atom 85  H   pos: ( -0.146356  0.378564  0.171251)  para sigma:           0.00
             0.0000          0.0000          0.0000
             0.0000          0.0000          0.0000
             0.0000          0.0000          0.0000

     Atom 86  H   pos: (  0.212266  0.045343  0.164241)  para sigma:           0.00
             0.0000          0.0000          0.0000
             0.0000          0.0000          0.0000
             0.0000          0.0000          0.0000

     Atom 87  O   pos: ( -0.232792  0.569797  1.011561)  para sigma:          -7.79
            -1.4466         -8.7244         -3.3578
            -9.2985        -29.6784         -8.3401
            -0.1348         -7.7846          7.7556

     Atom 88  H   pos: ( -0.173503  0.554990  0.969998)  para sigma:           0.00
             0.0000          0.0000          0.0000
             0.0000          0.0000          0.0000
             0.0000          0.0000          0.0000

     Atom 89  H   pos: ( -0.278814  0.585137  0.956426)  para sigma:           0.00
             0.0000          0.0000          0.0000
             0.0000          0.0000          0.0000
             0.0000          0.0000          0.0000

     Atom 90  O   pos: ( -0.052115  0.340225  0.899444)  para sigma:         -24.84
           -26.0383         12.8437          2.3783
             8.1418        -12.4913         -1.4236
            -0.8060         -4.5521        -35.9956

     Atom 91  H   pos: ( -0.043374  0.267420  0.888368)  para sigma:           0.00
             0.0000          0.0000          0.0000
             0.0000          0.0000          0.0000
             0.0000          0.0000          0.0000

     Atom 92  H   pos: (  0.008892  0.370361  0.871524)  para sigma:           0.00
             0.0000          0.0000          0.0000
             0.0000          0.0000          0.0000
             0.0000          0.0000          0.0000

     Atom 93  O   pos: (  0.077670  0.372406  1.529690)  para sigma:         -33.96
           -39.0310          3.7768          1.6747
             7.1089        -38.2245          3.4721
             2.0052          2.1461        -24.6124

     Atom 94  H   pos: (  0.033031  0.335985  1.576404)  para sigma:           0.00
             0.0000          0.0000          0.0000
             0.0000          0.0000          0.0000
             0.0000          0.0000          0.0000

     Atom 95  H   pos: (  0.122388  0.402920  1.581900)  para sigma:           0.00
             0.0000          0.0000          0.0000
             0.0000          0.0000          0.0000
             0.0000          0.0000          0.0000

     Atom 96  O   pos: ( -0.285627  0.347349  0.878238)  para sigma:         -34.58
           -31.5265         -5.9271          1.3328
            -5.0122        -34.6410         -0.7246
             1.2155          0.0826        -37.5810

     Atom 97  H   pos: (  0.654060  0.406139  0.856789)  para sigma:           0.00
             0.0000          0.0000          0.0000
             0.0000          0.0000          0.0000
             0.0000          0.0000          0.0000

     Atom 98  H   pos: (  0.689501  0.298084  0.848562)  para sigma:           0.00
             0.0000          0.0000          0.0000
             0.0000          0.0000          0.0000
             0.0000          0.0000          0.0000

     Atom 99  O   pos: ( -0.250095  0.312363  1.066450)  para sigma:          -9.54
            -7.4801          2.4321          4.7758
             4.6709        -26.5905         -9.5181
            10.5866         -9.6459          5.4566

     Atom100  H   pos: ( -0.179838  0.310261  1.081329)  para sigma:           0.00
             0.0000          0.0000          0.0000
             0.0000          0.0000          0.0000
             0.0000          0.0000          0.0000

     Atom101  H   pos: ( -0.256547  0.331367  0.995050)  para sigma:           0.00
             0.0000          0.0000          0.0000
             0.0000          0.0000          0.0000
             0.0000          0.0000          0.0000

     Atom102  O   pos: (  0.526546  0.258943  0.091975)  para sigma:         -37.57
           -23.5358          1.2336         19.6081
             3.4801        -60.1988          2.9178
            16.4612          1.5702        -28.9772

     Atom103  H   pos: (  0.540825  0.246585  0.163146)  para sigma:           0.00
             0.0000          0.0000          0.0000
             0.0000          0.0000          0.0000
             0.0000          0.0000          0.0000

     Atom104  H   pos: (  0.453208  0.259278  0.077420)  para sigma:           0.00
             0.0000          0.0000          0.0000
             0.0000          0.0000          0.0000
             0.0000          0.0000          0.0000

     Atom105  O   pos: (  0.686886  0.320953  0.664116)  para sigma:         -36.95
           -39.4878          1.8574          0.4531
            -2.4497        -19.9463          0.0041
             1.4375         -2.4105        -51.4250

     Atom106  H   pos: (  0.623480  0.356913  0.667264)  para sigma:           0.00
             0.0000          0.0000          0.0000
             0.0000          0.0000          0.0000
             0.0000          0.0000          0.0000

     Atom107  H   pos: (  0.659992  0.250511  0.667151)  para sigma:           0.00
             0.0000          0.0000          0.0000
             0.0000          0.0000          0.0000
             0.0000          0.0000          0.0000

     Atom108  O   pos: (  0.185133  0.277451  0.685520)  para sigma:         -20.14
           -32.0642          7.3982          1.8372
             1.8857          5.1576          3.8178
             3.3562          6.2172        -33.5281

     Atom109  H   pos: (  0.159664  0.206591  0.685298)  para sigma:           0.00
             0.0000          0.0000          0.0000
             0.0000          0.0000          0.0000
             0.0000          0.0000          0.0000

     Atom110  H   pos: (  0.123403  0.314677  0.691750)  para sigma:           0.00
             0.0000          0.0000          0.0000
             0.0000          0.0000          0.0000
             0.0000          0.0000          0.0000

     Atom111  O   pos: ( -0.247327  0.489162  1.193126)  para sigma:          -7.28
           -24.3361         -9.1429         -5.2732
            -9.7960         -6.3570         -1.2465
            -5.9725         -1.5800          8.8428

     Atom112  H   pos: ( -0.274155  0.547047  1.227876)  para sigma:           0.00
             0.0000          0.0000          0.0000
             0.0000          0.0000          0.0000
             0.0000          0.0000          0.0000

     Atom113  H   pos: ( -0.249157  0.508674  1.121293)  para sigma:           0.00
             0.0000          0.0000          0.0000
             0.0000          0.0000          0.0000
             0.0000          0.0000          0.0000

     Atom114  O   pos: (  0.116802  0.436843  1.317630)  para sigma:           6.28
             9.7770          6.2019          8.8720
             7.3259        -18.7060         -1.1249
             6.6101         -0.5888         27.7687

     Atom115  H   pos: (  0.103367  0.440624  1.388711)  para sigma:           0.00
             0.0000          0.0000          0.0000
             0.0000          0.0000          0.0000
             0.0000          0.0000          0.0000

     Atom116  H   pos: (  0.051351  0.432881  1.285851)  para sigma:           0.00
             0.0000          0.0000          0.0000
             0.0000          0.0000          0.0000
             0.0000          0.0000          0.0000

     Atom117  O   pos: (  0.634961  0.385332 -0.019247)  para sigma:         -14.98
           -16.7068          6.6840         -8.0894
             5.3744        -10.5630         -4.2235
           -10.6587         -4.5792        -17.6669

     Atom118  H   pos: (  0.604172  0.342709  0.033041)  para sigma:           0.00
             0.0000          0.0000          0.0000
             0.0000          0.0000          0.0000
             0.0000          0.0000          0.0000

     Atom119  H   pos: (  0.673169  0.339804 -0.059766)  para sigma:           0.00
             0.0000          0.0000          0.0000
             0.0000          0.0000          0.0000
             0.0000          0.0000          0.0000

     Atom120  O   pos: (  0.529741  0.412203  1.392621)  para sigma:           8.79
             0.1462        -18.2685         -3.5382
           -19.0834         -2.2263          9.8767
            -2.7944          9.3604         28.4625

     Atom121  H   pos: (  0.567464  0.379573  1.339357)  para sigma:           0.00
             0.0000          0.0000          0.0000
             0.0000          0.0000          0.0000
             0.0000          0.0000          0.0000

     Atom122  H   pos: (  0.565345  0.398067  1.453686)  para sigma:           0.00
             0.0000          0.0000          0.0000
             0.0000          0.0000          0.0000
             0.0000          0.0000          0.0000

     Atom123  O   pos: (  0.083730  0.397049  0.012061)  para sigma:         -31.73
           -28.4454         10.0329        -13.8611
            13.5222        -18.8092         -7.0952
           -11.4967         -6.0625        -47.9236

     Atom124  H   pos: (  0.056267  0.329560  0.037299)  para sigma:           0.00
             0.0000          0.0000          0.0000
             0.0000          0.0000          0.0000
             0.0000          0.0000          0.0000

     Atom125  H   pos: (  0.063005  0.443006  0.064341)  para sigma:           0.00
             0.0000          0.0000          0.0000
             0.0000          0.0000          0.0000
             0.0000          0.0000          0.0000

     Atom126  O   pos: ( -0.198673  0.317562  1.576880)  para sigma:          -1.50
             2.8127        -18.4180        -11.6921
           -12.5290        -12.8562         15.3374
            -4.3430         17.9679          5.5422

     Atom127  H   pos: ( -0.261023  0.347543  1.604129)  para sigma:           0.00
             0.0000          0.0000          0.0000
             0.0000          0.0000          0.0000
             0.0000          0.0000          0.0000

     Atom128  H   pos: ( -0.214586  0.274267  1.521085)  para sigma:           0.00
             0.0000          0.0000          0.0000
             0.0000          0.0000          0.0000
             0.0000          0.0000          0.0000

     Atom129  O   pos: (  0.448309  0.581066  1.158169)  para sigma:         -20.07
           -15.1699         15.9368          5.1664
            15.4561        -34.7420         -1.7460
             2.5396         -2.8518        -10.2872

     Atom130  H   pos: (  0.431777  0.564446  1.227703)  para sigma:           0.00
             0.0000          0.0000          0.0000
             0.0000          0.0000          0.0000
             0.0000          0.0000          0.0000

     Atom131  H   pos: (  0.830714  0.173948  1.167329)  para sigma:           0.00
             0.0000          0.0000          0.0000
             0.0000          0.0000          0.0000
             0.0000          0.0000          0.0000

     Atom132  O   pos: (  0.456687  0.148787  1.044114)  para sigma:          -8.66
           -14.4033        -11.9460         10.9420
           -11.4317         -4.2574          3.8902
            10.9314          4.1041         -7.3272

     Atom133  H   pos: (  0.153587  0.540545  0.998463)  para sigma:           0.00
             0.0000          0.0000          0.0000
             0.0000          0.0000          0.0000
             0.0000          0.0000          0.0000

     Atom134  H   pos: (  0.412874  0.190199  1.003869)  para sigma:           0.00
             0.0000          0.0000          0.0000
             0.0000          0.0000          0.0000
             0.0000          0.0000          0.0000

     Atom135  O   pos: (  0.428283  0.427040 -0.065495)  para sigma:          -8.11
             4.4796          8.7613          9.2728
             6.2362          7.8055          0.2165
             1.5715         -1.2923        -36.6213

     Atom136  H   pos: (  0.447326  0.359887 -0.046622)  para sigma:           0.00
             0.0000          0.0000          0.0000
             0.0000          0.0000          0.0000
             0.0000          0.0000          0.0000

     Atom137  H   pos: (  0.479843  0.468405 -0.036034)  para sigma:           0.00
             0.0000          0.0000          0.0000
             0.0000          0.0000          0.0000
             0.0000          0.0000          0.0000

     Atom138  O   pos: ( -0.066792  0.212820  1.240355)  para sigma:           0.32
           -13.3911         16.0014         -8.0873
            12.4628         17.5637        -15.5686
            -4.9055         -8.2067         -3.2049

     Atom139  H   pos: ( -0.061504  0.286350  1.232915)  para sigma:           0.00
             0.0000          0.0000          0.0000
             0.0000          0.0000          0.0000
             0.0000          0.0000          0.0000

     Atom140  H   pos: ( -0.094472  0.201712  1.306370)  para sigma:           0.00
             0.0000          0.0000          0.0000
             0.0000          0.0000          0.0000
             0.0000          0.0000          0.0000

     Atom141  O   pos: (  0.092033  0.366906  1.060374)  para sigma:          -8.63
           -18.3192          8.0229          9.8393
             6.0270         -1.4200        -11.8496
             9.5010        -13.3972         -6.1581

     Atom142  H   pos: (  0.073923  0.297018  1.052708)  para sigma:           0.00
             0.0000          0.0000          0.0000
             0.0000          0.0000          0.0000
             0.0000          0.0000          0.0000

     Atom143  H   pos: (  0.078435  0.395345  0.994888)  para sigma:           0.00
             0.0000          0.0000          0.0000
             0.0000          0.0000          0.0000
             0.0000          0.0000          0.0000

     Atom144  O   pos: (  0.545479  0.228240  0.837510)  para sigma:         -29.31
           -36.9446        -12.6690          0.4956
           -11.8394        -27.4895         -9.6662
             3.6187        -18.0983        -23.4882

     Atom145  H   pos: (  0.525861  0.259342  0.769426)  para sigma:           0.00
             0.0000          0.0000          0.0000
             0.0000          0.0000          0.0000
             0.0000          0.0000          0.0000

     Atom146  H   pos: (  0.569891  0.163341  0.818015)  para sigma:           0.00
             0.0000          0.0000          0.0000
             0.0000          0.0000          0.0000
             0.0000          0.0000          0.0000

     Atom147  O   pos: (  0.220635  0.260204  1.458566)  para sigma:           4.38
            13.1663        -22.8373        -19.9381
           -22.2577         -4.1582         -0.8179
           -15.8632         -3.6817          4.1454

     Atom148  H   pos: (  0.160821  0.294060  1.487120)  para sigma:           0.00
             0.0000          0.0000          0.0000
             0.0000          0.0000          0.0000
             0.0000          0.0000          0.0000

     Atom149  H   pos: (  0.229309  0.294201  1.395698)  para sigma:           0.00
             0.0000          0.0000          0.0000
             0.0000          0.0000          0.0000
             0.0000          0.0000          0.0000

     Atom150  O   pos: (  0.297772  0.356513  1.069681)  para sigma:          -1.03
            20.0104         -8.1847        -10.1632
            -5.9817        -19.4331         13.4301
            -7.1966         12.1935         -3.6643

     Atom151  H   pos: (  0.224332  0.354102  1.067129)  para sigma:           0.00
             0.0000          0.0000          0.0000
             0.0000          0.0000          0.0000
             0.0000          0.0000          0.0000

     Atom152  H   pos: (  0.322059  0.324355  1.009014)  para sigma:           0.00
             0.0000          0.0000          0.0000
             0.0000          0.0000          0.0000
             0.0000          0.0000          0.0000

     Atom153  O   pos: (  0.358871  0.244700  0.892849)  para sigma:         -15.83
            -0.0643        -13.2771         -2.0391
            -8.9308        -24.1238         -4.9326
            -3.0932         -6.1516        -23.2983

     Atom154  H   pos: (  0.429603  0.235381  0.867671)  para sigma:           0.00
             0.0000          0.0000          0.0000
             0.0000          0.0000          0.0000
             0.0000          0.0000          0.0000

     Atom155  H   pos: (  0.328112  0.295647  0.851422)  para sigma:           0.00
             0.0000          0.0000          0.0000
             0.0000          0.0000          0.0000
             0.0000          0.0000          0.0000

     Atom156  O   pos: ( -0.003719  0.162090  0.839908)  para sigma:         -33.14
           -50.4462         -2.9521         -5.4222
             2.5325        -21.6641         -9.7204
            -1.7570         -8.9190        -27.3198

     Atom157  H   pos: ( -0.355445  0.545547  0.820728)  para sigma:           0.00
             0.0000          0.0000          0.0000
             0.0000          0.0000          0.0000
             0.0000          0.0000          0.0000

     Atom158  H   pos: ( -0.005408  0.201143  0.773708)  para sigma:           0.00
             0.0000          0.0000          0.0000
             0.0000          0.0000          0.0000
             0.0000          0.0000          0.0000

     Atom159  O   pos: (  0.352642  0.559962  0.986424)  para sigma:         -12.42
           -26.1357         -2.2277         10.2553
            -2.4055        -11.0240         10.5531
            19.2524         14.6848         -0.1100

     Atom160  H   pos: (  0.335573  0.505896  0.941435)  para sigma:           0.00
             0.0000          0.0000          0.0000
             0.0000          0.0000          0.0000
             0.0000          0.0000          0.0000

     Atom161  H   pos: (  0.402998  0.534115  1.032275)  para sigma:           0.00
             0.0000          0.0000          0.0000
             0.0000          0.0000          0.0000
             0.0000          0.0000          0.0000

     Atom162  O   pos: (  0.123163  0.447453  0.851628)  para sigma:         -12.35
            -5.4099        -10.8243         -3.2137
           -11.2424        -17.5597        -15.9521
            -3.8088        -13.7024        -14.0657

     Atom163  H   pos: (  0.185751  0.417898  0.827335)  para sigma:           0.00
             0.0000          0.0000          0.0000
             0.0000          0.0000          0.0000
             0.0000          0.0000          0.0000

     Atom164  H   pos: (  0.103719  0.491433  0.795029)  para sigma:           0.00
             0.0000          0.0000          0.0000
             0.0000          0.0000          0.0000
             0.0000          0.0000          0.0000

     Atom165  O   pos: (  0.544329  0.450005  0.829007)  para sigma:         -38.73
           -47.6227         -4.8540          9.3282
            -3.0122        -24.4214          2.5487
             8.5026          3.2396        -44.1564

     Atom166  H   pos: (  0.519502  0.403641  0.774349)  para sigma:           0.00
             0.0000          0.0000          0.0000
             0.0000          0.0000          0.0000
             0.0000          0.0000          0.0000

     Atom167  H   pos: (  0.512725  0.515308  0.809696)  para sigma:           0.00
             0.0000          0.0000          0.0000
             0.0000          0.0000          0.0000
             0.0000          0.0000          0.0000

     Atom168  O   pos: (  0.796713  0.167252  0.754497)  para sigma:         -22.39
            -4.0525         10.8538          8.3593
            11.9297        -30.1722         -9.1679
             6.1769         -9.9948        -32.9303

     Atom169  H   pos: ( -0.152258  0.182738  0.721682)  para sigma:           0.00
             0.0000          0.0000          0.0000
             0.0000          0.0000          0.0000
             0.0000          0.0000          0.0000

     Atom170  H   pos: (  0.737965  0.150720  0.713092)  para sigma:           0.00
             0.0000          0.0000          0.0000
             0.0000          0.0000          0.0000
             0.0000          0.0000          0.0000

     Atom171  O   pos: (  0.417880  0.107341  0.684022)  para sigma:         -22.56
            -8.3449         -7.9401         -5.7811
            -5.5407        -29.5911         -8.8317
            -4.2949        -11.9810        -29.7439

     Atom172  H   pos: (  0.389357  0.173883  0.680429)  para sigma:           0.00
             0.0000          0.0000          0.0000
             0.0000          0.0000          0.0000
             0.0000          0.0000          0.0000

     Atom173  H   pos: (  0.491153  0.120679  0.673149)  para sigma:           0.00
             0.0000          0.0000          0.0000
             0.0000          0.0000          0.0000
             0.0000          0.0000          0.0000

     Atom174  O   pos: (  0.559250  0.123675 -0.042494)  para sigma:         -18.39
           -32.0398         -8.9246          1.9290
           -10.4151         -4.5866         11.4805
             2.3486         11.3546        -18.5544

     Atom175  H   pos: (  0.551574  0.174046  0.011938)  para sigma:           0.00
             0.0000          0.0000          0.0000
             0.0000          0.0000          0.0000
             0.0000          0.0000          0.0000

     Atom176  H   pos: (  0.313956  0.309987  1.593149)  para sigma:           0.00
             0.0000          0.0000          0.0000
             0.0000          0.0000          0.0000
             0.0000          0.0000          0.0000

     Atom177  O   pos: (  0.459451  0.300589  1.198930)  para sigma:           2.04
             6.4395         -4.5070          6.1334
            -3.4407         -9.5158        -13.5078
             4.8405        -17.9758          9.2050

     Atom178  H   pos: (  0.426912  0.255625  1.244734)  para sigma:           0.00
             0.0000          0.0000          0.0000
             0.0000          0.0000          0.0000
             0.0000          0.0000          0.0000

     Atom179  H   pos: (  0.405501  0.322746  1.154961)  para sigma:           0.00
             0.0000          0.0000          0.0000
             0.0000          0.0000          0.0000
             0.0000          0.0000          0.0000

     Atom180  O   pos: ( -0.320327  0.592282  1.595809)  para sigma:         -11.29
           -23.7061         -0.0376         -1.1569
           -10.0757         12.2475         17.3661
            -6.7366         16.1795        -22.4005

     Atom181  H   pos: (  0.013142  0.204828  1.643166)  para sigma:           0.00
             0.0000          0.0000          0.0000
             0.0000          0.0000          0.0000
             0.0000          0.0000          0.0000

     Atom182  H   pos: ( -0.253801  0.563947  1.592443)  para sigma:           0.00
             0.0000          0.0000          0.0000
             0.0000          0.0000          0.0000
             0.0000          0.0000          0.0000

     Paramagnetic US occ-occ contribution in ppm:

     Atom  1  Ca  pos: (  0.369598  0.077002  0.498843)  para_oo sigma:          -2.74
            -2.6163         -0.4398         -0.0495
            -0.4471         -2.4503         -0.0601
             0.0042          0.0243         -3.1650

     Atom  2  Ca  pos: (  0.114469  0.070061  0.347511)  para_oo sigma:          -2.73
            -2.7651         -0.4336         -0.1845
            -0.4490         -2.3480         -0.1095
            -0.1098         -0.1707         -3.0865

     Atom  3  Ca  pos: ( -0.059000  0.286733  0.343781)  para_oo sigma:          -2.84
            -2.7607         -0.2777         -0.2845
            -0.2432         -2.2068         -0.2062
            -0.2675         -0.1490         -3.5426

     Atom  4  Ca  pos: (  0.210406  0.302295  0.500497)  para_oo sigma:          -3.11
            -2.9939         -0.3887         -0.1293
            -0.3561         -2.6544         -0.0965
            -0.1671         -0.0941         -3.6841

     Atom  5  Ca  pos: (  0.262585  0.409016  0.009497)  para_oo sigma:          -2.64
            -2.2777         -0.0319          0.0249
             0.0086         -2.9326         -0.0178
             0.0448          0.0748         -2.7150

     Atom  6  Ca  pos: ( -0.159280  0.383183  0.760627)  para_oo sigma:          -2.55
            -2.0563          0.0576         -0.2538
             0.0814         -2.6822          0.0148
            -0.3828         -0.0409         -2.9158

     Atom  7  Ca  pos: (  0.866144  0.084237  0.468772)  para_oo sigma:          -3.18
            -3.4054         -0.1595         -0.0087
            -0.1571         -2.5430         -0.0068
             0.0490          0.0282         -3.5934

     Atom  8  Ca  pos: (  0.603675  0.088288  0.331642)  para_oo sigma:          -2.50
            -2.6782         -0.3595          0.1203
            -0.3850         -2.1621          0.0472
             0.0684          0.0340         -2.6618

     Atom  9  Ca  pos: (  0.444193  0.301327  0.356523)  para_oo sigma:          -3.79
            -3.7021         -0.5660          0.1278
            -0.5460         -3.3969          0.0425
             0.1178          0.0704         -4.2690

     Atom 10  Ca  pos: (  0.714518  0.318218  0.483433)  para_oo sigma:          -3.23
            -3.5223         -0.1362         -0.4403
            -0.1011         -2.8447         -0.1228
            -0.4368         -0.1475         -3.3277

     Atom 11  Ca  pos: (  0.605004  0.229418  1.108052)  para_oo sigma:          -2.31
            -2.3190          0.2796         -0.3307
             0.3352         -2.1100          0.0770
            -0.3714          0.0876         -2.4973

     Atom 12  Ca  pos: (  0.038847  0.069060  0.059580)  para_oo sigma:          -2.61
            -2.5515          0.0232          0.3730
            -0.0620         -2.4976          0.1116
             0.4506          0.0747         -2.7954

     Atom 13  Si  pos: ( -0.144249  0.235422  0.121436)  para_oo sigma:          -2.06
            -1.8583         -0.3362          0.0546
            -0.0143         -2.4779         -0.5147
             0.2791         -0.5594         -1.8357

     Atom 14  Si  pos: (  0.455114  0.337688  0.576556)  para_oo sigma:          -6.03
            -6.0403          0.4543          0.1207
             0.4618         -6.3026          0.1261
             0.0903          0.1299         -5.7584

     Atom 15  Si  pos: (  0.686136  0.314367  0.241780)  para_oo sigma:          -5.91
            -5.7987          0.4826          0.3570
             0.4096         -6.2045          0.1105
             0.2819          0.1483         -5.7152

     Atom 16  Si  pos: (  0.278598  0.187680  0.085737)  para_oo sigma:          -6.25
            -5.8405          0.2561          0.2445
             0.3288         -6.1832          0.1596
             0.3144          0.1363         -6.7383

     Atom 17  Si  pos: ( -0.052528  0.304481  0.575935)  para_oo sigma:          -6.06
            -5.9176          0.7090         -0.1289
             0.6811         -6.4965         -0.1893
            -0.1755         -0.1046         -5.7709

     Atom 18  Si  pos: (  0.189175  0.316686  0.263365)  para_oo sigma:          -6.24
            -5.8590          0.7960          0.0724
             0.8103         -6.5646         -0.1290
             0.0961         -0.1735         -6.3010

     Atom 19  Si  pos: ( -0.192041  0.509069  0.570857)  para_oo sigma:          -5.99
            -5.8503          0.4762         -0.1512
             0.4967         -6.6149          0.1495
            -0.0748          0.0928         -5.5110

     Atom 20  Si  pos: (  0.373185  0.059091  0.269562)  para_oo sigma:          -6.33
            -6.1655          0.6460         -0.1778
             0.6053         -6.5979          0.0001
            -0.1856          0.0329         -6.2314

     Atom 21  Si  pos: (  0.636183  0.083859  0.553826)  para_oo sigma:          -5.95
            -5.7611          0.4015          0.1522
             0.3771         -6.1494          0.1107
             0.1698          0.0648         -5.9318

     Atom 22  Si  pos: (  0.884240  0.062577  0.235843)  para_oo sigma:          -5.91
            -5.4697          0.5693          0.0161
             0.5163         -6.2906          0.1921
            -0.0234          0.1595         -5.9744

     Atom 23  O   pos: (  0.131790  0.420508  0.229490)  para_oo sigma:          -3.99
            -4.0580         -1.7527         -0.1594
            -1.7259         -2.9645          0.0440
            -0.1356          0.0454         -4.9537

     Atom 24  O   pos: (  0.200364  0.131903  0.503792)  para_oo sigma:          -1.51
            -1.3686          1.2583         -1.4160
             1.1714         -1.8103         -1.1204
            -1.5168         -1.1940         -1.3366

     Atom 25  O   pos: (  0.434113  0.135562  0.338655)  para_oo sigma:          -1.65
            -1.8633          1.3839          1.4252
             1.2611         -1.6361          1.2345
             1.3903          1.3678         -1.4370

     Atom 26  O   pos: ( -0.289623  0.480537  0.505567)  para_oo sigma:          -1.55
            -0.5842          0.7395          1.5780
             0.8516         -2.4569          0.6247
             1.8076          0.6315         -1.6181

     Atom 27  O   pos: ( -0.035730  0.457636  0.333514)  para_oo sigma:          -2.07
            -1.2127          1.0523         -1.4723
             1.1023         -3.1373         -0.9132
            -1.6177         -1.0455         -1.8676

     Atom 28  O   pos: (  0.197708  0.125385  0.024210)  para_oo sigma:          -3.19
            -3.3543          0.8896          1.4207
             0.9117         -3.1158          1.1373
             1.3705          1.1181         -3.1092

     Atom 29  O   pos: (  0.012305  0.235718  0.085354)  para_oo sigma:          -0.10
             0.0572          0.3552          0.3846
             0.3253         -0.6412         -0.3681
             0.4364         -0.5135          0.2873

     Atom 30  H   pos: (  0.047030  0.246317  0.148596)  para_oo sigma:           0.00
             0.0000          0.0000          0.0000
             0.0000          0.0000          0.0000
             0.0000          0.0000          0.0000

     Atom 31  O   pos: ( -0.046860  0.271897  0.692820)  para_oo sigma:          -2.57
            -3.8197          0.2623          0.3182
             0.2731         -3.4726         -1.2542
             0.5413         -1.4785         -0.4312

     Atom 32  O   pos: (  0.228991  0.276959  0.154175)  para_oo sigma:          -3.77
            -4.3507         -0.8973         -1.0504
            -0.9281         -4.0163          1.6295
            -1.0075          1.5615         -2.9434

     Atom 33  O   pos: (  0.615065  0.137535  0.661146)  para_oo sigma:          -3.41
            -4.2863         -0.1362         -0.2757
            -0.1583         -3.7336          0.9228
            -0.2867          1.0230         -2.2068

     Atom 34  O   pos: (  0.872312  0.124207  0.129395)  para_oo sigma:          -2.99
            -3.7450         -0.3171          0.4028
            -0.2486         -2.8071         -1.3823
             0.3491         -1.7750         -2.4044

     Atom 35  O   pos: (  0.402420  0.448220  0.576748)  para_oo sigma:          -3.76
            -3.7646         -1.7655          0.3784
            -1.7874         -2.6062         -0.2396
             0.3725         -0.2720         -4.9152

     Atom 36  O   pos: (  0.639013  0.419859  0.196085)  para_oo sigma:          -3.84
            -3.9959         -1.4816          0.0895
            -1.4061         -2.7910         -0.0462
             0.0206          0.0083         -4.7342

     Atom 37  O   pos: (  0.689945  0.152639  0.470279)  para_oo sigma:          -1.38
            -1.7257          0.7510         -1.4574
             0.7115         -1.7002         -1.6001
            -1.4433         -1.7266         -0.7189

     Atom 38  O   pos: ( -0.058213  0.111933  0.328163)  para_oo sigma:          -1.51
            -1.7881          1.1022          1.5033
             1.0044         -1.7370          1.4597
             1.5050          1.4815         -1.0171

     Atom 39  O   pos: (  0.218768  0.478618  0.503665)  para_oo sigma:          -1.83
            -0.8211          1.3175          1.2031
             1.3705         -2.4427          0.7569
             1.3339          0.8648         -2.2171

     Atom 40  O   pos: (  0.463505  0.462446  0.284830)  para_oo sigma:          -2.38
            -0.8798          0.9281         -0.7859
             0.9896         -3.3227         -0.3184
            -0.8639         -0.3627         -2.9475

     Atom 41  O   pos: (  0.833735  0.245532 -0.014239)  para_oo sigma:          -1.74
            -1.7548         -0.0960          0.0311
            -0.2484         -2.2796         -0.5085
            -0.0105         -0.1511         -1.1780

     Atom 42  H   pos: ( -0.351873  0.476231  1.646699)  para_oo sigma:           0.00
             0.0000          0.0000          0.0000
             0.0000          0.0000          0.0000
             0.0000          0.0000          0.0000

     Atom 43  O   pos: (  0.352733  0.250587  0.014187)  para_oo sigma:          -3.19
            -2.6978          1.0958         -1.1679
             1.1627         -3.7687         -1.0762
            -1.1086         -0.9020         -3.1081

     Atom 44  O   pos: (  0.484203  0.325355  0.693462)  para_oo sigma:          -3.51
            -4.1265         -0.0346          0.7113
             0.0157         -4.5979         -0.2565
             0.7545         -0.3592         -1.7969

     Atom 45  O   pos: (  0.728311  0.244671  0.149848)  para_oo sigma:          -3.13
            -3.8816         -1.0619         -0.7757
            -1.2537         -3.2919          0.5791
            -0.9035          0.5881         -2.2224

     Atom 46  O   pos: (  0.380500  0.255175  0.530470)  para_oo sigma:          -1.94
            -1.7700          1.6217          0.8997
             1.5172         -1.5262          0.7998
             1.0501          0.8686         -2.5364

     Atom 47  O   pos: (  0.591784  0.256004  0.288330)  para_oo sigma:          -1.83
            -1.0236          1.5068         -0.6335
             1.5528         -2.4208         -0.5374
            -0.5311         -0.5509         -2.0386

     Atom 48  O   pos: (  0.544222  0.353951  0.495665)  para_oo sigma:          -1.48
            -0.8874          0.2624         -1.7829
             0.3899         -2.6748         -0.4153
            -1.9452         -0.3790         -0.8857

     Atom 49  O   pos: ( -0.230938  0.329028  0.334295)  para_oo sigma:          -1.27
            -0.8433          0.7258          1.9621
             0.6670         -2.0103          0.6830
             1.9787          0.6165         -0.9596

     Atom 50  O   pos: ( -0.113613  0.229561  0.503845)  para_oo sigma:          -1.40
            -1.2742          1.1227          1.3520
             0.9934         -1.6582          1.2619
             1.3347          1.4066         -1.2800

     Atom 51  O   pos: (  0.112494  0.240155  0.313657)  para_oo sigma:          -2.17
            -1.8441          1.8126         -1.0082
             1.7411         -2.1605         -0.8878
            -0.9980         -0.8878         -2.5102

     Atom 52  O   pos: (  0.045947  0.346605  0.522232)  para_oo sigma:          -2.01
            -0.9680          1.2250         -1.2373
             1.3392         -2.8820         -0.6336
            -1.3322         -0.6758         -2.1666

     Atom 53  O   pos: (  0.280474  0.348153  0.334935)  para_oo sigma:          -1.85
            -1.1177          0.8728          1.6571
             1.0097         -2.8394          0.9196
             1.7342          0.8510         -1.5803

     Atom 54  O   pos: ( -0.204802  0.539304  0.686688)  para_oo sigma:          -3.02
            -4.0073         -0.0017         -0.2553
             0.0056         -4.3041          1.2655
            -0.3962          1.5021         -0.7496

     Atom 55  O   pos: (  0.336816  0.110169  0.162700)  para_oo sigma:          -3.70
            -4.3014         -0.8560          1.0327
            -0.8757         -3.9553         -1.3954
             1.0473         -1.4593         -2.8348

     Atom 56  O   pos: ( -0.132951  0.399650  0.586275)  para_oo sigma:          -2.95
            -2.8267         -1.6388          0.0869
            -1.6204         -1.5362          0.0211
             0.0221          0.0081         -4.4903

     Atom 57  O   pos: (  0.217205  0.096929  0.859766)  para_oo sigma:          -0.79
            -0.7503          0.0379          0.0805
            -0.0605         -0.9477         -0.0548
             0.0452          0.0187         -0.6791

     Atom 58  H   pos: (  0.273555  0.143306  0.864850)  para_oo sigma:           0.00
             0.0000          0.0000          0.0000
             0.0000          0.0000          0.0000
             0.0000          0.0000          0.0000

     Atom 59  H   pos: (  0.176596  0.121548  0.803111)  para_oo sigma:           0.00
             0.0000          0.0000          0.0000
             0.0000          0.0000          0.0000
             0.0000          0.0000          0.0000

     Atom 60  O   pos: (  0.032735  0.565646  1.515412)  para_oo sigma:          -0.48
            -0.5457         -0.2897          0.0440
            -0.3108          0.0839         -0.0957
            -0.0265         -0.0402         -0.9776

     Atom 61  H   pos: (  0.015709  0.494921  1.511049)  para_oo sigma:           0.00
             0.0000          0.0000          0.0000
             0.0000          0.0000          0.0000
             0.0000          0.0000          0.0000

     Atom 62  H   pos: ( -0.025447  0.606041  1.496724)  para_oo sigma:           0.00
             0.0000          0.0000          0.0000
             0.0000          0.0000          0.0000
             0.0000          0.0000          0.0000

     Atom 63  O   pos: (  0.320074  0.432097  0.788986)  para_oo sigma:          -0.92
            -0.9195          0.0637         -0.0014
             0.0659         -0.8645         -0.0931
            -0.0001         -0.0323         -0.9889

     Atom 64  H   pos: (  0.369218  0.391651  0.752212)  para_oo sigma:           0.00
             0.0000          0.0000          0.0000
             0.0000          0.0000          0.0000
             0.0000          0.0000          0.0000

     Atom 65  H   pos: (  0.306486  0.486253  0.739042)  para_oo sigma:           0.00
             0.0000          0.0000          0.0000
             0.0000          0.0000          0.0000
             0.0000          0.0000          0.0000

     Atom 66  O   pos: (  0.333318  0.499406  0.145657)  para_oo sigma:          -0.32
            -0.4152         -0.2098          0.2193
            -0.2396         -0.1241         -0.3947
             0.2134         -0.3462         -0.4308

     Atom 67  H   pos: (  0.682620  0.120194  0.133236)  para_oo sigma:           0.00
             0.0000          0.0000          0.0000
             0.0000          0.0000          0.0000
             0.0000          0.0000          0.0000

     Atom 68  H   pos: (  0.387117  0.468915  0.188038)  para_oo sigma:           0.00
             0.0000          0.0000          0.0000
             0.0000          0.0000          0.0000
             0.0000          0.0000          0.0000

     Atom 69  O   pos: (  0.667705  0.330868  1.254762)  para_oo sigma:          -0.54
            -0.5505         -0.0329         -0.0764
            -0.0448         -0.3857         -0.2110
            -0.0925         -0.1898         -0.6703

     Atom 70  H   pos: ( -0.299435  0.374464  1.235820)  para_oo sigma:           0.00
             0.0000          0.0000          0.0000
             0.0000          0.0000          0.0000
             0.0000          0.0000          0.0000

     Atom 71  H   pos: (  0.720123  0.292270  1.286074)  para_oo sigma:           0.00
             0.0000          0.0000          0.0000
             0.0000          0.0000          0.0000
             0.0000          0.0000          0.0000

     Atom 72  O   pos: (  0.535676  0.379843  1.021087)  para_oo sigma:          -0.48
            -0.5314          0.1263          0.0003
             0.1134         -0.6938          0.1521
             0.0274          0.0925         -0.2018

     Atom 73  H   pos: (  0.531325  0.399695  0.950086)  para_oo sigma:           0.00
             0.0000          0.0000          0.0000
             0.0000          0.0000          0.0000
             0.0000          0.0000          0.0000

     Atom 74  H   pos: (  0.559277  0.438933  1.054870)  para_oo sigma:           0.00
             0.0000          0.0000          0.0000
             0.0000          0.0000          0.0000
             0.0000          0.0000          0.0000

     Atom 75  O   pos: (  0.260662  0.527060  1.212872)  para_oo sigma:          -0.54
            -0.3060         -0.0610         -0.3737
            -0.0654         -0.6990          0.1995
            -0.2682          0.1381         -0.6094

     Atom 76  H   pos: (  0.203931  0.498852  1.251464)  para_oo sigma:           0.00
             0.0000          0.0000          0.0000
             0.0000          0.0000          0.0000
             0.0000          0.0000          0.0000

     Atom 77  H   pos: (  0.283519  0.472688  1.171050)  para_oo sigma:           0.00
             0.0000          0.0000          0.0000
             0.0000          0.0000          0.0000
             0.0000          0.0000          0.0000

     Atom 78  O   pos: (  0.449239  0.589518  1.365297)  para_oo sigma:          -0.76
            -0.8048         -0.1005          0.0410
            -0.1113         -0.6030         -0.0590
             0.0500         -0.0669         -0.8655

     Atom 79  H   pos: (  0.704963  0.136326  1.396835)  para_oo sigma:           0.00
             0.0000          0.0000          0.0000
             0.0000          0.0000          0.0000
             0.0000          0.0000          0.0000

     Atom 80  H   pos: (  0.483285  0.524008  1.377839)  para_oo sigma:           0.00
             0.0000          0.0000          0.0000
             0.0000          0.0000          0.0000
             0.0000          0.0000          0.0000

     Atom 81  O   pos: ( -0.056600  0.409015  1.203816)  para_oo sigma:          -0.87
            -0.7171         -0.0401          0.0483
            -0.0210         -0.8029          0.0096
             0.1063         -0.0208         -1.0843

     Atom 82  H   pos: ( -0.118581  0.448478  1.199185)  para_oo sigma:           0.00
             0.0000          0.0000          0.0000
             0.0000          0.0000          0.0000
             0.0000          0.0000          0.0000

     Atom 83  H   pos: ( -0.017218  0.415163  1.142583)  para_oo sigma:           0.00
             0.0000          0.0000          0.0000
             0.0000          0.0000          0.0000
             0.0000          0.0000          0.0000

     Atom 84  O   pos: ( -0.170175  0.456744  0.179202)  para_oo sigma:           0.09
             0.4025          0.6355         -0.2417
             0.5169          0.1689         -0.1516
            -0.2239         -0.1929         -0.3009

     Atom 85  H   pos: ( -0.146356  0.378564  0.171251)  para_oo sigma:           0.00
             0.0000          0.0000          0.0000
             0.0000          0.0000          0.0000
             0.0000          0.0000          0.0000

     Atom 86  H   pos: (  0.212266  0.045343  0.164241)  para_oo sigma:           0.00
             0.0000          0.0000          0.0000
             0.0000          0.0000          0.0000
             0.0000          0.0000          0.0000

     Atom 87  O   pos: ( -0.232792  0.569797  1.011561)  para_oo sigma:          -0.89
            -0.9752         -0.0282         -0.0486
            -0.0421         -1.0284         -0.0783
            -0.0105         -0.0573         -0.6763

     Atom 88  H   pos: ( -0.173503  0.554990  0.969998)  para_oo sigma:           0.00
             0.0000          0.0000          0.0000
             0.0000          0.0000          0.0000
             0.0000          0.0000          0.0000

     Atom 89  H   pos: ( -0.278814  0.585137  0.956426)  para_oo sigma:           0.00
             0.0000          0.0000          0.0000
             0.0000          0.0000          0.0000
             0.0000          0.0000          0.0000

     Atom 90  O   pos: ( -0.052115  0.340225  0.899444)  para_oo sigma:          -0.64
            -0.7303          0.2332         -0.2419
             0.1740         -0.3174          0.1567
            -0.1532          0.1545         -0.8659

     Atom 91  H   pos: ( -0.043374  0.267420  0.888368)  para_oo sigma:           0.00
             0.0000          0.0000          0.0000
             0.0000          0.0000          0.0000
             0.0000          0.0000          0.0000

     Atom 92  H   pos: (  0.008892  0.370361  0.871524)  para_oo sigma:           0.00
             0.0000          0.0000          0.0000
             0.0000          0.0000          0.0000
             0.0000          0.0000          0.0000

     Atom 93  O   pos: (  0.077670  0.372406  1.529690)  para_oo sigma:          -1.24
            -1.3319         -0.2221          0.0391
            -0.2241         -1.1433          0.1321
             0.0294          0.0637         -1.2331

     Atom 94  H   pos: (  0.033031  0.335985  1.576404)  para_oo sigma:           0.00
             0.0000          0.0000          0.0000
             0.0000          0.0000          0.0000
             0.0000          0.0000          0.0000

     Atom 95  H   pos: (  0.122388  0.402920  1.581900)  para_oo sigma:           0.00
             0.0000          0.0000          0.0000
             0.0000          0.0000          0.0000
             0.0000          0.0000          0.0000

     Atom 96  O   pos: ( -0.285627  0.347349  0.878238)  para_oo sigma:          -0.61
            -0.7156         -0.1626          0.2052
            -0.2363         -0.4648          0.0083
             0.1805         -0.0208         -0.6458

     Atom 97  H   pos: (  0.654060  0.406139  0.856789)  para_oo sigma:           0.00
             0.0000          0.0000          0.0000
             0.0000          0.0000          0.0000
             0.0000          0.0000          0.0000

     Atom 98  H   pos: (  0.689501  0.298084  0.848562)  para_oo sigma:           0.00
             0.0000          0.0000          0.0000
             0.0000          0.0000          0.0000
             0.0000          0.0000          0.0000

     Atom 99  O   pos: ( -0.250095  0.312363  1.066450)  para_oo sigma:          -0.48
            -0.6339         -0.1294          0.2352
            -0.1776         -0.6306         -0.0914
             0.3283         -0.0513         -0.1638

     Atom100  H   pos: ( -0.179838  0.310261  1.081329)  para_oo sigma:           0.00
             0.0000          0.0000          0.0000
             0.0000          0.0000          0.0000
             0.0000          0.0000          0.0000

     Atom101  H   pos: ( -0.256547  0.331367  0.995050)  para_oo sigma:           0.00
             0.0000          0.0000          0.0000
             0.0000          0.0000          0.0000
             0.0000          0.0000          0.0000

     Atom102  O   pos: (  0.526546  0.258943  0.091975)  para_oo sigma:          -1.12
            -1.0969          0.0174          0.0817
             0.0541         -1.1534          0.1241
             0.0727          0.1045         -1.1208

     Atom103  H   pos: (  0.540825  0.246585  0.163146)  para_oo sigma:           0.00
             0.0000          0.0000          0.0000
             0.0000          0.0000          0.0000
             0.0000          0.0000          0.0000

     Atom104  H   pos: (  0.453208  0.259278  0.077420)  para_oo sigma:           0.00
             0.0000          0.0000          0.0000
             0.0000          0.0000          0.0000
             0.0000          0.0000          0.0000

     Atom105  O   pos: (  0.686886  0.320953  0.664116)  para_oo sigma:          -0.50
            -0.4796         -0.1133          0.0218
            -0.0930         -0.0993         -0.0398
             0.0128         -0.0777         -0.9062

     Atom106  H   pos: (  0.623480  0.356913  0.667264)  para_oo sigma:           0.00
             0.0000          0.0000          0.0000
             0.0000          0.0000          0.0000
             0.0000          0.0000          0.0000

     Atom107  H   pos: (  0.659992  0.250511  0.667151)  para_oo sigma:           0.00
             0.0000          0.0000          0.0000
             0.0000          0.0000          0.0000
             0.0000          0.0000          0.0000

     Atom108  O   pos: (  0.185133  0.277451  0.685520)  para_oo sigma:          -0.57
            -0.5613         -0.0244          0.0920
            -0.0344         -0.2474          0.0563
             0.1440          0.0779         -0.9056

     Atom109  H   pos: (  0.159664  0.206591  0.685298)  para_oo sigma:           0.00
             0.0000          0.0000          0.0000
             0.0000          0.0000          0.0000
             0.0000          0.0000          0.0000

     Atom110  H   pos: (  0.123403  0.314677  0.691750)  para_oo sigma:           0.00
             0.0000          0.0000          0.0000
             0.0000          0.0000          0.0000
             0.0000          0.0000          0.0000

     Atom111  O   pos: ( -0.247327  0.489162  1.193126)  para_oo sigma:          -0.89
            -0.9607          0.0489          0.0130
             0.0254         -0.8231         -0.0478
             0.0246         -0.0756         -0.8853

     Atom112  H   pos: ( -0.274155  0.547047  1.227876)  para_oo sigma:           0.00
             0.0000          0.0000          0.0000
             0.0000          0.0000          0.0000
             0.0000          0.0000          0.0000

     Atom113  H   pos: ( -0.249157  0.508674  1.121293)  para_oo sigma:           0.00
             0.0000          0.0000          0.0000
             0.0000          0.0000          0.0000
             0.0000          0.0000          0.0000

     Atom114  O   pos: (  0.116802  0.436843  1.317630)  para_oo sigma:          -0.74
            -0.6812          0.0358          0.0603
             0.0179         -0.7991         -0.1054
             0.0313         -0.0575         -0.7408

     Atom115  H   pos: (  0.103367  0.440624  1.388711)  para_oo sigma:           0.00
             0.0000          0.0000          0.0000
             0.0000          0.0000          0.0000
             0.0000          0.0000          0.0000

     Atom116  H   pos: (  0.051351  0.432881  1.285851)  para_oo sigma:           0.00
             0.0000          0.0000          0.0000
             0.0000          0.0000          0.0000
             0.0000          0.0000          0.0000

     Atom117  O   pos: (  0.634961  0.385332 -0.019247)  para_oo sigma:          -0.39
            -0.3308         -0.0430         -0.3411
            -0.0109         -0.5739         -0.1236
            -0.2875         -0.0987         -0.2544

     Atom118  H   pos: (  0.604172  0.342709  0.033041)  para_oo sigma:           0.00
             0.0000          0.0000          0.0000
             0.0000          0.0000          0.0000
             0.0000          0.0000          0.0000

     Atom119  H   pos: (  0.673169  0.339804 -0.059766)  para_oo sigma:           0.00
             0.0000          0.0000          0.0000
             0.0000          0.0000          0.0000
             0.0000          0.0000          0.0000

     Atom120  O   pos: (  0.529741  0.412203  1.392621)  para_oo sigma:          -0.67
            -0.6899         -0.0644         -0.0399
            -0.0942         -0.6243          0.0953
            -0.0565          0.0728         -0.6854

     Atom121  H   pos: (  0.567464  0.379573  1.339357)  para_oo sigma:           0.00
             0.0000          0.0000          0.0000
             0.0000          0.0000          0.0000
             0.0000          0.0000          0.0000

     Atom122  H   pos: (  0.565345  0.398067  1.453686)  para_oo sigma:           0.00
             0.0000          0.0000          0.0000
             0.0000          0.0000          0.0000
             0.0000          0.0000          0.0000

     Atom123  O   pos: (  0.083730  0.397049  0.012061)  para_oo sigma:          -0.38
            -0.8141          0.0886         -0.0501
             0.0959          0.0390          0.0502
            -0.0310          0.0739         -0.3563

     Atom124  H   pos: (  0.056267  0.329560  0.037299)  para_oo sigma:           0.00
             0.0000          0.0000          0.0000
             0.0000          0.0000          0.0000
             0.0000          0.0000          0.0000

     Atom125  H   pos: (  0.063005  0.443006  0.064341)  para_oo sigma:           0.00
             0.0000          0.0000          0.0000
             0.0000          0.0000          0.0000
             0.0000          0.0000          0.0000

     Atom126  O   pos: ( -0.198673  0.317562  1.576880)  para_oo sigma:          -0.32
            -0.2819         -0.1261         -0.2190
            -0.0920         -0.2360          0.3308
            -0.1918          0.2424         -0.4335

     Atom127  H   pos: ( -0.261023  0.347543  1.604129)  para_oo sigma:           0.00
             0.0000          0.0000          0.0000
             0.0000          0.0000          0.0000
             0.0000          0.0000          0.0000

     Atom128  H   pos: ( -0.214586  0.274267  1.521085)  para_oo sigma:           0.00
             0.0000          0.0000          0.0000
             0.0000          0.0000          0.0000
             0.0000          0.0000          0.0000

     Atom129  O   pos: (  0.448309  0.581066  1.158169)  para_oo sigma:          -0.83
            -0.8093          0.1681          0.0354
             0.2228         -0.9246          0.0563
            -0.0044          0.0308         -0.7526

     Atom130  H   pos: (  0.431777  0.564446  1.227703)  para_oo sigma:           0.00
             0.0000          0.0000          0.0000
             0.0000          0.0000          0.0000
             0.0000          0.0000          0.0000

     Atom131  H   pos: (  0.830714  0.173948  1.167329)  para_oo sigma:           0.00
             0.0000          0.0000          0.0000
             0.0000          0.0000          0.0000
             0.0000          0.0000          0.0000

     Atom132  O   pos: (  0.456687  0.148787  1.044114)  para_oo sigma:          -0.47
            -0.6028         -0.2915          0.0205
            -0.3112         -0.2606         -0.0951
            -0.0186         -0.0386         -0.5337

     Atom133  H   pos: (  0.153587  0.540545  0.998463)  para_oo sigma:           0.00
             0.0000          0.0000          0.0000
             0.0000          0.0000          0.0000
             0.0000          0.0000          0.0000

     Atom134  H   pos: (  0.412874  0.190199  1.003869)  para_oo sigma:           0.00
             0.0000          0.0000          0.0000
             0.0000          0.0000          0.0000
             0.0000          0.0000          0.0000

     Atom135  O   pos: (  0.428283  0.427040 -0.065495)  para_oo sigma:          -0.38
            -0.5633         -0.0359          0.1032
             0.1101         -0.0040          0.0127
             0.1084         -0.0067         -0.5581

     Atom136  H   pos: (  0.447326  0.359887 -0.046622)  para_oo sigma:           0.00
             0.0000          0.0000          0.0000
             0.0000          0.0000          0.0000
             0.0000          0.0000          0.0000

     Atom137  H   pos: (  0.479843  0.468405 -0.036034)  para_oo sigma:           0.00
             0.0000          0.0000          0.0000
             0.0000          0.0000          0.0000
             0.0000          0.0000          0.0000

     Atom138  O   pos: ( -0.066792  0.212820  1.240355)  para_oo sigma:          -0.81
            -0.8221          0.1159          0.0923
             0.0985         -0.6403         -0.0389
             0.1171          0.0404         -0.9636

     Atom139  H   pos: ( -0.061504  0.286350  1.232915)  para_oo sigma:           0.00
             0.0000          0.0000          0.0000
             0.0000          0.0000          0.0000
             0.0000          0.0000          0.0000

     Atom140  H   pos: ( -0.094472  0.201712  1.306370)  para_oo sigma:           0.00
             0.0000          0.0000          0.0000
             0.0000          0.0000          0.0000
             0.0000          0.0000          0.0000

     Atom141  O   pos: (  0.092033  0.366906  1.060374)  para_oo sigma:          -0.79
            -0.7262          0.0385         -0.0188
             0.0197         -0.8532         -0.0115
            -0.0007         -0.0117         -0.7809

     Atom142  H   pos: (  0.073923  0.297018  1.052708)  para_oo sigma:           0.00
             0.0000          0.0000          0.0000
             0.0000          0.0000          0.0000
             0.0000          0.0000          0.0000

     Atom143  H   pos: (  0.078435  0.395345  0.994888)  para_oo sigma:           0.00
             0.0000          0.0000          0.0000
             0.0000          0.0000          0.0000
             0.0000          0.0000          0.0000

     Atom144  O   pos: (  0.545479  0.228240  0.837510)  para_oo sigma:          -1.08
            -1.0239         -0.0681          0.0134
            -0.0218         -1.2369         -0.0728
            -0.0005         -0.1007         -0.9871

     Atom145  H   pos: (  0.525861  0.259342  0.769426)  para_oo sigma:           0.00
             0.0000          0.0000          0.0000
             0.0000          0.0000          0.0000
             0.0000          0.0000          0.0000

     Atom146  H   pos: (  0.569891  0.163341  0.818015)  para_oo sigma:           0.00
             0.0000          0.0000          0.0000
             0.0000          0.0000          0.0000
             0.0000          0.0000          0.0000

     Atom147  O   pos: (  0.220635  0.260204  1.458566)  para_oo sigma:          -0.76
            -0.6560         -0.2161         -0.0108
            -0.2124         -0.7530          0.0779
            -0.0188          0.0429         -0.8622

     Atom148  H   pos: (  0.160821  0.294060  1.487120)  para_oo sigma:           0.00
             0.0000          0.0000          0.0000
             0.0000          0.0000          0.0000
             0.0000          0.0000          0.0000

     Atom149  H   pos: (  0.229309  0.294201  1.395698)  para_oo sigma:           0.00
             0.0000          0.0000          0.0000
             0.0000          0.0000          0.0000
             0.0000          0.0000          0.0000

     Atom150  O   pos: (  0.297772  0.356513  1.069681)  para_oo sigma:          -0.77
            -0.7134         -0.0554          0.0044
            -0.0710         -0.7974          0.0993
             0.0116          0.0658         -0.8128

     Atom151  H   pos: (  0.224332  0.354102  1.067129)  para_oo sigma:           0.00
             0.0000          0.0000          0.0000
             0.0000          0.0000          0.0000
             0.0000          0.0000          0.0000

     Atom152  H   pos: (  0.322059  0.324355  1.009014)  para_oo sigma:           0.00
             0.0000          0.0000          0.0000
             0.0000          0.0000          0.0000
             0.0000          0.0000          0.0000

     Atom153  O   pos: (  0.358871  0.244700  0.892849)  para_oo sigma:          -0.98
            -0.9328          0.0240         -0.0028
             0.0555         -0.9915          0.0230
             0.0192          0.0015         -1.0125

     Atom154  H   pos: (  0.429603  0.235381  0.867671)  para_oo sigma:           0.00
             0.0000          0.0000          0.0000
             0.0000          0.0000          0.0000
             0.0000          0.0000          0.0000

     Atom155  H   pos: (  0.328112  0.295647  0.851422)  para_oo sigma:           0.00
             0.0000          0.0000          0.0000
             0.0000          0.0000          0.0000
             0.0000          0.0000          0.0000

     Atom156  O   pos: ( -0.003719  0.162090  0.839908)  para_oo sigma:          -1.19
            -1.2737         -0.1894          0.0478
            -0.1096         -1.1794         -0.0573
             0.0505         -0.0104         -1.1186

     Atom157  H   pos: ( -0.355445  0.545547  0.820728)  para_oo sigma:           0.00
             0.0000          0.0000          0.0000
             0.0000          0.0000          0.0000
             0.0000          0.0000          0.0000

     Atom158  H   pos: ( -0.005408  0.201143  0.773708)  para_oo sigma:           0.00
             0.0000          0.0000          0.0000
             0.0000          0.0000          0.0000
             0.0000          0.0000          0.0000

     Atom159  O   pos: (  0.352642  0.559962  0.986424)  para_oo sigma:          -0.39
            -0.3076          0.0994          0.4861
            -0.0104         -0.6152         -0.0957
             0.3630         -0.0040         -0.2580

     Atom160  H   pos: (  0.335573  0.505896  0.941435)  para_oo sigma:           0.00
             0.0000          0.0000          0.0000
             0.0000          0.0000          0.0000
             0.0000          0.0000          0.0000

     Atom161  H   pos: (  0.402998  0.534115  1.032275)  para_oo sigma:           0.00
             0.0000          0.0000          0.0000
             0.0000          0.0000          0.0000
             0.0000          0.0000          0.0000

     Atom162  O   pos: (  0.123163  0.447453  0.851628)  para_oo sigma:          -0.94
            -0.8721          0.0831         -0.0172
             0.0757         -1.0550         -0.0173
            -0.0211         -0.0053         -0.8960

     Atom163  H   pos: (  0.185751  0.417898  0.827335)  para_oo sigma:           0.00
             0.0000          0.0000          0.0000
             0.0000          0.0000          0.0000
             0.0000          0.0000          0.0000

     Atom164  H   pos: (  0.103719  0.491433  0.795029)  para_oo sigma:           0.00
             0.0000          0.0000          0.0000
             0.0000          0.0000          0.0000
             0.0000          0.0000          0.0000

     Atom165  O   pos: (  0.544329  0.450005  0.829007)  para_oo sigma:          -1.21
            -1.2175         -0.1131         -0.0346
            -0.0506         -1.2363         -0.0576
            -0.0012         -0.0325         -1.1638

     Atom166  H   pos: (  0.519502  0.403641  0.774349)  para_oo sigma:           0.00
             0.0000          0.0000          0.0000
             0.0000          0.0000          0.0000
             0.0000          0.0000          0.0000

     Atom167  H   pos: (  0.512725  0.515308  0.809696)  para_oo sigma:           0.00
             0.0000          0.0000          0.0000
             0.0000          0.0000          0.0000
             0.0000          0.0000          0.0000

     Atom168  O   pos: (  0.796713  0.167252  0.754497)  para_oo sigma:          -0.92
            -0.8530         -0.0451          0.0104
            -0.0833         -0.8709         -0.0638
            -0.0308         -0.0908         -1.0338

     Atom169  H   pos: ( -0.152258  0.182738  0.721682)  para_oo sigma:           0.00
             0.0000          0.0000          0.0000
             0.0000          0.0000          0.0000
             0.0000          0.0000          0.0000

     Atom170  H   pos: (  0.737965  0.150720  0.713092)  para_oo sigma:           0.00
             0.0000          0.0000          0.0000
             0.0000          0.0000          0.0000
             0.0000          0.0000          0.0000

     Atom171  O   pos: (  0.417880  0.107341  0.684022)  para_oo sigma:          -0.70
            -0.5978         -0.0344         -0.0633
            -0.0929         -0.6812         -0.1684
            -0.0194         -0.2072         -0.8173

     Atom172  H   pos: (  0.389357  0.173883  0.680429)  para_oo sigma:           0.00
             0.0000          0.0000          0.0000
             0.0000          0.0000          0.0000
             0.0000          0.0000          0.0000

     Atom173  H   pos: (  0.491153  0.120679  0.673149)  para_oo sigma:           0.00
             0.0000          0.0000          0.0000
             0.0000          0.0000          0.0000
             0.0000          0.0000          0.0000

     Atom174  O   pos: (  0.559250  0.123675 -0.042494)  para_oo sigma:          -0.23
            -0.2862          0.1780          0.1606
             0.1814         -0.5417          0.4457
             0.1495          0.4534          0.1254

     Atom175  H   pos: (  0.551574  0.174046  0.011938)  para_oo sigma:           0.00
             0.0000          0.0000          0.0000
             0.0000          0.0000          0.0000
             0.0000          0.0000          0.0000

     Atom176  H   pos: (  0.313956  0.309987  1.593149)  para_oo sigma:           0.00
             0.0000          0.0000          0.0000
             0.0000          0.0000          0.0000
             0.0000          0.0000          0.0000

     Atom177  O   pos: (  0.459451  0.300589  1.198930)  para_oo sigma:          -0.43
            -0.5727          0.0045          0.2317
             0.0702         -0.4288         -0.2110
             0.2094         -0.2146         -0.3020

     Atom178  H   pos: (  0.426912  0.255625  1.244734)  para_oo sigma:           0.00
             0.0000          0.0000          0.0000
             0.0000          0.0000          0.0000
             0.0000          0.0000          0.0000

     Atom179  H   pos: (  0.405501  0.322746  1.154961)  para_oo sigma:           0.00
             0.0000          0.0000          0.0000
             0.0000          0.0000          0.0000
             0.0000          0.0000          0.0000

     Atom180  O   pos: ( -0.320327  0.592282  1.595809)  para_oo sigma:          -0.83
            -0.9616          0.0572         -0.0247
            -0.0042         -0.5638          0.0952
            -0.0539          0.0633         -0.9693

     Atom181  H   pos: (  0.013142  0.204828  1.643166)  para_oo sigma:           0.00
             0.0000          0.0000          0.0000
             0.0000          0.0000          0.0000
             0.0000          0.0000          0.0000

     Atom182  H   pos: ( -0.253801  0.563947  1.592443)  para_oo sigma:           0.00
             0.0000          0.0000          0.0000
             0.0000          0.0000          0.0000
             0.0000          0.0000          0.0000

     Paramagnetic US L_R Q_R contribution in ppm:

     Atom  1  Ca  pos: (  0.369598  0.077002  0.498843)  para_lq sigma:         202.60
           202.4174         -0.9180         -0.2979
            -1.1277        203.1772         -0.0548
            -0.3759         -0.0499        202.2072

     Atom  2  Ca  pos: (  0.114469  0.070061  0.347511)  para_lq sigma:         202.33
           201.7080         -1.0431         -0.6740
            -1.3133        203.0831         -0.4811
            -0.4750         -0.5440        202.2028

     Atom  3  Ca  pos: ( -0.059000  0.286733  0.343781)  para_lq sigma:         202.36
           201.9391         -0.6030         -0.7264
            -0.4780        203.7632         -0.2873
            -1.0296         -0.5061        201.3678

     Atom  4  Ca  pos: (  0.210406  0.302295  0.500497)  para_lq sigma:         202.29
           202.4578         -0.9036         -0.4189
            -0.6567        202.9023         -0.4185
            -0.6105         -0.5201        201.5235

     Atom  5  Ca  pos: (  0.262585  0.409016  0.009497)  para_lq sigma:         203.45
           204.6803         -0.6454          0.2024
            -0.4425        203.1073          0.0873
             0.0592          0.0884        202.5580

     Atom  6  Ca  pos: ( -0.159280  0.383183  0.760627)  para_lq sigma:         201.39
           202.6269         -0.4066         -1.3457
            -0.7204        201.7769         -0.6384
            -1.7392         -0.6262        199.7700

     Atom  7  Ca  pos: (  0.866144  0.084237  0.468772)  para_lq sigma:         201.57
           199.9056         -0.0763         -0.0011
            -0.3293        203.0557          0.1764
            -0.1164          0.0260        201.7611

     Atom  8  Ca  pos: (  0.603675  0.088288  0.331642)  para_lq sigma:         202.06
           201.2404         -0.7341          0.5037
            -0.9946        202.5196          0.2178
             0.4940          0.6638        202.4223

     Atom  9  Ca  pos: (  0.444193  0.301327  0.356523)  para_lq sigma:         200.60
           199.8780         -1.9032          0.7958
            -1.6896        200.8078          0.6549
             1.3578          0.6448        201.1252

     Atom 10  Ca  pos: (  0.714518  0.318218  0.483433)  para_lq sigma:         201.75
           200.5316          0.0323         -1.2742
             0.0401        202.3497         -0.6181
            -1.5591         -0.8221        202.3560

     Atom 11  Ca  pos: (  0.605004  0.229418  1.108052)  para_lq sigma:         205.84
           205.7949          0.8838         -0.6906
             0.1608        206.3371          0.1297
            -0.6422          0.1976        205.3925

     Atom 12  Ca  pos: (  0.038847  0.069060  0.059580)  para_lq sigma:         202.73
           203.0259         -0.5980          0.8862
            -0.6648        202.9711          1.0799
             1.0633          0.9268        202.1906

     Atom 13  Si  pos: ( -0.144249  0.235422  0.121436)  para_lq sigma:           6.57
             8.4173         -2.6619         -0.5606
            -1.6593          2.9841         -6.1965
             0.4366         -5.4496          8.3213

     Atom 14  Si  pos: (  0.455114  0.337688  0.576556)  para_lq sigma:          -0.69
            -0.7812          2.5436          0.6887
             3.0763         -2.8701          0.4418
             0.3816          0.5210          1.5930

     Atom 15  Si  pos: (  0.686136  0.314367  0.241780)  para_lq sigma:          -0.76
            -0.3494          1.2517          0.9469
             2.2089         -2.3283          0.3341
             0.9445          1.5210          0.3938

     Atom 16  Si  pos: (  0.278598  0.187680  0.085737)  para_lq sigma:          -0.32
             1.6464          3.0269          0.8587
             3.9797         -0.0667          0.3421
             1.1043          0.2205         -2.5356

     Atom 17  Si  pos: ( -0.052528  0.304481  0.575935)  para_lq sigma:          -0.74
            -0.1402          3.9575         -0.9218
             3.8482         -3.4741         -0.8114
            -0.8054         -0.5511          1.3916

     Atom 18  Si  pos: (  0.189175  0.316686  0.263365)  para_lq sigma:          -0.42
             1.6545          4.2104          0.8419
             4.3093         -1.8234         -0.6637
             0.4902         -0.8414         -1.0765

     Atom 19  Si  pos: ( -0.192041  0.509069  0.570857)  para_lq sigma:          -0.95
            -0.7824          2.7797         -0.2033
             2.9139         -4.6255          0.8491
            -0.4888          0.8904          2.5630

     Atom 20  Si  pos: (  0.373185  0.059091  0.269562)  para_lq sigma:          -0.30
             0.9121          3.5636         -1.2917
             3.3093         -1.5899          0.0775
            -0.8497          0.1389         -0.2171

     Atom 21  Si  pos: (  0.636183  0.083859  0.553826)  para_lq sigma:          -0.75
            -0.5079          2.7181          0.3165
             2.0639         -2.2357          0.8819
            -0.0019          1.0406          0.4845

     Atom 22  Si  pos: (  0.884240  0.062577  0.235843)  para_lq sigma:          -0.88
             1.2828          2.9063         -0.4300
             2.7159         -2.8396          0.1841
             0.0027          0.3233         -1.0707

     Atom 23  O   pos: (  0.131790  0.420508  0.229490)  para_lq sigma:        -102.42
          -102.7772          3.8685          0.4047
             3.8184       -105.3083         -0.2778
             0.5552         -0.3689        -99.1866

     Atom 24  O   pos: (  0.200364  0.131903  0.503792)  para_lq sigma:        -110.60
          -110.0855         -2.6195          2.0900
            -2.7571       -110.8803          2.7609
             2.6229          2.9475       -110.8408

     Atom 25  O   pos: (  0.434113  0.135562  0.338655)  para_lq sigma:        -109.45
          -108.7119         -2.2835         -1.8605
            -2.1950       -109.4383         -2.9867
            -2.3815         -3.7449       -110.2065

     Atom 26  O   pos: ( -0.289623  0.480537  0.505567)  para_lq sigma:        -110.69
          -113.1422         -1.2473         -3.6900
            -1.3398       -108.5472         -0.5690
            -3.9555         -0.6263       -110.3859

     Atom 27  O   pos: ( -0.035730  0.457636  0.333514)  para_lq sigma:        -110.33
          -112.0308         -2.1834          3.1540
            -1.9798       -108.2718          1.0474
             3.6884          1.5403       -110.6925

     Atom 28  O   pos: (  0.197708  0.125385  0.024210)  para_lq sigma:        -109.71
          -111.1255         -2.6933         -2.5561
            -2.2570       -109.1025         -2.2623
            -2.9395         -2.6279       -108.8973

     Atom 29  O   pos: (  0.012305  0.235718  0.085354)  para_lq sigma:        -112.78
          -112.5089         -1.4287         -1.2829
            -1.2411       -111.0373         -0.4841
            -1.3087         -0.7524       -114.7886

     Atom 30  H   pos: (  0.047030  0.246317  0.148596)  para_lq sigma:           0.00
             0.0000          0.0000          0.0000
             0.0000          0.0000          0.0000
             0.0000          0.0000          0.0000

     Atom 31  O   pos: ( -0.046860  0.271897  0.692820)  para_lq sigma:        -112.02
          -108.3389          1.2266         -1.5879
             1.3300       -109.9219          3.0798
            -0.7796          2.9157       -117.8016

     Atom 32  O   pos: (  0.228991  0.276959  0.154175)  para_lq sigma:        -102.25
          -100.1456          2.2809          2.2885
             2.3451       -103.2777         -2.9137
             2.0692         -2.4441       -103.3123

     Atom 33  O   pos: (  0.615065  0.137535  0.661146)  para_lq sigma:        -110.88
          -108.9158          0.9451          1.9648
             0.6660       -110.2740         -3.3483
             1.6204         -3.1277       -113.4375

     Atom 34  O   pos: (  0.872312  0.124207  0.129395)  para_lq sigma:        -104.98
          -101.4038          1.0643          0.1029
             1.5883       -108.8759          3.9539
             0.0936          2.5709       -104.6487

     Atom 35  O   pos: (  0.402420  0.448220  0.576748)  para_lq sigma:        -102.11
          -102.8682          3.7602         -0.2142
             3.7538       -105.4132          1.0560
            -0.2294          1.1050        -98.0552

     Atom 36  O   pos: (  0.639013  0.419859  0.196085)  para_lq sigma:        -102.39
          -102.1053          3.5167          0.5356
             3.3410       -104.9457          0.4896
             0.4483          0.7040       -100.1149

     Atom 37  O   pos: (  0.689945  0.152639  0.470279)  para_lq sigma:        -110.54
          -109.7487         -2.2847          2.3103
            -1.9302       -110.3749          3.6018
             2.6904          4.2273       -111.5066

     Atom 38  O   pos: ( -0.058213  0.111933  0.328163)  para_lq sigma:        -110.31
          -109.0973         -1.9993         -2.6945
            -1.8404       -109.9697         -3.4242
            -2.8096         -3.9473       -111.8701

     Atom 39  O   pos: (  0.218768  0.478618  0.503665)  para_lq sigma:        -110.25
          -112.8785         -2.8862         -2.6124
            -2.9394       -108.7452         -0.9229
            -2.8826         -1.1019       -109.1346

     Atom 40  O   pos: (  0.463505  0.462446  0.284830)  para_lq sigma:        -111.05
          -114.1440         -2.7560          3.6087
            -2.1714       -109.2907          1.3541
             3.9616          1.6885       -109.7231

     Atom 41  O   pos: (  0.833735  0.245532 -0.014239)  para_lq sigma:        -103.91
           -97.5388         -0.2193         -1.1573
            -0.3713       -106.5884          1.6758
            -1.0617          2.9312       -107.5967

     Atom 42  H   pos: ( -0.351873  0.476231  1.646699)  para_lq sigma:           0.00
             0.0000          0.0000          0.0000
             0.0000          0.0000          0.0000
             0.0000          0.0000          0.0000

     Atom 43  O   pos: (  0.352733  0.250587  0.014187)  para_lq sigma:        -110.06
          -109.7145         -2.4882          2.7283
            -2.6999       -109.3795          2.7485
             3.7945          3.3508       -111.0795

     Atom 44  O   pos: (  0.484203  0.325355  0.693462)  para_lq sigma:        -110.11
          -107.2579          0.8970         -2.2693
             1.2358       -108.4154          1.5761
            -2.6875          1.6394       -114.6592

     Atom 45  O   pos: (  0.728311  0.244671  0.149848)  para_lq sigma:        -106.31
          -109.1175          0.4497          3.2932
             0.8824       -104.8097         -2.8824
             3.3018         -2.4376       -105.0005

     Atom 46  O   pos: (  0.380500  0.255175  0.530470)  para_lq sigma:        -111.10
          -111.2137         -3.4654         -1.9643
            -3.5077       -112.6991         -2.6788
            -2.1768         -2.7698       -109.3775

     Atom 47  O   pos: (  0.591784  0.256004  0.288330)  para_lq sigma:        -109.99
          -112.4596         -3.4856          2.8989
            -3.5502       -109.3090          1.7710
             2.9815          1.7345       -108.2008

     Atom 48  O   pos: (  0.544222  0.353951  0.495665)  para_lq sigma:        -111.09
          -113.1962         -0.5141          4.2414
            -0.6179       -108.4955          0.4626
             4.6003          0.5948       -111.5648

     Atom 49  O   pos: ( -0.230938  0.329028  0.334295)  para_lq sigma:        -110.26
          -111.4049         -1.7104         -3.1249
            -1.9641       -107.6663         -1.2537
[truncated: 129,814 more chars]
