# Supplementary material for: Is there a future for 43Ca nuclear magnetic resonance in cement science?
Source: Phys Chem Chem Phys. 2025 Apr 9;27(17):9159–68. doi: 10.1039/d5cp00491h (PMC11997747; doi:10.1039/d5cp00491h)
Supplement: CP-027-D5CP00491H-s001 [file CP-027-D5CP00491H-s001.zip › QE-Files/CSH-surface-structures/surf2.vc-relax.nmr.out]

     Program GIPAW v.7.2 starts on  4Oct2023 at 10:46:59 

     This program is part of the open-source Quantum ESPRESSO suite
     for quantum simulation of materials; please cite
         "P. Giannozzi et al., J. Phys.:Condens. Matter 21 395502 (2009);
         "P. Giannozzi et al., J. Phys.:Condens. Matter 29 465901 (2017);
         "P. Giannozzi et al., J. Chem. Phys. 152 154105 (2020);
          URL http://www.quantum-espresso.org", 
     in publications or presentations arising from this work. More details at
     http://www.quantum-espresso.org/quote

     Parallel version (MPI), running on    72 processors

     MPI processes distributed on     1 nodes
     R & G space division:  proc/nbgrp/npool/nimage =      72
     489420 MiB available memory on the printing compute node when the environment starts


     ***** This is GIPAW git revision                                          *****
     ***** you can cite: N. Varini et al., Comp. Phys. Comm. 184, 1827 (2013)  *****
     ***** in publications or presentations arising from this work.            *****

     Parallelizing q-star over 1 images
     Reading input from surf2.vc-relax.nmr.in

     ------------------- Input file: --------------------
&inputgipaw
	job = 'nmr'
	prefix = 'surf2.vc-relax_nmr'
	tmp_dir = './tmpSurf2/',
	verbosity = 'high'
	diagonalization = 'david'
/


     Reading xml data from directory:

     ./tmpSurf2/surf2.vc-relax_nmr.save/
     file Ca.pbe-spn-kjpaw_psl.1.0.0.UPF: wavefunction(s)  3S renormalized
     file O.pbe-n-kjpaw_psl.1.0.0.UPF: wavefunction(s)  2S 2P renormalized
     file Si.pbe-nl-kjpaw_psl.1.0.0.UPF: wavefunction(s)  3S 3P renormalized
     file H.pbe-kjpaw_psl.1.0.0.UPF: wavefunction(s)  1S renormalized

     IMPORTANT: XC functional enforced from input :
     Exchange-correlation= PBE
                           (   1   4   3   4   0   0   0)
     Any further DFT definition will be discarded
     Please, verify this is what you really want


     Parallelization info
     --------------------
     sticks:   dense  smooth     PW     G-vecs:    dense   smooth      PW
     Min          52      52     13                 8462     8462    1142
     Max          53      53     14                 8471     8471    1166
     Sum        3749    3749    991               609661   609661   83081

     Using Slab Decomposition


     Check: negative core charge=   -0.000004
     Reading collected, re-writing distributed wavefunctions
     Subspace diagonalization in iterative solution of the eigenvalue problem:
     a serial algorithm will be used

     GIPAW projectors -----------------------------------------------
     atom=  Ca   l=0  rc=    1.3000  rs=    0.8667
     atom=  Ca   l=0  rc=    1.3000  rs=    0.8667
     atom=  Ca   l=1  rc=    1.6000  rs=    1.0667
     atom=  Ca   l=1  rc=    1.6000  rs=    1.0667
     atom=  Ca   l=2  rc=    1.7000  rs=    1.1333
     atom=  Ca   l=2  rc=    1.7000  rs=    1.1333
     projs nearly linearly dependent: l=0  n1,n2= 1, 2  s=  0.99170013
     projs nearly linearly dependent: l=2  n1,n2= 1, 2  s=  0.99334936

     atom=  O    l=0  rc=    1.3000  rs=    0.8667
     atom=  O    l=0  rc=    1.3000  rs=    0.8667
     atom=  O    l=1  rc=    1.3500  rs=    0.9000
     atom=  O    l=1  rc=    1.3500  rs=    0.9000
     projs nearly linearly dependent: l=1  n1,n2= 1, 2  s=  0.99790099

     atom=  Si   l=0  rc=    1.8000  rs=    1.2000
     atom=  Si   l=0  rc=    1.8000  rs=    1.2000
     atom=  Si   l=1  rc=    1.8000  rs=    1.2000
     atom=  Si   l=1  rc=    1.8000  rs=    1.2000
     atom=  Si   l=2  rc=    1.8000  rs=    1.2000
     atom=  Si   l=2  rc=    1.8000  rs=    1.2000
     projs nearly linearly dependent: l=2  n1,n2= 1, 2  s=  0.99992180

     atom=  H    l=0  rc=    1.0000  rs=    0.6667
     atom=  H    l=0  rc=    1.0000  rs=    0.6667
     projs nearly linearly dependent: l=0  n1,n2= 1, 2  s=  0.99968852
     -----------------------------------------------------------------

     GIPAW integrals: -------------------------------------------
     Atom  i/j   nmr_para   nmr_dia   epr_rmc  epr_para   epr_dia
       Ca  1 1   0.25E+04 -0.66E+00  0.13E+02  0.81E+09  0.75E+03
       Ca  2 1   0.26E+04 -0.73E+00  0.13E+02  0.86E+09  0.79E+03
       Ca  2 2   0.28E+04 -0.80E+00  0.13E+02  0.92E+09  0.84E+03
       Ca  3 3   0.30E+02  0.22E+00  0.11E+02  0.47E+05  0.19E+03
       Ca  4 3   0.33E+02  0.20E+00  0.12E+02  0.54E+05  0.22E+03
       Ca  4 4   0.37E+02  0.17E+00  0.13E+02  0.60E+05  0.24E+03
       Ca  5 5   0.29E+01  0.74E+00  0.81E+01  0.47E+03  0.66E+02
       Ca  6 5   0.36E+01  0.91E+00  0.10E+02  0.59E+03  0.81E+02
       Ca  6 6   0.45E+01  0.11E+01  0.13E+02  0.74E+03  0.10E+03
       O   1 1   0.81E+03 -0.32E+00  0.65E+01  0.43E+08  0.24E+03
       O   2 1   0.91E+03 -0.39E+00  0.71E+01  0.48E+08  0.27E+03
       O   2 2   0.10E+04 -0.48E+00  0.78E+01  0.55E+08  0.31E+03
       O   3 3   0.99E+01  0.87E+00  0.58E+01  0.24E+04  0.75E+02
       O   4 3   0.11E+02  0.97E+00  0.67E+01  0.27E+04  0.83E+02
       O   4 4   0.12E+02  0.11E+01  0.76E+01  0.31E+04  0.93E+02
       Si  1 1   0.12E+04 -0.54E-01  0.93E+01  0.18E+09  0.37E+03
       Si  2 1   0.17E+04  0.68E-01  0.12E+02  0.26E+09  0.52E+03
       Si  2 2   0.24E+04  0.31E+00  0.19E+02  0.37E+09  0.74E+03
       Si  3 3   0.18E+02  0.34E+00  0.10E+02  0.13E+05  0.11E+03
       Si  4 3   0.21E+02  0.27E+00  0.11E+02  0.15E+05  0.13E+03
       Si  4 4   0.23E+02  0.18E+00  0.12E+02  0.18E+05  0.14E+03
       Si  5 5   0.26E+00  0.79E-01  0.58E+00  0.29E+02  0.79E+01
       Si  6 5   0.27E+00  0.84E-01  0.62E+00  0.30E+02  0.81E+01
       Si  6 6   0.29E+00  0.89E-01  0.66E+00  0.31E+02  0.84E+01
       H   1 1   0.39E+02  0.19E+00  0.29E+00  0.78E+05  0.13E+02
       H   2 1   0.41E+02  0.21E+00  0.32E+00  0.82E+05  0.14E+02
       H   2 2   0.43E+02  0.22E+00  0.36E+00  0.86E+05  0.15E+02
     ------------------------------------------------------------

     alpha_pv=     76.3655 eV

     Number of occupied bands for each k-point:
     k-point:     1    nbnd_occ= 176
     k-point:     2    nbnd_occ= 176


     q-space interpolation up to    96.00 Rydberg

     GIPAW job: nmr                                                                             
     NMR macroscopic correction: yes
             0.6667          0.0000          0.0000
             0.0000          0.6667          0.0000
             0.0000          0.0000          0.6667


     Largest allocated arrays     est. size (Mb)     dimensions
        KS wavefunctions at k           2.84 Mb     (    1059,  176)
        KS wavefunctions at k+q         2.84 Mb     (    1059,  176)
        First-order wavefunctions      28.44 Mb     (    1059,  176, 10)
        First-order wavefunct (US)     17.06 Mb     (    1059,  176,  6)
        Charge/spin density             0.18 Mb     (   23328,    1)
        Induced current                 1.60 Mb     (   23328,    3,3,1)
        Induced magnetic field          1.60 Mb     (   23328,    3,3,1)
        NL pseudopotentials             9.53 Mb     (    1059,  590)
        GIPAW NL terms                  9.53 Mb     (    1059,  590)

     Computing the magnetic susceptibility     isolve=0    ethr=  0.1000E-13
     k-point #    1 of     2      pool #  1    cpu time:       2.3
     compute_u_kq: q = (    0.0000,    0.0000,    0.0000)
     Rotating WFCS
     ethr =  1.00E-14,  avg # of iterations =  5.0
     eigenvalues at k:
 -36.9056 -36.6951 -36.6723 -36.4400 -36.3388 -36.2073 -19.0577 -18.6395
 -18.5773 -18.4303 -18.4076 -18.3351 -18.3104 -18.3012 -18.2418 -18.2186
 -18.1553 -18.1181 -18.0532 -18.0429 -18.0054 -17.9951 -17.9608 -17.9201
 -17.8422 -17.7922 -17.7777 -17.7700 -17.7180 -17.6799 -17.6695 -17.6090
 -17.5790 -17.5457 -17.5204 -17.4649 -17.4307 -17.4136 -17.3923 -17.3801
 -17.3447 -17.2918 -17.2557 -17.2065 -17.1803 -17.1595 -17.1232 -17.0131
 -16.9440 -16.6709 -15.7617 -15.5998 -15.3785 -15.3158 -15.2419 -15.0928
 -15.0296 -14.9979 -14.9355 -14.7685 -14.7032 -14.5663  -6.9454  -6.7647
  -6.5142  -6.4243  -6.3089  -6.1960  -6.1832  -6.1397  -6.0845  -6.0360
  -5.9642  -5.9098  -5.8530  -5.8359  -5.7543  -5.7394  -5.6421  -5.6346
  -5.5465  -5.4931  -5.4555  -5.3687  -5.2634  -5.1989  -4.9108  -4.1858
  -3.6887  -3.6444  -3.6006  -3.5090  -3.4582  -3.3142  -3.2591  -3.2075
  -3.1269  -3.0326  -2.9570  -2.8950  -2.7872  -2.7355  -2.6815  -2.6482
  -2.6004  -2.5329  -2.5168  -2.4569  -2.3267  -2.2863  -2.2072  -2.1747
  -2.1337  -1.9991  -1.9651  -1.9182  -1.8869  -1.7263  -1.6735  -1.6233
  -1.5890  -1.5810  -1.4913  -1.2638  -1.2376  -1.1976  -1.0897  -0.9628
  -0.8986  -0.7475  -0.7275  -0.6935  -0.6643  -0.6149  -0.5832  -0.5623
  -0.5523  -0.5271  -0.4760  -0.4587  -0.4194  -0.3848  -0.3803  -0.3471
  -0.3003  -0.2423  -0.2214  -0.2031  -0.1672  -0.1361  -0.1185  -0.0933
  -0.0369   0.0279   0.0538   0.0760   0.0823   0.0971   0.1514   0.1662
   0.2138   0.2636   0.3385   0.3848   0.4537   0.4728   0.5156   0.5869
   0.6368   0.7052   0.8511   0.8613   0.9064   0.9756   1.0789   1.2771
     eigenvalues at k+q:
 -36.9056 -36.6951 -36.6723 -36.4400 -36.3388 -36.2072 -19.0577 -18.6396
 -18.5774 -18.4304 -18.4076 -18.3351 -18.3104 -18.3013 -18.2418 -18.2187
 -18.1553 -18.1181 -18.0532 -18.0429 -18.0054 -17.9951 -17.9608 -17.9201
 -17.8422 -17.7922 -17.7777 -17.7700 -17.7180 -17.6799 -17.6694 -17.6090
 -17.5790 -17.5457 -17.5204 -17.4649 -17.4307 -17.4136 -17.3923 -17.3801
 -17.3446 -17.2918 -17.2557 -17.2065 -17.1803 -17.1595 -17.1232 -17.0131
 -16.9440 -16.6708 -15.7616 -15.5998 -15.3784 -15.3157 -15.2419 -15.0928
 -15.0296 -14.9979 -14.9355 -14.7685 -14.7032 -14.5663  -6.9453  -6.7647
  -6.5142  -6.4243  -6.3089  -6.1960  -6.1832  -6.1397  -6.0846  -6.0360
  -5.9642  -5.9098  -5.8531  -5.8360  -5.7543  -5.7394  -5.6420  -5.6346
  -5.5465  -5.4932  -5.4555  -5.3687  -5.2634  -5.1990  -4.9108  -4.1858
  -3.6887  -3.6444  -3.6006  -3.5090  -3.4582  -3.3142  -3.2591  -3.2075
  -3.1269  -3.0326  -2.9570  -2.8950  -2.7872  -2.7355  -2.6815  -2.6482
  -2.6004  -2.5329  -2.5168  -2.4570  -2.3267  -2.2862  -2.2072  -2.1747
  -2.1337  -1.9991  -1.9651  -1.9183  -1.8869  -1.7263  -1.6735  -1.6233
  -1.5890  -1.5810  -1.4913  -1.2638  -1.2376  -1.1976  -1.0897  -0.9628
  -0.8986  -0.7476  -0.7275  -0.6935  -0.6643  -0.6149  -0.5832  -0.5623
  -0.5523  -0.5271  -0.4760  -0.4588  -0.4194  -0.3848  -0.3804  -0.3471
  -0.3003  -0.2423  -0.2214  -0.2031  -0.1672  -0.1361  -0.1186  -0.0933
  -0.0369   0.0279   0.0538   0.0759   0.0823   0.0971   0.1514   0.1662
   0.2138   0.2636   0.3385   0.3848   0.4537   0.4728   0.5156   0.5869
   0.6369   0.7052   0.8511   0.8614   0.9064   0.9756   1.0789   1.2771
     cgsolve_all iterations  59    anorm=    0.73E-07
PARA_AUG  1       0.2253379         0.7643131        -0.0630952
     cgsolve_all iterations  59    anorm=    0.73E-07
PARA_AUG  2       1.0731935        -1.0467252        -0.4247534
     cgsolve_all iterations  59    anorm=    0.73E-07
PARA_AUG  3      -0.2542213        -1.0323279         0.0225519
     cgsolve_all iterations  66    anorm=    0.69E-07
     cgsolve_all iterations  64    anorm=    0.69E-07
     cgsolve_all iterations  64    anorm=    0.71E-07
     compute_u_kq: q = (    0.0197,    0.0000,    0.0000)
     Rotating WFCS
     ethr =  1.00E-14,  avg # of iterations = 25.0
     eigenvalues at k:
 -36.9056 -36.6951 -36.6723 -36.4400 -36.3388 -36.2073 -19.0577 -18.6395
 -18.5773 -18.4303 -18.4076 -18.3351 -18.3104 -18.3012 -18.2418 -18.2186
 -18.1553 -18.1181 -18.0532 -18.0429 -18.0054 -17.9951 -17.9608 -17.9201
 -17.8422 -17.7922 -17.7777 -17.7700 -17.7180 -17.6799 -17.6695 -17.6090
 -17.5790 -17.5457 -17.5204 -17.4649 -17.4307 -17.4136 -17.3923 -17.3801
 -17.3447 -17.2918 -17.2557 -17.2065 -17.1803 -17.1595 -17.1232 -17.0131
 -16.9440 -16.6709 -15.7617 -15.5998 -15.3785 -15.3158 -15.2419 -15.0928
 -15.0296 -14.9979 -14.9355 -14.7685 -14.7032 -14.5663  -6.9454  -6.7647
  -6.5142  -6.4243  -6.3089  -6.1960  -6.1832  -6.1397  -6.0845  -6.0360
  -5.9642  -5.9098  -5.8530  -5.8359  -5.7543  -5.7394  -5.6421  -5.6346
  -5.5465  -5.4931  -5.4555  -5.3687  -5.2634  -5.1989  -4.9108  -4.1858
  -3.6887  -3.6444  -3.6006  -3.5090  -3.4582  -3.3142  -3.2591  -3.2075
  -3.1269  -3.0326  -2.9570  -2.8950  -2.7872  -2.7355  -2.6815  -2.6482
  -2.6004  -2.5329  -2.5168  -2.4569  -2.3267  -2.2863  -2.2072  -2.1747
  -2.1337  -1.9991  -1.9651  -1.9182  -1.8869  -1.7263  -1.6735  -1.6233
  -1.5890  -1.5810  -1.4913  -1.2638  -1.2376  -1.1976  -1.0897  -0.9628
  -0.8986  -0.7475  -0.7275  -0.6935  -0.6643  -0.6149  -0.5832  -0.5623
  -0.5523  -0.5271  -0.4760  -0.4587  -0.4194  -0.3848  -0.3803  -0.3471
  -0.3003  -0.2423  -0.2214  -0.2031  -0.1672  -0.1361  -0.1185  -0.0933
  -0.0369   0.0279   0.0538   0.0760   0.0823   0.0971   0.1514   0.1662
   0.2138   0.2636   0.3385   0.3848   0.4537   0.4728   0.5156   0.5869
   0.6368   0.7052   0.8511   0.8613   0.9064   0.9756   1.0789   1.2771
     eigenvalues at k+q:
 -36.9056 -36.6951 -36.6723 -36.4400 -36.3388 -36.2073 -19.0576 -18.6346
 -18.5765 -18.4318 -18.4065 -18.3376 -18.3136 -18.3052 -18.2456 -18.2204
 -18.1561 -18.1178 -18.0570 -18.0443 -18.0061 -17.9975 -17.9597 -17.9150
 -17.8446 -17.7927 -17.7795 -17.7714 -17.7209 -17.6786 -17.6674 -17.6092
 -17.5755 -17.5440 -17.5194 -17.4650 -17.4299 -17.4112 -17.3887 -17.3779
 -17.3441 -17.2909 -17.2535 -17.2074 -17.1782 -17.1558 -17.1214 -17.0098
 -16.9437 -16.6804 -15.7530 -15.5949 -15.3718 -15.3079 -15.2411 -15.0922
 -15.0306 -15.0087 -14.9457 -14.7733 -14.7103 -14.5657  -6.9292  -6.7647
  -6.5140  -6.4214  -6.3108  -6.1937  -6.1827  -6.1420  -6.0827  -6.0350
  -5.9727  -5.9068  -5.8531  -5.8363  -5.7543  -5.7386  -5.6462  -5.6355
  -5.5509  -5.5008  -5.4575  -5.3672  -5.2709  -5.2022  -4.9162  -4.1688
  -3.6911  -3.6451  -3.5867  -3.5050  -3.4545  -3.3120  -3.2535  -3.2036
  -3.1200  -3.0275  -2.9566  -2.8871  -2.7890  -2.7422  -2.6821  -2.6467
  -2.5982  -2.5304  -2.5173  -2.4539  -2.3290  -2.2942  -2.1998  -2.1742
  -2.1407  -2.0034  -1.9636  -1.9208  -1.8888  -1.7259  -1.6756  -1.6305
  -1.5957  -1.5805  -1.4972  -1.2675  -1.2420  -1.2020  -1.1011  -0.9596
  -0.9001  -0.7531  -0.7289  -0.6946  -0.6686  -0.6187  -0.5873  -0.5639
  -0.5565  -0.5298  -0.4777  -0.4614  -0.4203  -0.3903  -0.3858  -0.3513
  -0.3030  -0.2405  -0.2209  -0.2002  -0.1695  -0.1343  -0.1197  -0.0944
  -0.0320   0.0236   0.0531   0.0759   0.0815   0.0947   0.1529   0.1690
   0.2150   0.2640   0.3493   0.3916   0.4622   0.4816   0.5225   0.5913
   0.6358   0.7080   0.8508   0.8630   0.9096   0.9763   1.0812   1.2715
     cgsolve_all iterations  66    anorm=    0.71E-07
     cgsolve_all iterations  64    anorm=    0.69E-07
     cgsolve_all iterations  64    anorm=    0.71E-07
     compute_u_kq: q = (   -0.0197,    0.0000,    0.0000)
     Rotating WFCS
     ethr =  1.00E-14,  avg # of iterations = 28.0
     eigenvalues at k:
 -36.9056 -36.6951 -36.6723 -36.4400 -36.3388 -36.2073 -19.0577 -18.6395
 -18.5773 -18.4303 -18.4076 -18.3351 -18.3104 -18.3012 -18.2418 -18.2186
 -18.1553 -18.1181 -18.0532 -18.0429 -18.0054 -17.9951 -17.9608 -17.9201
 -17.8422 -17.7922 -17.7777 -17.7700 -17.7180 -17.6799 -17.6695 -17.6090
 -17.5790 -17.5457 -17.5204 -17.4649 -17.4307 -17.4136 -17.3923 -17.3801
 -17.3447 -17.2918 -17.2557 -17.2065 -17.1803 -17.1595 -17.1232 -17.0131
 -16.9440 -16.6709 -15.7617 -15.5998 -15.3785 -15.3158 -15.2419 -15.0928
 -15.0296 -14.9979 -14.9355 -14.7685 -14.7032 -14.5663  -6.9454  -6.7647
  -6.5142  -6.4243  -6.3089  -6.1960  -6.1832  -6.1397  -6.0845  -6.0360
  -5.9642  -5.9098  -5.8530  -5.8359  -5.7543  -5.7394  -5.6421  -5.6346
  -5.5465  -5.4931  -5.4555  -5.3687  -5.2634  -5.1989  -4.9108  -4.1858
  -3.6887  -3.6444  -3.6006  -3.5090  -3.4582  -3.3142  -3.2591  -3.2075
  -3.1269  -3.0326  -2.9570  -2.8950  -2.7872  -2.7355  -2.6815  -2.6482
  -2.6004  -2.5329  -2.5168  -2.4569  -2.3267  -2.2863  -2.2072  -2.1747
  -2.1337  -1.9991  -1.9651  -1.9182  -1.8869  -1.7263  -1.6735  -1.6233
  -1.5890  -1.5810  -1.4913  -1.2638  -1.2376  -1.1976  -1.0897  -0.9628
  -0.8986  -0.7475  -0.7275  -0.6935  -0.6643  -0.6149  -0.5832  -0.5623
  -0.5523  -0.5271  -0.4760  -0.4587  -0.4194  -0.3848  -0.3803  -0.3471
  -0.3003  -0.2423  -0.2214  -0.2031  -0.1672  -0.1361  -0.1185  -0.0933
  -0.0369   0.0279   0.0538   0.0760   0.0823   0.0971   0.1514   0.1662
   0.2138   0.2636   0.3385   0.3848   0.4537   0.4728   0.5156   0.5869
   0.6368   0.7052   0.8511   0.8613   0.9064   0.9756   1.0789   1.2771
     eigenvalues at k+q:
 -36.9056 -36.6951 -36.6723 -36.4400 -36.3388 -36.2072 -19.0578 -18.6444
 -18.5782 -18.4295 -18.4082 -18.3327 -18.3070 -18.2974 -18.2381 -18.2166
 -18.1545 -18.1182 -18.0496 -18.0415 -18.0054 -17.9916 -17.9619 -17.9252
 -17.8397 -17.7925 -17.7767 -17.7673 -17.7146 -17.6813 -17.6708 -17.6090
 -17.5828 -17.5477 -17.5216 -17.4656 -17.4319 -17.4154 -17.3956 -17.3824
 -17.3451 -17.2932 -17.2579 -17.2067 -17.1818 -17.1630 -17.1239 -17.0165
 -16.9443 -16.6615 -15.7703 -15.6049 -15.3844 -15.3232 -15.2426 -15.0943
 -15.0288 -14.9866 -14.9254 -14.7634 -14.6964 -14.5668  -6.9610  -6.7646
  -6.5144  -6.4274  -6.3068  -6.1994  -6.1835  -6.1375  -6.0866  -6.0369
  -5.9560  -5.9126  -5.8530  -5.8356  -5.7546  -5.7403  -5.6398  -5.6335
  -5.5396  -5.4857  -5.4532  -5.3702  -5.2559  -5.1954  -4.9053  -4.2037
  -3.6865  -3.6440  -3.6139  -3.5131  -3.4620  -3.3173  -3.2635  -3.2111
  -3.1337  -3.0382  -2.9577  -2.9027  -2.7852  -2.7294  -2.6808  -2.6503
  -2.6029  -2.5356  -2.5151  -2.4597  -2.3253  -2.2779  -2.2159  -2.1751
  -2.1248  -1.9951  -1.9664  -1.9156  -1.8852  -1.7269  -1.6733  -1.6160
  -1.5860  -1.5761  -1.4850  -1.2617  -1.2341  -1.1911  -1.0789  -0.9664
  -0.8962  -0.7437  -0.7256  -0.6921  -0.6588  -0.6107  -0.5794  -0.5598
  -0.5483  -0.5241  -0.4753  -0.4562  -0.4184  -0.3801  -0.3755  -0.3430
  -0.2960  -0.2447  -0.2223  -0.2066  -0.1647  -0.1376  -0.1175  -0.0937
  -0.0400   0.0307   0.0552   0.0763   0.0831   0.1006   0.1497   0.1636
   0.2122   0.2631   0.3282   0.3780   0.4440   0.4653   0.5088   0.5825
   0.6381   0.7026   0.8498   0.8607   0.9028   0.9750   1.0761   1.2825
     cgsolve_all iterations  66    anorm=    0.69E-07
     cgsolve_all iterations  64    anorm=    0.70E-07
     cgsolve_all iterations  64    anorm=    0.72E-07
     compute_u_kq: q = (    0.0000,    0.0197,    0.0000)
     Rotating WFCS
     ethr =  1.00E-14,  avg # of iterations = 26.0
     eigenvalues at k:
 -36.9056 -36.6951 -36.6723 -36.4400 -36.3388 -36.2073 -19.0577 -18.6395
 -18.5773 -18.4303 -18.4076 -18.3351 -18.3104 -18.3012 -18.2418 -18.2186
 -18.1553 -18.1181 -18.0532 -18.0429 -18.0054 -17.9951 -17.9608 -17.9201
 -17.8422 -17.7922 -17.7777 -17.7700 -17.7180 -17.6799 -17.6695 -17.6090
 -17.5790 -17.5457 -17.5204 -17.4649 -17.4307 -17.4136 -17.3923 -17.3801
 -17.3447 -17.2918 -17.2557 -17.2065 -17.1803 -17.1595 -17.1232 -17.0131
 -16.9440 -16.6709 -15.7617 -15.5998 -15.3785 -15.3158 -15.2419 -15.0928
 -15.0296 -14.9979 -14.9355 -14.7685 -14.7032 -14.5663  -6.9454  -6.7647
  -6.5142  -6.4243  -6.3089  -6.1960  -6.1832  -6.1397  -6.0845  -6.0360
  -5.9642  -5.9098  -5.8530  -5.8359  -5.7543  -5.7394  -5.6421  -5.6346
  -5.5465  -5.4931  -5.4555  -5.3687  -5.2634  -5.1989  -4.9108  -4.1858
  -3.6887  -3.6444  -3.6006  -3.5090  -3.4582  -3.3142  -3.2591  -3.2075
  -3.1269  -3.0326  -2.9570  -2.8950  -2.7872  -2.7355  -2.6815  -2.6482
  -2.6004  -2.5329  -2.5168  -2.4569  -2.3267  -2.2863  -2.2072  -2.1747
  -2.1337  -1.9991  -1.9651  -1.9182  -1.8869  -1.7263  -1.6735  -1.6233
  -1.5890  -1.5810  -1.4913  -1.2638  -1.2376  -1.1976  -1.0897  -0.9628
  -0.8986  -0.7475  -0.7275  -0.6935  -0.6643  -0.6149  -0.5832  -0.5623
  -0.5523  -0.5271  -0.4760  -0.4587  -0.4194  -0.3848  -0.3803  -0.3471
  -0.3003  -0.2423  -0.2214  -0.2031  -0.1672  -0.1361  -0.1185  -0.0933
  -0.0369   0.0279   0.0538   0.0760   0.0823   0.0971   0.1514   0.1662
   0.2138   0.2636   0.3385   0.3848   0.4537   0.4728   0.5156   0.5869
   0.6368   0.7052   0.8511   0.8613   0.9064   0.9756   1.0789   1.2771
     eigenvalues at k+q:
 -36.9056 -36.6951 -36.6723 -36.4400 -36.3388 -36.2072 -19.0577 -18.6389
 -18.5772 -18.4286 -18.4081 -18.3321 -18.3096 -18.3027 -18.2416 -18.2172
 -18.1555 -18.1178 -18.0529 -18.0413 -18.0066 -17.9943 -17.9597 -17.9250
 -17.8415 -17.7916 -17.7763 -17.7680 -17.7168 -17.6792 -17.6695 -17.6107
 -17.5810 -17.5465 -17.5202 -17.4661 -17.4341 -17.4195 -17.3929 -17.3814
 -17.3451 -17.2896 -17.2565 -17.2100 -17.1874 -17.1597 -17.1256 -17.0107
 -16.9441 -16.6541 -15.7654 -15.6040 -15.3742 -15.3087 -15.2389 -15.0934
 -15.0290 -14.9999 -14.9393 -14.7664 -14.7033 -14.5684  -6.9668  -6.7645
  -6.5144  -6.4276  -6.3064  -6.1978  -6.1829  -6.1414  -6.0836  -6.0356
  -5.9615  -5.9121  -5.8554  -5.8331  -5.7585  -5.7423  -5.6343  -5.6288
  -5.5298  -5.4855  -5.4525  -5.3701  -5.2568  -5.1989  -4.9035  -4.2117
  -3.6937  -3.6426  -3.5993  -3.5038  -3.4555  -3.3154  -3.2547  -3.2109
  -3.1228  -3.0291  -2.9624  -2.9014  -2.7850  -2.7389  -2.6844  -2.6503
  -2.6076  -2.5344  -2.5154  -2.4577  -2.3280  -2.2845  -2.1966  -2.1703
  -2.1289  -1.9961  -1.9622  -1.9182  -1.8873  -1.7267  -1.6730  -1.6213
  -1.5922  -1.5781  -1.4905  -1.2617  -1.2410  -1.1980  -1.0933  -0.9596
  -0.8984  -0.7433  -0.7272  -0.6920  -0.6599  -0.6154  -0.5845  -0.5627
  -0.5515  -0.5287  -0.4761  -0.4588  -0.4203  -0.3882  -0.3811  -0.3464
  -0.3040  -0.2430  -0.2210  -0.2030  -0.1666  -0.1353  -0.1208  -0.0920
  -0.0451   0.0277   0.0496   0.0763   0.0829   0.0962   0.1512   0.1669
   0.2142   0.2621   0.3277   0.3815   0.4483   0.4650   0.5080   0.5838
   0.6382   0.7119   0.8502   0.8668   0.9073   0.9792   1.0866   1.2853
     cgsolve_all iterations  66    anorm=    0.69E-07
     cgsolve_all iterations  64    anorm=    0.69E-07
     cgsolve_all iterations  64    anorm=    0.70E-07
     compute_u_kq: q = (    0.0000,   -0.0197,    0.0000)
     Rotating WFCS
     ethr =  1.00E-14,  avg # of iterations = 27.0
     eigenvalues at k:
 -36.9056 -36.6951 -36.6723 -36.4400 -36.3388 -36.2073 -19.0577 -18.6395
 -18.5773 -18.4303 -18.4076 -18.3351 -18.3104 -18.3012 -18.2418 -18.2186
 -18.1553 -18.1181 -18.0532 -18.0429 -18.0054 -17.9951 -17.9608 -17.9201
 -17.8422 -17.7922 -17.7777 -17.7700 -17.7180 -17.6799 -17.6695 -17.6090
 -17.5790 -17.5457 -17.5204 -17.4649 -17.4307 -17.4136 -17.3923 -17.3801
 -17.3447 -17.2918 -17.2557 -17.2065 -17.1803 -17.1595 -17.1232 -17.0131
 -16.9440 -16.6709 -15.7617 -15.5998 -15.3785 -15.3158 -15.2419 -15.0928
 -15.0296 -14.9979 -14.9355 -14.7685 -14.7032 -14.5663  -6.9454  -6.7647
  -6.5142  -6.4243  -6.3089  -6.1960  -6.1832  -6.1397  -6.0845  -6.0360
  -5.9642  -5.9098  -5.8530  -5.8359  -5.7543  -5.7394  -5.6421  -5.6346
  -5.5465  -5.4931  -5.4555  -5.3687  -5.2634  -5.1989  -4.9108  -4.1858
  -3.6887  -3.6444  -3.6006  -3.5090  -3.4582  -3.3142  -3.2591  -3.2075
  -3.1269  -3.0326  -2.9570  -2.8950  -2.7872  -2.7355  -2.6815  -2.6482
  -2.6004  -2.5329  -2.5168  -2.4569  -2.3267  -2.2863  -2.2072  -2.1747
  -2.1337  -1.9991  -1.9651  -1.9182  -1.8869  -1.7263  -1.6735  -1.6233
  -1.5890  -1.5810  -1.4913  -1.2638  -1.2376  -1.1976  -1.0897  -0.9628
  -0.8986  -0.7475  -0.7275  -0.6935  -0.6643  -0.6149  -0.5832  -0.5623
  -0.5523  -0.5271  -0.4760  -0.4587  -0.4194  -0.3848  -0.3803  -0.3471
  -0.3003  -0.2423  -0.2214  -0.2031  -0.1672  -0.1361  -0.1185  -0.0933
  -0.0369   0.0279   0.0538   0.0760   0.0823   0.0971   0.1514   0.1662
   0.2138   0.2636   0.3385   0.3848   0.4537   0.4728   0.5156   0.5869
   0.6368   0.7052   0.8511   0.8613   0.9064   0.9756   1.0789   1.2771
     eigenvalues at k+q:
 -36.9056 -36.6951 -36.6723 -36.4400 -36.3388 -36.2072 -19.0577 -18.6402
 -18.5777 -18.4336 -18.4059 -18.3377 -18.3110 -18.2995 -18.2419 -18.2199
 -18.1550 -18.1181 -18.0536 -18.0443 -18.0043 -17.9948 -17.9619 -17.9153
 -17.8429 -17.7941 -17.7785 -17.7716 -17.7188 -17.6805 -17.6693 -17.6076
 -17.5771 -17.5450 -17.5212 -17.4640 -17.4279 -17.4081 -17.3915 -17.3788
 -17.3440 -17.2955 -17.2547 -17.2041 -17.1732 -17.1601 -17.1185 -17.0150
 -16.9437 -16.6885 -15.7581 -15.5959 -15.3841 -15.3244 -15.2451 -15.0918
 -15.0302 -14.9944 -14.9302 -14.7698 -14.7030 -14.5639  -6.9228  -6.7645
  -6.5140  -6.4210  -6.3112  -6.1949  -6.1834  -6.1385  -6.0863  -6.0362
  -5.9705  -5.9065  -5.8512  -5.8392  -5.7506  -5.7375  -5.6561  -5.6336
  -5.5593  -5.5009  -5.4580  -5.3673  -5.2702  -5.1979  -4.9181  -4.1608
  -3.6857  -3.6464  -3.6016  -3.5137  -3.4612  -3.3134  -3.2632  -3.2037
  -3.1310  -3.0378  -2.9526  -2.8904  -2.7880  -2.7316  -2.6795  -2.6455
  -2.5934  -2.5329  -2.5158  -2.4555  -2.3273  -2.2896  -2.2165  -2.1791
  -2.1375  -2.0023  -1.9687  -1.9169  -1.8860  -1.7270  -1.6741  -1.6258
  -1.5854  -1.5813  -1.4920  -1.2655  -1.2355  -1.1974  -1.0845  -0.9656
  -0.8989  -0.7517  -0.7279  -0.6956  -0.6688  -0.6143  -0.5827  -0.5595
  -0.5522  -0.5254  -0.4763  -0.4586  -0.4193  -0.3814  -0.3785  -0.3466
  -0.2959  -0.2418  -0.2223  -0.2034  -0.1677  -0.1374  -0.1162  -0.0951
  -0.0287   0.0279   0.0581   0.0749   0.0821   0.0983   0.1520   0.1662
   0.2139   0.2649   0.3495   0.3879   0.4584   0.4816   0.5233   0.5889
   0.6356   0.6989   0.8490   0.8584   0.9061   0.9717   1.0707   1.2686
     cgsolve_all iterations  66    anorm=    0.70E-07
     cgsolve_all iterations  64    anorm=    0.71E-07
     cgsolve_all iterations  64    anorm=    0.72E-07
     compute_u_kq: q = (    0.0000,    0.0000,    0.0197)
     Rotating WFCS
     ethr =  1.00E-14,  avg # of iterations = 24.0
     eigenvalues at k:
 -36.9056 -36.6951 -36.6723 -36.4400 -36.3388 -36.2073 -19.0577 -18.6395
 -18.5773 -18.4303 -18.4076 -18.3351 -18.3104 -18.3012 -18.2418 -18.2186
 -18.1553 -18.1181 -18.0532 -18.0429 -18.0054 -17.9951 -17.9608 -17.9201
 -17.8422 -17.7922 -17.7777 -17.7700 -17.7180 -17.6799 -17.6695 -17.6090
 -17.5790 -17.5457 -17.5204 -17.4649 -17.4307 -17.4136 -17.3923 -17.3801
 -17.3447 -17.2918 -17.2557 -17.2065 -17.1803 -17.1595 -17.1232 -17.0131
 -16.9440 -16.6709 -15.7617 -15.5998 -15.3785 -15.3158 -15.2419 -15.0928
 -15.0296 -14.9979 -14.9355 -14.7685 -14.7032 -14.5663  -6.9454  -6.7647
  -6.5142  -6.4243  -6.3089  -6.1960  -6.1832  -6.1397  -6.0845  -6.0360
  -5.9642  -5.9098  -5.8530  -5.8359  -5.7543  -5.7394  -5.6421  -5.6346
  -5.5465  -5.4931  -5.4555  -5.3687  -5.2634  -5.1989  -4.9108  -4.1858
  -3.6887  -3.6444  -3.6006  -3.5090  -3.4582  -3.3142  -3.2591  -3.2075
  -3.1269  -3.0326  -2.9570  -2.8950  -2.7872  -2.7355  -2.6815  -2.6482
  -2.6004  -2.5329  -2.5168  -2.4569  -2.3267  -2.2863  -2.2072  -2.1747
  -2.1337  -1.9991  -1.9651  -1.9182  -1.8869  -1.7263  -1.6735  -1.6233
  -1.5890  -1.5810  -1.4913  -1.2638  -1.2376  -1.1976  -1.0897  -0.9628
  -0.8986  -0.7475  -0.7275  -0.6935  -0.6643  -0.6149  -0.5832  -0.5623
  -0.5523  -0.5271  -0.4760  -0.4587  -0.4194  -0.3848  -0.3803  -0.3471
  -0.3003  -0.2423  -0.2214  -0.2031  -0.1672  -0.1361  -0.1185  -0.0933
  -0.0369   0.0279   0.0538   0.0760   0.0823   0.0971   0.1514   0.1662
   0.2138   0.2636   0.3385   0.3848   0.4537   0.4728   0.5156   0.5869
   0.6368   0.7052   0.8511   0.8613   0.9064   0.9756   1.0789   1.2771
     eigenvalues at k+q:
 -36.9056 -36.6951 -36.6723 -36.4400 -36.3388 -36.2072 -19.0577 -18.6396
 -18.5774 -18.4303 -18.4076 -18.3347 -18.3116 -18.3000 -18.2428 -18.2179
 -18.1547 -18.1188 -18.0537 -18.0419 -18.0062 -17.9942 -17.9610 -17.9203
 -17.8425 -17.7929 -17.7765 -17.7701 -17.7182 -17.6792 -17.6699 -17.6091
 -17.5792 -17.5456 -17.5204 -17.4652 -17.4301 -17.4139 -17.3928 -17.3798
 -17.3447 -17.2918 -17.2558 -17.2066 -17.1803 -17.1596 -17.1233 -17.0131
 -16.9440 -16.6705 -15.7618 -15.5999 -15.3784 -15.3157 -15.2419 -15.0928
 -15.0296 -14.9979 -14.9354 -14.7684 -14.7032 -14.5663  -6.9457  -6.7647
  -6.5142  -6.4243  -6.3089  -6.1962  -6.1830  -6.1396  -6.0848  -6.0360
  -5.9642  -5.9097  -5.8530  -5.8362  -5.7542  -5.7396  -5.6418  -5.6346
  -5.5462  -5.4930  -5.4554  -5.3687  -5.2633  -5.1989  -4.9106  -4.1863
  -3.6886  -3.6448  -3.6002  -3.5092  -3.4579  -3.3141  -3.2595  -3.2076
  -3.1270  -3.0342  -2.9528  -2.8971  -2.7866  -2.7365  -2.6794  -2.6503
  -2.6025  -2.5330  -2.5158  -2.4559  -2.3265  -2.2860  -2.2078  -2.1745
  -2.1337  -1.9984  -1.9648  -1.9208  -1.8856  -1.7255  -1.6728  -1.6241
  -1.5911  -1.5798  -1.4906  -1.2644  -1.2377  -1.1969  -1.0896  -0.9629
  -0.8986  -0.7469  -0.7279  -0.6937  -0.6645  -0.6147  -0.5831  -0.5625
  -0.5519  -0.5270  -0.4760  -0.4590  -0.4191  -0.3863  -0.3793  -0.3468
  -0.3005  -0.2420  -0.2222  -0.2026  -0.1670  -0.1364  -0.1185  -0.0933
  -0.0369   0.0281   0.0537   0.0758   0.0823   0.0974   0.1514   0.1662
   0.2134   0.2637   0.3383   0.3848   0.4536   0.4726   0.5155   0.5868
   0.6369   0.7053   0.8511   0.8614   0.9064   0.9756   1.0790   1.2772
     cgsolve_all iterations  66    anorm=    0.70E-07
     cgsolve_all iterations  64    anorm=    0.69E-07
     cgsolve_all iterations  64    anorm=    0.72E-07
     compute_u_kq: q = (    0.0000,    0.0000,   -0.0197)
     Rotating WFCS
     ethr =  1.00E-14,  avg # of iterations = 24.0
     eigenvalues at k:
 -36.9056 -36.6951 -36.6723 -36.4400 -36.3388 -36.2073 -19.0577 -18.6395
 -18.5773 -18.4303 -18.4076 -18.3351 -18.3104 -18.3012 -18.2418 -18.2186
 -18.1553 -18.1181 -18.0532 -18.0429 -18.0054 -17.9951 -17.9608 -17.9201
 -17.8422 -17.7922 -17.7777 -17.7700 -17.7180 -17.6799 -17.6695 -17.6090
 -17.5790 -17.5457 -17.5204 -17.4649 -17.4307 -17.4136 -17.3923 -17.3801
 -17.3447 -17.2918 -17.2557 -17.2065 -17.1803 -17.1595 -17.1232 -17.0131
 -16.9440 -16.6709 -15.7617 -15.5998 -15.3785 -15.3158 -15.2419 -15.0928
 -15.0296 -14.9979 -14.9355 -14.7685 -14.7032 -14.5663  -6.9454  -6.7647
  -6.5142  -6.4243  -6.3089  -6.1960  -6.1832  -6.1397  -6.0845  -6.0360
  -5.9642  -5.9098  -5.8530  -5.8359  -5.7543  -5.7394  -5.6421  -5.6346
  -5.5465  -5.4931  -5.4555  -5.3687  -5.2634  -5.1989  -4.9108  -4.1858
  -3.6887  -3.6444  -3.6006  -3.5090  -3.4582  -3.3142  -3.2591  -3.2075
  -3.1269  -3.0326  -2.9570  -2.8950  -2.7872  -2.7355  -2.6815  -2.6482
  -2.6004  -2.5329  -2.5168  -2.4569  -2.3267  -2.2863  -2.2072  -2.1747
  -2.1337  -1.9991  -1.9651  -1.9182  -1.8869  -1.7263  -1.6735  -1.6233
  -1.5890  -1.5810  -1.4913  -1.2638  -1.2376  -1.1976  -1.0897  -0.9628
  -0.8986  -0.7475  -0.7275  -0.6935  -0.6643  -0.6149  -0.5832  -0.5623
  -0.5523  -0.5271  -0.4760  -0.4587  -0.4194  -0.3848  -0.3803  -0.3471
  -0.3003  -0.2423  -0.2214  -0.2031  -0.1672  -0.1361  -0.1185  -0.0933
  -0.0369   0.0279   0.0538   0.0760   0.0823   0.0971   0.1514   0.1662
   0.2138   0.2636   0.3385   0.3848   0.4537   0.4728   0.5156   0.5869
   0.6368   0.7052   0.8511   0.8613   0.9064   0.9756   1.0789   1.2771
     eigenvalues at k+q:
 -36.9056 -36.6951 -36.6723 -36.4400 -36.3388 -36.2072 -19.0577 -18.6395
 -18.5774 -18.4304 -18.4075 -18.3355 -18.3090 -18.3028 -18.2404 -18.2197
 -18.1559 -18.1174 -18.0528 -18.0435 -18.0059 -17.9950 -17.9607 -17.9199
 -17.8416 -17.7926 -17.7792 -17.7689 -17.7177 -17.6808 -17.6690 -17.6088
 -17.5788 -17.5457 -17.5204 -17.4647 -17.4312 -17.4133 -17.3918 -17.3806
 -17.3445 -17.2918 -17.2557 -17.2065 -17.1802 -17.1595 -17.1232 -17.0131
 -16.9440 -16.6711 -15.7615 -15.5997 -15.3785 -15.3158 -15.2419 -15.0928
 -15.0296 -14.9980 -14.9355 -14.7685 -14.7033 -14.5662  -6.9449  -6.7647
  -6.5142  -6.4242  -6.3090  -6.1959  -6.1833  -6.1398  -6.0845  -6.0360
  -5.9643  -5.9099  -5.8531  -5.8358  -5.7544  -5.7393  -5.6423  -5.6346
  -5.5467  -5.4933  -5.4555  -5.3687  -5.2636  -5.1990  -4.9109  -4.1853
  -3.6887  -3.6440  -3.6010  -3.5086  -3.4586  -3.3146  -3.2582  -3.2075
  -3.1270  -3.0309  -2.9612  -2.8921  -2.7890  -2.7357  -2.6820  -2.6460
  -2.5981  -2.5332  -2.5185  -2.4567  -2.3275  -2.2867  -2.2068  -2.1749
  -2.1337  -1.9994  -1.9660  -1.9153  -1.8883  -1.7264  -1.6750  -1.6227
  -1.5881  -1.5812  -1.4917  -1.2630  -1.2377  -1.1983  -1.0899  -0.9627
  -0.8986  -0.7489  -0.7263  -0.6936  -0.6642  -0.6151  -0.5832  -0.5620
  -0.5529  -0.5269  -0.4759  -0.4588  -0.4197  -0.3836  -0.3810  -0.3475
  -0.3000  -0.2425  -0.2207  -0.2038  -0.1674  -0.1360  -0.1184  -0.0932
  -0.0368   0.0277   0.0538   0.0762   0.0825   0.0968   0.1515   0.1662
   0.2140   0.2636   0.3387   0.3849   0.4538   0.4730   0.5158   0.5869
   0.6368   0.7052   0.8511   0.8613   0.9065   0.9755   1.0789   1.2769
     cgsolve_all iterations  66    anorm=    0.69E-07
     cgsolve_all iterations  64    anorm=    0.69E-07
     cgsolve_all iterations  64    anorm=    0.72E-07

     k-point #    2 of     2      pool #  1    cpu time:     605.6
     compute_u_kq: q = (    0.0000,    0.0000,    0.0000)
     Rotating WFCS
     ethr =  1.00E-14,  avg # of iterations =  5.0
     eigenvalues at k:
 -36.9056 -36.6951 -36.6723 -36.4401 -36.3388 -36.2072 -19.0663 -18.6456
 -18.6019 -18.4512 -18.4046 -18.3208 -18.2889 -18.2324 -18.2120 -18.1704
 -18.1417 -18.0924 -18.0509 -18.0236 -17.9991 -17.9452 -17.9209 -17.8912
 -17.8436 -17.8099 -17.7639 -17.7484 -17.7142 -17.6952 -17.6758 -17.6358
 -17.6018 -17.5692 -17.5438 -17.5179 -17.4689 -17.4481 -17.4166 -17.3766
 -17.3669 -17.3270 -17.2876 -17.2540 -17.2171 -17.1947 -17.1080 -16.9534
 -16.9283 -16.6836 -15.8004 -15.6837 -15.4994 -15.4455 -15.2683 -15.0785
 -15.0371 -14.8274 -14.7710 -14.6833 -14.6397 -14.5356  -6.9592  -6.6897
  -6.5080  -6.4315  -6.3086  -6.2680  -6.2375  -6.1520  -6.1114  -6.0333
  -5.9899  -5.9414  -5.8909  -5.8215  -5.7892  -5.7537  -5.6431  -5.5958
  -5.5068  -5.4944  -5.4558  -5.3745  -5.2321  -5.0587  -4.8170  -4.2913
  -3.8697  -3.6330  -3.6021  -3.5168  -3.4618  -3.3767  -3.3399  -3.2879
  -3.1874  -3.0891  -2.9718  -2.9354  -2.8584  -2.7724  -2.6435  -2.6217
  -2.5877  -2.5652  -2.4417  -2.4020  -2.3619  -2.2996  -2.1980  -2.1358
  -2.0825  -2.0494  -1.9723  -1.9178  -1.8456  -1.7548  -1.7256  -1.5619
  -1.5232  -1.4344  -1.3807  -1.3180  -1.2325  -1.1711  -1.0596  -0.9755
  -0.8316  -0.7779  -0.7178  -0.6864  -0.6183  -0.5846  -0.5620  -0.5319
  -0.4929  -0.4705  -0.4589  -0.4417  -0.3869  -0.3556  -0.3510  -0.3324
  -0.2828  -0.2661  -0.2404  -0.2089  -0.1693  -0.1305  -0.1121  -0.0472
  -0.0262   0.0235   0.0467   0.0730   0.0891   0.1251   0.1552   0.2018
   0.2311   0.2632   0.3064   0.3441   0.4329   0.4902   0.5229   0.5596
   0.6408   0.7340   0.7574   0.8862   0.9232   0.9792   1.0959   1.2322
     eigenvalues at k+q:
 -36.9056 -36.6951 -36.6723 -36.4401 -36.3388 -36.2072 -19.0663 -18.6456
 -18.6020 -18.4512 -18.4046 -18.3208 -18.2889 -18.2325 -18.2120 -18.1704
 -18.1417 -18.0924 -18.0509 -18.0236 -17.9991 -17.9452 -17.9209 -17.8912
 -17.8437 -17.8099 -17.7639 -17.7484 -17.7142 -17.6952 -17.6758 -17.6358
 -17.6018 -17.5692 -17.5438 -17.5179 -17.4689 -17.4481 -17.4166 -17.3766
 -17.3668 -17.3270 -17.2876 -17.2540 -17.2171 -17.1947 -17.1080 -16.9534
 -16.9283 -16.6835 -15.8004 -15.6837 -15.4994 -15.4455 -15.2683 -15.0784
 -15.0371 -14.8274 -14.7710 -14.6833 -14.6397 -14.5356  -6.9592  -6.6898
  -6.5080  -6.4315  -6.3086  -6.2680  -6.2375  -6.1520  -6.1114  -6.0334
  -5.9900  -5.9414  -5.8909  -5.8215  -5.7892  -5.7537  -5.6431  -5.5958
  -5.5068  -5.4944  -5.4558  -5.3745  -5.2321  -5.0587  -4.8170  -4.2912
  -3.8697  -3.6330  -3.6021  -3.5168  -3.4618  -3.3767  -3.3399  -3.2879
  -3.1874  -3.0891  -2.9718  -2.9354  -2.8585  -2.7724  -2.6435  -2.6217
  -2.5877  -2.5653  -2.4418  -2.4020  -2.3619  -2.2996  -2.1980  -2.1358
  -2.0825  -2.0494  -1.9723  -1.9178  -1.8456  -1.7548  -1.7256  -1.5619
  -1.5232  -1.4344  -1.3807  -1.3180  -1.2325  -1.1711  -1.0596  -0.9755
  -0.8316  -0.7779  -0.7178  -0.6864  -0.6183  -0.5846  -0.5620  -0.5320
  -0.4929  -0.4706  -0.4589  -0.4417  -0.3869  -0.3556  -0.3510  -0.3325
  -0.2828  -0.2661  -0.2404  -0.2089  -0.1693  -0.1305  -0.1121  -0.0472
  -0.0262   0.0235   0.0467   0.0730   0.0890   0.1251   0.1552   0.2018
   0.2311   0.2632   0.3064   0.3441   0.4329   0.4902   0.5229   0.5596
   0.6408   0.7340   0.7574   0.8862   0.9232   0.9793   1.0959   1.2322
     cgsolve_all iterations  63    anorm=    0.74E-07
PARA_AUG  1      -0.0613681         0.8465787        -0.3427305
     cgsolve_all iterations  63    anorm=    0.74E-07
PARA_AUG  2       0.9962665        -1.2713022        -0.4954399
     cgsolve_all iterations  63    anorm=    0.73E-07
PARA_AUG  3      -0.1289652        -0.3261267         0.0712764
     cgsolve_all iterations  70    anorm=    0.67E-07
     cgsolve_all iterations  68    anorm=    0.70E-07
     cgsolve_all iterations  68    anorm=    0.69E-07
     compute_u_kq: q = (    0.0197,    0.0000,    0.0000)
     Rotating WFCS
     ethr =  1.00E-14,  avg # of iterations = 25.0
     eigenvalues at k:
 -36.9056 -36.6951 -36.6723 -36.4401 -36.3388 -36.2072 -19.0663 -18.6456
 -18.6019 -18.4512 -18.4046 -18.3208 -18.2889 -18.2324 -18.2120 -18.1704
 -18.1417 -18.0924 -18.0509 -18.0236 -17.9991 -17.9452 -17.9209 -17.8912
 -17.8436 -17.8099 -17.7639 -17.7484 -17.7142 -17.6952 -17.6758 -17.6358
 -17.6018 -17.5692 -17.5438 -17.5179 -17.4689 -17.4481 -17.4166 -17.3766
 -17.3669 -17.3270 -17.2876 -17.2540 -17.2171 -17.1947 -17.1080 -16.9534
 -16.9283 -16.6836 -15.8004 -15.6837 -15.4994 -15.4455 -15.2683 -15.0785
 -15.0371 -14.8274 -14.7710 -14.6833 -14.6397 -14.5356  -6.9592  -6.6897
  -6.5080  -6.4315  -6.3086  -6.2680  -6.2375  -6.1520  -6.1114  -6.0333
  -5.9899  -5.9414  -5.8909  -5.8215  -5.7892  -5.7537  -5.6431  -5.5958
  -5.5068  -5.4944  -5.4558  -5.3745  -5.2321  -5.0587  -4.8170  -4.2913
  -3.8697  -3.6330  -3.6021  -3.5168  -3.4618  -3.3767  -3.3399  -3.2879
  -3.1874  -3.0891  -2.9718  -2.9354  -2.8584  -2.7724  -2.6435  -2.6217
  -2.5877  -2.5652  -2.4417  -2.4020  -2.3619  -2.2996  -2.1980  -2.1358
  -2.0825  -2.0494  -1.9723  -1.9178  -1.8456  -1.7548  -1.7256  -1.5619
  -1.5232  -1.4344  -1.3807  -1.3180  -1.2325  -1.1711  -1.0596  -0.9755
  -0.8316  -0.7779  -0.7178  -0.6864  -0.6183  -0.5846  -0.5620  -0.5319
  -0.4929  -0.4705  -0.4589  -0.4417  -0.3869  -0.3556  -0.3510  -0.3324
  -0.2828  -0.2661  -0.2404  -0.2089  -0.1693  -0.1305  -0.1121  -0.0472
  -0.0262   0.0235   0.0467   0.0730   0.0891   0.1251   0.1552   0.2018
   0.2311   0.2632   0.3064   0.3441   0.4329   0.4902   0.5229   0.5596
   0.6408   0.7340   0.7574   0.8862   0.9232   0.9792   1.0959   1.2322
     eigenvalues at k+q:
 -36.9056 -36.6951 -36.6723 -36.4401 -36.3388 -36.2072 -19.0662 -18.6388
 -18.6006 -18.4523 -18.4054 -18.3232 -18.2913 -18.2353 -18.2151 -18.1726
 -18.1426 -18.0929 -18.0505 -18.0226 -17.9971 -17.9445 -17.9209 -17.8939
 -17.8442 -17.8112 -17.7642 -17.7492 -17.7137 -17.6923 -17.6768 -17.6346
 -17.6059 -17.5720 -17.5475 -17.5165 -17.4682 -17.4469 -17.4156 -17.3739
 -17.3663 -17.3274 -17.2836 -17.2531 -17.2182 -17.2015 -17.1101 -16.9518
 -16.9246 -16.6716 -15.7967 -15.6827 -15.4896 -15.4422 -15.2650 -15.0749
 -15.0360 -14.8351 -14.7807 -14.6903 -14.6435 -14.5378  -6.9710  -6.6897
  -6.5080  -6.4322  -6.3077  -6.2679  -6.2378  -6.1523  -6.1106  -6.0336
  -5.9902  -5.9423  -5.8892  -5.8227  -5.7909  -5.7508  -5.6375  -5.5958
  -5.4963  -5.4939  -5.4556  -5.3749  -5.2322  -5.0495  -4.8177  -4.3076
  -3.8686  -3.6295  -3.6007  -3.5063  -3.4451  -3.3693  -3.3331  -3.2851
  -3.1864  -3.0885  -2.9731  -2.9367  -2.8632  -2.7775  -2.6449  -2.6282
  -2.5915  -2.5635  -2.4384  -2.4019  -2.3617  -2.2999  -2.1960  -2.1266
  -2.0796  -2.0504  -1.9752  -1.9241  -1.8428  -1.7591  -1.7248  -1.5723
  -1.5257  -1.4425  -1.3843  -1.3176  -1.2371  -1.1746  -1.0644  -0.9666
  -0.8301  -0.7800  -0.7220  -0.6891  -0.6229  -0.5865  -0.5653  -0.5391
  -0.4920  -0.4710  -0.4588  -0.4416  -0.3882  -0.3610  -0.3523  -0.3331
  -0.2852  -0.2712  -0.2410  -0.2135  -0.1713  -0.1350  -0.1131  -0.0508
  -0.0217   0.0219   0.0490   0.0748   0.0893   0.1277   0.1565   0.2013
   0.2294   0.2609   0.3102   0.3465   0.4325   0.4883   0.5273   0.5542
   0.6441   0.7340   0.7610   0.8890   0.9234   0.9777   1.1076   1.2308
     cgsolve_all iterations  68    anorm=    0.68E-07
     cgsolve_all iterations  68    anorm=    0.71E-07
     cgsolve_all iterations  68    anorm=    0.69E-07
     compute_u_kq: q = (   -0.0197,    0.0000,    0.0000)
     Rotating WFCS
     ethr =  1.00E-14,  avg # of iterations = 26.0
     eigenvalues at k:
 -36.9056 -36.6951 -36.6723 -36.4401 -36.3388 -36.2072 -19.0663 -18.6456
 -18.6019 -18.4512 -18.4046 -18.3208 -18.2889 -18.2324 -18.2120 -18.1704
 -18.1417 -18.0924 -18.0509 -18.0236 -17.9991 -17.9452 -17.9209 -17.8912
 -17.8436 -17.8099 -17.7639 -17.7484 -17.7142 -17.6952 -17.6758 -17.6358
 -17.6018 -17.5692 -17.5438 -17.5179 -17.4689 -17.4481 -17.4166 -17.3766
 -17.3669 -17.3270 -17.2876 -17.2540 -17.2171 -17.1947 -17.1080 -16.9534
 -16.9283 -16.6836 -15.8004 -15.6837 -15.4994 -15.4455 -15.2683 -15.0785
 -15.0371 -14.8274 -14.7710 -14.6833 -14.6397 -14.5356  -6.9592  -6.6897
  -6.5080  -6.4315  -6.3086  -6.2680  -6.2375  -6.1520  -6.1114  -6.0333
  -5.9899  -5.9414  -5.8909  -5.8215  -5.7892  -5.7537  -5.6431  -5.5958
  -5.5068  -5.4944  -5.4558  -5.3745  -5.2321  -5.0587  -4.8170  -4.2913
  -3.8697  -3.6330  -3.6021  -3.5168  -3.4618  -3.3767  -3.3399  -3.2879
  -3.1874  -3.0891  -2.9718  -2.9354  -2.8584  -2.7724  -2.6435  -2.6217
  -2.5877  -2.5652  -2.4417  -2.4020  -2.3619  -2.2996  -2.1980  -2.1358
  -2.0825  -2.0494  -1.9723  -1.9178  -1.8456  -1.7548  -1.7256  -1.5619
  -1.5232  -1.4344  -1.3807  -1.3180  -1.2325  -1.1711  -1.0596  -0.9755
  -0.8316  -0.7779  -0.7178  -0.6864  -0.6183  -0.5846  -0.5620  -0.5319
  -0.4929  -0.4705  -0.4589  -0.4417  -0.3869  -0.3556  -0.3510  -0.3324
  -0.2828  -0.2661  -0.2404  -0.2089  -0.1693  -0.1305  -0.1121  -0.0472
  -0.0262   0.0235   0.0467   0.0730   0.0891   0.1251   0.1552   0.2018
   0.2311   0.2632   0.3064   0.3441   0.4329   0.4902   0.5229   0.5596
   0.6408   0.7340   0.7574   0.8862   0.9232   0.9792   1.0959   1.2322
     eigenvalues at k+q:
 -36.9056 -36.6951 -36.6723 -36.4401 -36.3388 -36.2072 -19.0664 -18.6520
 -18.6033 -18.4503 -18.4042 -18.3184 -18.2871 -18.2293 -18.2085 -18.1682
 -18.1407 -18.0921 -18.0513 -18.0246 -18.0011 -17.9461 -17.9209 -17.8884
 -17.8431 -17.8083 -17.7652 -17.7478 -17.7140 -17.6978 -17.6742 -17.6367
 -17.5975 -17.5673 -17.5400 -17.5188 -17.4697 -17.4491 -17.4179 -17.3793
 -17.3669 -17.3267 -17.2915 -17.2553 -17.2165 -17.1869 -17.1058 -16.9550
 -16.9322 -16.6958 -15.8040 -15.6846 -15.5093 -15.4481 -15.2715 -15.0821
 -15.0380 -14.8201 -14.7617 -14.6766 -14.6360 -14.5332  -6.9469  -6.6899
  -6.5080  -6.4305  -6.3094  -6.2679  -6.2373  -6.1517  -6.1126  -6.0343
  -5.9894  -5.9402  -5.8923  -5.8203  -5.7875  -5.7570  -5.6499  -5.5955
  -5.5167  -5.4931  -5.4560  -5.3741  -5.2322  -5.0680  -4.8169  -4.2746
  -3.8713  -3.6364  -3.6035  -3.5279  -3.4773  -3.3843  -3.3463  -3.2901
  -3.1884  -3.0902  -2.9704  -2.9348  -2.8526  -2.7678  -2.6432  -2.6139
  -2.5837  -2.5668  -2.4456  -2.4029  -2.3621  -2.2974  -2.1997  -2.1459
  -2.0847  -2.0492  -1.9690  -1.9113  -1.8486  -1.7509  -1.7262  -1.5523
  -1.5205  -1.4277  -1.3817  -1.3150  -1.2271  -1.1678  -1.0550  -0.9835
  -0.8331  -0.7763  -0.7136  -0.6828  -0.6134  -0.5823  -0.5592  -0.5245
  -0.4938  -0.4718  -0.4593  -0.4410  -0.3859  -0.3527  -0.3476  -0.3305
  -0.2799  -0.2611  -0.2392  -0.2048  -0.1674  -0.1262  -0.1112  -0.0434
  -0.0313   0.0245   0.0433   0.0712   0.0891   0.1224   0.1544   0.2027
   0.2328   0.2659   0.3018   0.3424   0.4334   0.4891   0.5196   0.5670
   0.6379   0.7339   0.7542   0.8827   0.9228   0.9807   1.0847   1.2336
     cgsolve_all iterations  70    anorm=    0.68E-07
     cgsolve_all iterations  69    anorm=    0.70E-07
     cgsolve_all iterations  70    anorm=    0.69E-07
     compute_u_kq: q = (    0.0000,    0.0197,    0.0000)
     Rotating WFCS
     ethr =  1.00E-14,  avg # of iterations = 25.0
     eigenvalues at k:
 -36.9056 -36.6951 -36.6723 -36.4401 -36.3388 -36.2072 -19.0663 -18.6456
 -18.6019 -18.4512 -18.4046 -18.3208 -18.2889 -18.2324 -18.2120 -18.1704
 -18.1417 -18.0924 -18.0509 -18.0236 -17.9991 -17.9452 -17.9209 -17.8912
 -17.8436 -17.8099 -17.7639 -17.7484 -17.7142 -17.6952 -17.6758 -17.6358
 -17.6018 -17.5692 -17.5438 -17.5179 -17.4689 -17.4481 -17.4166 -17.3766
 -17.3669 -17.3270 -17.2876 -17.2540 -17.2171 -17.1947 -17.1080 -16.9534
 -16.9283 -16.6836 -15.8004 -15.6837 -15.4994 -15.4455 -15.2683 -15.0785
 -15.0371 -14.8274 -14.7710 -14.6833 -14.6397 -14.5356  -6.9592  -6.6897
  -6.5080  -6.4315  -6.3086  -6.2680  -6.2375  -6.1520  -6.1114  -6.0333
  -5.9899  -5.9414  -5.8909  -5.8215  -5.7892  -5.7537  -5.6431  -5.5958
  -5.5068  -5.4944  -5.4558  -5.3745  -5.2321  -5.0587  -4.8170  -4.2913
  -3.8697  -3.6330  -3.6021  -3.5168  -3.4618  -3.3767  -3.3399  -3.2879
  -3.1874  -3.0891  -2.9718  -2.9354  -2.8584  -2.7724  -2.6435  -2.6217
  -2.5877  -2.5652  -2.4417  -2.4020  -2.3619  -2.2996  -2.1980  -2.1358
  -2.0825  -2.0494  -1.9723  -1.9178  -1.8456  -1.7548  -1.7256  -1.5619
  -1.5232  -1.4344  -1.3807  -1.3180  -1.2325  -1.1711  -1.0596  -0.9755
  -0.8316  -0.7779  -0.7178  -0.6864  -0.6183  -0.5846  -0.5620  -0.5319
  -0.4929  -0.4705  -0.4589  -0.4417  -0.3869  -0.3556  -0.3510  -0.3324
  -0.2828  -0.2661  -0.2404  -0.2089  -0.1693  -0.1305  -0.1121  -0.0472
  -0.0262   0.0235   0.0467   0.0730   0.0891   0.1251   0.1552   0.2018
   0.2311   0.2632   0.3064   0.3441   0.4329   0.4902   0.5229   0.5596
   0.6408   0.7340   0.7574   0.8862   0.9232   0.9792   1.0959   1.2322
     eigenvalues at k+q:
 -36.9056 -36.6951 -36.6723 -36.4401 -36.3388 -36.2072 -19.0663 -18.6469
 -18.6021 -18.4496 -18.4046 -18.3258 -18.2897 -18.2332 -18.2126 -18.1721
 -18.1407 -18.0907 -18.0532 -18.0233 -17.9949 -17.9453 -17.9235 -17.8941
 -17.8412 -17.8113 -17.7655 -17.7520 -17.7164 -17.6891 -17.6781 -17.6320
 -17.6011 -17.5664 -17.5426 -17.5156 -17.4659 -17.4455 -17.4150 -17.3812
 -17.3641 -17.3264 -17.2872 -17.2534 -17.2154 -17.1840 -17.1077 -16.9539
 -16.9305 -16.7006 -15.7965 -15.6783 -15.5066 -15.4476 -15.2708 -15.0787
 -15.0377 -14.8273 -14.7683 -14.6834 -14.6418 -14.5327  -6.9363  -6.6901
  -6.5078  -6.4303  -6.3084  -6.2680  -6.2389  -6.1533  -6.1117  -6.0355
  -5.9904  -5.9374  -5.8891  -5.8208  -5.7872  -5.7543  -5.6573  -5.5990
  -5.5206  -5.4957  -5.4569  -5.3722  -5.2347  -5.0743  -4.8200  -4.2634
  -3.8713  -3.6305  -3.6006  -3.5208  -3.4707  -3.3762  -3.3424  -3.2876
  -3.1852  -3.0859  -2.9713  -2.9341  -2.8510  -2.7690  -2.6428  -2.6210
  -2.5836  -2.5658  -2.4419  -2.4027  -2.3549  -2.2972  -2.2084  -2.1464
  -2.0898  -2.0456  -1.9765  -1.9224  -1.8456  -1.7569  -1.7256  -1.5581
  -1.5245  -1.4323  -1.3865  -1.3146  -1.2315  -1.1706  -1.0553  -0.9782
  -0.8391  -0.7788  -0.7182  -0.6910  -0.6209  -0.5857  -0.5628  -0.5273
  -0.4930  -0.4684  -0.4557  -0.4402  -0.3885  -0.3571  -0.3452  -0.3301
  -0.2843  -0.2664  -0.2417  -0.2079  -0.1699  -0.1296  -0.1145  -0.0482
  -0.0199   0.0230   0.0507   0.0746   0.0893   0.1267   0.1549   0.2054
   0.2334   0.2666   0.3088   0.3472   0.4379   0.4989   0.5264   0.5727
   0.6382   0.7349   0.7545   0.8849   0.9175   0.9733   1.0880   1.2234
     cgsolve_all iterations  68    anorm=    0.68E-07
     cgsolve_all iterations  68    anorm=    0.71E-07
     cgsolve_all iterations  68    anorm=    0.69E-07
     compute_u_kq: q = (    0.0000,   -0.0197,    0.0000)
     Rotating WFCS
     ethr =  1.00E-14,  avg # of iterations = 25.0
     eigenvalues at k:
 -36.9056 -36.6951 -36.6723 -36.4401 -36.3388 -36.2072 -19.0663 -18.6456
 -18.6019 -18.4512 -18.4046 -18.3208 -18.2889 -18.2324 -18.2120 -18.1704
 -18.1417 -18.0924 -18.0509 -18.0236 -17.9991 -17.9452 -17.9209 -17.8912
 -17.8436 -17.8099 -17.7639 -17.7484 -17.7142 -17.6952 -17.6758 -17.6358
 -17.6018 -17.5692 -17.5438 -17.5179 -17.4689 -17.4481 -17.4166 -17.3766
 -17.3669 -17.3270 -17.2876 -17.2540 -17.2171 -17.1947 -17.1080 -16.9534
 -16.9283 -16.6836 -15.8004 -15.6837 -15.4994 -15.4455 -15.2683 -15.0785
 -15.0371 -14.8274 -14.7710 -14.6833 -14.6397 -14.5356  -6.9592  -6.6897
  -6.5080  -6.4315  -6.3086  -6.2680  -6.2375  -6.1520  -6.1114  -6.0333
  -5.9899  -5.9414  -5.8909  -5.8215  -5.7892  -5.7537  -5.6431  -5.5958
  -5.5068  -5.4944  -5.4558  -5.3745  -5.2321  -5.0587  -4.8170  -4.2913
  -3.8697  -3.6330  -3.6021  -3.5168  -3.4618  -3.3767  -3.3399  -3.2879
  -3.1874  -3.0891  -2.9718  -2.9354  -2.8584  -2.7724  -2.6435  -2.6217
  -2.5877  -2.5652  -2.4417  -2.4020  -2.3619  -2.2996  -2.1980  -2.1358
  -2.0825  -2.0494  -1.9723  -1.9178  -1.8456  -1.7548  -1.7256  -1.5619
  -1.5232  -1.4344  -1.3807  -1.3180  -1.2325  -1.1711  -1.0596  -0.9755
  -0.8316  -0.7779  -0.7178  -0.6864  -0.6183  -0.5846  -0.5620  -0.5319
  -0.4929  -0.4705  -0.4589  -0.4417  -0.3869  -0.3556  -0.3510  -0.3324
  -0.2828  -0.2661  -0.2404  -0.2089  -0.1693  -0.1305  -0.1121  -0.0472
  -0.0262   0.0235   0.0467   0.0730   0.0891   0.1251   0.1552   0.2018
   0.2311   0.2632   0.3064   0.3441   0.4329   0.4902   0.5229   0.5596
   0.6408   0.7340   0.7574   0.8862   0.9232   0.9792   1.0959   1.2322
     eigenvalues at k+q:
 -36.9056 -36.6951 -36.6723 -36.4401 -36.3388 -36.2072 -19.0663 -18.6441
 -18.6017 -18.4531 -18.4042 -18.3165 -18.2881 -18.2321 -18.2117 -18.1692
 -18.1421 -18.0941 -18.0487 -18.0237 -18.0041 -17.9453 -17.9191 -17.8878
 -17.8460 -17.8082 -17.7627 -17.7450 -17.7121 -17.7011 -17.6729 -17.6390
 -17.6031 -17.5718 -17.5455 -17.5190 -17.4721 -17.4507 -17.4181 -17.3719
 -17.3692 -17.3276 -17.2872 -17.2548 -17.2202 -17.2027 -17.1082 -16.9528
 -16.9267 -16.6670 -15.8039 -15.6883 -15.4918 -15.4429 -15.2656 -15.0782
 -15.0364 -14.8283 -14.7748 -14.6836 -14.6383 -14.5386  -6.9808  -6.6900
  -6.5083  -6.4328  -6.3084  -6.2671  -6.2366  -6.1507  -6.1114  -6.0318
  -5.9897  -5.9446  -5.8924  -5.8223  -5.7911  -5.7557  -5.6274  -5.5922
  -5.4942  -5.4901  -5.4547  -5.3768  -5.2292  -5.0441  -4.8150  -4.3192
  -3.8672  -3.6358  -3.6034  -3.5127  -3.4519  -3.3780  -3.3360  -3.2874
  -3.1890  -3.0928  -2.9732  -2.9368  -2.8650  -2.7754  -2.6434  -2.6223
  -2.5914  -2.5647  -2.4419  -2.4057  -2.3659  -2.3015  -2.1892  -2.1257
  -2.0760  -2.0516  -1.9686  -1.9119  -1.8457  -1.7536  -1.7241  -1.5661
  -1.5232  -1.4370  -1.3789  -1.3177  -1.2340  -1.1717  -1.0633  -0.9729
  -0.8304  -0.7716  -0.7175  -0.6819  -0.6160  -0.5835  -0.5613  -0.5363
  -0.4930  -0.4752  -0.4610  -0.4424  -0.3887  -0.3571  -0.3536  -0.3328
  -0.2810  -0.2658  -0.2390  -0.2097  -0.1689  -0.1316  -0.1100  -0.0491
  -0.0305   0.0238   0.0428   0.0713   0.0887   0.1236   0.1554   0.1976
   0.2278   0.2613   0.3033   0.3416   0.4278   0.4809   0.5200   0.5474
   0.6437   0.7326   0.7608   0.8874   0.9288   0.9850   1.1029   1.2416
     cgsolve_all iterations  68    anorm=    0.68E-07
     cgsolve_all iterations  68    anorm=    0.71E-07
     cgsolve_all iterations  68    anorm=    0.69E-07
     compute_u_kq: q = (    0.0000,    0.0000,    0.0197)
     Rotating WFCS
     ethr =  1.00E-14,  avg # of iterations = 23.0
     eigenvalues at k:
 -36.9056 -36.6951 -36.6723 -36.4401 -36.3388 -36.2072 -19.0663 -18.6456
 -18.6019 -18.4512 -18.4046 -18.3208 -18.2889 -18.2324 -18.2120 -18.1704
 -18.1417 -18.0924 -18.0509 -18.0236 -17.9991 -17.9452 -17.9209 -17.8912
 -17.8436 -17.8099 -17.7639 -17.7484 -17.7142 -17.6952 -17.6758 -17.6358
 -17.6018 -17.5692 -17.5438 -17.5179 -17.4689 -17.4481 -17.4166 -17.3766
 -17.3669 -17.3270 -17.2876 -17.2540 -17.2171 -17.1947 -17.1080 -16.9534
 -16.9283 -16.6836 -15.8004 -15.6837 -15.4994 -15.4455 -15.2683 -15.0785
 -15.0371 -14.8274 -14.7710 -14.6833 -14.6397 -14.5356  -6.9592  -6.6897
  -6.5080  -6.4315  -6.3086  -6.2680  -6.2375  -6.1520  -6.1114  -6.0333
  -5.9899  -5.9414  -5.8909  -5.8215  -5.7892  -5.7537  -5.6431  -5.5958
  -5.5068  -5.4944  -5.4558  -5.3745  -5.2321  -5.0587  -4.8170  -4.2913
  -3.8697  -3.6330  -3.6021  -3.5168  -3.4618  -3.3767  -3.3399  -3.2879
  -3.1874  -3.0891  -2.9718  -2.9354  -2.8584  -2.7724  -2.6435  -2.6217
  -2.5877  -2.5652  -2.4417  -2.4020  -2.3619  -2.2996  -2.1980  -2.1358
  -2.0825  -2.0494  -1.9723  -1.9178  -1.8456  -1.7548  -1.7256  -1.5619
  -1.5232  -1.4344  -1.3807  -1.3180  -1.2325  -1.1711  -1.0596  -0.9755
  -0.8316  -0.7779  -0.7178  -0.6864  -0.6183  -0.5846  -0.5620  -0.5319
  -0.4929  -0.4705  -0.4589  -0.4417  -0.3869  -0.3556  -0.3510  -0.3324
  -0.2828  -0.2661  -0.2404  -0.2089  -0.1693  -0.1305  -0.1121  -0.0472
  -0.0262   0.0235   0.0467   0.0730   0.0891   0.1251   0.1552   0.2018
   0.2311   0.2632   0.3064   0.3441   0.4329   0.4902   0.5229   0.5596
   0.6408   0.7340   0.7574   0.8862   0.9232   0.9792   1.0959   1.2322
     eigenvalues at k+q:
 -36.9056 -36.6951 -36.6723 -36.4401 -36.3388 -36.2072 -19.0663 -18.6456
 -18.6020 -18.4512 -18.4044 -18.3219 -18.2879 -18.2315 -18.2133 -18.1703
 -18.1416 -18.0924 -18.0510 -18.0238 -17.9989 -17.9447 -17.9212 -17.8919
 -17.8427 -17.8094 -17.7657 -17.7480 -17.7140 -17.6951 -17.6754 -17.6359
 -17.6018 -17.5693 -17.5437 -17.5177 -17.4687 -17.4485 -17.4163 -17.3768
 -17.3668 -17.3270 -17.2877 -17.2540 -17.2170 -17.1945 -17.1080 -16.9534
 -16.9284 -16.6838 -15.8004 -15.6837 -15.4996 -15.4455 -15.2684 -15.0785
 -15.0371 -14.8273 -14.7709 -14.6832 -14.6397 -14.5355  -6.9588  -6.6898
  -6.5080  -6.4314  -6.3086  -6.2680  -6.2375  -6.1520  -6.1114  -6.0334
  -5.9900  -5.9412  -5.8910  -5.8215  -5.7890  -5.7537  -5.6434  -5.5958
  -5.5070  -5.4944  -5.4558  -5.3745  -5.2321  -5.0590  -4.8171  -4.2907
  -3.8698  -3.6315  -3.6042  -3.5165  -3.4616  -3.3785  -3.3363  -3.2908
  -3.1868  -3.0889  -2.9742  -2.9327  -2.8581  -2.7728  -2.6431  -2.6232
  -2.5860  -2.5661  -2.4403  -2.4039  -2.3613  -2.2987  -2.2007  -2.1325
  -2.0831  -2.0501  -1.9739  -1.9167  -1.8452  -1.7554  -1.7257  -1.5602
  -1.5238  -1.4363  -1.3808  -1.3160  -1.2342  -1.1693  -1.0601  -0.9757
  -0.8319  -0.7774  -0.7179  -0.6859  -0.6185  -0.5848  -0.5629  -0.5312
  -0.4929  -0.4707  -0.4585  -0.4421  -0.3868  -0.3552  -0.3510  -0.3328
  -0.2820  -0.2663  -0.2409  -0.2087  -0.1694  -0.1305  -0.1122  -0.0473
  -0.0260   0.0235   0.0467   0.0731   0.0890   0.1255   0.1549   0.2019
   0.2311   0.2633   0.3064   0.3440   0.4330   0.4904   0.5229   0.5598
   0.6407   0.7340   0.7573   0.8862   0.9231   0.9792   1.0957   1.2321
     cgsolve_all iterations  68    anorm=    0.68E-07
     cgsolve_all iterations  68    anorm=    0.70E-07
     cgsolve_all iterations  68    anorm=    0.70E-07
     compute_u_kq: q = (    0.0000,    0.0000,   -0.0197)
     Rotating WFCS
     ethr =  1.00E-14,  avg # of iterations = 23.0
     eigenvalues at k:
 -36.9056 -36.6951 -36.6723 -36.4401 -36.3388 -36.2072 -19.0663 -18.6456
 -18.6019 -18.4512 -18.4046 -18.3208 -18.2889 -18.2324 -18.2120 -18.1704
 -18.1417 -18.0924 -18.0509 -18.0236 -17.9991 -17.9452 -17.9209 -17.8912
 -17.8436 -17.8099 -17.7639 -17.7484 -17.7142 -17.6952 -17.6758 -17.6358
 -17.6018 -17.5692 -17.5438 -17.5179 -17.4689 -17.4481 -17.4166 -17.3766
 -17.3669 -17.3270 -17.2876 -17.2540 -17.2171 -17.1947 -17.1080 -16.9534
 -16.9283 -16.6836 -15.8004 -15.6837 -15.4994 -15.4455 -15.2683 -15.0785
 -15.0371 -14.8274 -14.7710 -14.6833 -14.6397 -14.5356  -6.9592  -6.6897
  -6.5080  -6.4315  -6.3086  -6.2680  -6.2375  -6.1520  -6.1114  -6.0333
  -5.9899  -5.9414  -5.8909  -5.8215  -5.7892  -5.7537  -5.6431  -5.5958
  -5.5068  -5.4944  -5.4558  -5.3745  -5.2321  -5.0587  -4.8170  -4.2913
  -3.8697  -3.6330  -3.6021  -3.5168  -3.4618  -3.3767  -3.3399  -3.2879
  -3.1874  -3.0891  -2.9718  -2.9354  -2.8584  -2.7724  -2.6435  -2.6217
  -2.5877  -2.5652  -2.4417  -2.4020  -2.3619  -2.2996  -2.1980  -2.1358
  -2.0825  -2.0494  -1.9723  -1.9178  -1.8456  -1.7548  -1.7256  -1.5619
  -1.5232  -1.4344  -1.3807  -1.3180  -1.2325  -1.1711  -1.0596  -0.9755
  -0.8316  -0.7779  -0.7178  -0.6864  -0.6183  -0.5846  -0.5620  -0.5319
  -0.4929  -0.4705  -0.4589  -0.4417  -0.3869  -0.3556  -0.3510  -0.3324
  -0.2828  -0.2661  -0.2404  -0.2089  -0.1693  -0.1305  -0.1121  -0.0472
  -0.0262   0.0235   0.0467   0.0730   0.0891   0.1251   0.1552   0.2018
   0.2311   0.2632   0.3064   0.3441   0.4329   0.4902   0.5229   0.5596
   0.6408   0.7340   0.7574   0.8862   0.9232   0.9792   1.0959   1.2322
     eigenvalues at k+q:
 -36.9056 -36.6951 -36.6723 -36.4401 -36.3388 -36.2072 -19.0663 -18.6455
 -18.6020 -18.4512 -18.4048 -18.3197 -18.2899 -18.2334 -18.2108 -18.1706
 -18.1419 -18.0923 -18.0508 -18.0235 -17.9993 -17.9455 -17.9207 -17.8906
 -17.8439 -17.8108 -17.7628 -17.7485 -17.7139 -17.6952 -17.6767 -17.6353
 -17.6018 -17.5692 -17.5439 -17.5180 -17.4692 -17.4476 -17.4169 -17.3765
 -17.3668 -17.3270 -17.2876 -17.2540 -17.2171 -17.1949 -17.1080 -16.9534
 -16.9283 -16.6832 -15.8004 -15.6838 -15.4992 -15.4454 -15.2682 -15.0784
 -15.0371 -14.8274 -14.7711 -14.6834 -14.6397 -14.5356  -6.9596  -6.6898
  -6.5080  -6.4315  -6.3086  -6.2679  -6.2375  -6.1520  -6.1114  -6.0333
  -5.9900  -5.9415  -5.8908  -5.8216  -5.7893  -5.7536  -5.6428  -5.5958
  -5.5065  -5.4944  -5.4557  -5.3746  -5.2321  -5.0584  -4.8170  -4.2917
  -3.8697  -3.6344  -3.6002  -3.5167  -3.4626  -3.3750  -3.3427  -3.2859
  -3.1877  -3.0894  -2.9698  -2.9369  -2.8597  -2.7718  -2.6441  -2.6197
  -2.5897  -2.5644  -2.4433  -2.3998  -2.3614  -2.3021  -2.1951  -2.1387
  -2.0821  -2.0486  -1.9714  -1.9184  -1.8461  -1.7542  -1.7258  -1.5630
  -1.5229  -1.4333  -1.3804  -1.3196  -1.2313  -1.1724  -1.0591  -0.9753
  -0.8313  -0.7784  -0.7182  -0.6864  -0.6181  -0.5848  -0.5607  -0.5331
  -0.4926  -0.4704  -0.4595  -0.4412  -0.3870  -0.3562  -0.3511  -0.3319
  -0.2835  -0.2658  -0.2399  -0.2093  -0.1693  -0.1304  -0.1122  -0.0472
  -0.0264   0.0229   0.0471   0.0726   0.0894   0.1249   0.1555   0.2017
   0.2310   0.2631   0.3063   0.3441   0.4328   0.4901   0.5229   0.5594
   0.6409   0.7340   0.7574   0.8862   0.9232   0.9793   1.0961   1.2323
     cgsolve_all iterations  70    anorm=    0.68E-07
     cgsolve_all iterations  69    anorm=    0.71E-07
     cgsolve_all iterations  68    anorm=    0.69E-07

     End of magnetic susceptibility calculation

     f-sum rule (1st term):
          -335.9210          0.0005          0.0028
            -0.0019       -336.1268         -0.0330
             0.0013         -0.0335       -335.9820

     f-sum rule (2nd term):
            -8.0235         -0.0452         -0.0033
            -0.0448         -7.9296          0.0334
            -0.0026          0.0335         -8.0468

     f-sum rule (should be  -344.0280):
          -343.9445         -0.0446         -0.0006
            -0.0467       -344.0564          0.0005
            -0.0013          0.0000       -344.0287

     chi_bare pGv (HH) in paratec units:
       -96.887886      0.165972      0.055898
         0.136529    -96.567541      0.036287
         0.007465      0.035934    -95.086927

       -96.887886      0.165972      0.055898
         0.136529    -96.567541      0.036287
         0.007465      0.035934    -95.086927

     chi_bare vGv (VV) in paratec units:
       -97.500025      0.269618      0.020966
         0.269841    -97.397703      0.034230
         0.020719      0.034000    -96.147638

       -97.500025      0.269618      0.020966
         0.269841    -97.397703      0.034230
         0.020719      0.034000    -96.147638

     chi_bare pGv (HH) in 10^{-6} cm^3/mol:
          -460.4204          0.7887          0.2656
             0.6488       -458.8981          0.1724
             0.0355          0.1708       -451.8620

     chi_bare vGv (VV) in 10^{-6} cm^3/mol:
          -463.3293          1.2812          0.0996
             1.2823       -462.8431          0.1627
             0.0985          0.1616       -456.9026

     Contributions to the NMR chemical shifts: -------------------------------

     Macroscopic shape contribution in ppm:                    6.80
             6.8540         -0.0000         -0.0000
            -0.0000          6.8314         -0.0000
            -0.0000         -0.0000          6.7266


     Core contribution in ppm:

     Atom  1  Si  pos: ( -0.316046  0.830105  1.126460)  core sigma:         837.79
     Atom  2  Si  pos: (  0.226026  0.825981  0.453832)  core sigma:         837.79
     Atom  3  Si  pos: (  0.794745  0.219438  0.161241)  core sigma:         837.79
     Atom  4  Si  pos: ( -0.056820  0.409413  1.120098)  core sigma:         837.79
     Atom  5  Si  pos: (  0.498774  0.441256  0.501124)  core sigma:         837.79
     Atom  6  O   pos: ( -0.288667  0.919424  1.359813)  core sigma:         271.07
     Atom  7  O   pos: (  0.165201  0.934776  0.234005)  core sigma:         271.07
     Atom  8  O   pos: ( -0.230256  0.593945  1.123472)  core sigma:         271.07
     Atom  9  O   pos: (  0.384000  0.637193  0.389524)  core sigma:         271.07
     Atom 10  O   pos: (  0.422241 -0.000136  0.941527)  core sigma:         271.07
     Atom 11  O   pos: (  0.958109  0.011165  0.596095)  core sigma:         271.07
     Atom 12  O   pos: (  0.440973  0.790879  1.079145)  core sigma:         271.07
     Atom 13  O   pos: (  0.025742  0.742789  0.572892)  core sigma:         271.07
     Atom 14  O   pos: (  0.676443  0.293915  3.402905)  core sigma:         271.07
     Atom 15  O   pos: ( -0.326958  0.564817  1.586044)  core sigma:         271.07
     Atom 16  H   pos: ( -0.203237  0.493010  1.537912)  core sigma:           0.00
     Atom 17  H   pos: ( -0.327657  0.687530  1.495408)  core sigma:           0.00
     Atom 18  O   pos: (  0.020598  0.311306  0.228059)  core sigma:         271.07
     Atom 19  O   pos: (  0.094575  0.764077  1.432532)  core sigma:         271.07
     Atom 20  H   pos: (  0.082002  0.609255  1.415689)  core sigma:           0.00
     Atom 21  H   pos: ( -0.046714  0.819282  1.421286)  core sigma:           0.00
     Atom 22  O   pos: ( -0.319171  0.998642  0.277434)  core sigma:         271.07
     Atom 23  H   pos: (  0.176711  0.140091  0.253081)  core sigma:           0.00
     Atom 24  H   pos: (  0.420073  0.113824  0.255807)  core sigma:           0.00
     Atom 25  O   pos: (  0.024631  0.377245  1.354824)  core sigma:         271.07
     Atom 26  O   pos: (  0.622345  0.317665  0.321590)  core sigma:         271.07
     Atom 27  O   pos: (  0.805211  0.197595  1.045737)  core sigma:         271.07
     Atom 28  O   pos: (  0.339534  0.291733  0.616072)  core sigma:         271.07
     Atom 29  O   pos: (  0.120692  0.474739  0.956761)  core sigma:         271.07
     Atom 30  O   pos: (  0.656943  0.522643  0.674188)  core sigma:         271.07
     Atom 31  Ca  pos: (  0.154649  0.849545  0.914255)  core sigma:        1265.05
     Atom 32  Ca  pos: ( -0.301803  0.895179  0.629630)  core sigma:        1265.05
     Atom 33  Ca  pos: ( -0.003902  0.387357  0.614621)  core sigma:        1265.05
     Atom 34  Ca  pos: (  0.469799  0.363268  0.959157)  core sigma:        1265.05
     Atom 35  O   pos: (  0.303260  0.452951  3.422312)  core sigma:         271.07
     Atom 36  H   pos: (  0.462804  0.330753 -0.036833)  core sigma:           0.00
     Atom 37  H   pos: (  0.224942  0.359976  0.053880)  core sigma:           0.00
     Atom 38  O   pos: (  0.537590  0.082790  3.079429)  core sigma:         271.07
     Atom 39  H   pos: ( -0.031871  0.922772  3.169157)  core sigma:           0.00
     Atom 40  H   pos: (  0.577149  0.184483  3.185493)  core sigma:           0.00
     Atom 41  O   pos: ( -0.428071  0.800187  3.445959)  core sigma:         271.07
     Atom 42  H   pos: ( -0.354272  0.842417  0.094460)  core sigma:           0.00
     Atom 43  H   pos: (  0.506355  0.639068  0.028988)  core sigma:           0.00
     Atom 44  Ca  pos: (  0.236147  0.125816  2.870801)  core sigma:        1265.05
     Atom 45  O   pos: ( -0.426594  0.749473  3.021983)  core sigma:         271.07
     Atom 46  H   pos: ( -0.305042  0.651968  3.036439)  core sigma:           0.00
     Atom 47  H   pos: ( -0.447165  0.780731  3.168192)  core sigma:           0.00
     Atom 48  O   pos: (  0.274707  0.464776  3.006889)  core sigma:         271.07
     Atom 49  H   pos: (  0.253192  0.443926  3.155778)  core sigma:           0.00
     Atom 50  H   pos: (  0.395843  0.557488  2.998121)  core sigma:           0.00
     Atom 51  O   pos: (  0.076490  0.770035  3.347743)  core sigma:         271.07
     Atom 52  H   pos: (  0.064316  0.837735  3.481770)  core sigma:           0.00
     Atom 53  H   pos: (  0.191901  0.673874  3.366502)  core sigma:           0.00
     Atom 54  O   pos: ( -0.283239  0.866609  2.611365)  core sigma:         271.07
     Atom 55  H   pos: ( -0.375595  0.770528  2.542040)  core sigma:           0.00
     Atom 56  H   pos: ( -0.151711  0.800951  2.646255)  core sigma:           0.00
     Atom 57  O   pos: ( -0.066503  0.313391  2.782445)  core sigma:         271.07
     Atom 58  H   pos: ( -0.093110  0.390834  2.911256)  core sigma:           0.00
     Atom 59  H   pos: ( -0.200642  0.285284  2.724756)  core sigma:           0.00
     Atom 60  O   pos: (  0.411726  0.664209  2.357672)  core sigma:         271.07
     Atom 61  H   pos: (  0.432088  0.793900  2.281993)  core sigma:           0.00
     Atom 62  H   pos: (  0.499687  0.559605  2.291087)  core sigma:           0.00
     Atom 63  Ca  pos: (  0.971624  0.021292  1.364872)  core sigma:        1265.05
     Atom 64  O   pos: (  0.465431  0.324467  2.646523)  core sigma:         271.07
     Atom 65  H   pos: (  0.529124  0.298564  2.511131)  core sigma:           0.00
     Atom 66  H   pos: (  0.423240  0.466837  2.635473)  core sigma:           0.00
     Atom 67  O   pos: (  0.041710  0.488237  2.198869)  core sigma:         271.07
     Atom 68  H   pos: (  0.089806  0.346582  2.174719)  core sigma:           0.00
     Atom 69  H   pos: (  0.151582  0.552898  2.279033)  core sigma:           0.00
     Atom 70  O   pos: ( -0.150480  0.511747  3.133626)  core sigma:         271.07
     Atom 71  H   pos: ( -0.229102  0.439852  3.250148)  core sigma:           0.00
     Atom 72  H   pos: ( -0.061867  0.605997  3.213679)  core sigma:           0.00
     Atom 73  O   pos: (  0.549695  0.028928  2.018525)  core sigma:         271.07
     Atom 74  H   pos: ( -0.013904  0.854639  2.040651)  core sigma:           0.00
     Atom 75  H   pos: (  0.540320  0.069561  1.872611)  core sigma:           0.00
     Atom 76  O   pos: (  0.133769  0.071053  2.143218)  core sigma:         271.07
     Atom 77  H   pos: (  0.098429  0.050286  1.997430)  core sigma:           0.00
     Atom 78  H   pos: (  0.283240  0.051797  2.141296)  core sigma:           0.00
     Atom 79  O   pos: (  0.657915  0.343351  2.279457)  core sigma:         271.07
     Atom 80  H   pos: (  0.639469  0.231027  2.180360)  core sigma:           0.00
     Atom 81  H   pos: ( -0.198901  0.408419  2.274044)  core sigma:           0.00
     Atom 82  O   pos: (  0.466217  0.188146  1.633860)  core sigma:         271.07
     Atom 83  H   pos: (  0.430682  0.121743  1.499450)  core sigma:           0.00
     Atom 84  H   pos: (  0.514217  0.329743  1.608847)  core sigma:           0.00
     Atom 85  O   pos: ( -0.506568  0.974378  1.745990)  core sigma:         271.07
     Atom 86  H   pos: (  0.229703  0.098314  1.708562)  core sigma:           0.00
     Atom 87  H   pos: ( -0.448337  0.836602  1.744171)  core sigma:           0.00
     Atom 88  O   pos: (  0.044948  0.129246  3.188091)  core sigma:         271.07
     Atom 89  H   pos: ( -0.538234  0.995513  3.315673)  core sigma:           0.00
     Atom 90  H   pos: ( -0.084832  0.191266  3.225180)  core sigma:           0.00
     Atom 91  O   pos: (  0.100356  0.815174  2.773322)  core sigma:         271.07
     Atom 92  H   pos: (  0.084882  0.924446  2.874798)  core sigma:           0.00
     Atom 93  H   pos: (  0.142043  0.695143  2.853196)  core sigma:           0.00

     Bare contribution in ppm:

     Atom  1  Si  pos: ( -0.316046  0.830105  1.126460)  bare sigma:         -27.46
           -25.1672          1.4328         -0.8830
             1.4298        -30.3063         -0.3153
            -0.3540         -0.9767        -26.8998

     Atom  2  Si  pos: (  0.226026  0.825981  0.453832)  bare sigma:         -27.43
           -26.2638          2.2921         -0.9675
             1.9320        -27.8902         -0.8162
            -0.8977         -1.1460        -28.1276

     Atom  3  Si  pos: (  0.794745  0.219438  0.161241)  bare sigma:         -26.76
           -22.0626          1.9624          5.5015
             1.5535        -32.7730         -0.7077
             5.0254         -1.1796        -25.4383

     Atom  4  Si  pos: ( -0.056820  0.409413  1.120098)  bare sigma:         -27.50
           -27.9382          3.3498         -0.6967
             2.9058        -29.0306         -1.0628
            -0.1295         -0.6221        -25.5291

     Atom  5  Si  pos: (  0.498774  0.441256  0.501124)  bare sigma:         -27.13
           -26.2604          1.8881          0.1430
             2.1767        -26.9217         -0.1818
             0.0782          0.4481        -28.2199

     Atom  6  O   pos: ( -0.288667  0.919424  1.359813)  bare sigma:          36.49
            40.1996         -1.0216          1.8808
            -2.9835         34.5587         -3.7389
             1.2742         -3.4722         34.7093

     Atom  7  O   pos: (  0.165201  0.934776  0.234005)  bare sigma:          53.49
            46.2885         -0.8718          2.4873
            -0.4020         57.9900         -5.3185
             1.5605         -5.1019         56.2003

     Atom  8  O   pos: ( -0.230256  0.593945  1.123472)  bare sigma:          52.29
            50.5824         -6.0181         -0.3450
            -6.4229         58.3797          0.5252
            -0.2375          0.8534         47.9131

     Atom  9  O   pos: (  0.384000  0.637193  0.389524)  bare sigma:          55.70
            52.1620         -9.8000         -0.1526
            -9.9260         62.7470         -2.9787
            -0.1642         -1.5522         52.2043

     Atom 10  O   pos: (  0.422241 -0.000136  0.941527)  bare sigma:          29.93
            29.4433          0.5244         -1.6197
             1.6886         26.9374         -1.9611
             0.0219         -0.5508         33.4186

     Atom 11  O   pos: (  0.958109  0.011165  0.596095)  bare sigma:          32.60
            35.8887         -0.9519         -3.3875
            -0.3332         42.4727         -2.7520
            -6.6867         -6.2231         19.4296

     Atom 12  O   pos: (  0.440973  0.790879  1.079145)  bare sigma:          31.59
            37.4661         -3.6517          6.2247
            -3.9781         24.0454          1.3146
             9.3671          2.1931         33.2512

     Atom 13  O   pos: (  0.025742  0.742789  0.572892)  bare sigma:          32.62
            37.5293         -0.0390          0.3250
            -0.9093         37.4188         -0.0550
             2.4068          1.2504         22.9008

     Atom 14  O   pos: (  0.676443  0.293915  3.402905)  bare sigma:          49.33
            47.6085         -0.1232          1.2469
             0.2563         41.8295         -3.2166
             0.3123         -2.2065         58.5513

     Atom 15  O   pos: ( -0.326958  0.564817  1.586044)  bare sigma:          76.88
            73.2796         -0.4663         -4.0358
            -2.4667         86.1802         -5.0559
            -2.6279         -5.7034         71.1684

     Atom 16  H   pos: ( -0.203237  0.493010  1.537912)  bare sigma:          18.32
            23.8834         -9.1552         -7.6373
            -8.4401         17.2151          2.1620
            -7.9787          2.6898         13.8692

     Atom 17  H   pos: ( -0.327657  0.687530  1.495408)  bare sigma:          16.03
             5.4283         -0.5220         -2.3682
            -1.3754         26.8959        -12.9867
            -1.4301        -14.0011         15.7558

     Atom 18  O   pos: (  0.020598  0.311306  0.228059)  bare sigma:          48.98
            57.4262          1.5681          0.1950
             1.8463         43.6327          1.0811
            -0.4520          0.5238         45.8961

     Atom 19  O   pos: (  0.094575  0.764077  1.432532)  bare sigma:          64.83
            68.5152         10.1117         -0.1179
            11.2600         68.4074          0.6371
            -0.1498         -0.7840         57.5668

     Atom 20  H   pos: (  0.082002  0.609255  1.415689)  bare sigma:          12.08
             2.5288          5.1784          1.4512
             3.7274         33.1722          6.1986
             1.3363          5.4898          0.5496

     Atom 21  H   pos: ( -0.046714  0.819282  1.421286)  bare sigma:          15.28
            29.9093         -9.6515          2.7786
            -8.2407         10.5571          0.1984
             3.1284         -0.1974          5.3656

     Atom 22  O   pos: ( -0.319171  0.998642  0.277434)  bare sigma:          63.69
            64.2307         -3.7957          2.3997
            -1.7025         64.2937          2.4067
             2.3239          2.3869         62.5545

     Atom 23  H   pos: (  0.176711  0.140091  0.253081)  bare sigma:          10.03
            19.0512        -16.5422          1.7887
           -17.3341         14.5079         -2.2089
             1.5562         -2.3312         -3.4550

     Atom 24  H   pos: (  0.420073  0.113824  0.255807)  bare sigma:          17.43
            27.1491          9.1088          0.5769
            10.1821         16.8517          0.6698
             0.0616          0.1559          8.2812

     Atom 25  O   pos: (  0.024631  0.377245  1.354824)  bare sigma:          33.23
            19.8554          2.8588         -5.3938
             2.3819         56.1974          1.7947
            -4.0067          1.7203         23.6293

     Atom 26  O   pos: (  0.622345  0.317665  0.321590)  bare sigma:          54.82
            55.0582         -4.0321         -7.5968
            -4.4211         52.2150          7.5414
            -7.0998          6.8301         57.1882

     Atom 27  O   pos: (  0.805211  0.197595  1.045737)  bare sigma:          33.10
            30.9594          0.0658          0.7311
            -0.0793         35.3586          1.6986
             1.6482          3.1190         32.9734

     Atom 28  O   pos: (  0.339534  0.291733  0.616072)  bare sigma:          30.73
            38.0075         -1.2789          0.2002
            -1.9115         36.8769          2.4101
             2.3047          3.1101         17.3081

     Atom 29  O   pos: (  0.120692  0.474739  0.956761)  bare sigma:          33.77
            37.1165          0.0991         -6.3484
            -2.1536         33.2918         -1.1861
            -4.1850         -2.3564         30.8908

     Atom 30  O   pos: (  0.656943  0.522643  0.674188)  bare sigma:          31.41
            32.1207         -0.7200         -6.2930
            -1.2827         38.1628         -3.6748
            -6.8690         -3.9595         23.9545

     Atom 31  Ca  pos: (  0.154649  0.849545  0.914255)  bare sigma:         101.45
           104.8195         -3.4244          5.0898
            -3.5244        100.3429          3.1247
             4.5074          2.1684         99.1869

     Atom 32  Ca  pos: ( -0.301803  0.895179  0.629630)  bare sigma:         103.90
           103.3304         -3.8039          3.7785
            -3.3378        105.6075         -1.5842
             3.3117         -1.2585        102.7696

     Atom 33  Ca  pos: ( -0.003902  0.387357  0.614621)  bare sigma:         107.05
           106.9176         -3.0474          1.3606
            -3.3969        114.0201          3.7778
             1.4371          3.6259        100.2130

     Atom 34  Ca  pos: (  0.469799  0.363268  0.959157)  bare sigma:         109.12
           115.2905         -3.6771          0.8661
            -3.1998        108.6214         -2.2945
            -0.7298         -2.9041        103.4548

     Atom 35  O   pos: (  0.303260  0.452951  3.422312)  bare sigma:          66.59
            71.0439         -2.0358         -2.3705
            -3.2281         65.8345         -3.2681
            -0.7257         -3.6893         62.8935

     Atom 36  H   pos: (  0.462804  0.330753 -0.036833)  bare sigma:          12.76
            28.6857        -11.8983         -0.9821
           -12.8402          7.8217         -0.3329
            -0.1772         -0.8195          1.7647

     Atom 37  H   pos: (  0.224942  0.359976  0.053880)  bare sigma:          14.69
            20.8037          4.8162        -12.2710
             5.2988          7.9383         -6.1333
           -12.9142         -5.7662         15.3186

     Atom 38  O   pos: (  0.537590  0.082790  3.079429)  bare sigma:          69.46
            67.6986         -2.4797          6.6783
            -1.7496         69.5753          1.6949
             5.8283          3.3604         71.1150

     Atom 39  H   pos: ( -0.031871  0.922772  3.169157)  bare sigma:          15.40
             8.9598         -7.3956          6.9588
            -6.5623         24.1028        -10.8579
             6.4115        -11.0549         13.1246

     Atom 40  H   pos: (  0.577149  0.184483  3.185493)  bare sigma:          15.13
             8.3995          4.8784          7.5787
             4.2146         17.2057         12.2271
             7.4154         13.9832         19.7941

     Atom 41  O   pos: ( -0.428071  0.800187  3.445959)  bare sigma:          71.72
            65.2077          4.8682          4.5907
             5.2578         75.5944          3.3053
             2.4043          2.6996         74.3574

     Atom 42  H   pos: ( -0.354272  0.842417  0.094460)  bare sigma:          12.71
             3.6284          6.6820          6.2619
             6.7118         15.0683         15.4898
             6.8644         16.6943         19.4354

     Atom 43  H   pos: (  0.506355  0.639068  0.028988)  bare sigma:          17.73
            17.4531         10.8448         -2.9610
            10.2378         23.5619         -2.8366
            -3.8464         -3.9386         12.1638

     Atom 44  Ca  pos: (  0.236147  0.125816  2.870801)  bare sigma:         113.80
           112.5452         -2.4339         -0.7288
            -2.7008        116.2602          1.0113
            -1.1994          0.2240        112.6030

     Atom 45  O   pos: ( -0.426594  0.749473  3.021983)  bare sigma:          61.41
            63.3222         -3.3289          1.9571
            -2.8133         64.4976         -3.9198
             1.2766         -2.3241         56.4014

     Atom 46  H   pos: ( -0.305042  0.651968  3.036439)  bare sigma:          10.56
            18.9154        -17.7302          5.2494
           -17.8652         12.8299         -4.7590
             6.1077         -5.2363         -0.0690

     Atom 47  H   pos: ( -0.447165  0.780731  3.168192)  bare sigma:          16.85
             9.2137         -1.9367         -2.4354
            -1.8992         12.1915          4.3798
            -3.4118          5.0414         29.1408

     Atom 48  O   pos: (  0.274707  0.464776  3.006889)  bare sigma:          67.49
            67.1784          5.7217         -0.9854
             6.1747         69.4453          1.1302
             0.8045          2.2276         65.8367

     Atom 49  H   pos: (  0.253192  0.443926  3.155778)  bare sigma:          15.20
             7.5375          1.5381         -1.7302
             1.6499          7.6172         -1.4276
            -2.5166         -2.4338         30.4545

     Atom 50  H   pos: (  0.395843  0.557488  2.998121)  bare sigma:          13.86
            21.8742         16.6967         -1.2865
            16.9010         16.2560         -0.5548
            -0.3343          0.2966          3.4439

     Atom 51  O   pos: (  0.076490  0.770035  3.347743)  bare sigma:          71.09
            68.7665         -4.6448          5.0015
            -3.6366         75.6253          4.5898
             4.9783          2.4128         68.8690

     Atom 52  H   pos: (  0.064316  0.837735  3.481770)  bare sigma:          15.87
             7.2782         -0.3287          1.2861
            -0.8128         14.8565         11.7728
             0.5775         12.6063         25.4714

     Atom 53  H   pos: (  0.191901  0.673874  3.366502)  bare sigma:          14.95
            18.6596        -15.1281          3.6091
           -13.8015         21.9019         -1.8439
             3.8975         -2.5412          4.2933

     Atom 54  O   pos: ( -0.283239  0.866609  2.611365)  bare sigma:          76.90
            79.2424          1.1283          7.2549
             0.8928         73.2846          6.3576
             8.8325          7.4375         78.1822

     Atom 55  H   pos: ( -0.375595  0.770528  2.542040)  bare sigma:          17.03
            18.7677          9.1749         10.7230
            10.7817         15.1274          8.0562
            10.6840          7.1230         17.1851

     Atom 56  H   pos: ( -0.151711  0.800951  2.646255)  bare sigma:          15.85
            28.2924         -5.2280          9.3280
            -7.1202          8.7070         -1.5192
             8.4782         -0.5945         10.5521

     Atom 57  O   pos: ( -0.066503  0.313391  2.782445)  bare sigma:          75.96
            80.4329         -1.4444          5.1664
            -3.6893         70.9179          2.7485
             4.4508          4.5715         76.5227

     Atom 58  H   pos: ( -0.093110  0.390834  2.911256)  bare sigma:          14.42
             6.6850         -2.9407         -3.6083
            -2.2587         11.2135         12.9205
            -2.3929         13.0999         25.3562

     Atom 59  H   pos: ( -0.200642  0.285284  2.724756)  bare sigma:          19.34
            29.0613          3.1386          9.3858
             2.1869         11.9738          1.0059
             7.3597          1.5308         16.9775

     Atom 60  O   pos: (  0.411726  0.664209  2.357672)  bare sigma:          75.09
            70.9320         -1.0952          2.0364
            -1.3781         83.5597         -3.0005
             0.5959         -1.1548         70.7690

     Atom 61  H   pos: (  0.432088  0.793900  2.281993)  bare sigma:          15.99
             6.1205          4.6761         -2.0402
             3.9128         27.9656        -12.1628
            -1.9686        -13.1300         13.8861

     Atom 62  H   pos: (  0.499687  0.559605  2.291087)  bare sigma:          15.77
            13.6899        -13.1486         -4.7603
           -12.6822         23.5166          4.5533
            -5.4641          6.0419         10.1069

     Atom 63  Ca  pos: (  0.971624  0.021292  1.364872)  bare sigma:          98.27
            97.6712          4.8726         -2.8940
             5.5390        108.1403         -2.4025
            -2.5952         -2.6536         88.9876

     Atom 64  O   pos: (  0.465431  0.324467  2.646523)  bare sigma:          75.78
            69.7415          0.3280         -7.5687
            -0.2393         74.9072         -3.3147
            -8.5507         -1.4195         82.7044

     Atom 65  H   pos: (  0.529124  0.298564  2.511131)  bare sigma:          15.19
             9.0893         -2.1310        -12.0497
            -1.2358          6.3575          0.0700
           -12.8186          2.3800         30.1336

     Atom 66  H   pos: (  0.423240  0.466837  2.635473)  bare sigma:          19.62
            12.5768         -4.3116         -2.0829
            -5.1995         28.4143         -2.1246
            -1.6679         -2.7563         17.8677

     Atom 67  O   pos: (  0.041710  0.488237  2.198869)  bare sigma:          81.08
            83.9682          4.2667          2.3465
             4.6257         86.1316          6.5632
             1.5652          6.1105         73.1545

     Atom 68  H   pos: (  0.089806  0.346582  2.174719)  bare sigma:          16.87
             9.3913         -7.1031         -1.0062
            -5.8670         32.7081          6.7077
            -0.6017          5.9474          8.4974

     Atom 69  H   pos: (  0.151582  0.552898  2.279033)  bare sigma:          17.21
            23.9281         10.4317          9.7815
             8.9160         13.6510          5.8397
             9.6333          6.6722         14.0409

     Atom 70  O   pos: ( -0.150480  0.511747  3.133626)  bare sigma:          62.19
            63.3142          0.0839         -2.4545
            -0.4811         63.7304         -3.3664
            -0.3939         -5.2603         59.5125

     Atom 71  H   pos: ( -0.229102  0.439852  3.250148)  bare sigma:          10.14
             6.0899          9.1109        -12.5901
             8.5256          8.8437        -13.7490
           -13.0502        -14.7786         15.4976

     Atom 72  H   pos: ( -0.061867  0.605997  3.213679)  bare sigma:          14.18
            15.2888         10.4625          8.5427
            11.1611         16.9161          9.3037
             9.4161          9.5968         10.3300

     Atom 73  O   pos: (  0.549695  0.028928  2.018525)  bare sigma:          82.32
            76.8621         -2.8797          2.3152
            -2.6857         80.5932         -2.0769
             2.0563         -3.6824         89.4997

     Atom 74  H   pos: ( -0.013904  0.854639  2.040651)  bare sigma:          19.81
            14.3084         -6.5082          1.6286
            -6.4067         29.1545         -4.1434
             1.0163         -2.2344         15.9560

     Atom 75  H   pos: (  0.540320  0.069561  1.872611)  bare sigma:          15.85
             6.0228         -1.5366          3.7419
            -1.5069          7.0372         -8.3988
             4.5399        -10.4449         34.4895

     Atom 76  O   pos: (  0.133769  0.071053  2.143218)  bare sigma:          75.81
            75.5541         -0.4402          0.3820
            -1.4405         70.7286         -0.3701
             0.9389          0.1139         81.1482

     Atom 77  H   pos: (  0.098429  0.050286  1.997430)  bare sigma:          16.46
             8.1739          0.2550          3.7852
             0.4328          4.0494          4.2362
             5.2736          4.1816         37.1422

     Atom 78  H   pos: (  0.283240  0.051797  2.141296)  bare sigma:          17.56
            32.2752         -1.9658         -1.0061
            -2.4134          6.8762          0.2146
            -2.6207          0.4208         13.5288

     Atom 79  O   pos: (  0.657915  0.343351  2.279457)  bare sigma:          76.90
            79.3766          2.0141         -4.6525
             4.5469         75.6140          6.2207
            -2.5997          7.0039         75.7111

     Atom 80  H   pos: (  0.639469  0.231027  2.180360)  bare sigma:          15.73
             7.6963          4.7219          2.9247
             6.0221         20.6095         15.2290
             4.0339         15.7508         18.8805

     Atom 81  H   pos: ( -0.198901  0.408419  2.274044)  bare sigma:          14.28
            31.5278         10.0123         -4.1821
             9.9051          6.0126         -0.2350
            -4.7485         -0.2721          5.2989

     Atom 82  O   pos: (  0.466217  0.188146  1.633860)  bare sigma:          74.54
            69.6564         10.6292          1.7632
             9.9879         77.6977          2.0953
             1.7477          3.6370         76.2713

     Atom 83  H   pos: (  0.430682  0.121743  1.499450)  bare sigma:          13.79
             5.6411          6.7548          6.7117
             6.3556         12.2605         13.2304
             7.4019         14.1473         23.4637

     Atom 84  H   pos: (  0.514217  0.329743  1.608847)  bare sigma:          15.46
             9.4555         12.3662         -1.3496
            13.1371         29.9521         -3.2403
            -1.7181         -4.2608          6.9802

     Atom 85  O   pos: ( -0.506568  0.974378  1.745990)  bare sigma:          74.12
            70.5504          2.5473         -2.1428
             3.8339         71.6141          0.4418
            -0.9795          0.9752         80.1858

     Atom 86  H   pos: (  0.229703  0.098314  1.708562)  bare sigma:          14.75
            23.4745         13.8147         -5.1329
            12.8160         11.5406         -2.9799
            -4.1025         -2.6661          9.2337

     Atom 87  H   pos: ( -0.448337  0.836602  1.744171)  bare sigma:          19.75
            13.9694         -6.4108         -1.6637
            -4.7141         28.7587          2.4680
            -0.8921          2.2529         16.5211

     Atom 88  O   pos: (  0.044948  0.129246  3.188091)  bare sigma:          70.06
            68.8931         -4.6310         -2.6074
            -6.6795         72.9719         -4.0159
            -1.7043         -3.8048         68.3132

     Atom 89  H   pos: ( -0.538234  0.995513  3.315673)  bare sigma:          14.72
             7.3397         -6.8982          3.5223
            -8.0095         20.4432        -13.4406
             4.9157        -13.8875         16.3631

     Atom 90  H   pos: ( -0.084832  0.191266  3.225180)  bare sigma:          18.42
            26.6110         -9.3907         -4.7594
            -8.5149         17.1254          0.7510
            -5.7368          1.7420         11.5291

     Atom 91  O   pos: (  0.100356  0.815174  2.773322)  bare sigma:          80.49
            76.8428         -5.5219          2.3375
            -4.9545         86.7348          3.0560
             2.0807          2.0041         77.9005

     Atom 92  H   pos: (  0.084882  0.924446  2.874798)  bare sigma:          18.78
            11.9073         -2.9372         -2.4163
            -3.6329         23.8966          9.5581
            -3.4037         11.3489         20.5392

     Atom 93  H   pos: (  0.142043  0.695143  2.853196)  bare sigma:          18.35
            12.5701         -6.8618          3.2695
            -6.8272         27.2625         -8.1070
             3.9147        -10.0270         15.2086

     Diamagnetic contribution in ppm:

     Atom  1  Si  pos: ( -0.316046  0.830105  1.126460)  dia sigma:           1.97
             1.9489         -0.0212          0.0080
            -0.0212          1.9982          0.0040
             0.0080          0.0040          1.9623

     Atom  2  Si  pos: (  0.226026  0.825981  0.453832)  dia sigma:           1.93
             1.9173         -0.0268          0.0058
            -0.0268          1.9447          0.0020
             0.0058          0.0020          1.9206

     Atom  3  Si  pos: (  0.794745  0.219438  0.161241)  dia sigma:           1.91
             1.8799         -0.0231         -0.0515
            -0.0231          1.9573          0.0089
            -0.0515          0.0089          1.8948

     Atom  4  Si  pos: ( -0.056820  0.409413  1.120098)  dia sigma:           1.94
             1.9485         -0.0329          0.0018
            -0.0329          1.9623          0.0097
             0.0018          0.0097          1.9174

     Atom  5  Si  pos: (  0.498774  0.441256  0.501124)  dia sigma:           1.95
             1.9410         -0.0307         -0.0053
            -0.0307          1.9579          0.0048
            -0.0053          0.0048          1.9528

     Atom  6  O   pos: ( -0.288667  0.919424  1.359813)  dia sigma:          17.66
            17.5644          0.0167          0.0623
             0.0167         17.6035          0.0742
             0.0623          0.0742         17.8119

     Atom  7  O   pos: (  0.165201  0.934776  0.234005)  dia sigma:          18.22
            17.9195          0.0043          0.1248
             0.0043         18.4228         -0.2351
             0.1248         -0.2351         18.3172

     Atom  8  O   pos: ( -0.230256  0.593945  1.123472)  dia sigma:          18.52
            18.5274         -0.2394          0.0188
            -0.2394         18.7930          0.0200
             0.0188          0.0200         18.2267

     Atom  9  O   pos: (  0.384000  0.637193  0.389524)  dia sigma:          18.26
            18.2492         -0.3324          0.0116
            -0.3324         18.4603         -0.0641
             0.0116         -0.0641         18.0664

     Atom 10  O   pos: (  0.422241 -0.000136  0.941527)  dia sigma:          17.81
            17.7914          0.0856         -0.1445
             0.0856         17.8087         -0.1181
            -0.1445         -0.1181         17.8331

     Atom 11  O   pos: (  0.958109  0.011165  0.596095)  dia sigma:          17.72
            17.6479          0.0488          0.1206
             0.0488         17.7380          0.1267
             0.1206          0.1267         17.7864

     Atom 12  O   pos: (  0.440973  0.790879  1.079145)  dia sigma:          17.78
            17.9479          0.0759         -0.0101
             0.0759         17.6821          0.0685
            -0.0101          0.0685         17.7061

     Atom 13  O   pos: (  0.025742  0.742789  0.572892)  dia sigma:          17.77
            17.8546          0.0198         -0.1470
             0.0198         17.6931         -0.0479
            -0.1470         -0.0479         17.7573

     Atom 14  O   pos: (  0.676443  0.293915  3.402905)  dia sigma:          17.78
            17.7728         -0.0119          0.1310
            -0.0119         17.5588         -0.0630
             0.1310         -0.0630         18.0004

     Atom 15  O   pos: ( -0.326958  0.564817  1.586044)  dia sigma:          17.96
            18.0160         -0.4776         -0.2704
            -0.4776         18.2286         -0.3318
            -0.2704         -0.3318         17.6286

     Atom 16  H   pos: ( -0.203237  0.493010  1.537912)  dia sigma:           1.00
             0.9997          0.0000          0.0000
             0.0000          0.9997          0.0000
             0.0000          0.0000          0.9997

     Atom 17  H   pos: ( -0.327657  0.687530  1.495408)  dia sigma:           0.98
             0.9750          0.0000          0.0000
             0.0000          0.9750          0.0000
             0.0000          0.0000          0.9750

     Atom 18  O   pos: (  0.020598  0.311306  0.228059)  dia sigma:          17.60
            17.8352          0.0219          0.0762
             0.0219         17.4498          0.0444
             0.0762          0.0444         17.5167

     Atom 19  O   pos: (  0.094575  0.764077  1.432532)  dia sigma:          18.20
            18.4409         -0.2769          0.0538
            -0.2769         18.5852          0.0408
             0.0538          0.0408         17.5655

     Atom 20  H   pos: (  0.082002  0.609255  1.415689)  dia sigma:           0.90
             0.8959          0.0000          0.0000
             0.0000          0.8959          0.0000
             0.0000          0.0000          0.8959

     Atom 21  H   pos: ( -0.046714  0.819282  1.421286)  dia sigma:           0.97
             0.9723          0.0000          0.0000
             0.0000          0.9723          0.0000
             0.0000          0.0000          0.9723

     Atom 22  O   pos: ( -0.319171  0.998642  0.277434)  dia sigma:          18.13
            18.7263          0.0874         -0.0078
             0.0874         18.1410         -0.0254
            -0.0078         -0.0254         17.5170

     Atom 23  H   pos: (  0.176711  0.140091  0.253081)  dia sigma:           0.87
             0.8687          0.0000          0.0000
             0.0000          0.8687          0.0000
             0.0000          0.0000          0.8687

     Atom 24  H   pos: (  0.420073  0.113824  0.255807)  dia sigma:           1.02
             1.0221          0.0000          0.0000
             0.0000          1.0221          0.0000
             0.0000          0.0000          1.0221

     Atom 25  O   pos: (  0.024631  0.377245  1.354824)  dia sigma:          17.54
            17.3908          0.0064          0.0432
             0.0064         17.4790          0.0222
             0.0432          0.0222         17.7527

     Atom 26  O   pos: (  0.622345  0.317665  0.321590)  dia sigma:          18.51
            18.5711         -0.1558         -0.2786
            -0.1558         18.3921          0.2457
            -0.2786          0.2457         18.5664

     Atom 27  O   pos: (  0.805211  0.197595  1.045737)  dia sigma:          17.67
            17.6851          0.1633          0.0797
             0.1633         17.7083         -0.0084
             0.0797         -0.0084         17.6246

     Atom 28  O   pos: (  0.339534  0.291733  0.616072)  dia sigma:          17.83
            17.8350          0.0872         -0.1094
             0.0872         17.8615         -0.1227
            -0.1094         -0.1227         17.8051

     Atom 29  O   pos: (  0.120692  0.474739  0.956761)  dia sigma:          17.70
            17.7456          0.0763         -0.1538
             0.0763         17.6302         -0.0861
            -0.1538         -0.0861         17.7174

     Atom 30  O   pos: (  0.656943  0.522643  0.674188)  dia sigma:          17.68
            17.6664          0.0004          0.1197
             0.0004         17.6090          0.0596
             0.1197          0.0596         17.7558

     Atom 31  Ca  pos: (  0.154649  0.849545  0.914255)  dia sigma:          -4.20
            -4.2138          0.0002         -0.0245
             0.0002         -4.1987         -0.0129
            -0.0245         -0.0129         -4.1845

     Atom 32  Ca  pos: ( -0.301803  0.895179  0.629630)  dia sigma:          -4.22
            -4.2152          0.0123         -0.0115
             0.0123         -4.2330          0.0043
            -0.0115          0.0043         -4.2218

     Atom 33  Ca  pos: ( -0.003902  0.387357  0.614621)  dia sigma:          -4.23
            -4.2324          0.0109         -0.0029
             0.0109         -4.2505         -0.0115
            -0.0029         -0.0115         -4.2142

     Atom 34  Ca  pos: (  0.469799  0.363268  0.959157)  dia sigma:          -4.22
            -4.2377         -0.0003         -0.0112
            -0.0003         -4.2170          0.0006
            -0.0112          0.0006         -4.1978

     Atom 35  O   pos: (  0.303260  0.452951  3.422312)  dia sigma:          18.25
            18.6975         -0.2086         -0.3655
            -0.2086         17.9892         -0.2929
            -0.3655         -0.2929         18.0517

     Atom 36  H   pos: (  0.462804  0.330753 -0.036833)  dia sigma:           0.93
             0.9271          0.0000          0.0000
             0.0000          0.9271          0.0000
             0.0000          0.0000          0.9271

     Atom 37  H   pos: (  0.224942  0.359976  0.053880)  dia sigma:           0.95
             0.9548          0.0000          0.0000
             0.0000          0.9548          0.0000
             0.0000          0.0000          0.9548

     Atom 38  O   pos: (  0.537590  0.082790  3.079429)  dia sigma:          18.15
            17.6019         -0.0682          0.2888
            -0.0682         18.7218          0.1046
             0.2888          0.1046         18.1161

     Atom 39  H   pos: ( -0.031871  0.922772  3.169157)  dia sigma:           0.98
             0.9790          0.0000          0.0000
             0.0000          0.9790          0.0000
             0.0000          0.0000          0.9790

     Atom 40  H   pos: (  0.577149  0.184483  3.185493)  dia sigma:           0.97
             0.9688          0.0000          0.0000
             0.0000          0.9688          0.0000
             0.0000          0.0000          0.9688

     Atom 41  O   pos: ( -0.428071  0.800187  3.445959)  dia sigma:          18.15
            17.9469          0.6329          0.0097
             0.6329         18.2866          0.0383
             0.0097          0.0383         18.2127

     Atom 42  H   pos: ( -0.354272  0.842417  0.094460)  dia sigma:           0.94
             0.9364          0.0000          0.0000
             0.0000          0.9364          0.0000
             0.0000          0.0000          0.9364

     Atom 43  H   pos: (  0.506355  0.639068  0.028988)  dia sigma:           1.02
             1.0185          0.0000          0.0000
             0.0000          1.0185          0.0000
             0.0000          0.0000          1.0185

     Atom 44  Ca  pos: (  0.236147  0.125816  2.870801)  dia sigma:          -4.26
            -4.2487          0.0030          0.0075
             0.0030         -4.2752         -0.0007
             0.0075         -0.0007         -4.2604

     Atom 45  O   pos: ( -0.426594  0.749473  3.021983)  dia sigma:          18.06
            17.9727         -0.3696         -0.1711
            -0.3696         17.8440          0.2252
            -0.1711          0.2252         18.3723

     Atom 46  H   pos: ( -0.305042  0.651968  3.036439)  dia sigma:           0.91
             0.9126          0.0000          0.0000
             0.0000          0.9126          0.0000
             0.0000          0.0000          0.9126

     Atom 47  H   pos: ( -0.447165  0.780731  3.168192)  dia sigma:           1.00
             1.0049          0.0000          0.0000
             0.0000          1.0049          0.0000
             0.0000          0.0000          1.0049

     Atom 48  O   pos: (  0.274707  0.464776  3.006889)  dia sigma:          18.17
            18.1117          0.4657         -0.2183
             0.4657         17.9031         -0.1912
            -0.2183         -0.1912         18.4846

     Atom 49  H   pos: (  0.253192  0.443926  3.155778)  dia sigma:           0.97
             0.9742          0.0000          0.0000
             0.0000          0.9742          0.0000
             0.0000          0.0000          0.9742

     Atom 50  H   pos: (  0.395843  0.557488  2.998121)  dia sigma:           0.96
             0.9613          0.0000          0.0000
             0.0000          0.9613          0.0000
             0.0000          0.0000          0.9613

     Atom 51  O   pos: (  0.076490  0.770035  3.347743)  dia sigma:          18.27
            18.2029         -0.5625          0.0392
            -0.5625         18.1566          0.3798
             0.0392          0.3798         18.4490

     Atom 52  H   pos: (  0.064316  0.837735  3.481770)  dia sigma:           0.98
             0.9837          0.0000          0.0000
             0.0000          0.9837          0.0000
             0.0000          0.0000          0.9837

     Atom 53  H   pos: (  0.191901  0.673874  3.366502)  dia sigma:           0.98
             0.9804          0.0000          0.0000
             0.0000          0.9804          0.0000
             0.0000          0.0000          0.9804

     Atom 54  O   pos: ( -0.283239  0.866609  2.611365)  dia sigma:          18.19
            18.6665         -0.0146          0.4987
            -0.0146         18.1747          0.2890
             0.4987          0.2890         17.7402

     Atom 55  H   pos: ( -0.375595  0.770528  2.542040)  dia sigma:           1.00
             1.0006          0.0000          0.0000
             0.0000          1.0006          0.0000
             0.0000          0.0000          1.0006

     Atom 56  H   pos: ( -0.151711  0.800951  2.646255)  dia sigma:           0.98
             0.9764          0.0000          0.0000
             0.0000          0.9764          0.0000
             0.0000          0.0000          0.9764

     Atom 57  O   pos: ( -0.066503  0.313391  2.782445)  dia sigma:          18.14
            18.4209          0.0827          0.3037
             0.0827         17.7129          0.5553
             0.3037          0.5553         18.2880

     Atom 58  H   pos: ( -0.093110  0.390834  2.911256)  dia sigma:           0.96
             0.9577          0.0000          0.0000
             0.0000          0.9577          0.0000
             0.0000          0.0000          0.9577

     Atom 59  H   pos: ( -0.200642  0.285284  2.724756)  dia sigma:           1.04
             1.0383          0.0000          0.0000
             0.0000          1.0383          0.0000
             0.0000          0.0000          1.0383

     Atom 60  O   pos: (  0.411726  0.664209  2.357672)  dia sigma:          17.96
            17.6516         -0.2782         -0.2767
            -0.2782         18.4957         -0.1201
            -0.2767         -0.1201         17.7381

     Atom 61  H   pos: (  0.432088  0.793900  2.281993)  dia sigma:           0.98
             0.9802          0.0000          0.0000
             0.0000          0.9802          0.0000
             0.0000          0.0000          0.9802

     Atom 62  H   pos: (  0.499687  0.559605  2.291087)  dia sigma:           0.98
             0.9767          0.0000          0.0000
             0.0000          0.9767          0.0000
             0.0000          0.0000          0.9767

     Atom 63  Ca  pos: (  0.971624  0.021292  1.364872)  dia sigma:          -4.19
            -4.1859         -0.0168         -0.0009
            -0.0168         -4.2072         -0.0046
            -0.0009         -0.0046         -4.1670

     Atom 64  O   pos: (  0.465431  0.324467  2.646523)  dia sigma:          18.08
            17.6171         -0.4282         -0.3902
            -0.4282         18.4861          0.1158
            -0.3902          0.1158         18.1217

     Atom 65  H   pos: (  0.529124  0.298564  2.511131)  dia sigma:           0.97
             0.9720          0.0000          0.0000
             0.0000          0.9720          0.0000
             0.0000          0.0000          0.9720

     Atom 66  H   pos: (  0.423240  0.466837  2.635473)  dia sigma:           1.04
             1.0420          0.0000          0.0000
             0.0000          1.0420          0.0000
             0.0000          0.0000          1.0420

     Atom 67  O   pos: (  0.041710  0.488237  2.198869)  dia sigma:          17.99
            17.9817          0.0389          0.3400
             0.0389         18.4139          0.4490
             0.3400          0.4490         17.5710

     Atom 68  H   pos: (  0.089806  0.346582  2.174719)  dia sigma:           0.99
             0.9875          0.0000          0.0000
             0.0000          0.9875          0.0000
             0.0000          0.0000          0.9875

     Atom 69  H   pos: (  0.151582  0.552898  2.279033)  dia sigma:           1.00
             0.9983          0.0000          0.0000
             0.0000          0.9983          0.0000
             0.0000          0.0000          0.9983

     Atom 70  O   pos: ( -0.150480  0.511747  3.133626)  dia sigma:          18.19
            18.1443          0.5501          0.0287
             0.5501         18.1384         -0.0002
             0.0287         -0.0002         18.2970

     Atom 71  H   pos: ( -0.229102  0.439852  3.250148)  dia sigma:           0.89
             0.8898          0.0000          0.0000
             0.0000          0.8898          0.0000
             0.0000          0.0000          0.8898

     Atom 72  H   pos: ( -0.061867  0.605997  3.213679)  dia sigma:           0.97
             0.9703          0.0000          0.0000
             0.0000          0.9703          0.0000
             0.0000          0.0000          0.9703

     Atom 73  O   pos: (  0.549695  0.028928  2.018525)  dia sigma:          18.06
            17.4279         -0.4068          0.0611
            -0.4068         18.4680         -0.2802
             0.0611         -0.2802         18.2953

     Atom 74  H   pos: ( -0.013904  0.854639  2.040651)  dia sigma:           1.03
             1.0342          0.0000          0.0000
             0.0000          1.0342          0.0000
             0.0000          0.0000          1.0342

     Atom 75  H   pos: (  0.540320  0.069561  1.872611)  dia sigma:           0.97
             0.9678          0.0000          0.0000
             0.0000          0.9678          0.0000
             0.0000          0.0000          0.9678

     Atom 76  O   pos: (  0.133769  0.071053  2.143218)  dia sigma:          17.93
            18.3487         -0.0819          0.3029
            -0.0819         17.3121          0.1094
             0.3029          0.1094         18.1311

     Atom 77  H   pos: (  0.098429  0.050286  1.997430)  dia sigma:           0.99
             0.9919          0.0000          0.0000
             0.0000          0.9919          0.0000
             0.0000          0.0000          0.9919

     Atom 78  H   pos: (  0.283240  0.051797  2.141296)  dia sigma:           1.00
             1.0023          0.0000          0.0000
             0.0000          1.0023          0.0000
             0.0000          0.0000          1.0023

     Atom 79  O   pos: (  0.657915  0.343351  2.279457)  dia sigma:          18.17
            18.3823          0.3873         -0.0160
             0.3873         18.1851          0.4838
            -0.0160          0.4838         17.9528

     Atom 80  H   pos: (  0.639469  0.231027  2.180360)  dia sigma:           0.98
             0.9833          0.0000          0.0000
             0.0000          0.9833          0.0000
             0.0000          0.0000          0.9833

     Atom 81  H   pos: ( -0.198901  0.408419  2.274044)  dia sigma:           0.95
             0.9496          0.0000          0.0000
             0.0000          0.9496          0.0000
             0.0000          0.0000          0.9496

     Atom 82  O   pos: (  0.466217  0.188146  1.633860)  dia sigma:          18.13
            17.6260          0.3959          0.0973
             0.3959         18.4975          0.1645
             0.0973          0.1645         18.2714

     Atom 83  H   pos: (  0.430682  0.121743  1.499450)  dia sigma:           0.93
             0.9317          0.0000          0.0000
             0.0000          0.9317          0.0000
             0.0000          0.0000          0.9317

     Atom 84  H   pos: (  0.514217  0.329743  1.608847)  dia sigma:           0.97
             0.9670          0.0000          0.0000
             0.0000          0.9670          0.0000
             0.0000          0.0000          0.9670

     Atom 85  O   pos: ( -0.506568  0.974378  1.745990)  dia sigma:          17.98
            17.9918          0.0724         -0.0704
             0.0724         18.6392         -0.0660
            -0.0704         -0.0660         17.3054

     Atom 86  H   pos: (  0.229703  0.098314  1.708562)  dia sigma:           0.95
             0.9506          0.0000          0.0000
             0.0000          0.9506          0.0000
             0.0000          0.0000          0.9506

     Atom 87  H   pos: ( -0.448337  0.836602  1.744171)  dia sigma:           1.03
             1.0284          0.0000          0.0000
             0.0000          1.0284          0.0000
             0.0000          0.0000          1.0284

     Atom 88  O   pos: (  0.044948  0.129246  3.188091)  dia sigma:          18.24
            18.4408         -0.5824         -0.1243
            -0.5824         18.0945         -0.3933
            -0.1243         -0.3933         18.1708

     Atom 89  H   pos: ( -0.538234  0.995513  3.315673)  dia sigma:           0.98
             0.9791          0.0000          0.0000
             0.0000          0.9791          0.0000
             0.0000          0.0000          0.9791

     Atom 90  H   pos: ( -0.084832  0.191266  3.225180)  dia sigma:           1.03
             1.0345          0.0000          0.0000
             0.0000          1.0345          0.0000
             0.0000          0.0000          1.0345

     Atom 91  O   pos: (  0.100356  0.815174  2.773322)  dia sigma:          17.93
            17.2637         -0.3439          0.1502
            -0.3439         18.5513          0.0987
             0.1502          0.0987         17.9725

     Atom 92  H   pos: (  0.084882  0.924446  2.874798)  dia sigma:           1.02
             1.0235          0.0000          0.0000
             0.0000          1.0235          0.0000
             0.0000          0.0000          1.0235

     Atom 93  H   pos: (  0.142043  0.695143  2.853196)  dia sigma:           1.02
             1.0153          0.0000          0.0000
             0.0000          1.0153          0.0000
             0.0000          0.0000          1.0153

     Paramagnetic contribution in ppm:

     Atom  1  Si  pos: ( -0.316046  0.830105  1.126460)  para sigma:        -402.98
          -391.1063         17.8680         -1.6973
            19.4301       -422.4198         -6.6006
            -0.9967        -11.4903       -395.4128

     Atom  2  Si  pos: (  0.226026  0.825981  0.453832)  para sigma:        -405.17
          -394.5134         22.1814         -5.1367
            18.5205       -413.9046          1.7879
             0.4688         -2.5492       -407.1040

     Atom  3  Si  pos: (  0.794745  0.219438  0.161241)  para sigma:        -400.26
          -374.6550         20.6972         43.3249
            17.3351       -436.4187          0.6398
            39.4529         -6.7337       -389.7019

     Atom  4  Si  pos: ( -0.056820  0.409413  1.120098)  para sigma:        -409.70
          -410.6007         27.2931         -3.4128
            24.3706       -433.5341         -2.3427
            -3.7300          0.7355       -384.9546

     Atom  5  Si  pos: (  0.498774  0.441256  0.501124)  para sigma:        -395.75
          -388.0161         22.4479          7.4283
            25.9516       -398.7920         -7.4956
             4.9230          2.3846       -400.4492

     Atom  6  O   pos: ( -0.288667  0.919424  1.359813)  para sigma:         -92.55
           -86.2862         -0.8729          3.9188
            -5.1653        -96.2592         -7.5926
             1.3740         -5.8761        -95.0916

     Atom  7  O   pos: (  0.165201  0.934776  0.234005)  para sigma:         -62.15
           -80.0719         -1.5173          5.8132
             0.2350        -51.9225        -14.9979
             4.3157        -14.4725        -54.4690

     Atom  8  O   pos: ( -0.230256  0.593945  1.123472)  para sigma:         -65.78
           -70.0056        -15.6745         -0.9941
           -16.2475        -49.9954          0.2221
            -1.5032          1.4123        -77.3425

     Atom  9  O   pos: (  0.384000  0.637193  0.389524)  para sigma:         -56.38
           -63.2765        -25.4565          0.6144
           -25.2061        -40.7831         -7.4118
             1.1295         -4.2311        -65.0813

     Atom 10  O   pos: (  0.422241 -0.000136  0.941527)  para sigma:        -110.05
          -112.4474          2.2661         -5.2978
             4.8247       -118.3138         -5.4500
            -2.5611         -1.5062        -99.3948

     Atom 11  O   pos: (  0.958109  0.011165  0.596095)  para sigma:        -103.67
           -98.3755         -0.8258         -4.7225
             0.6126        -82.7015         -2.4413
           -12.1057        -10.1589       -129.9472

     Atom 12  O   pos: (  0.440973  0.790879  1.079145)  para sigma:        -104.90
           -89.4070         -6.5127         13.5123
            -7.5498       -124.4601          1.2076
            21.2341          3.9418       -100.8427

     Atom 13  O   pos: (  0.025742  0.742789  0.572892)  para sigma:        -104.75
           -94.4371          1.6304         -1.8428
            -0.4443        -97.8193          0.0191
             3.9303          2.8538       -122.0032

     Atom 14  O   pos: (  0.676443  0.293915  3.402905)  para sigma:         -64.96
           -73.0727          1.2980          5.9535
             1.8629        -83.0894         -8.5972
             5.5358         -6.5723        -38.7136

     Atom 15  O   pos: ( -0.326958  0.564817  1.586044)  para sigma:          -6.88
           -11.5551         -5.7801         -8.3543
           -10.6592         13.3409        -13.2563
            -5.3057        -14.8768        -22.4227

     Atom 16  H   pos: ( -0.203237  0.493010  1.537912)  para sigma:           0.00
             0.0000          0.0000          0.0000
             0.0000          0.0000          0.0000
             0.0000          0.0000          0.0000

     Atom 17  H   pos: ( -0.327657  0.687530  1.495408)  para sigma:           0.00
             0.0000          0.0000          0.0000
             0.0000          0.0000          0.0000
             0.0000          0.0000          0.0000

     Atom 18  O   pos: (  0.020598  0.311306  0.228059)  para sigma:         -64.30
           -44.2596          5.6702          2.8206
             7.0549        -77.6452          3.6602
             1.4113          2.4766        -70.9826

     Atom 19  O   pos: (  0.094575  0.764077  1.432532)  para sigma:         -38.45
           -32.4969         18.9956         -0.1954
            21.0920        -26.7592         -0.1509
            -0.4592         -2.8254        -56.0809

     Atom 20  H   pos: (  0.082002  0.609255  1.415689)  para sigma:           0.00
             0.0000          0.0000          0.0000
             0.0000          0.0000          0.0000
             0.0000          0.0000          0.0000

     Atom 21  H   pos: ( -0.046714  0.819282  1.421286)  para sigma:           0.00
             0.0000          0.0000          0.0000
             0.0000          0.0000          0.0000
             0.0000          0.0000          0.0000

     Atom 22  O   pos: ( -0.319171  0.998642  0.277434)  para sigma:         -40.26
           -37.5012        -10.2136          4.4831
            -6.0388        -39.3301          3.3257
             5.1201          3.8890        -43.9577

     Atom 23  H   pos: (  0.176711  0.140091  0.253081)  para sigma:           0.00
             0.0000          0.0000          0.0000
             0.0000          0.0000          0.0000
             0.0000          0.0000          0.0000

     Atom 24  H   pos: (  0.420073  0.113824  0.255807)  para sigma:           0.00
             0.0000          0.0000          0.0000
             0.0000          0.0000          0.0000
             0.0000          0.0000          0.0000

     Atom 25  O   pos: (  0.024631  0.377245  1.354824)  para sigma:         -99.00
          -127.7069          7.0541         -9.3132
             6.6855        -53.7842          2.3675
            -6.9241          1.8522       -115.4969

     Atom 26  O   pos: (  0.622345  0.317665  0.321590)  para sigma:         -58.83
           -60.9051         -9.7960        -19.9483
           -11.1802        -65.3951         18.6893
           -19.2183         16.8351        -50.2007

     Atom 27  O   pos: (  0.805211  0.197595  1.045737)  para sigma:         -99.97
          -106.6983          3.5698          1.2409
             3.1461        -94.5491          5.0156
             3.0409          8.9983        -98.6715

     Atom 28  O   pos: (  0.339534  0.291733  0.616072)  para sigma:        -108.94
           -92.9698         -0.2951         -2.5295
            -1.9630        -96.0386          1.8547
             3.1441          4.6193       -137.8018

     Atom 29  O   pos: (  0.120692  0.474739  0.956761)  para sigma:         -99.27
           -92.1684          1.6145        -15.8560
            -3.7531       -102.4026         -3.4855
           -10.9297         -6.9271       -103.2262

     Atom 30  O   pos: (  0.656943  0.522643  0.674188)  para sigma:        -106.05
          -105.8624         -0.6943        -11.0061
            -1.8023        -93.3156         -6.3328
           -13.0843         -7.1728       -118.9663

     Atom 31  Ca  pos: (  0.154649  0.849545  0.914255)  para sigma:        -498.57
          -490.7514        -22.7401          8.7445
           -24.0611       -506.5046          6.8643
             7.5411          3.1772       -498.4463

     Atom 32  Ca  pos: ( -0.301803  0.895179  0.629630)  para sigma:        -487.56
          -493.5809         -9.0051         11.0746
            -6.4026       -490.2803         -3.4569
             8.2238         -1.8631       -478.8261

     Atom 33  Ca  pos: ( -0.003902  0.387357  0.614621)  para sigma:        -466.69
          -471.8258         -8.5802          4.6643
           -10.4139       -443.3995          7.9971
             5.0548          7.0668       -484.8366

     Atom 34  Ca  pos: (  0.469799  0.363268  0.959157)  para sigma:        -446.70
          -430.0676        -20.3453         -7.0102
           -18.2012       -451.0642        -12.9990
           -14.8304        -14.8720       -458.9740

     Atom 35  O   pos: (  0.303260  0.452951  3.422312)  para sigma:         -32.36
           -19.9078         -5.6202         -8.5633
            -8.1444        -37.4783         -7.2110
            -4.9427         -8.2597        -39.7032

     Atom 36  H   pos: (  0.462804  0.330753 -0.036833)  para sigma:           0.00
             0.0000          0.0000          0.0000
             0.0000          0.0000          0.0000
             0.0000          0.0000          0.0000

     Atom 37  H   pos: (  0.224942  0.359976  0.053880)  para sigma:           0.00
             0.0000          0.0000          0.0000
             0.0000          0.0000          0.0000
             0.0000          0.0000          0.0000

     Atom 38  O   pos: (  0.537590  0.082790  3.079429)  para sigma:         -26.85
           -36.4806         -6.0349         14.9762
            -4.1595        -23.4331          3.4469
            13.3801          6.0560        -20.6476

     Atom 39  H   pos: ( -0.031871  0.922772  3.169157)  para sigma:           0.00
             0.0000          0.0000          0.0000
             0.0000          0.0000          0.0000
             0.0000          0.0000          0.0000

     Atom 40  H   pos: (  0.577149  0.184483  3.185493)  para sigma:           0.00
             0.0000          0.0000          0.0000
             0.0000          0.0000          0.0000
             0.0000          0.0000          0.0000

     Atom 41  O   pos: ( -0.428071  0.800187  3.445959)  para sigma:         -20.97
           -35.4895         14.6271         11.2107
            16.1396        -13.6973          9.3948
             7.1236          7.6814        -13.7220

     Atom 42  H   pos: ( -0.354272  0.842417  0.094460)  para sigma:           0.00
             0.0000          0.0000          0.0000
             0.0000          0.0000          0.0000
             0.0000          0.0000          0.0000

     Atom 43  H   pos: (  0.506355  0.639068  0.028988)  para sigma:           0.00
             0.0000          0.0000          0.0000
             0.0000          0.0000          0.0000
             0.0000          0.0000          0.0000

     Atom 44  Ca  pos: (  0.236147  0.125816  2.870801)  para sigma:        -452.94
          -452.5498        -14.1070          1.7176
           -13.3674       -448.0760          7.4507
             1.0457          4.4631       -458.1856

     Atom 45  O   pos: ( -0.426594  0.749473  3.021983)  para sigma:         -46.77
           -42.5679        -11.8864          5.1173
           -11.1937        -43.5964         -7.4601
             3.0957         -3.9906        -54.1406

     Atom 46  H   pos: ( -0.305042  0.651968  3.036439)  para sigma:           0.00
             0.0000          0.0000          0.0000
             0.0000          0.0000          0.0000
             0.0000          0.0000          0.0000

     Atom 47  H   pos: ( -0.447165  0.780731  3.168192)  para sigma:           0.00
             0.0000          0.0000          0.0000
             0.0000          0.0000          0.0000
             0.0000          0.0000          0.0000

     Atom 48  O   pos: (  0.274707  0.464776  3.006889)  para sigma:         -32.02
           -33.2505         15.5745         -3.4872
            16.2981        -30.2627         -0.4326
             0.9926          2.1396        -32.5582

     Atom 49  H   pos: (  0.253192  0.443926  3.155778)  para sigma:           0.00
             0.0000          0.0000          0.0000
             0.0000          0.0000          0.0000
             0.0000          0.0000          0.0000

     Atom 50  H   pos: (  0.395843  0.557488  2.998121)  para sigma:           0.00
             0.0000          0.0000          0.0000
             0.0000          0.0000          0.0000
             0.0000          0.0000          0.0000

     Atom 51  O   pos: (  0.076490  0.770035  3.347743)  para sigma:         -23.47
           -29.5533        -12.8341          7.8705
           -11.6935        -17.4936         12.0746
             8.2782          7.1808        -23.3592

     Atom 52  H   pos: (  0.064316  0.837735  3.481770)  para sigma:           0.00
             0.0000          0.0000          0.0000
             0.0000          0.0000          0.0000
             0.0000          0.0000          0.0000

     Atom 53  H   pos: (  0.191901  0.673874  3.366502)  para sigma:           0.00
             0.0000          0.0000          0.0000
             0.0000          0.0000          0.0000
             0.0000          0.0000          0.0000

     Atom 54  O   pos: ( -0.283239  0.866609  2.611365)  para sigma:          -7.61
             5.2635          0.4680         18.2929
             0.1340        -15.6540         14.3281
            22.9742         16.8967        -12.4483

     Atom 55  H   pos: ( -0.375595  0.770528  2.542040)  para sigma:           0.00
             0.0000          0.0000          0.0000
             0.0000          0.0000          0.0000
             0.0000          0.0000          0.0000

     Atom 56  H   pos: ( -0.151711  0.800951  2.646255)  para sigma:           0.00
             0.0000          0.0000          0.0000
             0.0000          0.0000          0.0000
             0.0000          0.0000          0.0000

     Atom 57  O   pos: ( -0.066503  0.313391  2.782445)  para sigma:          -9.71
            -1.1781         -2.4715         10.5294
            -7.7276        -21.6583         11.0401
             9.8479         14.6418         -6.3081

     Atom 58  H   pos: ( -0.093110  0.390834  2.911256)  para sigma:           0.00
             0.0000          0.0000          0.0000
             0.0000          0.0000          0.0000
             0.0000          0.0000          0.0000

     Atom 59  H   pos: ( -0.200642  0.285284  2.724756)  para sigma:           0.00
             0.0000          0.0000          0.0000
             0.0000          0.0000          0.0000
             0.0000          0.0000          0.0000

     Atom 60  O   pos: (  0.411726  0.664209  2.357672)  para sigma:         -11.19
           -21.5667         -7.6192          0.6092
            -7.0561         14.2614         -6.1323
            -2.4874         -1.4283        -26.2771

     Atom 61  H   pos: (  0.432088  0.793900  2.281993)  para sigma:           0.00
             0.0000          0.0000          0.0000
             0.0000          0.0000          0.0000
             0.0000          0.0000          0.0000

     Atom 62  H   pos: (  0.499687  0.559605  2.291087)  para sigma:           0.00
             0.0000          0.0000          0.0000
             0.0000          0.0000          0.0000
             0.0000          0.0000          0.0000

     Atom 63  Ca  pos: (  0.971624  0.021292  1.364872)  para sigma:        -504.02
          -506.9761         24.5313        -18.8849
            25.3674       -455.4532        -17.8866
           -17.9860        -17.7996       -549.6289

     Atom 64  O   pos: (  0.465431  0.324467  2.646523)  para sigma:          -9.64
           -23.3189         -2.2728        -18.3540
            -3.5594         -9.5723         -3.4603
           -20.0187         -0.2973          3.9598

     Atom 65  H   pos: (  0.529124  0.298564  2.511131)  para sigma:           0.00
             0.0000          0.0000          0.0000
             0.0000          0.0000          0.0000
             0.0000          0.0000          0.0000

     Atom 66  H   pos: (  0.423240  0.466837  2.635473)  para sigma:           0.00
             0.0000          0.0000          0.0000
             0.0000          0.0000          0.0000
             0.0000          0.0000          0.0000

     Atom 67  O   pos: (  0.041710  0.488237  2.198869)  para sigma:           3.28
             7.4840          9.0558          8.4346
            10.0688         20.6209         18.5254
             6.7225         17.6578        -18.2793

     Atom 68  H   pos: (  0.089806  0.346582  2.174719)  para sigma:           0.00
             0.0000          0.0000          0.0000
             0.0000          0.0000          0.0000
             0.0000          0.0000          0.0000

     Atom 69  H   pos: (  0.151582  0.552898  2.279033)  para sigma:           0.00
             0.0000          0.0000          0.0000
             0.0000          0.0000          0.0000
             0.0000          0.0000          0.0000

     Atom 70  O   pos: ( -0.150480  0.511747  3.133626)  para sigma:         -44.73
           -44.0780          6.2052         -4.2659
             4.4907        -44.3743         -7.2667
            -0.4400        -10.9064        -45.7416

     Atom 71  H   pos: ( -0.229102  0.439852  3.250148)  para sigma:           0.00
             0.0000          0.0000          0.0000
             0.0000          0.0000          0.0000
             0.0000          0.0000          0.0000

     Atom 72  H   pos: ( -0.061867  0.605997  3.213679)  para sigma:           0.00
             0.0000          0.0000          0.0000
             0.0000          0.0000          0.0000
             0.0000          0.0000          0.0000

     Atom 73  O   pos: (  0.549695  0.028928  2.018525)  para sigma:           6.67
           -10.3539         -9.3455          4.3134
            -8.8695          9.3096         -8.6066
             4.4103        -12.8849         21.0561

     Atom 74  H   pos: ( -0.013904  0.854639  2.040651)  para sigma:           0.00
             0.0000          0.0000          0.0000
             0.0000          0.0000          0.0000
             0.0000          0.0000          0.0000

     Atom 75  H   pos: (  0.540320  0.069561  1.872611)  para sigma:           0.00
             0.0000          0.0000          0.0000
             0.0000          0.0000          0.0000
             0.0000          0.0000          0.0000

     Atom 76  O   pos: (  0.133769  0.071053  2.143218)  para sigma:         -10.19
            -4.3323         -1.6699          4.0318
            -3.5435        -25.8308          0.7664
             5.6192          2.0045         -0.4025

     Atom 77  H   pos: (  0.098429  0.050286  1.997430)  para sigma:           0.00
             0.0000          0.0000          0.0000
             0.0000          0.0000          0.0000
             0.0000          0.0000          0.0000

     Atom 78  H   pos: (  0.283240  0.051797  2.141296)  para sigma:           0.00
             0.0000          0.0000          0.0000
             0.0000          0.0000          0.0000
             0.0000          0.0000          0.0000

     Atom 79  O   pos: (  0.657915  0.343351  2.279457)  para sigma:          -7.74
            -0.0291          9.1031         -7.1709
            14.3781         -6.7556         15.2731
            -2.8225         16.2202        -16.4325

     Atom 80  H   pos: (  0.639469  0.231027  2.180360)  para sigma:           0.00
             0.0000          0.0000          0.0000
             0.0000          0.0000          0.0000
             0.0000          0.0000          0.0000

     Atom 81  H   pos: ( -0.198901  0.408419  2.274044)  para sigma:           0.00
             0.0000          0.0000          0.0000
             0.0000          0.0000          0.0000
             0.0000          0.0000          0.0000

     Atom 82  O   pos: (  0.466217  0.188146  1.633860)  para sigma:         -13.50
           -26.6480         22.3830          4.8028
            21.1501         -0.5255          7.9107
             4.4455         11.8153        -13.3313

     Atom 83  H   pos: (  0.430682  0.121743  1.499450)  para sigma:           0.00
             0.0000          0.0000          0.0000
             0.0000          0.0000          0.0000
             0.0000          0.0000          0.0000

     Atom 84  H   pos: (  0.514217  0.329743  1.608847)  para sigma:           0.00
             0.0000          0.0000          0.0000
             0.0000          0.0000          0.0000
             0.0000          0.0000          0.0000

     Atom 85  O   pos: ( -0.506568  0.974378  1.745990)  para sigma:         -15.01
           -19.6810          7.7222         -4.5241
             9.9377         -9.9628         -0.8379
            -3.8000          0.2873        -15.3826

     Atom 86  H   pos: (  0.229703  0.098314  1.708562)  para sigma:           0.00
             0.0000          0.0000          0.0000
             0.0000          0.0000          0.0000
             0.0000          0.0000          0.0000

     Atom 87  H   pos: ( -0.448337  0.836602  1.744171)  para sigma:           0.00
             0.0000          0.0000          0.0000
             0.0000          0.0000          0.0000
             0.0000          0.0000          0.0000

     Atom 88  O   pos: (  0.044948  0.129246  3.188091)  para sigma:         -25.23
           -27.4395        -12.5024         -3.4177
           -17.3337        -21.6876        -11.4117
            -1.3432        -11.1259        -26.5747

     Atom 89  H   pos: ( -0.538234  0.995513  3.315673)  para sigma:           0.00
             0.0000          0.0000          0.0000
             0.0000          0.0000          0.0000
             0.0000          0.0000          0.0000

     Atom 90  H   pos: ( -0.084832  0.191266  3.225180)  para sigma:           0.00
             0.0000          0.0000          0.0000
             0.0000          0.0000          0.0000
             0.0000          0.0000          0.0000

     Atom 91  O   pos: (  0.100356  0.815174  2.773322)  para sigma:           2.80
           -12.4158        -14.0989          5.3474
           -12.6411         23.1487          7.5908
             4.7903          5.2365         -2.3255

     Atom 92  H   pos: (  0.084882  0.924446  2.874798)  para sigma:           0.00
             0.0000          0.0000          0.0000
             0.0000          0.0000          0.0000
             0.0000          0.0000          0.0000

     Atom 93  H   pos: (  0.142043  0.695143  2.853196)  para sigma:           0.00
             0.0000          0.0000          0.0000
             0.0000          0.0000          0.0000
             0.0000          0.0000          0.0000

     Paramagnetic US occ-occ contribution in ppm:

     Atom  1  Si  pos: ( -0.316046  0.830105  1.126460)  para_oo sigma:          -6.11
            -5.9127          0.3092         -0.0614
             0.3621         -6.2900         -0.2862
            -0.0725         -0.3220         -6.1263

     Atom  2  Si  pos: (  0.226026  0.825981  0.453832)  para_oo sigma:          -5.96
            -5.5284          0.3276         -0.1733
             0.3946         -6.4134          0.1968
            -0.1933          0.1320         -5.9284

     Atom  3  Si  pos: (  0.794745  0.219438  0.161241)  para_oo sigma:          -6.11
            -5.5314          0.2983          0.6047
             0.3479         -6.8813          0.1720
             0.5563          0.1189         -5.9216

     Atom  4  Si  pos: ( -0.056820  0.409413  1.120098)  para_oo sigma:          -5.93
            -5.7926          0.2990         -0.1635
             0.3069         -6.3495         -0.0036
            -0.2240         -0.0271         -5.6372

     Atom  5  Si  pos: (  0.498774  0.441256  0.501124)  para_oo sigma:          -6.26
            -6.3463          0.3122         -0.0798
             0.3075         -6.3107         -0.0708
            -0.0737         -0.0652         -6.1099

     Atom  6  O   pos: ( -0.288667  0.919424  1.359813)  para_oo sigma:          -2.69
            -4.1683          0.2380          0.4942
             0.3190         -3.1146          0.9009
             0.6847          0.8884         -0.7811

     Atom  7  O   pos: (  0.165201  0.934776  0.234005)  para_oo sigma:          -3.96
            -4.9404         -0.2838          0.1428
            -0.2903         -3.3359         -1.1880
             0.1838         -1.2432         -3.6020

     Atom  8  O   pos: ( -0.230256  0.593945  1.123472)  para_oo sigma:          -3.71
            -4.0730         -1.8314         -0.1072
            -1.7918         -2.2385         -0.0047
            -0.1093         -0.0238         -4.8325

     Atom  9  O   pos: (  0.384000  0.637193  0.389524)  para_oo sigma:          -3.96
            -4.0736         -1.6354          0.1376
            -1.6387         -2.9474         -0.3391
             0.1725         -0.3140         -4.8645

     Atom 10  O   pos: (  0.422241 -0.000136  0.941527)  para_oo sigma:          -1.30
            -1.5388          1.0827         -1.3201
             1.0378         -1.4726         -1.5610
            -1.3047         -1.5750         -0.8918

     Atom 11  O   pos: (  0.958109  0.011165  0.596095)  para_oo sigma:          -1.50
            -2.0130          1.0464          1.2894
             0.9984         -1.4609          1.3751
             1.3479          1.4651         -1.0200

     Atom 12  O   pos: (  0.440973  0.790879  1.079145)  para_oo sigma:          -1.68
             0.3189          0.6234          0.3319
             0.6284         -2.3746         -0.2461
             0.0733         -0.2186         -2.9900

     Atom 13  O   pos: (  0.025742  0.742789  0.572892)  para_oo sigma:          -1.66
            -0.2991          1.1712         -1.4148
             1.1916         -2.6784         -0.7821
            -1.5728         -0.8217         -2.0075

     Atom 14  O   pos: (  0.676443  0.293915  3.402905)  para_oo sigma:          -3.82
            -4.5378         -0.1977          1.1546
            -0.1924         -4.8304         -0.3039
             1.0360         -0.3565         -2.0924

     Atom 15  O   pos: ( -0.326958  0.564817  1.586044)  para_oo sigma:          -0.79
            -0.8242          0.0552         -0.0393
             0.0292         -0.6178         -0.1066
            -0.0196         -0.0835         -0.9159

     Atom 16  H   pos: ( -0.203237  0.493010  1.537912)  para_oo sigma:           0.00
             0.0000          0.0000          0.0000
             0.0000          0.0000          0.0000
             0.0000          0.0000          0.0000

     Atom 17  H   pos: ( -0.327657  0.687530  1.495408)  para_oo sigma:           0.00
             0.0000          0.0000          0.0000
             0.0000          0.0000          0.0000
             0.0000          0.0000          0.0000

     Atom 18  O   pos: (  0.020598  0.311306  0.228059)  para_oo sigma:          -3.36
            -1.1414          0.9070          0.7213
             0.8602         -4.2199          0.1243
             0.7978          0.2718         -4.7308

     Atom 19  O   pos: (  0.094575  0.764077  1.432532)  para_oo sigma:          -0.24
            -0.3166         -0.6936          0.0194
            -0.6346          0.1085          0.0621
            -0.0227          0.0677         -0.5127

     Atom 20  H   pos: (  0.082002  0.609255  1.415689)  para_oo sigma:           0.00
             0.0000          0.0000          0.0000
             0.0000          0.0000          0.0000
             0.0000          0.0000          0.0000

     Atom 21  H   pos: ( -0.046714  0.819282  1.421286)  para_oo sigma:           0.00
             0.0000          0.0000          0.0000
             0.0000          0.0000          0.0000
             0.0000          0.0000          0.0000

     Atom 22  O   pos: ( -0.319171  0.998642  0.277434)  para_oo sigma:          -0.66
            -0.4455         -0.1699          0.0844
            -0.1555         -0.6073          0.2033
             0.1169          0.1604         -0.9402

     Atom 23  H   pos: (  0.176711  0.140091  0.253081)  para_oo sigma:           0.00
             0.0000          0.0000          0.0000
             0.0000          0.0000          0.0000
             0.0000          0.0000          0.0000

     Atom 24  H   pos: (  0.420073  0.113824  0.255807)  para_oo sigma:           0.00
             0.0000          0.0000          0.0000
             0.0000          0.0000          0.0000
             0.0000          0.0000          0.0000

     Atom 25  O   pos: (  0.024631  0.377245  1.354824)  para_oo sigma:          -2.33
            -2.7960         -0.2703          0.9170
            -0.3815         -4.1611         -0.1513
             0.9534          0.0597         -0.0422

     Atom 26  O   pos: (  0.622345  0.317665  0.321590)  para_oo sigma:          -3.85
            -3.9111         -1.0492         -1.5926
            -1.0180         -4.3059          1.0664
            -1.5894          1.1242         -3.3389

     Atom 27  O   pos: (  0.805211  0.197595  1.045737)  para_oo sigma:          -1.59
            -1.4008          1.5785          0.2570
             1.5313         -0.8658          0.6992
             0.1807          0.5066         -2.5081

     Atom 28  O   pos: (  0.339534  0.291733  0.616072)  para_oo sigma:          -1.71
            -1.5345          1.5116         -1.3256
             1.5000         -1.6426         -1.0488
            -1.4791         -1.2349         -1.9558

     Atom 29  O   pos: (  0.120692  0.474739  0.956761)  para_oo sigma:          -1.56
            -1.1013          0.7413         -1.8129
             0.7954         -2.5301         -0.6638
            -1.8993         -0.6294         -1.0448

     Atom 30  O   pos: (  0.656943  0.522643  0.674188)  para_oo sigma:          -1.78
            -1.4389          0.8305          1.9349
             0.7985         -2.8795          1.1382
             2.0387          1.1522         -1.0351

     Atom 31  Ca  pos: (  0.154649  0.849545  0.914255)  para_oo sigma:          -3.62
            -3.5545         -0.5888          0.5385
            -0.5682         -3.6406          0.1365
             0.5515          0.2070         -3.6528

     Atom 32  Ca  pos: ( -0.301803  0.895179  0.629630)  para_oo sigma:          -3.27
            -3.2421         -0.3860          0.1248
            -0.3987         -3.0998          0.0616
             0.0096          0.0393         -3.4582

     Atom 33  Ca  pos: ( -0.003902  0.387357  0.614621)  para_oo sigma:          -2.94
            -3.0777         -0.2644          0.0900
            -0.2755         -2.2432          0.0800
             0.1158          0.0327         -3.4868

     Atom 34  Ca  pos: (  0.469799  0.363268  0.959157)  para_oo sigma:          -2.38
            -2.1436         -0.4240         -0.1104
            -0.4488         -2.3639         -0.1007
            -0.1582         -0.1251         -2.6264

     Atom 35  O   pos: (  0.303260  0.452951  3.422312)  para_oo sigma:          -1.08
            -0.9930         -0.0375         -0.0233
            -0.0763         -1.0072         -0.0162
             0.0400         -0.0118         -1.2406

     Atom 36  H   pos: (  0.462804  0.330753 -0.036833)  para_oo sigma:           0.00
             0.0000          0.0000          0.0000
             0.0000          0.0000          0.0000
             0.0000          0.0000          0.0000

     Atom 37  H   pos: (  0.224942  0.359976  0.053880)  para_oo sigma:           0.00
             0.0000          0.0000          0.0000
             0.0000          0.0000          0.0000
             0.0000          0.0000          0.0000

     Atom 38  O   pos: (  0.537590  0.082790  3.079429)  para_oo sigma:          -0.59
            -0.8556          0.0363         -0.0515
             0.0347         -0.2308          0.0737
            -0.0605          0.1524         -0.6807

     Atom 39  H   pos: ( -0.031871  0.922772  3.169157)  para_oo sigma:           0.00
             0.0000          0.0000          0.0000
             0.0000          0.0000          0.0000
             0.0000          0.0000          0.0000

     Atom 40  H   pos: (  0.577149  0.184483  3.185493)  para_oo sigma:           0.00
             0.0000          0.0000          0.0000
             0.0000          0.0000          0.0000
             0.0000          0.0000          0.0000

     Atom 41  O   pos: ( -0.428071  0.800187  3.445959)  para_oo sigma:          -0.95
            -1.1386          0.0334          0.1813
             0.0540         -0.8821          0.0545
             0.1131          0.0912         -0.8335

     Atom 42  H   pos: ( -0.354272  0.842417  0.094460)  para_oo sigma:           0.00
             0.0000          0.0000          0.0000
             0.0000          0.0000          0.0000
             0.0000          0.0000          0.0000

     Atom 43  H   pos: (  0.506355  0.639068  0.028988)  para_oo sigma:           0.00
             0.0000          0.0000          0.0000
             0.0000          0.0000          0.0000
             0.0000          0.0000          0.0000

     Atom 44  Ca  pos: (  0.236147  0.125816  2.870801)  para_oo sigma:          -2.87
            -2.5969          0.1062          0.0658
             0.0010         -3.1452         -0.2173
             0.0311         -0.2781         -2.8606

     Atom 45  O   pos: ( -0.426594  0.749473  3.021983)  para_oo sigma:          -0.79
            -0.5948         -0.2567         -0.0266
            -0.1718         -0.9506          0.1515
            -0.0830          0.2588         -0.8122

     Atom 46  H   pos: ( -0.305042  0.651968  3.036439)  para_oo sigma:           0.00
             0.0000          0.0000          0.0000
             0.0000          0.0000          0.0000
             0.0000          0.0000          0.0000

     Atom 47  H   pos: ( -0.447165  0.780731  3.168192)  para_oo sigma:           0.00
             0.0000          0.0000          0.0000
             0.0000          0.0000          0.0000
             0.0000          0.0000          0.0000

     Atom 48  O   pos: (  0.274707  0.464776  3.006889)  para_oo sigma:          -0.64
            -0.5582          0.1604         -0.1569
             0.1234         -0.9043         -0.2200
            -0.1902         -0.3117         -0.4438

     Atom 49  H   pos: (  0.253192  0.443926  3.155778)  para_oo sigma:           0.00
             0.0000          0.0000          0.0000
             0.0000          0.0000          0.0000
             0.0000          0.0000          0.0000

     Atom 50  H   pos: (  0.395843  0.557488  2.998121)  para_oo sigma:           0.00
             0.0000          0.0000          0.0000
             0.0000          0.0000          0.0000
             0.0000          0.0000          0.0000

     Atom 51  O   pos: (  0.076490  0.770035  3.347743)  para_oo sigma:          -1.05
            -1.0282         -0.0958          0.1564
            -0.0362         -0.9547          0.0363
             0.1581         -0.0265         -1.1744

     Atom 52  H   pos: (  0.064316  0.837735  3.481770)  para_oo sigma:           0.00
             0.0000          0.0000          0.0000
             0.0000          0.0000          0.0000
             0.0000          0.0000          0.0000

     Atom 53  H   pos: (  0.191901  0.673874  3.366502)  para_oo sigma:           0.00
             0.0000          0.0000          0.0000
             0.0000          0.0000          0.0000
             0.0000          0.0000          0.0000

     Atom 54  O   pos: ( -0.283239  0.866609  2.611365)  para_oo sigma:          -0.37
             0.1045          0.1764          0.3934
             0.1026         -0.6905         -0.1382
             0.2928         -0.1446         -0.5377

     Atom 55  H   pos: ( -0.375595  0.770528  2.542040)  para_oo sigma:           0.00
             0.0000          0.0000          0.0000
             0.0000          0.0000          0.0000
             0.0000          0.0000          0.0000

     Atom 56  H   pos: ( -0.151711  0.800951  2.646255)  para_oo sigma:           0.00
             0.0000          0.0000          0.0000
             0.0000          0.0000          0.0000
             0.0000          0.0000          0.0000

     Atom 57  O   pos: ( -0.066503  0.313391  2.782445)  para_oo sigma:          -0.33
            -0.6049          0.1455          0.0698
             0.2445         -0.3374          0.3473
             0.1278          0.2892         -0.0348

     Atom 58  H   pos: ( -0.093110  0.390834  2.911256)  para_oo sigma:           0.00
             0.0000          0.0000          0.0000
             0.0000          0.0000          0.0000
             0.0000          0.0000          0.0000

     Atom 59  H   pos: ( -0.200642  0.285284  2.724756)  para_oo sigma:           0.00
             0.0000          0.0000          0.0000
             0.0000          0.0000          0.0000
             0.0000          0.0000          0.0000

     Atom 60  O   pos: (  0.411726  0.664209  2.357672)  para_oo sigma:          -0.95
            -1.0035          0.0275          0.0378
            -0.0008         -0.9008         -0.0476
             0.0412         -0.0521         -0.9410

     Atom 61  H   pos: (  0.432088  0.793900  2.281993)  para_oo sigma:           0.00
             0.0000          0.0000          0.0000
             0.0000          0.0000          0.0000
             0.0000          0.0000          0.0000

     Atom 62  H   pos: (  0.499687  0.559605  2.291087)  para_oo sigma:           0.00
             0.0000          0.0000          0.0000
             0.0000          0.0000          0.0000
             0.0000          0.0000          0.0000

     Atom 63  Ca  pos: (  0.971624  0.021292  1.364872)  para_oo sigma:          -3.27
            -3.2610          0.6754         -0.4739
             0.6230         -2.6713         -0.3114
            -0.5137         -0.1880         -3.8683

     Atom 64  O   pos: (  0.465431  0.324467  2.646523)  para_oo sigma:          -0.53
            -0.6835         -0.2499         -0.0447
            -0.2707         -0.4669          0.1336
            -0.0963          0.1090         -0.4448

     Atom 65  H   pos: (  0.529124  0.298564  2.511131)  para_oo sigma:           0.00
             0.0000          0.0000          0.0000
             0.0000          0.0000          0.0000
             0.0000          0.0000          0.0000

     Atom 66  H   pos: (  0.423240  0.466837  2.635473)  para_oo sigma:           0.00
             0.0000          0.0000          0.0000
             0.0000          0.0000          0.0000
             0.0000          0.0000          0.0000

     Atom 67  O   pos: (  0.041710  0.488237  2.198869)  para_oo sigma:          -0.75
            -0.6597          0.0987         -0.0087
             0.0699         -0.7276          0.0028
            -0.0568         -0.0423         -0.8719

     Atom 68  H   pos: (  0.089806  0.346582  2.174719)  para_oo sigma:           0.00
             0.0000          0.0000          0.0000
             0.0000          0.0000          0.0000
             0.0000          0.0000          0.0000

     Atom 69  H   pos: (  0.151582  0.552898  2.279033)  para_oo sigma:           0.00
             0.0000          0.0000          0.0000
             0.0000          0.0000          0.0000
             0.0000          0.0000          0.0000

     Atom 70  O   pos: ( -0.150480  0.511747  3.133626)  para_oo sigma:          -1.34
            -1.4056         -0.1227         -0.0530
            -0.0679         -1.2191         -0.1550
            -0.0210         -0.1602         -1.3927

     Atom 71  H   pos: ( -0.229102  0.439852  3.250148)  para_oo sigma:           0.00
             0.0000          0.0000          0.0000
             0.0000          0.0000          0.0000
             0.0000          0.0000          0.0000

     Atom 72  H   pos: ( -0.061867  0.605997  3.213679)  para_oo sigma:           0.00
             0.0000          0.0000          0.0000
             0.0000          0.0000          0.0000
             0.0000          0.0000          0.0000

     Atom 73  O   pos: (  0.549695  0.028928  2.018525)  para_oo sigma:          -0.72
            -0.7025         -0.0448          0.0008
            -0.0208         -0.8166         -0.0440
            -0.0025         -0.0485         -0.6289

     Atom 74  H   pos: ( -0.013904  0.854639  2.040651)  para_oo sigma:           0.00
             0.0000          0.0000          0.0000
             0.0000          0.0000          0.0000
             0.0000          0.0000          0.0000

     Atom 75  H   pos: (  0.540320  0.069561  1.872611)  para_oo sigma:           0.00
             0.0000          0.0000          0.0000
             0.0000          0.0000          0.0000
             0.0000          0.0000          0.0000

     Atom 76  O   pos: (  0.133769  0.071053  2.143218)  para_oo sigma:          -0.86
            -0.9206          0.0176         -0.0539
            -0.0062         -0.8634         -0.0011
            -0.0470         -0.0017         -0.8005

     Atom 77  H   pos: (  0.098429  0.050286  1.997430)  para_oo sigma:           0.00
             0.0000          0.0000          0.0000
             0.0000          0.0000          0.0000
             0.0000          0.0000          0.0000

     Atom 78  H   pos: (  0.283240  0.051797  2.141296)  para_oo sigma:           0.00
             0.0000          0.0000          0.0000
             0.0000          0.0000          0.0000
             0.0000          0.0000          0.0000

     Atom 79  O   pos: (  0.657915  0.343351  2.279457)  para_oo sigma:          -0.97
            -0.8365          0.0053         -0.0862
             0.0419         -1.0846          0.0006
            -0.0635          0.0726         -0.9763

     Atom 80  H   pos: (  0.639469  0.231027  2.180360)  para_oo sigma:           0.00
             0.0000          0.0000          0.0000
             0.0000          0.0000          0.0000
             0.0000          0.0000          0.0000

     Atom 81  H   pos: ( -0.198901  0.408419  2.274044)  para_oo sigma:           0.00
             0.0000          0.0000          0.0000
             0.0000          0.0000          0.0000
             0.0000          0.0000          0.0000

     Atom 82  O   pos: (  0.466217  0.188146  1.633860)  para_oo sigma:          -1.01
            -0.9839          0.2404          0.0541
             0.1656         -1.0645          0.0280
             0.0767          0.0546         -0.9813

     Atom 83  H   pos: (  0.430682  0.121743  1.499450)  para_oo sigma:           0.00
             0.0000          0.0000          0.0000
             0.0000          0.0000          0.0000
             0.0000          0.0000          0.0000

     Atom 84  H   pos: (  0.514217  0.329743  1.608847)  para_oo sigma:           0.00
             0.0000          0.0000          0.0000
             0.0000          0.0000          0.0000
             0.0000          0.0000          0.0000

     Atom 85  O   pos: ( -0.506568  0.974378  1.745990)  para_oo sigma:          -0.59
            -0.6184          0.0944         -0.1813
             0.1227         -0.4070          0.0230
            -0.0874          0.0010         -0.7401

     Atom 86  H   pos: (  0.229703  0.098314  1.708562)  para_oo sigma:           0.00
             0.0000          0.0000          0.0000
             0.0000          0.0000          0.0000
             0.0000          0.0000          0.0000

     Atom 87  H   pos: ( -0.448337  0.836602  1.744171)  para_oo sigma:           0.00
             0.0000          0.0000          0.0000
             0.0000          0.0000          0.0000
             0.0000          0.0000          0.0000

     Atom 88  O   pos: (  0.044948  0.129246  3.188091)  para_oo sigma:          -0.48
            -0.4942         -0.2810          0.2219
            -0.3978         -0.2280         -0.1778
             0.2396         -0.1876         -0.7189

     Atom 89  H   pos: ( -0.538234  0.995513  3.315673)  para_oo sigma:           0.00
             0.0000          0.0000          0.0000
             0.0000          0.0000          0.0000
             0.0000          0.0000          0.0000

     Atom 90  H   pos: ( -0.084832  0.191266  3.225180)  para_oo sigma:           0.00
             0.0000          0.0000          0.0000
             0.0000          0.0000          0.0000
             0.0000          0.0000          0.0000

     Atom 91  O   pos: (  0.100356  0.815174  2.773322)  para_oo sigma:          -0.77
            -0.7196         -0.0541         -0.0276
            -0.0759         -0.8008          0.0663
             0.0158          0.0237         -0.8001

     Atom 92  H   pos: (  0.084882  0.924446  2.874798)  para_oo sigma:           0.00
             0.0000          0.0000          0.0000
             0.0000          0.0000          0.0000
             0.0000          0.0000          0.0000

     Atom 93  H   pos: (  0.142043  0.695143  2.853196)  para_oo sigma:           0.00
             0.0000          0.0000          0.0000
             0.0000          0.0000          0.0000
             0.0000          0.0000          0.0000

     Paramagnetic US L_R Q_R contribution in ppm:

     Atom  1  Si  pos: ( -0.316046  0.830105  1.126460)  para_lq sigma:          -0.69
             0.1640          1.6109         -0.4058
             2.0695         -2.3180         -0.9202
            -0.3832         -1.3585          0.0938

     Atom  2  Si  pos: (  0.226026  0.825981  0.453832)  para_lq sigma:          -0.74
             0.8193          2.2276         -0.8407
             1.7810         -2.5728          0.4080
            -0.2473          0.3307         -0.4546

     Atom  3  Si  pos: (  0.794745  0.219438  0.161241)  para_lq sigma:          -0.50
             2.5836          2.2107          4.3122
             1.7518         -4.4786          0.4346
             3.8905         -0.4993          0.3973

     Atom  4  Si  pos: ( -0.056820  0.409413  1.120098)  para_lq sigma:          -1.10
            -0.8714          2.3319         -0.6267
             1.8842         -3.7659         -0.4546
            -0.5938         -0.2299          1.3326

     Atom  5  Si  pos: (  0.498774  0.441256  0.501124)  para_lq sigma:          -0.39
            -0.2388          1.9332          0.3717
             2.4864         -0.7378         -0.8679
             0.2469          0.2832         -0.1887

     Atom  6  O   pos: ( -0.288667  0.919424  1.359813)  para_lq sigma:        -111.56
          -109.0898          0.1149         -0.1526
            -0.0521       -109.9989         -4.1660
            -0.3287         -4.2074       -115.6022

     Atom  7  O   pos: (  0.165201  0.934776  0.234005)  para_lq sigma:        -102.67
           -99.6644          0.6510         -1.4983
             0.3910       -105.2161          2.8372
            -1.2664          2.5974       -103.1180

     Atom  8  O   pos: ( -0.230256  0.593945  1.123472)  para_lq sigma:        -102.03
          -101.9252          3.7749         -0.7762
             3.8358       -105.8197         -0.6589
            -0.7470         -0.6709        -98.3347

     Atom  9  O   pos: (  0.384000  0.637193  0.389524)  para_lq sigma:        -103.15
          -103.2570          3.5291         -0.4232
             3.4938       -105.8991          0.5956
            -0.4991          0.8514       -100.2975

     Atom 10  O   pos: (  0.422241 -0.000136  0.941527)  para_lq sigma:        -110.47
          -109.8009         -1.9612          2.0046
            -2.0282       -110.7425          2.6609
             2.3676          2.6264       -110.8626

     Atom 11  O   pos: (  0.958109  0.011165  0.596095)  para_lq sigma:        -110.95
          -109.5979         -2.7883         -2.4206
            -2.6272       -110.5205         -3.3492
            -2.9838         -4.1694       -112.7443

     Atom 12  O   pos: (  0.440973  0.790879  1.079145)  para_lq sigma:        -111.35
          -117.5071         -0.0314         -1.2357
             0.2215       -108.2964         -0.8324
            -1.1222         -0.7114       -108.2603

     Atom 13  O   pos: (  0.025742  0.742789  0.572892)  para_lq sigma:        -110.04
          -111.7814         -2.3203          3.7468
            -2.5080       -107.9817          1.2905
             4.2900          1.6793       -110.3566

     Atom 14  O   pos: (  0.676443  0.293915  3.402905)  para_lq sigma:        -108.69
          -106.6748          0.0478         -1.6018
             0.3444       -106.7205          1.7451
            -2.1830          1.5849       -112.6847

     Atom 15  O   pos: ( -0.326958  0.564817  1.586044)  para_lq sigma:        -102.57
          -102.9883          3.2698          4.1965
             2.9912       -103.5102          4.3277
             4.2828          4.4530       -101.2014

     Atom 16  H   pos: ( -0.203237  0.493010  1.537912)  para_lq sigma:           0.00
             0.0000          0.0000          0.0000
             0.0000          0.0000          0.0000
             0.0000          0.0000          0.0000

     Atom 17  H   pos: ( -0.327657  0.687530  1.495408)  para_lq sigma:           0.00
             0.0000          0.0000          0.0000
             0.0000          0.0000          0.0000
             0.0000          0.0000          0.0000

     Atom 18  O   pos: (  0.020598  0.311306  0.228059)  para_lq sigma:        -110.24
          -114.0491         -2.0475         -1.5648
            -2.2671       -108.5141         -0.5058
            -1.4181         -0.3809       -108.1607

     Atom 19  O   pos: (  0.094575  0.764077  1.432532)  para_lq sigma:        -101.42
          -104.3502          1.3267         -0.6972
             1.3904       -105.7114         -0.7691
            -0.8021         -0.8754        -94.2001

     Atom 20  H   pos: (  0.082002  0.609255  1.415689)  para_lq sigma:           0.00
             0.0000          0.0000          0.0000
             0.0000          0.0000          0.0000
             0.0000          0.0000          0.0000

     Atom 21  H   pos: ( -0.046714  0.819282  1.421286)  para_lq sigma:           0.00
             0.0000          0.0000          0.0000
             0.0000          0.0000          0.0000
             0.0000          0.0000          0.0000

     Atom 22  O   pos: ( -0.319171  0.998642  0.277434)  para_lq sigma:        -100.75
          -104.1925          0.0543          0.1699
             0.2118       -103.0783          0.8349
             0.2067          0.5699        -94.9895

     Atom 23  H   pos: (  0.176711  0.140091  0.253081)  para_lq sigma:           0.00
             0.0000          0.0000          0.0000
             0.0000          0.0000          0.0000
             0.0000          0.0000          0.0000

     Atom 24  H   pos: (  0.420073  0.113824  0.255807)  para_lq sigma:           0.00
             0.0000          0.0000          0.0000
             0.0000          0.0000          0.0000
             0.0000          0.0000          0.0000

     Atom 25  O   pos: (  0.024631  0.377245  1.354824)  para_lq sigma:        -113.52
          -111.8476          0.7651         -4.6279
             0.5198       -110.9483          2.2802
            -4.1050          2.2361       -117.7670

     Atom 26  O   pos: (  0.622345  0.317665  0.321590)  para_lq sigma:        -102.44
          -102.6893          2.2874          3.2423
             2.4498       -101.4951         -3.1892
             3.1887         -2.8803       -103.1391

     Atom 27  O   pos: (  0.805211  0.197595  1.045737)  para_lq sigma:        -112.31
          -110.9174         -3.1751         -2.0434
            -3.5621       -116.9085         -1.8923
            -2.0129         -1.8095       -109.1159

     Atom 28  O   pos: (  0.339534  0.291733  0.616072)  para_lq sigma:        -109.92
          -109.9575         -3.5926          2.5046
            -3.5888       -109.4238          2.5767
             3.0093          2.8938       -110.3790

     Atom 29  O   pos: (  0.120692  0.474739  0.956761)  para_lq sigma:        -111.62
          -113.2567         -1.2962          3.2334
            -1.2179       -109.4944          0.5443
             3.3173          0.9657       -112.1206

     Atom 30  O   pos: (  0.656943  0.522643  0.674188)  para_lq sigma:        -111.06
          -111.4810         -2.0497         -4.0652
            -2.2301       -108.6350         -2.1552
            -4.2981         -2.2284       -113.0587

     Atom 31  Ca  pos: (  0.154649  0.849545  0.914255)  para_lq sigma:         200.53
           199.9536         -2.0582          0.5883
            -2.0254        199.8650          0.3407
             0.2819          0.0765        201.7728

     Atom 32  Ca  pos: ( -0.301803  0.895179  0.629630)  para_lq sigma:         201.61
           201.6039         -0.5452          0.4100
            -0.4538        201.5653          0.0960
             0.3359          0.5214        201.6593

     Atom 33  Ca  pos: ( -0.003902  0.387357  0.614621)  para_lq sigma:         202.36
           201.8172         -0.3114          0.4702
            -0.4182        203.8228          0.3031
             0.4941          0.2481        201.4395

     Atom 34  Ca  pos: (  0.469799  0.363268  0.959157)  para_lq sigma:         202.32
           202.9122         -1.6478         -0.5410
            -1.4511        201.7601         -0.7306
            -1.0869         -0.8561        202.2737

     Atom 35  O   pos: (  0.303260  0.452951  3.422312)  para_lq sigma:        -100.77
          -104.3329          2.4241          2.9441
             2.1551        -98.5063          3.5219
             3.4144          3.6814        -99.4683

     Atom 36  H   pos: (  0.462804  0.330753 -0.036833)  para_lq sigma:           0.00
             0.0000          0.0000          0.0000
             0.0000          0.0000          0.0000
             0.0000          0.0000          0.0000

     Atom 37  H   pos: (  0.224942  0.359976  0.053880)  para_lq sigma:           0.00
             0.0000          0.0000          0.0000
             0.0000          0.0000          0.0000
             0.0000          0.0000          0.0000

     Atom 38  O   pos: (  0.537590  0.082790  3.079429)  para_lq sigma:        -100.02
           -94.5829          0.9856         -4.3462
             1.1109       -104.0409          0.0075
            -4.5600          0.3493       -101.4478

     Atom 39  H   pos: ( -0.031871  0.922772  3.169157)  para_lq sigma:           0.00
             0.0000          0.0000          0.0000
             0.0000          0.0000          0.0000
             0.0000          0.0000          0.0000

     Atom 40  H   pos: (  0.577149  0.184483  3.185493)  para_lq sigma:           0.00
             0.0000          0.0000          0.0000
             0.0000          0.0000          0.0000
             0.0000          0.0000          0.0000

     Atom 41  O   pos: ( -0.428071  0.800187  3.445959)  para_lq sigma:        -100.30
           -97.6878         -5.4372          0.5468
            -5.4597       -100.0589         -1.4139
            -0.0601         -1.4788       -103.1452

     Atom 42  H   pos: ( -0.354272  0.842417  0.094460)  para_lq sigma:           0.00
             0.0000          0.0000          0.0000
             0.0000          0.0000          0.0000
             0.0000          0.0000          0.0000

     Atom 43  H   pos: (  0.506355  0.639068  0.028988)  para_lq sigma:           0.00
             0.0000          0.0000          0.0000
             0.0000          0.0000          0.0000
             0.0000          0.0000          0.0000

     Atom 44  Ca  pos: (  0.236147  0.125816  2.870801)  para_lq sigma:         204.94
           205.2906          0.1247          0.2087
            -0.0535        204.4805         -0.3782
             0.1554         -0.9844        205.0560

     Atom 45  O   pos: ( -0.426594  0.749473  3.021983)  para_lq sigma:         -99.98
           -99.1776          4.2058          0.1122
             4.4518        -98.1450         -0.9419
             0.1846         -0.8824       -102.6311

     Atom 46  H   pos: ( -0.305042  0.651968  3.036439)  para_lq sigma:           0.00
             0.0000          0.0000          0.0000
             0.0000          0.0000          0.0000
             0.0000          0.0000          0.0000

     Atom 47  H   pos: ( -0.447165  0.780731  3.168192)  para_lq sigma:           0.00
             0.0000          0.0000          0.0000
             0.0000          0.0000          0.0000
             0.0000          0.0000          0.0000

     Atom 48  O   pos: (  0.274707  0.464776  3.006889)  para_lq sigma:         -99.91
           -99.5600         -5.1737          0.8372
            -5.0179        -97.1342          0.2019
             1.0609          0.5065       -103.0271

     Atom 49  H   pos: (  0.253192  0.443926  3.155778)  para_lq sigma:           0.00
             0.0000          0.0000          0.0000
             0.0000          0.0000          0.0000
             0.0000          0.0000          0.0000

     Atom 50  H   pos: (  0.395843  0.557488  2.998121)  para_lq sigma:           0.00
             0.0000          0.0000          0.0000
             0.0000          0.0000          0.0000
             0.0000          0.0000          0.0000

     Atom 51  O   pos: (  0.076490  0.770035  3.347743)  para_lq sigma:         -99.69
           -99.0453          5.2733         -1.5688
             5.6589        -97.6845         -2.7392
            -1.6779         -3.0552       -102.3309

     Atom 52  H   pos: (  0.064316  0.837735  3.481770)  para_lq sigma:           0.00
             0.0000          0.0000          0.0000
             0.0000          0.0000          0.0000
             0.0000          0.0000          0.0000

     Atom 53  H   pos: (  0.191901  0.673874  3.366502)  para_lq sigma:           0.00
             0.0000          0.0000          0.0000
             0.0000          0.0000          0.0000
             0.0000          0.0000          0.0000

     Atom 54  O   pos: ( -0.283239  0.866609  2.611365)  para_lq sigma:        -100.86
          -104.2906          1.6380         -4.0886
             1.5987       -102.8435         -3.3948
            -3.9175         -3.3160        -95.4340

     Atom 55  H   pos: ( -0.375595  0.770528  2.542040)  para_lq sigma:           0.00
             0.0000          0.0000          0.0000
             0.0000          0.0000          0.0000
             0.0000          0.0000          0.0000

     Atom 56  H   pos: ( -0.151711  0.800951  2.646255)  para_lq sigma:           0.00
             0.0000          0.0000          0.0000
             0.0000          0.0000          0.0000
             0.0000          0.0000          0.0000

     Atom 57  O   pos: ( -0.066503  0.313391  2.782445)  para_lq sigma:        -100.80
          -103.4334          1.1751         -0.0175
             0.8182        -96.6198         -6.4499
            -0.1725         -6.2158       -102.3365

     Atom 58  H   pos: ( -0.093110  0.390834  2.911256)  para_lq sigma:           0.00
             0.0000          0.0000          0.0000
             0.0000          0.0000          0.0000
             0.0000          0.0000          0.0000

     Atom 59  H   pos: ( -0.200642  0.285284  2.724756)  para_lq sigma:           0.00
             0.0000          0.0000          0.0000
             0.0000          0.0000          0.0000
             0.0000          0.0000          0.0000

     Atom 60  O   pos: (  0.411726  0.664209  2.357672)  para_lq sigma:        -101.38
           -98.4770          3.0191          4.4966
             2.6259       -105.8764          1.1706
             4.2688          1.1099        -99.7995

     Atom 61  H   pos: (  0.432088  0.793900  2.281993)  para_lq sigma:           0.00
             0.0000          0.0000          0.0000
             0.0000          0.0000          0.0000
             0.0000          0.0000          0.0000

     Atom 62  H   pos: (  0.499687  0.559605  2.291087)  para_lq sigma:           0.00
             0.0000          0.0000          0.0000
             0.0000          0.0000          0.0000
             0.0000          0.0000          0.0000

     Atom 63  Ca  pos: (  0.971624  0.021292  1.364872)  para_lq sigma:         199.60
           199.1826          0.7291         -2.2375
             0.6113        202.3772         -1.4676
            -2.1879         -1.1023        197.2475

     Atom 64  O   pos: (  0.465431  0.324467  2.646523)  para_lq sigma:        -100.89
           -95.5701          2.3699          4.7282
             2.5110       -102.9612          0.5218
             4.7883          0.7609       -104.1442

     Atom 65  H   pos: (  0.529124  0.298564  2.511131)  para_lq sigma:           0.00
             0.0000          0.0000          0.0000
             0.0000          0.0000          0.0000
             0.0000          0.0000          0.0000

     Atom 66  H   pos: (  0.423240  0.466837  2.635473)  para_lq sigma:           0.00
             0.0000          0.0000          0.0000
             0.0000          0.0000          0.0000
             0.0000          0.0000          0.0000

     Atom 67  O   pos: (  0.041710  0.488237  2.198869)  para_lq sigma:        -101.57
          -102.8018          1.2110         -4.2845
             1.3393       -104.9170         -3.7324
            -4.4695         -3.9751        -96.9939

     Atom 68  H   pos: (  0.089806  0.346582  2.174719)  para_lq sigma:           0.00
             0.0000          0.0000          0.0000
             0.0000          0.0000          0.0000
             0.0000          0.0000          0.0000

     Atom 69  H   pos: (  0.151582  0.552898  2.279033)  para_lq sigma:           0.00
             0.0000          0.0000          0.0000
             0.0000          0.0000          0.0000
             0.0000          0.0000          0.0000

     Atom 70  O   pos: ( -0.150480  0.511747  3.133626)  para_lq sigma:        -100.01
           -98.8935         -5.3443         -0.1395
            -5.0598        -98.3750         -0.4658
             0.0749         -0.7631       -102.7595

     Atom 71  H   pos: ( -0.229102  0.439852  3.250148)  para_lq sigma:           0.00
             0.0000          0.0000          0.0000
             0.0000          0.0000          0.0000
             0.0000          0.0000          0.0000

     Atom 72  H   pos: ( -0.061867  0.605997  3.213679)  para_lq sigma:           0.00
             0.0000          0.0000          0.0000
             0.0000          0.0000          0.0000
             0.0000          0.0000          0.0000

     Atom 73  O   pos: (  0.549695  0.028928  2.018525)  para_lq sigma:        -101.36
           -93.9504          3.4464          0.0626
             3.5176       -103.4917          1.2298
            -0.0638          1.1235       -106.6329

     Atom 74  H   pos: ( -0.013904  0.854639  2.040651)  para_lq sigma:           0.00
             0.0000          0.0000          0.0000
             0.0000          0.0000          0.0000
             0.0000          0.0000          0.0000

     Atom 75  H   pos: (  0.540320  0.069561  1.872611)  para_lq sigma:           0.00
             0.0000          0.0000          0.0000
             0.0000          0.0000          0.0000
             0.0000          0.0000          0.0000

     Atom 76  O   pos: (  0.133769  0.071053  2.143218)  para_lq sigma:        -101.04
          -104.6294          1.3635         -0.9524
             1.0505        -94.1623         -1.8066
            -1.0671         -1.7653       -104.3196

     Atom 77  H   pos: (  0.098429  0.050286  1.997430)  para_lq sigma:           0.00
             0.0000          0.0000          0.0000
             0.0000          0.0000          0.0000
             0.0000          0.0000          0.0000

     Atom 78  H   pos: (  0.283240  0.051797  2.141296)  para_lq sigma:           0.00
             0.0000          0.0000          0.0000
             0.0000          0.0000          0.0000
             0.0000          0.0000          0.0000

     Atom 79  O   pos: (  0.657915  0.343351  2.279457)  para_lq sigma:        -100.15
          -102.5679         -3.3881          0.9270
            -3.1384        -99.8628         -4.9918
             1.5023         -4.9313        -98.0263

     Atom 80  H   pos: (  0.639469  0.231027  2.180360)  para_lq sigma:           0.00
             0.0000          0.0000          0.0000
             0.0000          0.0000          0.0000
             0.0000          0.0000          0.0000

     Atom 81  H   pos: ( -0.198901  0.408419  2.274044)  para_lq sigma:           0.00
             0.0000          0.0000          0.0000
             0.0000          0.0000          0.0000
             0.0000          0.0000          0.0000

     Atom 82  O   pos: (  0.466217  0.188146  1.633860)  para_lq sigma:        -100.81
           -94.6681         -3.2731         -0.9240
            -3.5201       -104.5138         -1.1356
            -0.9780         -0.7745       -103.2479

     Atom 83  H   pos: (  0.430682  0.121743  1.499450)  para_lq sigma:           0.00
             0.0000          0.0000          0.0000
             0.0000          0.0000          0.0000
             0.0000          0.0000          0.0000

     Atom 84  H   pos: (  0.514217  0.329743  1.608847)  para_lq sigma:           0.00
             0.0000          0.0000          0.0000
             0.0000          0.0000          0.0000
             0.0000          0.0000          0.0000

     Atom 85  O   pos: ( -0.506568  0.974378  1.745990)  para_lq sigma:        -100.80
          -104.7762         -1.1750          0.6650
            -0.7232       -104.0598          0.6430
             1.0181          0.7251        -93.5608

     Atom 86  H   pos: (  0.229703  0.098314  1.708562)  para_lq sigma:           0.00
             0.0000          0.0000          0.0000
             0.0000          0.0000          0.0000
             0.0000          0.0000          0.0000

     Atom 87  H   pos: ( -0.448337  0.836602  1.744171)  para_lq sigma:           0.00
             0.0000          0.0000          0.0000
             0.0000          0.0000          0.0000
             0.0000          0.0000          0.0000

     Atom 88  O   pos: (  0.044948  0.129246  3.188091)  para_lq sigma:        -100.53
          -101.3342          4.6481          2.3841
             4.3380        -98.5789          5.0795
             2.4148          5.0481       -101.6748

     Atom 89  H   pos: ( -0.538234  0.995513  3.315673)  para_lq sigma:           0.00
             0.0000          0.0000          0.0000
             0.0000          0.0000          0.0000
             0.0000          0.0000          0.0000

     Atom 90  H   pos: ( -0.084832  0.191266  3.225180)  para_lq sigma:           0.00
             0.0000          0.0000          0.0000
             0.0000          0.0000          0.0000
             0.0000          0.0000          0.0000

     Atom 91  O   pos: (  0.100356  0.815174  2.773322)  para_lq sigma:        -102.07
           -94.5561          2.9753         -2.1411
             3.1293       -106.1869         -0.3813
            -2.1159         -0.7307       -105.4814

     Atom 92  H   pos: (  0.084882  0.924446  2.874798)  para_lq sigma:           0.00
             0.0000          0.0000          0.0000
             0.0000          0.0000          0.0000
             0.0000          0.0000          0.0000

     Atom 93  H   pos: (  0.142043  0.695143  2.853196)  para_lq sigma:           0.00
             0.0000          0.0000          0.0000
             0.0000          0.0000          0.0000
             0.0000          0.0000          0.0000


     Total NMR chemical shifts in ppm: ---------------------------------------
     (adopting the Simpson convention for anisotropy and asymmetry)-----------

     Atom  1  Si  pos: ( -0.316046  0.830105  1.126460)  Total sigma:         409.33
           424.5750         21.1997         -3.0395
            23.2703        385.2897         -8.1184
            -1.7984        -14.1435        418.1380

     Si   1    anisotropy:    -53.96    eta:   -0.5491
     Si   1    sigma_11=    417.44    axis=( -0.409755  0.032231 -0.911626)
     Si   1    sigma_22=    437.20    axis=(  0.828446  0.431448 -0.357113)
     Si   1    sigma_33=    373.36    axis=(  0.381809 -0.901562 -0.203489)

     Atom  2  Si  pos: (  0.226026  0.825981  0.453832)  Total sigma:         407.23
           421.0791         27.0019         -7.1125
            22.6013        395.7894          1.5784
            -0.8637         -3.2304        404.8269

     Si   2    anisotropy:     44.25    eta:   -0.8111
     Si   2    sigma_11=    404.45    axis=(  0.071825  0.111213  0.991198)
     Si   2    sigma_22=    380.52    axis=(  0.524886 -0.849245  0.057252)
     Si   2    sigma_33=    436.73    axis=( -0.848137 -0.516154  0.119371)

     Atom  3  Si  pos: (  0.794745  0.219438  0.161241)  Total sigma:         412.88
           446.8627         25.1456         53.6917
            20.9652        366.0313          0.5477
            48.8736         -8.2847        425.7510

     Si   3    anisotropy:    116.61    eta:   -0.5156
     Si   3    sigma_11=    394.05    axis=( -0.483067 -0.496972  0.720878)
     Si   3    sigma_22=    353.97    axis=( -0.394097  0.858610  0.327837)
     Si   3    sigma_33=    490.62    axis=(  0.781879  0.125729  0.610621)

     Atom  4  Si  pos: ( -0.056820  0.409413  1.120098)  Total sigma:         402.32
           401.3938         33.2409         -4.8979
            29.4346        373.9078         -3.8539
            -4.6755         -0.1339        431.6499

     Si   4    anisotropy:    -73.35    eta:   -0.2891
     Si   4    sigma_11=    419.70    axis=(  0.767080  0.507908  0.391941)
     Si   4    sigma_22=    433.83    axis=( -0.334083 -0.205316  0.919910)
     Si   4    sigma_33=    353.42    axis=(  0.547701 -0.836585  0.012190)

     Atom  5  Si  pos: (  0.498774  0.441256  0.501124)  Total sigma:         417.02
           425.7275         26.5507          7.8579
            30.8915        413.8213         -8.6114
             5.1690          3.0555        411.5059

     Si   5    anisotropy:     48.57    eta:   -0.7487
     Si   5    sigma_11=    412.95    axis=(  0.100783 -0.262472  0.959662)
     Si   5    sigma_22=    388.71    axis=( -0.619610  0.738120  0.266950)
     Si   5    sigma_33=    449.40    axis=( -0.778412 -0.621521 -0.088240)

     Atom  6  O   pos: ( -0.288667  0.919424  1.359813)  Total sigma:         125.23
           136.1486         -1.5248          6.2035
            -7.8652        120.6957        -14.5224
             3.0666        -12.5932        118.8477

     O    6    anisotropy:    -28.57    eta:   -0.7077
     O    6    sigma_11=    128.01    axis=(  0.629719  0.571236 -0.526444)
     O    6    sigma_22=    141.50    axis=( -0.776797  0.457448 -0.432815)
     O    6    sigma_33=    106.18    axis=( -0.006418  0.681492  0.731798)

     Atom  7  O   pos: (  0.165201  0.934776  0.234005)  Total sigma:         180.81
           157.4602         -2.0177          7.0698
            -0.0621        193.8446        -18.9023
             4.9184        -18.4553        191.1301

     O    7    anisotropy:     46.26    eta:   -0.5923
     O    7    sigma_11=    174.52    axis=(  0.203504  0.686173  0.698393)
     O    7    sigma_22=    156.26    axis=(  0.974965 -0.076740 -0.208696)
     O    7    sigma_33=    211.65    axis=(  0.089607 -0.723379  0.684612)

     Atom  8  O   pos: ( -0.230256  0.593945  1.123472)  Total sigma:         177.16
           171.0349        -19.9885         -2.2037
           -20.8658        197.0253          0.1037
            -2.5781          1.5911        163.4316

     O    8    anisotropy:     46.73    eta:   -0.1568
     O    8    sigma_11=    164.03    axis=( -0.306976 -0.213849  0.927380)
     O    8    sigma_22=    159.14    axis=( -0.820560 -0.434161 -0.371733)
     O    8    sigma_33=    208.32    axis=(  0.482127 -0.875085 -0.042199)

     Atom  9  O   pos: (  0.384000  0.637193  0.389524)  Total sigma:         188.35
           177.7329        -33.6952          0.1879
           -33.6093        209.4839        -10.1981
             0.6504         -5.3099        177.8289

     O    9    anisotropy:     64.99    eta:   -0.5059
     O    9    sigma_11=    177.64    axis=( -0.214077  0.011605  0.976748)
     O    9    sigma_22=    155.73    axis=(  0.823195  0.540438  0.174001)
     O    9    sigma_33=    231.67    axis=(  0.525852 -0.841304  0.125249)

     Atom 10  O   pos: (  0.422241 -0.000136  0.941527)  Total sigma:         103.80
           101.3766          1.9975         -6.3775
             5.6085         92.1234         -6.4293
            -1.6209         -1.1238        117.9040

     O   10    anisotropy:     23.67    eta:   -0.6773
     O   10    sigma_11=    101.26    axis=(  0.921486  0.267147  0.281951)
     O   10    sigma_22=     90.57    axis=(  0.301853 -0.949377 -0.087000)
     O   10    sigma_33=    119.58    axis=( -0.244436 -0.165277  0.955476)

     Atom 11  O   pos: (  0.958109  0.011165  0.596095)  Total sigma:         112.07
           121.4791         -3.4709         -9.1206
            -1.3006        143.4341         -7.0406
           -20.3078        -18.9596         71.3060

     O   11    anisotropy:    -70.47    eta:   -0.4319
     O   11    sigma_11=    125.42    axis=(  0.966752 -0.052558 -0.250254)
     O   11    sigma_22=    145.71    axis=(  0.008558  0.984751 -0.173757)
     O   11    sigma_33=     65.09    axis=(  0.255571  0.165839  0.952461)

     Atom 12  O   pos: (  0.440973  0.790879  1.079145)  Total sigma:         109.31
           126.7477         -9.4965         18.8231
           -10.6022         84.5026          1.5122
            29.5423          5.2734        116.6658

     O   12    anisotropy:     56.45    eta:   -0.5872
     O   12    sigma_11=    101.54    axis=(  0.518041 -0.450388 -0.727175)
     O   12    sigma_22=     79.44    axis=( -0.344387 -0.888018  0.304667)
     O   12    sigma_33=    146.94    axis=(  0.782963 -0.092600  0.615138)

     Atom 13  O   pos: (  0.025742  0.742789  0.572892)  Total sigma:         111.81
           126.7953          0.4622          0.6673
            -2.6502        124.5388          0.4247
             8.9073          4.9140         84.0923

     O   13    anisotropy:    -42.65    eta:   -0.1071
     O   13    sigma_11=    124.50    axis=(  0.261350  0.960616  0.094414)
     O   13    sigma_22=    127.55    axis=( -0.958839  0.269621 -0.089069)
     O   13    sigma_33=     83.38    axis=( -0.111017 -0.067249  0.991541)

     Atom 14  O   pos: (  0.676443  0.293915  3.402905)  Total sigma:         167.51
           159.0249          1.0131          6.8842
             2.2592        142.6543        -10.4356
             4.8321         -7.6134        200.8626

     O   14    anisotropy:     53.13    eta:   -0.5010
     O   14    sigma_11=    158.68    axis=(  0.982089  0.158059 -0.102565)
     O   14    sigma_22=    140.93    axis=( -0.140432  0.976939  0.160841)
     O   14    sigma_33=    202.93    axis=(  0.125622 -0.143556  0.981637)

     Atom 15  O   pos: ( -0.326958  0.564817  1.586044)  Total sigma:         262.48
           253.8570         -3.3990         -8.5033
           -10.5831        291.5279        -14.4228
            -3.9407        -16.5425        242.0585

     O   15    anisotropy:     51.14    eta:   -0.6509
     O   15    sigma_11=    256.53    axis=(  0.916347  0.005940 -0.400341)
     O   15    sigma_22=    234.34    axis=(  0.382227  0.284724  0.879110)
     O   15    sigma_33=    296.57    axis=( -0.119209  0.958591 -0.258635)

     Atom 16  H   pos: ( -0.203237  0.493010  1.537912)  Total sigma:          26.13
            31.7371         -9.1552         -7.6373
            -8.4401         25.0461          2.1620
            -7.9787          2.6898         21.5955

     H   16    anisotropy:     22.29    eta:   -0.3055
     H   16    sigma_11=     20.97    axis=(  0.190854  0.771897 -0.606424)
     H   16    sigma_22=     16.42    axis=( -0.589025 -0.404143 -0.699799)
     H   16    sigma_33=     40.99    axis=( -0.785254  0.490758  0.377534)

     Atom 17  H   pos: ( -0.327657  0.687530  1.495408)  Total sigma:          23.81
            13.2573         -0.5220         -2.3682
            -1.3754         34.7023        -12.9867
            -1.4301        -14.0011         23.4574

     H   17    anisotropy:     29.84    eta:   -0.2203
     H   17    sigma_11=     16.05    axis=( -0.601923  0.447731  0.661230)
     H   17    sigma_22=     11.67    axis=(  0.798506  0.328425  0.504505)
     H   17    sigma_33=     43.70    axis=( -0.008718 -0.831669  0.555203)

     Atom 18  O   pos: (  0.020598  0.311306  0.228059)  Total sigma:         166.56
           193.7402          6.1196          2.2484
             7.5161        148.6095          4.4041
             0.4152          2.9357        157.3404

     O   18    anisotropy:     42.41    eta:   -0.4187
     O   18    sigma_11=    158.34    axis=( -0.092410  0.293915  0.951354)
     O   18    sigma_22=    146.51    axis=( -0.127691  0.944055 -0.304063)
     O   18    sigma_33=    194.84    axis=( -0.987500 -0.149578 -0.049709)

     Atom 19  O   pos: (  0.094575  0.764077  1.432532)  Total sigma:         220.80
           227.7212         29.4635         -0.9374
            32.8309        232.5368         -0.1800
            -1.3800         -4.3762        202.1401

     O   19    anisotropy:     61.01    eta:   -0.0847
     O   19    sigma_11=    202.19    axis=(  0.179319 -0.110648  0.977549)
     O   19    sigma_22=    198.74    axis=( -0.712483  0.670585  0.206599)
     O   19    sigma_33=    261.47    axis=( -0.678390 -0.733534  0.041413)

     Atom 20  H   pos: (  0.082002  0.609255  1.415689)  Total sigma:          19.78
            10.2788          5.1784          1.4512
             3.7274         40.8994          6.1986
             1.3363          5.4898          8.1722

     H   20    anisotropy:     34.19    eta:   -0.1202
     H   20    sigma_11=      9.76    axis=(  0.963852 -0.175450  0.200514)
     H   20    sigma_22=      7.02    axis=( -0.225557 -0.136737  0.964586)
     H   20    sigma_33=     42.57    axis=(  0.141819  0.974946  0.171368)

     Atom 21  H   pos: ( -0.046714  0.819282  1.421286)  Total sigma:          23.05
            37.7356         -9.6515          2.7786
            -8.2407         18.3608          0.1984
             3.1284         -0.1974         13.0645

     H   21    anisotropy:     27.67    eta:   -0.1612
     H   21    sigma_11=     15.32    axis=(  0.296711  0.872044  0.389232)
     H   21    sigma_22=     12.34    axis=( -0.223782 -0.332746  0.916080)
     H   21    sigma_33=     41.50    axis=( -0.928377  0.358914 -0.096418)

     Atom 22  O   pos: ( -0.319171  0.998642  0.277434)  Total sigma:         218.02
           218.7468        -14.0375          7.1293
            -7.5976        217.3252          6.7453
             7.7599          6.9807        217.9856

     O   22    anisotropy:    -25.32    eta:   -0.2966
     O   22    sigma_11=    223.96    axis=(  0.256191  0.461225  0.849493)
     O   22    sigma_22=    228.96    axis=(  0.760924 -0.638200  0.117025)
     O   22    sigma_33=    201.14    axis=( -0.596121 -0.616419  0.514458)

     Atom 23  H   pos: (  0.176711  0.140091  0.253081)  Total sigma:          17.71
            26.7739        -16.5422          1.7887
           -17.3341         22.2079         -2.2089
             1.5562         -2.3312          4.1403

     H   23    anisotropy:     36.11    eta:   -0.1523
     H   23    sigma_11=      7.50    axis=(  0.659029  0.733286 -0.167250)
     H   23    sigma_22=      3.84    axis=(  0.056446  0.173523  0.983211)
     H   23    sigma_33=     41.78    axis=( -0.749996  0.657405 -0.072966)

     Atom 24  H   pos: (  0.420073  0.113824  0.255807)  Total sigma:          25.25
            35.0252          9.1088          0.5769
            10.1821         24.7052          0.6698
             0.0616          0.1559         16.0299

     H   24    anisotropy:     23.34    eta:   -0.1883
     H   24    sigma_11=     18.94    axis=( -0.514102  0.855265  0.064967)
     H   24    sigma_22=     16.01    axis=(  0.016622 -0.065794  0.997695)
     H   24    sigma_33=     40.81    axis=( -0.857568 -0.513997 -0.019609)

     Atom 25  O   pos: (  0.024631  0.377245  1.354824)  Total sigma:         113.80
            72.8246         10.4141        -18.3747
             9.2120        182.6891          6.3132
           -14.0392          5.8906         85.8775

     O   25    anisotropy:    104.98    eta:   -0.5149
     O   25    sigma_11=     96.82    axis=( -0.558332  0.004853  0.829604)
     O   25    sigma_22=     60.79    axis=( -0.825660  0.094307 -0.556230)
     O   25    sigma_33=    183.79    axis=( -0.080937 -0.995531 -0.048647)

     Atom 26  O   pos: (  0.622345  0.317665  0.321590)  Total sigma:         186.08
           184.0527        -12.7456        -26.1740
           -14.3253        177.3172         24.3536
           -24.9975         22.1548        196.8774

     O   26    anisotropy:     66.34    eta:   -0.1468
     O   26    sigma_11=    167.22    axis=(  0.767342  0.615685  0.179218)
     O   26    sigma_22=    160.72    axis=( -0.361747  0.646403 -0.671790)
     O   26    sigma_33=    230.31    axis=( -0.529458  0.450661  0.718734)

     Atom 27  O   pos: (  0.805211  0.197595  1.045737)  Total sigma:         114.77
           107.5569          2.2023          0.2653
             1.1992        118.6499          5.5126
             2.9366         10.8059        118.1039

     O   27    anisotropy:     18.08    eta:   -0.2439
     O   27    sigma_11=    110.21    axis=(  0.010540  0.694061 -0.719839)
     O   27    sigma_22=    107.27    axis=(  0.992677 -0.093897 -0.075999)
     O   27    sigma_33=    126.82    axis=(  0.120339  0.713766  0.689968)

     Atom 28  O   pos: (  0.339534  0.291733  0.616072)  Total sigma:         105.88
           129.3097         -3.5678         -1.2597
            -5.8760        125.5396          5.6700
             6.8697          9.2657         62.7781

     O   28    anisotropy:    -66.21    eta:   -0.2092
     O   28    sigma_11=    123.33    axis=(  0.577481  0.806586  0.126232)
     O   28    sigma_22=    132.56    axis=( -0.814900  0.578866  0.029191)
     O   28    sigma_33=     61.74    axis=( -0.049527 -0.119724  0.991571)

     Atom 29  O   pos: (  0.120692  0.474739  0.956761)  Total sigma:         116.89
           126.2645          1.2350        -20.9376
            -6.2530        114.4012         -4.8772
           -13.8505         -9.0332        110.0181

     O   29    anisotropy:    -31.20    eta:   -0.9771
     O   29    sigma_11=    117.13    axis=( -0.260114  0.926983 -0.270266)
     O   29    sigma_22=    137.46    axis=( -0.833648 -0.074365  0.547267)
     O   29    sigma_33=     96.09    axis=(  0.487209  0.367658  0.792121)

     Atom 30  O   pos: (  0.656943  0.522643  0.674188)  Total sigma:         108.08
           108.9336         -2.6331        -19.3096
            -4.5161        128.8479        -10.9650
           -22.0929        -12.1489         86.4517

     O   30    anisotropy:    -54.55    eta:   -0.3149
     O   30    sigma_11=    120.54    axis=(  0.863445 -0.243180 -0.441957)
     O   30    sigma_22=    131.99    axis=(  0.116774  0.948688 -0.293862)
     O   30    sigma_33=     71.71    axis=(  0.490741  0.202124  0.847537)

     Atom 31  Ca  pos: (  0.154649  0.849545  0.914255)  Total sigma:        1067.46
          1078.1617        -28.8113         14.9366
           -30.1788       1057.7497         10.4533
            12.8574          5.6162       1066.4570

     Ca  31    anisotropy:    -55.17    eta:   -0.8024
     Ca  31    sigma_11=   1071.09    axis=(  0.048112  0.435147  0.899073)
     Ca  31    sigma_22=   1100.61    axis=( -0.823239  0.527017 -0.211020)
     Ca  31    sigma_33=   1030.67    axis=(  0.565652  0.730000 -0.383587)

     Atom 32  Ca  pos: ( -0.301803  0.895179  0.629630)  Total sigma:        1082.32
          1075.8045        -13.7278         15.3764
           -10.5805       1081.4455         -4.8792
            11.8693         -2.5567       1089.7037

     Ca  32    anisotropy:     30.64    eta:   -0.8924
     Ca  32    sigma_11=   1081.22    axis=( -0.174129  0.768151  0.616135)
     Ca  32    sigma_22=   1062.99    axis=(  0.813175  0.465046 -0.349970)
     Ca  32    sigma_33=   1102.74    axis=(  0.555361 -0.440086  0.705619)

     Atom 33  Ca  pos: ( -0.003902  0.387357  0.614621)  Total sigma:        1107.41
          1101.5074        -12.1925          6.5822
           -14.4935       1139.8354         12.1466
             7.0989         10.9620       1080.8960

     Ca  33    anisotropy:     56.85    eta:   -0.6991
     Ca  33    sigma_11=   1101.71    axis=(  0.895752  0.191975  0.400965)
     Ca  33    sigma_22=   1075.21    axis=( -0.354709 -0.235044  0.904951)
     Ca  33    sigma_33=   1145.32    axis=( -0.267972  0.952838  0.142446)

     Atom 34  Ca  pos: (  0.469799  0.363268  0.959157)  Total sigma:        1130.00
          1153.6623        -26.0945         -6.8067
           -23.3013       1124.6221        -16.1241
           -16.8165        -18.7567       1111.7113

     Ca  34    anisotropy:    -59.89    eta:   -0.8959
     Ca  34    sigma_11=   1132.08    axis=( -0.318419 -0.620864  0.716336)
     Ca  34    sigma_22=   1167.84    axis=( -0.873430  0.485841  0.032839)
     Ca  34    sigma_33=   1090.07    axis=(  0.368414  0.615213  0.696982)

     Atom 35  O   pos: (  0.303260  0.452951  3.422312)  Total sigma:         228.50
           242.4366         -5.4779         -8.3784
            -9.5023        224.7381         -7.2663
            -2.5795         -8.5722        218.3347

     O   35    anisotropy:    -26.91    eta:   -0.8873
     O   35    sigma_11=    229.51    axis=(  0.175855  0.760576 -0.624980)
     O   35    sigma_22=    245.43    axis=( -0.947261  0.303517  0.102830)
     O   35    sigma_33=    210.56    axis=(  0.267902  0.573936  0.773839)

     Atom 36  H   pos: (  0.462804  0.330753 -0.036833)  Total sigma:          20.49
            36.4668        -11.8983         -0.9821
           -12.8402         15.5801         -0.3329
            -0.1772         -0.8195          9.4184

     H   36    anisotropy:     32.59    eta:   -0.0732
     H   36    sigma_11=     10.42    axis=( -0.329940 -0.723199  0.606731)
     H   36    sigma_22=      8.83    axis=( -0.261700 -0.547457 -0.794861)
     H   36    sigma_33=     42.21    axis=( -0.907002  0.421038  0.008634)

     Atom 37  H   pos: (  0.224942  0.359976  0.053880)  Total sigma:          22.45
            28.6125          4.8162        -12.2710
             5.2988         15.7244         -6.1333
           -12.9142         -5.7662         23.0000

     H   37    anisotropy:     27.89    eta:   -0.1546
     H   37    sigma_11=     14.59    axis=(  0.582865 -0.730536  0.355790)
     H   37    sigma_22=     11.71    axis=(  0.342445  0.617916  0.707751)
     H   37    sigma_33=     41.04    axis=( -0.736885 -0.290684  0.610330)

     Atom 38  O   pos: (  0.537590  0.082790  3.079429)  Total sigma:         238.02
           231.3103         -7.5609         17.5455
            -4.8316        238.4986          5.3277
            14.8766         10.0227        244.2566

     O   38    anisotropy:    -32.61    eta:   -0.6355
     O   38    sigma_11=    241.98    axis=(  0.433830 -0.899124 -0.058032)
     O   38    sigma_22=    255.80    axis=(  0.507821  0.190804  0.840067)
     O   38    sigma_33=    216.28    axis=(  0.744251  0.393916 -0.539370)

     Atom 39  H   pos: ( -0.031871  0.922772  3.169157)  Total sigma:          23.18
            16.7928         -7.3956          6.9588
            -6.5623         31.9131        -10.8579
             6.4115        -11.0549         20.8301

     H   39    anisotropy:     28.51    eta:   -0.2054
     H   39    sigma_11=     15.63    axis=( -0.583655 -0.610395 -0.535505)
     H   39    sigma_22=     11.72    axis=(  0.732525 -0.111244 -0.671589)
     H   39    sigma_33=     42.18    axis=(  0.350363 -0.784247  0.512057)

     Atom 40  H   pos: (  0.577149  0.184483  3.185493)  Total sigma:          22.91
            16.2223          4.8784          7.5787
             4.2146         25.0058         12.2271
             7.4154         13.9832         27.4895

     H   40    anisotropy:     29.04    eta:   -0.1657
     H   40    sigma_11=     14.83    axis=(  0.698384 -0.662098  0.271818)
     H   40    sigma_22=     11.62    axis=(  0.642805  0.413229 -0.645014)
     H   40    sigma_33=     42.27    axis=(  0.314739  0.625194  0.714193)

     Atom 41  O   pos: ( -0.428071  0.800187  3.445959)  Total sigma:         245.53
           226.7676         14.7244         16.5393
            16.6248        257.1490         11.3790
             9.5905          9.0317        252.6708

     O   41    anisotropy:     42.92    eta:   -0.9256
     O   41    sigma_11=    244.47    axis=( -0.009455  0.633915 -0.773345)
     O   41    sigma_22=    217.98    axis=(  0.918397 -0.300417 -0.257481)
     O   41    sigma_33=    274.14    axis=(  0.395547  0.712672  0.579345)

     Atom 42  H   pos: ( -0.354272  0.842417  0.094460)  Total sigma:          20.45
            11.4188          6.6820          6.2619
             6.7118         22.8360         15.4898
             6.8644         16.6943         27.0984

     H   42    anisotropy:     35.16    eta:   -0.0583
     H   42    sigma_11=      9.41    axis=(  0.676698  0.401935 -0.616870)
     H   42    sigma_22=      8.05    axis=(  0.682254 -0.657292  0.320151)
     H   42    sigma_33=     43.89    axis=(  0.276784  0.637507  0.719010)

     Atom 43  H   pos: (  0.506355  0.639068  0.028988)  Total sigma:          25.55
            25.3257         10.8448         -2.9610
            10.2378         31.4118         -2.8366
            -3.8464         -3.9386         19.9089

     H   43    anisotropy:     22.34    eta:   -0.1304
     H   43    sigma_11=     19.07    axis=( -0.167459  0.391489  0.904817)
     H   43    sigma_22=     17.13    axis=(  0.789154 -0.496879  0.361038)
     H   43    sigma_33=     40.44    axis=( -0.590926 -0.774499  0.225738)

     Atom 44  Ca  pos: (  0.236147  0.125816  2.870801)  Total sigma:        1130.54
          1130.3488        -16.3069          1.2708
           -16.1177       1137.1301          7.8657
             0.0404          3.4239       1124.1334

     Ca  44    anisotropy:     30.55    eta:   -0.5043
     Ca  44    sigma_11=   1125.49    axis=(  0.427332  0.164029  0.889091)
     Ca  44    sigma_22=   1115.22    axis=(  0.667803  0.605642 -0.432708)
     Ca  44    sigma_33=   1150.90    axis=( -0.609447  0.778648  0.149271)

     Atom 45  O   pos: ( -0.426594  0.749473  3.021983)  Total sigma:         209.81
           216.8834        -11.6357          6.9889
           -10.0966        217.5560        -11.9450
             4.3028         -6.7131        194.9913

     O   45    anisotropy:     32.13    eta:   -0.7095
     O   45    sigma_11=    206.70    axis=(  0.757949  0.636706 -0.141839)
     O   45    sigma_22=    191.50    axis=( -0.079844  0.306360  0.948561)
     O   45    sigma_33=    231.23    axis=( -0.647409  0.707636 -0.283042)

     Atom 46  H   pos: ( -0.305042  0.651968  3.036439)  Total sigma:          18.28
            26.6819        -17.7302          5.2494
           -17.8652         20.5738         -4.7590
             6.1077         -5.2363          7.5702

     H   46    anisotropy:     37.52    eta:   -0.0203
     H   46    sigma_11=      6.02    axis=( -0.361249 -0.124461  0.924126)
     H   46    sigma_22=      5.52    axis=(  0.557560  0.765538  0.321058)
     H   46    sigma_33=     43.29    axis=(  0.747412 -0.631238  0.207155)

     Atom 47  H   pos: ( -0.447165  0.780731  3.168192)  Total sigma:          24.66
            17.0726         -1.9367         -2.4354
            -1.8992         20.0278          4.3798
            -3.4118          5.0414         36.8723

     H   47    anisotropy:     20.93    eta:   -0.2253
     H   47    sigma_11=     19.25    axis=( -0.374477  0.878392 -0.296976)
     H   47    sigma_22=     16.11    axis=(  0.914618  0.402582  0.037448)
     H   47    sigma_33=     38.61    axis=( -0.152451  0.257596  0.954150)

     Atom 48  O   pos: (  0.274707  0.464776  3.006889)  Total sigma:         230.97
           229.8503         16.7485         -4.0106
            18.0439        236.9534          0.4883
             2.4495          4.3709        226.0937

     O   48    anisotropy:     30.40    eta:   -0.5535
     O   48    sigma_11=    226.44    axis=( -0.185291  0.080263  0.979400)
     O   48    sigma_22=    215.22    axis=( -0.755097  0.626199 -0.194173)
     O   48    sigma_33=    251.23    axis=( -0.628885 -0.775521 -0.055423)

     Atom 49  H   pos: (  0.253192  0.443926  3.155778)  Total sigma:          22.98
            15.3657          1.5381         -1.7302
             1.6499         15.4227         -1.4276
            -2.5166         -2.4338         38.1552

     H   49    anisotropy:     23.33    eta:   -0.1806
     H   49    sigma_11=     16.61    axis=(  0.689205  0.712486  0.131759)
     H   49    sigma_22=     13.80    axis=(  0.718046 -0.695956  0.007431)
     H   49    sigma_33=     38.54    axis=( -0.096993 -0.089487  0.991254)

     Atom 50  H   pos: (  0.395843  0.557488  2.998121)  Total sigma:          21.62
            29.6895         16.6967         -1.2865
            16.9010         24.0486         -0.5548
            -0.3343          0.2966         11.1318

     H   50    anisotropy:     33.44    eta:   -0.0690
     H   50    sigma_11=     11.24    axis=( -0.170667  0.233568  0.957245)
     H   50    sigma_22=      9.71    axis=(  0.622967 -0.727110  0.288484)
     H   50    sigma_33=     43.92    axis=(  0.763403  0.645567 -0.021411)

     Atom 51  O   pos: (  0.076490  0.770035  3.347743)  Total sigma:         243.03
           235.2715        -12.8640         11.4988
           -10.2699        255.5554         14.3413
            11.7759          6.8916        238.2550

     O   51    anisotropy:    -36.94    eta:   -0.5564
     O   51    sigma_11=    248.49    axis=(  0.669848 -0.018692  0.742262)
     O   51    sigma_22=    262.19    axis=( -0.277441  0.920971  0.273566)
     O   51    sigma_33=    218.40    axis=(  0.688716  0.389182 -0.611725)

     Atom 52  H   pos: (  0.064316  0.837735  3.481770)  Total sigma:          23.66
            15.1159         -0.3287          1.2861
            -0.8128         22.6715         11.7728
             0.5775         12.6063         33.1817

     H   52    anisotropy:     26.33    eta:   -0.1156
     H   52    sigma_11=     15.89    axis=(  0.782256 -0.528195  0.330280)
     H   52    sigma_22=     13.87    axis=(  0.622701  0.647813 -0.438841)
     H   52    sigma_33=     41.21    axis=(  0.017834  0.548952  0.835664)

     Atom 53  H   pos: (  0.191901  0.673874  3.366502)  Total sigma:          22.74
            26.4940        -15.1281          3.6091
           -13.8015         29.7136         -1.8439
             3.8975         -2.5412         12.0003

     H   53    anisotropy:     30.71    eta:   -0.1649
     H   53    sigma_11=     14.19    axis=( -0.629118 -0.646995 -0.430823)
     H   53    sigma_22=     10.81    axis=( -0.401721 -0.203866  0.892781)
     H   53    sigma_33=     43.21    axis=(  0.665455 -0.734736  0.131656)

     Atom 54  O   pos: ( -0.283239  0.866609  2.611365)  Total sigma:         264.13
           276.9153          3.3961         22.3514
             2.7134        250.1775         17.4417
            28.6809         21.1627        265.3039

     O   54    anisotropy:     56.18    eta:   -0.6771
     O   54    sigma_11=    258.09    axis=(  0.624115 -0.683393 -0.378754)
     O   54    sigma_22=    232.73    axis=(  0.334951  0.671967 -0.660506)
     O   54    sigma_33=    301.58    axis=(  0.705896  0.285367  0.648288)

     Atom 55  H   pos: ( -0.375595  0.770528  2.542040)  Total sigma:          24.83
            26.6223          9.1749         10.7230
            10.7817         22.9593          8.0562
            10.6840          7.1230         24.9123

     H   55    anisotropy:     28.67    eta:   -0.1106
     H   55    sigma_11=     16.33    axis=(  0.112004  0.670851 -0.733085)
     H   55    sigma_22=     14.22    axis=(  0.755687 -0.536560 -0.375553)
     H   55    sigma_33=     43.94    axis=(  0.645284  0.511920  0.567051)

     Atom 56  H   pos: ( -0.151711  0.800951  2.646255)  Total sigma:          23.63
            36.1228         -5.2280          9.3280
            -7.1202         16.5148         -1.5192
             8.4782         -0.5945         18.2551

     H   56    anisotropy:     26.52    eta:   -0.1537
     H   56    sigma_11=     16.15    axis=( -0.071243  0.737671  0.671391)
     H   56    sigma_22=     13.43    axis=(  0.426059  0.631112 -0.648206)
     H   56    sigma_33=     41.31    axis=(  0.901886 -0.239872  0.359254)

     Atom 57  O   pos: ( -0.066503  0.313391  2.782445)  Total sigma:         261.14
           271.5663         -2.5126         16.0517
           -10.2714        247.9217          8.2414
            14.5577         13.8420        263.9328

     O   57    anisotropy:    -36.04    eta:   -0.8715
     O   57    sigma_11=    262.68    axis=(  0.511958 -0.645544 -0.566720)
     O   57    sigma_22=    283.62    axis=( -0.772435 -0.057320 -0.632502)
     O   57    sigma_33=    237.11    axis=( -0.375823 -0.761569  0.527986)

     Atom 58  H   pos: ( -0.093110  0.390834  2.911256)  Total sigma:          22.18
            14.4967         -2.9407         -3.6083
            -2.2587         19.0026         12.9205
            -2.3929         13.0999         33.0406

     H   58    anisotropy:     28.79    eta:   -0.1574
     H   58    sigma_11=     14.09    axis=(  0.961965 -0.128894  0.240853)
     H   58    sigma_22=     11.07    axis=(  0.232133  0.850494 -0.471990)
     H   58    sigma_33=     41.37    axis=( -0.144008  0.509948  0.848065)

     Atom 59  H   pos: ( -0.200642  0.285284  2.724756)  Total sigma:          27.18
            36.9536          3.1386          9.3858
             2.1869         19.8434          1.0059
             7.3597          1.5308         24.7424

     H   59    anisotropy:     21.65    eta:   -0.0729
     H   59    sigma_11=     20.49    axis=(  0.443012  0.071156 -0.893688)
     H   59    sigma_22=     19.44    axis=(  0.151887 -0.988392 -0.003404)
     H   59    sigma_33=     41.61    axis=(  0.883556  0.134232  0.448677)

     Atom 60  O   pos: (  0.411726  0.664209  2.357672)  Total sigma:         257.40
           245.4654         -5.9460          6.9033
            -6.0874        287.4459         -8.1299
             2.1418         -1.6454        239.2910

     O   60    anisotropy:     47.25    eta:   -0.3048
     O   60    sigma_11=    246.45    axis=( -0.882633 -0.181256 -0.433711)
     O   60    sigma_22=    236.85    axis=( -0.446274  0.033321  0.894276)
     O   60    sigma_33=    288.90    axis=(  0.147641 -0.982871  0.110300)

     Atom 61  H   pos: (  0.432088  0.793900  2.281993)  Total sigma:          23.77
            13.9547          4.6761         -2.0402
             3.9128         35.7771        -12.1628
            -1.9686        -13.1300         21.5929

     H   61    anisotropy:     30.23    eta:   -0.0648
     H   61    sigma_11=     14.35    axis=(  0.352178  0.422392  0.835198)
     H   61    sigma_22=     13.05    axis=(  0.922917 -0.305037 -0.234897)
     H   61    sigma_33=     43.93    axis=( -0.155548 -0.853544  0.497260)

     Atom 62  H   pos: (  0.499687  0.559605  2.291087)  Total sigma:          23.55
            21.5206        -13.1486         -4.7603
           -12.6822         31.3247          4.5533
            -5.4641          6.0419         17.8102

     H   62    anisotropy:     28.25    eta:   -0.2031
     H   62    sigma_11=     16.05    axis=(  0.105736  0.404397 -0.908451)
     H   62    sigma_22=     12.22    axis=(  0.825806  0.473219  0.306771)
     H   62    sigma_33=     42.39    axis=( -0.553954  0.782641  0.283917)

     Atom 63  Ca  pos: (  0.971624  0.021292  1.364872)  Total sigma:        1058.25
          1054.3393         30.7917        -24.4911
            32.1238       1120.0715        -22.0727
           -23.2836        -21.7482       1000.3520

     Ca  63    anisotropy:    121.05    eta:   -0.6788
     Ca  63    sigma_11=   1045.30    axis=(  0.865170 -0.436373 -0.247101)
     Ca  63    sigma_22=    990.51    axis=(  0.312643  0.084095  0.946141)
     Ca  63    sigma_33=   1138.96    axis=(  0.392090  0.895827 -0.209185)

     Atom 64  O   pos: (  0.465431  0.324467  2.646523)  Total sigma:         260.67
           245.7151         -0.2530        -21.6293
            -1.9867        258.2992         -6.0038
           -24.2676         -0.7311        277.9984

     O   64    anisotropy:     44.15    eta:   -0.8436
     O   64    sigma_11=    258.37    axis=(  0.127005 -0.991666 -0.021642)
     O   64    sigma_22=    233.54    axis=(  0.880724  0.102706  0.462359)
     O   64    sigma_33=    290.11    axis=( -0.456283 -0.077782  0.886428)

     Atom 65  H   pos: (  0.529124  0.298564  2.511131)  Total sigma:          22.97
            16.9154         -2.1310        -12.0497
            -1.2358         14.1609          0.0700
           -12.8186          2.3800         37.8323

     H   65    anisotropy:     31.15    eta:   -0.1709
     H   65    sigma_11=     14.36    axis=( -0.244346  0.952988 -0.179192)
     H   65    sigma_22=     10.81    axis=( -0.872558 -0.296697 -0.388090)
     H   65    sigma_33=     43.73    axis=( -0.423011  0.061527  0.904033)

     Atom 66  H   pos: (  0.423240  0.466837  2.635473)  Total sigma:          27.47
            20.4728         -4.3116         -2.0829
            -5.1995         36.2877         -2.1246
            -1.6679         -2.7563         25.6364

     H   66    anisotropy:     15.64    eta:   -0.7564
     H   66    sigma_11=     26.20    axis=( -0.354524  0.058609  0.933208)
     H   66    sigma_22=     18.31    axis=(  0.902419  0.282794  0.325067)
     H   66    sigma_33=     37.89    axis=( -0.244854  0.957388 -0.153147)

     Atom 67  O   pos: (  0.041710  0.488237  2.198869)  Total sigma:         277.90
           283.9013         14.6712          6.8279
            16.1426        297.4280         21.8079
             4.1013         20.1999        252.3819

     O   67    anisotropy:     54.81    eta:   -0.8503
     O   67    sigma_11=    275.17    axis=( -0.881597  0.433057  0.187748)
     O   67    sigma_22=    244.10    axis=(  0.015855 -0.370374  0.928748)
     O   67    sigma_33=    314.44    axis=( -0.471737 -0.821757 -0.319654)

     Atom 68  H   pos: (  0.089806  0.346582  2.174719)  Total sigma:          24.66
            17.2328         -7.1031         -1.0062
            -5.8670         40.5269          6.7077
            -0.6017          5.9474         16.2115

     H   68    anisotropy:     28.52    eta:   -0.0931
     H   68    sigma_11=     16.04    axis=(  0.854710  0.094444  0.510442)
     H   68    sigma_22=     14.27    axis=(  0.461027  0.313839 -0.830035)
     H   68    sigma_33=     43.67    axis=( -0.238588  0.944767  0.224701)

     Atom 69  H   pos: (  0.151582  0.552898  2.279033)  Total sigma:          25.01
            31.7804         10.4317          9.7815
             8.9160         21.4807          5.8397
             9.6333          6.6722         21.7658

     H   69    anisotropy:     28.00    eta:   -0.0347
     H   69    sigma_11=     16.00    axis=( -0.649015  0.426518  0.629970)
     H   69    sigma_22=     15.35    axis=( -0.091349  0.778381 -0.621110)
     H   69    sigma_33=     43.67    axis=(  0.755272  0.460657  0.466219)

     Atom 70  O   pos: ( -0.150480  0.511747  3.133626)  Total sigma:         212.18
           215.0104          1.3721         -6.8842
            -0.5680        215.8066        -11.2542
            -0.7512        -17.0901        205.7172

     O   70    anisotropy:    -25.33    eta:   -0.6822
     O   70    sigma_11=    214.86    axis=( -0.963959  0.265877 -0.009616)
     O   70    sigma_22=    226.38    axis=( -0.222142 -0.784453  0.579039)
     O   70    sigma_33=    195.29    axis=(  0.146410  0.560306  0.815243)

     Atom 71  H   pos: ( -0.229102  0.439852  3.250148)  Total sigma:          17.84
            13.8337          9.1109        -12.5901
             8.5256         16.5649        -13.7490
           -13.0502        -14.7786         23.1141

     H   71    anisotropy:     37.44    eta:   -0.0779
     H   71    sigma_11=      6.33    axis=(  0.667727 -0.735470 -0.114994)
     H   71    sigma_22=      4.38    axis=(  0.575086  0.411570  0.707026)
     H   71    sigma_33=     42.80    axis=( -0.472669 -0.538232  0.697775)

     Atom 72  H   pos: ( -0.061867  0.605997  3.213679)  Total sigma:          21.95
            23.1132         10.4625          8.5427
            11.1611         24.7177          9.3037
             9.4161          9.5968         18.0269

     H   72    anisotropy:     29.89    eta:   -0.1097
     H   72    sigma_11=     13.08    axis=(  0.710326 -0.701974  0.051671)
     H   72    sigma_22=     10.90    axis=(  0.369768  0.309687 -0.875994)
     H   72    sigma_33=     41.88    axis=(  0.598923  0.641347  0.479546)

     Atom 73  O   pos: (  0.549695  0.028928  2.018525)  Total sigma:         282.86
           267.2121         -9.2303          6.7531
            -8.4652        281.9688         -9.7779
             6.4614        -15.7725        299.3909

     O   73    anisotropy:     38.59    eta:   -0.5390
     O   73    sigma_11=    276.93    axis=( -0.337222  0.772291  0.538375)
     O   73    sigma_22=    263.06    axis=(  0.910869  0.412174 -0.020717)
     O   73    sigma_33=    308.59    axis=(  0.237904 -0.483403  0.842451)

     Atom 74  H   pos: ( -0.013904  0.854639  2.040651)  Total sigma:          27.64
            22.1967         -6.5082          1.6286
            -6.4067         37.0201         -4.1434
             1.0163         -2.2344         23.7168

     H   74    anisotropy:     18.78    eta:   -0.2575
     H   74    sigma_11=     23.00    axis=( -0.037848  0.204986  0.978033)
     H   74    sigma_22=     19.77    axis=(  0.938064  0.344594 -0.035922)
     H   74    sigma_33=     40.16    axis=(  0.344388 -0.916098  0.205333)

     Atom 75  H   pos: (  0.540320  0.069561  1.872611)  Total sigma:          23.62
            13.8447         -1.5366          3.7419
            -1.5069         14.8363         -8.3988
             4.5399        -10.4449         42.1839

     H   75    anisotropy:     33.15    eta:   -0.0634
     H   75    sigma_11=     13.27    axis=( -0.977902  0.111977  0.176546)
     H   75    sigma_22=     11.87    axis=( -0.157996 -0.948859 -0.273321)
     H   75    sigma_33=     45.72    axis=(  0.136911 -0.295175  0.945583)

     Atom 76  O   pos: (  0.133769  0.071053  2.143218)  Total sigma:         259.53
           261.9494         -0.8108          3.7104
            -4.0216        245.0905         -1.3022
             5.7469          0.4607        271.5582

     O   76    anisotropy:    -22.18    eta:   -0.8970
     O   76    sigma_11=    260.29    axis=( -0.911912  0.134193  0.387827)
     O   76    sigma_22=    273.56    axis=(  0.385167 -0.046317  0.921684)
     O   76    sigma_33=    244.75    axis=(  0.141647  0.989872 -0.009450)

     Atom 77  H   pos: (  0.098429  0.050286  1.997430)  Total sigma:          24.25
            16.0197          0.2550          3.7852
             0.4328         11.8726          4.2362
             5.2736          4.1816         44.8607

     H   77    anisotropy:     32.73    eta:   -0.1840
     H   77    sigma_11=     15.35    axis=( -0.987290  0.073176  0.141082)
     H   77    sigma_22=     11.33    axis=(  0.054554  0.989798 -0.131620)
     H   77    sigma_33=     46.07    axis=(  0.149275  0.122251  0.981209)

     Atom 78  H   pos: (  0.283240  0.051797  2.141296)  Total sigma:          25.37
            40.1316         -1.9658         -1.0061
            -2.4134         14.7099          0.2146
            -2.6207          0.4208         21.2577

     H   78    anisotropy:     22.69    eta:   -0.4342
     H   78    sigma_11=     21.09    axis=( -0.096645 -0.016397 -0.995184)
     H   78    sigma_22=     14.52    axis=(  0.083429  0.996212 -0.024516)
     H   78    sigma_33=     40.49    axis=( -0.991816  0.085396  0.094911)

     Atom 79  O   pos: (  0.657915  0.343351  2.279457)  Total sigma:         264.10
           272.2544          8.1216        -10.9987
            16.2157        264.0024         16.9865
            -3.9993         18.8491        256.0303

     O   79    anisotropy:    -41.38    eta:   -0.3279
     O   79    sigma_11=    273.37    axis=(  0.690025 -0.332982 -0.642641)
     O   79    sigma_22=    282.41    axis=( -0.629617 -0.714089 -0.306039)
     O   79    sigma_33=    236.51    axis=( -0.356998  0.615792 -0.702390)

     Atom 80  H   pos: (  0.639469  0.231027  2.180360)  Total sigma:          23.52
            15.5336          4.7219          2.9247
             6.0221         28.4241         15.2290
             4.0339         15.7508         26.5904

     H   80    anisotropy:     31.32    eta:   -0.1498
     H   80    sigma_11=     14.64    axis=(  0.898533  0.123202 -0.421259)
     H   80    sigma_22=     11.51    axis=( -0.383548  0.687015 -0.617172)
     H   80    sigma_33=     44.40    axis=(  0.213374  0.716123  0.664559)

     Atom 81  H   pos: ( -0.198901  0.408419  2.274044)  Total sigma:          22.03
            39.3314         10.0123         -4.1821
             9.9051         13.7936         -0.2350
            -4.7485         -0.2721         12.9751

     H   81    anisotropy:     32.00    eta:   -0.1464
     H   81    sigma_11=     12.93    axis=( -0.015734  0.443525  0.896124)
     H   81    sigma_22=      9.81    axis=(  0.346419 -0.838308  0.420992)
     H   81    sigma_33=     43.37    axis=( -0.937948 -0.317058  0.140455)

     Atom 82  O   pos: (  0.466217  0.188146  1.633860)  Total sigma:         255.23
           242.9112         30.3753          5.7934
            28.1794        267.9978          9.0630
             5.3892         14.8969        254.7837

     O   82    anisotropy:     55.03    eta:   -0.7312
     O   82    sigma_11=    250.30    axis=(  0.239742  0.240151 -0.940665)
     O   82    sigma_22=    223.47    axis=(  0.825265 -0.560736  0.067175)
     O   82    sigma_33=    291.92    axis=(  0.511333  0.792403  0.332621)

     Atom 83  H   pos: (  0.430682  0.121743  1.499450)  Total sigma:          21.52
            13.4269          6.7548          6.7117
             6.3556         20.0236         13.2304
             7.4019         14.1473         31.1221

     H   83    anisotropy:     32.77    eta:   -0.1315
     H   83    sigma_11=     12.04    axis=(  0.622868  0.508190 -0.594793)
     H   83    sigma_22=      9.16    axis=(  0.721092 -0.667806  0.184558)
     H   83    sigma_33=     43.37    axis=(  0.303415  0.543856  0.782407)

     Atom 84  H   pos: (  0.514217  0.329743  1.608847)  Total sigma:          23.23
            17.2765         12.3662         -1.3496
            13.1371         37.7505         -3.2403
            -1.7181         -4.2608         14.6737

     H   84    anisotropy:     31.77    eta:   -0.1416
     H   84    sigma_11=     14.14    axis=(  0.129455  0.086998  0.987761)
     H   84    sigma_22=     11.14    axis=(  0.894649 -0.439817 -0.078515)
     H   84    sigma_33=     44.42    axis=( -0.427604 -0.893864  0.134769)

     Atom 85  O   pos: ( -0.506568  0.974378  1.745990)  Total sigma:         253.58
           241.3955          9.2613         -6.2536
            13.2436        253.7299          0.2039
            -3.9191          1.9226        265.6093

     O   85    anisotropy:    -29.42    eta:   -0.3484
     O   85    sigma_11=    259.97    axis=(  0.452077  0.857380  0.246019)
     O   85    sigma_22=    266.80    axis=( -0.253896 -0.140714  0.956941)
     O   85    sigma_33=    233.96    axis=( -0.855081  0.495075 -0.154071)

     Atom 86  H   pos: (  0.229703  0.098314  1.708562)  Total sigma:          22.50
            31.2792         13.8147         -5.1329
            12.8160         19.3226         -2.9799
            -4.1025         -2.6661         16.9110

     H   86    anisotropy:     27.90    eta:   -0.2690
     H   86    sigma_11=     15.70    axis=(  0.168428  0.141306  0.975533)
     H   86    sigma_22=     10.70    axis=(  0.547279 -0.836525  0.026682)
     H   86    sigma_33=     41.11    axis=( -0.819828 -0.529395  0.218228)

     Atom 87  H   pos: ( -0.448337  0.836602  1.744171)  Total sigma:          27.58
            21.8517         -6.4108         -1.6637
            -4.7141         36.6184          2.4680
            -0.8921          2.2529         24.2760

     H   87    anisotropy:     17.06    eta:   -0.3444
     H   87    sigma_11=     23.85    axis=(  0.055049  0.204703 -0.977275)
     H   87    sigma_22=     19.94    axis=(  0.947053  0.299370  0.116053)
     H   87    sigma_33=     38.96    axis=( -0.316323  0.931920  0.177385)

     Atom 88  O   pos: (  0.044948  0.129246  3.188091)  Total sigma:         239.93
           235.9948        -13.3488         -3.5434
           -20.6554        248.4781        -10.9192
            -0.5174        -10.4635        235.3171

     O   88    anisotropy:     34.00    eta:   -0.7745
     O   88    sigma_11=    237.37    axis=(  0.556521  0.053853 -0.829086)
     O   88    sigma_22=    219.82    axis=( -0.662757 -0.573010 -0.482093)
     O   88    sigma_33=    262.60    axis=( -0.501037  0.817777 -0.283200)

     Atom 89  H   pos: ( -0.538234  0.995513  3.315673)  Total sigma:          22.50
            15.1728         -6.8982          3.5223
            -8.0095         28.2536        -13.4406
             4.9157        -13.8875         24.0688

     H   89    anisotropy:     30.11    eta:   -0.1581
     H   89    sigma_11=     14.05    axis=( -0.700210  0.268799  0.661403)
     H   89    sigma_22=     10.88    axis=(  0.650549  0.621846  0.435996)
     H   89    sigma_33=     42.57    axis=(  0.294095 -0.735564  0.610290)

     Atom 90  H   pos: ( -0.084832  0.191266  3.225180)  Total sigma:          26.26
            34.4995         -9.3907         -4.7594
            -8.5149         24.9912          0.7510
            -5.7368          1.7420         19.2902

     H   90    anisotropy:     22.26    eta:   -0.2378
     H   90    sigma_11=     20.61    axis=( -0.318116 -0.795775  0.515310)
     H   90    sigma_22=     17.08    axis=(  0.434077  0.360967  0.825397)
     H   90    sigma_33=     41.10    axis=(  0.842840 -0.486256 -0.230599)

     Atom 91  O   pos: (  0.100356  0.815174  2.773322)  Total sigma:         276.25
           264.3438        -17.0435          5.6665
           -14.8861        299.3534         10.4305
             4.9211          6.6323        265.0675

     O   91    anisotropy:     45.30    eta:   -0.5623
     O   91    sigma_11=    269.65    axis=(  0.578041  0.077354  0.812333)
     O   91    sigma_22=    252.67    axis=( -0.744475 -0.357602  0.563806)
     O   91    sigma_33=    306.45    axis=( -0.334105  0.930665  0.149121)

     Atom 92  H   pos: (  0.084882  0.924446  2.874798)  Total sigma:          26.61
            19.7849         -2.9372         -2.4163
            -3.6329         31.7515          9.5581
            -3.4037         11.3489         28.2893

     H   92    anisotropy:     22.34    eta:   -0.0375
     H   92    sigma_11=     19.44    axis=(  0.165401  0.663616 -0.729559)
     H   92    sigma_22=     18.88    axis=(  0.966140  0.039508  0.254974)
     H   92    sigma_33=     41.50    axis=( -0.198028  0.747030  0.634611)

     Atom 93  H   pos: (  0.142043  0.695143  2.853196)  Total sigma:          26.17
            20.4394         -6.8618          3.2695
            -6.8272         35.1091         -8.1070
             3.9147        -10.0270         22.9505

     H   93    anisotropy:     24.71    eta:   -0.0230
     H   93    sigma_11=     18.12    axis=( -0.124278  0.427753  0.895311)
     H   93    sigma_22=     17.74    axis=(  0.936171  0.349585 -0.037071)
     H   93    sigma_33=     42.64    axis=(  0.328844 -0.833557  0.443896)

     Initialization:
     gipaw_setup  :      0.14s CPU      0.17s WALL (       1 calls)

     Linear response
     greenf       :   1015.21s CPU   1039.16s WALL (      48 calls)
     cgsolve      :   1010.49s CPU   1034.19s WALL (      48 calls)
     ch_psi       :    977.70s CPU   1001.05s WALL (    3162 calls)
     h_psiq       :    753.64s CPU    770.22s WALL (    3162 calls)

     Apply operators
     h_psi        :    648.90s CPU    660.40s WALL (    3499 calls)
     apply_vel    :     12.35s CPU     12.81s WALL (      42 calls)

     Induced current
     j_para       :     51.19s CPU     51.95s WALL (      54 calls)
     biot_savart  :      0.01s CPU      0.02s WALL (       1 calls)

     Other routines

     General routines
     calbec       :    263.53s CPU    281.30s WALL (   10229 calls)
     fft          :      0.05s CPU      0.05s WALL (      32 calls)
     fftw         :    509.05s CPU    514.46s WALL ( 1316078 calls)
     davcio       :      0.01s CPU      0.28s WALL (      32 calls)

     Parallel routines
     fft_scatter  :    192.54s CPU    194.77s WALL ( 1316110 calls)

     Plugins


     GIPAW        :  20m12.40s CPU  20m41.30s WALL


   This run was terminated on:  11: 7:41   4Oct2023            

=------------------------------------------------------------------------------=
   JOB DONE.
=------------------------------------------------------------------------------=
