# Supplementary material for: Is there a future for 43Ca nuclear magnetic resonance in cement science?
Source: Phys Chem Chem Phys. 2025 Apr 9;27(17):9159–68. doi: 10.1039/d5cp00491h (PMC11997747; doi:10.1039/d5cp00491h)
Supplement: CP-027-D5CP00491H-s001 [file CP-027-D5CP00491H-s001.zip › QE-Files/CSH-surface-structures/surf12.vc-relax.nmr.out]

     Program GIPAW v.7.2 starts on 18Feb2024 at  1: 3:29 

     This program is part of the open-source Quantum ESPRESSO suite
     for quantum simulation of materials; please cite
         "P. Giannozzi et al., J. Phys.:Condens. Matter 21 395502 (2009);
         "P. Giannozzi et al., J. Phys.:Condens. Matter 29 465901 (2017);
         "P. Giannozzi et al., J. Chem. Phys. 152 154105 (2020);
          URL http://www.quantum-espresso.org", 
     in publications or presentations arising from this work. More details at
     http://www.quantum-espresso.org/quote

     Parallel version (MPI), running on   112 processors

     MPI processes distributed on     1 nodes
     R & G space division:  proc/nbgrp/npool/nimage =     112
     210673 MiB available memory on the printing compute node when the environment starts


     ***** This is GIPAW git revision                                          *****
     ***** you can cite: N. Varini et al., Comp. Phys. Comm. 184, 1827 (2013)  *****
     ***** in publications or presentations arising from this work.            *****

     Parallelizing q-star over 1 images
     Reading input from surf12.vc-relax.nmr.in

     ------------------- Input file: --------------------
&inputgipaw
	job = 'nmr'
	prefix = 'surf12.vc-relax_nmr'
	tmp_dir = './tmpSurf12/',
	verbosity = 'high'
	diagonalization = 'david'
/


     Reading xml data from directory:

     ./tmpSurf12/surf12.vc-relax_nmr.save/
     file Ca.pbe-spn-kjpaw_psl.1.0.0.UPF: wavefunction(s)  3S renormalized
     file O.pbe-n-kjpaw_psl.1.0.0.UPF: wavefunction(s)  2S 2P renormalized
     file Si.pbe-nl-kjpaw_psl.1.0.0.UPF: wavefunction(s)  3S 3P renormalized
     file H.pbe-kjpaw_psl.1.0.0.UPF: wavefunction(s)  1S renormalized

     IMPORTANT: XC functional enforced from input :
     Exchange-correlation= PBE
                           (   1   4   3   4   0   0   0)
     Any further DFT definition will be discarded
     Please, verify this is what you really want


     Parallelization info
     --------------------
     sticks:   dense  smooth     PW     G-vecs:    dense   smooth      PW
     Min         123     123     42                27081    27081    5424
     Max         124     124     43                27099    27099    5440
     Sum       13849   13849   4733              3034065  3034065  608181

     Using Slab Decomposition

     Reading collected, re-writing distributed wavefunctions
     Subspace diagonalization in iterative solution of the eigenvalue problem:
     a serial algorithm will be used

     GIPAW projectors -----------------------------------------------
     atom=  Ca   l=0  rc=    1.3000  rs=    0.8667
     atom=  Ca   l=0  rc=    1.3000  rs=    0.8667
     atom=  Ca   l=1  rc=    1.6000  rs=    1.0667
     atom=  Ca   l=1  rc=    1.6000  rs=    1.0667
     atom=  Ca   l=2  rc=    1.7000  rs=    1.1333
     atom=  Ca   l=2  rc=    1.7000  rs=    1.1333
     projs nearly linearly dependent: l=0  n1,n2= 1, 2  s=  0.99170013
     projs nearly linearly dependent: l=2  n1,n2= 1, 2  s=  0.99334936

     atom=  O    l=0  rc=    1.3000  rs=    0.8667
     atom=  O    l=0  rc=    1.3000  rs=    0.8667
     atom=  O    l=1  rc=    1.3500  rs=    0.9000
     atom=  O    l=1  rc=    1.3500  rs=    0.9000
     projs nearly linearly dependent: l=1  n1,n2= 1, 2  s=  0.99790099

     atom=  Si   l=0  rc=    1.8000  rs=    1.2000
     atom=  Si   l=0  rc=    1.8000  rs=    1.2000
     atom=  Si   l=1  rc=    1.8000  rs=    1.2000
     atom=  Si   l=1  rc=    1.8000  rs=    1.2000
     atom=  Si   l=2  rc=    1.8000  rs=    1.2000
     atom=  Si   l=2  rc=    1.8000  rs=    1.2000
     projs nearly linearly dependent: l=2  n1,n2= 1, 2  s=  0.99992180

     atom=  H    l=0  rc=    1.0000  rs=    0.6667
     atom=  H    l=0  rc=    1.0000  rs=    0.6667
     projs nearly linearly dependent: l=0  n1,n2= 1, 2  s=  0.99968852
     -----------------------------------------------------------------

     GIPAW integrals: -------------------------------------------
     Atom  i/j   nmr_para   nmr_dia   epr_rmc  epr_para   epr_dia
       Ca  1 1   0.25E+04 -0.66E+00  0.13E+02  0.81E+09  0.75E+03
       Ca  2 1   0.26E+04 -0.73E+00  0.13E+02  0.86E+09  0.79E+03
       Ca  2 2   0.28E+04 -0.80E+00  0.13E+02  0.92E+09  0.84E+03
       Ca  3 3   0.30E+02  0.22E+00  0.11E+02  0.47E+05  0.19E+03
       Ca  4 3   0.33E+02  0.20E+00  0.12E+02  0.54E+05  0.22E+03
       Ca  4 4   0.37E+02  0.17E+00  0.13E+02  0.60E+05  0.24E+03
       Ca  5 5   0.29E+01  0.74E+00  0.81E+01  0.47E+03  0.66E+02
       Ca  6 5   0.36E+01  0.91E+00  0.10E+02  0.59E+03  0.81E+02
       Ca  6 6   0.45E+01  0.11E+01  0.13E+02  0.74E+03  0.10E+03
       O   1 1   0.81E+03 -0.32E+00  0.65E+01  0.43E+08  0.24E+03
       O   2 1   0.91E+03 -0.39E+00  0.71E+01  0.48E+08  0.27E+03
       O   2 2   0.10E+04 -0.48E+00  0.78E+01  0.55E+08  0.31E+03
       O   3 3   0.99E+01  0.87E+00  0.58E+01  0.24E+04  0.75E+02
       O   4 3   0.11E+02  0.97E+00  0.67E+01  0.27E+04  0.83E+02
       O   4 4   0.12E+02  0.11E+01  0.76E+01  0.31E+04  0.93E+02
       Si  1 1   0.12E+04 -0.54E-01  0.93E+01  0.18E+09  0.37E+03
       Si  2 1   0.17E+04  0.68E-01  0.12E+02  0.26E+09  0.52E+03
       Si  2 2   0.24E+04  0.31E+00  0.19E+02  0.37E+09  0.74E+03
       Si  3 3   0.18E+02  0.34E+00  0.10E+02  0.13E+05  0.11E+03
       Si  4 3   0.21E+02  0.27E+00  0.11E+02  0.15E+05  0.13E+03
       Si  4 4   0.23E+02  0.18E+00  0.12E+02  0.18E+05  0.14E+03
       Si  5 5   0.26E+00  0.79E-01  0.58E+00  0.29E+02  0.79E+01
       Si  6 5   0.27E+00  0.84E-01  0.62E+00  0.30E+02  0.81E+01
       Si  6 6   0.29E+00  0.89E-01  0.66E+00  0.31E+02  0.84E+01
       H   1 1   0.39E+02  0.19E+00  0.29E+00  0.78E+05  0.13E+02
       H   2 1   0.41E+02  0.21E+00  0.32E+00  0.82E+05  0.14E+02
       H   2 2   0.43E+02  0.22E+00  0.36E+00  0.86E+05  0.15E+02
     ------------------------------------------------------------

     alpha_pv=     76.7040 eV

     Number of occupied bands for each k-point:
     k-point:     1    nbnd_occ= 360
     k-point:     2    nbnd_occ= 360
     k-point:     3    nbnd_occ= 360
     k-point:     4    nbnd_occ= 360


     q-space interpolation up to   240.00 Rydberg

     GIPAW job: nmr                                                                             
     NMR macroscopic correction: yes
             0.6667          0.0000          0.0000
             0.0000          0.6667          0.0000
             0.0000          0.0000          0.6667


     Largest allocated arrays     est. size (Mb)     dimensions
        KS wavefunctions at k          28.70 Mb     (    5225,  360)
        KS wavefunctions at k+q        28.70 Mb     (    5225,  360)
        First-order wavefunctions     287.02 Mb     (    5225,  360, 10)
        First-order wavefunct (US)    172.21 Mb     (    5225,  360,  6)
        Charge/spin density             0.73 Mb     (   96000,    1)
        Induced current                 6.59 Mb     (   96000,    3,3,1)
        Induced magnetic field          6.59 Mb     (   96000,    3,3,1)
        NL pseudopotentials            96.15 Mb     (    5225, 1206)
        GIPAW NL terms                 96.15 Mb     (    5225, 1206)

     Computing the magnetic susceptibility     isolve=0    ethr=  0.1000E-13
     k-point #    1 of     4      pool #  1    cpu time:      19.2
     compute_u_kq: q = (    0.0000,    0.0000,    0.0000)
     Rotating WFCS
     ethr =  1.00E-14,  avg # of iterations =  5.0
     eigenvalues at k:
 -36.4423 -36.3866 -36.3710 -36.3249 -36.2985 -36.0372 -36.0094 -35.9930
 -35.9850 -35.9136 -35.8686 -35.8611 -35.6457 -18.5955 -18.4782 -18.3659
 -18.3080 -18.2287 -18.1115 -18.0402 -18.0099 -17.9734 -17.9252 -17.8818
 -17.8623 -17.8541 -17.8268 -17.8085 -17.7704 -17.7570 -17.7290 -17.6943
 -17.6844 -17.6624 -17.6441 -17.6279 -17.6238 -17.6125 -17.5881 -17.5808
 -17.5678 -17.5436 -17.5379 -17.5195 -17.5119 -17.5048 -17.4828 -17.4619
 -17.4481 -17.4405 -17.4312 -17.4013 -17.3798 -17.3727 -17.3542 -17.3275
 -17.3110 -17.2952 -17.2827 -17.2619 -17.2504 -17.2317 -17.2223 -17.2111
 -17.1911 -17.1815 -17.1642 -17.1518 -17.1417 -17.1204 -17.1050 -17.0955
 -17.0678 -17.0567 -17.0435 -17.0233 -17.0150 -16.9989 -16.9883 -16.9682
 -16.9469 -16.9352 -16.9253 -16.9166 -16.9041 -16.8849 -16.8265 -16.7895
 -16.7586 -16.7363 -16.7334 -16.6818 -16.6387 -16.6170 -16.6125 -16.5897
 -16.5389 -16.4563 -16.3662 -16.3373 -16.2357 -16.2017 -16.1462 -15.6762
 -15.4676 -15.3679 -15.3349 -15.2935 -15.2678 -15.2369 -15.1314 -15.1015
 -15.0685 -14.8549 -14.8376 -14.8050 -14.7137 -14.7056 -14.6613 -14.6144
 -14.5495 -14.5195 -14.4410 -14.3659 -14.2542 -14.2234 -14.1790 -14.0659
 -13.8996  -6.9241  -6.5192  -6.3351  -6.2093  -6.1326  -6.0682  -6.0477
  -6.0320  -5.9680  -5.9253  -5.8649  -5.8244  -5.7929  -5.7651  -5.7248
  -5.6946  -5.6632  -5.6504  -5.6377  -5.5644  -5.5350  -5.5289  -5.4832
  -5.4785  -5.4351  -5.4058  -5.3893  -5.3383  -5.2682  -5.2557  -5.2222
  -5.1742  -5.1676  -5.1522  -5.0983  -5.0916  -5.0605  -5.0297  -4.9840
  -4.9553  -4.9440  -4.9170  -4.8373  -4.7523  -4.6697  -4.5369  -4.5162
  -4.4874  -4.3984  -4.1113  -3.8319  -3.7204  -3.4181  -3.3059  -3.2235
  -3.1876  -3.1653  -3.1492  -3.0944  -3.0646  -3.0156  -2.9710  -2.9596
  -2.9280  -2.9120  -2.8453  -2.7995  -2.7438  -2.6639  -2.6312  -2.5780
  -2.5426  -2.5352  -2.4777  -2.4571  -2.4180  -2.3817  -2.3348  -2.3215
  -2.3020  -2.2814  -2.2464  -2.2117  -2.1892  -2.1715  -2.1335  -2.0970
  -2.0742  -2.0564  -2.0390  -2.0064  -1.9452  -1.9360  -1.9031  -1.8789
  -1.8304  -1.8000  -1.7803  -1.7509  -1.7312  -1.6971  -1.6552  -1.6149
  -1.5922  -1.5401  -1.5007  -1.4989  -1.4468  -1.4355  -1.4155  -1.3795
  -1.3507  -1.3085  -1.2843  -1.2761  -1.2316  -1.1973  -1.1620  -1.1299
  -1.0862  -1.0407  -0.9929  -0.9609  -0.9040  -0.8662  -0.8401  -0.8245
  -0.7749  -0.7459  -0.6958  -0.6625  -0.6325  -0.5803  -0.5710  -0.5533
  -0.4846  -0.4464  -0.4106  -0.4006  -0.3781  -0.3493  -0.3286  -0.3027
  -0.2696  -0.2457  -0.2283  -0.2108  -0.1851  -0.1707  -0.1646  -0.1307
  -0.1182  -0.0941  -0.0616  -0.0492  -0.0221  -0.0142   0.0039   0.0243
   0.0570   0.0711   0.1113   0.1324   0.1477   0.1568   0.1800   0.1971
   0.2058   0.2177   0.2371   0.2566   0.2788   0.2927   0.3022   0.3216
   0.3287   0.3535   0.3606   0.3729   0.3813   0.4166   0.4282   0.4386
   0.4518   0.4614   0.4797   0.4882   0.5152   0.5325   0.5466   0.5632
   0.5855   0.6044   0.6105   0.6250   0.6482   0.6560   0.6708   0.6845
   0.7150   0.7201   0.7704   0.7871   0.8085   0.8264   0.8519   0.8847
   0.9328   0.9410   0.9823   1.0039   1.0171   1.0363   1.0440   1.0705
   1.0930   1.1011   1.1214   1.1523   1.1704   1.2106   1.2531   1.3074
   1.3374   1.3967   1.4992   1.5344   1.5706   1.6416   1.6930   1.9040
     eigenvalues at k+q:
 -36.4423 -36.3866 -36.3710 -36.3249 -36.2985 -36.0372 -36.0094 -35.9930
 -35.9850 -35.9136 -35.8686 -35.8611 -35.6457 -18.5955 -18.4782 -18.3659
 -18.3080 -18.2286 -18.1115 -18.0402 -18.0099 -17.9734 -17.9252 -17.8818
 -17.8623 -17.8541 -17.8268 -17.8085 -17.7704 -17.7570 -17.7290 -17.6944
 -17.6844 -17.6624 -17.6441 -17.6280 -17.6238 -17.6125 -17.5881 -17.5808
 -17.5678 -17.5436 -17.5379 -17.5195 -17.5119 -17.5048 -17.4828 -17.4619
 -17.4481 -17.4405 -17.4312 -17.4013 -17.3798 -17.3727 -17.3542 -17.3275
 -17.3110 -17.2952 -17.2827 -17.2619 -17.2504 -17.2317 -17.2223 -17.2111
 -17.1911 -17.1815 -17.1642 -17.1518 -17.1417 -17.1204 -17.1050 -17.0955
 -17.0678 -17.0567 -17.0435 -17.0233 -17.0150 -16.9989 -16.9883 -16.9682
 -16.9469 -16.9352 -16.9253 -16.9166 -16.9041 -16.8849 -16.8265 -16.7895
 -16.7586 -16.7363 -16.7334 -16.6818 -16.6387 -16.6170 -16.6125 -16.5897
 -16.5389 -16.4563 -16.3662 -16.3373 -16.2357 -16.2017 -16.1462 -15.6762
 -15.4676 -15.3679 -15.3350 -15.2935 -15.2678 -15.2369 -15.1314 -15.1015
 -15.0685 -14.8549 -14.8376 -14.8050 -14.7137 -14.7056 -14.6613 -14.6144
 -14.5495 -14.5195 -14.4410 -14.3659 -14.2542 -14.2234 -14.1790 -14.0659
 -13.8996  -6.9241  -6.5192  -6.3351  -6.2093  -6.1326  -6.0682  -6.0477
  -6.0320  -5.9680  -5.9253  -5.8649  -5.8244  -5.7929  -5.7651  -5.7248
  -5.6946  -5.6632  -5.6504  -5.6377  -5.5644  -5.5350  -5.5289  -5.4832
  -5.4785  -5.4351  -5.4058  -5.3893  -5.3383  -5.2682  -5.2558  -5.2222
  -5.1742  -5.1676  -5.1521  -5.0983  -5.0916  -5.0605  -5.0297  -4.9840
  -4.9553  -4.9440  -4.9170  -4.8373  -4.7524  -4.6697  -4.5369  -4.5162
  -4.4874  -4.3984  -4.1113  -3.8319  -3.7204  -3.4181  -3.3059  -3.2235
  -3.1876  -3.1653  -3.1492  -3.0944  -3.0646  -3.0156  -2.9710  -2.9596
  -2.9280  -2.9120  -2.8453  -2.7995  -2.7438  -2.6639  -2.6312  -2.5780
  -2.5426  -2.5352  -2.4777  -2.4571  -2.4180  -2.3817  -2.3348  -2.3215
  -2.3020  -2.2814  -2.2464  -2.2117  -2.1892  -2.1715  -2.1335  -2.0970
  -2.0742  -2.0564  -2.0390  -2.0064  -1.9452  -1.9360  -1.9032  -1.8789
  -1.8304  -1.8000  -1.7803  -1.7509  -1.7312  -1.6971  -1.6552  -1.6149
  -1.5922  -1.5401  -1.5007  -1.4989  -1.4468  -1.4355  -1.4155  -1.3795
  -1.3507  -1.3085  -1.2843  -1.2761  -1.2316  -1.1973  -1.1620  -1.1299
  -1.0862  -1.0407  -0.9929  -0.9609  -0.9040  -0.8662  -0.8401  -0.8245
  -0.7749  -0.7459  -0.6958  -0.6625  -0.6326  -0.5803  -0.5710  -0.5533
  -0.4846  -0.4464  -0.4106  -0.4006  -0.3781  -0.3493  -0.3286  -0.3027
  -0.2696  -0.2457  -0.2283  -0.2108  -0.1851  -0.1707  -0.1646  -0.1307
  -0.1182  -0.0941  -0.0616  -0.0492  -0.0221  -0.0142   0.0039   0.0243
   0.0570   0.0711   0.1113   0.1324   0.1477   0.1568   0.1800   0.1971
   0.2058   0.2177   0.2371   0.2566   0.2788   0.2927   0.3022   0.3216
   0.3287   0.3535   0.3606   0.3729   0.3813   0.4166   0.4282   0.4386
   0.4517   0.4614   0.4797   0.4882   0.5152   0.5325   0.5466   0.5632
   0.5855   0.6044   0.6105   0.6250   0.6482   0.6560   0.6708   0.6845
   0.7150   0.7201   0.7704   0.7871   0.8085   0.8264   0.8519   0.8847
   0.9328   0.9410   0.9823   1.0039   1.0171   1.0363   1.0440   1.0705
   1.0930   1.1011   1.1214   1.1523   1.1704   1.2106   1.2531   1.3074
   1.3374   1.3967   1.4992   1.5344   1.5706   1.6416   1.6930   1.9040
     cgsolve_all iterations  63    anorm=    0.73E-07
PARA_AUG  1      50.5215152        -0.3877261         0.2152232
     cgsolve_all iterations  63    anorm=    0.76E-07
PARA_AUG  2      -0.3642566        50.3836657         0.2413212
     cgsolve_all iterations  63    anorm=    0.73E-07
PARA_AUG  3       0.1923244         0.0316948        50.5001410
     cgsolve_all iterations  70    anorm=    0.73E-07
     cgsolve_all iterations  70    anorm=    0.72E-07
     cgsolve_all iterations  70    anorm=    0.72E-07
     compute_u_kq: q = (    0.0396,    0.0000,    0.0000)
     Rotating WFCS
     ethr =  1.00E-14,  avg # of iterations = 24.0
     eigenvalues at k:
 -36.4423 -36.3866 -36.3710 -36.3249 -36.2985 -36.0372 -36.0094 -35.9930
 -35.9850 -35.9136 -35.8686 -35.8611 -35.6457 -18.5955 -18.4782 -18.3659
 -18.3080 -18.2287 -18.1115 -18.0402 -18.0099 -17.9734 -17.9252 -17.8818
 -17.8623 -17.8541 -17.8268 -17.8085 -17.7704 -17.7570 -17.7290 -17.6943
 -17.6844 -17.6624 -17.6441 -17.6279 -17.6238 -17.6125 -17.5881 -17.5808
 -17.5678 -17.5436 -17.5379 -17.5195 -17.5119 -17.5048 -17.4828 -17.4619
 -17.4481 -17.4405 -17.4312 -17.4013 -17.3798 -17.3727 -17.3542 -17.3275
 -17.3110 -17.2952 -17.2827 -17.2619 -17.2504 -17.2317 -17.2223 -17.2111
 -17.1911 -17.1815 -17.1642 -17.1518 -17.1417 -17.1204 -17.1050 -17.0955
 -17.0678 -17.0567 -17.0435 -17.0233 -17.0150 -16.9989 -16.9883 -16.9682
 -16.9469 -16.9352 -16.9253 -16.9166 -16.9041 -16.8849 -16.8265 -16.7895
 -16.7586 -16.7363 -16.7334 -16.6818 -16.6387 -16.6170 -16.6125 -16.5897
 -16.5389 -16.4563 -16.3662 -16.3373 -16.2357 -16.2017 -16.1462 -15.6762
 -15.4676 -15.3679 -15.3349 -15.2935 -15.2678 -15.2369 -15.1314 -15.1015
 -15.0685 -14.8549 -14.8376 -14.8050 -14.7137 -14.7056 -14.6613 -14.6144
 -14.5495 -14.5195 -14.4410 -14.3659 -14.2542 -14.2234 -14.1790 -14.0659
 -13.8996  -6.9241  -6.5192  -6.3351  -6.2093  -6.1326  -6.0682  -6.0477
  -6.0320  -5.9680  -5.9253  -5.8649  -5.8244  -5.7929  -5.7651  -5.7248
  -5.6946  -5.6632  -5.6504  -5.6377  -5.5644  -5.5350  -5.5289  -5.4832
  -5.4785  -5.4351  -5.4058  -5.3893  -5.3383  -5.2682  -5.2557  -5.2222
  -5.1742  -5.1676  -5.1522  -5.0983  -5.0916  -5.0605  -5.0297  -4.9840
  -4.9553  -4.9440  -4.9170  -4.8373  -4.7523  -4.6697  -4.5369  -4.5162
  -4.4874  -4.3984  -4.1113  -3.8319  -3.7204  -3.4181  -3.3059  -3.2235
  -3.1876  -3.1653  -3.1492  -3.0944  -3.0646  -3.0156  -2.9710  -2.9596
  -2.9280  -2.9120  -2.8453  -2.7995  -2.7438  -2.6639  -2.6312  -2.5780
  -2.5426  -2.5352  -2.4777  -2.4571  -2.4180  -2.3817  -2.3348  -2.3215
  -2.3020  -2.2814  -2.2464  -2.2117  -2.1892  -2.1715  -2.1335  -2.0970
  -2.0742  -2.0564  -2.0390  -2.0064  -1.9452  -1.9360  -1.9031  -1.8789
  -1.8304  -1.8000  -1.7803  -1.7509  -1.7312  -1.6971  -1.6552  -1.6149
  -1.5922  -1.5401  -1.5007  -1.4989  -1.4468  -1.4355  -1.4155  -1.3795
  -1.3507  -1.3085  -1.2843  -1.2761  -1.2316  -1.1973  -1.1620  -1.1299
  -1.0862  -1.0407  -0.9929  -0.9609  -0.9040  -0.8662  -0.8401  -0.8245
  -0.7749  -0.7459  -0.6958  -0.6625  -0.6325  -0.5803  -0.5710  -0.5533
  -0.4846  -0.4464  -0.4106  -0.4006  -0.3781  -0.3493  -0.3286  -0.3027
  -0.2696  -0.2457  -0.2283  -0.2108  -0.1851  -0.1707  -0.1646  -0.1307
  -0.1182  -0.0941  -0.0616  -0.0492  -0.0221  -0.0142   0.0039   0.0243
   0.0570   0.0711   0.1113   0.1324   0.1477   0.1568   0.1800   0.1971
   0.2058   0.2177   0.2371   0.2566   0.2788   0.2927   0.3022   0.3216
   0.3287   0.3535   0.3606   0.3729   0.3813   0.4166   0.4282   0.4386
   0.4518   0.4614   0.4797   0.4882   0.5152   0.5325   0.5466   0.5632
   0.5855   0.6044   0.6105   0.6250   0.6482   0.6560   0.6708   0.6845
   0.7150   0.7201   0.7704   0.7871   0.8085   0.8264   0.8519   0.8847
   0.9328   0.9410   0.9823   1.0039   1.0171   1.0363   1.0440   1.0705
   1.0930   1.1011   1.1214   1.1523   1.1704   1.2106   1.2531   1.3074
   1.3374   1.3967   1.4992   1.5344   1.5706   1.6416   1.6930   1.9040
     eigenvalues at k+q:
 -36.4423 -36.3866 -36.3710 -36.3249 -36.2985 -36.0372 -36.0094 -35.9930
 -35.9849 -35.9136 -35.8686 -35.8611 -35.6457 -18.5953 -18.4802 -18.3659
 -18.3097 -18.2279 -18.1130 -18.0395 -18.0095 -17.9746 -17.9279 -17.8800
 -17.8626 -17.8527 -17.8260 -17.8092 -17.7682 -17.7573 -17.7273 -17.6966
 -17.6860 -17.6643 -17.6418 -17.6296 -17.6254 -17.6124 -17.5884 -17.5803
 -17.5679 -17.5448 -17.5362 -17.5210 -17.5137 -17.5041 -17.4834 -17.4647
 -17.4494 -17.4414 -17.4313 -17.3996 -17.3801 -17.3722 -17.3538 -17.3274
 -17.3110 -17.2932 -17.2824 -17.2610 -17.2512 -17.2296 -17.2217 -17.2123
 -17.1897 -17.1800 -17.1627 -17.1500 -17.1398 -17.1197 -17.1045 -17.0939
 -17.0654 -17.0559 -17.0441 -17.0223 -17.0148 -16.9992 -16.9874 -16.9663
 -16.9465 -16.9346 -16.9246 -16.9171 -16.9030 -16.8846 -16.8265 -16.7810
 -16.7582 -16.7364 -16.7322 -16.6819 -16.6373 -16.6217 -16.6131 -16.5918
 -16.5434 -16.4556 -16.3663 -16.3374 -16.2352 -16.2138 -16.1461 -15.6738
 -15.4685 -15.3696 -15.3342 -15.2896 -15.2696 -15.2365 -15.1317 -15.1076
 -15.0719 -14.8561 -14.8340 -14.8021 -14.7144 -14.7075 -14.6620 -14.6154
 -14.5502 -14.5179 -14.4420 -14.3657 -14.2529 -14.2219 -14.1780 -14.0663
 -13.8988  -6.9107  -6.5033  -6.3342  -6.2143  -6.1334  -6.0686  -6.0477
  -6.0317  -5.9656  -5.9263  -5.8673  -5.8250  -5.7944  -5.7657  -5.7238
  -5.6940  -5.6630  -5.6538  -5.6383  -5.5680  -5.5415  -5.5315  -5.4832
  -5.4781  -5.4339  -5.4104  -5.3881  -5.3399  -5.2680  -5.2560  -5.2214
  -5.1755  -5.1692  -5.1600  -5.0998  -5.0958  -5.0667  -5.0329  -4.9850
  -4.9581  -4.9450  -4.9167  -4.8353  -4.7514  -4.6709  -4.5371  -4.5170
  -4.4874  -4.3967  -4.0986  -3.8116  -3.7197  -3.4191  -3.3106  -3.2205
  -3.1867  -3.1681  -3.1493  -3.0951  -3.0719  -3.0164  -2.9735  -2.9648
  -2.9324  -2.9125  -2.8509  -2.7961  -2.7408  -2.6620  -2.6293  -2.5778
  -2.5380  -2.5291  -2.4781  -2.4558  -2.4165  -2.3787  -2.3316  -2.3205
  -2.3039  -2.2808  -2.2487  -2.2137  -2.1939  -2.1691  -2.1397  -2.0985
  -2.0750  -2.0564  -2.0401  -2.0073  -1.9465  -1.9377  -1.9043  -1.8799
  -1.8303  -1.7974  -1.7815  -1.7483  -1.7265  -1.6979  -1.6521  -1.6146
  -1.5953  -1.5381  -1.5021  -1.4966  -1.4421  -1.4335  -1.4152  -1.3781
  -1.3507  -1.3089  -1.2825  -1.2767  -1.2303  -1.1999  -1.1628  -1.1352
  -1.0880  -1.0389  -0.9929  -0.9614  -0.9083  -0.8677  -0.8406  -0.8256
  -0.7760  -0.7477  -0.6917  -0.6638  -0.6316  -0.5823  -0.5699  -0.5534
  -0.4827  -0.4458  -0.4158  -0.3920  -0.3810  -0.3492  -0.3316  -0.3022
  -0.2706  -0.2454  -0.2252  -0.2071  -0.1868  -0.1718  -0.1620  -0.1322
  -0.1177  -0.0941  -0.0606  -0.0485  -0.0235  -0.0143   0.0010   0.0247
   0.0556   0.0720   0.1097   0.1311   0.1490   0.1597   0.1817   0.1975
   0.2084   0.2159   0.2383   0.2589   0.2788   0.2931   0.3037   0.3217
   0.3281   0.3527   0.3632   0.3727   0.3824   0.4179   0.4310   0.4391
   0.4521   0.4616   0.4794   0.4889   0.5158   0.5346   0.5475   0.5635
   0.5845   0.6035   0.6125   0.6279   0.6501   0.6559   0.6692   0.6851
   0.7151   0.7226   0.7726   0.7894   0.8100   0.8281   0.8522   0.8893
   0.9284   0.9433   0.9830   1.0066   1.0155   1.0356   1.0467   1.0706
   1.0913   1.1010   1.1211   1.1517   1.1697   1.2088   1.2534   1.3066
   1.3363   1.3990   1.4931   1.5303   1.5691   1.6390   1.6923   1.9013
     cgsolve_all iterations  70    anorm=    0.72E-07
     cgsolve_all iterations  70    anorm=    0.72E-07
     cgsolve_all iterations  70    anorm=    0.71E-07
     compute_u_kq: q = (   -0.0396,    0.0000,    0.0000)
     Rotating WFCS
     ethr =  1.00E-14,  avg # of iterations = 23.0
     eigenvalues at k:
 -36.4423 -36.3866 -36.3710 -36.3249 -36.2985 -36.0372 -36.0094 -35.9930
 -35.9850 -35.9136 -35.8686 -35.8611 -35.6457 -18.5955 -18.4782 -18.3659
 -18.3080 -18.2287 -18.1115 -18.0402 -18.0099 -17.9734 -17.9252 -17.8818
 -17.8623 -17.8541 -17.8268 -17.8085 -17.7704 -17.7570 -17.7290 -17.6943
 -17.6844 -17.6624 -17.6441 -17.6279 -17.6238 -17.6125 -17.5881 -17.5808
 -17.5678 -17.5436 -17.5379 -17.5195 -17.5119 -17.5048 -17.4828 -17.4619
 -17.4481 -17.4405 -17.4312 -17.4013 -17.3798 -17.3727 -17.3542 -17.3275
 -17.3110 -17.2952 -17.2827 -17.2619 -17.2504 -17.2317 -17.2223 -17.2111
 -17.1911 -17.1815 -17.1642 -17.1518 -17.1417 -17.1204 -17.1050 -17.0955
 -17.0678 -17.0567 -17.0435 -17.0233 -17.0150 -16.9989 -16.9883 -16.9682
 -16.9469 -16.9352 -16.9253 -16.9166 -16.9041 -16.8849 -16.8265 -16.7895
 -16.7586 -16.7363 -16.7334 -16.6818 -16.6387 -16.6170 -16.6125 -16.5897
 -16.5389 -16.4563 -16.3662 -16.3373 -16.2357 -16.2017 -16.1462 -15.6762
 -15.4676 -15.3679 -15.3349 -15.2935 -15.2678 -15.2369 -15.1314 -15.1015
 -15.0685 -14.8549 -14.8376 -14.8050 -14.7137 -14.7056 -14.6613 -14.6144
 -14.5495 -14.5195 -14.4410 -14.3659 -14.2542 -14.2234 -14.1790 -14.0659
 -13.8996  -6.9241  -6.5192  -6.3351  -6.2093  -6.1326  -6.0682  -6.0477
  -6.0320  -5.9680  -5.9253  -5.8649  -5.8244  -5.7929  -5.7651  -5.7248
  -5.6946  -5.6632  -5.6504  -5.6377  -5.5644  -5.5350  -5.5289  -5.4832
  -5.4785  -5.4351  -5.4058  -5.3893  -5.3383  -5.2682  -5.2557  -5.2222
  -5.1742  -5.1676  -5.1522  -5.0983  -5.0916  -5.0605  -5.0297  -4.9840
  -4.9553  -4.9440  -4.9170  -4.8373  -4.7523  -4.6697  -4.5369  -4.5162
  -4.4874  -4.3984  -4.1113  -3.8319  -3.7204  -3.4181  -3.3059  -3.2235
  -3.1876  -3.1653  -3.1492  -3.0944  -3.0646  -3.0156  -2.9710  -2.9596
  -2.9280  -2.9120  -2.8453  -2.7995  -2.7438  -2.6639  -2.6312  -2.5780
  -2.5426  -2.5352  -2.4777  -2.4571  -2.4180  -2.3817  -2.3348  -2.3215
  -2.3020  -2.2814  -2.2464  -2.2117  -2.1892  -2.1715  -2.1335  -2.0970
  -2.0742  -2.0564  -2.0390  -2.0064  -1.9452  -1.9360  -1.9031  -1.8789
  -1.8304  -1.8000  -1.7803  -1.7509  -1.7312  -1.6971  -1.6552  -1.6149
  -1.5922  -1.5401  -1.5007  -1.4989  -1.4468  -1.4355  -1.4155  -1.3795
  -1.3507  -1.3085  -1.2843  -1.2761  -1.2316  -1.1973  -1.1620  -1.1299
  -1.0862  -1.0407  -0.9929  -0.9609  -0.9040  -0.8662  -0.8401  -0.8245
  -0.7749  -0.7459  -0.6958  -0.6625  -0.6325  -0.5803  -0.5710  -0.5533
  -0.4846  -0.4464  -0.4106  -0.4006  -0.3781  -0.3493  -0.3286  -0.3027
  -0.2696  -0.2457  -0.2283  -0.2108  -0.1851  -0.1707  -0.1646  -0.1307
  -0.1182  -0.0941  -0.0616  -0.0492  -0.0221  -0.0142   0.0039   0.0243
   0.0570   0.0711   0.1113   0.1324   0.1477   0.1568   0.1800   0.1971
   0.2058   0.2177   0.2371   0.2566   0.2788   0.2927   0.3022   0.3216
   0.3287   0.3535   0.3606   0.3729   0.3813   0.4166   0.4282   0.4386
   0.4518   0.4614   0.4797   0.4882   0.5152   0.5325   0.5466   0.5632
   0.5855   0.6044   0.6105   0.6250   0.6482   0.6560   0.6708   0.6845
   0.7150   0.7201   0.7704   0.7871   0.8085   0.8264   0.8519   0.8847
   0.9328   0.9410   0.9823   1.0039   1.0171   1.0363   1.0440   1.0705
   1.0930   1.1011   1.1214   1.1523   1.1704   1.2106   1.2531   1.3074
   1.3374   1.3967   1.4992   1.5344   1.5706   1.6416   1.6930   1.9040
     eigenvalues at k+q:
 -36.4423 -36.3866 -36.3710 -36.3249 -36.2984 -36.0372 -36.0094 -35.9930
 -35.9850 -35.9136 -35.8686 -35.8611 -35.6457 -18.5958 -18.4763 -18.3659
 -18.3061 -18.2292 -18.1095 -18.0414 -18.0103 -17.9720 -17.9228 -17.8842
 -17.8617 -17.8554 -17.8272 -17.8080 -17.7727 -17.7568 -17.7303 -17.6925
 -17.6831 -17.6608 -17.6464 -17.6268 -17.6223 -17.6120 -17.5878 -17.5810
 -17.5681 -17.5441 -17.5386 -17.5187 -17.5095 -17.5041 -17.4823 -17.4594
 -17.4468 -17.4395 -17.4303 -17.4030 -17.3797 -17.3729 -17.3548 -17.3275
 -17.3110 -17.2976 -17.2836 -17.2615 -17.2500 -17.2343 -17.2229 -17.2102
 -17.1926 -17.1822 -17.1656 -17.1536 -17.1432 -17.1213 -17.1057 -17.0969
 -17.0707 -17.0577 -17.0431 -17.0242 -17.0152 -16.9987 -16.9889 -16.9702
 -16.9472 -16.9359 -16.9260 -16.9161 -16.9051 -16.8851 -16.8269 -16.7983
 -16.7591 -16.7357 -16.7344 -16.6819 -16.6399 -16.6153 -16.6095 -16.5872
 -16.5345 -16.4570 -16.3660 -16.3373 -16.2362 -16.1899 -16.1464 -15.6786
 -15.4672 -15.3663 -15.3357 -15.2971 -15.2656 -15.2369 -15.1311 -15.0950
 -15.0641 -14.8548 -14.8419 -14.8087 -14.7130 -14.7035 -14.6604 -14.6131
 -14.5485 -14.5208 -14.4402 -14.3661 -14.2563 -14.2248 -14.1805 -14.0646
 -13.9006  -6.9370  -6.5346  -6.3356  -6.2050  -6.1322  -6.0677  -6.0477
  -6.0323  -5.9707  -5.9235  -5.8628  -5.8241  -5.7907  -5.7647  -5.7256
  -5.6951  -5.6641  -5.6471  -5.6365  -5.5633  -5.5315  -5.5222  -5.4829
  -5.4776  -5.4363  -5.4019  -5.3910  -5.3369  -5.2685  -5.2556  -5.2240
  -5.1744  -5.1666  -5.1435  -5.0971  -5.0880  -5.0513  -5.0259  -4.9828
  -4.9522  -4.9432  -4.9172  -4.8390  -4.7529  -4.6683  -4.5368  -4.5152
  -4.4874  -4.4003  -4.1245  -3.8536  -3.7208  -3.4177  -3.3014  -3.2249
  -3.1885  -3.1619  -3.1484  -3.0936  -3.0577  -3.0159  -2.9690  -2.9538
  -2.9229  -2.9101  -2.8396  -2.8031  -2.7461  -2.6669  -2.6332  -2.5782
  -2.5479  -2.5410  -2.4793  -2.4579  -2.4198  -2.3827  -2.3399  -2.3228
  -2.3019  -2.2797  -2.2441  -2.2092  -2.1849  -2.1719  -2.1273  -2.0961
  -2.0731  -2.0561  -2.0375  -2.0051  -1.9453  -1.9334  -1.9016  -1.8781
  -1.8312  -1.8027  -1.7790  -1.7563  -1.7338  -1.6961  -1.6597  -1.6145
  -1.5882  -1.5429  -1.5035  -1.4973  -1.4521  -1.4368  -1.4155  -1.3804
  -1.3510  -1.3089  -1.2861  -1.2748  -1.2325  -1.1954  -1.1614  -1.1245
  -1.0847  -1.0419  -0.9923  -0.9608  -0.8995  -0.8645  -0.8409  -0.8228
  -0.7747  -0.7440  -0.6996  -0.6620  -0.6335  -0.5796  -0.5708  -0.5526
  -0.4875  -0.4474  -0.4117  -0.4043  -0.3754  -0.3494  -0.3227  -0.3033
  -0.2687  -0.2464  -0.2319  -0.2152  -0.1836  -0.1687  -0.1662  -0.1301
  -0.1183  -0.0933  -0.0627  -0.0501  -0.0217  -0.0139   0.0072   0.0246
   0.0576   0.0707   0.1127   0.1337   0.1459   0.1540   0.1779   0.1967
   0.2031   0.2191   0.2363   0.2542   0.2780   0.2921   0.3005   0.3212
   0.3299   0.3540   0.3590   0.3733   0.3800   0.4145   0.4252   0.4379
   0.4516   0.4616   0.4795   0.4881   0.5133   0.5316   0.5457   0.5624
   0.5859   0.6047   0.6092   0.6227   0.6462   0.6561   0.6719   0.6843
   0.7140   0.7191   0.7675   0.7848   0.8072   0.8248   0.8507   0.8797
   0.9343   0.9423   0.9817   1.0005   1.0187   1.0369   1.0424   1.0711
   1.0950   1.1013   1.1219   1.1526   1.1705   1.2134   1.2533   1.3082
   1.3389   1.3945   1.5046   1.5386   1.5725   1.6439   1.6942   1.9067
     cgsolve_all iterations  70    anorm=    0.73E-07
     cgsolve_all iterations  70    anorm=    0.72E-07
     cgsolve_all iterations  70    anorm=    0.73E-07
     compute_u_kq: q = (    0.0000,    0.0396,    0.0000)
     Rotating WFCS
     ethr =  1.00E-14,  avg # of iterations = 23.0
     eigenvalues at k:
 -36.4423 -36.3866 -36.3710 -36.3249 -36.2985 -36.0372 -36.0094 -35.9930
 -35.9850 -35.9136 -35.8686 -35.8611 -35.6457 -18.5955 -18.4782 -18.3659
 -18.3080 -18.2287 -18.1115 -18.0402 -18.0099 -17.9734 -17.9252 -17.8818
 -17.8623 -17.8541 -17.8268 -17.8085 -17.7704 -17.7570 -17.7290 -17.6943
 -17.6844 -17.6624 -17.6441 -17.6279 -17.6238 -17.6125 -17.5881 -17.5808
 -17.5678 -17.5436 -17.5379 -17.5195 -17.5119 -17.5048 -17.4828 -17.4619
 -17.4481 -17.4405 -17.4312 -17.4013 -17.3798 -17.3727 -17.3542 -17.3275
 -17.3110 -17.2952 -17.2827 -17.2619 -17.2504 -17.2317 -17.2223 -17.2111
 -17.1911 -17.1815 -17.1642 -17.1518 -17.1417 -17.1204 -17.1050 -17.0955
 -17.0678 -17.0567 -17.0435 -17.0233 -17.0150 -16.9989 -16.9883 -16.9682
 -16.9469 -16.9352 -16.9253 -16.9166 -16.9041 -16.8849 -16.8265 -16.7895
 -16.7586 -16.7363 -16.7334 -16.6818 -16.6387 -16.6170 -16.6125 -16.5897
 -16.5389 -16.4563 -16.3662 -16.3373 -16.2357 -16.2017 -16.1462 -15.6762
 -15.4676 -15.3679 -15.3349 -15.2935 -15.2678 -15.2369 -15.1314 -15.1015
 -15.0685 -14.8549 -14.8376 -14.8050 -14.7137 -14.7056 -14.6613 -14.6144
 -14.5495 -14.5195 -14.4410 -14.3659 -14.2542 -14.2234 -14.1790 -14.0659
 -13.8996  -6.9241  -6.5192  -6.3351  -6.2093  -6.1326  -6.0682  -6.0477
  -6.0320  -5.9680  -5.9253  -5.8649  -5.8244  -5.7929  -5.7651  -5.7248
  -5.6946  -5.6632  -5.6504  -5.6377  -5.5644  -5.5350  -5.5289  -5.4832
  -5.4785  -5.4351  -5.4058  -5.3893  -5.3383  -5.2682  -5.2557  -5.2222
  -5.1742  -5.1676  -5.1522  -5.0983  -5.0916  -5.0605  -5.0297  -4.9840
  -4.9553  -4.9440  -4.9170  -4.8373  -4.7523  -4.6697  -4.5369  -4.5162
  -4.4874  -4.3984  -4.1113  -3.8319  -3.7204  -3.4181  -3.3059  -3.2235
  -3.1876  -3.1653  -3.1492  -3.0944  -3.0646  -3.0156  -2.9710  -2.9596
  -2.9280  -2.9120  -2.8453  -2.7995  -2.7438  -2.6639  -2.6312  -2.5780
  -2.5426  -2.5352  -2.4777  -2.4571  -2.4180  -2.3817  -2.3348  -2.3215
  -2.3020  -2.2814  -2.2464  -2.2117  -2.1892  -2.1715  -2.1335  -2.0970
  -2.0742  -2.0564  -2.0390  -2.0064  -1.9452  -1.9360  -1.9031  -1.8789
  -1.8304  -1.8000  -1.7803  -1.7509  -1.7312  -1.6971  -1.6552  -1.6149
  -1.5922  -1.5401  -1.5007  -1.4989  -1.4468  -1.4355  -1.4155  -1.3795
  -1.3507  -1.3085  -1.2843  -1.2761  -1.2316  -1.1973  -1.1620  -1.1299
  -1.0862  -1.0407  -0.9929  -0.9609  -0.9040  -0.8662  -0.8401  -0.8245
  -0.7749  -0.7459  -0.6958  -0.6625  -0.6325  -0.5803  -0.5710  -0.5533
  -0.4846  -0.4464  -0.4106  -0.4006  -0.3781  -0.3493  -0.3286  -0.3027
  -0.2696  -0.2457  -0.2283  -0.2108  -0.1851  -0.1707  -0.1646  -0.1307
  -0.1182  -0.0941  -0.0616  -0.0492  -0.0221  -0.0142   0.0039   0.0243
   0.0570   0.0711   0.1113   0.1324   0.1477   0.1568   0.1800   0.1971
   0.2058   0.2177   0.2371   0.2566   0.2788   0.2927   0.3022   0.3216
   0.3287   0.3535   0.3606   0.3729   0.3813   0.4166   0.4282   0.4386
   0.4518   0.4614   0.4797   0.4882   0.5152   0.5325   0.5466   0.5632
   0.5855   0.6044   0.6105   0.6250   0.6482   0.6560   0.6708   0.6845
   0.7150   0.7201   0.7704   0.7871   0.8085   0.8264   0.8519   0.8847
   0.9328   0.9410   0.9823   1.0039   1.0171   1.0363   1.0440   1.0705
   1.0930   1.1011   1.1214   1.1523   1.1704   1.2106   1.2531   1.3074
   1.3374   1.3967   1.4992   1.5344   1.5706   1.6416   1.6930   1.9040
     eigenvalues at k+q:
 -36.4423 -36.3866 -36.3710 -36.3249 -36.2984 -36.0372 -36.0094 -35.9930
 -35.9850 -35.9136 -35.8686 -35.8611 -35.6457 -18.5956 -18.4757 -18.3659
 -18.3054 -18.2285 -18.1123 -18.0391 -18.0078 -17.9713 -17.9245 -17.8839
 -17.8623 -17.8559 -17.8273 -17.8081 -17.7703 -17.7574 -17.7289 -17.6943
 -17.6850 -17.6613 -17.6444 -17.6289 -17.6210 -17.6096 -17.5896 -17.5806
 -17.5672 -17.5433 -17.5376 -17.5185 -17.5116 -17.5042 -17.4822 -17.4604
 -17.4464 -17.4385 -17.4290 -17.4002 -17.3808 -17.3715 -17.3571 -17.3283
 -17.3112 -17.2969 -17.2843 -17.2621 -17.2518 -17.2332 -17.2235 -17.2112
 -17.1938 -17.1830 -17.1667 -17.1534 -17.1446 -17.1233 -17.1063 -17.0972
 -17.0691 -17.0556 -17.0438 -17.0260 -17.0151 -17.0000 -16.9877 -16.9681
 -16.9496 -16.9362 -16.9258 -16.9176 -16.9071 -16.8843 -16.8266 -16.8031
 -16.7576 -16.7360 -16.7345 -16.6817 -16.6379 -16.6160 -16.6081 -16.5856
 -16.5357 -16.4567 -16.3657 -16.3377 -16.2363 -16.1836 -16.1465 -15.6797
 -15.4649 -15.3685 -15.3358 -15.2950 -15.2656 -15.2378 -15.1314 -15.0962
 -15.0632 -14.8542 -14.8375 -14.8074 -14.7133 -14.7047 -14.6610 -14.6136
 -14.5500 -14.5215 -14.4402 -14.3673 -14.2516 -14.2243 -14.1798 -14.0695
 -13.9006  -6.9440  -6.5424  -6.3347  -6.2042  -6.1308  -6.0683  -6.0477
  -6.0331  -5.9677  -5.9279  -5.8619  -5.8260  -5.7869  -5.7659  -5.7260
  -5.6912  -5.6648  -5.6486  -5.6356  -5.5606  -5.5304  -5.5246  -5.4824
  -5.4754  -5.4376  -5.4022  -5.3838  -5.3378  -5.2692  -5.2552  -5.2212
  -5.1746  -5.1646  -5.1403  -5.0967  -5.0851  -5.0501  -5.0246  -4.9810
  -4.9520  -4.9419  -4.9153  -4.8399  -4.7525  -4.6689  -4.5374  -4.5148
  -4.4876  -4.4009  -4.1333  -3.8615  -3.7193  -3.4235  -3.3056  -3.2190
  -3.1861  -3.1608  -3.1435  -3.0959  -3.0573  -3.0078  -2.9674  -2.9557
  -2.9220  -2.9086  -2.8451  -2.7984  -2.7489  -2.6659  -2.6347  -2.5793
  -2.5461  -2.5358  -2.4813  -2.4594  -2.4190  -2.3825  -2.3348  -2.3224
  -2.3064  -2.2836  -2.2465  -2.2129  -2.1900  -2.1719  -2.1322  -2.0915
  -2.0743  -2.0553  -2.0396  -2.0062  -1.9450  -1.9326  -1.9003  -1.8813
  -1.8314  -1.8054  -1.7782  -1.7515  -1.7316  -1.6976  -1.6588  -1.6135
  -1.5865  -1.5387  -1.5004  -1.4954  -1.4519  -1.4355  -1.4145  -1.3801
  -1.3558  -1.3048  -1.2881  -1.2771  -1.2297  -1.1961  -1.1608  -1.1270
  -1.0848  -1.0439  -0.9918  -0.9608  -0.9008  -0.8621  -0.8457  -0.8238
  -0.7762  -0.7453  -0.6970  -0.6649  -0.6341  -0.5780  -0.5705  -0.5543
  -0.4836  -0.4460  -0.4078  -0.3981  -0.3804  -0.3474  -0.3280  -0.3034
  -0.2693  -0.2457  -0.2305  -0.2141  -0.1841  -0.1712  -0.1639  -0.1331
  -0.1216  -0.0964  -0.0628  -0.0490  -0.0199  -0.0095   0.0062   0.0248
   0.0533   0.0703   0.1123   0.1307   0.1494   0.1550   0.1792   0.1973
   0.2069   0.2169   0.2381   0.2558   0.2786   0.2924   0.3011   0.3200
   0.3294   0.3521   0.3555   0.3716   0.3814   0.4138   0.4251   0.4366
   0.4513   0.4617   0.4788   0.4861   0.5114   0.5309   0.5466   0.5645
   0.5844   0.6040   0.6080   0.6282   0.6479   0.6549   0.6701   0.6841
   0.7125   0.7169   0.7688   0.7847   0.8036   0.8212   0.8509   0.8813
   0.9308   0.9431   0.9820   1.0032   1.0194   1.0396   1.0416   1.0709
   1.0949   1.1005   1.1216   1.1520   1.1705   1.2100   1.2519   1.3080
   1.3375   1.3977   1.5037   1.5375   1.5789   1.6440   1.6954   1.9080
     cgsolve_all iterations  70    anorm=    0.73E-07
     cgsolve_all iterations  70    anorm=    0.73E-07
     cgsolve_all iterations  70    anorm=    0.72E-07
     compute_u_kq: q = (    0.0000,   -0.0396,    0.0000)
     Rotating WFCS
     ethr =  1.00E-14,  avg # of iterations = 23.0
     eigenvalues at k:
 -36.4423 -36.3866 -36.3710 -36.3249 -36.2985 -36.0372 -36.0094 -35.9930
 -35.9850 -35.9136 -35.8686 -35.8611 -35.6457 -18.5955 -18.4782 -18.3659
 -18.3080 -18.2287 -18.1115 -18.0402 -18.0099 -17.9734 -17.9252 -17.8818
 -17.8623 -17.8541 -17.8268 -17.8085 -17.7704 -17.7570 -17.7290 -17.6943
 -17.6844 -17.6624 -17.6441 -17.6279 -17.6238 -17.6125 -17.5881 -17.5808
 -17.5678 -17.5436 -17.5379 -17.5195 -17.5119 -17.5048 -17.4828 -17.4619
 -17.4481 -17.4405 -17.4312 -17.4013 -17.3798 -17.3727 -17.3542 -17.3275
 -17.3110 -17.2952 -17.2827 -17.2619 -17.2504 -17.2317 -17.2223 -17.2111
 -17.1911 -17.1815 -17.1642 -17.1518 -17.1417 -17.1204 -17.1050 -17.0955
 -17.0678 -17.0567 -17.0435 -17.0233 -17.0150 -16.9989 -16.9883 -16.9682
 -16.9469 -16.9352 -16.9253 -16.9166 -16.9041 -16.8849 -16.8265 -16.7895
 -16.7586 -16.7363 -16.7334 -16.6818 -16.6387 -16.6170 -16.6125 -16.5897
 -16.5389 -16.4563 -16.3662 -16.3373 -16.2357 -16.2017 -16.1462 -15.6762
 -15.4676 -15.3679 -15.3349 -15.2935 -15.2678 -15.2369 -15.1314 -15.1015
 -15.0685 -14.8549 -14.8376 -14.8050 -14.7137 -14.7056 -14.6613 -14.6144
 -14.5495 -14.5195 -14.4410 -14.3659 -14.2542 -14.2234 -14.1790 -14.0659
 -13.8996  -6.9241  -6.5192  -6.3351  -6.2093  -6.1326  -6.0682  -6.0477
  -6.0320  -5.9680  -5.9253  -5.8649  -5.8244  -5.7929  -5.7651  -5.7248
  -5.6946  -5.6632  -5.6504  -5.6377  -5.5644  -5.5350  -5.5289  -5.4832
  -5.4785  -5.4351  -5.4058  -5.3893  -5.3383  -5.2682  -5.2557  -5.2222
  -5.1742  -5.1676  -5.1522  -5.0983  -5.0916  -5.0605  -5.0297  -4.9840
  -4.9553  -4.9440  -4.9170  -4.8373  -4.7523  -4.6697  -4.5369  -4.5162
  -4.4874  -4.3984  -4.1113  -3.8319  -3.7204  -3.4181  -3.3059  -3.2235
  -3.1876  -3.1653  -3.1492  -3.0944  -3.0646  -3.0156  -2.9710  -2.9596
  -2.9280  -2.9120  -2.8453  -2.7995  -2.7438  -2.6639  -2.6312  -2.5780
  -2.5426  -2.5352  -2.4777  -2.4571  -2.4180  -2.3817  -2.3348  -2.3215
  -2.3020  -2.2814  -2.2464  -2.2117  -2.1892  -2.1715  -2.1335  -2.0970
  -2.0742  -2.0564  -2.0390  -2.0064  -1.9452  -1.9360  -1.9031  -1.8789
  -1.8304  -1.8000  -1.7803  -1.7509  -1.7312  -1.6971  -1.6552  -1.6149
  -1.5922  -1.5401  -1.5007  -1.4989  -1.4468  -1.4355  -1.4155  -1.3795
  -1.3507  -1.3085  -1.2843  -1.2761  -1.2316  -1.1973  -1.1620  -1.1299
  -1.0862  -1.0407  -0.9929  -0.9609  -0.9040  -0.8662  -0.8401  -0.8245
  -0.7749  -0.7459  -0.6958  -0.6625  -0.6325  -0.5803  -0.5710  -0.5533
  -0.4846  -0.4464  -0.4106  -0.4006  -0.3781  -0.3493  -0.3286  -0.3027
  -0.2696  -0.2457  -0.2283  -0.2108  -0.1851  -0.1707  -0.1646  -0.1307
  -0.1182  -0.0941  -0.0616  -0.0492  -0.0221  -0.0142   0.0039   0.0243
   0.0570   0.0711   0.1113   0.1324   0.1477   0.1568   0.1800   0.1971
   0.2058   0.2177   0.2371   0.2566   0.2788   0.2927   0.3022   0.3216
   0.3287   0.3535   0.3606   0.3729   0.3813   0.4166   0.4282   0.4386
   0.4518   0.4614   0.4797   0.4882   0.5152   0.5325   0.5466   0.5632
   0.5855   0.6044   0.6105   0.6250   0.6482   0.6560   0.6708   0.6845
   0.7150   0.7201   0.7704   0.7871   0.8085   0.8264   0.8519   0.8847
   0.9328   0.9410   0.9823   1.0039   1.0171   1.0363   1.0440   1.0705
   1.0930   1.1011   1.1214   1.1523   1.1704   1.2106   1.2531   1.3074
   1.3374   1.3967   1.4992   1.5344   1.5706   1.6416   1.6930   1.9040
     eigenvalues at k+q:
 -36.4423 -36.3866 -36.3710 -36.3249 -36.2985 -36.0373 -36.0094 -35.9930
 -35.9849 -35.9136 -35.8686 -35.8611 -35.6457 -18.5954 -18.4808 -18.3659
 -18.3105 -18.2288 -18.1100 -18.0419 -18.0119 -17.9753 -17.9265 -17.8796
 -17.8622 -17.8517 -17.8264 -17.8092 -17.7706 -17.7567 -17.7290 -17.6949
 -17.6839 -17.6636 -17.6433 -17.6296 -17.6244 -17.6147 -17.5873 -17.5809
 -17.5682 -17.5447 -17.5382 -17.5201 -17.5121 -17.5045 -17.4835 -17.4632
 -17.4496 -17.4422 -17.4334 -17.4027 -17.3786 -17.3742 -17.3512 -17.3266
 -17.3108 -17.2933 -17.2816 -17.2612 -17.2489 -17.2305 -17.2213 -17.2113
 -17.1879 -17.1800 -17.1618 -17.1502 -17.1386 -17.1175 -17.1041 -17.0935
 -17.0666 -17.0580 -17.0432 -17.0213 -17.0150 -16.9979 -16.9886 -16.9682
 -16.9440 -16.9341 -16.9248 -16.9155 -16.9009 -16.8854 -16.8269 -16.7765
 -16.7594 -16.7355 -16.7323 -16.6821 -16.6394 -16.6243 -16.6120 -16.5925
 -16.5421 -16.4558 -16.3667 -16.3369 -16.2351 -16.2206 -16.1459 -15.6726
 -15.4704 -15.3674 -15.3343 -15.2927 -15.2693 -15.2353 -15.1314 -15.1067
 -15.0733 -14.8570 -14.8371 -14.8030 -14.7140 -14.7063 -14.6617 -14.6151
 -14.5493 -14.5170 -14.4419 -14.3646 -14.2572 -14.2224 -14.1784 -14.0620
 -13.8987  -6.9031  -6.4950  -6.3350  -6.2150  -6.1349  -6.0681  -6.0477
  -6.0311  -5.9678  -5.9226  -5.8690  -5.8232  -5.7983  -5.7639  -5.7237
  -5.6987  -5.6622  -5.6526  -5.6392  -5.5695  -5.5412  -5.5306  -5.4848
  -5.4803  -5.4328  -5.4102  -5.3953  -5.3392  -5.2686  -5.2560  -5.2248
  -5.1778  -5.1708  -5.1616  -5.1003  -5.0994  -5.0663  -5.0318  -4.9866
  -4.9574  -4.9460  -4.9184  -4.8344  -4.7521  -4.6704  -4.5364  -4.5174
  -4.4873  -4.3959  -4.0900  -3.8069  -3.7184  -3.4128  -3.3070  -3.2272
  -3.1894  -3.1696  -3.1542  -3.0940  -3.0703  -3.0233  -2.9748  -2.9638
  -2.9342  -2.9143  -2.8455  -2.8008  -2.7381  -2.6623  -2.6276  -2.5770
  -2.5421  -2.5354  -2.4763  -2.4524  -2.4142  -2.3801  -2.3362  -2.3212
  -2.2997  -2.2769  -2.2455  -2.2106  -2.1894  -2.1695  -2.1350  -2.1026
  -2.0748  -2.0579  -2.0367  -2.0061  -1.9473  -1.9375  -1.9059  -1.8768
  -1.8295  -1.7955  -1.7823  -1.7499  -1.7310  -1.6965  -1.6521  -1.6171
  -1.5959  -1.5413  -1.5035  -1.5010  -1.4443  -1.4343  -1.4153  -1.3791
  -1.3452  -1.3123  -1.2812  -1.2739  -1.2347  -1.1985  -1.1633  -1.1313
  -1.0873  -1.0376  -0.9945  -0.9610  -0.9087  -0.8695  -0.8352  -0.8247
  -0.7735  -0.7466  -0.6948  -0.6614  -0.6307  -0.5847  -0.5699  -0.5513
  -0.4862  -0.4469  -0.4144  -0.4030  -0.3762  -0.3514  -0.3270  -0.3021
  -0.2699  -0.2460  -0.2261  -0.2079  -0.1879  -0.1692  -0.1638  -0.1276
  -0.1154  -0.0907  -0.0607  -0.0496  -0.0276  -0.0166   0.0017   0.0248
   0.0606   0.0725   0.1109   0.1334   0.1452   0.1580   0.1806   0.1971
   0.2052   0.2181   0.2365   0.2572   0.2785   0.2932   0.3028   0.3223
   0.3293   0.3540   0.3658   0.3754   0.3812   0.4188   0.4309   0.4399
   0.4518   0.4614   0.4807   0.4904   0.5182   0.5340   0.5480   0.5626
   0.5852   0.6047   0.6137   0.6224   0.6480   0.6574   0.6713   0.6853
   0.7166   0.7242   0.7713   0.7896   0.8132   0.8316   0.8526   0.8880
   0.9333   0.9402   0.9830   1.0032   1.0160   1.0330   1.0469   1.0705
   1.0909   1.1015   1.1213   1.1531   1.1705   1.2120   1.2548   1.3068
   1.3373   1.3957   1.4939   1.5306   1.5630   1.6390   1.6907   1.9000
     cgsolve_all iterations  70    anorm=    0.72E-07
     cgsolve_all iterations  70    anorm=    0.72E-07
     cgsolve_all iterations  70    anorm=    0.71E-07
     compute_u_kq: q = (    0.0000,    0.0000,    0.0396)
     Rotating WFCS
     ethr =  1.00E-14,  avg # of iterations = 23.0
     eigenvalues at k:
 -36.4423 -36.3866 -36.3710 -36.3249 -36.2985 -36.0372 -36.0094 -35.9930
 -35.9850 -35.9136 -35.8686 -35.8611 -35.6457 -18.5955 -18.4782 -18.3659
 -18.3080 -18.2287 -18.1115 -18.0402 -18.0099 -17.9734 -17.9252 -17.8818
 -17.8623 -17.8541 -17.8268 -17.8085 -17.7704 -17.7570 -17.7290 -17.6943
 -17.6844 -17.6624 -17.6441 -17.6279 -17.6238 -17.6125 -17.5881 -17.5808
 -17.5678 -17.5436 -17.5379 -17.5195 -17.5119 -17.5048 -17.4828 -17.4619
 -17.4481 -17.4405 -17.4312 -17.4013 -17.3798 -17.3727 -17.3542 -17.3275
 -17.3110 -17.2952 -17.2827 -17.2619 -17.2504 -17.2317 -17.2223 -17.2111
 -17.1911 -17.1815 -17.1642 -17.1518 -17.1417 -17.1204 -17.1050 -17.0955
 -17.0678 -17.0567 -17.0435 -17.0233 -17.0150 -16.9989 -16.9883 -16.9682
 -16.9469 -16.9352 -16.9253 -16.9166 -16.9041 -16.8849 -16.8265 -16.7895
 -16.7586 -16.7363 -16.7334 -16.6818 -16.6387 -16.6170 -16.6125 -16.5897
 -16.5389 -16.4563 -16.3662 -16.3373 -16.2357 -16.2017 -16.1462 -15.6762
 -15.4676 -15.3679 -15.3349 -15.2935 -15.2678 -15.2369 -15.1314 -15.1015
 -15.0685 -14.8549 -14.8376 -14.8050 -14.7137 -14.7056 -14.6613 -14.6144
 -14.5495 -14.5195 -14.4410 -14.3659 -14.2542 -14.2234 -14.1790 -14.0659
 -13.8996  -6.9241  -6.5192  -6.3351  -6.2093  -6.1326  -6.0682  -6.0477
  -6.0320  -5.9680  -5.9253  -5.8649  -5.8244  -5.7929  -5.7651  -5.7248
  -5.6946  -5.6632  -5.6504  -5.6377  -5.5644  -5.5350  -5.5289  -5.4832
  -5.4785  -5.4351  -5.4058  -5.3893  -5.3383  -5.2682  -5.2557  -5.2222
  -5.1742  -5.1676  -5.1522  -5.0983  -5.0916  -5.0605  -5.0297  -4.9840
  -4.9553  -4.9440  -4.9170  -4.8373  -4.7523  -4.6697  -4.5369  -4.5162
  -4.4874  -4.3984  -4.1113  -3.8319  -3.7204  -3.4181  -3.3059  -3.2235
  -3.1876  -3.1653  -3.1492  -3.0944  -3.0646  -3.0156  -2.9710  -2.9596
  -2.9280  -2.9120  -2.8453  -2.7995  -2.7438  -2.6639  -2.6312  -2.5780
  -2.5426  -2.5352  -2.4777  -2.4571  -2.4180  -2.3817  -2.3348  -2.3215
  -2.3020  -2.2814  -2.2464  -2.2117  -2.1892  -2.1715  -2.1335  -2.0970
  -2.0742  -2.0564  -2.0390  -2.0064  -1.9452  -1.9360  -1.9031  -1.8789
  -1.8304  -1.8000  -1.7803  -1.7509  -1.7312  -1.6971  -1.6552  -1.6149
  -1.5922  -1.5401  -1.5007  -1.4989  -1.4468  -1.4355  -1.4155  -1.3795
  -1.3507  -1.3085  -1.2843  -1.2761  -1.2316  -1.1973  -1.1620  -1.1299
  -1.0862  -1.0407  -0.9929  -0.9609  -0.9040  -0.8662  -0.8401  -0.8245
  -0.7749  -0.7459  -0.6958  -0.6625  -0.6325  -0.5803  -0.5710  -0.5533
  -0.4846  -0.4464  -0.4106  -0.4006  -0.3781  -0.3493  -0.3286  -0.3027
  -0.2696  -0.2457  -0.2283  -0.2108  -0.1851  -0.1707  -0.1646  -0.1307
  -0.1182  -0.0941  -0.0616  -0.0492  -0.0221  -0.0142   0.0039   0.0243
   0.0570   0.0711   0.1113   0.1324   0.1477   0.1568   0.1800   0.1971
   0.2058   0.2177   0.2371   0.2566   0.2788   0.2927   0.3022   0.3216
   0.3287   0.3535   0.3606   0.3729   0.3813   0.4166   0.4282   0.4386
   0.4518   0.4614   0.4797   0.4882   0.5152   0.5325   0.5466   0.5632
   0.5855   0.6044   0.6105   0.6250   0.6482   0.6560   0.6708   0.6845
   0.7150   0.7201   0.7704   0.7871   0.8085   0.8264   0.8519   0.8847
   0.9328   0.9410   0.9823   1.0039   1.0171   1.0363   1.0440   1.0705
   1.0930   1.1011   1.1214   1.1523   1.1704   1.2106   1.2531   1.3074
   1.3374   1.3967   1.4992   1.5344   1.5706   1.6416   1.6930   1.9040
     eigenvalues at k+q:
 -36.4423 -36.3866 -36.3710 -36.3249 -36.2985 -36.0372 -36.0094 -35.9930
 -35.9850 -35.9136 -35.8686 -35.8611 -35.6457 -18.5955 -18.4783 -18.3659
 -18.3081 -18.2286 -18.1114 -18.0402 -18.0097 -17.9742 -17.9250 -17.8811
 -17.8623 -17.8541 -17.8275 -17.8084 -17.7701 -17.7574 -17.7290 -17.6948
 -17.6830 -17.6631 -17.6435 -17.6285 -17.6241 -17.6129 -17.5878 -17.5809
 -17.5676 -17.5433 -17.5375 -17.5204 -17.5119 -17.5042 -17.4836 -17.4629
 -17.4478 -17.4401 -17.4307 -17.4015 -17.3793 -17.3731 -17.3546 -17.3268
 -17.3112 -17.2952 -17.2820 -17.2626 -17.2506 -17.2319 -17.2222 -17.2107
 -17.1901 -17.1827 -17.1642 -17.1509 -17.1417 -17.1206 -17.1046 -17.0954
 -17.0679 -17.0567 -17.0437 -17.0233 -17.0151 -16.9989 -16.9879 -16.9684
 -16.9466 -16.9353 -16.9252 -16.9167 -16.9039 -16.8850 -16.8265 -16.7890
 -16.7586 -16.7364 -16.7334 -16.6818 -16.6387 -16.6174 -16.6126 -16.5896
 -16.5390 -16.4563 -16.3662 -16.3373 -16.2357 -16.2024 -16.1462 -15.6760
 -15.4677 -15.3679 -15.3349 -15.2934 -15.2679 -15.2368 -15.1314 -15.1017
 -15.0687 -14.8549 -14.8376 -14.8049 -14.7137 -14.7056 -14.6614 -14.6145
 -14.5495 -14.5194 -14.4411 -14.3659 -14.2542 -14.2234 -14.1790 -14.0658
 -13.8996  -6.9234  -6.5184  -6.3351  -6.2095  -6.1327  -6.0682  -6.0477
  -6.0319  -5.9680  -5.9252  -5.8650  -5.8243  -5.7931  -5.7651  -5.7247
  -5.6947  -5.6633  -5.6505  -5.6377  -5.5645  -5.5354  -5.5290  -5.4833
  -5.4784  -5.4349  -5.4062  -5.3894  -5.3384  -5.2682  -5.2558  -5.2223
  -5.1742  -5.1677  -5.1526  -5.0985  -5.0918  -5.0608  -5.0298  -4.9842
  -4.9554  -4.9440  -4.9170  -4.8372  -4.7523  -4.6697  -4.5369  -4.5162
  -4.4874  -4.3983  -4.1105  -3.8309  -3.7204  -3.4180  -3.3059  -3.2236
  -3.1875  -3.1659  -3.1492  -3.0921  -3.0675  -3.0164  -2.9706  -2.9584
  -2.9280  -2.9123  -2.8473  -2.7985  -2.7435  -2.6654  -2.6290  -2.5783
  -2.5408  -2.5366  -2.4782  -2.4572  -2.4174  -2.3804  -2.3345  -2.3234
  -2.3011  -2.2788  -2.2510  -2.2120  -2.1888  -2.1712  -2.1331  -2.0990
  -2.0742  -2.0536  -2.0368  -2.0067  -1.9440  -1.9394  -1.9034  -1.8808
  -1.8279  -1.7987  -1.7797  -1.7519  -1.7353  -1.6934  -1.6551  -1.6155
  -1.5926  -1.5397  -1.5007  -1.4967  -1.4496  -1.4337  -1.4178  -1.3787
  -1.3510  -1.3066  -1.2844  -1.2769  -1.2328  -1.1967  -1.1632  -1.1273
  -1.0867  -1.0419  -0.9939  -0.9597  -0.9030  -0.8666  -0.8411  -0.8246
  -0.7748  -0.7454  -0.6969  -0.6614  -0.6313  -0.5804  -0.5721  -0.5531
  -0.4849  -0.4478  -0.4108  -0.3981  -0.3799  -0.3479  -0.3282  -0.3042
  -0.2689  -0.2458  -0.2280  -0.2101  -0.1850  -0.1711  -0.1647  -0.1304
  -0.1190  -0.0947  -0.0614  -0.0487  -0.0220  -0.0145   0.0041   0.0245
   0.0551   0.0734   0.1112   0.1311   0.1482   0.1572   0.1813   0.1964
   0.2048   0.2173   0.2363   0.2582   0.2792   0.2904   0.3040   0.3218
   0.3285   0.3552   0.3607   0.3705   0.3820   0.4194   0.4275   0.4373
   0.4522   0.4612   0.4792   0.4878   0.5146   0.5344   0.5474   0.5637
   0.5833   0.6042   0.6107   0.6250   0.6476   0.6565   0.6711   0.6843
   0.7155   0.7203   0.7705   0.7869   0.8091   0.8267   0.8515   0.8845
   0.9328   0.9413   0.9822   1.0038   1.0171   1.0363   1.0441   1.0704
   1.0930   1.1011   1.1215   1.1522   1.1704   1.2105   1.2532   1.3074
   1.3374   1.3967   1.4990   1.5342   1.5704   1.6415   1.6929   1.9038
     cgsolve_all iterations  70    anorm=    0.72E-07
     cgsolve_all iterations  70    anorm=    0.72E-07
     cgsolve_all iterations  70    anorm=    0.72E-07
     compute_u_kq: q = (    0.0000,    0.0000,   -0.0396)
     Rotating WFCS
     ethr =  1.00E-14,  avg # of iterations = 23.0
     eigenvalues at k:
 -36.4423 -36.3866 -36.3710 -36.3249 -36.2985 -36.0372 -36.0094 -35.9930
 -35.9850 -35.9136 -35.8686 -35.8611 -35.6457 -18.5955 -18.4782 -18.3659
 -18.3080 -18.2287 -18.1115 -18.0402 -18.0099 -17.9734 -17.9252 -17.8818
 -17.8623 -17.8541 -17.8268 -17.8085 -17.7704 -17.7570 -17.7290 -17.6943
 -17.6844 -17.6624 -17.6441 -17.6279 -17.6238 -17.6125 -17.5881 -17.5808
 -17.5678 -17.5436 -17.5379 -17.5195 -17.5119 -17.5048 -17.4828 -17.4619
 -17.4481 -17.4405 -17.4312 -17.4013 -17.3798 -17.3727 -17.3542 -17.3275
 -17.3110 -17.2952 -17.2827 -17.2619 -17.2504 -17.2317 -17.2223 -17.2111
 -17.1911 -17.1815 -17.1642 -17.1518 -17.1417 -17.1204 -17.1050 -17.0955
 -17.0678 -17.0567 -17.0435 -17.0233 -17.0150 -16.9989 -16.9883 -16.9682
 -16.9469 -16.9352 -16.9253 -16.9166 -16.9041 -16.8849 -16.8265 -16.7895
 -16.7586 -16.7363 -16.7334 -16.6818 -16.6387 -16.6170 -16.6125 -16.5897
 -16.5389 -16.4563 -16.3662 -16.3373 -16.2357 -16.2017 -16.1462 -15.6762
 -15.4676 -15.3679 -15.3349 -15.2935 -15.2678 -15.2369 -15.1314 -15.1015
 -15.0685 -14.8549 -14.8376 -14.8050 -14.7137 -14.7056 -14.6613 -14.6144
 -14.5495 -14.5195 -14.4410 -14.3659 -14.2542 -14.2234 -14.1790 -14.0659
 -13.8996  -6.9241  -6.5192  -6.3351  -6.2093  -6.1326  -6.0682  -6.0477
  -6.0320  -5.9680  -5.9253  -5.8649  -5.8244  -5.7929  -5.7651  -5.7248
  -5.6946  -5.6632  -5.6504  -5.6377  -5.5644  -5.5350  -5.5289  -5.4832
  -5.4785  -5.4351  -5.4058  -5.3893  -5.3383  -5.2682  -5.2557  -5.2222
  -5.1742  -5.1676  -5.1522  -5.0983  -5.0916  -5.0605  -5.0297  -4.9840
  -4.9553  -4.9440  -4.9170  -4.8373  -4.7523  -4.6697  -4.5369  -4.5162
  -4.4874  -4.3984  -4.1113  -3.8319  -3.7204  -3.4181  -3.3059  -3.2235
  -3.1876  -3.1653  -3.1492  -3.0944  -3.0646  -3.0156  -2.9710  -2.9596
  -2.9280  -2.9120  -2.8453  -2.7995  -2.7438  -2.6639  -2.6312  -2.5780
  -2.5426  -2.5352  -2.4777  -2.4571  -2.4180  -2.3817  -2.3348  -2.3215
  -2.3020  -2.2814  -2.2464  -2.2117  -2.1892  -2.1715  -2.1335  -2.0970
  -2.0742  -2.0564  -2.0390  -2.0064  -1.9452  -1.9360  -1.9031  -1.8789
  -1.8304  -1.8000  -1.7803  -1.7509  -1.7312  -1.6971  -1.6552  -1.6149
  -1.5922  -1.5401  -1.5007  -1.4989  -1.4468  -1.4355  -1.4155  -1.3795
  -1.3507  -1.3085  -1.2843  -1.2761  -1.2316  -1.1973  -1.1620  -1.1299
  -1.0862  -1.0407  -0.9929  -0.9609  -0.9040  -0.8662  -0.8401  -0.8245
  -0.7749  -0.7459  -0.6958  -0.6625  -0.6325  -0.5803  -0.5710  -0.5533
  -0.4846  -0.4464  -0.4106  -0.4006  -0.3781  -0.3493  -0.3286  -0.3027
  -0.2696  -0.2457  -0.2283  -0.2108  -0.1851  -0.1707  -0.1646  -0.1307
  -0.1182  -0.0941  -0.0616  -0.0492  -0.0221  -0.0142   0.0039   0.0243
   0.0570   0.0711   0.1113   0.1324   0.1477   0.1568   0.1800   0.1971
   0.2058   0.2177   0.2371   0.2566   0.2788   0.2927   0.3022   0.3216
   0.3287   0.3535   0.3606   0.3729   0.3813   0.4166   0.4282   0.4386
   0.4518   0.4614   0.4797   0.4882   0.5152   0.5325   0.5466   0.5632
   0.5855   0.6044   0.6105   0.6250   0.6482   0.6560   0.6708   0.6845
   0.7150   0.7201   0.7704   0.7871   0.8085   0.8264   0.8519   0.8847
   0.9328   0.9410   0.9823   1.0039   1.0171   1.0363   1.0440   1.0705
   1.0930   1.1011   1.1214   1.1523   1.1704   1.2106   1.2531   1.3074
   1.3374   1.3967   1.4992   1.5344   1.5706   1.6416   1.6930   1.9040
     eigenvalues at k+q:
 -36.4423 -36.3866 -36.3710 -36.3249 -36.2985 -36.0372 -36.0094 -35.9930
 -35.9850 -35.9136 -35.8686 -35.8611 -35.6457 -18.5955 -18.4781 -18.3659
 -18.3079 -18.2287 -18.1115 -18.0402 -18.0102 -17.9726 -17.9256 -17.8824
 -17.8622 -17.8543 -17.8262 -17.8085 -17.7705 -17.7568 -17.7288 -17.6939
 -17.6859 -17.6617 -17.6451 -17.6275 -17.6234 -17.6120 -17.5888 -17.5803
 -17.5678 -17.5440 -17.5382 -17.5189 -17.5117 -17.5051 -17.4822 -17.4613
 -17.4481 -17.4409 -17.4317 -17.4010 -17.3803 -17.3725 -17.3535 -17.3285
 -17.3109 -17.2954 -17.2827 -17.2614 -17.2506 -17.2311 -17.2222 -17.2114
 -17.1923 -17.1801 -17.1645 -17.1527 -17.1416 -17.1203 -17.1052 -17.0956
 -17.0676 -17.0567 -17.0434 -17.0234 -17.0151 -16.9988 -16.9885 -16.9680
 -16.9473 -16.9351 -16.9255 -16.9165 -16.9043 -16.8848 -16.8266 -16.7900
 -16.7586 -16.7364 -16.7334 -16.6819 -16.6386 -16.6167 -16.6124 -16.5897
 -16.5387 -16.4563 -16.3662 -16.3373 -16.2357 -16.2011 -16.1462 -15.6763
 -15.4675 -15.3679 -15.3350 -15.2936 -15.2677 -15.2369 -15.1314 -15.1013
 -15.0683 -14.8548 -14.8377 -14.8051 -14.7136 -14.7055 -14.6613 -14.6144
 -14.5495 -14.5196 -14.4410 -14.3659 -14.2541 -14.2235 -14.1790 -14.0660
 -13.8997  -6.9248  -6.5201  -6.3351  -6.2091  -6.1326  -6.0682  -6.0477
  -6.0320  -5.9680  -5.9254  -5.8648  -5.8244  -5.7926  -5.7651  -5.7249
  -5.6945  -5.6632  -5.6503  -5.6377  -5.5643  -5.5348  -5.5286  -5.4831
  -5.4786  -5.4354  -5.4054  -5.3892  -5.3383  -5.2683  -5.2557  -5.2222
  -5.1742  -5.1675  -5.1517  -5.0984  -5.0912  -5.0602  -5.0295  -4.9839
  -4.9552  -4.9439  -4.9170  -4.8374  -4.7524  -4.6697  -4.5369  -4.5161
  -4.4874  -4.3985  -4.1120  -3.8329  -3.7204  -3.4183  -3.3058  -3.2233
  -3.1875  -3.1648  -3.1492  -3.0965  -3.0612  -3.0156  -2.9737  -2.9584
  -2.9280  -2.9115  -2.8439  -2.8000  -2.7439  -2.6635  -2.6320  -2.5784
  -2.5444  -2.5332  -2.4778  -2.4567  -2.4181  -2.3834  -2.3353  -2.3195
  -2.3025  -2.2839  -2.2420  -2.2120  -2.1895  -2.1718  -2.1338  -2.0948
  -2.0744  -2.0587  -2.0408  -2.0058  -1.9471  -1.9326  -1.9020  -1.8766
  -1.8340  -1.8015  -1.7805  -1.7516  -1.7258  -1.6998  -1.6554  -1.6160
  -1.5914  -1.5404  -1.5035  -1.4971  -1.4452  -1.4369  -1.4133  -1.3798
  -1.3505  -1.3103  -1.2845  -1.2760  -1.2300  -1.1974  -1.1607  -1.1329
  -1.0856  -1.0402  -0.9911  -0.9620  -0.9052  -0.8660  -0.8395  -0.8244
  -0.7748  -0.7461  -0.6946  -0.6641  -0.6329  -0.5803  -0.5701  -0.5540
  -0.4845  -0.4444  -0.4105  -0.4034  -0.3759  -0.3509  -0.3291  -0.3014
  -0.2698  -0.2453  -0.2284  -0.2117  -0.1854  -0.1701  -0.1647  -0.1311
  -0.1178  -0.0935  -0.0617  -0.0496  -0.0223  -0.0139   0.0041   0.0239
   0.0581   0.0697   0.1109   0.1340   0.1470   0.1565   0.1784   0.1982
   0.2069   0.2179   0.2383   0.2554   0.2785   0.2941   0.3012   0.3214
   0.3289   0.3508   0.3609   0.3751   0.3811   0.4140   0.4287   0.4392
   0.4521   0.4619   0.4798   0.4887   0.5162   0.5306   0.5458   0.5625
   0.5876   0.6043   0.6103   0.6249   0.6490   0.6555   0.6706   0.6844
   0.7145   0.7200   0.7703   0.7871   0.8081   0.8261   0.8521   0.8847
   0.9326   0.9409   0.9825   1.0039   1.0171   1.0364   1.0439   1.0706
   1.0929   1.1011   1.1212   1.1524   1.1705   1.2106   1.2531   1.3074
   1.3374   1.3967   1.4994   1.5345   1.5709   1.6417   1.6931   1.9041
     cgsolve_all iterations  70    anorm=    0.73E-07
     cgsolve_all iterations  70    anorm=    0.72E-07
     cgsolve_all iterations  70    anorm=    0.72E-07

     k-point #    2 of     4      pool #  1    cpu time:   13366.2
     compute_u_kq: q = (    0.0000,    0.0000,    0.0000)
     Rotating WFCS
     ethr =  1.00E-14,  avg # of iterations =  5.0
     eigenvalues at k:
 -36.4423 -36.3866 -36.3710 -36.3249 -36.2985 -36.0372 -36.0094 -35.9930
 -35.9850 -35.9136 -35.8686 -35.8611 -35.6457 -18.5955 -18.4782 -18.3659
 -18.3080 -18.2286 -18.1115 -18.0401 -18.0103 -17.9729 -17.9263 -17.8808
 -17.8613 -17.8547 -17.8287 -17.8076 -17.7674 -17.7599 -17.7273 -17.6950
 -17.6835 -17.6626 -17.6496 -17.6281 -17.6228 -17.6108 -17.5916 -17.5776
 -17.5641 -17.5444 -17.5371 -17.5240 -17.5086 -17.5015 -17.4846 -17.4679
 -17.4458 -17.4399 -17.4308 -17.3999 -17.3806 -17.3742 -17.3503 -17.3308
 -17.3125 -17.2964 -17.2734 -17.2687 -17.2531 -17.2288 -17.2202 -17.2075
 -17.1971 -17.1781 -17.1678 -17.1516 -17.1417 -17.1211 -17.1026 -17.0958
 -17.0667 -17.0570 -17.0434 -17.0240 -17.0176 -16.9979 -16.9868 -16.9687
 -16.9475 -16.9351 -16.9255 -16.9163 -16.9036 -16.8851 -16.8265 -16.7895
 -16.7584 -16.7375 -16.7326 -16.6820 -16.6386 -16.6170 -16.6124 -16.5896
 -16.5389 -16.4563 -16.3662 -16.3373 -16.2357 -16.2017 -16.1462 -15.6762
 -15.4676 -15.3679 -15.3349 -15.2935 -15.2678 -15.2369 -15.1314 -15.1015
 -15.0685 -14.8549 -14.8376 -14.8050 -14.7137 -14.7056 -14.6613 -14.6144
 -14.5495 -14.5195 -14.4410 -14.3659 -14.2542 -14.2234 -14.1790 -14.0659
 -13.8996  -6.9241  -6.5192  -6.3351  -6.2093  -6.1326  -6.0682  -6.0477
  -6.0319  -5.9680  -5.9253  -5.8649  -5.8244  -5.7928  -5.7651  -5.7248
  -5.6945  -5.6635  -5.6504  -5.6375  -5.5641  -5.5369  -5.5275  -5.4831
  -5.4783  -5.4355  -5.4053  -5.3895  -5.3384  -5.2683  -5.2558  -5.2221
  -5.1744  -5.1680  -5.1513  -5.1000  -5.0904  -5.0602  -5.0294  -4.9840
  -4.9565  -4.9431  -4.9171  -4.8373  -4.7523  -4.6697  -4.5369  -4.5162
  -4.4874  -4.3984  -4.1113  -3.8319  -3.7204  -3.4180  -3.3061  -3.2230
  -3.1865  -3.1674  -3.1502  -3.0956  -3.0508  -3.0284  -2.9820  -2.9462
  -2.9308  -2.9059  -2.8534  -2.7940  -2.7423  -2.6742  -2.6170  -2.5879
  -2.5456  -2.5250  -2.4849  -2.4543  -2.4109  -2.3878  -2.3375  -2.3213
  -2.2969  -2.2840  -2.2481  -2.2172  -2.1865  -2.1723  -2.1327  -2.0965
  -2.0762  -2.0524  -2.0316  -2.0051  -1.9593  -1.9290  -1.8964  -1.8740
  -1.8401  -1.8037  -1.7780  -1.7650  -1.7266  -1.6771  -1.6561  -1.6346
  -1.5892  -1.5394  -1.5049  -1.4796  -1.4601  -1.4342  -1.4138  -1.3736
  -1.3527  -1.3074  -1.2873  -1.2829  -1.2288  -1.1914  -1.1638  -1.1315
  -1.0832  -1.0491  -0.9864  -0.9585  -0.9058  -0.8664  -0.8457  -0.8231
  -0.7732  -0.7425  -0.6963  -0.6665  -0.6228  -0.5819  -0.5759  -0.5585
  -0.4856  -0.4403  -0.4114  -0.4049  -0.3710  -0.3529  -0.3306  -0.3028
  -0.2662  -0.2428  -0.2239  -0.2132  -0.1867  -0.1699  -0.1662  -0.1334
  -0.1213  -0.0949  -0.0598  -0.0475  -0.0230  -0.0147   0.0094   0.0189
   0.0498   0.0829   0.1049   0.1352   0.1461   0.1565   0.1764   0.2023
   0.2061   0.2170   0.2394   0.2629   0.2753   0.2864   0.3096   0.3230
   0.3275   0.3425   0.3605   0.3715   0.3857   0.4171   0.4266   0.4363
   0.4563   0.4679   0.4735   0.4892   0.5148   0.5371   0.5451   0.5585
   0.5868   0.6034   0.6103   0.6254   0.6486   0.6579   0.6716   0.6813
   0.7152   0.7211   0.7709   0.7860   0.8100   0.8284   0.8490   0.8842
   0.9317   0.9427   0.9829   1.0038   1.0166   1.0366   1.0439   1.0712
   1.0920   1.1011   1.1209   1.1529   1.1707   1.2105   1.2531   1.3074
   1.3374   1.3967   1.4992   1.5344   1.5706   1.6416   1.6930   1.9040
     eigenvalues at k+q:
 -36.4423 -36.3866 -36.3710 -36.3249 -36.2985 -36.0372 -36.0094 -35.9930
 -35.9850 -35.9136 -35.8686 -35.8611 -35.6457 -18.5955 -18.4782 -18.3659
 -18.3080 -18.2286 -18.1115 -18.0401 -18.0103 -17.9729 -17.9263 -17.8808
 -17.8613 -17.8547 -17.8287 -17.8076 -17.7674 -17.7599 -17.7273 -17.6950
 -17.6835 -17.6626 -17.6496 -17.6281 -17.6228 -17.6108 -17.5916 -17.5776
 -17.5641 -17.5444 -17.5371 -17.5240 -17.5086 -17.5015 -17.4846 -17.4679
 -17.4458 -17.4399 -17.4308 -17.3999 -17.3806 -17.3741 -17.3503 -17.3308
 -17.3125 -17.2964 -17.2734 -17.2687 -17.2531 -17.2288 -17.2202 -17.2075
 -17.1971 -17.1781 -17.1678 -17.1516 -17.1417 -17.1211 -17.1026 -17.0958
 -17.0667 -17.0570 -17.0434 -17.0240 -17.0176 -16.9979 -16.9868 -16.9687
 -16.9475 -16.9351 -16.9255 -16.9163 -16.9036 -16.8851 -16.8265 -16.7895
 -16.7584 -16.7375 -16.7326 -16.6820 -16.6386 -16.6170 -16.6124 -16.5896
 -16.5389 -16.4563 -16.3662 -16.3373 -16.2357 -16.2017 -16.1462 -15.6762
 -15.4676 -15.3679 -15.3349 -15.2935 -15.2678 -15.2369 -15.1314 -15.1015
 -15.0685 -14.8549 -14.8376 -14.8050 -14.7137 -14.7056 -14.6613 -14.6144
 -14.5495 -14.5195 -14.4410 -14.3659 -14.2542 -14.2234 -14.1790 -14.0659
 -13.8996  -6.9241  -6.5192  -6.3351  -6.2093  -6.1326  -6.0682  -6.0477
  -6.0319  -5.9680  -5.9253  -5.8649  -5.8244  -5.7928  -5.7651  -5.7248
  -5.6945  -5.6635  -5.6504  -5.6375  -5.5641  -5.5369  -5.5275  -5.4831
  -5.4783  -5.4355  -5.4053  -5.3895  -5.3384  -5.2683  -5.2558  -5.2221
  -5.1744  -5.1681  -5.1513  -5.1000  -5.0904  -5.0602  -5.0294  -4.9840
  -4.9565  -4.9431  -4.9171  -4.8373  -4.7523  -4.6697  -4.5369  -4.5162
  -4.4874  -4.3984  -4.1113  -3.8319  -3.7204  -3.4180  -3.3061  -3.2230
  -3.1865  -3.1674  -3.1502  -3.0956  -3.0508  -3.0284  -2.9820  -2.9462
  -2.9308  -2.9059  -2.8534  -2.7940  -2.7423  -2.6742  -2.6170  -2.5879
  -2.5456  -2.5250  -2.4849  -2.4543  -2.4109  -2.3878  -2.3375  -2.3213
  -2.2969  -2.2840  -2.2481  -2.2172  -2.1865  -2.1723  -2.1327  -2.0965
  -2.0762  -2.0524  -2.0316  -2.0051  -1.9593  -1.9290  -1.8964  -1.8740
  -1.8401  -1.8037  -1.7780  -1.7650  -1.7266  -1.6771  -1.6561  -1.6346
  -1.5892  -1.5394  -1.5049  -1.4796  -1.4601  -1.4342  -1.4138  -1.3736
  -1.3528  -1.3074  -1.2873  -1.2829  -1.2288  -1.1914  -1.1638  -1.1315
  -1.0832  -1.0491  -0.9864  -0.9585  -0.9058  -0.8664  -0.8457  -0.8231
  -0.7732  -0.7425  -0.6963  -0.6665  -0.6228  -0.5819  -0.5759  -0.5585
  -0.4856  -0.4403  -0.4114  -0.4049  -0.3710  -0.3529  -0.3306  -0.3028
  -0.2662  -0.2428  -0.2239  -0.2132  -0.1867  -0.1699  -0.1662  -0.1334
  -0.1213  -0.0949  -0.0598  -0.0475  -0.0230  -0.0147   0.0094   0.0189
   0.0498   0.0829   0.1049   0.1352   0.1461   0.1565   0.1764   0.2023
   0.2061   0.2170   0.2394   0.2629   0.2753   0.2864   0.3096   0.3230
   0.3275   0.3425   0.3605   0.3715   0.3857   0.4171   0.4266   0.4363
   0.4563   0.4679   0.4735   0.4892   0.5148   0.5371   0.5451   0.5585
   0.5868   0.6034   0.6103   0.6254   0.6486   0.6579   0.6716   0.6813
   0.7152   0.7211   0.7709   0.7859   0.8100   0.8284   0.8490   0.8842
   0.9317   0.9427   0.9829   1.0038   1.0166   1.0366   1.0439   1.0712
   1.0920   1.1011   1.1209   1.1529   1.1707   1.2105   1.2531   1.3074
   1.3374   1.3966   1.4992   1.5344   1.5706   1.6416   1.6930   1.9040
     cgsolve_all iterations  63    anorm=    0.72E-07
PARA_AUG  1      50.5215112        -0.3877237         0.2152241
     cgsolve_all iterations  63    anorm=    0.75E-07
PARA_AUG  2      -0.3642554        50.3836679         0.2413176
     cgsolve_all iterations  63    anorm=    0.73E-07
PARA_AUG  3       0.1923265         0.0316890        50.5001422
     cgsolve_all iterations  70    anorm=    0.74E-07
     cgsolve_all iterations  70    anorm=    0.72E-07
     cgsolve_all iterations  70    anorm=    0.70E-07
     compute_u_kq: q = (    0.0396,    0.0000,    0.0000)
     Rotating WFCS
     ethr =  1.00E-14,  avg # of iterations = 24.0
     eigenvalues at k:
 -36.4423 -36.3866 -36.3710 -36.3249 -36.2985 -36.0372 -36.0094 -35.9930
 -35.9850 -35.9136 -35.8686 -35.8611 -35.6457 -18.5955 -18.4782 -18.3659
 -18.3080 -18.2286 -18.1115 -18.0401 -18.0103 -17.9729 -17.9263 -17.8808
 -17.8613 -17.8547 -17.8287 -17.8076 -17.7674 -17.7599 -17.7273 -17.6950
 -17.6835 -17.6626 -17.6496 -17.6281 -17.6228 -17.6108 -17.5916 -17.5776
 -17.5641 -17.5444 -17.5371 -17.5240 -17.5086 -17.5015 -17.4846 -17.4679
 -17.4458 -17.4399 -17.4308 -17.3999 -17.3806 -17.3742 -17.3503 -17.3308
 -17.3125 -17.2964 -17.2734 -17.2687 -17.2531 -17.2288 -17.2202 -17.2075
 -17.1971 -17.1781 -17.1678 -17.1516 -17.1417 -17.1211 -17.1026 -17.0958
 -17.0667 -17.0570 -17.0434 -17.0240 -17.0176 -16.9979 -16.9868 -16.9687
 -16.9475 -16.9351 -16.9255 -16.9163 -16.9036 -16.8851 -16.8265 -16.7895
 -16.7584 -16.7375 -16.7326 -16.6820 -16.6386 -16.6170 -16.6124 -16.5896
 -16.5389 -16.4563 -16.3662 -16.3373 -16.2357 -16.2017 -16.1462 -15.6762
 -15.4676 -15.3679 -15.3349 -15.2935 -15.2678 -15.2369 -15.1314 -15.1015
 -15.0685 -14.8549 -14.8376 -14.8050 -14.7137 -14.7056 -14.6613 -14.6144
 -14.5495 -14.5195 -14.4410 -14.3659 -14.2542 -14.2234 -14.1790 -14.0659
 -13.8996  -6.9241  -6.5192  -6.3351  -6.2093  -6.1326  -6.0682  -6.0477
  -6.0319  -5.9680  -5.9253  -5.8649  -5.8244  -5.7928  -5.7651  -5.7248
  -5.6945  -5.6635  -5.6504  -5.6375  -5.5641  -5.5369  -5.5275  -5.4831
  -5.4783  -5.4355  -5.4053  -5.3895  -5.3384  -5.2683  -5.2558  -5.2221
  -5.1744  -5.1680  -5.1513  -5.1000  -5.0904  -5.0602  -5.0294  -4.9840
  -4.9565  -4.9431  -4.9171  -4.8373  -4.7523  -4.6697  -4.5369  -4.5162
  -4.4874  -4.3984  -4.1113  -3.8319  -3.7204  -3.4180  -3.3061  -3.2230
  -3.1865  -3.1674  -3.1502  -3.0956  -3.0508  -3.0284  -2.9820  -2.9462
  -2.9308  -2.9059  -2.8534  -2.7940  -2.7423  -2.6742  -2.6170  -2.5879
  -2.5456  -2.5250  -2.4849  -2.4543  -2.4109  -2.3878  -2.3375  -2.3213
  -2.2969  -2.2840  -2.2481  -2.2172  -2.1865  -2.1723  -2.1327  -2.0965
  -2.0762  -2.0524  -2.0316  -2.0051  -1.9593  -1.9290  -1.8964  -1.8740
  -1.8401  -1.8037  -1.7780  -1.7650  -1.7266  -1.6771  -1.6561  -1.6346
  -1.5892  -1.5394  -1.5049  -1.4796  -1.4601  -1.4342  -1.4138  -1.3736
  -1.3527  -1.3074  -1.2873  -1.2829  -1.2288  -1.1914  -1.1638  -1.1315
  -1.0832  -1.0491  -0.9864  -0.9585  -0.9058  -0.8664  -0.8457  -0.8231
  -0.7732  -0.7425  -0.6963  -0.6665  -0.6228  -0.5819  -0.5759  -0.5585
  -0.4856  -0.4403  -0.4114  -0.4049  -0.3710  -0.3529  -0.3306  -0.3028
  -0.2662  -0.2428  -0.2239  -0.2132  -0.1867  -0.1699  -0.1662  -0.1334
  -0.1213  -0.0949  -0.0598  -0.0475  -0.0230  -0.0147   0.0094   0.0189
   0.0498   0.0829   0.1049   0.1352   0.1461   0.1565   0.1764   0.2023
   0.2061   0.2170   0.2394   0.2629   0.2753   0.2864   0.3096   0.3230
   0.3275   0.3425   0.3605   0.3715   0.3857   0.4171   0.4266   0.4363
   0.4563   0.4679   0.4735   0.4892   0.5148   0.5371   0.5451   0.5585
   0.5868   0.6034   0.6103   0.6254   0.6486   0.6579   0.6716   0.6813
   0.7152   0.7211   0.7709   0.7860   0.8100   0.8284   0.8490   0.8842
   0.9317   0.9427   0.9829   1.0038   1.0166   1.0366   1.0439   1.0712
   1.0920   1.1011   1.1209   1.1529   1.1707   1.2105   1.2531   1.3074
   1.3374   1.3967   1.4992   1.5344   1.5706   1.6416   1.6930   1.9040
     eigenvalues at k+q:
 -36.4423 -36.3866 -36.3710 -36.3249 -36.2985 -36.0372 -36.0094 -35.9930
 -35.9849 -35.9136 -35.8686 -35.8611 -35.6457 -18.5953 -18.4802 -18.3659
 -18.3097 -18.2279 -18.1130 -18.0393 -18.0098 -17.9741 -17.9290 -17.8786
 -17.8622 -17.8525 -17.8287 -17.8081 -17.7665 -17.7587 -17.7257 -17.6976
 -17.6855 -17.6638 -17.6472 -17.6296 -17.6240 -17.6105 -17.5928 -17.5772
 -17.5652 -17.5437 -17.5373 -17.5229 -17.5120 -17.5011 -17.4839 -17.4705
 -17.4468 -17.4431 -17.4300 -17.3983 -17.3800 -17.3745 -17.3497 -17.3305
 -17.3124 -17.2948 -17.2746 -17.2670 -17.2533 -17.2274 -17.2183 -17.2093
 -17.1965 -17.1754 -17.1662 -17.1506 -17.1397 -17.1206 -17.1018 -17.0940
 -17.0639 -17.0565 -17.0444 -17.0230 -17.0170 -16.9982 -16.9861 -16.9666
 -16.9471 -16.9342 -16.9254 -16.9164 -16.9025 -16.8847 -16.8264 -16.7811
 -16.7579 -16.7376 -16.7314 -16.6821 -16.6372 -16.6217 -16.6130 -16.5917
 -16.5434 -16.4557 -16.3662 -16.3374 -16.2352 -16.2138 -16.1461 -15.6738
 -15.4685 -15.3696 -15.3342 -15.2896 -15.2696 -15.2364 -15.1317 -15.1076
 -15.0719 -14.8561 -14.8340 -14.8021 -14.7144 -14.7075 -14.6620 -14.6154
 -14.5502 -14.5179 -14.4420 -14.3657 -14.2529 -14.2219 -14.1780 -14.0663
 -13.8988  -6.9107  -6.5033  -6.3342  -6.2143  -6.1334  -6.0686  -6.0477
  -6.0317  -5.9656  -5.9263  -5.8673  -5.8250  -5.7944  -5.7657  -5.7238
  -5.6939  -5.6634  -5.6537  -5.6381  -5.5677  -5.5429  -5.5305  -5.4833
  -5.4777  -5.4342  -5.4098  -5.3885  -5.3400  -5.2681  -5.2560  -5.2213
  -5.1757  -5.1699  -5.1588  -5.1019  -5.0940  -5.0665  -5.0327  -4.9850
  -4.9590  -4.9443  -4.9168  -4.8354  -4.7514  -4.6709  -4.5371  -4.5170
  -4.4874  -4.3967  -4.0986  -3.8116  -3.7197  -3.4191  -3.3109  -3.2197
  -3.1858  -3.1702  -3.1507  -3.0989  -3.0545  -3.0300  -2.9838  -2.9517
  -2.9357  -2.9070  -2.8570  -2.7925  -2.7385  -2.6721  -2.6147  -2.5882
  -2.5407  -2.5193  -2.4851  -2.4521  -2.4090  -2.3869  -2.3362  -2.3193
  -2.2942  -2.2838  -2.2554  -2.2181  -2.1898  -2.1698  -2.1382  -2.0987
  -2.0753  -2.0551  -2.0323  -2.0051  -1.9613  -1.9308  -1.8976  -1.8740
  -1.8397  -1.8028  -1.7780  -1.7645  -1.7215  -1.6754  -1.6518  -1.6364
  -1.5928  -1.5374  -1.5033  -1.4792  -1.4578  -1.4312  -1.4134  -1.3720
  -1.3516  -1.3085  -1.2860  -1.2827  -1.2274  -1.1940  -1.1678  -1.1346
  -1.0826  -1.0490  -0.9876  -0.9569  -0.9112  -0.8694  -0.8461  -0.8219
  -0.7747  -0.7441  -0.6921  -0.6684  -0.6228  -0.5833  -0.5757  -0.5568
  -0.4831  -0.4393  -0.4175  -0.4009  -0.3697  -0.3554  -0.3318  -0.3005
  -0.2675  -0.2426  -0.2208  -0.2114  -0.1867  -0.1708  -0.1640  -0.1336
  -0.1224  -0.0947  -0.0588  -0.0467  -0.0236  -0.0153   0.0077   0.0182
   0.0490   0.0833   0.1027   0.1350   0.1475   0.1595   0.1771   0.2023
   0.2094   0.2155   0.2409   0.2642   0.2776   0.2863   0.3084   0.3217
   0.3292   0.3426   0.3627   0.3716   0.3860   0.4192   0.4282   0.4386
   0.4556   0.4655   0.4737   0.4917   0.5170   0.5383   0.5466   0.5576
   0.5864   0.6024   0.6126   0.6274   0.6499   0.6585   0.6700   0.6818
   0.7156   0.7234   0.7735   0.7878   0.8117   0.8299   0.8494   0.8888
   0.9275   0.9447   0.9835   1.0066   1.0149   1.0359   1.0466   1.0714
   1.0903   1.1009   1.1207   1.1523   1.1699   1.2087   1.2533   1.3067
   1.3363   1.3990   1.4931   1.5303   1.5691   1.6390   1.6923   1.9013
     cgsolve_all iterations  70    anorm=    0.73E-07
     cgsolve_all iterations  70    anorm=    0.72E-07
     cgsolve_all iterations  70    anorm=    0.71E-07
     compute_u_kq: q = (   -0.0396,    0.0000,    0.0000)
     Rotating WFCS
     ethr =  1.00E-14,  avg # of iterations = 23.0
     eigenvalues at k:
 -36.4423 -36.3866 -36.3710 -36.3249 -36.2985 -36.0372 -36.0094 -35.9930
 -35.9850 -35.9136 -35.8686 -35.8611 -35.6457 -18.5955 -18.4782 -18.3659
 -18.3080 -18.2286 -18.1115 -18.0401 -18.0103 -17.9729 -17.9263 -17.8808
 -17.8613 -17.8547 -17.8287 -17.8076 -17.7674 -17.7599 -17.7273 -17.6950
 -17.6835 -17.6626 -17.6496 -17.6281 -17.6228 -17.6108 -17.5916 -17.5776
 -17.5641 -17.5444 -17.5371 -17.5240 -17.5086 -17.5015 -17.4846 -17.4679
 -17.4458 -17.4399 -17.4308 -17.3999 -17.3806 -17.3742 -17.3503 -17.3308
 -17.3125 -17.2964 -17.2734 -17.2687 -17.2531 -17.2288 -17.2202 -17.2075
 -17.1971 -17.1781 -17.1678 -17.1516 -17.1417 -17.1211 -17.1026 -17.0958
 -17.0667 -17.0570 -17.0434 -17.0240 -17.0176 -16.9979 -16.9868 -16.9687
 -16.9475 -16.9351 -16.9255 -16.9163 -16.9036 -16.8851 -16.8265 -16.7895
 -16.7584 -16.7375 -16.7326 -16.6820 -16.6386 -16.6170 -16.6124 -16.5896
 -16.5389 -16.4563 -16.3662 -16.3373 -16.2357 -16.2017 -16.1462 -15.6762
 -15.4676 -15.3679 -15.3349 -15.2935 -15.2678 -15.2369 -15.1314 -15.1015
 -15.0685 -14.8549 -14.8376 -14.8050 -14.7137 -14.7056 -14.6613 -14.6144
 -14.5495 -14.5195 -14.4410 -14.3659 -14.2542 -14.2234 -14.1790 -14.0659
 -13.8996  -6.9241  -6.5192  -6.3351  -6.2093  -6.1326  -6.0682  -6.0477
  -6.0319  -5.9680  -5.9253  -5.8649  -5.8244  -5.7928  -5.7651  -5.7248
  -5.6945  -5.6635  -5.6504  -5.6375  -5.5641  -5.5369  -5.5275  -5.4831
  -5.4783  -5.4355  -5.4053  -5.3895  -5.3384  -5.2683  -5.2558  -5.2221
  -5.1744  -5.1680  -5.1513  -5.1000  -5.0904  -5.0602  -5.0294  -4.9840
  -4.9565  -4.9431  -4.9171  -4.8373  -4.7523  -4.6697  -4.5369  -4.5162
  -4.4874  -4.3984  -4.1113  -3.8319  -3.7204  -3.4180  -3.3061  -3.2230
  -3.1865  -3.1674  -3.1502  -3.0956  -3.0508  -3.0284  -2.9820  -2.9462
  -2.9308  -2.9059  -2.8534  -2.7940  -2.7423  -2.6742  -2.6170  -2.5879
  -2.5456  -2.5250  -2.4849  -2.4543  -2.4109  -2.3878  -2.3375  -2.3213
  -2.2969  -2.2840  -2.2481  -2.2172  -2.1865  -2.1723  -2.1327  -2.0965
  -2.0762  -2.0524  -2.0316  -2.0051  -1.9593  -1.9290  -1.8964  -1.8740
  -1.8401  -1.8037  -1.7780  -1.7650  -1.7266  -1.6771  -1.6561  -1.6346
  -1.5892  -1.5394  -1.5049  -1.4796  -1.4601  -1.4342  -1.4138  -1.3736
  -1.3527  -1.3074  -1.2873  -1.2829  -1.2288  -1.1914  -1.1638  -1.1315
  -1.0832  -1.0491  -0.9864  -0.9585  -0.9058  -0.8664  -0.8457  -0.8231
  -0.7732  -0.7425  -0.6963  -0.6665  -0.6228  -0.5819  -0.5759  -0.5585
  -0.4856  -0.4403  -0.4114  -0.4049  -0.3710  -0.3529  -0.3306  -0.3028
  -0.2662  -0.2428  -0.2239  -0.2132  -0.1867  -0.1699  -0.1662  -0.1334
  -0.1213  -0.0949  -0.0598  -0.0475  -0.0230  -0.0147   0.0094   0.0189
   0.0498   0.0829   0.1049   0.1352   0.1461   0.1565   0.1764   0.2023
   0.2061   0.2170   0.2394   0.2629   0.2753   0.2864   0.3096   0.3230
   0.3275   0.3425   0.3605   0.3715   0.3857   0.4171   0.4266   0.4363
   0.4563   0.4679   0.4735   0.4892   0.5148   0.5371   0.5451   0.5585
   0.5868   0.6034   0.6103   0.6254   0.6486   0.6579   0.6716   0.6813
   0.7152   0.7211   0.7709   0.7860   0.8100   0.8284   0.8490   0.8842
   0.9317   0.9427   0.9829   1.0038   1.0166   1.0366   1.0439   1.0712
   1.0920   1.1011   1.1209   1.1529   1.1707   1.2105   1.2531   1.3074
   1.3374   1.3967   1.4992   1.5344   1.5706   1.6416   1.6930   1.9040
     eigenvalues at k+q:
 -36.4423 -36.3866 -36.3710 -36.3249 -36.2984 -36.0372 -36.0094 -35.9930
 -35.9850 -35.9136 -35.8686 -35.8611 -35.6457 -18.5958 -18.4763 -18.3659
 -18.3061 -18.2292 -18.1095 -18.0412 -18.0107 -17.9714 -17.9238 -17.8834
 -17.8602 -17.8569 -17.8283 -17.8072 -17.7695 -17.7602 -17.7286 -17.6927
 -17.6818 -17.6617 -17.6519 -17.6269 -17.6216 -17.6109 -17.5903 -17.5778
 -17.5634 -17.5458 -17.5368 -17.5248 -17.5057 -17.5004 -17.4852 -17.4654
 -17.4450 -17.4366 -17.4309 -17.4016 -17.3816 -17.3733 -17.3513 -17.3306
 -17.3126 -17.2987 -17.2743 -17.2685 -17.2525 -17.2313 -17.2216 -17.2059
 -17.1974 -17.1805 -17.1693 -17.1527 -17.1434 -17.1218 -17.1036 -17.0973
 -17.0699 -17.0577 -17.0427 -17.0249 -17.0181 -16.9976 -16.9873 -16.9708
 -16.9477 -16.9361 -16.9256 -16.9161 -16.9046 -16.8853 -16.8268 -16.7982
 -16.7590 -16.7369 -16.7335 -16.6820 -16.6399 -16.6153 -16.6093 -16.5871
 -16.5345 -16.4570 -16.3660 -16.3373 -16.2362 -16.1900 -16.1464 -15.6786
 -15.4672 -15.3663 -15.3357 -15.2971 -15.2657 -15.2369 -15.1311 -15.0950
 -15.0641 -14.8548 -14.8419 -14.8087 -14.7130 -14.7035 -14.6604 -14.6131
 -14.5485 -14.5208 -14.4402 -14.3661 -14.2563 -14.2248 -14.1805 -14.0646
 -13.9006  -6.9370  -6.5346  -6.3356  -6.2050  -6.1322  -6.0677  -6.0477
  -6.0323  -5.9707  -5.9235  -5.8628  -5.8241  -5.7907  -5.7647  -5.7257
  -5.6950  -5.6643  -5.6471  -5.6363  -5.5630  -5.5329  -5.5212  -5.4827
  -5.4774  -5.4367  -5.4014  -5.3911  -5.3371  -5.2685  -5.2556  -5.2238
  -5.1747  -5.1668  -5.1429  -5.0986  -5.0873  -5.0509  -5.0254  -4.9829
  -4.9536  -4.9420  -4.9173  -4.8390  -4.7528  -4.6683  -4.5368  -4.5152
  -4.4874  -4.4003  -4.1245  -3.8536  -3.7208  -3.4176  -3.3017  -3.2247
  -3.1874  -3.1640  -3.1490  -3.0926  -3.0476  -3.0269  -2.9803  -2.9404
  -2.9255  -2.9034  -2.8497  -2.7958  -2.7453  -2.6771  -2.6199  -2.5873
  -2.5508  -2.5312  -2.4857  -2.4563  -2.4130  -2.3869  -2.3410  -2.3232
  -2.3015  -2.2813  -2.2405  -2.2157  -2.1861  -2.1704  -2.1277  -2.0943
  -2.0771  -2.0494  -2.0311  -2.0046  -1.9575  -1.9277  -1.8948  -1.8738
  -1.8410  -1.8047  -1.7785  -1.7664  -1.7316  -1.6782  -1.6621  -1.6307
  -1.5857  -1.5414  -1.5073  -1.4828  -1.4595  -1.4365  -1.4145  -1.3748
  -1.3540  -1.3070  -1.2883  -1.2826  -1.2301  -1.1895  -1.1604  -1.1279
  -1.0842  -1.0479  -0.9853  -0.9604  -0.9002  -0.8637  -0.8456  -0.8240
  -0.7722  -0.7410  -0.7003  -0.6654  -0.6231  -0.5823  -0.5746  -0.5592
  -0.4887  -0.4427  -0.4096  -0.4051  -0.3731  -0.3508  -0.3255  -0.3046
  -0.2655  -0.2433  -0.2274  -0.2164  -0.1857  -0.1699  -0.1660  -0.1337
  -0.1199  -0.0943  -0.0610  -0.0485  -0.0231  -0.0135   0.0105   0.0210
   0.0503   0.0825   0.1071   0.1348   0.1447   0.1534   0.1756   0.2006
   0.2043   0.2181   0.2382   0.2613   0.2727   0.2860   0.3107   0.3235
   0.3267   0.3424   0.3589   0.3717   0.3852   0.4145   0.4240   0.4345
   0.4572   0.4697   0.4738   0.4871   0.5122   0.5358   0.5438   0.5590
   0.5867   0.6029   0.6096   0.6237   0.6472   0.6575   0.6720   0.6816
   0.7142   0.7200   0.7678   0.7840   0.8084   0.8270   0.8476   0.8793
   0.9338   0.9436   0.9823   1.0002   1.0181   1.0374   1.0422   1.0718
   1.0939   1.1014   1.1213   1.1532   1.1708   1.2134   1.2532   1.3082
   1.3389   1.3945   1.5045   1.5386   1.5725   1.6439   1.6942   1.9067
     cgsolve_all iterations  70    anorm=    0.73E-07
     cgsolve_all iterations  70    anorm=    0.72E-07
     cgsolve_all iterations  70    anorm=    0.72E-07
     compute_u_kq: q = (    0.0000,    0.0396,    0.0000)
     Rotating WFCS
     ethr =  1.00E-14,  avg # of iterations = 23.0
     eigenvalues at k:
 -36.4423 -36.3866 -36.3710 -36.3249 -36.2985 -36.0372 -36.0094 -35.9930
 -35.9850 -35.9136 -35.8686 -35.8611 -35.6457 -18.5955 -18.4782 -18.3659
 -18.3080 -18.2286 -18.1115 -18.0401 -18.0103 -17.9729 -17.9263 -17.8808
 -17.8613 -17.8547 -17.8287 -17.8076 -17.7674 -17.7599 -17.7273 -17.6950
 -17.6835 -17.6626 -17.6496 -17.6281 -17.6228 -17.6108 -17.5916 -17.5776
 -17.5641 -17.5444 -17.5371 -17.5240 -17.5086 -17.5015 -17.4846 -17.4679
 -17.4458 -17.4399 -17.4308 -17.3999 -17.3806 -17.3742 -17.3503 -17.3308
 -17.3125 -17.2964 -17.2734 -17.2687 -17.2531 -17.2288 -17.2202 -17.2075
 -17.1971 -17.1781 -17.1678 -17.1516 -17.1417 -17.1211 -17.1026 -17.0958
 -17.0667 -17.0570 -17.0434 -17.0240 -17.0176 -16.9979 -16.9868 -16.9687
 -16.9475 -16.9351 -16.9255 -16.9163 -16.9036 -16.8851 -16.8265 -16.7895
 -16.7584 -16.7375 -16.7326 -16.6820 -16.6386 -16.6170 -16.6124 -16.5896
 -16.5389 -16.4563 -16.3662 -16.3373 -16.2357 -16.2017 -16.1462 -15.6762
 -15.4676 -15.3679 -15.3349 -15.2935 -15.2678 -15.2369 -15.1314 -15.1015
 -15.0685 -14.8549 -14.8376 -14.8050 -14.7137 -14.7056 -14.6613 -14.6144
 -14.5495 -14.5195 -14.4410 -14.3659 -14.2542 -14.2234 -14.1790 -14.0659
 -13.8996  -6.9241  -6.5192  -6.3351  -6.2093  -6.1326  -6.0682  -6.0477
  -6.0319  -5.9680  -5.9253  -5.8649  -5.8244  -5.7928  -5.7651  -5.7248
  -5.6945  -5.6635  -5.6504  -5.6375  -5.5641  -5.5369  -5.5275  -5.4831
  -5.4783  -5.4355  -5.4053  -5.3895  -5.3384  -5.2683  -5.2558  -5.2221
  -5.1744  -5.1680  -5.1513  -5.1000  -5.0904  -5.0602  -5.0294  -4.9840
  -4.9565  -4.9431  -4.9171  -4.8373  -4.7523  -4.6697  -4.5369  -4.5162
  -4.4874  -4.3984  -4.1113  -3.8319  -3.7204  -3.4180  -3.3061  -3.2230
  -3.1865  -3.1674  -3.1502  -3.0956  -3.0508  -3.0284  -2.9820  -2.9462
  -2.9308  -2.9059  -2.8534  -2.7940  -2.7423  -2.6742  -2.6170  -2.5879
  -2.5456  -2.5250  -2.4849  -2.4543  -2.4109  -2.3878  -2.3375  -2.3213
  -2.2969  -2.2840  -2.2481  -2.2172  -2.1865  -2.1723  -2.1327  -2.0965
  -2.0762  -2.0524  -2.0316  -2.0051  -1.9593  -1.9290  -1.8964  -1.8740
  -1.8401  -1.8037  -1.7780  -1.7650  -1.7266  -1.6771  -1.6561  -1.6346
  -1.5892  -1.5394  -1.5049  -1.4796  -1.4601  -1.4342  -1.4138  -1.3736
  -1.3527  -1.3074  -1.2873  -1.2829  -1.2288  -1.1914  -1.1638  -1.1315
  -1.0832  -1.0491  -0.9864  -0.9585  -0.9058  -0.8664  -0.8457  -0.8231
  -0.7732  -0.7425  -0.6963  -0.6665  -0.6228  -0.5819  -0.5759  -0.5585
  -0.4856  -0.4403  -0.4114  -0.4049  -0.3710  -0.3529  -0.3306  -0.3028
  -0.2662  -0.2428  -0.2239  -0.2132  -0.1867  -0.1699  -0.1662  -0.1334
  -0.1213  -0.0949  -0.0598  -0.0475  -0.0230  -0.0147   0.0094   0.0189
   0.0498   0.0829   0.1049   0.1352   0.1461   0.1565   0.1764   0.2023
   0.2061   0.2170   0.2394   0.2629   0.2753   0.2864   0.3096   0.3230
   0.3275   0.3425   0.3605   0.3715   0.3857   0.4171   0.4266   0.4363
   0.4563   0.4679   0.4735   0.4892   0.5148   0.5371   0.5451   0.5585
   0.5868   0.6034   0.6103   0.6254   0.6486   0.6579   0.6716   0.6813
   0.7152   0.7211   0.7709   0.7860   0.8100   0.8284   0.8490   0.8842
   0.9317   0.9427   0.9829   1.0038   1.0166   1.0366   1.0439   1.0712
   1.0920   1.1011   1.1209   1.1529   1.1707   1.2105   1.2531   1.3074
   1.3374   1.3967   1.4992   1.5344   1.5706   1.6416   1.6930   1.9040
     eigenvalues at k+q:
 -36.4423 -36.3866 -36.3710 -36.3249 -36.2984 -36.0372 -36.0094 -35.9930
 -35.9850 -35.9136 -35.8686 -35.8611 -35.6457 -18.5956 -18.4757 -18.3659
 -18.3054 -18.2285 -18.1124 -18.0390 -18.0082 -17.9709 -17.9255 -17.8828
 -17.8608 -17.8573 -17.8292 -17.8071 -17.7676 -17.7595 -17.7274 -17.6956
 -17.6841 -17.6602 -17.6506 -17.6275 -17.6214 -17.6078 -17.5924 -17.5771
 -17.5655 -17.5443 -17.5366 -17.5225 -17.5083 -17.5008 -17.4831 -17.4662
 -17.4448 -17.4383 -17.4287 -17.3987 -17.3812 -17.3735 -17.3529 -17.3318
 -17.3132 -17.2978 -17.2753 -17.2689 -17.2538 -17.2303 -17.2220 -17.2069
 -17.1989 -17.1815 -17.1694 -17.1534 -17.1444 -17.1240 -17.1041 -17.0975
 -17.0679 -17.0560 -17.0435 -17.0267 -17.0179 -16.9987 -16.9863 -16.9686
 -16.9501 -16.9362 -16.9259 -16.9172 -16.9067 -16.8844 -16.8265 -16.8031
 -16.7574 -16.7372 -16.7336 -16.6819 -16.6378 -16.6160 -16.6079 -16.5856
 -16.5357 -16.4568 -16.3657 -16.3377 -16.2363 -16.1836 -16.1465 -15.6797
 -15.4649 -15.3685 -15.3358 -15.2950 -15.2656 -15.2378 -15.1314 -15.0962
 -15.0632 -14.8542 -14.8375 -14.8074 -14.7133 -14.7047 -14.6610 -14.6136
 -14.5500 -14.5215 -14.4402 -14.3673 -14.2516 -14.2243 -14.1798 -14.0695
 -13.9006  -6.9440  -6.5424  -6.3347  -6.2042  -6.1308  -6.0683  -6.0477
  -6.0330  -5.9677  -5.9279  -5.8619  -5.8260  -5.7868  -5.7659  -5.7260
  -5.6910  -5.6651  -5.6485  -5.6355  -5.5603  -5.5318  -5.5238  -5.4822
  -5.4752  -5.4378  -5.4020  -5.3839  -5.3379  -5.2692  -5.2552  -5.2211
  -5.1749  -5.1646  -5.1398  -5.0980  -5.0847  -5.0499  -5.0238  -4.9810
  -4.9537  -4.9407  -4.9154  -4.8400  -4.7524  -4.6689  -4.5374  -4.5148
  -4.4875  -4.4009  -4.1333  -3.8615  -3.7193  -3.4234  -3.3058  -3.2186
  -3.1850  -3.1631  -3.1445  -3.0959  -3.0427  -3.0221  -2.9795  -2.9422
  -2.9235  -2.9037  -2.8514  -2.7937  -2.7474  -2.6768  -2.6209  -2.5891
  -2.5486  -2.5249  -2.4879  -2.4576  -2.4121  -2.3884  -2.3379  -2.3215
  -2.3030  -2.2869  -2.2454  -2.2185  -2.1872  -2.1733  -2.1310  -2.0924
  -2.0750  -2.0538  -2.0297  -2.0058  -1.9566  -1.9265  -1.8983  -1.8727
  -1.8408  -1.8078  -1.7766  -1.7661  -1.7290  -1.6782  -1.6560  -1.6336
  -1.5839  -1.5388  -1.5023  -1.4795  -1.4610  -1.4371  -1.4129  -1.3733
  -1.3580  -1.3036  -1.2916  -1.2847  -1.2246  -1.1935  -1.1598  -1.1291
  -1.0837  -1.0501  -0.9869  -0.9577  -0.9033  -0.8640  -0.8469  -0.8238
  -0.7744  -0.7420  -0.6988  -0.6682  -0.6245  -0.5795  -0.5763  -0.5576
  -0.4862  -0.4402  -0.4079  -0.4036  -0.3690  -0.3534  -0.3305  -0.3036
  -0.2659  -0.2427  -0.2265  -0.2149  -0.1853  -0.1724  -0.1639  -0.1366
  -0.1247  -0.0970  -0.0604  -0.0473  -0.0219  -0.0085   0.0112   0.0187
   0.0481   0.0795   0.1067   0.1347   0.1477   0.1545   0.1753   0.2003
   0.2068   0.2186   0.2399   0.2632   0.2744   0.2869   0.3075   0.3214
   0.3287   0.3397   0.3581   0.3694   0.3854   0.4152   0.4230   0.4340
   0.4549   0.4693   0.4717   0.4877   0.5104   0.5343   0.5468   0.5607
   0.5866   0.6005   0.6081   0.6285   0.6485   0.6565   0.6710   0.6810
   0.7131   0.7177   0.7697   0.7830   0.8043   0.8247   0.8473   0.8810
   0.9297   0.9447   0.9825   1.0032   1.0188   1.0401   1.0415   1.0715
   1.0941   1.1003   1.1210   1.1527   1.1709   1.2100   1.2518   1.3081
   1.3375   1.3977   1.5037   1.5375   1.5789   1.6440   1.6954   1.9080
     cgsolve_all iterations  70    anorm=    0.73E-07
     cgsolve_all iterations  70    anorm=    0.73E-07
     cgsolve_all iterations  70    anorm=    0.72E-07
     compute_u_kq: q = (    0.0000,   -0.0396,    0.0000)
     Rotating WFCS
     ethr =  1.00E-14,  avg # of iterations = 23.0
     eigenvalues at k:
 -36.4423 -36.3866 -36.3710 -36.3249 -36.2985 -36.0372 -36.0094 -35.9930
 -35.9850 -35.9136 -35.8686 -35.8611 -35.6457 -18.5955 -18.4782 -18.3659
 -18.3080 -18.2286 -18.1115 -18.0401 -18.0103 -17.9729 -17.9263 -17.8808
 -17.8613 -17.8547 -17.8287 -17.8076 -17.7674 -17.7599 -17.7273 -17.6950
 -17.6835 -17.6626 -17.6496 -17.6281 -17.6228 -17.6108 -17.5916 -17.5776
 -17.5641 -17.5444 -17.5371 -17.5240 -17.5086 -17.5015 -17.4846 -17.4679
 -17.4458 -17.4399 -17.4308 -17.3999 -17.3806 -17.3742 -17.3503 -17.3308
 -17.3125 -17.2964 -17.2734 -17.2687 -17.2531 -17.2288 -17.2202 -17.2075
 -17.1971 -17.1781 -17.1678 -17.1516 -17.1417 -17.1211 -17.1026 -17.0958
 -17.0667 -17.0570 -17.0434 -17.0240 -17.0176 -16.9979 -16.9868 -16.9687
 -16.9475 -16.9351 -16.9255 -16.9163 -16.9036 -16.8851 -16.8265 -16.7895
 -16.7584 -16.7375 -16.7326 -16.6820 -16.6386 -16.6170 -16.6124 -16.5896
 -16.5389 -16.4563 -16.3662 -16.3373 -16.2357 -16.2017 -16.1462 -15.6762
 -15.4676 -15.3679 -15.3349 -15.2935 -15.2678 -15.2369 -15.1314 -15.1015
 -15.0685 -14.8549 -14.8376 -14.8050 -14.7137 -14.7056 -14.6613 -14.6144
 -14.5495 -14.5195 -14.4410 -14.3659 -14.2542 -14.2234 -14.1790 -14.0659
 -13.8996  -6.9241  -6.5192  -6.3351  -6.2093  -6.1326  -6.0682  -6.0477
  -6.0319  -5.9680  -5.9253  -5.8649  -5.8244  -5.7928  -5.7651  -5.7248
  -5.6945  -5.6635  -5.6504  -5.6375  -5.5641  -5.5369  -5.5275  -5.4831
  -5.4783  -5.4355  -5.4053  -5.3895  -5.3384  -5.2683  -5.2558  -5.2221
  -5.1744  -5.1680  -5.1513  -5.1000  -5.0904  -5.0602  -5.0294  -4.9840
  -4.9565  -4.9431  -4.9171  -4.8373  -4.7523  -4.6697  -4.5369  -4.5162
  -4.4874  -4.3984  -4.1113  -3.8319  -3.7204  -3.4180  -3.3061  -3.2230
  -3.1865  -3.1674  -3.1502  -3.0956  -3.0508  -3.0284  -2.9820  -2.9462
  -2.9308  -2.9059  -2.8534  -2.7940  -2.7423  -2.6742  -2.6170  -2.5879
  -2.5456  -2.5250  -2.4849  -2.4543  -2.4109  -2.3878  -2.3375  -2.3213
  -2.2969  -2.2840  -2.2481  -2.2172  -2.1865  -2.1723  -2.1327  -2.0965
  -2.0762  -2.0524  -2.0316  -2.0051  -1.9593  -1.9290  -1.8964  -1.8740
  -1.8401  -1.8037  -1.7780  -1.7650  -1.7266  -1.6771  -1.6561  -1.6346
  -1.5892  -1.5394  -1.5049  -1.4796  -1.4601  -1.4342  -1.4138  -1.3736
  -1.3527  -1.3074  -1.2873  -1.2829  -1.2288  -1.1914  -1.1638  -1.1315
  -1.0832  -1.0491  -0.9864  -0.9585  -0.9058  -0.8664  -0.8457  -0.8231
  -0.7732  -0.7425  -0.6963  -0.6665  -0.6228  -0.5819  -0.5759  -0.5585
  -0.4856  -0.4403  -0.4114  -0.4049  -0.3710  -0.3529  -0.3306  -0.3028
  -0.2662  -0.2428  -0.2239  -0.2132  -0.1867  -0.1699  -0.1662  -0.1334
  -0.1213  -0.0949  -0.0598  -0.0475  -0.0230  -0.0147   0.0094   0.0189
   0.0498   0.0829   0.1049   0.1352   0.1461   0.1565   0.1764   0.2023
   0.2061   0.2170   0.2394   0.2629   0.2753   0.2864   0.3096   0.3230
   0.3275   0.3425   0.3605   0.3715   0.3857   0.4171   0.4266   0.4363
   0.4563   0.4679   0.4735   0.4892   0.5148   0.5371   0.5451   0.5585
   0.5868   0.6034   0.6103   0.6254   0.6486   0.6579   0.6716   0.6813
   0.7152   0.7211   0.7709   0.7860   0.8100   0.8284   0.8490   0.8842
   0.9317   0.9427   0.9829   1.0038   1.0166   1.0366   1.0439   1.0712
   1.0920   1.1011   1.1209   1.1529   1.1707   1.2105   1.2531   1.3074
   1.3374   1.3967   1.4992   1.5344   1.5706   1.6416   1.6930   1.9040
     eigenvalues at k+q:
 -36.4423 -36.3866 -36.3710 -36.3249 -36.2985 -36.0373 -36.0094 -35.9930
 -35.9849 -35.9136 -35.8686 -35.8611 -35.6457 -18.5954 -18.4808 -18.3659
 -18.3105 -18.2288 -18.1100 -18.0418 -18.0123 -17.9747 -17.9277 -17.8787
 -17.8614 -17.8519 -17.8283 -17.8083 -17.7675 -17.7600 -17.7272 -17.6947
 -17.6832 -17.6651 -17.6483 -17.6298 -17.6233 -17.6129 -17.5913 -17.5782
 -17.5626 -17.5456 -17.5375 -17.5247 -17.5089 -17.5016 -17.4859 -17.4692
 -17.4473 -17.4413 -17.4327 -17.4013 -17.3806 -17.3746 -17.3476 -17.3296
 -17.3119 -17.2949 -17.2733 -17.2669 -17.2522 -17.2276 -17.2187 -17.2085
 -17.1945 -17.1748 -17.1662 -17.1500 -17.1387 -17.1184 -17.1015 -17.0935
 -17.0655 -17.0583 -17.0432 -17.0222 -17.0172 -16.9971 -16.9870 -16.9687
 -16.9446 -16.9340 -16.9250 -16.9152 -16.9003 -16.8856 -16.8268 -16.7766
 -16.7590 -16.7370 -16.7313 -16.6823 -16.6393 -16.6243 -16.6119 -16.5924
 -16.5421 -16.4559 -16.3667 -16.3369 -16.2351 -16.2206 -16.1459 -15.6726
 -15.4704 -15.3674 -15.3342 -15.2927 -15.2694 -15.2353 -15.1314 -15.1067
 -15.0733 -14.8570 -14.8371 -14.8030 -14.7140 -14.7063 -14.6617 -14.6151
 -14.5493 -14.5170 -14.4419 -14.3646 -14.2572 -14.2224 -14.1784 -14.0620
 -13.8987  -6.9031  -6.4950  -6.3350  -6.2151  -6.1348  -6.0681  -6.0477
  -6.0311  -5.9678  -5.9226  -5.8690  -5.8232  -5.7983  -5.7639  -5.7237
  -5.6986  -5.6624  -5.6527  -5.6390  -5.5692  -5.5428  -5.5294  -5.4846
  -5.4803  -5.4333  -5.4093  -5.3956  -5.3392  -5.2688  -5.2560  -5.2246
  -5.1782  -5.1715  -5.1604  -5.1032  -5.0966  -5.0662  -5.0316  -4.9866
  -4.9582  -4.9454  -4.9185  -4.8344  -4.7520  -4.6704  -4.5364  -4.5175
  -4.4873  -4.3959  -4.0900  -3.8069  -3.7184  -3.4127  -3.3073  -3.2266
  -3.1885  -3.1713  -3.1552  -3.0957  -3.0580  -3.0343  -2.9845  -2.9501
  -2.9387  -2.9070  -2.8556  -2.7946  -2.7367  -2.6718  -2.6134  -2.5870
  -2.5447  -2.5269  -2.4826  -2.4494  -2.4080  -2.3860  -2.3382  -2.3212
  -2.2925  -2.2791  -2.2507  -2.2155  -2.1872  -2.1694  -2.1341  -2.1011
  -2.0779  -2.0510  -2.0330  -2.0036  -1.9620  -1.9310  -1.8946  -1.8760
  -1.8393  -1.8009  -1.7788  -1.7635  -1.7240  -1.6768  -1.6559  -1.6363
  -1.5928  -1.5396  -1.5081  -1.4817  -1.4581  -1.4327  -1.4129  -1.3743
  -1.3466  -1.3116  -1.2834  -1.2805  -1.2332  -1.1903  -1.1670  -1.1332
  -1.0823  -1.0481  -0.9863  -0.9595  -0.9094  -0.8697  -0.8437  -0.8219
  -0.7718  -0.7432  -0.6940  -0.6656  -0.6218  -0.5870  -0.5729  -0.5584
  -0.4851  -0.4413  -0.4159  -0.4053  -0.3747  -0.3511  -0.3289  -0.3020
  -0.2665  -0.2430  -0.2224  -0.2113  -0.1888  -0.1677  -0.1660  -0.1294
  -0.1184  -0.0918  -0.0592  -0.0478  -0.0274  -0.0182   0.0068   0.0203
   0.0523   0.0862   0.1041   0.1345   0.1441   0.1582   0.1776   0.2026
   0.2066   0.2158   0.2393   0.2622   0.2763   0.2857   0.3106   0.3251
   0.3267   0.3453   0.3621   0.3745   0.3863   0.4188   0.4288   0.4392
   0.4568   0.4665   0.4758   0.4916   0.5176   0.5400   0.5446   0.5567
   0.5865   0.6054   0.6132   0.6230   0.6484   0.6590   0.6721   0.6821
   0.7166   0.7251   0.7715   0.7891   0.8153   0.8320   0.8506   0.8873
   0.9325   0.9416   0.9836   1.0029   1.0157   1.0332   1.0468   1.0713
   1.0898   1.1015   1.1209   1.1536   1.1707   1.2119   1.2547   1.3068
   1.3373   1.3957   1.4939   1.5306   1.5630   1.6389   1.6907   1.9000
     cgsolve_all iterations  70    anorm=    0.73E-07
     cgsolve_all iterations  70    anorm=    0.72E-07
     cgsolve_all iterations  70    anorm=    0.70E-07
     compute_u_kq: q = (    0.0000,    0.0000,    0.0396)
     Rotating WFCS
     ethr =  1.00E-14,  avg # of iterations = 23.0
     eigenvalues at k:
 -36.4423 -36.3866 -36.3710 -36.3249 -36.2985 -36.0372 -36.0094 -35.9930
 -35.9850 -35.9136 -35.8686 -35.8611 -35.6457 -18.5955 -18.4782 -18.3659
 -18.3080 -18.2286 -18.1115 -18.0401 -18.0103 -17.9729 -17.9263 -17.8808
 -17.8613 -17.8547 -17.8287 -17.8076 -17.7674 -17.7599 -17.7273 -17.6950
 -17.6835 -17.6626 -17.6496 -17.6281 -17.6228 -17.6108 -17.5916 -17.5776
 -17.5641 -17.5444 -17.5371 -17.5240 -17.5086 -17.5015 -17.4846 -17.4679
 -17.4458 -17.4399 -17.4308 -17.3999 -17.3806 -17.3742 -17.3503 -17.3308
 -17.3125 -17.2964 -17.2734 -17.2687 -17.2531 -17.2288 -17.2202 -17.2075
 -17.1971 -17.1781 -17.1678 -17.1516 -17.1417 -17.1211 -17.1026 -17.0958
 -17.0667 -17.0570 -17.0434 -17.0240 -17.0176 -16.9979 -16.9868 -16.9687
 -16.9475 -16.9351 -16.9255 -16.9163 -16.9036 -16.8851 -16.8265 -16.7895
 -16.7584 -16.7375 -16.7326 -16.6820 -16.6386 -16.6170 -16.6124 -16.5896
 -16.5389 -16.4563 -16.3662 -16.3373 -16.2357 -16.2017 -16.1462 -15.6762
 -15.4676 -15.3679 -15.3349 -15.2935 -15.2678 -15.2369 -15.1314 -15.1015
 -15.0685 -14.8549 -14.8376 -14.8050 -14.7137 -14.7056 -14.6613 -14.6144
 -14.5495 -14.5195 -14.4410 -14.3659 -14.2542 -14.2234 -14.1790 -14.0659
 -13.8996  -6.9241  -6.5192  -6.3351  -6.2093  -6.1326  -6.0682  -6.0477
  -6.0319  -5.9680  -5.9253  -5.8649  -5.8244  -5.7928  -5.7651  -5.7248
  -5.6945  -5.6635  -5.6504  -5.6375  -5.5641  -5.5369  -5.5275  -5.4831
  -5.4783  -5.4355  -5.4053  -5.3895  -5.3384  -5.2683  -5.2558  -5.2221
  -5.1744  -5.1680  -5.1513  -5.1000  -5.0904  -5.0602  -5.0294  -4.9840
  -4.9565  -4.9431  -4.9171  -4.8373  -4.7523  -4.6697  -4.5369  -4.5162
  -4.4874  -4.3984  -4.1113  -3.8319  -3.7204  -3.4180  -3.3061  -3.2230
  -3.1865  -3.1674  -3.1502  -3.0956  -3.0508  -3.0284  -2.9820  -2.9462
  -2.9308  -2.9059  -2.8534  -2.7940  -2.7423  -2.6742  -2.6170  -2.5879
  -2.5456  -2.5250  -2.4849  -2.4543  -2.4109  -2.3878  -2.3375  -2.3213
  -2.2969  -2.2840  -2.2481  -2.2172  -2.1865  -2.1723  -2.1327  -2.0965
  -2.0762  -2.0524  -2.0316  -2.0051  -1.9593  -1.9290  -1.8964  -1.8740
  -1.8401  -1.8037  -1.7780  -1.7650  -1.7266  -1.6771  -1.6561  -1.6346
  -1.5892  -1.5394  -1.5049  -1.4796  -1.4601  -1.4342  -1.4138  -1.3736
  -1.3527  -1.3074  -1.2873  -1.2829  -1.2288  -1.1914  -1.1638  -1.1315
  -1.0832  -1.0491  -0.9864  -0.9585  -0.9058  -0.8664  -0.8457  -0.8231
  -0.7732  -0.7425  -0.6963  -0.6665  -0.6228  -0.5819  -0.5759  -0.5585
  -0.4856  -0.4403  -0.4114  -0.4049  -0.3710  -0.3529  -0.3306  -0.3028
  -0.2662  -0.2428  -0.2239  -0.2132  -0.1867  -0.1699  -0.1662  -0.1334
  -0.1213  -0.0949  -0.0598  -0.0475  -0.0230  -0.0147   0.0094   0.0189
   0.0498   0.0829   0.1049   0.1352   0.1461   0.1565   0.1764   0.2023
   0.2061   0.2170   0.2394   0.2629   0.2753   0.2864   0.3096   0.3230
   0.3275   0.3425   0.3605   0.3715   0.3857   0.4171   0.4266   0.4363
   0.4563   0.4679   0.4735   0.4892   0.5148   0.5371   0.5451   0.5585
   0.5868   0.6034   0.6103   0.6254   0.6486   0.6579   0.6716   0.6813
   0.7152   0.7211   0.7709   0.7860   0.8100   0.8284   0.8490   0.8842
   0.9317   0.9427   0.9829   1.0038   1.0166   1.0366   1.0439   1.0712
   1.0920   1.1011   1.1209   1.1529   1.1707   1.2105   1.2531   1.3074
   1.3374   1.3967   1.4992   1.5344   1.5706   1.6416   1.6930   1.9040
     eigenvalues at k+q:
 -36.4423 -36.3866 -36.3710 -36.3249 -36.2985 -36.0372 -36.0094 -35.9930
 -35.9850 -35.9136 -35.8686 -35.8611 -35.6457 -18.5955 -18.4783 -18.3659
 -18.3081 -18.2286 -18.1115 -18.0401 -18.0106 -17.9722 -17.9266 -17.8813
 -17.8614 -17.8546 -17.8280 -17.8077 -17.7679 -17.7593 -17.7272 -17.6946
 -17.6851 -17.6619 -17.6500 -17.6277 -17.6227 -17.6106 -17.5919 -17.5773
 -17.5646 -17.5446 -17.5378 -17.5229 -17.5087 -17.5020 -17.4841 -17.4669
 -17.4462 -17.4401 -17.4316 -17.3997 -17.3811 -17.3738 -17.3496 -17.3318
 -17.3123 -17.2964 -17.2753 -17.2665 -17.2531 -17.2285 -17.2200 -17.2079
 -17.1977 -17.1767 -17.1681 -17.1523 -17.1415 -17.1209 -17.1028 -17.0957
 -17.0664 -17.0571 -17.0433 -17.0239 -17.0175 -16.9978 -16.9872 -16.9684
 -16.9476 -16.9349 -16.9256 -16.9161 -16.9036 -16.8850 -16.8265 -16.7891
 -16.7585 -16.7374 -16.7326 -16.6820 -16.6386 -16.6170 -16.6124 -16.5899
 -16.5390 -16.4563 -16.3662 -16.3373 -16.2357 -16.2024 -16.1462 -15.6760
 -15.4676 -15.3679 -15.3349 -15.2934 -15.2679 -15.2368 -15.1314 -15.1017
 -15.0687 -14.8549 -14.8376 -14.8049 -14.7137 -14.7056 -14.6614 -14.6145
 -14.5495 -14.5194 -14.4411 -14.3659 -14.2542 -14.2234 -14.1790 -14.0658
 -13.8996  -6.9234  -6.5184  -6.3351  -6.2095  -6.1327  -6.0682  -6.0477
  -6.0319  -5.9680  -5.9252  -5.8650  -5.8243  -5.7930  -5.7650  -5.7248
  -5.6946  -5.6634  -5.6505  -5.6377  -5.5643  -5.5370  -5.5276  -5.4831
  -5.4786  -5.4355  -5.4052  -5.3897  -5.3384  -5.2683  -5.2558  -5.2221
  -5.1745  -5.1682  -5.1518  -5.1001  -5.0906  -5.0605  -5.0295  -4.9840
  -4.9565  -4.9433  -4.9172  -4.8372  -4.7523  -4.6697  -4.5369  -4.5162
  -4.4874  -4.3983  -4.1105  -3.8309  -3.7204  -3.4179  -3.3062  -3.2231
  -3.1867  -3.1671  -3.1505  -3.0972  -3.0483  -3.0289  -2.9831  -2.9470
  -2.9312  -2.9064  -2.8515  -2.7949  -2.7422  -2.6732  -2.6185  -2.5873
  -2.5460  -2.5246  -2.4843  -2.4539  -2.4112  -2.3891  -2.3374  -2.3198
  -2.2963  -2.2875  -2.2427  -2.2179  -2.1869  -2.1724  -2.1331  -2.0947
  -2.0769  -2.0538  -2.0352  -2.0044  -1.9585  -1.9279  -1.8963  -1.8696
  -1.8450  -1.8042  -1.7790  -1.7629  -1.7245  -1.6795  -1.6567  -1.6332
  -1.5894  -1.5396  -1.5058  -1.4824  -1.4566  -1.4347  -1.4119  -1.3745
  -1.3518  -1.3100  -1.2870  -1.2817  -1.2279  -1.1917  -1.1627  -1.1344
  -1.0830  -1.0477  -0.9852  -0.9599  -0.9071  -0.8665  -0.8446  -0.8228
  -0.7732  -0.7431  -0.6948  -0.6677  -0.6243  -0.5818  -0.5743  -0.5589
  -0.4853  -0.4387  -0.4116  -0.4071  -0.3683  -0.3560  -0.3305  -0.3016
  -0.2668  -0.2427  -0.2237  -0.2142  -0.1868  -0.1696  -0.1658  -0.1335
  -0.1205  -0.0942  -0.0599  -0.0480  -0.0233  -0.0147   0.0088   0.0191
   0.0507   0.0814   0.1054   0.1363   0.1458   0.1561   0.1755   0.2025
   0.2071   0.2173   0.2403   0.2610   0.2758   0.2876   0.3085   0.3224
   0.3284   0.3412   0.3614   0.3724   0.3856   0.4149   0.4274   0.4368
   0.4574   0.4663   0.4750   0.4896   0.5157   0.5350   0.5444   0.5586
   0.5886   0.6034   0.6105   0.6252   0.6494   0.6574   0.6713   0.6815
   0.7148   0.7211   0.7709   0.7863   0.8098   0.8282   0.8497   0.8845
   0.9316   0.9423   0.9831   1.0039   1.0166   1.0364   1.0440   1.0713
   1.0918   1.1011   1.1207   1.1530   1.1707   1.2105   1.2531   1.3074
   1.3374   1.3966   1.4990   1.5343   1.5703   1.6415   1.6929   1.9038
     cgsolve_all iterations  70    anorm=    0.73E-07
     cgsolve_all iterations  70    anorm=    0.72E-07
     cgsolve_all iterations  70    anorm=    0.71E-07
     compute_u_kq: q = (    0.0000,    0.0000,   -0.0396)
     Rotating WFCS
     ethr =  1.00E-14,  avg # of iterations = 23.0
     eigenvalues at k:
 -36.4423 -36.3866 -36.3710 -36.3249 -36.2985 -36.0372 -36.0094 -35.9930
 -35.9850 -35.9136 -35.8686 -35.8611 -35.6457 -18.5955 -18.4782 -18.3659
 -18.3080 -18.2286 -18.1115 -18.0401 -18.0103 -17.9729 -17.9263 -17.8808
 -17.8613 -17.8547 -17.8287 -17.8076 -17.7674 -17.7599 -17.7273 -17.6950
 -17.6835 -17.6626 -17.6496 -17.6281 -17.6228 -17.6108 -17.5916 -17.5776
 -17.5641 -17.5444 -17.5371 -17.5240 -17.5086 -17.5015 -17.4846 -17.4679
 -17.4458 -17.4399 -17.4308 -17.3999 -17.3806 -17.3742 -17.3503 -17.3308
 -17.3125 -17.2964 -17.2734 -17.2687 -17.2531 -17.2288 -17.2202 -17.2075
 -17.1971 -17.1781 -17.1678 -17.1516 -17.1417 -17.1211 -17.1026 -17.0958
 -17.0667 -17.0570 -17.0434 -17.0240 -17.0176 -16.9979 -16.9868 -16.9687
 -16.9475 -16.9351 -16.9255 -16.9163 -16.9036 -16.8851 -16.8265 -16.7895
 -16.7584 -16.7375 -16.7326 -16.6820 -16.6386 -16.6170 -16.6124 -16.5896
 -16.5389 -16.4563 -16.3662 -16.3373 -16.2357 -16.2017 -16.1462 -15.6762
 -15.4676 -15.3679 -15.3349 -15.2935 -15.2678 -15.2369 -15.1314 -15.1015
 -15.0685 -14.8549 -14.8376 -14.8050 -14.7137 -14.7056 -14.6613 -14.6144
 -14.5495 -14.5195 -14.4410 -14.3659 -14.2542 -14.2234 -14.1790 -14.0659
 -13.8996  -6.9241  -6.5192  -6.3351  -6.2093  -6.1326  -6.0682  -6.0477
  -6.0319  -5.9680  -5.9253  -5.8649  -5.8244  -5.7928  -5.7651  -5.7248
  -5.6945  -5.6635  -5.6504  -5.6375  -5.5641  -5.5369  -5.5275  -5.4831
  -5.4783  -5.4355  -5.4053  -5.3895  -5.3384  -5.2683  -5.2558  -5.2221
  -5.1744  -5.1680  -5.1513  -5.1000  -5.0904  -5.0602  -5.0294  -4.9840
  -4.9565  -4.9431  -4.9171  -4.8373  -4.7523  -4.6697  -4.5369  -4.5162
  -4.4874  -4.3984  -4.1113  -3.8319  -3.7204  -3.4180  -3.3061  -3.2230
  -3.1865  -3.1674  -3.1502  -3.0956  -3.0508  -3.0284  -2.9820  -2.9462
  -2.9308  -2.9059  -2.8534  -2.7940  -2.7423  -2.6742  -2.6170  -2.5879
  -2.5456  -2.5250  -2.4849  -2.4543  -2.4109  -2.3878  -2.3375  -2.3213
  -2.2969  -2.2840  -2.2481  -2.2172  -2.1865  -2.1723  -2.1327  -2.0965
  -2.0762  -2.0524  -2.0316  -2.0051  -1.9593  -1.9290  -1.8964  -1.8740
  -1.8401  -1.8037  -1.7780  -1.7650  -1.7266  -1.6771  -1.6561  -1.6346
  -1.5892  -1.5394  -1.5049  -1.4796  -1.4601  -1.4342  -1.4138  -1.3736
  -1.3527  -1.3074  -1.2873  -1.2829  -1.2288  -1.1914  -1.1638  -1.1315
  -1.0832  -1.0491  -0.9864  -0.9585  -0.9058  -0.8664  -0.8457  -0.8231
  -0.7732  -0.7425  -0.6963  -0.6665  -0.6228  -0.5819  -0.5759  -0.5585
  -0.4856  -0.4403  -0.4114  -0.4049  -0.3710  -0.3529  -0.3306  -0.3028
  -0.2662  -0.2428  -0.2239  -0.2132  -0.1867  -0.1699  -0.1662  -0.1334
  -0.1213  -0.0949  -0.0598  -0.0475  -0.0230  -0.0147   0.0094   0.0189
   0.0498   0.0829   0.1049   0.1352   0.1461   0.1565   0.1764   0.2023
   0.2061   0.2170   0.2394   0.2629   0.2753   0.2864   0.3096   0.3230
   0.3275   0.3425   0.3605   0.3715   0.3857   0.4171   0.4266   0.4363
   0.4563   0.4679   0.4735   0.4892   0.5148   0.5371   0.5451   0.5585
   0.5868   0.6034   0.6103   0.6254   0.6486   0.6579   0.6716   0.6813
   0.7152   0.7211   0.7709   0.7860   0.8100   0.8284   0.8490   0.8842
   0.9317   0.9427   0.9829   1.0038   1.0166   1.0366   1.0439   1.0712
   1.0920   1.1011   1.1209   1.1529   1.1707   1.2105   1.2531   1.3074
   1.3374   1.3967   1.4992   1.5344   1.5706   1.6416   1.6930   1.9040
     eigenvalues at k+q:
 -36.4423 -36.3866 -36.3710 -36.3249 -36.2985 -36.0372 -36.0094 -35.9930
 -35.9850 -35.9136 -35.8686 -35.8611 -35.6457 -18.5955 -18.4781 -18.3659
 -18.3079 -18.2286 -18.1115 -18.0400 -18.0099 -17.9736 -17.9259 -17.8803
 -17.8614 -17.8548 -17.8293 -17.8075 -17.7673 -17.7602 -17.7275 -17.6953
 -17.6820 -17.6634 -17.6487 -17.6286 -17.6229 -17.6112 -17.5910 -17.5781
 -17.5641 -17.5440 -17.5365 -17.5246 -17.5088 -17.5013 -17.4850 -17.4683
 -17.4456 -17.4398 -17.4300 -17.4002 -17.3799 -17.3745 -17.3514 -17.3296
 -17.3126 -17.2964 -17.2718 -17.2708 -17.2531 -17.2293 -17.2205 -17.2076
 -17.1959 -17.1797 -17.1674 -17.1509 -17.1420 -17.1214 -17.1025 -17.0958
 -17.0670 -17.0569 -17.0436 -17.0241 -17.0175 -16.9980 -16.9865 -16.9689
 -16.9473 -16.9353 -16.9254 -16.9165 -16.9037 -16.8851 -16.8265 -16.7900
 -16.7584 -16.7375 -16.7327 -16.6820 -16.6386 -16.6169 -16.6124 -16.5893
 -16.5388 -16.4563 -16.3662 -16.3373 -16.2357 -16.2011 -16.1462 -15.6763
 -15.4675 -15.3679 -15.3350 -15.2936 -15.2677 -15.2369 -15.1314 -15.1013
 -15.0683 -14.8548 -14.8377 -14.8051 -14.7136 -14.7055 -14.6613 -14.6144
 -14.5495 -14.5196 -14.4410 -14.3659 -14.2541 -14.2235 -14.1790 -14.0660
 -13.8997  -6.9248  -6.5201  -6.3351  -6.2091  -6.1326  -6.0682  -6.0477
  -6.0319  -5.9680  -5.9254  -5.8648  -5.8244  -5.7927  -5.7651  -5.7248
  -5.6944  -5.6636  -5.6503  -5.6374  -5.5639  -5.5367  -5.5275  -5.4831
  -5.4781  -5.4354  -5.4054  -5.3893  -5.3384  -5.2683  -5.2558  -5.2221
  -5.1744  -5.1679  -5.1510  -5.0999  -5.0902  -5.0598  -5.0293  -4.9840
  -4.9563  -4.9430  -4.9170  -4.8374  -4.7523  -4.6697  -4.5369  -4.5161
  -4.4874  -4.3985  -4.1120  -3.8329  -3.7204  -3.4182  -3.3060  -3.2230
  -3.1865  -3.1675  -3.1498  -3.0937  -3.0549  -3.0263  -2.9804  -2.9463
  -2.9299  -2.9061  -2.8547  -2.7936  -2.7426  -2.6745  -2.6168  -2.5874
  -2.5450  -2.5262  -2.4848  -2.4550  -2.4113  -2.3858  -2.3374  -2.3227
  -2.2976  -2.2799  -2.2535  -2.2164  -2.1864  -2.1721  -2.1323  -2.0981
  -2.0755  -2.0511  -2.0291  -2.0056  -1.9592  -1.9306  -1.8966  -1.8781
  -1.8354  -1.8026  -1.7767  -1.7669  -1.7289  -1.6769  -1.6552  -1.6341
  -1.5890  -1.5392  -1.5040  -1.4776  -1.4631  -1.4333  -1.4161  -1.3733
  -1.3534  -1.3048  -1.2873  -1.2838  -1.2298  -1.1916  -1.1646  -1.1285
  -1.0836  -1.0500  -0.9880  -0.9575  -0.9043  -0.8665  -0.8462  -0.8235
  -0.7733  -0.7423  -0.6976  -0.6651  -0.6222  -0.5819  -0.5767  -0.5579
  -0.4859  -0.4422  -0.4111  -0.4023  -0.3739  -0.3499  -0.3306  -0.3040
  -0.2660  -0.2431  -0.2245  -0.2120  -0.1864  -0.1703  -0.1663  -0.1331
  -0.1219  -0.0956  -0.0598  -0.0471  -0.0226  -0.0146   0.0092   0.0196
   0.0492   0.0834   0.1052   0.1338   0.1465   0.1570   0.1776   0.2014
   0.2053   0.2167   0.2384   0.2640   0.2755   0.2854   0.3102   0.3233
   0.3268   0.3449   0.3596   0.3708   0.3855   0.4194   0.4258   0.4357
   0.4552   0.4684   0.4728   0.4887   0.5142   0.5381   0.5465   0.5588
   0.5849   0.6034   0.6101   0.6256   0.6479   0.6581   0.6718   0.6813
   0.7156   0.7210   0.7709   0.7857   0.8100   0.8284   0.8487   0.8838
   0.9318   0.9429   0.9826   1.0036   1.0168   1.0368   1.0438   1.0711
   1.0922   1.1010   1.1210   1.1528   1.1706   1.2105   1.2530   1.3075
   1.3374   1.3967   1.4994   1.5345   1.5709   1.6417   1.6931   1.9041
     cgsolve_all iterations  70    anorm=    0.74E-07
     cgsolve_all iterations  70    anorm=    0.72E-07
     cgsolve_all iterations  70    anorm=    0.72E-07

     k-point #    3 of     4      pool #  1    cpu time:   26673.2
     compute_u_kq: q = (    0.0000,    0.0000,    0.0000)
     Rotating WFCS
     ethr =  1.00E-14,  avg # of iterations =  5.0
     eigenvalues at k:
 -36.4423 -36.3866 -36.3710 -36.3249 -36.2985 -36.0372 -36.0094 -35.9930
 -35.9850 -35.9136 -35.8686 -35.8611 -35.6457 -18.5967 -18.4862 -18.3683
 -18.3029 -18.2138 -18.0994 -18.0489 -18.0096 -17.9561 -17.9379 -17.8874
 -17.8582 -17.8464 -17.8266 -17.8103 -17.7856 -17.7589 -17.7275 -17.7077
 -17.6907 -17.6660 -17.6495 -17.6381 -17.6276 -17.6191 -17.5905 -17.5766
 -17.5668 -17.5543 -17.5298 -17.5220 -17.4982 -17.4876 -17.4733 -17.4591
 -17.4534 -17.4390 -17.4248 -17.4111 -17.3851 -17.3623 -17.3398 -17.3318
 -17.3100 -17.2940 -17.2761 -17.2734 -17.2463 -17.2210 -17.2149 -17.2098
 -17.1999 -17.1792 -17.1667 -17.1457 -17.1378 -17.1248 -17.1092 -17.0978
 -17.0818 -17.0652 -17.0433 -17.0245 -17.0134 -16.9968 -16.9876 -16.9732
 -16.9454 -16.9365 -16.9220 -16.9157 -16.8950 -16.8762 -16.8403 -16.7881
 -16.7537 -16.7349 -16.7326 -16.6824 -16.6386 -16.6266 -16.6124 -16.5907
 -16.5425 -16.4592 -16.3526 -16.3456 -16.2368 -16.2024 -16.1461 -15.6779
 -15.4914 -15.3880 -15.3350 -15.2917 -15.2373 -15.2045 -15.1300 -15.0515
 -14.9936 -14.9489 -14.8971 -14.8412 -14.7081 -14.6923 -14.6515 -14.6017
 -14.5373 -14.4998 -14.4472 -14.3662 -14.3110 -14.2139 -14.1905 -14.0182
 -13.9062  -6.9243  -6.5173  -6.3183  -6.2439  -6.1377  -6.0644  -6.0479
  -6.0335  -5.9826  -5.8814  -5.8500  -5.8301  -5.8002  -5.7574  -5.7220
  -5.6991  -5.6804  -5.6546  -5.6376  -5.5777  -5.5408  -5.5275  -5.4855
  -5.4658  -5.4342  -5.3929  -5.3816  -5.3282  -5.2729  -5.2605  -5.2367
  -5.1921  -5.1647  -5.1353  -5.1084  -5.0959  -5.0496  -5.0251  -4.9965
  -4.9763  -4.9506  -4.9115  -4.8312  -4.7285  -4.6531  -4.5353  -4.5090
  -4.4840  -4.4180  -4.1262  -3.8594  -3.7290  -3.4390  -3.3416  -3.2019
  -3.1657  -3.1319  -3.1077  -3.0721  -3.0435  -3.0315  -2.9758  -2.9561
  -2.8993  -2.8810  -2.8237  -2.8100  -2.7258  -2.6757  -2.6593  -2.5913
  -2.5645  -2.5402  -2.4974  -2.4688  -2.4304  -2.3888  -2.3363  -2.3077
  -2.2950  -2.2760  -2.2447  -2.2200  -2.1816  -2.1433  -2.1114  -2.0876
  -2.0723  -2.0328  -2.0164  -1.9954  -1.9668  -1.9498  -1.9094  -1.8751
  -1.8355  -1.8216  -1.7888  -1.7744  -1.7326  -1.6878  -1.6605  -1.6187
  -1.5993  -1.5519  -1.5301  -1.4741  -1.4590  -1.4130  -1.4067  -1.3674
  -1.3504  -1.3278  -1.2918  -1.2830  -1.2200  -1.1974  -1.1600  -1.1099
  -1.0867  -1.0374  -1.0256  -0.9917  -0.8979  -0.8769  -0.8557  -0.8113
  -0.7780  -0.7386  -0.6949  -0.6646  -0.6379  -0.6031  -0.5705  -0.5356
  -0.5126  -0.4763  -0.4201  -0.4018  -0.3684  -0.3556  -0.3290  -0.3038
  -0.2823  -0.2321  -0.2217  -0.2000  -0.1785  -0.1609  -0.1453  -0.1299
  -0.1025  -0.0766  -0.0753  -0.0455  -0.0299  -0.0086   0.0113   0.0360
   0.0576   0.0791   0.0864   0.1268   0.1344   0.1482   0.1601   0.1797
   0.2086   0.2276   0.2315   0.2458   0.2608   0.2757   0.2990   0.3094
   0.3257   0.3427   0.3563   0.3799   0.3964   0.4055   0.4286   0.4358
   0.4518   0.4610   0.4923   0.5069   0.5204   0.5264   0.5540   0.5646
   0.5778   0.5945   0.6109   0.6376   0.6467   0.6556   0.6676   0.6921
   0.7102   0.7232   0.7519   0.7802   0.7935   0.8302   0.8379   0.8712
   0.9181   0.9716   0.9839   1.0035   1.0259   1.0338   1.0687   1.0793
   1.1010   1.1150   1.1238   1.1518   1.1782   1.2361   1.2847   1.3156
   1.3475   1.4037   1.4943   1.5304   1.5931   1.6310   1.7206   1.9097
     eigenvalues at k+q:
 -36.4423 -36.3866 -36.3710 -36.3249 -36.2985 -36.0372 -36.0094 -35.9930
 -35.9850 -35.9136 -35.8686 -35.8611 -35.6457 -18.5967 -18.4862 -18.3683
 -18.3029 -18.2138 -18.0994 -18.0489 -18.0096 -17.9561 -17.9379 -17.8874
 -17.8582 -17.8464 -17.8266 -17.8103 -17.7856 -17.7589 -17.7275 -17.7077
 -17.6907 -17.6660 -17.6495 -17.6381 -17.6276 -17.6191 -17.5905 -17.5766
 -17.5668 -17.5543 -17.5298 -17.5220 -17.4982 -17.4876 -17.4733 -17.4591
 -17.4534 -17.4390 -17.4248 -17.4111 -17.3851 -17.3623 -17.3398 -17.3318
 -17.3100 -17.2940 -17.2761 -17.2734 -17.2463 -17.2210 -17.2149 -17.2098
 -17.1999 -17.1792 -17.1667 -17.1457 -17.1378 -17.1248 -17.1092 -17.0978
 -17.0818 -17.0652 -17.0433 -17.0245 -17.0134 -16.9968 -16.9876 -16.9732
 -16.9454 -16.9365 -16.9220 -16.9157 -16.8949 -16.8762 -16.8403 -16.7881
 -16.7537 -16.7349 -16.7326 -16.6824 -16.6386 -16.6266 -16.6124 -16.5907
 -16.5425 -16.4592 -16.3526 -16.3456 -16.2368 -16.2023 -16.1461 -15.6779
 -15.4914 -15.3880 -15.3350 -15.2917 -15.2373 -15.2045 -15.1300 -15.0514
 -14.9936 -14.9489 -14.8971 -14.8412 -14.7081 -14.6923 -14.6515 -14.6017
 -14.5373 -14.4998 -14.4472 -14.3662 -14.3110 -14.2139 -14.1905 -14.0182
 -13.9062  -6.9243  -6.5173  -6.3183  -6.2439  -6.1377  -6.0644  -6.0479
  -6.0335  -5.9826  -5.8814  -5.8500  -5.8301  -5.8002  -5.7574  -5.7220
  -5.6991  -5.6805  -5.6546  -5.6376  -5.5777  -5.5408  -5.5275  -5.4855
  -5.4658  -5.4342  -5.3929  -5.3816  -5.3282  -5.2729  -5.2605  -5.2367
  -5.1921  -5.1647  -5.1353  -5.1084  -5.0959  -5.0496  -5.0251  -4.9965
  -4.9763  -4.9506  -4.9115  -4.8312  -4.7286  -4.6531  -4.5353  -4.5090
  -4.4840  -4.4180  -4.1261  -3.8594  -3.7290  -3.4390  -3.3416  -3.2019
  -3.1657  -3.1319  -3.1077  -3.0721  -3.0435  -3.0315  -2.9758  -2.9561
  -2.8993  -2.8810  -2.8237  -2.8100  -2.7258  -2.6757  -2.6593  -2.5913
  -2.5645  -2.5402  -2.4974  -2.4688  -2.4304  -2.3888  -2.3363  -2.3077
  -2.2950  -2.2760  -2.2447  -2.2200  -2.1816  -2.1433  -2.1114  -2.0876
  -2.0723  -2.0328  -2.0164  -1.9954  -1.9669  -1.9498  -1.9094  -1.8751
  -1.8355  -1.8216  -1.7888  -1.7744  -1.7326  -1.6878  -1.6605  -1.6187
  -1.5993  -1.5519  -1.5301  -1.4741  -1.4590  -1.4130  -1.4067  -1.3674
  -1.3504  -1.3278  -1.2918  -1.2830  -1.2200  -1.1974  -1.1600  -1.1099
  -1.0867  -1.0374  -1.0256  -0.9917  -0.8979  -0.8769  -0.8557  -0.8113
  -0.7780  -0.7386  -0.6949  -0.6646  -0.6379  -0.6031  -0.5705  -0.5356
  -0.5126  -0.4763  -0.4201  -0.4018  -0.3684  -0.3556  -0.3290  -0.3038
  -0.2823  -0.2321  -0.2217  -0.2000  -0.1785  -0.1609  -0.1453  -0.1299
  -0.1025  -0.0766  -0.0753  -0.0455  -0.0299  -0.0086   0.0113   0.0360
   0.0576   0.0791   0.0864   0.1268   0.1344   0.1482   0.1601   0.1797
   0.2086   0.2276   0.2315   0.2458   0.2608   0.2757   0.2990   0.3094
   0.3257   0.3427   0.3563   0.3799   0.3964   0.4055   0.4286   0.4358
   0.4518   0.4610   0.4923   0.5069   0.5204   0.5264   0.5540   0.5646
   0.5778   0.5945   0.6109   0.6376   0.6467   0.6556   0.6676   0.6921
   0.7102   0.7232   0.7519   0.7802   0.7935   0.8302   0.8379   0.8712
   0.9181   0.9716   0.9839   1.0035   1.0259   1.0338   1.0687   1.0793
   1.1010   1.1150   1.1238   1.1518   1.1782   1.2361   1.2847   1.3156
   1.3475   1.4037   1.4943   1.5304   1.5931   1.6310   1.7206   1.9097
     cgsolve_all iterations  65    anorm=    0.72E-07
PARA_AUG  1      50.5188141        -0.4008961         0.2365864
     cgsolve_all iterations  65    anorm=    0.74E-07
PARA_AUG  2      -0.3612094        50.3864119         0.2318026
     cgsolve_all iterations  65    anorm=    0.71E-07
PARA_AUG  3       0.1926564         0.0319330        50.5035646
     cgsolve_all iterations  72    anorm=    0.73E-07
     cgsolve_all iterations  72    anorm=    0.72E-07
     cgsolve_all iterations  72    anorm=    0.71E-07
     compute_u_kq: q = (    0.0396,    0.0000,    0.0000)
     Rotating WFCS
     ethr =  1.00E-14,  avg # of iterations = 25.0
     eigenvalues at k:
 -36.4423 -36.3866 -36.3710 -36.3249 -36.2985 -36.0372 -36.0094 -35.9930
 -35.9850 -35.9136 -35.8686 -35.8611 -35.6457 -18.5967 -18.4862 -18.3683
 -18.3029 -18.2138 -18.0994 -18.0489 -18.0096 -17.9561 -17.9379 -17.8874
 -17.8582 -17.8464 -17.8266 -17.8103 -17.7856 -17.7589 -17.7275 -17.7077
 -17.6907 -17.6660 -17.6495 -17.6381 -17.6276 -17.6191 -17.5905 -17.5766
 -17.5668 -17.5543 -17.5298 -17.5220 -17.4982 -17.4876 -17.4733 -17.4591
 -17.4534 -17.4390 -17.4248 -17.4111 -17.3851 -17.3623 -17.3398 -17.3318
 -17.3100 -17.2940 -17.2761 -17.2734 -17.2463 -17.2210 -17.2149 -17.2098
 -17.1999 -17.1792 -17.1667 -17.1457 -17.1378 -17.1248 -17.1092 -17.0978
 -17.0818 -17.0652 -17.0433 -17.0245 -17.0134 -16.9968 -16.9876 -16.9732
 -16.9454 -16.9365 -16.9220 -16.9157 -16.8950 -16.8762 -16.8403 -16.7881
 -16.7537 -16.7349 -16.7326 -16.6824 -16.6386 -16.6266 -16.6124 -16.5907
 -16.5425 -16.4592 -16.3526 -16.3456 -16.2368 -16.2024 -16.1461 -15.6779
 -15.4914 -15.3880 -15.3350 -15.2917 -15.2373 -15.2045 -15.1300 -15.0515
 -14.9936 -14.9489 -14.8971 -14.8412 -14.7081 -14.6923 -14.6515 -14.6017
 -14.5373 -14.4998 -14.4472 -14.3662 -14.3110 -14.2139 -14.1905 -14.0182
 -13.9062  -6.9243  -6.5173  -6.3183  -6.2439  -6.1377  -6.0644  -6.0479
  -6.0335  -5.9826  -5.8814  -5.8500  -5.8301  -5.8002  -5.7574  -5.7220
  -5.6991  -5.6804  -5.6546  -5.6376  -5.5777  -5.5408  -5.5275  -5.4855
  -5.4658  -5.4342  -5.3929  -5.3816  -5.3282  -5.2729  -5.2605  -5.2367
  -5.1921  -5.1647  -5.1353  -5.1084  -5.0959  -5.0496  -5.0251  -4.9965
  -4.9763  -4.9506  -4.9115  -4.8312  -4.7285  -4.6531  -4.5353  -4.5090
  -4.4840  -4.4180  -4.1262  -3.8594  -3.7290  -3.4390  -3.3416  -3.2019
  -3.1657  -3.1319  -3.1077  -3.0721  -3.0435  -3.0315  -2.9758  -2.9561
  -2.8993  -2.8810  -2.8237  -2.8100  -2.7258  -2.6757  -2.6593  -2.5913
  -2.5645  -2.5402  -2.4974  -2.4688  -2.4304  -2.3888  -2.3363  -2.3077
  -2.2950  -2.2760  -2.2447  -2.2200  -2.1816  -2.1433  -2.1114  -2.0876
  -2.0723  -2.0328  -2.0164  -1.9954  -1.9668  -1.9498  -1.9094  -1.8751
  -1.8355  -1.8216  -1.7888  -1.7744  -1.7326  -1.6878  -1.6605  -1.6187
  -1.5993  -1.5519  -1.5301  -1.4741  -1.4590  -1.4130  -1.4067  -1.3674
  -1.3504  -1.3278  -1.2918  -1.2830  -1.2200  -1.1974  -1.1600  -1.1099
  -1.0867  -1.0374  -1.0256  -0.9917  -0.8979  -0.8769  -0.8557  -0.8113
  -0.7780  -0.7386  -0.6949  -0.6646  -0.6379  -0.6031  -0.5705  -0.5356
  -0.5126  -0.4763  -0.4201  -0.4018  -0.3684  -0.3556  -0.3290  -0.3038
  -0.2823  -0.2321  -0.2217  -0.2000  -0.1785  -0.1609  -0.1453  -0.1299
  -0.1025  -0.0766  -0.0753  -0.0455  -0.0299  -0.0086   0.0113   0.0360
   0.0576   0.0791   0.0864   0.1268   0.1344   0.1482   0.1601   0.1797
   0.2086   0.2276   0.2315   0.2458   0.2608   0.2757   0.2990   0.3094
   0.3257   0.3427   0.3563   0.3799   0.3964   0.4055   0.4286   0.4358
   0.4518   0.4610   0.4923   0.5069   0.5204   0.5264   0.5540   0.5646
   0.5778   0.5945   0.6109   0.6376   0.6467   0.6556   0.6676   0.6921
   0.7102   0.7232   0.7519   0.7802   0.7935   0.8302   0.8379   0.8712
   0.9181   0.9716   0.9839   1.0035   1.0259   1.0338   1.0687   1.0793
   1.1010   1.1150   1.1238   1.1518   1.1782   1.2361   1.2847   1.3156
   1.3475   1.4037   1.4943   1.5304   1.5931   1.6310   1.7206   1.9097
     eigenvalues at k+q:
 -36.4423 -36.3866 -36.3710 -36.3249 -36.2984 -36.0372 -36.0094 -35.9930
 -35.9850 -35.9136 -35.8686 -35.8611 -35.6457 -18.5967 -18.4843 -18.3683
 -18.3028 -18.2124 -18.1024 -18.0458 -18.0070 -17.9556 -17.9376 -17.8890
 -17.8583 -17.8454 -17.8275 -17.8105 -17.7841 -17.7591 -17.7266 -17.7100
 -17.6935 -17.6647 -17.6482 -17.6372 -17.6268 -17.6197 -17.5903 -17.5767
 -17.5666 -17.5542 -17.5292 -17.5205 -17.4987 -17.4886 -17.4727 -17.4588
 -17.4517 -17.4371 -17.4252 -17.4096 -17.3862 -17.3624 -17.3402 -17.3321
 -17.3100 -17.2956 -17.2758 -17.2734 -17.2485 -17.2234 -17.2145 -17.2114
 -17.1994 -17.1813 -17.1668 -17.1488 -17.1390 -17.1271 -17.1104 -17.0983
 -17.0819 -17.0636 -17.0442 -17.0249 -17.0150 -16.9969 -16.9869 -16.9723
 -16.9474 -16.9375 -16.9226 -16.9156 -16.8968 -16.8753 -16.8400 -16.7975
 -16.7527 -16.7356 -16.7327 -16.6818 -16.6370 -16.6238 -16.6105 -16.5885
 -16.5431 -16.4590 -16.3531 -16.3459 -16.2369 -16.1907 -16.1463 -15.6801
 -15.4884 -15.3874 -15.3346 -15.2881 -15.2410 -15.2088 -15.1304 -15.0544
 -14.9993 -14.9384 -14.8911 -14.8383 -14.7082 -14.6928 -14.6528 -14.6017
 -14.5383 -14.5031 -14.4465 -14.3670 -14.3046 -14.2151 -14.1910 -14.0232
 -13.9062  -6.9373  -6.5326  -6.3177  -6.2409  -6.1368  -6.0646  -6.0479
  -6.0343  -5.9833  -5.8823  -5.8494  -5.8321  -5.8003  -5.7501  -5.7223
  -5.6931  -5.6807  -5.6564  -5.6362  -5.5772  -5.5403  -5.5253  -5.4848
  -5.4626  -5.4357  -5.3924  -5.3776  -5.3257  -5.2742  -5.2573  -5.2357
  -5.1925  -5.1620  -5.1283  -5.1061  -5.0942  -5.0422  -5.0237  -4.9928
  -4.9753  -4.9496  -4.9106  -4.8327  -4.7291  -4.6527  -4.5357  -4.5083
  -4.4841  -4.4199  -4.1404  -3.8722  -3.7322  -3.4431  -3.3404  -3.1957
  -3.1624  -3.1291  -3.1079  -3.0661  -3.0434  -3.0265  -2.9798  -2.9533
  -2.9016  -2.8791  -2.8261  -2.8115  -2.7265  -2.6727  -2.6540  -2.5904
  -2.5640  -2.5363  -2.4964  -2.4733  -2.4273  -2.3941  -2.3377  -2.3109
  -2.2978  -2.2772  -2.2481  -2.2250  -2.1839  -2.1437  -2.1145  -2.0896
  -2.0750  -2.0336  -2.0196  -1.9926  -1.9693  -1.9446  -1.9079  -1.8768
  -1.8341  -1.8183  -1.7881  -1.7761  -1.7316  -1.6849  -1.6608  -1.6210
  -1.6006  -1.5436  -1.5280  -1.4757  -1.4557  -1.4140  -1.4081  -1.3662
  -1.3459  -1.3266  -1.2945  -1.2807  -1.2192  -1.2011  -1.1599  -1.1059
  -1.0857  -1.0436  -1.0279  -0.9923  -0.9000  -0.8796  -0.8532  -0.8097
  -0.7765  -0.7402  -0.6953  -0.6667  -0.6340  -0.6039  -0.5656  -0.5375
  -0.5106  -0.4755  -0.4207  -0.3991  -0.3705  -0.3524  -0.3297  -0.3050
  -0.2837  -0.2326  -0.2183  -0.2001  -0.1775  -0.1584  -0.1490  -0.1317
  -0.1019  -0.0818  -0.0763  -0.0444  -0.0293  -0.0058   0.0130   0.0332
   0.0538   0.0792   0.0860   0.1281   0.1343   0.1477   0.1603   0.1831
   0.2095   0.2288   0.2308   0.2454   0.2594   0.2759   0.2988   0.3097
   0.3238   0.3413   0.3547   0.3798   0.3972   0.4042   0.4278   0.4327
   0.4517   0.4597   0.4917   0.5071   0.5185   0.5275   0.5515   0.5630
   0.5782   0.5962   0.6098   0.6387   0.6459   0.6559   0.6666   0.6916
   0.7077   0.7220   0.7513   0.7761   0.7860   0.8277   0.8352   0.8687
   0.9162   0.9716   0.9845   1.0034   1.0290   1.0350   1.0688   1.0792
   1.0999   1.1139   1.1232   1.1521   1.1792   1.2371   1.2842   1.3160
   1.3466   1.4060   1.4950   1.5328   1.5988   1.6317   1.7235   1.9119
     cgsolve_all iterations  72    anorm=    0.73E-07
     cgsolve_all iterations  72    anorm=    0.71E-07
     cgsolve_all iterations  72    anorm=    0.71E-07
     compute_u_kq: q = (   -0.0396,    0.0000,    0.0000)
     Rotating WFCS
     ethr =  1.00E-14,  avg # of iterations = 25.0
     eigenvalues at k:
 -36.4423 -36.3866 -36.3710 -36.3249 -36.2985 -36.0372 -36.0094 -35.9930
 -35.9850 -35.9136 -35.8686 -35.8611 -35.6457 -18.5967 -18.4862 -18.3683
 -18.3029 -18.2138 -18.0994 -18.0489 -18.0096 -17.9561 -17.9379 -17.8874
 -17.8582 -17.8464 -17.8266 -17.8103 -17.7856 -17.7589 -17.7275 -17.7077
 -17.6907 -17.6660 -17.6495 -17.6381 -17.6276 -17.6191 -17.5905 -17.5766
 -17.5668 -17.5543 -17.5298 -17.5220 -17.4982 -17.4876 -17.4733 -17.4591
 -17.4534 -17.4390 -17.4248 -17.4111 -17.3851 -17.3623 -17.3398 -17.3318
 -17.3100 -17.2940 -17.2761 -17.2734 -17.2463 -17.2210 -17.2149 -17.2098
 -17.1999 -17.1792 -17.1667 -17.1457 -17.1378 -17.1248 -17.1092 -17.0978
 -17.0818 -17.0652 -17.0433 -17.0245 -17.0134 -16.9968 -16.9876 -16.9732
 -16.9454 -16.9365 -16.9220 -16.9157 -16.8950 -16.8762 -16.8403 -16.7881
 -16.7537 -16.7349 -16.7326 -16.6824 -16.6386 -16.6266 -16.6124 -16.5907
 -16.5425 -16.4592 -16.3526 -16.3456 -16.2368 -16.2024 -16.1461 -15.6779
 -15.4914 -15.3880 -15.3350 -15.2917 -15.2373 -15.2045 -15.1300 -15.0515
 -14.9936 -14.9489 -14.8971 -14.8412 -14.7081 -14.6923 -14.6515 -14.6017
 -14.5373 -14.4998 -14.4472 -14.3662 -14.3110 -14.2139 -14.1905 -14.0182
 -13.9062  -6.9243  -6.5173  -6.3183  -6.2439  -6.1377  -6.0644  -6.0479
  -6.0335  -5.9826  -5.8814  -5.8500  -5.8301  -5.8002  -5.7574  -5.7220
  -5.6991  -5.6804  -5.6546  -5.6376  -5.5777  -5.5408  -5.5275  -5.4855
  -5.4658  -5.4342  -5.3929  -5.3816  -5.3282  -5.2729  -5.2605  -5.2367
  -5.1921  -5.1647  -5.1353  -5.1084  -5.0959  -5.0496  -5.0251  -4.9965
  -4.9763  -4.9506  -4.9115  -4.8312  -4.7285  -4.6531  -4.5353  -4.5090
  -4.4840  -4.4180  -4.1262  -3.8594  -3.7290  -3.4390  -3.3416  -3.2019
  -3.1657  -3.1319  -3.1077  -3.0721  -3.0435  -3.0315  -2.9758  -2.9561
  -2.8993  -2.8810  -2.8237  -2.8100  -2.7258  -2.6757  -2.6593  -2.5913
  -2.5645  -2.5402  -2.4974  -2.4688  -2.4304  -2.3888  -2.3363  -2.3077
  -2.2950  -2.2760  -2.2447  -2.2200  -2.1816  -2.1433  -2.1114  -2.0876
  -2.0723  -2.0328  -2.0164  -1.9954  -1.9668  -1.9498  -1.9094  -1.8751
  -1.8355  -1.8216  -1.7888  -1.7744  -1.7326  -1.6878  -1.6605  -1.6187
  -1.5993  -1.5519  -1.5301  -1.4741  -1.4590  -1.4130  -1.4067  -1.3674
  -1.3504  -1.3278  -1.2918  -1.2830  -1.2200  -1.1974  -1.1600  -1.1099
  -1.0867  -1.0374  -1.0256  -0.9917  -0.8979  -0.8769  -0.8557  -0.8113
  -0.7780  -0.7386  -0.6949  -0.6646  -0.6379  -0.6031  -0.5705  -0.5356
  -0.5126  -0.4763  -0.4201  -0.4018  -0.3684  -0.3556  -0.3290  -0.3038
  -0.2823  -0.2321  -0.2217  -0.2000  -0.1785  -0.1609  -0.1453  -0.1299
  -0.1025  -0.0766  -0.0753  -0.0455  -0.0299  -0.0086   0.0113   0.0360
   0.0576   0.0791   0.0864   0.1268   0.1344   0.1482   0.1601   0.1797
   0.2086   0.2276   0.2315   0.2458   0.2608   0.2757   0.2990   0.3094
   0.3257   0.3427   0.3563   0.3799   0.3964   0.4055   0.4286   0.4358
   0.4518   0.4610   0.4923   0.5069   0.5204   0.5264   0.5540   0.5646
   0.5778   0.5945   0.6109   0.6376   0.6467   0.6556   0.6676   0.6921
   0.7102   0.7232   0.7519   0.7802   0.7935   0.8302   0.8379   0.8712
   0.9181   0.9716   0.9839   1.0035   1.0259   1.0338   1.0687   1.0793
   1.1010   1.1150   1.1238   1.1518   1.1782   1.2361   1.2847   1.3156
   1.3475   1.4037   1.4943   1.5304   1.5931   1.6310   1.7206   1.9097
     eigenvalues at k+q:
 -36.4423 -36.3866 -36.3710 -36.3249 -36.2985 -36.0372 -36.0094 -35.9930
 -35.9849 -35.9136 -35.8686 -35.8611 -35.6457 -18.5966 -18.4880 -18.3683
 -18.3030 -18.2154 -18.0961 -18.0522 -18.0122 -17.9570 -17.9382 -17.8858
 -17.8578 -17.8473 -17.8259 -17.8103 -17.7871 -17.7585 -17.7281 -17.7056
 -17.6882 -17.6672 -17.6505 -17.6391 -17.6287 -17.6179 -17.5911 -17.5760
 -17.5669 -17.5546 -17.5306 -17.5236 -17.4975 -17.4867 -17.4743 -17.4592
 -17.4548 -17.4409 -17.4258 -17.4119 -17.3842 -17.3620 -17.3398 -17.3310
 -17.3100 -17.2921 -17.2762 -17.2733 -17.2441 -17.2198 -17.2147 -17.2085
 -17.1998 -17.1777 -17.1656 -17.1436 -17.1363 -17.1225 -17.1079 -17.0972
 -17.0815 -17.0667 -17.0421 -17.0244 -17.0119 -16.9972 -16.9880 -16.9738
 -16.9432 -16.9355 -16.9216 -16.9155 -16.8932 -16.8772 -16.8405 -16.7789
 -16.7546 -16.7340 -16.7324 -16.6830 -16.6403 -16.6305 -16.6137 -16.5922
 -16.5419 -16.4594 -16.3527 -16.3449 -16.2369 -16.2141 -16.1458 -15.6757
 -15.4941 -15.3883 -15.3356 -15.2954 -15.2343 -15.2004 -15.1296 -15.0496
 -14.9887 -14.9587 -14.9014 -14.8439 -14.7080 -14.6920 -14.6503 -14.6020
 -14.5366 -14.4966 -14.4478 -14.3654 -14.3165 -14.2129 -14.1899 -14.0140
 -13.9060  -6.9108  -6.5016  -6.3194  -6.2464  -6.1387  -6.0642  -6.0478
  -6.0328  -5.9815  -5.8809  -5.8515  -5.8279  -5.7999  -5.7654  -5.7222
  -5.7043  -5.6796  -5.6529  -5.6392  -5.5779  -5.5417  -5.5298  -5.4863
  -5.4691  -5.4327  -5.3953  -5.3853  -5.3301  -5.2716  -5.2643  -5.2374
  -5.1915  -5.1682  -5.1436  -5.1104  -5.0975  -5.0555  -5.0247  -4.9997
  -4.9771  -4.9515  -4.9124  -4.8297  -4.7283  -4.6538  -4.5350  -4.5097
  -4.4840  -4.4157  -4.1120  -3.8488  -3.7235  -3.4349  -3.3425  -3.2078
  -3.1693  -3.1360  -3.1069  -3.0783  -3.0433  -3.0363  -2.9726  -2.9602
  -2.8971  -2.8827  -2.8216  -2.8091  -2.7262  -2.6773  -2.6634  -2.5916
  -2.5661  -2.5439  -2.4988  -2.4640  -2.4314  -2.3836  -2.3355  -2.3050
  -2.2915  -2.2755  -2.2404  -2.2151  -2.1790  -2.1435  -2.1099  -2.0874
  -2.0683  -2.0329  -2.0133  -1.9972  -1.9649  -1.9533  -1.9107  -1.8745
  -1.8383  -1.8229  -1.7902  -1.7719  -1.7331  -1.6911  -1.6597  -1.6164
  -1.5966  -1.5613  -1.5320  -1.4734  -1.4622  -1.4132  -1.4041  -1.3710
  -1.3535  -1.3283  -1.2899  -1.2837  -1.2217  -1.1944  -1.1587  -1.1136
  -1.0883  -1.0319  -1.0228  -0.9900  -0.8951  -0.8765  -0.8558  -0.8133
  -0.7791  -0.7369  -0.6955  -0.6632  -0.6414  -0.6020  -0.5763  -0.5333
  -0.5147  -0.4763  -0.4199  -0.4047  -0.3673  -0.3577  -0.3285  -0.3008
  -0.2807  -0.2323  -0.2247  -0.2000  -0.1816  -0.1618  -0.1415  -0.1286
  -0.1030  -0.0745  -0.0721  -0.0466  -0.0306  -0.0115   0.0098   0.0387
   0.0614   0.0790   0.0880   0.1255   0.1349   0.1490   0.1596   0.1769
   0.2074   0.2252   0.2331   0.2460   0.2626   0.2759   0.2997   0.3091
   0.3274   0.3441   0.3582   0.3799   0.3952   0.4065   0.4299   0.4387
   0.4522   0.4622   0.4925   0.5059   0.5217   0.5255   0.5555   0.5669
   0.5780   0.5932   0.6121   0.6360   0.6478   0.6552   0.6690   0.6927
   0.7130   0.7243   0.7520   0.7833   0.8015   0.8339   0.8409   0.8737
   0.9201   0.9714   0.9833   1.0034   1.0221   1.0330   1.0686   1.0790
   1.1022   1.1160   1.1247   1.1518   1.1768   1.2350   1.2849   1.3150
   1.3484   1.4011   1.4932   1.5277   1.5874   1.6306   1.7171   1.9074
     cgsolve_all iterations  72    anorm=    0.73E-07
     cgsolve_all iterations  72    anorm=    0.72E-07
     cgsolve_all iterations  72    anorm=    0.71E-07
     compute_u_kq: q = (    0.0000,    0.0396,    0.0000)
     Rotating WFCS
     ethr =  1.00E-14,  avg # of iterations = 23.0
     eigenvalues at k:
 -36.4423 -36.3866 -36.3710 -36.3249 -36.2985 -36.0372 -36.0094 -35.9930
 -35.9850 -35.9136 -35.8686 -35.8611 -35.6457 -18.5967 -18.4862 -18.3683
 -18.3029 -18.2138 -18.0994 -18.0489 -18.0096 -17.9561 -17.9379 -17.8874
 -17.8582 -17.8464 -17.8266 -17.8103 -17.7856 -17.7589 -17.7275 -17.7077
 -17.6907 -17.6660 -17.6495 -17.6381 -17.6276 -17.6191 -17.5905 -17.5766
 -17.5668 -17.5543 -17.5298 -17.5220 -17.4982 -17.4876 -17.4733 -17.4591
 -17.4534 -17.4390 -17.4248 -17.4111 -17.3851 -17.3623 -17.3398 -17.3318
 -17.3100 -17.2940 -17.2761 -17.2734 -17.2463 -17.2210 -17.2149 -17.2098
 -17.1999 -17.1792 -17.1667 -17.1457 -17.1378 -17.1248 -17.1092 -17.0978
 -17.0818 -17.0652 -17.0433 -17.0245 -17.0134 -16.9968 -16.9876 -16.9732
 -16.9454 -16.9365 -16.9220 -16.9157 -16.8950 -16.8762 -16.8403 -16.7881
 -16.7537 -16.7349 -16.7326 -16.6824 -16.6386 -16.6266 -16.6124 -16.5907
 -16.5425 -16.4592 -16.3526 -16.3456 -16.2368 -16.2024 -16.1461 -15.6779
 -15.4914 -15.3880 -15.3350 -15.2917 -15.2373 -15.2045 -15.1300 -15.0515
 -14.9936 -14.9489 -14.8971 -14.8412 -14.7081 -14.6923 -14.6515 -14.6017
 -14.5373 -14.4998 -14.4472 -14.3662 -14.3110 -14.2139 -14.1905 -14.0182
 -13.9062  -6.9243  -6.5173  -6.3183  -6.2439  -6.1377  -6.0644  -6.0479
  -6.0335  -5.9826  -5.8814  -5.8500  -5.8301  -5.8002  -5.7574  -5.7220
  -5.6991  -5.6804  -5.6546  -5.6376  -5.5777  -5.5408  -5.5275  -5.4855
  -5.4658  -5.4342  -5.3929  -5.3816  -5.3282  -5.2729  -5.2605  -5.2367
  -5.1921  -5.1647  -5.1353  -5.1084  -5.0959  -5.0496  -5.0251  -4.9965
  -4.9763  -4.9506  -4.9115  -4.8312  -4.7285  -4.6531  -4.5353  -4.5090
  -4.4840  -4.4180  -4.1262  -3.8594  -3.7290  -3.4390  -3.3416  -3.2019
  -3.1657  -3.1319  -3.1077  -3.0721  -3.0435  -3.0315  -2.9758  -2.9561
  -2.8993  -2.8810  -2.8237  -2.8100  -2.7258  -2.6757  -2.6593  -2.5913
  -2.5645  -2.5402  -2.4974  -2.4688  -2.4304  -2.3888  -2.3363  -2.3077
  -2.2950  -2.2760  -2.2447  -2.2200  -2.1816  -2.1433  -2.1114  -2.0876
  -2.0723  -2.0328  -2.0164  -1.9954  -1.9668  -1.9498  -1.9094  -1.8751
  -1.8355  -1.8216  -1.7888  -1.7744  -1.7326  -1.6878  -1.6605  -1.6187
  -1.5993  -1.5519  -1.5301  -1.4741  -1.4590  -1.4130  -1.4067  -1.3674
  -1.3504  -1.3278  -1.2918  -1.2830  -1.2200  -1.1974  -1.1600  -1.1099
  -1.0867  -1.0374  -1.0256  -0.9917  -0.8979  -0.8769  -0.8557  -0.8113
  -0.7780  -0.7386  -0.6949  -0.6646  -0.6379  -0.6031  -0.5705  -0.5356
  -0.5126  -0.4763  -0.4201  -0.4018  -0.3684  -0.3556  -0.3290  -0.3038
  -0.2823  -0.2321  -0.2217  -0.2000  -0.1785  -0.1609  -0.1453  -0.1299
  -0.1025  -0.0766  -0.0753  -0.0455  -0.0299  -0.0086   0.0113   0.0360
   0.0576   0.0791   0.0864   0.1268   0.1344   0.1482   0.1601   0.1797
   0.2086   0.2276   0.2315   0.2458   0.2608   0.2757   0.2990   0.3094
   0.3257   0.3427   0.3563   0.3799   0.3964   0.4055   0.4286   0.4358
   0.4518   0.4610   0.4923   0.5069   0.5204   0.5264   0.5540   0.5646
   0.5778   0.5945   0.6109   0.6376   0.6467   0.6556   0.6676   0.6921
   0.7102   0.7232   0.7519   0.7802   0.7935   0.8302   0.8379   0.8712
   0.9181   0.9716   0.9839   1.0035   1.0259   1.0338   1.0687   1.0793
   1.1010   1.1150   1.1238   1.1518   1.1782   1.2361   1.2847   1.3156
   1.3475   1.4037   1.4943   1.5304   1.5931   1.6310   1.7206   1.9097
     eigenvalues at k+q:
 -36.4423 -36.3866 -36.3710 -36.3249 -36.2985 -36.0373 -36.0094 -35.9930
 -35.9849 -35.9136 -35.8686 -35.8611 -35.6457 -18.5964 -18.4894 -18.3683
 -18.3034 -18.2148 -18.1010 -18.0477 -18.0112 -17.9582 -17.9406 -17.8841
 -17.8583 -17.8471 -17.8285 -17.8101 -17.7826 -17.7587 -17.7252 -17.7077
 -17.6901 -17.6682 -17.6502 -17.6394 -17.6287 -17.6186 -17.5912 -17.5767
 -17.5677 -17.5526 -17.5309 -17.5217 -17.4989 -17.4899 -17.4756 -17.4610
 -17.4545 -17.4396 -17.4232 -17.4133 -17.3841 -17.3631 -17.3394 -17.3315
 -17.3093 -17.2901 -17.2753 -17.2726 -17.2459 -17.2206 -17.2157 -17.2106
 -17.1952 -17.1752 -17.1653 -17.1425 -17.1378 -17.1224 -17.1070 -17.0949
 -17.0795 -17.0657 -17.0426 -17.0238 -17.0127 -16.9981 -16.9867 -16.9709
 -16.9433 -16.9353 -16.9225 -16.9151 -16.8937 -16.8772 -16.8404 -16.7742
 -16.7537 -16.7339 -16.7311 -16.6831 -16.6398 -16.6324 -16.6149 -16.5938
 -16.5448 -16.4589 -16.3515 -16.3461 -16.2369 -16.2204 -16.1458 -15.6743
 -15.4947 -15.3901 -15.3349 -15.2957 -15.2320 -15.1995 -15.1297 -15.0529
 -14.9982 -14.9514 -14.8985 -14.8442 -14.7081 -14.6931 -14.6519 -14.6032
 -14.5369 -14.4949 -14.4486 -14.3658 -14.3149 -14.2109 -14.1898 -14.0147
 -13.9054  -6.9034  -6.4923  -6.3174  -6.2509  -6.1384  -6.0647  -6.0479
  -6.0329  -5.9789  -5.8850  -5.8513  -5.8293  -5.7998  -5.7673  -5.7209
  -5.7015  -5.6821  -5.6543  -5.6398  -5.5788  -5.5476  -5.5310  -5.4860
  -5.4683  -5.4321  -5.3981  -5.3845  -5.3298  -5.2724  -5.2626  -5.2369
  -5.1926  -5.1702  -5.1477  -5.1104  -5.0987  -5.0601  -5.0282  -4.9987
  -4.9780  -4.9517  -4.9126  -4.8289  -4.7263  -4.6555  -4.5362  -4.5099
  -4.4841  -4.4142  -4.1063  -3.8390  -3.7208  -3.4373  -3.3422  -3.2075
  -3.1705  -3.1381  -3.1095  -3.0748  -3.0491  -3.0360  -2.9787  -2.9573
  -2.9025  -2.8809  -2.8243  -2.8077  -2.7271  -2.6718  -2.6571  -2.5881
  -2.5673  -2.5407  -2.4950  -2.4656  -2.4355  -2.3815  -2.3351  -2.3075
  -2.2872  -2.2743  -2.2446  -2.2154  -2.1850  -2.1456  -2.1109  -2.0873
  -2.0721  -2.0336  -2.0136  -1.9958  -1.9667  -1.9529  -1.9105  -1.8770
  -1.8336  -1.8216  -1.7902  -1.7732  -1.7284  -1.6843  -1.6626  -1.6195
  -1.5994  -1.5591  -1.5278  -1.4745  -1.4568  -1.4153  -1.4046  -1.3682
  -1.3525  -1.3275  -1.2901  -1.2830  -1.2225  -1.1974  -1.1616  -1.1103
  -1.0859  -1.0397  -1.0233  -0.9885  -0.8974  -0.8803  -0.8560  -0.8133
  -0.7800  -0.7380  -0.6963  -0.6657  -0.6384  -0.6034  -0.5702  -0.5363
  -0.5125  -0.4773  -0.4193  -0.4026  -0.3667  -0.3575  -0.3298  -0.3041
  -0.2829  -0.2307  -0.2225  -0.2014  -0.1817  -0.1623  -0.1455  -0.1279
  -0.0999  -0.0761  -0.0713  -0.0456  -0.0307  -0.0096   0.0138   0.0331
   0.0568   0.0805   0.0897   0.1293   0.1332   0.1491   0.1604   0.1803
   0.2079   0.2275   0.2350   0.2473   0.2597   0.2774   0.3006   0.3100
   0.3257   0.3430   0.3585   0.3817   0.3981   0.4039   0.4304   0.4383
   0.4523   0.4615   0.4925   0.5063   0.5208   0.5268   0.5569   0.5679
   0.5768   0.5923   0.6150   0.6352   0.6489   0.6548   0.6692   0.6951
   0.7135   0.7285   0.7530   0.7842   0.8027   0.8344   0.8414   0.8762
   0.9208   0.9728   0.9829   1.0059   1.0218   1.0327   1.0692   1.0792
   1.1005   1.1151   1.1230   1.1531   1.1756   1.2330   1.2843   1.3143
   1.3464   1.4029   1.4898   1.5241   1.5881   1.6293   1.7162   1.9060
     cgsolve_all iterations  72    anorm=    0.72E-07
     cgsolve_all iterations  72    anorm=    0.72E-07
     cgsolve_all iterations  72    anorm=    0.70E-07
     compute_u_kq: q = (    0.0000,   -0.0396,    0.0000)
     Rotating WFCS
     ethr =  1.00E-14,  avg # of iterations = 23.0
     eigenvalues at k:
 -36.4423 -36.3866 -36.3710 -36.3249 -36.2985 -36.0372 -36.0094 -35.9930
 -35.9850 -35.9136 -35.8686 -35.8611 -35.6457 -18.5967 -18.4862 -18.3683
 -18.3029 -18.2138 -18.0994 -18.0489 -18.0096 -17.9561 -17.9379 -17.8874
 -17.8582 -17.8464 -17.8266 -17.8103 -17.7856 -17.7589 -17.7275 -17.7077
 -17.6907 -17.6660 -17.6495 -17.6381 -17.6276 -17.6191 -17.5905 -17.5766
 -17.5668 -17.5543 -17.5298 -17.5220 -17.4982 -17.4876 -17.4733 -17.4591
 -17.4534 -17.4390 -17.4248 -17.4111 -17.3851 -17.3623 -17.3398 -17.3318
 -17.3100 -17.2940 -17.2761 -17.2734 -17.2463 -17.2210 -17.2149 -17.2098
 -17.1999 -17.1792 -17.1667 -17.1457 -17.1378 -17.1248 -17.1092 -17.0978
 -17.0818 -17.0652 -17.0433 -17.0245 -17.0134 -16.9968 -16.9876 -16.9732
 -16.9454 -16.9365 -16.9220 -16.9157 -16.8950 -16.8762 -16.8403 -16.7881
 -16.7537 -16.7349 -16.7326 -16.6824 -16.6386 -16.6266 -16.6124 -16.5907
 -16.5425 -16.4592 -16.3526 -16.3456 -16.2368 -16.2024 -16.1461 -15.6779
 -15.4914 -15.3880 -15.3350 -15.2917 -15.2373 -15.2045 -15.1300 -15.0515
 -14.9936 -14.9489 -14.8971 -14.8412 -14.7081 -14.6923 -14.6515 -14.6017
 -14.5373 -14.4998 -14.4472 -14.3662 -14.3110 -14.2139 -14.1905 -14.0182
 -13.9062  -6.9243  -6.5173  -6.3183  -6.2439  -6.1377  -6.0644  -6.0479
  -6.0335  -5.9826  -5.8814  -5.8500  -5.8301  -5.8002  -5.7574  -5.7220
  -5.6991  -5.6804  -5.6546  -5.6376  -5.5777  -5.5408  -5.5275  -5.4855
  -5.4658  -5.4342  -5.3929  -5.3816  -5.3282  -5.2729  -5.2605  -5.2367
  -5.1921  -5.1647  -5.1353  -5.1084  -5.0959  -5.0496  -5.0251  -4.9965
  -4.9763  -4.9506  -4.9115  -4.8312  -4.7285  -4.6531  -4.5353  -4.5090
  -4.4840  -4.4180  -4.1262  -3.8594  -3.7290  -3.4390  -3.3416  -3.2019
  -3.1657  -3.1319  -3.1077  -3.0721  -3.0435  -3.0315  -2.9758  -2.9561
  -2.8993  -2.8810  -2.8237  -2.8100  -2.7258  -2.6757  -2.6593  -2.5913
  -2.5645  -2.5402  -2.4974  -2.4688  -2.4304  -2.3888  -2.3363  -2.3077
  -2.2950  -2.2760  -2.2447  -2.2200  -2.1816  -2.1433  -2.1114  -2.0876
  -2.0723  -2.0328  -2.0164  -1.9954  -1.9668  -1.9498  -1.9094  -1.8751
  -1.8355  -1.8216  -1.7888  -1.7744  -1.7326  -1.6878  -1.6605  -1.6187
  -1.5993  -1.5519  -1.5301  -1.4741  -1.4590  -1.4130  -1.4067  -1.3674
  -1.3504  -1.3278  -1.2918  -1.2830  -1.2200  -1.1974  -1.1600  -1.1099
  -1.0867  -1.0374  -1.0256  -0.9917  -0.8979  -0.8769  -0.8557  -0.8113
  -0.7780  -0.7386  -0.6949  -0.6646  -0.6379  -0.6031  -0.5705  -0.5356
  -0.5126  -0.4763  -0.4201  -0.4018  -0.3684  -0.3556  -0.3290  -0.3038
  -0.2823  -0.2321  -0.2217  -0.2000  -0.1785  -0.1609  -0.1453  -0.1299
  -0.1025  -0.0766  -0.0753  -0.0455  -0.0299  -0.0086   0.0113   0.0360
   0.0576   0.0791   0.0864   0.1268   0.1344   0.1482   0.1601   0.1797
   0.2086   0.2276   0.2315   0.2458   0.2608   0.2757   0.2990   0.3094
   0.3257   0.3427   0.3563   0.3799   0.3964   0.4055   0.4286   0.4358
   0.4518   0.4610   0.4923   0.5069   0.5204   0.5264   0.5540   0.5646
   0.5778   0.5945   0.6109   0.6376   0.6467   0.6556   0.6676   0.6921
   0.7102   0.7232   0.7519   0.7802   0.7935   0.8302   0.8379   0.8712
   0.9181   0.9716   0.9839   1.0035   1.0259   1.0338   1.0687   1.0793
   1.1010   1.1150   1.1238   1.1518   1.1782   1.2361   1.2847   1.3156
   1.3475   1.4037   1.4943   1.5304   1.5931   1.6310   1.7206   1.9097
     eigenvalues at k+q:
 -36.4423 -36.3866 -36.3710 -36.3249 -36.2984 -36.0372 -36.0094 -35.9930
 -35.9850 -35.9136 -35.8686 -35.8611 -35.6457 -18.5970 -18.4828 -18.3683
 -18.3025 -18.2128 -18.0977 -18.0498 -18.0081 -17.9542 -17.9355 -17.8908
 -17.8579 -17.8457 -17.8250 -17.8102 -17.7888 -17.7588 -17.7297 -17.7077
 -17.6916 -17.6639 -17.6492 -17.6367 -17.6262 -17.6191 -17.5897 -17.5770
 -17.5654 -17.5559 -17.5291 -17.5220 -17.4978 -17.4851 -17.4714 -17.4577
 -17.4517 -17.4381 -17.4262 -17.4088 -17.3862 -17.3621 -17.3400 -17.3318
 -17.3108 -17.2981 -17.2773 -17.2734 -17.2466 -17.2216 -17.2143 -17.2103
 -17.2037 -17.1827 -17.1676 -17.1493 -17.1380 -17.1265 -17.1118 -17.1005
 -17.0842 -17.0648 -17.0442 -17.0253 -17.0143 -16.9954 -16.9885 -16.9751
 -16.9471 -16.9377 -16.9216 -16.9162 -16.8962 -16.8752 -16.8402 -16.8024
 -16.7539 -16.7350 -16.7336 -16.6818 -16.6390 -16.6222 -16.6081 -16.5867
 -16.5401 -16.4596 -16.3539 -16.3451 -16.2372 -16.1845 -16.1464 -15.6815
 -15.4880 -15.3855 -15.3354 -15.2886 -15.2424 -15.2094 -15.1303 -15.0508
 -14.9907 -14.9446 -14.8948 -14.8382 -14.7081 -14.6916 -14.6511 -14.6005
 -14.5378 -14.5048 -14.4456 -14.3666 -14.3066 -14.2170 -14.1912 -14.0222
 -13.9069  -6.9440  -6.5411  -6.3191  -6.2373  -6.1373  -6.0640  -6.0478
  -6.0342  -5.9863  -5.8782  -5.8497  -5.8309  -5.8006  -5.7477  -5.7233
  -5.6968  -5.6787  -5.6559  -5.6337  -5.5774  -5.5334  -5.5241  -5.4851
  -5.4644  -5.4363  -5.3888  -5.3796  -5.3261  -5.2737  -5.2589  -5.2364
  -5.1918  -5.1626  -5.1244  -5.1053  -5.0928  -5.0353  -5.0193  -4.9926
  -4.9741  -4.9495  -4.9103  -4.8334  -4.7308  -4.6511  -4.5344  -4.5081
  -4.4840  -4.4216  -4.1468  -3.8845  -3.7333  -3.4411  -3.3406  -3.1965
  -3.1610  -3.1262  -3.1056  -3.0698  -3.0378  -3.0267  -2.9755  -2.9535
  -2.8952  -2.8820  -2.8228  -2.8112  -2.7257  -2.6803  -2.6599  -2.5959
  -2.5625  -2.5394  -2.5002  -2.4716  -2.4242  -2.3956  -2.3378  -2.3100
  -2.3010  -2.2783  -2.2448  -2.2240  -2.1769  -2.1409  -2.1127  -2.0886
  -2.0717  -2.0343  -2.0194  -1.9936  -1.9661  -1.9460  -1.9081  -1.8733
  -1.8383  -1.8227  -1.7877  -1.7742  -1.7369  -1.6905  -1.6586  -1.6173
  -1.5988  -1.5466  -1.5316  -1.4738  -1.4613  -1.4114  -1.4077  -1.3674
  -1.3485  -1.3281  -1.2923  -1.2821  -1.2198  -1.1955  -1.1592  -1.1104
  -1.0871  -1.0345  -1.0270  -0.9942  -0.8997  -0.8751  -0.8535  -0.8090
  -0.7765  -0.7388  -0.6944  -0.6627  -0.6375  -0.6042  -0.5699  -0.5349
  -0.5125  -0.4757  -0.4214  -0.3999  -0.3713  -0.3540  -0.3270  -0.3042
  -0.2808  -0.2345  -0.2193  -0.1993  -0.1773  -0.1569  -0.1454  -0.1319
  -0.1050  -0.0796  -0.0768  -0.0465  -0.0294  -0.0061   0.0091   0.0387
   0.0581   0.0753   0.0871   0.1248   0.1350   0.1476   0.1597   0.1792
   0.2091   0.2254   0.2307   0.2446   0.2603   0.2747   0.2980   0.3087
   0.3256   0.3421   0.3549   0.3780   0.3948   0.4068   0.4268   0.4323
   0.4522   0.4610   0.4911   0.5066   0.5192   0.5269   0.5471   0.5628
   0.5796   0.5979   0.6068   0.6393   0.6451   0.6556   0.6670   0.6891
   0.7044   0.7200   0.7509   0.7760   0.7856   0.8263   0.8347   0.8660
   0.9155   0.9698   0.9847   1.0013   1.0294   1.0362   1.0679   1.0793
   1.1013   1.1136   1.1261   1.1512   1.1805   1.2394   1.2849   1.3168
   1.3484   1.4044   1.4978   1.5369   1.5979   1.6331   1.7247   1.9133
     cgsolve_all iterations  72    anorm=    0.72E-07
     cgsolve_all iterations  72    anorm=    0.72E-07
     cgsolve_all iterations  72    anorm=    0.72E-07
     compute_u_kq: q = (    0.0000,    0.0000,    0.0396)
     Rotating WFCS
     ethr =  1.00E-14,  avg # of iterations = 23.0
     eigenvalues at k:
 -36.4423 -36.3866 -36.3710 -36.3249 -36.2985 -36.0372 -36.0094 -35.9930
 -35.9850 -35.9136 -35.8686 -35.8611 -35.6457 -18.5967 -18.4862 -18.3683
 -18.3029 -18.2138 -18.0994 -18.0489 -18.0096 -17.9561 -17.9379 -17.8874
 -17.8582 -17.8464 -17.8266 -17.8103 -17.7856 -17.7589 -17.7275 -17.7077
 -17.6907 -17.6660 -17.6495 -17.6381 -17.6276 -17.6191 -17.5905 -17.5766
 -17.5668 -17.5543 -17.5298 -17.5220 -17.4982 -17.4876 -17.4733 -17.4591
 -17.4534 -17.4390 -17.4248 -17.4111 -17.3851 -17.3623 -17.3398 -17.3318
 -17.3100 -17.2940 -17.2761 -17.2734 -17.2463 -17.2210 -17.2149 -17.2098
 -17.1999 -17.1792 -17.1667 -17.1457 -17.1378 -17.1248 -17.1092 -17.0978
 -17.0818 -17.0652 -17.0433 -17.0245 -17.0134 -16.9968 -16.9876 -16.9732
 -16.9454 -16.9365 -16.9220 -16.9157 -16.8950 -16.8762 -16.8403 -16.7881
 -16.7537 -16.7349 -16.7326 -16.6824 -16.6386 -16.6266 -16.6124 -16.5907
 -16.5425 -16.4592 -16.3526 -16.3456 -16.2368 -16.2024 -16.1461 -15.6779
 -15.4914 -15.3880 -15.3350 -15.2917 -15.2373 -15.2045 -15.1300 -15.0515
 -14.9936 -14.9489 -14.8971 -14.8412 -14.7081 -14.6923 -14.6515 -14.6017
 -14.5373 -14.4998 -14.4472 -14.3662 -14.3110 -14.2139 -14.1905 -14.0182
 -13.9062  -6.9243  -6.5173  -6.3183  -6.2439  -6.1377  -6.0644  -6.0479
  -6.0335  -5.9826  -5.8814  -5.8500  -5.8301  -5.8002  -5.7574  -5.7220
  -5.6991  -5.6804  -5.6546  -5.6376  -5.5777  -5.5408  -5.5275  -5.4855
  -5.4658  -5.4342  -5.3929  -5.3816  -5.3282  -5.2729  -5.2605  -5.2367
  -5.1921  -5.1647  -5.1353  -5.1084  -5.0959  -5.0496  -5.0251  -4.9965
  -4.9763  -4.9506  -4.9115  -4.8312  -4.7285  -4.6531  -4.5353  -4.5090
  -4.4840  -4.4180  -4.1262  -3.8594  -3.7290  -3.4390  -3.3416  -3.2019
  -3.1657  -3.1319  -3.1077  -3.0721  -3.0435  -3.0315  -2.9758  -2.9561
  -2.8993  -2.8810  -2.8237  -2.8100  -2.7258  -2.6757  -2.6593  -2.5913
  -2.5645  -2.5402  -2.4974  -2.4688  -2.4304  -2.3888  -2.3363  -2.3077
  -2.2950  -2.2760  -2.2447  -2.2200  -2.1816  -2.1433  -2.1114  -2.0876
  -2.0723  -2.0328  -2.0164  -1.9954  -1.9668  -1.9498  -1.9094  -1.8751
  -1.8355  -1.8216  -1.7888  -1.7744  -1.7326  -1.6878  -1.6605  -1.6187
  -1.5993  -1.5519  -1.5301  -1.4741  -1.4590  -1.4130  -1.4067  -1.3674
  -1.3504  -1.3278  -1.2918  -1.2830  -1.2200  -1.1974  -1.1600  -1.1099
  -1.0867  -1.0374  -1.0256  -0.9917  -0.8979  -0.8769  -0.8557  -0.8113
  -0.7780  -0.7386  -0.6949  -0.6646  -0.6379  -0.6031  -0.5705  -0.5356
  -0.5126  -0.4763  -0.4201  -0.4018  -0.3684  -0.3556  -0.3290  -0.3038
  -0.2823  -0.2321  -0.2217  -0.2000  -0.1785  -0.1609  -0.1453  -0.1299
  -0.1025  -0.0766  -0.0753  -0.0455  -0.0299  -0.0086   0.0113   0.0360
   0.0576   0.0791   0.0864   0.1268   0.1344   0.1482   0.1601   0.1797
   0.2086   0.2276   0.2315   0.2458   0.2608   0.2757   0.2990   0.3094
   0.3257   0.3427   0.3563   0.3799   0.3964   0.4055   0.4286   0.4358
   0.4518   0.4610   0.4923   0.5069   0.5204   0.5264   0.5540   0.5646
   0.5778   0.5945   0.6109   0.6376   0.6467   0.6556   0.6676   0.6921
   0.7102   0.7232   0.7519   0.7802   0.7935   0.8302   0.8379   0.8712
   0.9181   0.9716   0.9839   1.0035   1.0259   1.0338   1.0687   1.0793
   1.1010   1.1150   1.1238   1.1518   1.1782   1.2361   1.2847   1.3156
   1.3475   1.4037   1.4943   1.5304   1.5931   1.6310   1.7206   1.9097
     eigenvalues at k+q:
 -36.4423 -36.3866 -36.3710 -36.3249 -36.2985 -36.0372 -36.0094 -35.9930
 -35.9850 -35.9136 -35.8686 -35.8611 -35.6457 -18.5967 -18.4861 -18.3683
 -18.3029 -18.2137 -18.0994 -18.0488 -18.0094 -17.9568 -17.9373 -17.8877
 -17.8582 -17.8460 -17.8263 -17.8106 -17.7857 -17.7590 -17.7282 -17.7083
 -17.6897 -17.6659 -17.6501 -17.6368 -17.6273 -17.6192 -17.5891 -17.5768
 -17.5683 -17.5555 -17.5310 -17.5204 -17.4987 -17.4870 -17.4728 -17.4600
 -17.4526 -17.4389 -17.4252 -17.4109 -17.3849 -17.3619 -17.3396 -17.3324
 -17.3116 -17.2931 -17.2764 -17.2720 -17.2471 -17.2199 -17.2149 -17.2103
 -17.2008 -17.1796 -17.1664 -17.1458 -17.1376 -17.1249 -17.1095 -17.0979
 -17.0815 -17.0652 -17.0434 -17.0245 -17.0136 -16.9969 -16.9875 -16.9732
 -16.9456 -16.9362 -16.9219 -16.9159 -16.8951 -16.8762 -16.8403 -16.7886
 -16.7536 -16.7349 -16.7327 -16.6823 -16.6386 -16.6266 -16.6124 -16.5904
 -16.5424 -16.4592 -16.3527 -16.3456 -16.2368 -16.2017 -16.1461 -15.6781
 -15.4913 -15.3879 -15.3350 -15.2916 -15.2375 -15.2047 -15.1300 -15.0514
 -14.9936 -14.9487 -14.8970 -14.8411 -14.7081 -14.6923 -14.6515 -14.6017
 -14.5373 -14.4999 -14.4471 -14.3662 -14.3108 -14.2140 -14.1905 -14.0184
 -13.9062  -6.9250  -6.5182  -6.3184  -6.2437  -6.1377  -6.0643  -6.0479
  -6.0335  -5.9827  -5.8813  -5.8500  -5.8302  -5.8002  -5.7571  -5.7220
  -5.6990  -5.6804  -5.6548  -5.6374  -5.5777  -5.5406  -5.5274  -5.4854
  -5.4659  -5.4343  -5.3927  -5.3814  -5.3281  -5.2730  -5.2604  -5.2366
  -5.1921  -5.1646  -5.1348  -5.1080  -5.0961  -5.0492  -5.0250  -4.9964
  -4.9762  -4.9505  -4.9114  -4.8313  -4.7286  -4.6531  -4.5353  -4.5090
  -4.4840  -4.4181  -4.1269  -3.8602  -3.7292  -3.4391  -3.3416  -3.2017
  -3.1658  -3.1316  -3.1077  -3.0715  -3.0434  -3.0309  -2.9782  -2.9547
  -2.8982  -2.8799  -2.8282  -2.8078  -2.7252  -2.6735  -2.6616  -2.5914
  -2.5629  -2.5423  -2.4984  -2.4681  -2.4292  -2.3889  -2.3350  -2.3081
  -2.2936  -2.2787  -2.2425  -2.2226  -2.1833  -2.1416  -2.1108  -2.0876
  -2.0750  -2.0329  -2.0141  -1.9949  -1.9671  -1.9513  -1.9102  -1.8724
  -1.8374  -1.8190  -1.7893  -1.7762  -1.7313  -1.6883  -1.6582  -1.6224
  -1.5987  -1.5524  -1.5282  -1.4751  -1.4582  -1.4115  -1.4089  -1.3673
  -1.3491  -1.3299  -1.2907  -1.2812  -1.2233  -1.1958  -1.1611  -1.1100
  -1.0867  -1.0379  -1.0224  -0.9938  -0.8973  -0.8756  -0.8554  -0.8128
  -0.7783  -0.7373  -0.6969  -0.6642  -0.6389  -0.5995  -0.5715  -0.5369
  -0.5127  -0.4764  -0.4210  -0.3998  -0.3695  -0.3551  -0.3290  -0.3021
  -0.2847  -0.2319  -0.2216  -0.1998  -0.1778  -0.1608  -0.1455  -0.1306
  -0.1024  -0.0768  -0.0750  -0.0461  -0.0304  -0.0073   0.0122   0.0352
   0.0566   0.0798   0.0869   0.1278   0.1341   0.1469   0.1593   0.1813
   0.2086   0.2277   0.2301   0.2460   0.2606   0.2755   0.2976   0.3123
   0.3257   0.3421   0.3565   0.3792   0.3971   0.4053   0.4282   0.4349
   0.4521   0.4614   0.4926   0.5064   0.5199   0.5275   0.5538   0.5642
   0.5765   0.5945   0.6120   0.6378   0.6463   0.6554   0.6679   0.6918
   0.7104   0.7232   0.7515   0.7797   0.7938   0.8300   0.8377   0.8710
   0.9179   0.9717   0.9839   1.0034   1.0260   1.0339   1.0686   1.0794
   1.1010   1.1150   1.1238   1.1518   1.1783   1.2363   1.2847   1.3156
   1.3475   1.4037   1.4944   1.5306   1.5933   1.6311   1.7208   1.9098
     cgsolve_all iterations  72    anorm=    0.73E-07
     cgsolve_all iterations  72    anorm=    0.72E-07
     cgsolve_all iterations  72    anorm=    0.71E-07
     compute_u_kq: q = (    0.0000,    0.0000,   -0.0396)
     Rotating WFCS
     ethr =  1.00E-14,  avg # of iterations = 23.0
     eigenvalues at k:
 -36.4423 -36.3866 -36.3710 -36.3249 -36.2985 -36.0372 -36.0094 -35.9930
 -35.9850 -35.9136 -35.8686 -35.8611 -35.6457 -18.5967 -18.4862 -18.3683
 -18.3029 -18.2138 -18.0994 -18.0489 -18.0096 -17.9561 -17.9379 -17.8874
 -17.8582 -17.8464 -17.8266 -17.8103 -17.7856 -17.7589 -17.7275 -17.7077
 -17.6907 -17.6660 -17.6495 -17.6381 -17.6276 -17.6191 -17.5905 -17.5766
 -17.5668 -17.5543 -17.5298 -17.5220 -17.4982 -17.4876 -17.4733 -17.4591
 -17.4534 -17.4390 -17.4248 -17.4111 -17.3851 -17.3623 -17.3398 -17.3318
 -17.3100 -17.2940 -17.2761 -17.2734 -17.2463 -17.2210 -17.2149 -17.2098
 -17.1999 -17.1792 -17.1667 -17.1457 -17.1378 -17.1248 -17.1092 -17.0978
 -17.0818 -17.0652 -17.0433 -17.0245 -17.0134 -16.9968 -16.9876 -16.9732
 -16.9454 -16.9365 -16.9220 -16.9157 -16.8950 -16.8762 -16.8403 -16.7881
 -16.7537 -16.7349 -16.7326 -16.6824 -16.6386 -16.6266 -16.6124 -16.5907
 -16.5425 -16.4592 -16.3526 -16.3456 -16.2368 -16.2024 -16.1461 -15.6779
 -15.4914 -15.3880 -15.3350 -15.2917 -15.2373 -15.2045 -15.1300 -15.0515
 -14.9936 -14.9489 -14.8971 -14.8412 -14.7081 -14.6923 -14.6515 -14.6017
 -14.5373 -14.4998 -14.4472 -14.3662 -14.3110 -14.2139 -14.1905 -14.0182
 -13.9062  -6.9243  -6.5173  -6.3183  -6.2439  -6.1377  -6.0644  -6.0479
  -6.0335  -5.9826  -5.8814  -5.8500  -5.8301  -5.8002  -5.7574  -5.7220
  -5.6991  -5.6804  -5.6546  -5.6376  -5.5777  -5.5408  -5.5275  -5.4855
  -5.4658  -5.4342  -5.3929  -5.3816  -5.3282  -5.2729  -5.2605  -5.2367
  -5.1921  -5.1647  -5.1353  -5.1084  -5.0959  -5.0496  -5.0251  -4.9965
  -4.9763  -4.9506  -4.9115  -4.8312  -4.7285  -4.6531  -4.5353  -4.5090
  -4.4840  -4.4180  -4.1262  -3.8594  -3.7290  -3.4390  -3.3416  -3.2019
  -3.1657  -3.1319  -3.1077  -3.0721  -3.0435  -3.0315  -2.9758  -2.9561
  -2.8993  -2.8810  -2.8237  -2.8100  -2.7258  -2.6757  -2.6593  -2.5913
  -2.5645  -2.5402  -2.4974  -2.4688  -2.4304  -2.3888  -2.3363  -2.3077
  -2.2950  -2.2760  -2.2447  -2.2200  -2.1816  -2.1433  -2.1114  -2.0876
  -2.0723  -2.0328  -2.0164  -1.9954  -1.9668  -1.9498  -1.9094  -1.8751
  -1.8355  -1.8216  -1.7888  -1.7744  -1.7326  -1.6878  -1.6605  -1.6187
  -1.5993  -1.5519  -1.5301  -1.4741  -1.4590  -1.4130  -1.4067  -1.3674
  -1.3504  -1.3278  -1.2918  -1.2830  -1.2200  -1.1974  -1.1600  -1.1099
  -1.0867  -1.0374  -1.0256  -0.9917  -0.8979  -0.8769  -0.8557  -0.8113
  -0.7780  -0.7386  -0.6949  -0.6646  -0.6379  -0.6031  -0.5705  -0.5356
  -0.5126  -0.4763  -0.4201  -0.4018  -0.3684  -0.3556  -0.3290  -0.3038
  -0.2823  -0.2321  -0.2217  -0.2000  -0.1785  -0.1609  -0.1453  -0.1299
  -0.1025  -0.0766  -0.0753  -0.0455  -0.0299  -0.0086   0.0113   0.0360
   0.0576   0.0791   0.0864   0.1268   0.1344   0.1482   0.1601   0.1797
   0.2086   0.2276   0.2315   0.2458   0.2608   0.2757   0.2990   0.3094
   0.3257   0.3427   0.3563   0.3799   0.3964   0.4055   0.4286   0.4358
   0.4518   0.4610   0.4923   0.5069   0.5204   0.5264   0.5540   0.5646
   0.5778   0.5945   0.6109   0.6376   0.6467   0.6556   0.6676   0.6921
   0.7102   0.7232   0.7519   0.7802   0.7935   0.8302   0.8379   0.8712
   0.9181   0.9716   0.9839   1.0035   1.0259   1.0338   1.0687   1.0793
   1.1010   1.1150   1.1238   1.1518   1.1782   1.2361   1.2847   1.3156
   1.3475   1.4037   1.4943   1.5304   1.5931   1.6310   1.7206   1.9097
     eigenvalues at k+q:
 -36.4423 -36.3866 -36.3710 -36.3249 -36.2985 -36.0372 -36.0094 -35.9930
 -35.9850 -35.9136 -35.8686 -35.8611 -35.6457 -18.5967 -18.4863 -18.3683
 -18.3029 -18.2138 -18.0994 -18.0489 -18.0099 -17.9556 -17.9384 -17.8871
 -17.8580 -17.8469 -17.8268 -17.8100 -17.7857 -17.7589 -17.7264 -17.7072
 -17.6921 -17.6659 -17.6491 -17.6392 -17.6276 -17.6186 -17.5925 -17.5767
 -17.5655 -17.5530 -17.5283 -17.5236 -17.4976 -17.4882 -17.4740 -17.4586
 -17.4542 -17.4392 -17.4240 -17.4115 -17.3852 -17.3626 -17.3398 -17.3312
 -17.3087 -17.2948 -17.2764 -17.2740 -17.2456 -17.2226 -17.2148 -17.2094
 -17.1982 -17.1786 -17.1675 -17.1456 -17.1380 -17.1247 -17.1089 -17.0976
 -17.0822 -17.0653 -17.0432 -17.0243 -17.0133 -16.9968 -16.9875 -16.9731
 -16.9451 -16.9369 -16.9221 -16.9156 -16.8948 -16.8762 -16.8404 -16.7876
 -16.7537 -16.7348 -16.7326 -16.6825 -16.6387 -16.6267 -16.6125 -16.5910
 -16.5426 -16.4592 -16.3526 -16.3456 -16.2368 -16.2030 -16.1461 -15.6778
 -15.4915 -15.3881 -15.3350 -15.2919 -15.2371 -15.2043 -15.1300 -15.0515
 -14.9937 -14.9491 -14.8972 -14.8413 -14.7081 -14.6924 -14.6515 -14.6017
 -14.5373 -14.4996 -14.4472 -14.3662 -14.3112 -14.2138 -14.1905 -14.0181
 -13.9061  -6.9235  -6.5164  -6.3183  -6.2441  -6.1377  -6.0644  -6.0478
  -6.0335  -5.9824  -5.8815  -5.8500  -5.8301  -5.8002  -5.7578  -5.7220
  -5.6992  -5.6805  -5.6544  -5.6379  -5.5777  -5.5411  -5.5276  -5.4855
  -5.4658  -5.4340  -5.3932  -5.3817  -5.3282  -5.2729  -5.2607  -5.2367
  -5.1921  -5.1647  -5.1359  -5.1087  -5.0959  -5.0500  -5.0252  -4.9965
  -4.9765  -4.9506  -4.9116  -4.8311  -4.7285  -4.6532  -4.5353  -4.5090
  -4.4840  -4.4178  -4.1254  -3.8586  -3.7288  -3.4389  -3.3417  -3.2022
  -3.1656  -3.1322  -3.1076  -3.0727  -3.0436  -3.0326  -2.9728  -2.9576
  -2.9004  -2.8821  -2.8211  -2.8103  -2.7261  -2.6779  -2.6572  -2.5909
  -2.5667  -2.5379  -2.4965  -2.4698  -2.4314  -2.3888  -2.3373  -2.3067
  -2.2958  -2.2729  -2.2467  -2.2185  -2.1799  -2.1452  -2.1114  -2.0878
  -2.0703  -2.0329  -2.0191  -1.9957  -1.9672  -1.9473  -1.9084  -1.8782
  -1.8334  -1.8238  -1.7884  -1.7730  -1.7333  -1.6871  -1.6629  -1.6154
  -1.6005  -1.5513  -1.5307  -1.4737  -1.4600  -1.4157  -1.4030  -1.3682
  -1.3518  -1.3265  -1.2928  -1.2832  -1.2170  -1.1995  -1.1585  -1.1102
  -1.0868  -1.0382  -1.0267  -0.9899  -0.8992  -0.8781  -0.8550  -0.8101
  -0.7781  -0.7390  -0.6939  -0.6650  -0.6363  -0.6070  -0.5692  -0.5350
  -0.5121  -0.4763  -0.4196  -0.4032  -0.3679  -0.3559  -0.3287  -0.3054
  -0.2813  -0.2321  -0.2210  -0.2004  -0.1787  -0.1611  -0.1451  -0.1293
  -0.1027  -0.0763  -0.0754  -0.0453  -0.0290  -0.0101   0.0105   0.0368
   0.0583   0.0781   0.0864   0.1260   0.1348   0.1490   0.1614   0.1782
   0.2086   0.2273   0.2329   0.2456   0.2610   0.2757   0.2993   0.3075
   0.3262   0.3431   0.3561   0.3807   0.3956   0.4061   0.4278   0.4372
   0.4517   0.4608   0.4916   0.5076   0.5208   0.5249   0.5544   0.5650
   0.5792   0.5943   0.6101   0.6372   0.6469   0.6560   0.6675   0.6922
   0.7101   0.7234   0.7522   0.7809   0.7931   0.8302   0.8382   0.8714
   0.9182   0.9715   0.9840   1.0037   1.0258   1.0338   1.0686   1.0791
   1.1011   1.1151   1.1239   1.1518   1.1782   1.2360   1.2847   1.3155
   1.3475   1.4036   1.4942   1.5302   1.5929   1.6310   1.7205   1.9095
     cgsolve_all iterations  72    anorm=    0.73E-07
     cgsolve_all iterations  72    anorm=    0.72E-07
     cgsolve_all iterations  72    anorm=    0.71E-07

     k-point #    4 of     4      pool #  1    cpu time:   40295.6
     compute_u_kq: q = (    0.0000,    0.0000,    0.0000)
     Rotating WFCS
     ethr =  1.00E-14,  avg # of iterations =  5.0
     eigenvalues at k:
 -36.4423 -36.3866 -36.3710 -36.3249 -36.2985 -36.0372 -36.0094 -35.9930
 -35.9850 -35.9136 -35.8686 -35.8611 -35.6457 -18.5967 -18.4862 -18.3683
 -18.3029 -18.2138 -18.0994 -18.0489 -18.0095 -17.9580 -17.9358 -17.8873
 -17.8573 -17.8485 -17.8252 -17.8103 -17.7864 -17.7601 -17.7250 -17.7080
 -17.6945 -17.6640 -17.6515 -17.6350 -17.6259 -17.6094 -17.6047 -17.5767
 -17.5654 -17.5548 -17.5306 -17.5155 -17.4987 -17.4871 -17.4751 -17.4650
 -17.4514 -17.4401 -17.4219 -17.4120 -17.3830 -17.3624 -17.3380 -17.3329
 -17.3146 -17.2926 -17.2772 -17.2685 -17.2468 -17.2274 -17.2154 -17.2084
 -17.1925 -17.1782 -17.1708 -17.1461 -17.1376 -17.1253 -17.1093 -17.0970
 -17.0820 -17.0650 -17.0444 -17.0231 -17.0139 -16.9976 -16.9866 -16.9728
 -16.9453 -16.9374 -16.9209 -16.9172 -16.8944 -16.8763 -16.8402 -16.7881
 -16.7535 -16.7353 -16.7321 -16.6823 -16.6387 -16.6266 -16.6126 -16.5906
 -16.5425 -16.4592 -16.3526 -16.3456 -16.2368 -16.2024 -16.1461 -15.6779
 -15.4914 -15.3880 -15.3350 -15.2917 -15.2373 -15.2045 -15.1300 -15.0515
 -14.9936 -14.9489 -14.8971 -14.8412 -14.7081 -14.6923 -14.6515 -14.6017
 -14.5373 -14.4998 -14.4472 -14.3662 -14.3110 -14.2139 -14.1905 -14.0182
 -13.9062  -6.9243  -6.5173  -6.3183  -6.2439  -6.1377  -6.0644  -6.0478
  -6.0335  -5.9826  -5.8814  -5.8500  -5.8301  -5.8002  -5.7574  -5.7221
  -5.6992  -5.6804  -5.6546  -5.6373  -5.5777  -5.5419  -5.5266  -5.4856
  -5.4665  -5.4331  -5.3933  -5.3813  -5.3285  -5.2729  -5.2608  -5.2365
  -5.1923  -5.1639  -5.1355  -5.1067  -5.0985  -5.0495  -5.0251  -4.9955
  -4.9768  -4.9507  -4.9114  -4.8312  -4.7286  -4.6531  -4.5353  -4.5090
  -4.4841  -4.4180  -4.1262  -3.8594  -3.7290  -3.4390  -3.3420  -3.2020
  -3.1659  -3.1319  -3.1050  -3.0709  -3.0443  -3.0369  -2.9735  -2.9527
  -2.8991  -2.8841  -2.8376  -2.7946  -2.7228  -2.6826  -2.6566  -2.5854
  -2.5745  -2.5351  -2.5000  -2.4719  -2.4293  -2.3903  -2.3336  -2.3061
  -2.2869  -2.2661  -2.2515  -2.2260  -2.1855  -2.1442  -2.1020  -2.0949
  -2.0778  -2.0351  -2.0178  -1.9923  -1.9736  -1.9390  -1.9091  -1.8790
  -1.8345  -1.8143  -1.7908  -1.7801  -1.7238  -1.6832  -1.6711  -1.6174
  -1.6042  -1.5534  -1.5070  -1.4884  -1.4613  -1.4249  -1.3872  -1.3753
  -1.3570  -1.3327  -1.2902  -1.2661  -1.2288  -1.1974  -1.1549  -1.1140
  -1.0877  -1.0457  -1.0118  -0.9926  -0.9057  -0.8788  -0.8457  -0.8135
  -0.7821  -0.7270  -0.7075  -0.6638  -0.6356  -0.6040  -0.5643  -0.5433
  -0.5094  -0.4756  -0.4244  -0.3936  -0.3733  -0.3538  -0.3234  -0.3112
  -0.2908  -0.2312  -0.2113  -0.2042  -0.1733  -0.1635  -0.1447  -0.1317
  -0.1035  -0.0759  -0.0729  -0.0474  -0.0274  -0.0106   0.0124   0.0359
   0.0547   0.0766   0.0916   0.1259   0.1359   0.1442   0.1644   0.1815
   0.2074   0.2262   0.2310   0.2437   0.2611   0.2742   0.2895   0.3201
   0.3300   0.3404   0.3588   0.3768   0.3979   0.4105   0.4193   0.4367
   0.4555   0.4633   0.4886   0.5088   0.5162   0.5256   0.5559   0.5651
   0.5766   0.5942   0.6148   0.6361   0.6456   0.6559   0.6711   0.6884
   0.7100   0.7242   0.7513   0.7820   0.7925   0.8281   0.8389   0.8713
   0.9182   0.9712   0.9842   1.0045   1.0251   1.0341   1.0683   1.0790
   1.1010   1.1158   1.1238   1.1514   1.1784   1.2360   1.2848   1.3156
   1.3475   1.4037   1.4943   1.5303   1.5931   1.6310   1.7206   1.9097
     eigenvalues at k+q:
 -36.4423 -36.3866 -36.3710 -36.3249 -36.2985 -36.0372 -36.0094 -35.9930
 -35.9850 -35.9136 -35.8686 -35.8611 -35.6457 -18.5967 -18.4862 -18.3683
 -18.3029 -18.2138 -18.0994 -18.0489 -18.0095 -17.9580 -17.9358 -17.8873
 -17.8573 -17.8485 -17.8252 -17.8103 -17.7864 -17.7601 -17.7250 -17.7080
 -17.6945 -17.6640 -17.6515 -17.6350 -17.6259 -17.6094 -17.6047 -17.5767
 -17.5654 -17.5548 -17.5306 -17.5155 -17.4987 -17.4871 -17.4751 -17.4650
 -17.4514 -17.4401 -17.4219 -17.4120 -17.3830 -17.3624 -17.3380 -17.3329
 -17.3146 -17.2926 -17.2772 -17.2685 -17.2468 -17.2274 -17.2154 -17.2084
 -17.1925 -17.1782 -17.1708 -17.1461 -17.1376 -17.1253 -17.1093 -17.0970
 -17.0820 -17.0650 -17.0444 -17.0231 -17.0139 -16.9976 -16.9866 -16.9727
 -16.9453 -16.9374 -16.9209 -16.9172 -16.8944 -16.8763 -16.8402 -16.7881
 -16.7535 -16.7353 -16.7321 -16.6823 -16.6387 -16.6266 -16.6126 -16.5906
 -16.5425 -16.4592 -16.3526 -16.3456 -16.2368 -16.2023 -16.1461 -15.6779
 -15.4914 -15.3880 -15.3350 -15.2917 -15.2373 -15.2045 -15.1300 -15.0514
 -14.9936 -14.9489 -14.8971 -14.8412 -14.7081 -14.6923 -14.6515 -14.6017
 -14.5373 -14.4998 -14.4472 -14.3662 -14.3110 -14.2139 -14.1905 -14.0182
 -13.9062  -6.9243  -6.5173  -6.3184  -6.2439  -6.1377  -6.0643  -6.0478
  -6.0335  -5.9826  -5.8814  -5.8500  -5.8301  -5.8002  -5.7574  -5.7221
  -5.6992  -5.6804  -5.6546  -5.6373  -5.5777  -5.5419  -5.5266  -5.4856
  -5.4665  -5.4331  -5.3933  -5.3813  -5.3285  -5.2729  -5.2608  -5.2365
  -5.1923  -5.1639  -5.1355  -5.1067  -5.0985  -5.0495  -5.0251  -4.9955
  -4.9768  -4.9507  -4.9114  -4.8312  -4.7286  -4.6531  -4.5353  -4.5090
  -4.4841  -4.4180  -4.1261  -3.8594  -3.7290  -3.4390  -3.3420  -3.2020
  -3.1659  -3.1319  -3.1050  -3.0709  -3.0443  -3.0369  -2.9735  -2.9527
  -2.8991  -2.8841  -2.8376  -2.7946  -2.7228  -2.6826  -2.6566  -2.5854
  -2.5745  -2.5351  -2.5000  -2.4719  -2.4293  -2.3903  -2.3336  -2.3061
  -2.2869  -2.2661  -2.2515  -2.2260  -2.1855  -2.1442  -2.1020  -2.0949
  -2.0778  -2.0351  -2.0178  -1.9923  -1.9736  -1.9390  -1.9091  -1.8790
  -1.8345  -1.8143  -1.7908  -1.7801  -1.7238  -1.6832  -1.6711  -1.6174
  -1.6042  -1.5534  -1.5070  -1.4884  -1.4613  -1.4249  -1.3872  -1.3753
  -1.3570  -1.3327  -1.2902  -1.2661  -1.2288  -1.1974  -1.1549  -1.1140
  -1.0877  -1.0457  -1.0118  -0.9926  -0.9057  -0.8788  -0.8457  -0.8135
  -0.7821  -0.7270  -0.7075  -0.6638  -0.6356  -0.6040  -0.5643  -0.5433
  -0.5094  -0.4756  -0.4244  -0.3936  -0.3733  -0.3538  -0.3234  -0.3112
  -0.2908  -0.2312  -0.2113  -0.2042  -0.1733  -0.1635  -0.1447  -0.1317
  -0.1035  -0.0759  -0.0729  -0.0474  -0.0274  -0.0106   0.0124   0.0359
   0.0547   0.0766   0.0916   0.1258   0.1359   0.1442   0.1644   0.1815
   0.2074   0.2262   0.2310   0.2437   0.2610   0.2742   0.2895   0.3201
   0.3300   0.3404   0.3588   0.3768   0.3979   0.4105   0.4193   0.4367
   0.4555   0.4633   0.4886   0.5088   0.5162   0.5256   0.5559   0.5651
   0.5766   0.5942   0.6148   0.6361   0.6456   0.6559   0.6711   0.6884
   0.7100   0.7242   0.7513   0.7820   0.7925   0.8281   0.8389   0.8713
   0.9182   0.9712   0.9842   1.0045   1.0251   1.0341   1.0683   1.0790
   1.1010   1.1158   1.1238   1.1514   1.1784   1.2360   1.2848   1.3156
   1.3475   1.4037   1.4943   1.5303   1.5931   1.6310   1.7206   1.9097
     cgsolve_all iterations  65    anorm=    0.72E-07
PARA_AUG  1      50.5188127        -0.4008980         0.2365838
     cgsolve_all iterations  65    anorm=    0.72E-07
PARA_AUG  2      -0.3612073        50.3864096         0.2318078
     cgsolve_all iterations  63    anorm=    0.72E-07
PARA_AUG  3       0.1926491         0.0319432        50.5035636
     cgsolve_all iterations  72    anorm=    0.73E-07
     cgsolve_all iterations  72    anorm=    0.71E-07
     cgsolve_all iterations  72    anorm=    0.71E-07
     compute_u_kq: q = (    0.0396,    0.0000,    0.0000)
     Rotating WFCS
     ethr =  1.00E-14,  avg # of iterations = 23.0
     eigenvalues at k:
 -36.4423 -36.3866 -36.3710 -36.3249 -36.2985 -36.0372 -36.0094 -35.9930
 -35.9850 -35.9136 -35.8686 -35.8611 -35.6457 -18.5967 -18.4862 -18.3683
 -18.3029 -18.2138 -18.0994 -18.0489 -18.0095 -17.9580 -17.9358 -17.8873
 -17.8573 -17.8485 -17.8252 -17.8103 -17.7864 -17.7601 -17.7250 -17.7080
 -17.6945 -17.6640 -17.6515 -17.6350 -17.6259 -17.6094 -17.6047 -17.5767
 -17.5654 -17.5548 -17.5306 -17.5155 -17.4987 -17.4871 -17.4751 -17.4650
 -17.4514 -17.4401 -17.4219 -17.4120 -17.3830 -17.3624 -17.3380 -17.3329
 -17.3146 -17.2926 -17.2772 -17.2685 -17.2468 -17.2274 -17.2154 -17.2084
 -17.1925 -17.1782 -17.1708 -17.1461 -17.1376 -17.1253 -17.1093 -17.0970
 -17.0820 -17.0650 -17.0444 -17.0231 -17.0139 -16.9976 -16.9866 -16.9728
 -16.9453 -16.9374 -16.9209 -16.9172 -16.8944 -16.8763 -16.8402 -16.7881
 -16.7535 -16.7353 -16.7321 -16.6823 -16.6387 -16.6266 -16.6126 -16.5906
 -16.5425 -16.4592 -16.3526 -16.3456 -16.2368 -16.2024 -16.1461 -15.6779
 -15.4914 -15.3880 -15.3350 -15.2917 -15.2373 -15.2045 -15.1300 -15.0515
 -14.9936 -14.9489 -14.8971 -14.8412 -14.7081 -14.6923 -14.6515 -14.6017
 -14.5373 -14.4998 -14.4472 -14.3662 -14.3110 -14.2139 -14.1905 -14.0182
 -13.9062  -6.9243  -6.5173  -6.3183  -6.2439  -6.1377  -6.0644  -6.0478
  -6.0335  -5.9826  -5.8814  -5.8500  -5.8301  -5.8002  -5.7574  -5.7221
  -5.6992  -5.6804  -5.6546  -5.6373  -5.5777  -5.5419  -5.5266  -5.4856
  -5.4665  -5.4331  -5.3933  -5.3813  -5.3285  -5.2729  -5.2608  -5.2365
  -5.1923  -5.1639  -5.1355  -5.1067  -5.0985  -5.0495  -5.0251  -4.9955
  -4.9768  -4.9507  -4.9114  -4.8312  -4.7286  -4.6531  -4.5353  -4.5090
  -4.4841  -4.4180  -4.1262  -3.8594  -3.7290  -3.4390  -3.3420  -3.2020
  -3.1659  -3.1319  -3.1050  -3.0709  -3.0443  -3.0369  -2.9735  -2.9527
  -2.8991  -2.8841  -2.8376  -2.7946  -2.7228  -2.6826  -2.6566  -2.5854
  -2.5745  -2.5351  -2.5000  -2.4719  -2.4293  -2.3903  -2.3336  -2.3061
  -2.2869  -2.2661  -2.2515  -2.2260  -2.1855  -2.1442  -2.1020  -2.0949
  -2.0778  -2.0351  -2.0178  -1.9923  -1.9736  -1.9390  -1.9091  -1.8790
  -1.8345  -1.8143  -1.7908  -1.7801  -1.7238  -1.6832  -1.6711  -1.6174
  -1.6042  -1.5534  -1.5070  -1.4884  -1.4613  -1.4249  -1.3872  -1.3753
  -1.3570  -1.3327  -1.2902  -1.2661  -1.2288  -1.1974  -1.1549  -1.1140
  -1.0877  -1.0457  -1.0118  -0.9926  -0.9057  -0.8788  -0.8457  -0.8135
  -0.7821  -0.7270  -0.7075  -0.6638  -0.6356  -0.6040  -0.5643  -0.5433
  -0.5094  -0.4756  -0.4244  -0.3936  -0.3733  -0.3538  -0.3234  -0.3112
  -0.2908  -0.2312  -0.2113  -0.2042  -0.1733  -0.1635  -0.1447  -0.1317
  -0.1035  -0.0759  -0.0729  -0.0474  -0.0274  -0.0106   0.0124   0.0359
   0.0547   0.0766   0.0916   0.1259   0.1359   0.1442   0.1644   0.1815
   0.2074   0.2262   0.2310   0.2437   0.2611   0.2742   0.2895   0.3201
   0.3300   0.3404   0.3588   0.3768   0.3979   0.4105   0.4193   0.4367
   0.4555   0.4633   0.4886   0.5088   0.5162   0.5256   0.5559   0.5651
   0.5766   0.5942   0.6148   0.6361   0.6456   0.6559   0.6711   0.6884
   0.7100   0.7242   0.7513   0.7820   0.7925   0.8281   0.8389   0.8713
   0.9182   0.9712   0.9842   1.0045   1.0251   1.0341   1.0683   1.0790
   1.1010   1.1158   1.1238   1.1514   1.1784   1.2360   1.2848   1.3156
   1.3475   1.4037   1.4943   1.5303   1.5931   1.6310   1.7206   1.9097
     eigenvalues at k+q:
 -36.4423 -36.3866 -36.3710 -36.3249 -36.2984 -36.0372 -36.0094 -35.9930
 -35.9850 -35.9136 -35.8686 -35.8611 -35.6457 -18.5967 -18.4843 -18.3683
 -18.3028 -18.2124 -18.1023 -18.0458 -18.0070 -17.9573 -17.9354 -17.8894
 -17.8572 -17.8476 -17.8256 -17.8105 -17.7854 -17.7599 -17.7242 -17.7102
 -17.6975 -17.6629 -17.6497 -17.6340 -17.6259 -17.6110 -17.6030 -17.5773
 -17.5653 -17.5537 -17.5303 -17.5142 -17.4995 -17.4858 -17.4769 -17.4650
 -17.4501 -17.4384 -17.4212 -17.4103 -17.3841 -17.3629 -17.3387 -17.3330
 -17.3154 -17.2936 -17.2776 -17.2679 -17.2483 -17.2290 -17.2152 -17.2104
 -17.1938 -17.1797 -17.1705 -17.1491 -17.1389 -17.1275 -17.1106 -17.0976
 -17.0821 -17.0633 -17.0453 -17.0236 -17.0152 -16.9979 -16.9860 -16.9717
 -16.9473 -16.9387 -16.9215 -16.9170 -16.8963 -16.8753 -16.8398 -16.7975
 -16.7526 -16.7359 -16.7323 -16.6817 -16.6371 -16.6238 -16.6107 -16.5884
 -16.5431 -16.4590 -16.3531 -16.3459 -16.2369 -16.1907 -16.1463 -15.6801
 -15.4884 -15.3874 -15.3346 -15.2881 -15.2410 -15.2088 -15.1304 -15.0544
 -14.9993 -14.9384 -14.8911 -14.8383 -14.7082 -14.6928 -14.6528 -14.6017
 -14.5383 -14.5031 -14.4465 -14.3670 -14.3046 -14.2151 -14.1910 -14.0232
 -13.9062  -6.9373  -6.5326  -6.3177  -6.2409  -6.1368  -6.0646  -6.0478
  -6.0343  -5.9833  -5.8824  -5.8494  -5.8321  -5.8004  -5.7500  -5.7224
  -5.6933  -5.6806  -5.6564  -5.6358  -5.5772  -5.5414  -5.5243  -5.4851
  -5.4634  -5.4347  -5.3926  -5.3773  -5.3261  -5.2741  -5.2575  -5.2355
  -5.1927  -5.1614  -5.1283  -5.1040  -5.0968  -5.0423  -5.0240  -4.9916
  -4.9757  -4.9497  -4.9106  -4.8327  -4.7292  -4.6527  -4.5357  -4.5083
  -4.4841  -4.4199  -4.1404  -3.8722  -3.7322  -3.4430  -3.3407  -3.1959
  -3.1623  -3.1294  -3.1053  -3.0655  -3.0422  -3.0340  -2.9747  -2.9515
  -2.9021  -2.8828  -2.8366  -2.7992  -2.7240  -2.6798  -2.6492  -2.5868
  -2.5725  -2.5315  -2.4983  -2.4773  -2.4271  -2.3954  -2.3325  -2.3094
  -2.2896  -2.2684  -2.2553  -2.2327  -2.1859  -2.1456  -2.1040  -2.0980
  -2.0807  -2.0360  -2.0186  -1.9911  -1.9738  -1.9366  -1.9075  -1.8806
  -1.8333  -1.8107  -1.7898  -1.7789  -1.7254  -1.6852  -1.6697  -1.6174
  -1.6034  -1.5463  -1.5054  -1.4876  -1.4611  -1.4264  -1.3881  -1.3739
  -1.3536  -1.3296  -1.2919  -1.2637  -1.2329  -1.1965  -1.1560  -1.1103
  -1.0877  -1.0490  -1.0146  -0.9949  -0.9069  -0.8797  -0.8443  -0.8142
  -0.7793  -0.7301  -0.7067  -0.6656  -0.6325  -0.6038  -0.5593  -0.5454
  -0.5067  -0.4749  -0.4241  -0.3943  -0.3725  -0.3538  -0.3193  -0.3119
  -0.2946  -0.2316  -0.2112  -0.2021  -0.1709  -0.1616  -0.1488  -0.1335
  -0.1027  -0.0805  -0.0745  -0.0470  -0.0281  -0.0059   0.0135   0.0337
   0.0507   0.0769   0.0913   0.1263   0.1356   0.1439   0.1670   0.1823
   0.2081   0.2273   0.2311   0.2441   0.2587   0.2737   0.2910   0.3184
   0.3291   0.3389   0.3573   0.3783   0.3968   0.4086   0.4173   0.4367
   0.4542   0.4628   0.4886   0.5086   0.5140   0.5262   0.5522   0.5640
   0.5772   0.5962   0.6141   0.6374   0.6443   0.6569   0.6696   0.6881
   0.7075   0.7227   0.7509   0.7774   0.7858   0.8246   0.8370   0.8688
   0.9163   0.9711   0.9848   1.0044   1.0284   1.0352   1.0684   1.0789
   1.0999   1.1148   1.1230   1.1517   1.1794   1.2370   1.2843   1.3160
   1.3466   1.4060   1.4951   1.5328   1.5988   1.6317   1.7235   1.9119
     cgsolve_all iterations  72    anorm=    0.72E-07
     cgsolve_all iterations  72    anorm=    0.71E-07
     cgsolve_all iterations  72    anorm=    0.72E-07
     compute_u_kq: q = (   -0.0396,    0.0000,    0.0000)
     Rotating WFCS
     ethr =  1.00E-14,  avg # of iterations = 23.0
     eigenvalues at k:
 -36.4423 -36.3866 -36.3710 -36.3249 -36.2985 -36.0372 -36.0094 -35.9930
 -35.9850 -35.9136 -35.8686 -35.8611 -35.6457 -18.5967 -18.4862 -18.3683
 -18.3029 -18.2138 -18.0994 -18.0489 -18.0095 -17.9580 -17.9358 -17.8873
 -17.8573 -17.8485 -17.8252 -17.8103 -17.7864 -17.7601 -17.7250 -17.7080
 -17.6945 -17.6640 -17.6515 -17.6350 -17.6259 -17.6094 -17.6047 -17.5767
 -17.5654 -17.5548 -17.5306 -17.5155 -17.4987 -17.4871 -17.4751 -17.4650
 -17.4514 -17.4401 -17.4219 -17.4120 -17.3830 -17.3624 -17.3380 -17.3329
 -17.3146 -17.2926 -17.2772 -17.2685 -17.2468 -17.2274 -17.2154 -17.2084
 -17.1925 -17.1782 -17.1708 -17.1461 -17.1376 -17.1253 -17.1093 -17.0970
 -17.0820 -17.0650 -17.0444 -17.0231 -17.0139 -16.9976 -16.9866 -16.9728
 -16.9453 -16.9374 -16.9209 -16.9172 -16.8944 -16.8763 -16.8402 -16.7881
 -16.7535 -16.7353 -16.7321 -16.6823 -16.6387 -16.6266 -16.6126 -16.5906
 -16.5425 -16.4592 -16.3526 -16.3456 -16.2368 -16.2024 -16.1461 -15.6779
 -15.4914 -15.3880 -15.3350 -15.2917 -15.2373 -15.2045 -15.1300 -15.0515
 -14.9936 -14.9489 -14.8971 -14.8412 -14.7081 -14.6923 -14.6515 -14.6017
 -14.5373 -14.4998 -14.4472 -14.3662 -14.3110 -14.2139 -14.1905 -14.0182
 -13.9062  -6.9243  -6.5173  -6.3183  -6.2439  -6.1377  -6.0644  -6.0478
  -6.0335  -5.9826  -5.8814  -5.8500  -5.8301  -5.8002  -5.7574  -5.7221
  -5.6992  -5.6804  -5.6546  -5.6373  -5.5777  -5.5419  -5.5266  -5.4856
  -5.4665  -5.4331  -5.3933  -5.3813  -5.3285  -5.2729  -5.2608  -5.2365
  -5.1923  -5.1639  -5.1355  -5.1067  -5.0985  -5.0495  -5.0251  -4.9955
  -4.9768  -4.9507  -4.9114  -4.8312  -4.7286  -4.6531  -4.5353  -4.5090
  -4.4841  -4.4180  -4.1262  -3.8594  -3.7290  -3.4390  -3.3420  -3.2020
  -3.1659  -3.1319  -3.1050  -3.0709  -3.0443  -3.0369  -2.9735  -2.9527
  -2.8991  -2.8841  -2.8376  -2.7946  -2.7228  -2.6826  -2.6566  -2.5854
  -2.5745  -2.5351  -2.5000  -2.4719  -2.4293  -2.3903  -2.3336  -2.3061
  -2.2869  -2.2661  -2.2515  -2.2260  -2.1855  -2.1442  -2.1020  -2.0949
  -2.0778  -2.0351  -2.0178  -1.9923  -1.9736  -1.9390  -1.9091  -1.8790
  -1.8345  -1.8143  -1.7908  -1.7801  -1.7238  -1.6832  -1.6711  -1.6174
  -1.6042  -1.5534  -1.5070  -1.4884  -1.4613  -1.4249  -1.3872  -1.3753
  -1.3570  -1.3327  -1.2902  -1.2661  -1.2288  -1.1974  -1.1549  -1.1140
  -1.0877  -1.0457  -1.0118  -0.9926  -0.9057  -0.8788  -0.8457  -0.8135
  -0.7821  -0.7270  -0.7075  -0.6638  -0.6356  -0.6040  -0.5643  -0.5433
  -0.5094  -0.4756  -0.4244  -0.3936  -0.3733  -0.3538  -0.3234  -0.3112
  -0.2908  -0.2312  -0.2113  -0.2042  -0.1733  -0.1635  -0.1447  -0.1317
  -0.1035  -0.0759  -0.0729  -0.0474  -0.0274  -0.0106   0.0124   0.0359
   0.0547   0.0766   0.0916   0.1259   0.1359   0.1442   0.1644   0.1815
   0.2074   0.2262   0.2310   0.2437   0.2611   0.2742   0.2895   0.3201
   0.3300   0.3404   0.3588   0.3768   0.3979   0.4105   0.4193   0.4367
   0.4555   0.4633   0.4886   0.5088   0.5162   0.5256   0.5559   0.5651
   0.5766   0.5942   0.6148   0.6361   0.6456   0.6559   0.6711   0.6884
   0.7100   0.7242   0.7513   0.7820   0.7925   0.8281   0.8389   0.8713
   0.9182   0.9712   0.9842   1.0045   1.0251   1.0341   1.0683   1.0790
   1.1010   1.1158   1.1238   1.1514   1.1784   1.2360   1.2848   1.3156
   1.3475   1.4037   1.4943   1.5303   1.5931   1.6310   1.7206   1.9097
     eigenvalues at k+q:
 -36.4423 -36.3866 -36.3710 -36.3249 -36.2985 -36.0372 -36.0094 -35.9930
 -35.9849 -35.9136 -35.8686 -35.8611 -35.6457 -18.5966 -18.4880 -18.3683
 -18.3030 -18.2155 -18.0961 -18.0522 -18.0120 -17.9590 -17.9362 -17.8850
 -17.8571 -17.8494 -17.8250 -17.8103 -17.7875 -17.7599 -17.7257 -17.7058
 -17.6917 -17.6646 -17.6533 -17.6367 -17.6252 -17.6090 -17.6051 -17.5759
 -17.5657 -17.5560 -17.5306 -17.5174 -17.4979 -17.4879 -17.4740 -17.4650
 -17.4522 -17.4422 -17.4242 -17.4128 -17.3822 -17.3619 -17.3382 -17.3321
 -17.3137 -17.2915 -17.2770 -17.2688 -17.2452 -17.2260 -17.2157 -17.2066
 -17.1911 -17.1773 -17.1697 -17.1442 -17.1357 -17.1232 -17.1080 -17.0964
 -17.0816 -17.0666 -17.0432 -17.0230 -17.0126 -16.9977 -16.9870 -16.9736
 -16.9433 -16.9359 -16.9207 -16.9172 -16.8926 -16.8774 -16.8404 -16.7789
 -16.7544 -16.7346 -16.7318 -16.6830 -16.6404 -16.6304 -16.6138 -16.5922
 -16.5419 -16.4594 -16.3527 -16.3449 -16.2369 -16.2141 -16.1458 -15.6757
 -15.4941 -15.3883 -15.3356 -15.2954 -15.2343 -15.2004 -15.1296 -15.0496
 -14.9887 -14.9587 -14.9014 -14.8439 -14.7080 -14.6920 -14.6503 -14.6020
 -14.5366 -14.4966 -14.4478 -14.3654 -14.3165 -14.2129 -14.1899 -14.0140
 -13.9060  -6.9108  -6.5016  -6.3194  -6.2464  -6.1387  -6.0642  -6.0478
  -6.0328  -5.9815  -5.8809  -5.8515  -5.8279  -5.7999  -5.7653  -5.7222
  -5.7045  -5.6796  -5.6528  -5.6389  -5.5779  -5.5428  -5.5290  -5.4862
  -5.4698  -5.4316  -5.3960  -5.3849  -5.3303  -5.2716  -5.2645  -5.2372
  -5.1918  -5.1671  -5.1441  -5.1090  -5.0999  -5.0552  -5.0247  -4.9989
  -4.9775  -4.9516  -4.9124  -4.8297  -4.7283  -4.6538  -4.5350  -4.5097
  -4.4841  -4.4157  -4.1120  -3.8488  -3.7235  -3.4349  -3.3429  -3.2078
  -3.1698  -3.1354  -3.1047  -3.0764  -3.0464  -3.0389  -2.9734  -2.9548
  -2.8965  -2.8848  -2.8393  -2.7906  -2.7231  -2.6836  -2.6628  -2.5847
  -2.5763  -2.5393  -2.5014  -2.4663  -2.4298  -2.3853  -2.3350  -2.3029
  -2.2851  -2.2647  -2.2464  -2.2185  -2.1847  -2.1437  -2.1028  -2.0931
  -2.0734  -2.0340  -2.0171  -1.9941  -1.9721  -1.9405  -1.9108  -1.8783
  -1.8374  -1.8160  -1.7914  -1.7807  -1.7223  -1.6828  -1.6717  -1.6170
  -1.6033  -1.5616  -1.5092  -1.4884  -1.4617  -1.4244  -1.3876  -1.3763
  -1.3602  -1.3343  -1.2886  -1.2679  -1.2258  -1.1990  -1.1523  -1.1176
  -1.0883  -1.0430  -1.0079  -0.9901  -0.9040  -0.8792  -0.8454  -0.8130
  -0.7845  -0.7244  -0.7086  -0.6633  -0.6384  -0.6033  -0.5708  -0.5404
  -0.5126  -0.4751  -0.4249  -0.3944  -0.3738  -0.3531  -0.3269  -0.3095
  -0.2864  -0.2309  -0.2123  -0.2058  -0.1790  -0.1624  -0.1409  -0.1304
  -0.1041  -0.0740  -0.0694  -0.0480  -0.0272  -0.0148   0.0114   0.0380
   0.0591   0.0766   0.0921   0.1247   0.1370   0.1453   0.1614   0.1811
   0.2063   0.2242   0.2314   0.2433   0.2636   0.2750   0.2885   0.3217
   0.3307   0.3421   0.3606   0.3755   0.3988   0.4118   0.4205   0.4378
   0.4565   0.4639   0.4883   0.5085   0.5182   0.5250   0.5584   0.5667
   0.5765   0.5929   0.6154   0.6346   0.6470   0.6551   0.6728   0.6889
   0.7126   0.7254   0.7514   0.7850   0.8001   0.8329   0.8412   0.8738
   0.9203   0.9710   0.9836   1.0044   1.0212   1.0334   1.0681   1.0787
   1.1022   1.1166   1.1249   1.1515   1.1769   1.2349   1.2850   1.3150
   1.3484   1.4011   1.4933   1.5276   1.5874   1.6306   1.7171   1.9074
     cgsolve_all iterations  72    anorm=    0.73E-07
     cgsolve_all iterations  72    anorm=    0.72E-07
     cgsolve_all iterations  72    anorm=    0.71E-07
     compute_u_kq: q = (    0.0000,    0.0396,    0.0000)
     Rotating WFCS
     ethr =  1.00E-14,  avg # of iterations = 23.0
     eigenvalues at k:
 -36.4423 -36.3866 -36.3710 -36.3249 -36.2985 -36.0372 -36.0094 -35.9930
 -35.9850 -35.9136 -35.8686 -35.8611 -35.6457 -18.5967 -18.4862 -18.3683
 -18.3029 -18.2138 -18.0994 -18.0489 -18.0095 -17.9580 -17.9358 -17.8873
 -17.8573 -17.8485 -17.8252 -17.8103 -17.7864 -17.7601 -17.7250 -17.7080
 -17.6945 -17.6640 -17.6515 -17.6350 -17.6259 -17.6094 -17.6047 -17.5767
 -17.5654 -17.5548 -17.5306 -17.5155 -17.4987 -17.4871 -17.4751 -17.4650
 -17.4514 -17.4401 -17.4219 -17.4120 -17.3830 -17.3624 -17.3380 -17.3329
 -17.3146 -17.2926 -17.2772 -17.2685 -17.2468 -17.2274 -17.2154 -17.2084
 -17.1925 -17.1782 -17.1708 -17.1461 -17.1376 -17.1253 -17.1093 -17.0970
 -17.0820 -17.0650 -17.0444 -17.0231 -17.0139 -16.9976 -16.9866 -16.9728
 -16.9453 -16.9374 -16.9209 -16.9172 -16.8944 -16.8763 -16.8402 -16.7881
 -16.7535 -16.7353 -16.7321 -16.6823 -16.6387 -16.6266 -16.6126 -16.5906
 -16.5425 -16.4592 -16.3526 -16.3456 -16.2368 -16.2024 -16.1461 -15.6779
 -15.4914 -15.3880 -15.3350 -15.2917 -15.2373 -15.2045 -15.1300 -15.0515
 -14.9936 -14.9489 -14.8971 -14.8412 -14.7081 -14.6923 -14.6515 -14.6017
 -14.5373 -14.4998 -14.4472 -14.3662 -14.3110 -14.2139 -14.1905 -14.0182
 -13.9062  -6.9243  -6.5173  -6.3183  -6.2439  -6.1377  -6.0644  -6.0478
  -6.0335  -5.9826  -5.8814  -5.8500  -5.8301  -5.8002  -5.7574  -5.7221
  -5.6992  -5.6804  -5.6546  -5.6373  -5.5777  -5.5419  -5.5266  -5.4856
  -5.4665  -5.4331  -5.3933  -5.3813  -5.3285  -5.2729  -5.2608  -5.2365
  -5.1923  -5.1639  -5.1355  -5.1067  -5.0985  -5.0495  -5.0251  -4.9955
  -4.9768  -4.9507  -4.9114  -4.8312  -4.7286  -4.6531  -4.5353  -4.5090
  -4.4841  -4.4180  -4.1262  -3.8594  -3.7290  -3.4390  -3.3420  -3.2020
  -3.1659  -3.1319  -3.1050  -3.0709  -3.0443  -3.0369  -2.9735  -2.9527
  -2.8991  -2.8841  -2.8376  -2.7946  -2.7228  -2.6826  -2.6566  -2.5854
  -2.5745  -2.5351  -2.5000  -2.4719  -2.4293  -2.3903  -2.3336  -2.3061
  -2.2869  -2.2661  -2.2515  -2.2260  -2.1855  -2.1442  -2.1020  -2.0949
  -2.0778  -2.0351  -2.0178  -1.9923  -1.9736  -1.9390  -1.9091  -1.8790
  -1.8345  -1.8143  -1.7908  -1.7801  -1.7238  -1.6832  -1.6711  -1.6174
  -1.6042  -1.5534  -1.5070  -1.4884  -1.4613  -1.4249  -1.3872  -1.3753
  -1.3570  -1.3327  -1.2902  -1.2661  -1.2288  -1.1974  -1.1549  -1.1140
  -1.0877  -1.0457  -1.0118  -0.9926  -0.9057  -0.8788  -0.8457  -0.8135
  -0.7821  -0.7270  -0.7075  -0.6638  -0.6356  -0.6040  -0.5643  -0.5433
  -0.5094  -0.4756  -0.4244  -0.3936  -0.3733  -0.3538  -0.3234  -0.3112
  -0.2908  -0.2312  -0.2113  -0.2042  -0.1733  -0.1635  -0.1447  -0.1317
  -0.1035  -0.0759  -0.0729  -0.0474  -0.0274  -0.0106   0.0124   0.0359
   0.0547   0.0766   0.0916   0.1259   0.1359   0.1442   0.1644   0.1815
   0.2074   0.2262   0.2310   0.2437   0.2611   0.2742   0.2895   0.3201
   0.3300   0.3404   0.3588   0.3768   0.3979   0.4105   0.4193   0.4367
   0.4555   0.4633   0.4886   0.5088   0.5162   0.5256   0.5559   0.5651
   0.5766   0.5942   0.6148   0.6361   0.6456   0.6559   0.6711   0.6884
   0.7100   0.7242   0.7513   0.7820   0.7925   0.8281   0.8389   0.8713
   0.9182   0.9712   0.9842   1.0045   1.0251   1.0341   1.0683   1.0790
   1.1010   1.1158   1.1238   1.1514   1.1784   1.2360   1.2848   1.3156
   1.3475   1.4037   1.4943   1.5303   1.5931   1.6310   1.7206   1.9097
     eigenvalues at k+q:
 -36.4423 -36.3866 -36.3710 -36.3249 -36.2985 -36.0373 -36.0094 -35.9930
 -35.9849 -35.9136 -35.8686 -35.8611 -35.6457 -18.5964 -18.4894 -18.3683
 -18.3034 -18.2148 -18.1010 -18.0477 -18.0112 -17.9599 -17.9386 -17.8839
 -17.8577 -17.8493 -17.8268 -17.8099 -17.7834 -17.7600 -17.7230 -17.7078
 -17.6940 -17.6661 -17.6522 -17.6375 -17.6260 -17.6089 -17.6052 -17.5766
 -17.5652 -17.5543 -17.5318 -17.5154 -17.5002 -17.4888 -17.4761 -17.4674
 -17.4523 -17.4410 -17.4212 -17.4138 -17.3821 -17.3629 -17.3388 -17.3314
 -17.3138 -17.2895 -17.2760 -17.2677 -17.2466 -17.2259 -17.2164 -17.2095
 -17.1882 -17.1745 -17.1690 -17.1429 -17.1378 -17.1230 -17.1073 -17.0942
 -17.0796 -17.0654 -17.0438 -17.0223 -17.0132 -16.9988 -16.9859 -16.9704
 -16.9435 -16.9360 -16.9207 -16.9172 -16.8931 -16.8774 -16.8402 -16.7743
 -16.7535 -16.7343 -16.7307 -16.6831 -16.6399 -16.6324 -16.6150 -16.5937
 -16.5448 -16.4589 -16.3515 -16.3461 -16.2369 -16.2204 -16.1458 -15.6743
 -15.4947 -15.3901 -15.3349 -15.2957 -15.2321 -15.1995 -15.1297 -15.0529
 -14.9982 -14.9514 -14.8985 -14.8442 -14.7081 -14.6931 -14.6519 -14.6032
 -14.5369 -14.4949 -14.4486 -14.3658 -14.3149 -14.2109 -14.1898 -14.0147
 -13.9054  -6.9034  -6.4923  -6.3174  -6.2509  -6.1384  -6.0647  -6.0478
  -6.0329  -5.9789  -5.8851  -5.8513  -5.8293  -5.7998  -5.7672  -5.7209
  -5.7016  -5.6821  -5.6545  -5.6394  -5.5787  -5.5485  -5.5302  -5.4861
  -5.4690  -5.4310  -5.3985  -5.3843  -5.3300  -5.2724  -5.2627  -5.2367
  -5.1929  -5.1689  -5.1483  -5.1091  -5.1010  -5.0597  -5.0282  -4.9979
  -4.9785  -4.9518  -4.9125  -4.8289  -4.7263  -4.6555  -4.5362  -4.5099
  -4.4841  -4.4142  -4.1063  -3.8390  -3.7208  -3.4372  -3.3425  -3.2075
  -3.1708  -3.1382  -3.1068  -3.0730  -3.0477  -3.0433  -2.9784  -2.9537
  -2.9012  -2.8829  -2.8378  -2.7942  -2.7237  -2.6791  -2.6532  -2.5837
  -2.5763  -2.5365  -2.4966  -2.4698  -2.4335  -2.3835  -2.3329  -2.3001
  -2.2865  -2.2632  -2.2467  -2.2249  -2.1896  -2.1459  -2.1036  -2.0934
  -2.0766  -2.0342  -2.0189  -1.9920  -1.9723  -1.9427  -1.9090  -1.8812
  -1.8339  -1.8138  -1.7911  -1.7778  -1.7216  -1.6819  -1.6690  -1.6194
  -1.6040  -1.5618  -1.5066  -1.4864  -1.4596  -1.4244  -1.3881  -1.3747
  -1.3594  -1.3328  -1.2887  -1.2658  -1.2271  -1.2027  -1.1549  -1.1156
  -1.0871  -1.0466  -1.0100  -0.9890  -0.9059  -0.8826  -0.8459  -0.8139
  -0.7851  -0.7265  -0.7092  -0.6640  -0.6366  -0.6027  -0.5674  -0.5425
  -0.5092  -0.4773  -0.4225  -0.3932  -0.3756  -0.3518  -0.3252  -0.3121
  -0.2912  -0.2284  -0.2139  -0.2048  -0.1788  -0.1624  -0.1451  -0.1302
  -0.1009  -0.0750  -0.0691  -0.0477  -0.0276  -0.0119   0.0143   0.0342
   0.0528   0.0792   0.0937   0.1279   0.1350   0.1456   0.1644   0.1832
   0.2071   0.2251   0.2328   0.2440   0.2624   0.2754   0.2916   0.3202
   0.3313   0.3407   0.3591   0.3797   0.3994   0.4116   0.4204   0.4363
   0.4560   0.4647   0.4891   0.5085   0.5152   0.5276   0.5590   0.5665
   0.5770   0.5919   0.6184   0.6342   0.6477   0.6542   0.6737   0.6910
   0.7133   0.7291   0.7525   0.7860   0.8017   0.8330   0.8417   0.8763
   0.9209   0.9726   0.9832   1.0068   1.0210   1.0329   1.0688   1.0790
   1.1006   1.1155   1.1232   1.1528   1.1758   1.2329   1.2844   1.3143
   1.3464   1.4029   1.4898   1.5241   1.5881   1.6292   1.7162   1.9060
     cgsolve_all iterations  72    anorm=    0.72E-07
     cgsolve_all iterations  72    anorm=    0.72E-07
     cgsolve_all iterations  72    anorm=    0.71E-07
     compute_u_kq: q = (    0.0000,   -0.0396,    0.0000)
     Rotating WFCS
     ethr =  1.00E-14,  avg # of iterations = 23.0
     eigenvalues at k:
 -36.4423 -36.3866 -36.3710 -36.3249 -36.2985 -36.0372 -36.0094 -35.9930
 -35.9850 -35.9136 -35.8686 -35.8611 -35.6457 -18.5967 -18.4862 -18.3683
 -18.3029 -18.2138 -18.0994 -18.0489 -18.0095 -17.9580 -17.9358 -17.8873
 -17.8573 -17.8485 -17.8252 -17.8103 -17.7864 -17.7601 -17.7250 -17.7080
 -17.6945 -17.6640 -17.6515 -17.6350 -17.6259 -17.6094 -17.6047 -17.5767
 -17.5654 -17.5548 -17.5306 -17.5155 -17.4987 -17.4871 -17.4751 -17.4650
 -17.4514 -17.4401 -17.4219 -17.4120 -17.3830 -17.3624 -17.3380 -17.3329
 -17.3146 -17.2926 -17.2772 -17.2685 -17.2468 -17.2274 -17.2154 -17.2084
 -17.1925 -17.1782 -17.1708 -17.1461 -17.1376 -17.1253 -17.1093 -17.0970
 -17.0820 -17.0650 -17.0444 -17.0231 -17.0139 -16.9976 -16.9866 -16.9728
 -16.9453 -16.9374 -16.9209 -16.9172 -16.8944 -16.8763 -16.8402 -16.7881
 -16.7535 -16.7353 -16.7321 -16.6823 -16.6387 -16.6266 -16.6126 -16.5906
 -16.5425 -16.4592 -16.3526 -16.3456 -16.2368 -16.2024 -16.1461 -15.6779
 -15.4914 -15.3880 -15.3350 -15.2917 -15.2373 -15.2045 -15.1300 -15.0515
 -14.9936 -14.9489 -14.8971 -14.8412 -14.7081 -14.6923 -14.6515 -14.6017
 -14.5373 -14.4998 -14.4472 -14.3662 -14.3110 -14.2139 -14.1905 -14.0182
 -13.9062  -6.9243  -6.5173  -6.3183  -6.2439  -6.1377  -6.0644  -6.0478
  -6.0335  -5.9826  -5.8814  -5.8500  -5.8301  -5.8002  -5.7574  -5.7221
  -5.6992  -5.6804  -5.6546  -5.6373  -5.5777  -5.5419  -5.5266  -5.4856
  -5.4665  -5.4331  -5.3933  -5.3813  -5.3285  -5.2729  -5.2608  -5.2365
  -5.1923  -5.1639  -5.1355  -5.1067  -5.0985  -5.0495  -5.0251  -4.9955
  -4.9768  -4.9507  -4.9114  -4.8312  -4.7286  -4.6531  -4.5353  -4.5090
  -4.4841  -4.4180  -4.1262  -3.8594  -3.7290  -3.4390  -3.3420  -3.2020
  -3.1659  -3.1319  -3.1050  -3.0709  -3.0443  -3.0369  -2.9735  -2.9527
  -2.8991  -2.8841  -2.8376  -2.7946  -2.7228  -2.6826  -2.6566  -2.5854
  -2.5745  -2.5351  -2.5000  -2.4719  -2.4293  -2.3903  -2.3336  -2.3061
  -2.2869  -2.2661  -2.2515  -2.2260  -2.1855  -2.1442  -2.1020  -2.0949
  -2.0778  -2.0351  -2.0178  -1.9923  -1.9736  -1.9390  -1.9091  -1.8790
  -1.8345  -1.8143  -1.7908  -1.7801  -1.7238  -1.6832  -1.6711  -1.6174
  -1.6042  -1.5534  -1.5070  -1.4884  -1.4613  -1.4249  -1.3872  -1.3753
  -1.3570  -1.3327  -1.2902  -1.2661  -1.2288  -1.1974  -1.1549  -1.1140
  -1.0877  -1.0457  -1.0118  -0.9926  -0.9057  -0.8788  -0.8457  -0.8135
  -0.7821  -0.7270  -0.7075  -0.6638  -0.6356  -0.6040  -0.5643  -0.5433
  -0.5094  -0.4756  -0.4244  -0.3936  -0.3733  -0.3538  -0.3234  -0.3112
  -0.2908  -0.2312  -0.2113  -0.2042  -0.1733  -0.1635  -0.1447  -0.1317
  -0.1035  -0.0759  -0.0729  -0.0474  -0.0274  -0.0106   0.0124   0.0359
   0.0547   0.0766   0.0916   0.1259   0.1359   0.1442   0.1644   0.1815
   0.2074   0.2262   0.2310   0.2437   0.2611   0.2742   0.2895   0.3201
   0.3300   0.3404   0.3588   0.3768   0.3979   0.4105   0.4193   0.4367
   0.4555   0.4633   0.4886   0.5088   0.5162   0.5256   0.5559   0.5651
   0.5766   0.5942   0.6148   0.6361   0.6456   0.6559   0.6711   0.6884
   0.7100   0.7242   0.7513   0.7820   0.7925   0.8281   0.8389   0.8713
   0.9182   0.9712   0.9842   1.0045   1.0251   1.0341   1.0683   1.0790
   1.1010   1.1158   1.1238   1.1514   1.1784   1.2360   1.2848   1.3156
   1.3475   1.4037   1.4943   1.5303   1.5931   1.6310   1.7206   1.9097
     eigenvalues at k+q:
 -36.4423 -36.3866 -36.3710 -36.3249 -36.2984 -36.0372 -36.0094 -35.9930
 -35.9850 -35.9136 -35.8686 -35.8611 -35.6457 -18.5970 -18.4828 -18.3683
 -18.3025 -18.2128 -18.0977 -18.0498 -18.0079 -17.9562 -17.9333 -17.8907
 -17.8570 -17.8474 -17.8239 -17.8105 -17.7895 -17.7599 -17.7273 -17.7082
 -17.6951 -17.6619 -17.6506 -17.6333 -17.6253 -17.6100 -17.6035 -17.5769
 -17.5657 -17.5549 -17.5298 -17.5154 -17.4976 -17.4853 -17.4740 -17.4626
 -17.4505 -17.4391 -17.4228 -17.4096 -17.3840 -17.3627 -17.3371 -17.3342
 -17.3157 -17.2957 -17.2786 -17.2688 -17.2468 -17.2293 -17.2145 -17.2074
 -17.1977 -17.1808 -17.1723 -17.1495 -17.1379 -17.1268 -17.1118 -17.0997
 -17.0845 -17.0647 -17.0451 -17.0239 -17.0148 -16.9964 -16.9873 -16.9747
 -16.9469 -16.9387 -16.9211 -16.9173 -16.8957 -16.8752 -16.8401 -16.8025
 -16.7538 -16.7357 -16.7328 -16.6818 -16.6390 -16.6221 -16.6083 -16.5866
 -16.5401 -16.4596 -16.3539 -16.3451 -16.2372 -16.1845 -16.1464 -15.6815
 -15.4880 -15.3855 -15.3354 -15.2886 -15.2424 -15.2094 -15.1303 -15.0508
 -14.9907 -14.9446 -14.8948 -14.8382 -14.7081 -14.6916 -14.6511 -14.6005
 -14.5378 -14.5048 -14.4456 -14.3666 -14.3066 -14.2170 -14.1912 -14.0222
 -13.9069  -6.9440  -6.5411  -6.3191  -6.2373  -6.1373  -6.0640  -6.0478
  -6.0342  -5.9863  -5.8783  -5.8497  -5.8309  -5.8006  -5.7476  -5.7234
  -5.6970  -5.6787  -5.6556  -5.6336  -5.5774  -5.5348  -5.5228  -5.4853
  -5.4650  -5.4353  -5.3891  -5.3793  -5.3265  -5.2735  -5.2593  -5.2362
  -5.1920  -5.1621  -5.1244  -5.1033  -5.0953  -5.0355  -5.0198  -4.9912
  -4.9745  -4.9496  -4.9102  -4.8333  -4.7309  -4.6511  -4.5344  -4.5081
  -4.4841  -4.4216  -4.1468  -3.8845  -3.7333  -3.4410  -3.3409  -3.1966
  -3.1611  -3.1261  -3.1029  -3.0690  -3.0406  -3.0301  -2.9714  -2.9499
  -2.8973  -2.8851  -2.8371  -2.7941  -2.7233  -2.6865  -2.6586  -2.5907
  -2.5708  -2.5340  -2.5032  -2.4741  -2.4241  -2.3966  -2.3346  -2.3131
  -2.2879  -2.2690  -2.2563  -2.2257  -2.1807  -2.1420  -2.1023  -2.0969
  -2.0778  -2.0375  -2.0164  -1.9929  -1.9726  -1.9352  -1.9091  -1.8771
  -1.8358  -1.8166  -1.7921  -1.7792  -1.7263  -1.6846  -1.6722  -1.6151
  -1.6037  -1.5460  -1.5091  -1.4896  -1.4627  -1.4247  -1.3878  -1.3751
  -1.3554  -1.3321  -1.2903  -1.2661  -1.2307  -1.1929  -1.1549  -1.1137
  -1.0878  -1.0443  -1.0125  -0.9958  -0.9064  -0.8764  -0.8441  -0.8133
  -0.7791  -0.7274  -0.7061  -0.6633  -0.6353  -0.6055  -0.5609  -0.5439
  -0.5095  -0.4741  -0.4267  -0.3937  -0.3715  -0.3555  -0.3219  -0.3101
  -0.2890  -0.2347  -0.2081  -0.2041  -0.1714  -0.1606  -0.1446  -0.1331
  -0.1058  -0.0780  -0.0757  -0.0477  -0.0288  -0.0071   0.0107   0.0371
   0.0567   0.0726   0.0923   0.1239   0.1366   0.1434   0.1640   0.1799
   0.2063   0.2265   0.2310   0.2432   0.2592   0.2733   0.2879   0.3195
   0.3285   0.3409   0.3588   0.3737   0.3961   0.4098   0.4178   0.4373
   0.4538   0.4632   0.4874   0.5083   0.5173   0.5236   0.5478   0.5663
   0.5770   0.5973   0.6110   0.6381   0.6433   0.6572   0.6688   0.6861
   0.7045   0.7208   0.7503   0.7774   0.7848   0.8238   0.8362   0.8660
   0.9157   0.9692   0.9848   1.0025   1.0286   1.0366   1.0676   1.0790
   1.1011   1.1146   1.1260   1.1509   1.1806   1.2392   1.2850   1.3168
   1.3484   1.4044   1.4978   1.5369   1.5979   1.6331   1.7247   1.9133
     cgsolve_all iterations  72    anorm=    0.72E-07
     cgsolve_all iterations  72    anorm=    0.72E-07
     cgsolve_all iterations  72    anorm=    0.72E-07
     compute_u_kq: q = (    0.0000,    0.0000,    0.0396)
     Rotating WFCS
     ethr =  1.00E-14,  avg # of iterations = 23.0
     eigenvalues at k:
 -36.4423 -36.3866 -36.3710 -36.3249 -36.2985 -36.0372 -36.0094 -35.9930
 -35.9850 -35.9136 -35.8686 -35.8611 -35.6457 -18.5967 -18.4862 -18.3683
 -18.3029 -18.2138 -18.0994 -18.0489 -18.0095 -17.9580 -17.9358 -17.8873
 -17.8573 -17.8485 -17.8252 -17.8103 -17.7864 -17.7601 -17.7250 -17.7080
 -17.6945 -17.6640 -17.6515 -17.6350 -17.6259 -17.6094 -17.6047 -17.5767
 -17.5654 -17.5548 -17.5306 -17.5155 -17.4987 -17.4871 -17.4751 -17.4650
 -17.4514 -17.4401 -17.4219 -17.4120 -17.3830 -17.3624 -17.3380 -17.3329
 -17.3146 -17.2926 -17.2772 -17.2685 -17.2468 -17.2274 -17.2154 -17.2084
 -17.1925 -17.1782 -17.1708 -17.1461 -17.1376 -17.1253 -17.1093 -17.0970
 -17.0820 -17.0650 -17.0444 -17.0231 -17.0139 -16.9976 -16.9866 -16.9728
 -16.9453 -16.9374 -16.9209 -16.9172 -16.8944 -16.8763 -16.8402 -16.7881
 -16.7535 -16.7353 -16.7321 -16.6823 -16.6387 -16.6266 -16.6126 -16.5906
 -16.5425 -16.4592 -16.3526 -16.3456 -16.2368 -16.2024 -16.1461 -15.6779
 -15.4914 -15.3880 -15.3350 -15.2917 -15.2373 -15.2045 -15.1300 -15.0515
 -14.9936 -14.9489 -14.8971 -14.8412 -14.7081 -14.6923 -14.6515 -14.6017
 -14.5373 -14.4998 -14.4472 -14.3662 -14.3110 -14.2139 -14.1905 -14.0182
 -13.9062  -6.9243  -6.5173  -6.3183  -6.2439  -6.1377  -6.0644  -6.0478
  -6.0335  -5.9826  -5.8814  -5.8500  -5.8301  -5.8002  -5.7574  -5.7221
  -5.6992  -5.6804  -5.6546  -5.6373  -5.5777  -5.5419  -5.5266  -5.4856
  -5.4665  -5.4331  -5.3933  -5.3813  -5.3285  -5.2729  -5.2608  -5.2365
  -5.1923  -5.1639  -5.1355  -5.1067  -5.0985  -5.0495  -5.0251  -4.9955
  -4.9768  -4.9507  -4.9114  -4.8312  -4.7286  -4.6531  -4.5353  -4.5090
  -4.4841  -4.4180  -4.1262  -3.8594  -3.7290  -3.4390  -3.3420  -3.2020
  -3.1659  -3.1319  -3.1050  -3.0709  -3.0443  -3.0369  -2.9735  -2.9527
  -2.8991  -2.8841  -2.8376  -2.7946  -2.7228  -2.6826  -2.6566  -2.5854
  -2.5745  -2.5351  -2.5000  -2.4719  -2.4293  -2.3903  -2.3336  -2.3061
  -2.2869  -2.2661  -2.2515  -2.2260  -2.1855  -2.1442  -2.1020  -2.0949
  -2.0778  -2.0351  -2.0178  -1.9923  -1.9736  -1.9390  -1.9091  -1.8790
  -1.8345  -1.8143  -1.7908  -1.7801  -1.7238  -1.6832  -1.6711  -1.6174
  -1.6042  -1.5534  -1.5070  -1.4884  -1.4613  -1.4249  -1.3872  -1.3753
  -1.3570  -1.3327  -1.2902  -1.2661  -1.2288  -1.1974  -1.1549  -1.1140
  -1.0877  -1.0457  -1.0118  -0.9926  -0.9057  -0.8788  -0.8457  -0.8135
  -0.7821  -0.7270  -0.7075  -0.6638  -0.6356  -0.6040  -0.5643  -0.5433
  -0.5094  -0.4756  -0.4244  -0.3936  -0.3733  -0.3538  -0.3234  -0.3112
  -0.2908  -0.2312  -0.2113  -0.2042  -0.1733  -0.1635  -0.1447  -0.1317
  -0.1035  -0.0759  -0.0729  -0.0474  -0.0274  -0.0106   0.0124   0.0359
   0.0547   0.0766   0.0916   0.1259   0.1359   0.1442   0.1644   0.1815
   0.2074   0.2262   0.2310   0.2437   0.2611   0.2742   0.2895   0.3201
   0.3300   0.3404   0.3588   0.3768   0.3979   0.4105   0.4193   0.4367
   0.4555   0.4633   0.4886   0.5088   0.5162   0.5256   0.5559   0.5651
   0.5766   0.5942   0.6148   0.6361   0.6456   0.6559   0.6711   0.6884
   0.7100   0.7242   0.7513   0.7820   0.7925   0.8281   0.8389   0.8713
   0.9182   0.9712   0.9842   1.0045   1.0251   1.0341   1.0683   1.0790
   1.1010   1.1158   1.1238   1.1514   1.1784   1.2360   1.2848   1.3156
   1.3475   1.4037   1.4943   1.5303   1.5931   1.6310   1.7206   1.9097
     eigenvalues at k+q:
 -36.4423 -36.3866 -36.3710 -36.3249 -36.2985 -36.0372 -36.0094 -35.9930
 -35.9850 -35.9136 -35.8686 -35.8611 -35.6457 -18.5967 -18.4861 -18.3683
 -18.3029 -18.2137 -18.0994 -18.0489 -18.0097 -17.9573 -17.9362 -17.8872
 -17.8572 -17.8488 -17.8254 -17.8100 -17.7865 -17.7600 -17.7243 -17.7074
 -17.6957 -17.6639 -17.6512 -17.6359 -17.6261 -17.6099 -17.6049 -17.5769
 -17.5645 -17.5536 -17.5299 -17.5166 -17.4979 -17.4879 -17.4756 -17.4641
 -17.4519 -17.4401 -17.4216 -17.4121 -17.3833 -17.3628 -17.3384 -17.3321
 -17.3134 -17.2934 -17.2769 -17.2703 -17.2457 -17.2282 -17.2152 -17.2083
 -17.1921 -17.1770 -17.1721 -17.1462 -17.1378 -17.1253 -17.1092 -17.0971
 -17.0825 -17.0650 -17.0443 -17.0231 -17.0139 -16.9975 -16.9866 -16.9728
 -16.9453 -16.9378 -16.9212 -16.9169 -16.8944 -16.8762 -16.8402 -16.7886
 -16.7536 -16.7353 -16.7321 -16.6824 -16.6386 -16.6262 -16.6124 -16.5906
 -16.5425 -16.4592 -16.3527 -16.3456 -16.2368 -16.2017 -16.1461 -15.6781
 -15.4913 -15.3879 -15.3350 -15.2916 -15.2375 -15.2047 -15.1300 -15.0514
 -14.9936 -14.9487 -14.8970 -14.8411 -14.7081 -14.6923 -14.6515 -14.6017
 -14.5373 -14.4999 -14.4471 -14.3662 -14.3108 -14.2140 -14.1905 -14.0184
 -13.9062  -6.9250  -6.5182  -6.3184  -6.2437  -6.1377  -6.0643  -6.0478
  -6.0335  -5.9827  -5.8813  -5.8500  -5.8301  -5.8002  -5.7570  -5.7221
  -5.6991  -5.6804  -5.6545  -5.6374  -5.5776  -5.5417  -5.5265  -5.4856
  -5.4663  -5.4332  -5.3932  -5.3812  -5.3284  -5.2729  -5.2607  -5.2365
  -5.1923  -5.1637  -5.1351  -5.1070  -5.0979  -5.0491  -5.0250  -4.9954
  -4.9767  -4.9506  -4.9114  -4.8313  -4.7287  -4.6531  -4.5353  -4.5090
  -4.4841  -4.4181  -4.1269  -3.8602  -3.7292  -3.4390  -3.3419  -3.2019
  -3.1655  -3.1318  -3.1049  -3.0714  -3.0440  -3.0369  -2.9710  -2.9539
  -2.9004  -2.8849  -2.8350  -2.7950  -2.7233  -2.6842  -2.6552  -2.5856
  -2.5753  -2.5335  -2.4992  -2.4729  -2.4300  -2.3908  -2.3348  -2.3063
  -2.2878  -2.2626  -2.2550  -2.2240  -2.1833  -2.1459  -2.1035  -2.0940
  -2.0756  -2.0354  -2.0192  -1.9939  -1.9723  -1.9380  -1.9076  -1.8818
  -1.8336  -1.8166  -1.7899  -1.7786  -1.7254  -1.6821  -1.6730  -1.6149
  -1.6046  -1.5526  -1.5098  -1.4867  -1.4618  -1.4248  -1.3852  -1.3775
  -1.3572  -1.3310  -1.2913  -1.2686  -1.2247  -1.1988  -1.1538  -1.1139
  -1.0878  -1.0459  -1.0148  -0.9902  -0.9064  -0.8794  -0.8467  -0.8115
  -0.7818  -0.7292  -0.7047  -0.6642  -0.6337  -0.6081  -0.5636  -0.5419
  -0.5092  -0.4755  -0.4240  -0.3953  -0.3723  -0.3542  -0.3231  -0.3126
  -0.2889  -0.2314  -0.2107  -0.2049  -0.1739  -0.1632  -0.1446  -0.1311
  -0.1037  -0.0759  -0.0734  -0.0469  -0.0266  -0.0118   0.0112   0.0369
   0.0555   0.0755   0.0913   0.1251   0.1353   0.1458   0.1656   0.1795
   0.2077   0.2264   0.2318   0.2435   0.2612   0.2742   0.2895   0.3180
   0.3311   0.3405   0.3579   0.3773   0.3974   0.4101   0.4207   0.4369
   0.4551   0.4630   0.4882   0.5107   0.5151   0.5248   0.5556   0.5652
   0.5780   0.5944   0.6134   0.6360   0.6458   0.6562   0.6705   0.6887
   0.7096   0.7239   0.7516   0.7824   0.7913   0.8280   0.8389   0.8711
   0.9182   0.9710   0.9843   1.0045   1.0253   1.0342   1.0682   1.0789
   1.1011   1.1157   1.1239   1.1514   1.1785   1.2361   1.2848   1.3156
   1.3475   1.4037   1.4944   1.5306   1.5933   1.6311   1.7208   1.9098
     cgsolve_all iterations  72    anorm=    0.73E-07
     cgsolve_all iterations  72    anorm=    0.71E-07
     cgsolve_all iterations  72    anorm=    0.72E-07
     compute_u_kq: q = (    0.0000,    0.0000,   -0.0396)
     Rotating WFCS
     ethr =  1.00E-14,  avg # of iterations = 23.0
     eigenvalues at k:
 -36.4423 -36.3866 -36.3710 -36.3249 -36.2985 -36.0372 -36.0094 -35.9930
 -35.9850 -35.9136 -35.8686 -35.8611 -35.6457 -18.5967 -18.4862 -18.3683
 -18.3029 -18.2138 -18.0994 -18.0489 -18.0095 -17.9580 -17.9358 -17.8873
 -17.8573 -17.8485 -17.8252 -17.8103 -17.7864 -17.7601 -17.7250 -17.7080
 -17.6945 -17.6640 -17.6515 -17.6350 -17.6259 -17.6094 -17.6047 -17.5767
 -17.5654 -17.5548 -17.5306 -17.5155 -17.4987 -17.4871 -17.4751 -17.4650
 -17.4514 -17.4401 -17.4219 -17.4120 -17.3830 -17.3624 -17.3380 -17.3329
 -17.3146 -17.2926 -17.2772 -17.2685 -17.2468 -17.2274 -17.2154 -17.2084
 -17.1925 -17.1782 -17.1708 -17.1461 -17.1376 -17.1253 -17.1093 -17.0970
 -17.0820 -17.0650 -17.0444 -17.0231 -17.0139 -16.9976 -16.9866 -16.9728
 -16.9453 -16.9374 -16.9209 -16.9172 -16.8944 -16.8763 -16.8402 -16.7881
 -16.7535 -16.7353 -16.7321 -16.6823 -16.6387 -16.6266 -16.6126 -16.5906
 -16.5425 -16.4592 -16.3526 -16.3456 -16.2368 -16.2024 -16.1461 -15.6779
 -15.4914 -15.3880 -15.3350 -15.2917 -15.2373 -15.2045 -15.1300 -15.0515
 -14.9936 -14.9489 -14.8971 -14.8412 -14.7081 -14.6923 -14.6515 -14.6017
 -14.5373 -14.4998 -14.4472 -14.3662 -14.3110 -14.2139 -14.1905 -14.0182
 -13.9062  -6.9243  -6.5173  -6.3183  -6.2439  -6.1377  -6.0644  -6.0478
  -6.0335  -5.9826  -5.8814  -5.8500  -5.8301  -5.8002  -5.7574  -5.7221
  -5.6992  -5.6804  -5.6546  -5.6373  -5.5777  -5.5419  -5.5266  -5.4856
  -5.4665  -5.4331  -5.3933  -5.3813  -5.3285  -5.2729  -5.2608  -5.2365
  -5.1923  -5.1639  -5.1355  -5.1067  -5.0985  -5.0495  -5.0251  -4.9955
  -4.9768  -4.9507  -4.9114  -4.8312  -4.7286  -4.6531  -4.5353  -4.5090
  -4.4841  -4.4180  -4.1262  -3.8594  -3.7290  -3.4390  -3.3420  -3.2020
  -3.1659  -3.1319  -3.1050  -3.0709  -3.0443  -3.0369  -2.9735  -2.9527
  -2.8991  -2.8841  -2.8376  -2.7946  -2.7228  -2.6826  -2.6566  -2.5854
  -2.5745  -2.5351  -2.5000  -2.4719  -2.4293  -2.3903  -2.3336  -2.3061
  -2.2869  -2.2661  -2.2515  -2.2260  -2.1855  -2.1442  -2.1020  -2.0949
  -2.0778  -2.0351  -2.0178  -1.9923  -1.9736  -1.9390  -1.9091  -1.8790
  -1.8345  -1.8143  -1.7908  -1.7801  -1.7238  -1.6832  -1.6711  -1.6174
  -1.6042  -1.5534  -1.5070  -1.4884  -1.4613  -1.4249  -1.3872  -1.3753
  -1.3570  -1.3327  -1.2902  -1.2661  -1.2288  -1.1974  -1.1549  -1.1140
  -1.0877  -1.0457  -1.0118  -0.9926  -0.9057  -0.8788  -0.8457  -0.8135
  -0.7821  -0.7270  -0.7075  -0.6638  -0.6356  -0.6040  -0.5643  -0.5433
  -0.5094  -0.4756  -0.4244  -0.3936  -0.3733  -0.3538  -0.3234  -0.3112
  -0.2908  -0.2312  -0.2113  -0.2042  -0.1733  -0.1635  -0.1447  -0.1317
  -0.1035  -0.0759  -0.0729  -0.0474  -0.0274  -0.0106   0.0124   0.0359
   0.0547   0.0766   0.0916   0.1259   0.1359   0.1442   0.1644   0.1815
   0.2074   0.2262   0.2310   0.2437   0.2611   0.2742   0.2895   0.3201
   0.3300   0.3404   0.3588   0.3768   0.3979   0.4105   0.4193   0.4367
   0.4555   0.4633   0.4886   0.5088   0.5162   0.5256   0.5559   0.5651
   0.5766   0.5942   0.6148   0.6361   0.6456   0.6559   0.6711   0.6884
   0.7100   0.7242   0.7513   0.7820   0.7925   0.8281   0.8389   0.8713
   0.9182   0.9712   0.9842   1.0045   1.0251   1.0341   1.0683   1.0790
   1.1010   1.1158   1.1238   1.1514   1.1784   1.2360   1.2848   1.3156
   1.3475   1.4037   1.4943   1.5303   1.5931   1.6310   1.7206   1.9097
     eigenvalues at k+q:
 -36.4423 -36.3866 -36.3710 -36.3249 -36.2985 -36.0372 -36.0094 -35.9930
 -35.9850 -35.9136 -35.8686 -35.8611 -35.6457 -18.5967 -18.4863 -18.3683
 -18.3029 -18.2138 -18.0994 -18.0489 -18.0094 -17.9586 -17.9356 -17.8873
 -17.8575 -17.8479 -17.8250 -17.8106 -17.7862 -17.7601 -17.7259 -17.7085
 -17.6931 -17.6641 -17.6518 -17.6343 -17.6259 -17.6113 -17.6017 -17.5767
 -17.5666 -17.5558 -17.5312 -17.5151 -17.4994 -17.4865 -17.4743 -17.4654
 -17.4512 -17.4400 -17.4224 -17.4119 -17.3829 -17.3620 -17.3376 -17.3339
 -17.3154 -17.2918 -17.2775 -17.2671 -17.2479 -17.2261 -17.2155 -17.2087
 -17.1935 -17.1790 -17.1695 -17.1459 -17.1374 -17.1252 -17.1095 -17.0971
 -17.0815 -17.0651 -17.0444 -17.0231 -17.0139 -16.9977 -16.9866 -16.9727
 -16.9454 -16.9369 -16.9208 -16.9175 -16.8945 -16.8764 -16.8402 -16.7876
 -16.7535 -16.7353 -16.7321 -16.6823 -16.6387 -16.6270 -16.6128 -16.5905
 -16.5426 -16.4592 -16.3526 -16.3456 -16.2368 -16.2030 -16.1461 -15.6778
 -15.4915 -15.3881 -15.3350 -15.2918 -15.2372 -15.2043 -15.1300 -15.0515
 -14.9937 -14.9491 -14.8972 -14.8414 -14.7081 -14.6924 -14.6515 -14.6017
 -14.5373 -14.4996 -14.4472 -14.3662 -14.3112 -14.2138 -14.1905 -14.0181
 -13.9061  -6.9235  -6.5164  -6.3183  -6.2441  -6.1377  -6.0644  -6.0479
  -6.0334  -5.9824  -5.8815  -5.8500  -5.8301  -5.8002  -5.7578  -5.7220
  -5.6994  -5.6804  -5.6547  -5.6373  -5.5777  -5.5420  -5.5268  -5.4856
  -5.4667  -5.4331  -5.3934  -5.3813  -5.3286  -5.2729  -5.2608  -5.2365
  -5.1923  -5.1641  -5.1359  -5.1066  -5.0988  -5.0500  -5.0253  -4.9958
  -4.9767  -4.9507  -4.9115  -4.8311  -4.7285  -4.6532  -4.5353  -4.5090
  -4.4841  -4.4178  -4.1254  -3.8586  -3.7288  -3.4389  -3.3420  -3.2022
  -3.1663  -3.1320  -3.1053  -3.0706  -3.0443  -3.0365  -2.9758  -2.9521
  -2.8979  -2.8828  -2.8396  -2.7951  -2.7227  -2.6802  -2.6585  -2.5861
  -2.5725  -2.5372  -2.5005  -2.4707  -2.4286  -2.3898  -2.3325  -2.3058
  -2.2869  -2.2700  -2.2470  -2.2283  -2.1871  -2.1425  -2.1020  -2.0944
  -2.0796  -2.0346  -2.0165  -1.9907  -1.9747  -1.9408  -1.9104  -1.8760
  -1.8356  -1.8125  -1.7915  -1.7811  -1.7233  -1.6847  -1.6678  -1.6205
  -1.6034  -1.5540  -1.5076  -1.4874  -1.4606  -1.4245  -1.3904  -1.3727
  -1.3559  -1.3341  -1.2892  -1.2649  -1.2321  -1.1962  -1.1565  -1.1139
  -1.0875  -1.0451  -1.0088  -0.9959  -0.9043  -0.8781  -0.8455  -0.8154
  -0.7820  -0.7260  -0.7091  -0.6635  -0.6371  -0.6002  -0.5659  -0.5439
  -0.5099  -0.4757  -0.4244  -0.3926  -0.3740  -0.3535  -0.3246  -0.3082
  -0.2926  -0.2310  -0.2128  -0.2031  -0.1733  -0.1634  -0.1449  -0.1321
  -0.1031  -0.0760  -0.0726  -0.0478  -0.0284  -0.0092   0.0133   0.0349
   0.0541   0.0777   0.0914   0.1266   0.1370   0.1424   0.1630   0.1831
   0.2073   0.2258   0.2303   0.2441   0.2609   0.2742   0.2901   0.3218
   0.3283   0.3406   0.3591   0.3769   0.3979   0.4107   0.4181   0.4368
   0.4556   0.4635   0.4894   0.5074   0.5171   0.5265   0.5560   0.5648
   0.5754   0.5940   0.6157   0.6364   0.6455   0.6556   0.6712   0.6886
   0.7104   0.7244   0.7511   0.7815   0.7937   0.8283   0.8388   0.8714
   0.9182   0.9714   0.9841   1.0045   1.0249   1.0340   1.0683   1.0792
   1.1009   1.1158   1.1237   1.1515   1.1782   1.2360   1.2848   1.3155
   1.3475   1.4036   1.4942   1.5301   1.5929   1.6310   1.7205   1.9095
     cgsolve_all iterations  72    anorm=    0.73E-07
     cgsolve_all iterations  72    anorm=    0.72E-07
     cgsolve_all iterations  72    anorm=    0.72E-07

     End of magnetic susceptibility calculation

     f-sum rule (1st term):
          -688.0259         -0.1186          0.0520
            -0.1197       -688.0333          0.0185
             0.0530          0.0184       -688.0073

     f-sum rule (2nd term):
           -16.4394          0.0795         -0.0505
             0.0801        -16.3976         -0.0207
            -0.0516         -0.0205        -16.4798

     f-sum rule (should be  -704.4860):
          -704.4653         -0.0390          0.0015
            -0.0395       -704.4308         -0.0022
             0.0014         -0.0020       -704.4871

     chi_bare pGv (HH) in paratec units:
      -196.487177      1.140557     -0.154226
         1.100595   -196.389886     -0.031466
        -0.209082      0.066458   -193.519568

      -196.487177      1.140557     -0.154226
         1.100595   -196.389886     -0.031466
        -0.209082      0.066458   -193.519568

     chi_bare vGv (VV) in paratec units:
      -197.821835      0.883165     -0.130188
         0.882880   -197.115870     -0.031169
        -0.130375     -0.031226   -195.470895

      -197.821835      0.883165     -0.130188
         0.882880   -197.115870     -0.031169
        -0.130375     -0.031226   -195.470895

     chi_bare pGv (HH) in 10^{-6} cm^3/mol:
          -933.7256          5.4200         -0.7329
             5.2301       -933.2633         -0.1495
            -0.9936          0.3158       -919.6232

     chi_bare vGv (VV) in 10^{-6} cm^3/mol:
          -940.0680          4.1969         -0.6187
             4.1955       -936.7132         -0.1481
            -0.6196         -0.1484       -928.8961

     Contributions to the NMR chemical shifts: -------------------------------

     Macroscopic shape contribution in ppm:                    7.13
             7.1708         -0.0000          0.0000
            -0.0000          7.1672          0.0000
             0.0000         -0.0000          7.0625


     Core contribution in ppm:

     Atom  1  Ca  pos: (  0.117705  0.465639  0.507723)  core sigma:        1265.05
     Atom  2  Ca  pos: ( -0.129658  0.470776  0.328487)  core sigma:        1265.05
     Atom  3  Ca  pos: (  0.016831  0.221301  0.351214)  core sigma:        1265.05
     Atom  4  Ca  pos: (  0.253579  0.219997  0.522400)  core sigma:        1265.05
     Atom  5  Ca  pos: ( -0.197030  0.280715  0.742317)  core sigma:        1265.05
     Atom  6  Ca  pos: (  0.030442  0.087942  0.792428)  core sigma:        1265.05
     Atom  7  Ca  pos: (  0.030217  0.040164  1.143125)  core sigma:        1265.05
     Atom  8  Ca  pos: (  0.599784  0.440941  0.486096)  core sigma:        1265.05
     Atom  9  Ca  pos: (  0.374179  0.452053  0.331135)  core sigma:        1265.05
     Atom 10  Ca  pos: (  0.527195  0.220226  0.325795)  core sigma:        1265.05
     Atom 11  Ca  pos: (  0.764653  0.206052  0.467696)  core sigma:        1265.05
     Atom 12  Ca  pos: (  0.522730  0.054535  0.768107)  core sigma:        1265.05
     Atom 13  Ca  pos: (  0.269666 -0.051499  1.627803)  core sigma:        1265.05
     Atom 14  Si  pos: (  0.885932  0.114811  0.078328)  core sigma:         837.79
     Atom 15  Si  pos: (  0.540414  0.240227  0.591397)  core sigma:         837.79
     Atom 16  Si  pos: (  0.761821  0.232122  0.234973)  core sigma:         837.79
     Atom 17  Si  pos: (  0.389458  0.132284  0.124296)  core sigma:         837.79
     Atom 18  Si  pos: ( -0.025070  0.226639  0.578085)  core sigma:         837.79
     Atom 19  Si  pos: (  0.261311  0.237286  0.284360)  core sigma:         837.79
     Atom 20  Si  pos: ( -0.151671  0.438598  0.556923)  core sigma:         837.79
     Atom 21  Si  pos: (  0.133226  0.439832  0.275702)  core sigma:         837.79
     Atom 22  Si  pos: (  0.378885  0.436892  0.581477)  core sigma:         837.79
     Atom 23  Si  pos: (  0.633542  0.438652  0.232679)  core sigma:         837.79
     Atom 24  O   pos: (  0.199866  0.338745  0.244711)  core sigma:         271.07
     Atom 25  O   pos: (  0.244228  0.047314  0.544808)  core sigma:         271.07
     Atom 26  O   pos: (  0.503904  0.046740  0.362804)  core sigma:         271.07
     Atom 27  O   pos: ( -0.231796  0.429086  0.461849)  core sigma:         271.07
     Atom 28  O   pos: (  0.035368  0.402154  0.340587)  core sigma:         271.07
     Atom 29  O   pos: (  0.385839  0.060251  1.700923)  core sigma:         271.07
     Atom 30  O   pos: ( -0.003780  0.173010  0.103516)  core sigma:         271.07
     Atom 31  H   pos: (  0.020862  0.133622  0.165596)  core sigma:           0.00
     Atom 32  O   pos: ( -0.046446  0.201329  0.696085)  core sigma:         271.07
     Atom 33  O   pos: (  0.283881  0.173129  0.180156)  core sigma:         271.07
     Atom 34  O   pos: (  0.682315  0.024247  0.707628)  core sigma:         271.07
     Atom 35  O   pos: (  0.879080  0.006338  0.141209)  core sigma:         271.07
     Atom 36  O   pos: (  0.459361  0.337577  0.586904)  core sigma:         271.07
     Atom 37  O   pos: (  0.691969  0.331456  0.204376)  core sigma:         271.07
     Atom 38  O   pos: (  0.732889  0.038227  0.506676)  core sigma:         271.07
     Atom 39  O   pos: (  0.019051  0.063476  0.267383)  core sigma:         271.07
     Atom 40  O   pos: (  0.269280  0.390614  0.547447)  core sigma:         271.07
     Atom 41  O   pos: (  0.550003  0.413175  0.318895)  core sigma:         271.07
     Atom 42  O   pos: (  0.891529  0.052480  1.653826)  core sigma:         271.07
     Atom 43  O   pos: (  0.479437  0.212541  0.151402)  core sigma:         271.07
     Atom 44  O   pos: (  0.626995  0.266960  0.678919)  core sigma:         271.07
     Atom 45  O   pos: (  0.792125  0.187042  0.120480)  core sigma:         271.07
     Atom 46  O   pos: (  0.475908  0.137562  0.611655)  core sigma:         271.07
     Atom 47  O   pos: (  0.696825  0.153803  0.303062)  core sigma:         271.07
     Atom 48  O   pos: (  0.599012  0.250337  0.481916)  core sigma:         271.07
     Atom 49  O   pos: ( -0.138888  0.274112  0.289109)  core sigma:         271.07
     Atom 50  O   pos: ( -0.063546  0.146884  0.490495)  core sigma:         271.07
     Atom 51  O   pos: (  0.186328  0.174340  0.359852)  core sigma:         271.07
     Atom 52  O   pos: (  0.088241  0.267804  0.550752)  core sigma:         271.07
     Atom 53  O   pos: (  0.359837  0.269895  0.350983)  core sigma:         271.07
     Atom 54  O   pos: ( -0.200049  0.448047  0.669474)  core sigma:         271.07
     Atom 55  O   pos: (  0.408815  0.021990  0.182179)  core sigma:         271.07
     Atom 56  O   pos: ( -0.110663  0.317624  0.555391)  core sigma:         271.07
     Atom 57  O   pos: (  0.086442  0.415775  0.688605)  core sigma:         271.07
     Atom 58  H   pos: (  0.091819  0.346582  0.657848)  core sigma:           0.00
     Atom 59  H   pos: (  0.015762  0.425715  0.707656)  core sigma:           0.00
     Atom 60  O   pos: (  0.275045  0.361081  1.437968)  core sigma:         271.07
     Atom 61  H   pos: (  0.274440  0.420531  1.484434)  core sigma:           0.00
     Atom 62  H   pos: (  0.308022  0.307220  1.477105)  core sigma:           0.00
     Atom 63  O   pos: (  0.571404  0.457158  0.738365)  core sigma:         271.07
     Atom 64  H   pos: (  0.587261  0.387716  0.712431)  core sigma:           0.00
     Atom 65  H   pos: (  0.497210  0.472681  0.721097)  core sigma:           0.00
     Atom 66  O   pos: (  0.390056  0.393810  0.151287)  core sigma:         271.07
     Atom 67  H   pos: (  0.446860  0.436061  0.127125)  core sigma:           0.00
     Atom 68  H   pos: (  0.422909  0.323933  0.152093)  core sigma:           0.00
     Atom 69  O   pos: (  0.190540  0.047633  1.260107)  core sigma:         271.07
     Atom 70  H   pos: (  0.235529  0.105093  1.241794)  core sigma:           0.00
     Atom 71  H   pos: (  0.185462  0.051905  1.334062)  core sigma:           0.00
     Atom 72  O   pos: ( -0.069139  0.246471  1.536621)  core sigma:         271.07
     Atom 73  H   pos: ( -0.132938  0.255583  1.496189)  core sigma:           0.00
     Atom 74  H   pos: ( -0.078484  0.184793  1.577579)  core sigma:           0.00
     Atom 75  O   pos: (  0.793696  0.236419  1.259434)  core sigma:         271.07
     Atom 76  H   pos: (  0.780426  0.266898  1.326877)  core sigma:           0.00
     Atom 77  H   pos: (  0.747985  0.177855  1.258496)  core sigma:           0.00
     Atom 78  O   pos: (  0.965354 -0.010320  1.315414)  core sigma:         271.07
     Atom 79  H   pos: (  0.619935  0.399223  1.317188)  core sigma:           0.00
     Atom 80  H   pos: ( -0.011558  0.021911  1.371612)  core sigma:           0.00
     Atom 81  O   pos: (  0.157069  0.137493  1.053011)  core sigma:         271.07
     Atom 82  H   pos: (  0.163648  0.146716  0.976183)  core sigma:           0.00
     Atom 83  H   pos: (  0.224108  0.150275  1.080862)  core sigma:           0.00
     Atom 84  O   pos: ( -0.093257  0.419561  0.156014)  core sigma:         271.07
     Atom 85  H   pos: (  0.281321 -0.038046  0.152126)  core sigma:           0.00
     Atom 86  H   pos: ( -0.094078  0.350838  0.187409)  core sigma:           0.00
     Atom 87  O   pos: (  0.058622  0.385235  1.166932)  core sigma:         271.07
     Atom 88  H   pos: (  0.320559 -0.035550  1.222882)  core sigma:           0.00
     Atom 89  H   pos: (  0.132208  0.399813  1.172852)  core sigma:           0.00
     Atom 90  O   pos: ( -0.004362  0.197222  1.219912)  core sigma:         271.07
     Atom 91  H   pos: ( -0.076484  0.208613  1.237599)  core sigma:           0.00
     Atom 92  H   pos: (  0.022362  0.264398  1.199003)  core sigma:           0.00
     Atom 93  O   pos: (  0.073695  0.365143  1.466601)  core sigma:         271.07
     Atom 94  H   pos: (  0.043397  0.297151  1.466967)  core sigma:           0.00
     Atom 95  H   pos: (  0.147172  0.356545  1.449337)  core sigma:           0.00
     Atom 96  O   pos: (  0.046488  0.403198  0.965418)  core sigma:         271.07
     Atom 97  H   pos: (  0.044683  0.398365  1.041175)  core sigma:           0.00
     Atom 98  H   pos: ( -0.017781  0.373621  0.939803)  core sigma:           0.00
     Atom 99  O   pos: ( -0.169637  0.364463  1.090640)  core sigma:         271.07
     Atom100  H   pos: ( -0.160117  0.341362  1.020394)  core sigma:           0.00
     Atom101  H   pos: ( -0.185788  0.308952  1.138693)  core sigma:           0.00
     Atom102  O   pos: (  0.552871  0.044939  1.590697)  core sigma:         271.07
     Atom103  H   pos: (  0.582927  0.101605  1.631361)  core sigma:           0.00
     Atom104  H   pos: (  0.490269  0.030166  1.631036)  core sigma:           0.00
     Atom105  O   pos: (  0.368386  0.110686  0.872053)  core sigma:         271.07
     Atom106  H   pos: (  0.362727  0.053956  0.921601)  core sigma:           0.00
     Atom107  H   pos: (  0.293552  0.127545  0.856433)  core sigma:           0.00
     Atom108  O   pos: (  0.005517  0.010743  0.955566)  core sigma:         271.07
     Atom109  H   pos: (  0.936555 -0.029890  0.962927)  core sigma:           0.00
     Atom110  H   pos: ( -0.242964  0.426658  0.924740)  core sigma:           0.00
     Atom111  O   pos: (  0.028817  0.013651  1.508218)  core sigma:         271.07
     Atom112  H   pos: (  0.092588  0.047219  1.524793)  core sigma:           0.00
     Atom113  H   pos: ( -0.019875  0.031349  1.564576)  core sigma:           0.00
     Atom114  O   pos: (  0.043531  0.352167  0.009334)  core sigma:         271.07
     Atom115  H   pos: (  0.027057  0.288862  0.044910)  core sigma:           0.00
     Atom116  H   pos: (  0.118933  0.359688  0.013983)  core sigma:           0.00
     Atom117  O   pos: (  0.612869  0.241016  0.013488)  core sigma:         271.07
     Atom118  H   pos: (  0.678680  0.218746  0.040598)  core sigma:           0.00
     Atom119  H   pos: (  0.560920  0.232696  0.072362)  core sigma:           0.00
     Atom120  O   pos: (  0.740662  0.089055  1.526139)  core sigma:         271.07
     Atom121  H   pos: (  0.799048  0.077120  1.573499)  core sigma:           0.00
     Atom122  H   pos: (  0.683953  0.051296  1.555776)  core sigma:           0.00
     Atom123  O   pos: (  0.240780  0.346121  0.014198)  core sigma:         271.07
     Atom124  H   pos: (  0.286532  0.369134  0.069440)  core sigma:           0.00
     Atom125  H   pos: (  0.298842  0.288454  1.649399)  core sigma:           0.00
     Atom126  O   pos: (  0.176629  0.102495  1.667235)  core sigma:         271.07
     Atom127  H   pos: (  0.214473  0.161029  1.694827)  core sigma:           0.00
     Atom128  H   pos: (  0.099625  0.148058  0.013721)  core sigma:           0.00
     Atom129  O   pos: (  0.758151  0.285102  1.457176)  core sigma:         271.07
     Atom130  H   pos: (  0.738308  0.354637  1.481631)  core sigma:           0.00
     Atom131  H   pos: (  0.721738  0.232109  1.494970)  core sigma:           0.00
     Atom132  O   pos: (  0.644950  0.098901  1.341066)  core sigma:         271.07
     Atom133  H   pos: (  0.685921  0.095263  1.403908)  core sigma:           0.00
     Atom134  H   pos: (  0.669809  0.038614  1.302901)  core sigma:           0.00
     Atom135  O   pos: (  0.549692  0.324552  1.583129)  core sigma:         271.07
     Atom136  H   pos: (  0.556629  0.396364  1.606119)  core sigma:           0.00
     Atom137  H   pos: (  0.588006  0.281916  1.632973)  core sigma:           0.00
     Atom138  O   pos: (  0.346718  0.175587  1.216763)  core sigma:         271.07
     Atom139  H   pos: (  0.347240  0.249837  1.216692)  core sigma:           0.00
     Atom140  H   pos: (  0.382293  0.154907  1.281296)  core sigma:           0.00
     Atom141  O   pos: (  0.258831  0.408237  1.127833)  core sigma:         271.07
     Atom142  H   pos: (  0.281769  0.364470  1.071123)  core sigma:           0.00
     Atom143  H   pos: (  0.315654  0.402795  1.177006)  core sigma:           0.00
     Atom144  O   pos: (  0.597650  0.200332  0.851727)  core sigma:         271.07
     Atom145  H   pos: (  0.605495  0.232899  0.777251)  core sigma:           0.00
     Atom146  H   pos: (  0.563749  0.250712  0.894844)  core sigma:           0.00
     Atom147  O   pos: (  0.246663  0.054904  1.470395)  core sigma:         271.07
     Atom148  H   pos: (  0.310277  0.031346  1.438222)  core sigma:           0.00
     Atom149  H   pos: (  0.260585  0.124401  1.491964)  core sigma:           0.00
     Atom150  O   pos: (  0.422731  0.394457  1.242799)  core sigma:         271.07
     Atom151  H   pos: (  0.482146  0.387909  1.195341)  core sigma:           0.00
     Atom152  H   pos: (  0.447139  0.361262  1.305433)  core sigma:           0.00
     Atom153  O   pos: (  0.532386  0.147851  1.114120)  core sigma:         271.07
     Atom154  H   pos: (  0.462217  0.151932  1.139581)  core sigma:           0.00
     Atom155  H   pos: (  0.551616  0.075743  1.119965)  core sigma:           0.00
     Atom156  O   pos: (  0.381658  0.211321  1.561336)  core sigma:         271.07
     Atom157  H   pos: (  0.384508  0.156948  1.616018)  core sigma:           0.00
     Atom158  H   pos: (  0.442146  0.256238  1.572183)  core sigma:           0.00
     Atom159  O   pos: (  0.582529  0.344121  1.122750)  core sigma:         271.07
     Atom160  H   pos: (  0.579733  0.268693  1.128357)  core sigma:           0.00
     Atom161  H   pos: (  0.560497  0.355181  1.051629)  core sigma:           0.00
     Atom162  O   pos: (  0.359019  0.298260  0.978914)  core sigma:         271.07
     Atom163  H   pos: (  0.423289  0.339041  0.961536)  core sigma:           0.00
     Atom164  H   pos: (  0.368759  0.229731  0.949409)  core sigma:           0.00
     Atom165  O   pos: (  0.841610  0.082182  1.102880)  core sigma:         271.07
     Atom166  H   pos: (  0.820425  0.034343  1.048916)  core sigma:           0.00
     Atom167  H   pos: (  0.834978  0.147689  1.069348)  core sigma:           0.00
     Atom168  O   pos: (  0.788696  0.151261  0.892071)  core sigma:         271.07
     Atom169  H   pos: (  0.800370  0.077886  0.896483)  core sigma:           0.00
     Atom170  H   pos: (  0.713223  0.158963  0.891607)  core sigma:           0.00
     Atom171  O   pos: (  0.219565  0.384530  0.863431)  core sigma:         271.07
     Atom172  H   pos: (  0.156516  0.383745  0.905581)  core sigma:           0.00
     Atom173  H   pos: (  0.274993  0.352977  0.905381)  core sigma:           0.00
     Atom174  O   pos: (  0.435053  0.100839  1.381624)  core sigma:         271.07
     Atom175  H   pos: (  0.508329  0.088026  1.369858)  core sigma:           0.00
     Atom176  H   pos: (  0.431630  0.142501  1.443712)  core sigma:           0.00
     Atom177  O   pos: (  0.544554  0.300429  1.377101)  core sigma:         271.07
     Atom178  H   pos: (  0.578498  0.237561  1.356565)  core sigma:           0.00
     Atom179  H   pos: (  0.555181  0.308244  1.451231)  core sigma:           0.00
     Atom180  O   pos: ( -0.199280  0.377170  1.692350)  core sigma:         271.07
     Atom181  H   pos: ( -0.181485  0.421248  0.064030)  core sigma:           0.00
     Atom182  H   pos: (  0.746499  0.321273  1.702961)  core sigma:           0.00
     Atom183  O   pos: (  0.175528  0.157090  0.854672)  core sigma:         271.07
     Atom184  H   pos: (  0.182526  0.230491  0.845874)  core sigma:           0.00
     Atom185  O   pos: ( -0.143444  0.370873  0.878146)  core sigma:         271.07
     Atom186  H   pos: (  0.187547 -0.031547  0.876482)  core sigma:           0.00
     Atom187  O   pos: (  0.520070  0.399914  0.936598)  core sigma:         271.07
     Atom188  H   pos: (  0.524917  0.404704  0.862224)  core sigma:           0.00

     Bare contribution in ppm:

     Atom  1  Ca  pos: (  0.117705  0.465639  0.507723)  bare sigma:         104.18
           108.9490         -3.2514          3.0985
            -2.9433        100.7873          3.6614
             2.3951          1.8589        102.8020

     Atom  2  Ca  pos: ( -0.129658  0.470776  0.328487)  bare sigma:         102.31
           103.6250         -3.8531         -7.1001
            -2.9908        103.7209         -1.3077
            -7.8696         -1.2629         99.5858

     Atom  3  Ca  pos: (  0.016831  0.221301  0.351214)  bare sigma:         101.78
           105.1237         -3.0955         -1.5005
            -3.5171        104.6409         -2.4503
            -1.9571         -3.4811         95.5844

     Atom  4  Ca  pos: (  0.253579  0.219997  0.522400)  bare sigma:         104.00
            94.6918          0.6711         -0.5930
             0.0788        123.3923          1.6347
            -0.9589          2.0626         93.9199

     Atom  5  Ca  pos: ( -0.197030  0.280715  0.742317)  bare sigma:         102.84
           105.0964         -1.9453          4.8803
            -0.4216        103.0337          6.9182
             4.3400          6.5390        100.3885

     Atom  6  Ca  pos: (  0.030442  0.087942  0.792428)  bare sigma:          97.56
            96.3928         -1.7099          6.2864
            -1.6472         95.2770         -1.8224
             6.1200         -1.9038        100.9968

     Atom  7  Ca  pos: (  0.030217  0.040164  1.143125)  bare sigma:         115.16
           111.8525         -4.0691         -3.8413
            -3.8960        117.0173          3.2128
            -3.9732          2.9003        116.6208

     Atom  8  Ca  pos: (  0.599784  0.440941  0.486096)  bare sigma:         101.56
           108.6845         -0.4349          1.6017
            -0.2464        102.1327          2.0905
             2.0305          1.8816         93.8667

     Atom  9  Ca  pos: (  0.374179  0.452053  0.331135)  bare sigma:         105.17
           103.6298         -1.6023          2.0988
            -2.1532        109.2394          2.8788
             1.7232          3.2286        102.6395

     Atom 10  Ca  pos: (  0.527195  0.220226  0.325795)  bare sigma:         103.43
           104.9337         -2.8089          6.8387
            -2.2679        100.7088          1.7855
             7.4894          1.4665        104.6330

     Atom 11  Ca  pos: (  0.764653  0.206052  0.467696)  bare sigma:         102.75
           110.9302         -1.7238          1.2627
            -1.5506        101.4354         -1.9680
             0.9303         -1.6860         95.8797

     Atom 12  Ca  pos: (  0.522730  0.054535  0.768107)  bare sigma:         106.37
           109.0381         -0.5462         -5.1656
             0.1184        103.7584         -4.4838
            -4.4926         -4.3605        106.3214

     Atom 13  Ca  pos: (  0.269666 -0.051499  1.627803)  bare sigma:         109.89
           108.2979         -0.1693          0.9583
             0.7717        113.3519          1.2643
             3.3260          2.7786        108.0276

     Atom 14  Si  pos: (  0.885932  0.114811  0.078328)  bare sigma:         -27.79
           -31.0712         -0.9655          1.2359
            -0.7733        -30.8885          0.9652
             0.4451          0.9626        -21.3969

     Atom 15  Si  pos: (  0.540414  0.240227  0.591397)  bare sigma:         -27.34
           -28.9196          4.6988         -0.0407
             4.7055        -25.0689         -1.4636
             0.0128         -1.1777        -28.0194

     Atom 16  Si  pos: (  0.761821  0.232122  0.234973)  bare sigma:         -27.37
           -25.7479          3.0814         -0.4522
             2.9212        -27.9911         -2.1277
            -0.2945         -1.5109        -28.3750

     Atom 17  Si  pos: (  0.389458  0.132284  0.124296)  bare sigma:         -27.45
           -29.6436          3.9560          2.3256
             3.6649        -28.5463          3.1423
             1.4933          2.1925        -24.1698

     Atom 18  Si  pos: ( -0.025070  0.226639  0.578085)  bare sigma:         -27.86
           -27.3032          4.6921         -1.6501
             4.1260        -32.3409         -0.1145
            -2.3624          0.5080        -23.9340

     Atom 19  Si  pos: (  0.261311  0.237286  0.284360)  bare sigma:         -27.61
           -25.9243          1.8088         -0.2185
             1.9047        -29.1075          0.7823
            -0.2244          1.3047        -27.8095

     Atom 20  Si  pos: ( -0.151671  0.438598  0.556923)  bare sigma:         -27.42
           -26.9566          4.3344         -2.2885
             4.6693        -31.9762         -0.3447
            -2.1562         -0.8287        -23.3356

     Atom 21  Si  pos: (  0.133226  0.439832  0.275702)  bare sigma:         -27.59
           -26.2125          2.5193         -0.0508
             2.4336        -28.4939         -0.1907
             0.1684         -0.0433        -28.0617

     Atom 22  Si  pos: (  0.378885  0.436892  0.581477)  bare sigma:         -27.52
           -27.4525          2.5385         -0.0049
             2.9658        -31.0241          3.5413
             0.4678          3.3338        -24.0922

     Atom 23  Si  pos: (  0.633542  0.438652  0.232679)  bare sigma:         -27.26
           -25.6794          3.5212         -3.2026
             3.5077        -26.6378         -0.8757
            -2.7939         -0.7257        -29.4614

     Atom 24  O   pos: (  0.199866  0.338745  0.244711)  bare sigma:          55.59
            54.2795         -9.4683         -1.5944
            -9.7332         61.1552         -0.4892
            -1.4824         -0.4418         51.3327

     Atom 25  O   pos: (  0.244228  0.047314  0.544808)  bare sigma:          36.06
            37.6873          0.8154         -4.1247
             2.8272         50.6203         -7.0626
            -3.5265         -4.8371         19.8602

     Atom 26  O   pos: (  0.503904  0.046740  0.362804)  bare sigma:          33.06
            31.9318         -0.4943         -3.2832
             2.1447         41.2354         -4.5410
            -5.4417         -6.9047         26.0216

     Atom 27  O   pos: ( -0.231796  0.429086  0.461849)  bare sigma:          24.57
            39.8499         -2.1979         -8.4068
            -4.2785         10.1508         -6.2863
           -11.7174         -6.2755         23.7098

     Atom 28  O   pos: (  0.035368  0.402154  0.340587)  bare sigma:          34.23
            40.5661         -0.9223          1.0341
            -1.0735         39.9938         -0.7304
             3.2124          1.0208         22.1197

     Atom 29  O   pos: (  0.385839  0.060251  1.700923)  bare sigma:          42.56
            42.9096         10.7024          3.9363
            10.3682         38.5547          5.4261
             2.2408          2.8651         46.2215

     Atom 30  O   pos: ( -0.003780  0.173010  0.103516)  bare sigma:          59.45
            61.9758          3.2084         -0.0606
             4.3701         57.8602         -3.2973
            -2.0720         -3.5165         58.5091

     Atom 31  H   pos: (  0.020862  0.133622  0.165596)  bare sigma:          11.60
             3.3360         -2.4776          6.2516
            -2.6386         10.0110        -14.3879
             6.3412        -13.8237         21.4559

     Atom 32  O   pos: ( -0.046446  0.201329  0.696085)  bare sigma:          26.92
            27.7006        -12.3770          2.4531
           -12.5116         30.2147        -11.6173
             1.4615         -8.8831         22.8537

     Atom 33  O   pos: (  0.283881  0.173129  0.180156)  bare sigma:          54.59
            53.2303         -4.4609         -5.9486
            -5.9561         53.2783          6.5159
            -5.3882          5.1311         57.2659

     Atom 34  O   pos: (  0.682315  0.024247  0.707628)  bare sigma:          37.34
            53.5980         -7.6559         -9.3891
            -6.6461         24.3287          4.4340
            -9.9253          4.4353         34.0934

     Atom 35  O   pos: (  0.879080  0.006338  0.141209)  bare sigma:          53.66
            52.5600          1.5407          3.1651
             0.3267         54.8787         -6.3604
             2.9339         -6.2298         53.5413

     Atom 36  O   pos: (  0.459361  0.337577  0.586904)  bare sigma:          50.57
            51.7194         -6.7558          1.7034
            -7.1016         54.3425          0.9509
             2.1540          0.7311         45.6604

     Atom 37  O   pos: (  0.691969  0.331456  0.204376)  bare sigma:          56.12
            54.5652        -10.1166          0.0089
            -9.7832         62.0358          1.1503
            -0.3780          1.6634         51.7645

     Atom 38  O   pos: (  0.732889  0.038227  0.506676)  bare sigma:          23.13
            11.7741         -0.8440          6.4388
             3.5574         27.6626          0.6174
             3.3582          2.2352         29.9673

     Atom 39  O   pos: (  0.019051  0.063476  0.267383)  bare sigma:          37.88
            33.4470          0.7810          5.1680
             1.8206         43.0026          0.8645
             7.4095          3.5762         37.2036

     Atom 40  O   pos: (  0.269280  0.390614  0.547447)  bare sigma:          30.07
            30.7934         -2.4152          6.4562
            -2.3041         39.3998          3.3962
             7.2727          3.4681         20.0277

     Atom 41  O   pos: (  0.550003  0.413175  0.318895)  bare sigma:          35.47
            38.2922         -0.9227         -1.4456
            -2.2545         28.7672          1.9585
            -1.8511          0.0643         39.3417

     Atom 42  O   pos: (  0.891529  0.052480  1.653826)  bare sigma:          52.92
            47.4828          0.1674          1.3169
            -1.2545         48.4925          2.1749
             1.9385          2.9520         62.7925

     Atom 43  O   pos: (  0.479437  0.212541  0.151402)  bare sigma:          42.90
            42.2715          4.8743          0.8902
             4.8755         39.8022          1.2066
             1.0763          1.8595         46.6263

     Atom 44  O   pos: (  0.626995  0.266960  0.678919)  bare sigma:          41.33
            36.6062          1.9896          6.8877
             1.6636         35.1832         -2.2159
             6.2299         -0.7017         52.1916

     Atom 45  O   pos: (  0.792125  0.187042  0.120480)  bare sigma:          53.89
            52.9953         -7.5484         -4.2957
            -7.9589         51.7641          6.1064
            -3.6975          5.2623         56.9246

     Atom 46  O   pos: (  0.475908  0.137562  0.611655)  bare sigma:          36.72
            24.4285          5.7278          6.5978
             7.4048         51.5437          0.0721
             8.0131          3.9463         34.1803

     Atom 47  O   pos: (  0.696825  0.153803  0.303062)  bare sigma:          34.49
            30.6296          1.6211          1.1842
             3.0957         43.8879         -2.9976
             0.3812         -0.1838         28.9515

     Atom 48  O   pos: (  0.599012  0.250337  0.481916)  bare sigma:          25.04
            29.1194         -4.1147          3.4556
            -6.2683         16.0371          6.8684
             3.9522          3.4751         29.9604

     Atom 49  O   pos: ( -0.138888  0.274112  0.289109)  bare sigma:          38.16
            48.1028         -0.9452          5.7112
            -3.1398         33.1245         -5.2200
             4.0496         -4.9655         33.2544

     Atom 50  O   pos: ( -0.063546  0.146884  0.490495)  bare sigma:          24.51
            16.2138          1.0985         -7.6313
             3.3007         31.3735         -5.8919
            -7.2007         -6.8430         25.9350

     Atom 51  O   pos: (  0.186328  0.174340  0.359852)  bare sigma:          25.00
            28.4898         -0.2742          1.9513
             0.7846         32.2368          2.2862
             4.3458          2.9144         14.2684

     Atom 52  O   pos: (  0.088241  0.267804  0.550752)  bare sigma:          36.20
            49.2689         -1.1841         -6.1685
            -2.8206         29.2903          2.6889
            -6.4282          3.0072         30.0347

     Atom 53  O   pos: (  0.359837  0.269895  0.350983)  bare sigma:          35.74
            47.9500         -1.8673         -3.2364
            -4.7407         37.6639         -1.0189
            -6.6195         -1.5079         21.6044

     Atom 54  O   pos: ( -0.200049  0.448047  0.669474)  bare sigma:          30.53
            23.8099         -6.4216        -12.9931
            -8.5102         34.4108          9.2479
           -10.0643          5.2076         33.3546

     Atom 55  O   pos: (  0.408815  0.021990  0.182179)  bare sigma:          51.84
            46.8172         -2.6016          5.2259
            -1.6796         53.4784         -6.3737
             4.6705         -5.5992         55.2256

     Atom 56  O   pos: ( -0.110663  0.317624  0.555391)  bare sigma:          44.63
            41.7941         -2.0322          0.9843
            -2.9167         48.0074         -0.2477
            -0.8475         -0.6219         44.0780

     Atom 57  O   pos: (  0.086442  0.415775  0.688605)  bare sigma:          68.83
            67.1384          3.0048          1.4167
             2.1859         70.4176          7.0234
            -0.0483          7.0323         68.9314

     Atom 58  H   pos: (  0.091819  0.346582  0.657848)  bare sigma:          13.54
             4.2684          0.9677         -0.6849
            -1.0898         23.5753         13.8600
            -1.9216         12.8391         12.7879

     Atom 59  H   pos: (  0.015762  0.425715  0.707656)  bare sigma:          19.25
            28.0516         -2.8792         -4.3103
            -1.2625         13.5182          2.2018
            -3.7875          2.6105         16.1939

     Atom 60  O   pos: (  0.275045  0.361081  1.437968)  bare sigma:          78.01
            76.7976         -5.0347          0.5788
            -5.1146         83.7267          1.1038
             0.3763          1.4362         73.4914

     Atom 61  H   pos: (  0.274440  0.420531  1.484434)  bare sigma:          15.82
             5.9339         -1.7711         -0.8684
            -2.7052         25.3385         12.7230
            -1.6258         14.2597         16.1825

     Atom 62  H   pos: (  0.308022  0.307220  1.477105)  bare sigma:          18.76
            14.6727         -9.9430          4.8481
           -10.0744         25.0452         -8.0730
             5.7404         -9.6395         16.5483

     Atom 63  O   pos: (  0.571404  0.457158  0.738365)  bare sigma:          63.94
            66.5587         -0.8939          0.6047
            -1.1000         61.3086          0.5193
             0.2791          1.7714         63.9505

     Atom 64  H   pos: (  0.587261  0.387716  0.712431)  bare sigma:          14.26
             6.5162         -6.9322         -1.0003
            -8.1468         28.4133          8.9519
            -1.6862          9.4171          7.8433

     Atom 65  H   pos: (  0.497210  0.472681  0.721097)  bare sigma:          11.66
            29.7278         -8.1602          8.6074
            -6.8598          1.9304          0.3165
             8.4870         -0.0115          3.3211

     Atom 66  O   pos: (  0.390056  0.393810  0.151287)  bare sigma:          67.28
            69.0727          1.3396          2.8556
             1.2479         70.1986         -0.0551
             1.7989         -0.4182         62.5834

     Atom 67  H   pos: (  0.446860  0.436061  0.127125)  bare sigma:          16.26
            25.5674         12.7221         -4.4448
            11.3846         15.9895         -3.2506
            -5.2619         -3.8142          7.2256

     Atom 68  H   pos: (  0.422909  0.323933  0.152093)  bare sigma:          12.76
             8.4457        -10.8527          0.0795
           -10.0642         29.6182         -0.2693
            -0.5164          0.0884          0.2288

     Atom 69  O   pos: (  0.190540  0.047633  1.260107)  bare sigma:          76.13
            77.6155          5.3636         -0.3076
             5.9982         69.5308         -2.4744
             0.4963         -1.6025         81.2427

     Atom 70  H   pos: (  0.235529  0.105093  1.241794)  bare sigma:          15.80
            19.2982         14.3239         -4.3767
            14.9883         17.7094         -6.4979
            -3.0234         -4.9653         10.3801

     Atom 71  H   pos: (  0.185462  0.051905  1.334062)  bare sigma:          18.35
            11.9667          2.0103          1.1190
             2.1673          7.5921          0.6704
             0.3602         -1.0321         35.4980

     Atom 72  O   pos: ( -0.069139  0.246471  1.536621)  bare sigma:          71.23
            72.5056          2.3220          4.2072
             2.6595         73.7586         -3.2767
             4.3156         -3.1682         67.4250

     Atom 73  H   pos: ( -0.132938  0.255583  1.496189)  bare sigma:          13.28
            26.3500         -5.0889         14.9408
            -4.3992          3.9808         -3.4623
            14.7333         -4.2624          9.5125

     Atom 74  H   pos: ( -0.078484  0.184793  1.577579)  bare sigma:          17.08
             9.2404          3.3216         -0.4215
             1.6734         27.2789        -11.9862
             0.3132        -11.3873         14.7200

     Atom 75  O   pos: (  0.793696  0.236419  1.259434)  bare sigma:          73.80
            70.4325          3.7604         -7.7110
             3.8025         72.7885          2.8335
            -6.7661          1.5832         78.1770

     Atom 76  H   pos: (  0.780426  0.266898  1.326877)  bare sigma:          15.03
             5.3626         -1.4576         -6.1570
            -0.9414          8.6503          8.7193
            -4.7334          9.4671         31.0814

     Atom 77  H   pos: (  0.747985  0.177855  1.258496)  bare sigma:          17.67
            17.7786         11.2026         -3.1353
            10.4004         22.6476          0.4269
            -3.6805         -0.9903         12.5790

     Atom 78  O   pos: (  0.965354 -0.010320  1.315414)  bare sigma:          73.82
            68.0031          6.3819         -0.9664
             6.2994         71.1473         -3.9988
            -1.5068         -4.2929         82.3003

     Atom 79  H   pos: (  0.619935  0.399223  1.317188)  bare sigma:          16.02
            14.7694         12.9356         -2.5397
            12.8658         21.7122         -6.0535
            -3.5870         -7.2777         11.5798

     Atom 80  H   pos: ( -0.011558  0.021911  1.371612)  bare sigma:          16.82
             9.1641          3.3676          6.5738
             2.9811         10.1478          4.5757
             8.1514          6.1087         31.1333

     Atom 81  O   pos: (  0.157069  0.137493  1.053011)  bare sigma:          73.98
            71.5030          4.7910         -2.1779
             4.8972         66.7855         -3.9739
            -2.2746         -3.9234         83.6379

     Atom 82  H   pos: (  0.163648  0.146716  0.976183)  bare sigma:          11.48
            -0.2362          1.9276         -3.2334
             1.9178         -0.8718         -4.0839
            -1.2466         -4.0904         35.5383

     Atom 83  H   pos: (  0.224108  0.150275  1.080862)  bare sigma:          20.41
            27.0168          3.8879          7.7952
             4.1485         13.6702          0.6923
             6.3755          0.3324         20.5560

     Atom 84  O   pos: ( -0.093257  0.419561  0.156014)  bare sigma:          63.40
            62.7061          3.9289         -2.7990
             5.4305         60.8256         -2.1675
            -4.4716         -2.0432         66.6559

     Atom 85  H   pos: (  0.281321 -0.038046  0.152126)  bare sigma:          15.10
            27.2935          6.3604         -5.3559
             5.1235          9.0235         -0.4282
            -5.2662         -0.4985          8.9828

     Atom 86  H   pos: ( -0.094078  0.350838  0.187409)  bare sigma:          14.98
             7.9793          3.4781         -3.3310
             4.5360         23.9811        -12.1595
            -3.4044        -10.8352         12.9831

     Atom 87  O   pos: (  0.058622  0.385235  1.166932)  bare sigma:          75.13
            81.2319         -1.0418         -3.4333
             1.4185         71.2298          1.8191
            -2.6159          2.8304         72.9364

     Atom 88  H   pos: (  0.320559 -0.035550  1.222882)  bare sigma:          17.35
            19.8276         -7.9344         -6.0007
            -8.6946         17.8512          7.4912
            -6.8016          7.6783         14.3721

     Atom 89  H   pos: (  0.132208  0.399813  1.172852)  bare sigma:          14.70
            33.8094          2.6197         -3.0729
             4.2238          4.8991          0.8066
            -1.3671          0.9902          5.3808

     Atom 90  O   pos: ( -0.004362  0.197222  1.219912)  bare sigma:          72.68
            71.6300         -2.2094         -2.6917
            -0.6575         81.2775          1.2231
            -2.2343          2.3315         65.1274

     Atom 91  H   pos: ( -0.076484  0.208613  1.237599)  bare sigma:          15.22
            31.8249         -3.6812         -6.1638
            -5.4559          7.3531          1.1343
            -5.8632          0.6869          6.4816

     Atom 92  H   pos: (  0.022362  0.264398  1.199003)  bare sigma:          14.36
             8.1239          9.0751         -3.1541
            10.8812         30.1384         -7.3638
            -3.2728         -6.9220          4.8267

     Atom 93  O   pos: (  0.073695  0.365143  1.466601)  bare sigma:          73.30
            83.6027          4.1500         -6.5380
             3.0508         68.7808         -0.2870
           -10.1705         -0.6677         67.5199

     Atom 94  H   pos: (  0.043397  0.297151  1.466967)  bare sigma:          17.10
            17.5024         10.1579         -3.9557
            11.3246         24.1849         -1.6290
            -3.8192         -1.4251          9.6145

     Atom 95  H   pos: (  0.147172  0.356545  1.449337)  bare sigma:          13.68
            35.4039          0.3088         -5.4463
            -1.5249          2.7722          0.4996
            -6.5865          0.1727          2.8565

     Atom 96  O   pos: (  0.046488  0.403198  0.965418)  bare sigma:          72.40
            75.5662          2.5730          2.6703
             2.4776         64.4156         -3.2616
             3.2176         -2.3382         77.2193

     Atom 97  H   pos: (  0.044683  0.398365  1.041175)  bare sigma:          12.95
             3.1577          0.3547          1.1910
             0.5414          0.1706         -2.5580
             2.9888         -1.7995         35.5165

     Atom 98  H   pos: ( -0.017781  0.373621  0.939803)  bare sigma:          15.70
            28.4377          6.4765         10.0746
             7.4231          6.7132          2.7785
             9.2679          1.7558         11.9457

     Atom 99  O   pos: ( -0.169637  0.364463  1.090640)  bare sigma:          73.56
            66.5230         -2.7397         -3.1481
            -2.3244         75.1231         -2.6653
            -2.7054         -2.9763         79.0196

     Atom100  H   pos: ( -0.160117  0.341362  1.020394)  bare sigma:          16.68
             7.7946         -0.6120         -3.4275
            -1.2427          9.1639          3.4905
            -4.0048          0.6897         33.0676

     Atom101  H   pos: ( -0.185788  0.308952  1.138693)  bare sigma:          14.71
             4.8156          2.6773         -4.8529
             2.6327         17.3409        -15.5649
            -4.3771        -13.5216         21.9612

     Atom102  O   pos: (  0.552871  0.044939  1.590697)  bare sigma:          68.82
            75.4313          4.4366         -7.7574
             5.8128         66.8026          6.7581
            -5.8195          8.0458         64.2288

     Atom103  H   pos: (  0.582927  0.101605  1.631361)  bare sigma:          14.47
            10.4698          9.5316          4.7512
            10.1341         19.9320         13.5877
             5.2868         14.0787         13.0003

     Atom104  H   pos: (  0.490269  0.030166  1.631036)  bare sigma:          14.06
            25.4893          2.4328        -13.9010
             2.4173          5.0222         -0.1529
           -15.0643         -0.1237         11.6547

     Atom105  O   pos: (  0.368386  0.110686  0.872053)  bare sigma:          69.80
            75.9256         -5.5523         -0.3226
            -4.7782         69.9825         -1.0319
            -0.9687         -0.7539         63.4871

     Atom106  H   pos: (  0.362727  0.053956  0.921601)  bare sigma:          15.55
             7.1784          0.6428         -1.8587
             0.2479         24.0063        -13.2127
            -0.9953        -13.7875         15.4673

     Atom107  H   pos: (  0.293552  0.127545  0.856433)  bare sigma:          11.37
            32.6896        -10.1499          5.0179
            -7.7502          1.9072         -1.0406
             4.3122         -1.1377         -0.4879

     Atom108  O   pos: (  0.005517  0.010743  0.955566)  bare sigma:          59.84
            65.4680         -0.3109         -2.2481
            -0.8448         53.0846          0.5772
            -4.6845         -0.7360         60.9804

     Atom109  H   pos: (  0.936555 -0.029890  0.962927)  bare sigma:          11.40
            30.3179         11.5057          1.3610
            12.7255          2.5976          1.0722
             0.5027          0.4974          1.2732

     Atom110  H   pos: ( -0.242964  0.426658  0.924740)  bare sigma:          11.90
            21.1538        -13.7630         -6.7608
           -16.0122         10.1119          4.8368
            -7.0744          3.9097          4.4263

     Atom111  O   pos: (  0.028817  0.013651  1.508218)  bare sigma:          72.26
            75.2231          0.4907         -4.0488
            -0.6024         68.3473          5.1124
            -5.0167          4.8135         73.2059

     Atom112  H   pos: (  0.092588  0.047219  1.524793)  bare sigma:          18.63
            28.8355          7.2467          2.1519
             7.5341         13.1565          2.5983
             2.7743          2.6774         13.8944

     Atom113  H   pos: ( -0.019875  0.031349  1.564576)  bare sigma:          12.44
            17.3447         -4.6244        -15.8570
            -5.4519          2.5757          6.3409
           -17.3928          6.1414         17.4022

     Atom114  O   pos: (  0.043531  0.352167  0.009334)  bare sigma:          66.07
            67.5519         -5.7688          1.2272
            -4.8181         68.1727         -3.6226
            -0.5846         -3.8402         62.4770

     Atom115  H   pos: (  0.027057  0.288862  0.044910)  bare sigma:          16.15
             9.6310          4.3994         -3.2695
             5.4037         28.2979        -10.4030
            -4.2728        -10.6102         10.5239

     Atom116  H   pos: (  0.118933  0.359688  0.013983)  bare sigma:          12.45
            33.9860          1.1798          0.2076
            -0.2492          3.7109         -0.4750
             0.9892         -0.2214         -0.3374

     Atom117  O   pos: (  0.612869  0.241016  0.013488)  bare sigma:          66.79
            69.3702          1.8987         -1.5486
             1.0770         61.5698         -0.1742
            -1.9148         -0.3381         69.4266

     Atom118  H   pos: (  0.678680  0.218746  0.040598)  bare sigma:          16.61
            27.8183         -5.7607          8.5329
            -5.9879          9.0786         -1.8285
             9.1800         -1.7112         12.9380

     Atom119  H   pos: (  0.560920  0.232696  0.072362)  bare sigma:           9.72
            16.5882          4.0687        -17.1456
             4.5442         -3.2570         -2.8671
           -18.6586         -2.7607         15.8282

     Atom120  O   pos: (  0.740662  0.089055  1.526139)  bare sigma:          74.61
            82.4250          0.9166          6.6549
             3.0833         68.6312         -3.7976
             6.1179         -3.1833         72.7747

     Atom121  H   pos: (  0.799048  0.077120  1.573499)  bare sigma:          13.74
            23.6192         -3.4643         16.3326
            -4.2285          3.4401         -4.1042
            17.8203         -3.5553         14.1612

     Atom122  H   pos: (  0.683953  0.051296  1.555776)  bare sigma:          18.08
            29.8510          7.3991         -6.7008
             8.9217         12.6293         -3.1572
            -7.3423         -2.6341         11.7702

     Atom123  O   pos: (  0.240780  0.346121  0.014198)  bare sigma:          71.33
            75.3944          0.4477         -0.9589
             0.7460         65.6135          3.3841
            -0.5603          3.8319         72.9939

     Atom124  H   pos: (  0.286532  0.369134  0.069440)  bare sigma:          14.43
            17.4178          4.4003         13.6326
             4.1153          5.8074          6.1411
            11.9081          5.6941         20.0609

     Atom125  H   pos: (  0.298842  0.288454  1.649399)  bare sigma:          17.45
            17.0261         -4.1781        -11.7735
            -3.6510         10.7091          3.7069
           -10.8717          4.4596         24.6249

     Atom126  O   pos: (  0.176629  0.102495  1.667235)  bare sigma:          70.52
            73.0942          0.5613         -4.9971
             0.7943         73.8098          4.0929
            -2.5214          3.6875         64.6420

     Atom127  H   pos: (  0.214473  0.161029  1.694827)  bare sigma:          16.12
            15.4477          8.8384          1.8249
            10.0019         25.2721          5.7629
             3.2937          7.0756          7.6338

     Atom128  H   pos: (  0.099625  0.148058  0.013721)  bare sigma:          16.32
            25.7191          1.5520        -12.8018
             0.4944          9.6336          0.8930
           -12.9403          0.3924         13.6182

     Atom129  O   pos: (  0.758151  0.285102  1.457176)  bare sigma:          69.02
            66.6824         -2.8033          0.5631
            -1.7965         76.1869         -0.7312
             1.3779          0.4390         64.1950

     Atom130  H   pos: (  0.738308  0.354637  1.481631)  bare sigma:          12.34
             1.7845         -6.0848         -1.0161
            -4.8787         31.3036          7.0274
            -0.6472          8.3735          3.9245

     Atom131  H   pos: (  0.721738  0.232109  1.494970)  bare sigma:          17.37
            12.3288          5.7633         -3.2210
             4.6622         25.8968         -6.8331
            -2.9983         -7.4875         13.8862

     Atom132  O   pos: (  0.644950  0.098901  1.341066)  bare sigma:          74.08
            71.1977         -1.5883          1.5880
            -1.7792         73.6347          4.4593
            -0.2430          4.7945         77.4212

     Atom133  H   pos: (  0.685921  0.095263  1.403908)  bare sigma:          16.39
            11.9645         -0.3896         12.7604
            -0.4835          7.7634         -0.3514
            11.4281          0.1807         29.4437

     Atom134  H   pos: (  0.669809  0.038614  1.302901)  bare sigma:          14.85
             7.4140         -9.3223         -4.6019
            -8.5006         24.0664         12.5803
            -4.0117         12.0871         13.0780

     Atom135  O   pos: (  0.549692  0.324552  1.583129)  bare sigma:          71.52
            67.0278          2.0281          3.4570
             2.1537         77.9887         -0.1832
             3.8084         -1.5179         69.5499

     Atom136  H   pos: (  0.556629  0.396364  1.606119)  bare sigma:          14.41
             3.9480          4.2012          1.8244
             3.5605         32.9895          7.2387
             1.8741          8.5534          6.2947

     Atom137  H   pos: (  0.588006  0.281916  1.632973)  bare sigma:          13.66
             8.3689         -8.3617          9.6886
            -7.5790         17.0093        -12.0844
             9.5792        -12.8227         15.6123

     Atom138  O   pos: (  0.346718  0.175587  1.216763)  bare sigma:          73.90
            72.4112          2.1789          3.2045
             1.5897         75.3021         -5.2550
             3.7804         -7.2743         73.9937

     Atom139  H   pos: (  0.347240  0.249837  1.216692)  bare sigma:          18.39
            10.4911          1.5432          1.4943
             1.0722         32.6800         -2.4870
             1.7892         -1.1859         12.0003

     Atom140  H   pos: (  0.382293  0.154907  1.281296)  bare sigma:          13.18
             8.0145         -4.2254         12.8247
            -3.4163          6.3193         -9.3869
            13.3200        -10.4665         25.2005

     Atom141  O   pos: (  0.258831  0.408237  1.127833)  bare sigma:          74.90
            78.5945         -2.8352          4.5814
            -4.3029         70.5971          4.8349
             3.2465          4.0375         75.5191

     Atom142  H   pos: (  0.281769  0.364470  1.071123)  bare sigma:          15.82
            10.6388         -6.3825         -6.5553
            -6.3074         13.2364         12.6421
            -5.2179         11.4953         23.5733

     Atom143  H   pos: (  0.315654  0.402795  1.177006)  bare sigma:          14.44
            22.7505         -2.3122         16.9450
            -3.2453          3.5963         -0.0255
            16.4938          0.6669         16.9815

     Atom144  O   pos: (  0.597650  0.200332  0.851727)  bare sigma:          62.66
            57.9201          1.9555          1.0386
             1.1529         60.5044         -5.1228
            -0.5880         -3.6049         69.5654

     Atom145  H   pos: (  0.605495  0.232899  0.777251)  bare sigma:           7.24
            -7.9753          1.6324         -4.9543
             2.2313         -1.1383        -14.0042
            -5.4962        -13.0857         30.8406

     Atom146  H   pos: (  0.563749  0.250712  0.894844)  bare sigma:          17.24
            12.5607         -6.0323         -6.4263
            -6.3025         20.8761          9.1091
            -6.0346          8.1755         18.2751

     Atom147  O   pos: (  0.246663  0.054904  1.470395)  bare sigma:          71.20
            71.7617          1.2147         -2.8893
             1.7214         70.1468          0.9983
            -5.3128          0.4597         71.7043

     Atom148  H   pos: (  0.310277  0.031346  1.438222)  bare sigma:          15.74
            22.9104         -5.4096         -7.5307
            -3.8033         12.0062          0.9690
            -7.6107          1.6634         12.2979

     Atom149  H   pos: (  0.260585  0.124401  1.491964)  bare sigma:          19.07
            14.8672          4.8989          0.8725
             3.6724         27.1370          6.8657
             0.0432          5.5164         15.2201

     Atom150  O   pos: (  0.422731  0.394457  1.242799)  bare sigma:          68.89
            72.4042         -6.2482         -0.3588
            -6.3093         63.3499         -0.0185
            -0.0224         -1.2434         70.9043

     Atom151  H   pos: (  0.482146  0.387909  1.195341)  bare sigma:          13.18
            20.5265         -3.6824        -15.0166
            -3.8771          2.9247          2.3021
           -13.5556          1.9596         16.0914

     Atom152  H   pos: (  0.447139  0.361262  1.305433)  bare sigma:          15.24
            12.2600         -6.1331          8.5111
            -5.8540         10.4489         -9.8294
             7.7300         -9.4091         23.0195

     Atom153  O   pos: (  0.532386  0.147851  1.114120)  bare sigma:          79.50
            79.9911         -3.2481         -3.8404
            -4.0631         87.9674         -0.6558
            -3.3395          0.1995         70.5538

     Atom154  H   pos: (  0.462217  0.151932  1.139581)  bare sigma:          17.20
            29.5023         -4.2028        -10.0823
            -2.4666          9.7259          0.6757
            -9.5817          1.4495         12.3633

     Atom155  H   pos: (  0.551616  0.075743  1.119965)  bare sigma:          16.16
             8.1749         -6.5709          0.1466
            -8.5624         33.9348         -1.8973
             0.8325         -2.3855          6.3601

     Atom156  O   pos: (  0.381658  0.211321  1.561336)  bare sigma:          67.95
            65.7271          1.8063         -1.2434
             2.5267         71.1447         -2.8797
            -1.1632         -3.6714         66.9904

     Atom157  H   pos: (  0.384508  0.156948  1.616018)  bare sigma:          12.85
             3.2018         -0.0638          0.0810
             0.3802         18.7961        -15.3032
            -0.5608        -16.0212         16.5382

     Atom158  H   pos: (  0.442146  0.256238  1.572183)  bare sigma:          13.85
            23.7392         15.1426          2.0701
            15.5121         13.9353          0.8622
             2.5805          1.2299          3.8875

     Atom159  O   pos: (  0.582529  0.344121  1.122750)  bare sigma:          74.36
            68.2630         -0.8517          0.0007
             0.1120         78.1516         -2.8709
             0.8616         -5.4782         76.6729

     Atom160  H   pos: (  0.579733  0.268693  1.128357)  bare sigma:          14.79
             4.0912          3.8982          0.5056
             4.6403         33.8891         -3.0819
             0.9886         -1.8025          6.3801

     Atom161  H   pos: (  0.560497  0.355181  1.051629)  bare sigma:          15.81
             6.2795         -0.9767          7.7074
            -0.5770          8.4949         -6.4039
             8.1387         -8.0414         32.6685

     Atom162  O   pos: (  0.359019  0.298260  0.978914)  bare sigma:          69.19
            74.1712          3.8303         -1.5358
             4.0929         70.2697          1.4467
             0.4811          2.0063         63.1402

     Atom163  H   pos: (  0.423289  0.339041  0.961536)  bare sigma:          10.47
            24.2448         18.0166         -6.8658
            17.1436          8.0180         -3.7950
            -6.3749         -4.0953         -0.8662

     Atom164  H   pos: (  0.368759  0.229731  0.949409)  bare sigma:          15.89
             8.0564         -1.1405         -0.6786
             0.2894         28.9258         10.4064
             0.0269         10.8247         10.6970

     Atom165  O   pos: (  0.841610  0.082182  1.102880)  bare sigma:          76.18
            65.5450          0.5625          4.2112
             0.5781         84.6873          2.8678
             4.6475          5.2455         78.3017

     Atom166  H   pos: (  0.820425  0.034343  1.048916)  bare sigma:          16.79
             6.5947          3.1555          4.0668
             2.0285         21.6986         10.8721
             4.2203         13.0704         22.0895

     Atom167  H   pos: (  0.834978  0.147689  1.069348)  bare sigma:          20.71
            11.7724         -2.2139          1.9909
            -1.9517         30.1606         -3.6337
             1.9487         -5.4479         20.2059

     Atom168  O   pos: (  0.788696  0.151261  0.892071)  bare sigma:          73.10
            69.8851         -6.5100          2.5126
            -6.4769         77.6825         -4.2394
             3.6066         -7.2643         71.7309

     Atom169  H   pos: (  0.800370  0.077886  0.896483)  bare sigma:          18.27
            10.3983         -5.4695          0.9675
            -7.5300         31.9751         -2.6863
             1.4265         -3.0429         12.4244

     Atom170  H   pos: (  0.713223  0.158963  0.891607)  bare sigma:          14.18
            31.9399         -8.2887          4.1297
            -6.8029          6.4893         -1.7952
             4.2321         -1.7323          4.0975

     Atom171  O   pos: (  0.219565  0.384530  0.863431)  bare sigma:          67.71
            66.5253         -3.5610          1.8422
            -5.1476         67.8290         -9.0889
             3.1762         -8.5011         68.7819

     Atom172  H   pos: (  0.156516  0.383745  0.905581)  bare sigma:          13.57
            26.0946         -3.0684        -12.8206
            -2.4825          3.1383         -0.6073
           -13.6445         -0.2963         11.4748

     Atom173  H   pos: (  0.274993  0.352977  0.905381)  bare sigma:          12.52
            19.7795        -10.4673         12.9287
           -11.4669          6.6278         -8.3786
            14.9716         -8.9322         11.1456

     Atom174  O   pos: (  0.435053  0.100839  1.381624)  bare sigma:          72.22
            75.3161         -1.2285         -2.5441
            -0.5950         66.7241          0.5918
            -3.3875          1.8156         74.6091

     Atom175  H   pos: (  0.508329  0.088026  1.369858)  bare sigma:          15.41
            31.7816         -4.2866         -5.8881
            -3.1523          6.4014          0.5767
            -4.6561          0.5875          8.0410

     Atom176  H   pos: (  0.431630  0.142501  1.443712)  bare sigma:          16.98
            10.4128         -0.7697         -3.4332
            -1.3182         14.3082         10.8828
            -4.4719         10.8001         26.2337

     Atom177  O   pos: (  0.544554  0.300429  1.377101)  bare sigma:          73.62
            70.2287         -0.8687          3.6839
            -0.9708         72.7598         -0.6355
             0.6338          1.0840         77.8711

     Atom178  H   pos: (  0.578498  0.237561  1.356565)  bare sigma:          18.20
            14.6680         -7.8859         -2.5268
            -7.4500         26.6887          5.1786
            -1.9953          4.6307         13.2431

     Atom179  H   pos: (  0.555181  0.308244  1.451231)  bare sigma:          15.08
             5.7556          0.7012          2.7709
             0.2986          4.9861          3.3951
             1.2170          5.1004         34.4994

     Atom180  O   pos: ( -0.199280  0.377170  1.692350)  bare sigma:          74.54
            78.8371          5.9187          3.1868
             2.9723         68.4367         -1.2669
             3.3125         -1.1416         76.3333

     Atom181  H   pos: ( -0.181485  0.421248  0.064030)  bare sigma:          14.41
            14.6340          0.5198         12.6092
             0.0550          3.5882         -2.7955
            14.2191         -1.6069         25.0206

     Atom182  H   pos: (  0.746499  0.321273  1.702961)  bare sigma:          19.64
            24.3160          9.7368          1.5365
            10.3841         20.9604          0.0081
             0.3962         -0.8661         13.6503

     Atom183  O   pos: (  0.175528  0.157090  0.854672)  bare sigma:          55.76
            70.8062         12.4162          6.4207
             6.6530         40.3398          4.1837
             8.7444          7.2973         56.1247

     Atom184  H   pos: (  0.182526  0.230491  0.845874)  bare sigma:          19.09
            12.9541          3.7682          1.0934
             2.9496         31.9629         -1.1798
             1.3612         -0.9933         12.3465

     Atom185  O   pos: ( -0.143444  0.370873  0.878146)  bare sigma:          46.44
            53.7685         -4.0931          5.8738
            -4.5173         31.6995         12.6009
             9.9426         21.6644         53.8496

     Atom186  H   pos: (  0.187547 -0.031547  0.876482)  bare sigma:          21.37
            19.9021          4.1429         -0.3202
             4.1871         25.6428         -1.1109
             0.3895         -0.4663         18.5578

     Atom187  O   pos: (  0.520070  0.399914  0.936598)  bare sigma:          55.84
            59.0908          8.2123         -1.6717
             7.5148         56.6550         -1.4536
            -1.4577         -2.7405         51.7886

     Atom188  H   pos: (  0.524917  0.404704  0.862224)  bare sigma:          17.67
             8.9218          0.8193         -3.3861
             0.5826         10.6963         -3.8395
            -3.0478         -4.2571         33.4003

     Diamagnetic contribution in ppm:

     Atom  1  Ca  pos: (  0.117705  0.465639  0.507723)  dia sigma:          -4.22
            -4.2360          0.0038         -0.0078
             0.0038         -4.2012         -0.0093
            -0.0078         -0.0093         -4.2144

     Atom  2  Ca  pos: ( -0.129658  0.470776  0.328487)  dia sigma:          -4.21
            -4.2170          0.0103          0.0157
             0.0103         -4.2097          0.0012
             0.0157          0.0012         -4.2095

     Atom  3  Ca  pos: (  0.016831  0.221301  0.351214)  dia sigma:          -4.21
            -4.2290          0.0056         -0.0030
             0.0056         -4.2210          0.0057
            -0.0030          0.0057         -4.1847

     Atom  4  Ca  pos: (  0.253579  0.219997  0.522400)  dia sigma:          -4.21
            -4.1877         -0.0088          0.0009
            -0.0088         -4.2570         -0.0103
             0.0009         -0.0103         -4.1794

     Atom  5  Ca  pos: ( -0.197030  0.280715  0.742317)  dia sigma:          -4.22
            -4.2090          0.0078         -0.0151
             0.0078         -4.2248         -0.0081
            -0.0151         -0.0081         -4.2152

     Atom  6  Ca  pos: (  0.030442  0.087942  0.792428)  dia sigma:          -4.22
            -4.2223         -0.0024         -0.0199
            -0.0024         -4.2107          0.0014
            -0.0199          0.0014         -4.2258

     Atom  7  Ca  pos: (  0.030217  0.040164  1.143125)  dia sigma:          -4.27
            -4.2577          0.0106          0.0135
             0.0106         -4.2738         -0.0110
             0.0135         -0.0110         -4.2712

     Atom  8  Ca  pos: (  0.599784  0.440941  0.486096)  dia sigma:          -4.20
            -4.2316          0.0047          0.0010
             0.0047         -4.2146         -0.0041
             0.0010         -0.0041         -4.1545

     Atom  9  Ca  pos: (  0.374179  0.452053  0.331135)  dia sigma:          -4.23
            -4.2225          0.0056         -0.0042
             0.0056         -4.2341         -0.0096
            -0.0042         -0.0096         -4.2186

     Atom 10  Ca  pos: (  0.527195  0.220226  0.325795)  dia sigma:          -4.23
            -4.2311          0.0124         -0.0176
             0.0124         -4.2172         -0.0049
            -0.0176         -0.0049         -4.2306

     Atom 11  Ca  pos: (  0.764653  0.206052  0.467696)  dia sigma:          -4.20
            -4.2307          0.0011         -0.0107
             0.0011         -4.1966          0.0016
            -0.0107          0.0016         -4.1598

     Atom 12  Ca  pos: (  0.522730  0.054535  0.768107)  dia sigma:          -4.24
            -4.2579          0.0016          0.0101
             0.0016         -4.2359          0.0131
             0.0101          0.0131         -4.2394

     Atom 13  Ca  pos: (  0.269666 -0.051499  1.627803)  dia sigma:          -4.24
            -4.2368          0.0069         -0.0063
             0.0069         -4.2629         -0.0087
            -0.0063         -0.0087         -4.2233

     Atom 14  Si  pos: (  0.885932  0.114811  0.078328)  dia sigma:           1.92
             1.9398          0.0025         -0.0104
             0.0025          1.9516         -0.0054
            -0.0104         -0.0054          1.8653

     Atom 15  Si  pos: (  0.540414  0.240227  0.591397)  dia sigma:           1.91
             1.9170         -0.0478          0.0078
            -0.0478          1.9122          0.0138
             0.0078          0.0138          1.9074

     Atom 16  Si  pos: (  0.761821  0.232122  0.234973)  dia sigma:           1.94
             1.9260         -0.0353         -0.0010
            -0.0353          1.9488          0.0158
            -0.0010          0.0158          1.9418

     Atom 17  Si  pos: (  0.389458  0.132284  0.124296)  dia sigma:           1.92
             1.9353         -0.0333         -0.0143
            -0.0333          1.9386         -0.0212
            -0.0143         -0.0212          1.8891

     Atom 18  Si  pos: ( -0.025070  0.226639  0.578085)  dia sigma:           1.97
             1.9659         -0.0362          0.0158
            -0.0362          2.0121         -0.0079
             0.0158         -0.0079          1.9217

     Atom 19  Si  pos: (  0.261311  0.237286  0.284360)  dia sigma:           1.95
             1.9414         -0.0201         -0.0016
            -0.0201          1.9747         -0.0041
            -0.0016         -0.0041          1.9442

     Atom 20  Si  pos: ( -0.151671  0.438598  0.556923)  dia sigma:           1.93
             1.9341         -0.0401          0.0116
            -0.0401          1.9802          0.0012
             0.0116          0.0012          1.8901

     Atom 21  Si  pos: (  0.133226  0.439832  0.275702)  dia sigma:           1.96
             1.9531         -0.0309          0.0040
            -0.0309          1.9681         -0.0017
             0.0040         -0.0017          1.9570

     Atom 22  Si  pos: (  0.378885  0.436892  0.581477)  dia sigma:           1.91
             1.9184         -0.0399         -0.0014
            -0.0399          1.9449         -0.0260
            -0.0014         -0.0260          1.8763

     Atom 23  Si  pos: (  0.633542  0.438652  0.232679)  dia sigma:           1.91
             1.8988         -0.0388          0.0290
            -0.0388          1.9122          0.0072
             0.0290          0.0072          1.9292

     Atom 24  O   pos: (  0.199866  0.338745  0.244711)  dia sigma:          18.46
            18.4413         -0.2872          0.0474
            -0.2872         18.7174         -0.0053
             0.0474         -0.0053         18.2141

     Atom 25  O   pos: (  0.244228  0.047314  0.544808)  dia sigma:          17.72
            17.8322          0.1672         -0.0964
             0.1672         17.7322         -0.0492
            -0.0964         -0.0492         17.6101

     Atom 26  O   pos: (  0.503904  0.046740  0.362804)  dia sigma:          17.75
            17.7205          0.0683          0.0884
             0.0683         17.7598          0.1172
             0.0884          0.1172         17.7568

     Atom 27  O   pos: ( -0.231796  0.429086  0.461849)  dia sigma:          17.81
            17.7911          0.0803          0.1541
             0.0803         17.6925          0.0946
             0.1541          0.0946         17.9438

     Atom 28  O   pos: (  0.035368  0.402154  0.340587)  dia sigma:          17.77
            17.8133          0.0659         -0.1358
             0.0659         17.7078         -0.0836
            -0.1358         -0.0836         17.7806

     Atom 29  O   pos: (  0.385839  0.060251  1.700923)  dia sigma:          17.78
            17.6167          0.0153          0.0374
             0.0153         17.6750          0.0522
             0.0374          0.0522         18.0497

     Atom 30  O   pos: ( -0.003780  0.173010  0.103516)  dia sigma:          18.09
            18.1473          0.0488          0.3595
             0.0488         17.8985         -0.2678
             0.3595         -0.2678         18.2195

     Atom 31  H   pos: (  0.020862  0.133622  0.165596)  dia sigma:           0.90
             0.9029         -0.0000         -0.0000
            -0.0000          0.9029         -0.0000
            -0.0000         -0.0000          0.9029

     Atom 32  O   pos: ( -0.046446  0.201329  0.696085)  dia sigma:          17.82
            17.7488          0.0035         -0.1124
             0.0035         17.6759          0.0212
            -0.1124          0.0212         18.0304

     Atom 33  O   pos: (  0.283881  0.173129  0.180156)  dia sigma:          18.31
            18.3224         -0.1211         -0.2228
            -0.1211         18.1530          0.2537
            -0.2228          0.2537         18.4530

     Atom 34  O   pos: (  0.682315  0.024247  0.707628)  dia sigma:          17.62
            17.6044         -0.0122          0.0425
            -0.0122         17.4967          0.1531
             0.0425          0.1531         17.7631

     Atom 35  O   pos: (  0.879080  0.006338  0.141209)  dia sigma:          18.27
            18.0893         -0.0225          0.1768
            -0.0225         18.3133         -0.3126
             0.1768         -0.3126         18.3995

     Atom 36  O   pos: (  0.459361  0.337577  0.586904)  dia sigma:          18.44
            18.5351         -0.3165          0.0260
            -0.3165         18.6564         -0.0399
             0.0260         -0.0399         18.1370

     Atom 37  O   pos: (  0.691969  0.331456  0.204376)  dia sigma:          18.50
            18.4385         -0.3278          0.0204
            -0.3278         18.7865         -0.0072
             0.0204         -0.0072         18.2688

     Atom 38  O   pos: (  0.732889  0.038227  0.506676)  dia sigma:          17.85
            17.7788          0.0945         -0.1119
             0.0945         17.8270         -0.1437
            -0.1119         -0.1437         17.9354

     Atom 39  O   pos: (  0.019051  0.063476  0.267383)  dia sigma:          17.79
            17.7788          0.1890          0.0450
             0.1890         17.8917         -0.0238
             0.0450         -0.0238         17.6873

     Atom 40  O   pos: (  0.269280  0.390614  0.547447)  dia sigma:          17.81
            17.9402          0.1208          0.0875
             0.1208         17.7312          0.0466
             0.0875          0.0466         17.7499

     Atom 41  O   pos: (  0.550003  0.413175  0.318895)  dia sigma:          17.82
            17.8669          0.0732         -0.1643
             0.0732         17.7322         -0.0687
            -0.1643         -0.0687         17.8746

     Atom 42  O   pos: (  0.891529  0.052480  1.653826)  dia sigma:          17.76
            17.6059          0.0471          0.0317
             0.0471         17.6654          0.0286
             0.0317          0.0286         18.0031

     Atom 43  O   pos: (  0.479437  0.212541  0.151402)  dia sigma:          17.76
            17.8203          0.1680          0.0249
             0.1680         17.8220          0.0465
             0.0249          0.0465         17.6437

     Atom 44  O   pos: (  0.626995  0.266960  0.678919)  dia sigma:          17.71
            17.7516          0.0633          0.1679
             0.0633         17.5655          0.0418
             0.1679          0.0418         17.8085

     Atom 45  O   pos: (  0.792125  0.187042  0.120480)  dia sigma:          18.29
            18.2893         -0.2255         -0.1673
            -0.2255         18.1511          0.2157
            -0.1673          0.2157         18.4288

     Atom 46  O   pos: (  0.475908  0.137562  0.611655)  dia sigma:          17.71
            17.7023          0.1748          0.0190
             0.1748         17.7978         -0.0609
             0.0190         -0.0609         17.6307

     Atom 47  O   pos: (  0.696825  0.153803  0.303062)  dia sigma:          17.82
            17.7655          0.0870         -0.0992
             0.0870         17.8535         -0.1147
            -0.0992         -0.1147         17.8443

     Atom 48  O   pos: (  0.599012  0.250337  0.481916)  dia sigma:          17.88
            17.8292          0.0558         -0.1506
             0.0558         17.7993         -0.0685
            -0.1506         -0.0685         18.0250

     Atom 49  O   pos: ( -0.138888  0.274112  0.289109)  dia sigma:          17.73
            17.7936          0.0771          0.1060
             0.0771         17.6126          0.0408
             0.1060          0.0408         17.7818

     Atom 50  O   pos: ( -0.063546  0.146884  0.490495)  dia sigma:          17.86
            17.7704          0.1032          0.1155
             0.1032         17.7895          0.1083
             0.1155          0.1083         18.0145

     Atom 51  O   pos: (  0.186328  0.174340  0.359852)  dia sigma:          17.92
            17.9080          0.0694         -0.1345
             0.0694         17.8776         -0.0896
            -0.1345         -0.0896         17.9622

     Atom 52  O   pos: (  0.088241  0.267804  0.550752)  dia sigma:          17.69
            17.8053          0.1055         -0.0649
             0.1055         17.6037         -0.0314
            -0.0649         -0.0314         17.6483

     Atom 53  O   pos: (  0.359837  0.269895  0.350983)  dia sigma:          17.72
            17.7669          0.0510          0.1583
             0.0510         17.6387          0.0471
             0.1583          0.0471         17.7457

     Atom 54  O   pos: ( -0.200049  0.448047  0.669474)  dia sigma:          17.78
            17.7084         -0.0072         -0.1083
            -0.0072         17.6574         -0.0700
            -0.1083         -0.0700         17.9728

     Atom 55  O   pos: (  0.408815  0.021990  0.182179)  dia sigma:          18.44
            18.2061         -0.0225          0.1189
            -0.0225         18.5236         -0.3266
             0.1189         -0.3266         18.5779

     Atom 56  O   pos: ( -0.110663  0.317624  0.555391)  dia sigma:          18.43
            18.4434         -0.1816          0.0082
            -0.1816         18.6705         -0.0446
             0.0082         -0.0446         18.1615

     Atom 57  O   pos: (  0.086442  0.415775  0.688605)  dia sigma:          18.24
            18.6422         -0.2036         -0.3652
            -0.2036         18.3789          0.3996
            -0.3652          0.3996         17.6941

     Atom 58  H   pos: (  0.091819  0.346582  0.657848)  dia sigma:           0.95
             0.9536         -0.0000         -0.0000
            -0.0000          0.9536         -0.0000
            -0.0000         -0.0000          0.9536

     Atom 59  H   pos: (  0.015762  0.425715  0.707656)  dia sigma:           1.04
             1.0391         -0.0000         -0.0000
            -0.0000          1.0391         -0.0000
            -0.0000         -0.0000          1.0391

     Atom 60  O   pos: (  0.275045  0.361081  1.437968)  dia sigma:          17.96
            17.5180         -0.3676          0.2909
            -0.3676         18.5211          0.0706
             0.2909          0.0706         17.8444

     Atom 61  H   pos: (  0.274440  0.420531  1.484434)  dia sigma:           0.98
             0.9817         -0.0000         -0.0000
            -0.0000          0.9817         -0.0000
            -0.0000         -0.0000          0.9817

     Atom 62  H   pos: (  0.308022  0.307220  1.477105)  dia sigma:           1.03
             1.0340         -0.0000         -0.0000
            -0.0000          1.0340         -0.0000
            -0.0000         -0.0000          1.0340

     Atom 63  O   pos: (  0.571404  0.457158  0.738365)  dia sigma:          18.12
            18.3327         -0.3608          0.1007
            -0.3608         18.3192          0.2513
             0.1007          0.2513         17.7125

     Atom 64  H   pos: (  0.587261  0.387716  0.712431)  dia sigma:           0.97
             0.9675         -0.0000         -0.0000
            -0.0000          0.9675         -0.0000
            -0.0000         -0.0000          0.9675

     Atom 65  H   pos: (  0.497210  0.472681  0.721097)  dia sigma:           0.90
             0.8979         -0.0000         -0.0000
            -0.0000          0.8979         -0.0000
            -0.0000         -0.0000          0.8979

     Atom 66  O   pos: (  0.390056  0.393810  0.151287)  dia sigma:          18.07
            18.0927          0.1200         -0.2316
             0.1200         18.5616         -0.2178
            -0.2316         -0.2178         17.5675

     Atom 67  H   pos: (  0.446860  0.436061  0.127125)  dia sigma:           1.01
             1.0084         -0.0000         -0.0000
            -0.0000          1.0084         -0.0000
            -0.0000         -0.0000          1.0084

     Atom 68  H   pos: (  0.422909  0.323933  0.152093)  dia sigma:           0.93
             0.9268         -0.0000         -0.0000
            -0.0000          0.9268         -0.0000
            -0.0000         -0.0000          0.9268

     Atom 69  O   pos: (  0.190540  0.047633  1.260107)  dia sigma:          18.02
            17.6822          0.4590         -0.2580
             0.4590         17.8791         -0.1719
            -0.2580         -0.1719         18.4870

     Atom 70  H   pos: (  0.235529  0.105093  1.241794)  dia sigma:           0.99
             0.9911         -0.0000         -0.0000
            -0.0000          0.9911         -0.0000
            -0.0000         -0.0000          0.9911

     Atom 71  H   pos: (  0.185462  0.051905  1.334062)  dia sigma:           1.03
             1.0315         -0.0000         -0.0000
            -0.0000          1.0315         -0.0000
            -0.0000         -0.0000          1.0315

     Atom 72  O   pos: ( -0.069139  0.246471  1.536621)  dia sigma:          18.19
            18.1504          0.0288          0.3602
             0.0288         18.2929         -0.5608
             0.3602         -0.5608         18.1151

     Atom 73  H   pos: ( -0.132938  0.255583  1.496189)  dia sigma:           0.96
             0.9576         -0.0000         -0.0000
            -0.0000          0.9576         -0.0000
            -0.0000         -0.0000          0.9576

     Atom 74  H   pos: ( -0.078484  0.184793  1.577579)  dia sigma:           1.01
             1.0074         -0.0000         -0.0000
            -0.0000          1.0074         -0.0000
            -0.0000         -0.0000          1.0074

     Atom 75  O   pos: (  0.793696  0.236419  1.259434)  dia sigma:          18.16
            17.8857          0.4870         -0.1368
             0.4870         18.3192          0.4297
            -0.1368          0.4297         18.2623

     Atom 76  H   pos: (  0.780426  0.266898  1.326877)  dia sigma:           0.98
             0.9816         -0.0000         -0.0000
            -0.0000          0.9816         -0.0000
            -0.0000         -0.0000          0.9816

     Atom 77  H   pos: (  0.747985  0.177855  1.258496)  dia sigma:           1.02
             1.0214         -0.0000         -0.0000
            -0.0000          1.0214         -0.0000
            -0.0000         -0.0000          1.0214

     Atom 78  O   pos: (  0.965354 -0.010320  1.315414)  dia sigma:          18.22
            17.9395          0.6501          0.1408
             0.6501         18.3098          0.1790
             0.1408          0.1790         18.4227

     Atom 79  H   pos: (  0.619935  0.399223  1.317188)  dia sigma:           1.00
             0.9999         -0.0000         -0.0000
            -0.0000          0.9999         -0.0000
            -0.0000         -0.0000          0.9999

     Atom 80  H   pos: ( -0.011558  0.021911  1.371612)  dia sigma:           1.01
             1.0125         -0.0000         -0.0000
            -0.0000          1.0125         -0.0000
            -0.0000         -0.0000          1.0125

     Atom 81  O   pos: (  0.157069  0.137493  1.053011)  dia sigma:          18.12
            18.4670          0.2437          0.3585
             0.2437         17.4121         -0.0478
             0.3585         -0.0478         18.4824

     Atom 82  H   pos: (  0.163648  0.146716  0.976183)  dia sigma:           0.90
             0.9022         -0.0000         -0.0000
            -0.0000          0.9022         -0.0000
            -0.0000         -0.0000          0.9022

     Atom 83  H   pos: (  0.224108  0.150275  1.080862)  dia sigma:           1.06
             1.0603         -0.0000         -0.0000
            -0.0000          1.0603         -0.0000
            -0.0000         -0.0000          1.0603

     Atom 84  O   pos: ( -0.093257  0.419561  0.156014)  dia sigma:          18.17
            18.4076          0.1724         -0.2581
             0.1724         18.3667         -0.4442
            -0.2581         -0.4442         17.7441

     Atom 85  H   pos: (  0.281321 -0.038046  0.152126)  dia sigma:           0.99
             0.9851         -0.0000         -0.0000
            -0.0000          0.9851         -0.0000
            -0.0000         -0.0000          0.9851

     Atom 86  H   pos: ( -0.094078  0.350838  0.187409)  dia sigma:           0.98
             0.9817         -0.0000         -0.0000
            -0.0000          0.9817         -0.0000
            -0.0000         -0.0000          0.9817

     Atom 87  O   pos: (  0.058622  0.385235  1.166932)  dia sigma:          18.16
            18.6991         -0.1773         -0.2109
            -0.1773         17.9707          0.4134
            -0.2109          0.4134         17.8117

     Atom 88  H   pos: (  0.320559 -0.035550  1.222882)  dia sigma:           1.01
             1.0100         -0.0000         -0.0000
            -0.0000          1.0100         -0.0000
            -0.0000         -0.0000          1.0100

     Atom 89  H   pos: (  0.132208  0.399813  1.172852)  dia sigma:           0.97
             0.9711         -0.0000         -0.0000
            -0.0000          0.9711         -0.0000
            -0.0000         -0.0000          0.9711

     Atom 90  O   pos: ( -0.004362  0.197222  1.219912)  dia sigma:          18.23
            18.6377          0.1794         -0.3735
             0.1794         18.3868         -0.1788
            -0.3735         -0.1788         17.6742

     Atom 91  H   pos: ( -0.076484  0.208613  1.237599)  dia sigma:           0.99
             0.9876         -0.0000         -0.0000
            -0.0000          0.9876         -0.0000
            -0.0000         -0.0000          0.9876

     Atom 92  H   pos: (  0.022362  0.264398  1.199003)  dia sigma:           0.98
             0.9770         -0.0000         -0.0000
            -0.0000          0.9770         -0.0000
            -0.0000         -0.0000          0.9770

     Atom 93  O   pos: (  0.073695  0.365143  1.466601)  dia sigma:          18.18
            18.5695          0.2797         -0.2392
             0.2797         18.4447          0.0876
            -0.2392          0.0876         17.5320

     Atom 94  H   pos: (  0.043397  0.297151  1.466967)  dia sigma:           1.01
             1.0135         -0.0000         -0.0000
            -0.0000          1.0135         -0.0000
            -0.0000         -0.0000          1.0135

     Atom 95  H   pos: (  0.147172  0.356545  1.449337)  dia sigma:           0.95
             0.9521         -0.0000         -0.0000
            -0.0000          0.9521         -0.0000
            -0.0000         -0.0000          0.9521

     Atom 96  O   pos: (  0.046488  0.403198  0.965418)  dia sigma:          18.20
            18.2943          0.3783          0.2571
             0.3783         17.7111          0.0766
             0.2571          0.0766         18.5958

     Atom 97  H   pos: (  0.044683  0.398365  1.041175)  dia sigma:           0.95
             0.9486         -0.0000         -0.0000
            -0.0000          0.9486         -0.0000
            -0.0000         -0.0000          0.9486

     Atom 98  H   pos: ( -0.017781  0.373621  0.939803)  dia sigma:           0.98
             0.9827         -0.0000         -0.0000
            -0.0000          0.9827         -0.0000
            -0.0000         -0.0000          0.9827

     Atom 99  O   pos: ( -0.169637  0.364463  1.090640)  dia sigma:          18.23
            17.5367          0.0692         -0.2911
             0.0692         18.2955         -0.1154
            -0.2911         -0.1154         18.8508

     Atom100  H   pos: ( -0.160117  0.341362  1.020394)  dia sigma:           1.00
             1.0018         -0.0000         -0.0000
            -0.0000          1.0018         -0.0000
            -0.0000         -0.0000          1.0018

     Atom101  H   pos: ( -0.185788  0.308952  1.138693)  dia sigma:           0.98
             0.9754         -0.0000         -0.0000
            -0.0000          0.9754         -0.0000
            -0.0000         -0.0000          0.9754

     Atom102  O   pos: (  0.552871  0.044939  1.590697)  dia sigma:          18.16
            18.3751          0.4922         -0.2424
             0.4922         18.1238          0.3239
            -0.2424          0.3239         17.9961

     Atom103  H   pos: (  0.582927  0.101605  1.631361)  dia sigma:           0.97
             0.9674         -0.0000         -0.0000
            -0.0000          0.9674         -0.0000
            -0.0000         -0.0000          0.9674

     Atom104  H   pos: (  0.490269  0.030166  1.631036)  dia sigma:           0.96
             0.9554         -0.0000         -0.0000
            -0.0000          0.9554         -0.0000
            -0.0000         -0.0000          0.9554

     Atom105  O   pos: (  0.368386  0.110686  0.872053)  dia sigma:          18.02
            18.1539         -0.1580          0.1417
            -0.1580         18.0040         -0.5179
             0.1417         -0.5179         17.8883

     Atom106  H   pos: (  0.362727  0.053956  0.921601)  dia sigma:           0.98
             0.9825         -0.0000         -0.0000
            -0.0000          0.9825         -0.0000
            -0.0000         -0.0000          0.9825

     Atom107  H   pos: (  0.293552  0.127545  0.856433)  dia sigma:           0.89
             0.8914         -0.0000         -0.0000
            -0.0000          0.8914         -0.0000
            -0.0000         -0.0000          0.8914

     Atom108  O   pos: (  0.005517  0.010743  0.955566)  dia sigma:          18.13
            18.6253         -0.0904         -0.0906
            -0.0904         18.1199          0.0907
            -0.0906          0.0907         17.6318

     Atom109  H   pos: (  0.936555 -0.029890  0.962927)  dia sigma:           0.92
             0.9229         -0.0000         -0.0000
            -0.0000          0.9229         -0.0000
            -0.0000         -0.0000          0.9229

     Atom110  H   pos: ( -0.242964  0.426658  0.924740)  dia sigma:           0.92
             0.9240         -0.0000         -0.0000
            -0.0000          0.9240         -0.0000
            -0.0000         -0.0000          0.9240

     Atom111  O   pos: (  0.028817  0.013651  1.508218)  dia sigma:          18.16
            18.6900          0.3238         -0.2176
             0.3238         17.8008          0.2914
            -0.2176          0.2914         17.9887

     Atom112  H   pos: (  0.092588  0.047219  1.524793)  dia sigma:           1.04
             1.0368         -0.0000         -0.0000
            -0.0000          1.0368         -0.0000
            -0.0000         -0.0000          1.0368

     Atom113  H   pos: ( -0.019875  0.031349  1.564576)  dia sigma:           0.93
             0.9338         -0.0000         -0.0000
            -0.0000          0.9338         -0.0000
            -0.0000         -0.0000          0.9338

     Atom114  O   pos: (  0.043531  0.352167  0.009334)  dia sigma:          18.38
            18.7157          0.2966         -0.0572
             0.2966         18.5039         -0.4726
            -0.0572         -0.4726         17.9238

     Atom115  H   pos: (  0.027057  0.288862  0.044910)  dia sigma:           1.01
             1.0098         -0.0000         -0.0000
            -0.0000          1.0098         -0.0000
            -0.0000         -0.0000          1.0098

     Atom116  H   pos: (  0.118933  0.359688  0.013983)  dia sigma:           0.95
             0.9460         -0.0000         -0.0000
            -0.0000          0.9460         -0.0000
            -0.0000         -0.0000          0.9460

     Atom117  O   pos: (  0.612869  0.241016  0.013488)  dia sigma:          18.17
            18.7222         -0.2208         -0.0481
            -0.2208         17.6706         -0.1936
            -0.0481         -0.1936         18.1100

     Atom118  H   pos: (  0.678680  0.218746  0.040598)  dia sigma:           1.01
             1.0068         -0.0000         -0.0000
            -0.0000          1.0068         -0.0000
            -0.0000         -0.0000          1.0068

     Atom119  H   pos: (  0.560920  0.232696  0.072362)  dia sigma:           0.87
             0.8681         -0.0000         -0.0000
            -0.0000          0.8681         -0.0000
            -0.0000         -0.0000          0.8681

     Atom120  O   pos: (  0.740662  0.089055  1.526139)  dia sigma:          18.15
            18.6620          0.3277          0.1604
             0.3277         17.7833         -0.3457
             0.1604         -0.3457         17.9913

     Atom121  H   pos: (  0.799048  0.077120  1.573499)  dia sigma:           0.95
             0.9472         -0.0000         -0.0000
            -0.0000          0.9472         -0.0000
            -0.0000         -0.0000          0.9472

     Atom122  H   pos: (  0.683953  0.051296  1.555776)  dia sigma:           1.03
             1.0283         -0.0000         -0.0000
            -0.0000          1.0283         -0.0000
            -0.0000         -0.0000          1.0283

     Atom123  O   pos: (  0.240780  0.346121  0.014198)  dia sigma:          18.21
            18.2561          0.1555         -0.0752
             0.1555         17.5846          0.3213
            -0.0752          0.3213         18.7817

     Atom124  H   pos: (  0.286532  0.369134  0.069440)  dia sigma:           0.97
             0.9662         -0.0000         -0.0000
            -0.0000          0.9662         -0.0000
            -0.0000         -0.0000          0.9662

     Atom125  H   pos: (  0.298842  0.288454  1.649399)  dia sigma:           1.02
             1.0215         -0.0000         -0.0000
            -0.0000          1.0215         -0.0000
            -0.0000         -0.0000          1.0215

     Atom126  O   pos: (  0.176629  0.102495  1.667235)  dia sigma:          18.22
            18.5249          0.4943         -0.3180
             0.4943         18.1710          0.2911
            -0.3180          0.2911         17.9674

     Atom127  H   pos: (  0.214473  0.161029  1.694827)  dia sigma:           0.99
             0.9925         -0.0000         -0.0000
            -0.0000          0.9925         -0.0000
            -0.0000         -0.0000          0.9925

     Atom128  H   pos: (  0.099625  0.148058  0.013721)  dia sigma:           1.01
             1.0053         -0.0000         -0.0000
            -0.0000          1.0053         -0.0000
            -0.0000         -0.0000          1.0053

     Atom129  O   pos: (  0.758151  0.285102  1.457176)  dia sigma:          18.19
            17.8979          0.1572         -0.3839
             0.1572         18.7639         -0.1185
            -0.3839         -0.1185         17.8974

     Atom130  H   pos: (  0.738308  0.354637  1.481631)  dia sigma:           0.94
             0.9356         -0.0000         -0.0000
            -0.0000          0.9356         -0.0000
            -0.0000         -0.0000          0.9356

     Atom131  H   pos: (  0.721738  0.232109  1.494970)  dia sigma:           1.01
             1.0080         -0.0000         -0.0000
            -0.0000          1.0080         -0.0000
            -0.0000         -0.0000          1.0080

     Atom132  O   pos: (  0.644950  0.098901  1.341066)  dia sigma:          18.07
            17.8127         -0.2689          0.2895
            -0.2689         17.9876          0.4190
             0.2895          0.4190         18.4029

     Atom133  H   pos: (  0.685921  0.095263  1.403908)  dia sigma:           0.99
             0.9948         -0.0000         -0.0000
            -0.0000          0.9948         -0.0000
            -0.0000         -0.0000          0.9948

     Atom134  H   pos: (  0.669809  0.038614  1.302901)  dia sigma:           0.97
             0.9710         -0.0000         -0.0000
            -0.0000          0.9710         -0.0000
            -0.0000         -0.0000          0.9710

     Atom135  O   pos: (  0.549692  0.324552  1.583129)  dia sigma:          18.20
            17.8167         -0.1784          0.3580
            -0.1784         18.7207         -0.0532
             0.3580         -0.0532         18.0479

     Atom136  H   pos: (  0.556629  0.396364  1.606119)  dia sigma:           0.96
             0.9611         -0.0000         -0.0000
            -0.0000          0.9611         -0.0000
            -0.0000         -0.0000          0.9611

     Atom137  H   pos: (  0.588006  0.281916  1.632973)  dia sigma:           0.95
             0.9533         -0.0000         -0.0000
            -0.0000          0.9533         -0.0000
            -0.0000         -0.0000          0.9533

     Atom138  O   pos: (  0.346718  0.175587  1.216763)  dia sigma:          18.03
            17.5663         -0.1166          0.3596
            -0.1166         18.5436         -0.2343
             0.3596         -0.2343         17.9863

     Atom139  H   pos: (  0.347240  0.249837  1.216692)  dia sigma:           1.03
             1.0290         -0.0000         -0.0000
            -0.0000          1.0290         -0.0000
            -0.0000         -0.0000          1.0290

     Atom140  H   pos: (  0.382293  0.154907  1.281296)  dia sigma:           0.94
             0.9401         -0.0000         -0.0000
            -0.0000          0.9401         -0.0000
            -0.0000         -0.0000          0.9401

     Atom141  O   pos: (  0.258831  0.408237  1.127833)  dia sigma:          18.12
            18.0615         -0.2158          0.2541
            -0.2158         17.8114          0.4255
             0.2541          0.4255         18.4997

     Atom142  H   pos: (  0.281769  0.364470  1.071123)  dia sigma:           0.98
             0.9825         -0.0000         -0.0000
            -0.0000          0.9825         -0.0000
            -0.0000         -0.0000          0.9825

     Atom143  H   pos: (  0.315654  0.402795  1.177006)  dia sigma:           0.98
             0.9830         -0.0000         -0.0000
            -0.0000          0.9830         -0.0000
            -0.0000         -0.0000          0.9830

     Atom144  O   pos: (  0.597650  0.200332  0.851727)  dia sigma:          18.08
            17.7566         -0.3093         -0.3172
            -0.3093         18.0698          0.1775
            -0.3172          0.1775         18.4260

     Atom145  H   pos: (  0.605495  0.232899  0.777251)  dia sigma:           0.84
             0.8364         -0.0000         -0.0000
            -0.0000          0.8364         -0.0000
            -0.0000         -0.0000          0.8364

     Atom146  H   pos: (  0.563749  0.250712  0.894844)  dia sigma:           1.01
             1.0120         -0.0000         -0.0000
            -0.0000          1.0120         -0.0000
            -0.0000         -0.0000          1.0120

     Atom147  O   pos: (  0.246663  0.054904  1.470395)  dia sigma:          18.09
            18.1038         -0.0875         -0.3287
            -0.0875         18.5106          0.4563
            -0.3287          0.4563         17.6530

     Atom148  H   pos: (  0.310277  0.031346  1.438222)  dia sigma:           0.98
             0.9779         -0.0000         -0.0000
            -0.0000          0.9779         -0.0000
            -0.0000         -0.0000          0.9779

     Atom149  H   pos: (  0.260585  0.124401  1.491964)  dia sigma:           1.04
             1.0378         -0.0000         -0.0000
            -0.0000          1.0378         -0.0000
            -0.0000         -0.0000          1.0378

     Atom150  O   pos: (  0.422731  0.394457  1.242799)  dia sigma:          18.19
            18.2120         -0.2019         -0.1973
            -0.2019         17.7261         -0.3365
            -0.1973         -0.3365         18.6432

     Atom151  H   pos: (  0.482146  0.387909  1.195341)  dia sigma:           0.94
             0.9410         -0.0000         -0.0000
            -0.0000          0.9410         -0.0000
            -0.0000         -0.0000          0.9410

     Atom152  H   pos: (  0.447139  0.361262  1.305433)  dia sigma:           0.99
             0.9852         -0.0000         -0.0000
            -0.0000          0.9852         -0.0000
            -0.0000         -0.0000          0.9852

     Atom153  O   pos: (  0.532386  0.147851  1.114120)  dia sigma:          18.10
            18.4591         -0.3081         -0.3247
            -0.3081         18.4098         -0.0352
            -0.3247         -0.0352         17.4371

     Atom154  H   pos: (  0.462217  0.151932  1.139581)  dia sigma:           1.01
             1.0093         -0.0000         -0.0000
            -0.0000          1.0093         -0.0000
            -0.0000         -0.0000          1.0093

     Atom155  H   pos: (  0.551616  0.075743  1.119965)  dia sigma:           1.00
             0.9950         -0.0000         -0.0000
            -0.0000          0.9950         -0.0000
            -0.0000         -0.0000          0.9950

     Atom156  O   pos: (  0.381658  0.211321  1.561336)  dia sigma:          18.09
            18.0563          0.4110          0.1288
             0.4110         18.2638         -0.3713
             0.1288         -0.3713         17.9434

     Atom157  H   pos: (  0.384508  0.156948  1.616018)  dia sigma:           0.92
             0.9174         -0.0000         -0.0000
            -0.0000          0.9174         -0.0000
            -0.0000         -0.0000          0.9174

     Atom158  H   pos: (  0.442146  0.256238  1.572183)  dia sigma:           0.95
             0.9517         -0.0000         -0.0000
            -0.0000          0.9517         -0.0000
            -0.0000         -0.0000          0.9517

     Atom159  O   pos: (  0.582529  0.344121  1.122750)  dia sigma:          18.07
            17.4867         -0.0650          0.2408
            -0.0650         18.4047         -0.2587
             0.2408         -0.2587         18.3334

     Atom160  H   pos: (  0.579733  0.268693  1.128357)  dia sigma:           0.97
             0.9650         -0.0000         -0.0000
            -0.0000          0.9650         -0.0000
            -0.0000         -0.0000          0.9650

     Atom161  H   pos: (  0.560497  0.355181  1.051629)  dia sigma:           0.99
             0.9924         -0.0000         -0.0000
            -0.0000          0.9924         -0.0000
            -0.0000         -0.0000          0.9924

     Atom162  O   pos: (  0.359019  0.298260  0.978914)  dia sigma:          18.12
            18.1009          0.1981         -0.1920
             0.1981         18.5956          0.2647
            -0.1920          0.2647         17.6573

     Atom163  H   pos: (  0.423289  0.339041  0.961536)  dia sigma:           0.90
             0.8961         -0.0000         -0.0000
            -0.0000          0.8961         -0.0000
            -0.0000         -0.0000          0.8961

     Atom164  H   pos: (  0.368759  0.229731  0.949409)  dia sigma:           0.98
             0.9834         -0.0000         -0.0000
            -0.0000          0.9834         -0.0000
            -0.0000         -0.0000          0.9834

     Atom165  O   pos: (  0.841610  0.082182  1.102880)  dia sigma:          17.95
            17.2904          0.1096          0.3081
             0.1096         18.6581          0.0147
             0.3081          0.0147         17.8894

     Atom166  H   pos: (  0.820425  0.034343  1.048916)  dia sigma:           1.00
             0.9996         -0.0000         -0.0000
            -0.0000          0.9996         -0.0000
            -0.0000         -0.0000          0.9996

     Atom167  H   pos: (  0.834978  0.147689  1.069348)  dia sigma:           1.06
             1.0559         -0.0000         -0.0000
            -0.0000          1.0559         -0.0000
            -0.0000         -0.0000          1.0559

     Atom168  O   pos: (  0.788696  0.151261  0.892071)  dia sigma:          18.09
            18.4047         -0.3055         -0.0280
            -0.3055         18.4972         -0.1074
            -0.0280         -0.1074         17.3805

     Atom169  H   pos: (  0.800370  0.077886  0.896483)  dia sigma:           1.02
             1.0202         -0.0000         -0.0000
            -0.0000          1.0202         -0.0000
            -0.0000         -0.0000          1.0202

     Atom170  H   pos: (  0.713223  0.158963  0.891607)  dia sigma:           0.96
             0.9628         -0.0000         -0.0000
            -0.0000          0.9628         -0.0000
            -0.0000         -0.0000          0.9628

     Atom171  O   pos: (  0.219565  0.384530  0.863431)  dia sigma:          18.21
            18.7231         -0.2509         -0.0884
            -0.2509         17.7822         -0.2309
            -0.0884         -0.2309         18.1170

     Atom172  H   pos: (  0.156516  0.383745  0.905581)  dia sigma:           0.96
             0.9596         -0.0000         -0.0000
            -0.0000          0.9596         -0.0000
            -0.0000         -0.0000          0.9596

     Atom173  H   pos: (  0.274993  0.352977  0.905381)  dia sigma:           0.94
             0.9422         -0.0000         -0.0000
            -0.0000          0.9422         -0.0000
            -0.0000         -0.0000          0.9422

     Atom174  O   pos: (  0.435053  0.100839  1.381624)  dia sigma:          18.12
            18.4106         -0.2507         -0.1805
            -0.2507         17.7358          0.5298
            -0.1805          0.5298         18.2254

     Atom175  H   pos: (  0.508329  0.088026  1.369858)  dia sigma:           0.98
             0.9781         -0.0000         -0.0000
            -0.0000          0.9781         -0.0000
            -0.0000         -0.0000          0.9781

     Atom176  H   pos: (  0.431630  0.142501  1.443712)  dia sigma:           1.00
             1.0023         -0.0000         -0.0000
            -0.0000          1.0023         -0.0000
            -0.0000         -0.0000          1.0023

     Atom177  O   pos: (  0.544554  0.300429  1.377101)  dia sigma:          18.16
            17.6671         -0.4576          0.0025
            -0.4576         18.2815          0.3567
             0.0025          0.3567         18.5386

     Atom178  H   pos: (  0.578498  0.237561  1.356565)  dia sigma:           1.02
             1.0188         -0.0000         -0.0000
            -0.0000          1.0188         -0.0000
            -0.0000         -0.0000          1.0188

     Atom179  H   pos: (  0.555181  0.308244  1.451231)  dia sigma:           0.98
             0.9766         -0.0000         -0.0000
            -0.0000          0.9766         -0.0000
            -0.0000         -0.0000          0.9766

     Atom180  O   pos: ( -0.199280  0.377170  1.692350)  dia sigma:          18.13
            18.2700          0.6095          0.3791
             0.6095         17.9078         -0.0612
             0.3791         -0.0612         18.2177

     Atom181  H   pos: ( -0.181485  0.421248  0.064030)  dia sigma:           0.97
             0.9730         -0.0000         -0.0000
            -0.0000          0.9730         -0.0000
            -0.0000         -0.0000          0.9730

     Atom182  H   pos: (  0.746499  0.321273  1.702961)  dia sigma:           1.04
             1.0425         -0.0000         -0.0000
            -0.0000          1.0425         -0.0000
            -0.0000         -0.0000          1.0425

     Atom183  O   pos: (  0.175528  0.157090  0.854672)  dia sigma:          17.71
            17.4113          0.0473         -0.0372
             0.0473         18.3184         -0.1576
            -0.0372         -0.1576         17.3956

     Atom184  H   pos: (  0.182526  0.230491  0.845874)  dia sigma:           1.04
             1.0418         -0.0000         -0.0000
            -0.0000          1.0418         -0.0000
            -0.0000         -0.0000          1.0418

     Atom185  O   pos: ( -0.143444  0.370873  0.878146)  dia sigma:          17.57
            17.4461          0.3515         -0.1243
             0.3515         18.0220         -0.2682
            -0.1243         -0.2682         17.2475

     Atom186  H   pos: (  0.187547 -0.031547  0.876482)  dia sigma:           1.07
             1.0711         -0.0000         -0.0000
            -0.0000          1.0711         -0.0000
            -0.0000         -0.0000          1.0711

     Atom187  O   pos: (  0.520070  0.399914  0.936598)  dia sigma:          17.70
            17.4024          0.0436         -0.0239
             0.0436         17.4257         -0.0497
            -0.0239         -0.0497         18.2808

     Atom188  H   pos: (  0.524917  0.404704  0.862224)  dia sigma:           1.02
             1.0188         -0.0000         -0.0000
            -0.0000          1.0188         -0.0000
            -0.0000         -0.0000          1.0188

     Paramagnetic contribution in ppm:

     Atom  1  Ca  pos: (  0.117705  0.465639  0.507723)  para sigma:        -479.75
          -466.8919        -17.1819          9.4912
           -14.9618       -488.1369         11.2613
             7.7370          5.0262       -484.2123

     Atom  2  Ca  pos: ( -0.129658  0.470776  0.328487)  para sigma:        -492.00
          -489.0750        -12.1780        -33.6176
            -7.0450       -488.0755         -8.8222
           -36.3654         -8.2207       -498.8359

     Atom  3  Ca  pos: (  0.016831  0.221301  0.351214)  para sigma:        -492.12
          -489.1878        -13.1812        -15.8682
           -17.0594       -481.0631        -15.9489
           -13.9780        -18.3165       -506.0981

     Atom  4  Ca  pos: (  0.253579  0.219997  0.522400)  para sigma:        -470.41
          -514.1974          0.3382         -0.8694
            -1.0867       -394.4302         -1.0729
            -2.3301          1.7153       -502.5910

     Atom  5  Ca  pos: ( -0.197030  0.280715  0.742317)  para sigma:        -474.82
          -451.7283         -9.5581         14.1484
            -3.9047       -484.6647         27.3379
            15.9085         26.6050       -488.0687

     Atom  6  Ca  pos: (  0.030442  0.087942  0.792428)  para sigma:        -516.75
          -527.5168        -17.9503         15.7834
           -20.4176       -522.0180        -15.9179
            13.9041        -16.4236       -500.7078

     Atom  7  Ca  pos: (  0.030217  0.040164  1.143125)  para sigma:        -441.77
          -455.1340        -13.6363        -14.6381
           -12.0670       -432.8630          7.5381
           -15.6308          7.8292       -437.3185

     Atom  8  Ca  pos: (  0.599784  0.440941  0.486096)  para sigma:        -489.22
          -468.7954          5.0764          9.4692
             4.9291       -495.9232         10.1928
            10.2902          7.7771       -502.9482

     Atom  9  Ca  pos: (  0.374179  0.452053  0.331135)  para sigma:        -474.78
          -485.5307         -5.5288          6.9605
            -8.6107       -461.9293          6.8654
             5.1878          8.1020       -476.8887

     Atom 10  Ca  pos: (  0.527195  0.220226  0.325795)  para sigma:        -485.93
          -484.4439         -6.0253         21.9272
            -2.4610       -500.5063          7.6722
            25.7860          5.7990       -472.8416

     Atom 11  Ca  pos: (  0.764653  0.206052  0.467696)  para sigma:        -476.34
          -455.7008         -9.5120         -3.3766
            -8.9980       -489.3354        -10.6175
            -0.1958         -6.1547       -483.9898

     Atom 12  Ca  pos: (  0.522730  0.054535  0.768107)  para sigma:        -476.67
          -471.2556         -0.6797        -12.3711
            -0.2381       -482.1117         -9.9909
            -8.4674        -10.2782       -476.6451

     Atom 13  Ca  pos: (  0.269666 -0.051499  1.627803)  para sigma:        -462.71
          -465.9752          1.9540          2.6141
             5.2919       -459.4223          0.3295
             9.4031          3.8177       -462.7448

     Atom 14  Si  pos: (  0.885932  0.114811  0.078328)  para sigma:        -406.92
          -430.8255          0.1323          5.4880
             3.4190       -428.3208         14.4474
            -0.0485         13.6708       -361.6256

     Atom 15  Si  pos: (  0.540414  0.240227  0.591397)  para sigma:        -401.30
          -406.8796         34.5979         -8.9955
            35.9850       -396.3928         -4.4856
            -3.8907         -2.5321       -400.6397

     Atom 16  Si  pos: (  0.761821  0.232122  0.234973)  para sigma:        -399.55
          -388.4458         29.5412         -0.4972
            28.0157       -402.0044        -10.8286
            -0.1908         -6.8703       -408.2119

     Atom 17  Si  pos: (  0.389458  0.132284  0.124296)  para sigma:        -402.42
          -409.9697         23.1347         22.1525
            18.7976       -417.9141         23.5981
            15.0995         13.8028       -379.3710

     Atom 18  Si  pos: ( -0.025070  0.226639  0.578085)  para sigma:        -406.84
          -411.1336         36.1597        -10.1411
            32.8046       -428.5797         -2.2326
           -13.0649          4.9499       -380.8036

     Atom 19  Si  pos: (  0.261311  0.237286  0.284360)  para sigma:        -399.44
          -389.1262         18.4083          4.9627
            20.8827       -413.1771          0.5624
             4.2960          8.0554       -396.0278

     Atom 20  Si  pos: ( -0.151671  0.438598  0.556923)  para sigma:        -403.22
          -393.8067         25.3168         -9.0771
            28.5349       -438.8931          3.8248
            -5.6885         -1.5155       -376.9571

     Atom 21  Si  pos: (  0.133226  0.439832  0.275702)  para sigma:        -398.23
          -384.3805         22.3793         -3.7321
            22.1516       -409.5011          4.9324
             0.4208          4.2038       -400.7938

     Atom 22  Si  pos: (  0.378885  0.436892  0.581477)  para sigma:        -403.46
          -416.4029         27.4634          3.1675
            28.3766       -423.1909         20.2314
             5.8545         18.5765       -370.7810

     Atom 23  Si  pos: (  0.633542  0.438652  0.232679)  para sigma:        -398.51
          -382.2008         27.5114        -25.5090
            28.1634       -407.9791          3.6741
           -18.8948          1.7742       -405.3454

     Atom 24  O   pos: (  0.199866  0.338745  0.244711)  para sigma:         -57.30
           -62.8684        -23.3626         -2.2243
           -23.9197        -41.3737         -1.4552
            -1.8539         -1.6788        -67.6684

     Atom 25  O   pos: (  0.244228  0.047314  0.544808)  para sigma:         -93.21
           -89.5978          6.2435        -10.9853
            10.9005        -60.0100        -15.1504
            -9.0047         -9.8273       -130.0211

     Atom 26  O   pos: (  0.503904  0.046740  0.362804)  para sigma:        -102.00
          -106.2639          0.5770         -6.0865
             6.5763        -84.9115         -6.9075
           -10.0578        -12.7365       -114.8318

     Atom 27  O   pos: ( -0.231796  0.429086  0.461849)  para sigma:        -120.66
           -86.8383         -4.3225        -15.1616
            -9.3629       -154.2641        -14.2094
           -23.7583        -12.6342       -120.8639

     Atom 28  O   pos: (  0.035368  0.402154  0.340587)  para sigma:         -99.71
           -85.1451         -1.1679         -2.1947
            -1.0734        -88.3718         -2.6007
             4.0736          1.3021       -125.6009

     Atom 29  O   pos: (  0.385839  0.060251  1.700923)  para sigma:         -79.34
           -81.5173         23.1783         10.8406
            22.6243        -90.7031         14.5631
             7.6266          9.2506        -65.7889

     Atom 30  O   pos: ( -0.003780  0.173010  0.103516)  para sigma:         -47.82
           -41.0782          6.7680          5.0955
             9.9552        -54.4650         -6.9257
             0.1830         -8.0871        -47.9207

     Atom 31  H   pos: (  0.020862  0.133622  0.165596)  para sigma:           0.00
             0.0000          0.0000          0.0000
             0.0000          0.0000          0.0000
             0.0000          0.0000          0.0000

     Atom 32  O   pos: ( -0.046446  0.201329  0.696085)  para sigma:        -115.70
          -115.4475        -25.7977          6.5799
           -26.0352       -111.6302        -25.3355
             3.9931        -18.3214       -120.0132

     Atom 33  O   pos: (  0.283881  0.173129  0.180156)  para sigma:         -59.17
           -61.8633        -12.1794        -15.8003
           -15.3941        -65.1583         16.8895
           -14.1990         13.6751        -50.4885

     Atom 34  O   pos: (  0.682315  0.024247  0.707628)  para sigma:         -89.29
           -58.8077        -15.3912        -22.6583
           -12.9704       -116.3450         11.2466
           -23.2769         11.7378        -92.7291

     Atom 35  O   pos: (  0.879080  0.006338  0.141209)  para sigma:         -61.42
           -67.2434          1.4325          8.8422
            -1.0652        -58.3997        -16.7685
             8.9028        -16.1867        -58.6248

     Atom 36  O   pos: (  0.459361  0.337577  0.586904)  para sigma:         -66.34
           -63.3324        -17.4516          2.6925
           -18.2721        -57.4615          1.0341
             3.8362          1.0446        -78.2291

     Atom 37  O   pos: (  0.691969  0.331456  0.204376)  para sigma:         -56.17
           -61.3493        -26.0752          0.9345
           -25.3394        -40.2158          2.5017
            -0.0669          3.4496        -66.9430

     Atom 38  O   pos: (  0.732889  0.038227  0.506676)  para sigma:        -124.02
          -149.9925         -0.6434         13.7201
             8.4899       -114.6698         -0.0546
             6.9240          4.2179       -107.3976

     Atom 39  O   pos: (  0.019051  0.063476  0.267383)  para sigma:         -90.96
           -99.9065          5.8276         10.7620
             8.0740        -79.6165          4.4863
            16.3638         11.0079        -93.3703

     Atom 40  O   pos: (  0.269280  0.390614  0.547447)  para sigma:        -108.21
          -105.6694         -4.2657         16.3790
            -2.7883        -88.9100          6.2654
            18.9912          6.6699       -130.0471

     Atom 41  O   pos: (  0.550003  0.413175  0.318895)  para sigma:         -97.05
           -91.3255         -1.5653         -7.1032
            -4.1601       -114.2515          3.2861
            -6.6970         -1.0764        -85.5837

     Atom 42  O   pos: (  0.891529  0.052480  1.653826)  para sigma:         -56.03
           -70.0398          1.9231          3.5759
            -0.5242        -69.9744          5.5835
             4.7423          6.2116        -28.0795

     Atom 43  O   pos: (  0.479437  0.212541  0.151402)  para sigma:         -80.49
           -81.6552         13.0638          4.3550
            12.9224        -87.2607          2.6712
             5.2137          3.9305        -72.5533

     Atom 44  O   pos: (  0.626995  0.266960  0.678919)  para sigma:         -81.48
           -88.5788          4.5650         17.7105
             3.2768        -98.1869         -3.9494
            16.7123          0.6912        -57.6848

     Atom 45  O   pos: (  0.792125  0.187042  0.120480)  para sigma:         -60.69
           -63.0114        -15.6137        -12.0941
           -16.5593        -67.0631         14.9533
           -10.9533         12.8384        -52.0078

     Atom 46  O   pos: (  0.475908  0.137562  0.611655)  para sigma:         -90.98
          -117.7372         14.1930         11.6956
            18.5709        -56.8343          0.0127
            15.9194          8.5007        -98.3768

     Atom 47  O   pos: (  0.696825  0.153803  0.303062)  para sigma:         -99.58
          -110.0535          5.7114          1.6080
             8.8723        -80.3084         -8.6202
             0.0815         -1.8369       -108.3831

     Atom 48  O   pos: (  0.599012  0.250337  0.481916)  para sigma:        -121.22
          -112.3979         -8.6896          5.7470
           -12.8028       -142.9343         15.0017
             7.6125          6.8980       -108.3356

     Atom 49  O   pos: ( -0.138888  0.274112  0.289109)  para sigma:         -90.01
           -65.2522         -1.7426         17.2558
            -6.5054       -104.7241         -9.4844
            12.9215         -9.1704       -100.0455

     Atom 50  O   pos: ( -0.063546  0.146884  0.490495)  para sigma:        -121.52
          -141.1507          3.3902        -16.2988
             8.0856       -107.7312         -9.9533
           -14.0919        -13.9205       -115.6790

     Atom 51  O   pos: (  0.186328  0.174340  0.359852)  para sigma:        -122.59
          -115.7364          0.5042          2.8114
             2.7773       -108.0439          2.2851
             7.9050          4.5156       -143.9796

     Atom 52  O   pos: (  0.088241  0.267804  0.550752)  para sigma:         -92.03
           -57.6909         -1.3057        -14.3441
            -4.9473       -110.6812          3.7795
           -13.3673          3.9484       -107.7318

     Atom 53  O   pos: (  0.359837  0.269895  0.350983)  para sigma:         -95.18
           -66.4919         -3.3163         -2.7589
            -9.1994        -93.5272         -1.5418
           -11.2653         -2.6084       -125.5133

     Atom 54  O   pos: ( -0.200049  0.448047  0.669474)  para sigma:        -105.45
          -120.6243        -12.9710        -30.7856
           -18.0856        -98.8465         22.4818
           -23.7963         12.6193        -96.8695

     Atom 55  O   pos: (  0.408815  0.021990  0.182179)  para sigma:         -65.66
           -78.7566         -7.3340         11.6035
            -4.6069        -62.7251        -17.6211
             9.8704        -16.3059        -55.4920

     Atom 56  O   pos: ( -0.110663  0.317624  0.555391)  para sigma:         -81.51
           -87.8408         -5.7389          0.9730
            -7.7999        -72.4528         -1.4619
            -1.9996         -2.1607        -84.2439

     Atom 57  O   pos: (  0.086442  0.415775  0.688605)  para sigma:         -26.67
           -29.4820          2.4900          0.6111
             0.8822        -18.0546         16.7036
            -2.0558         17.0663        -32.4803

     Atom 58  H   pos: (  0.091819  0.346582  0.657848)  para sigma:           0.00
             0.0000          0.0000          0.0000
             0.0000          0.0000          0.0000
             0.0000          0.0000          0.0000

     Atom 59  H   pos: (  0.015762  0.425715  0.707656)  para sigma:           0.00
             0.0000          0.0000          0.0000
             0.0000          0.0000          0.0000
             0.0000          0.0000          0.0000

     Atom 60  O   pos: (  0.275045  0.361081  1.437968)  para sigma:          -4.09
           -11.2742        -11.9138          5.0625
           -11.5323         14.0969          4.7554
             4.3981          5.9673        -15.1057

     Atom 61  H   pos: (  0.274440  0.420531  1.484434)  para sigma:           0.00
             0.0000          0.0000          0.0000
             0.0000          0.0000          0.0000
             0.0000          0.0000          0.0000

     Atom 62  H   pos: (  0.308022  0.307220  1.477105)  para sigma:           0.00
             0.0000          0.0000          0.0000
             0.0000          0.0000          0.0000
             0.0000          0.0000          0.0000

     Atom 63  O   pos: (  0.571404  0.457158  0.738365)  para sigma:         -38.51
           -29.3077         -4.2184          1.5636
            -4.5385        -42.5855          2.0262
             0.8433          4.6370        -43.6393

     Atom 64  H   pos: (  0.587261  0.387716  0.712431)  para sigma:           0.00
             0.0000          0.0000          0.0000
             0.0000          0.0000          0.0000
             0.0000          0.0000          0.0000

     Atom 65  H   pos: (  0.497210  0.472681  0.721097)  para sigma:           0.00
             0.0000          0.0000          0.0000
             0.0000          0.0000          0.0000
             0.0000          0.0000          0.0000

     Atom 66  O   pos: (  0.390056  0.393810  0.151287)  para sigma:         -31.62
           -30.0303          0.2083          3.2322
             0.8833        -21.3863         -2.4764
             2.3473         -3.0971        -43.4376

     Atom 67  H   pos: (  0.446860  0.436061  0.127125)  para sigma:           0.00
             0.0000          0.0000          0.0000
             0.0000          0.0000          0.0000
             0.0000          0.0000          0.0000

     Atom 68  H   pos: (  0.422909  0.323933  0.152093)  para sigma:           0.00
             0.0000          0.0000          0.0000
             0.0000          0.0000          0.0000
             0.0000          0.0000          0.0000

     Atom 69  O   pos: (  0.190540  0.047633  1.260107)  para sigma:          -8.55
            -9.3151         14.4454         -4.6462
            14.9176        -19.0142         -7.8501
            -3.3473         -5.6858          2.6918

     Atom 70  H   pos: (  0.235529  0.105093  1.241794)  para sigma:           0.00
             0.0000          0.0000          0.0000
             0.0000          0.0000          0.0000
             0.0000          0.0000          0.0000

     Atom 71  H   pos: (  0.185462  0.051905  1.334062)  para sigma:           0.00
             0.0000          0.0000          0.0000
             0.0000          0.0000          0.0000
             0.0000          0.0000          0.0000

     Atom 72  O   pos: ( -0.069139  0.246471  1.536621)  para sigma:         -22.02
           -19.4002          0.9980         11.8712
             3.5843        -18.1295        -10.2304
            12.2835         -9.6380        -28.5245

     Atom 73  H   pos: ( -0.132938  0.255583  1.496189)  para sigma:           0.00
             0.0000          0.0000          0.0000
             0.0000          0.0000          0.0000
             0.0000          0.0000          0.0000

     Atom 74  H   pos: ( -0.078484  0.184793  1.577579)  para sigma:           0.00
             0.0000          0.0000          0.0000
             0.0000          0.0000          0.0000
             0.0000          0.0000          0.0000

     Atom 75  O   pos: (  0.793696  0.236419  1.259434)  para sigma:         -14.44
           -23.5492         11.8366        -14.6671
            13.3096        -13.8980         10.3430
           -12.8430          8.3413         -5.8689

     Atom 76  H   pos: (  0.780426  0.266898  1.326877)  para sigma:           0.00
             0.0000          0.0000          0.0000
             0.0000          0.0000          0.0000
             0.0000          0.0000          0.0000

     Atom 77  H   pos: (  0.747985  0.177855  1.258496)  para sigma:           0.00
             0.0000          0.0000          0.0000
             0.0000          0.0000          0.0000
             0.0000          0.0000          0.0000

     Atom 78  O   pos: (  0.965354 -0.010320  1.315414)  para sigma:         -15.29
           -27.6449         16.7203         -1.3506
            17.0919        -18.5763         -5.3307
            -3.1589         -6.4611          0.3610

     Atom 79  H   pos: (  0.619935  0.399223  1.317188)  para sigma:           0.00
             0.0000          0.0000          0.0000
             0.0000          0.0000          0.0000
             0.0000          0.0000          0.0000

     Atom 80  H   pos: ( -0.011558  0.021911  1.371612)  para sigma:           0.00
             0.0000          0.0000          0.0000
             0.0000          0.0000          0.0000
             0.0000          0.0000          0.0000

     Atom 81  O   pos: (  0.157069  0.137493  1.053011)  para sigma:         -12.56
           -17.6731          8.6316         -3.0769
             8.7457        -31.2100         -9.3667
            -3.2577         -8.7330         11.1887

     Atom 82  H   pos: (  0.163648  0.146716  0.976183)  para sigma:           0.00
             0.0000          0.0000          0.0000
             0.0000          0.0000          0.0000
             0.0000          0.0000          0.0000

     Atom 83  H   pos: (  0.224108  0.150275  1.080862)  para sigma:           0.00
             0.0000          0.0000          0.0000
             0.0000          0.0000          0.0000
             0.0000          0.0000          0.0000

     Atom 84  O   pos: ( -0.093257  0.419561  0.156014)  para sigma:         -41.01
           -42.4051          8.5389         -8.1669
            12.0029        -44.4379         -6.3344
           -12.8147         -6.7536        -36.1839

     Atom 85  H   pos: (  0.281321 -0.038046  0.152126)  para sigma:           0.00
             0.0000          0.0000          0.0000
             0.0000          0.0000          0.0000
             0.0000          0.0000          0.0000

     Atom 86  H   pos: ( -0.094078  0.350838  0.187409)  para sigma:           0.00
             0.0000          0.0000          0.0000
             0.0000          0.0000          0.0000
             0.0000          0.0000          0.0000

     Atom 87  O   pos: (  0.058622  0.385235  1.166932)  para sigma:         -10.76
             9.2588         -4.9516         -9.1650
             0.4182        -22.1088          6.2705
            -7.8367          8.5156        -19.4259

     Atom 88  H   pos: (  0.320559 -0.035550  1.222882)  para sigma:           0.00
             0.0000          0.0000          0.0000
             0.0000          0.0000          0.0000
             0.0000          0.0000          0.0000

     Atom 89  H   pos: (  0.132208  0.399813  1.172852)  para sigma:           0.00
             0.0000          0.0000          0.0000
             0.0000          0.0000          0.0000
             0.0000          0.0000          0.0000

     Atom 90  O   pos: ( -0.004362  0.197222  1.219912)  para sigma:         -18.36
           -16.5896         -2.1183         -7.9828
             1.3550         -1.1481          0.3497
            -7.3935          3.1952        -37.3525

     Atom 91  H   pos: ( -0.076484  0.208613  1.237599)  para sigma:           0.00
             0.0000          0.0000          0.0000
             0.0000          0.0000          0.0000
             0.0000          0.0000          0.0000

     Atom 92  H   pos: (  0.022362  0.264398  1.199003)  para sigma:           0.00
             0.0000          0.0000          0.0000
             0.0000          0.0000          0.0000
             0.0000          0.0000          0.0000

     Atom 93  O   pos: (  0.073695  0.365143  1.466601)  para sigma:         -16.41
             9.9283         11.2983        -14.7705
             9.2873        -25.9754          0.2454
           -23.1378         -0.2570        -33.1821

     Atom 94  H   pos: (  0.043397  0.297151  1.466967)  para sigma:           0.00
             0.0000          0.0000          0.0000
             0.0000          0.0000          0.0000
             0.0000          0.0000          0.0000

     Atom 95  H   pos: (  0.147172  0.356545  1.449337)  para sigma:           0.00
             0.0000          0.0000          0.0000
             0.0000          0.0000          0.0000
             0.0000          0.0000          0.0000

     Atom 96  O   pos: (  0.046488  0.403198  0.965418)  para sigma:         -18.00
           -12.9402          8.4798          9.4652
             7.4066        -36.1015         -5.4854
             9.7063         -2.8344         -4.9575

     Atom 97  H   pos: (  0.044683  0.398365  1.041175)  para sigma:           0.00
             0.0000          0.0000          0.0000
             0.0000          0.0000          0.0000
             0.0000          0.0000          0.0000

     Atom 98  H   pos: ( -0.017781  0.373621  0.939803)  para sigma:           0.00
             0.0000          0.0000          0.0000
             0.0000          0.0000          0.0000
             0.0000          0.0000          0.0000

     Atom 99  O   pos: ( -0.169637  0.364463  1.090640)  para sigma:         -15.11
           -34.9769         -3.6487         -9.6577
            -2.0785        -11.1627         -7.3612
            -8.5521         -7.8225          0.7967

     Atom100  H   pos: ( -0.160117  0.341362  1.020394)  para sigma:           0.00
             0.0000          0.0000          0.0000
             0.0000          0.0000          0.0000
             0.0000          0.0000          0.0000

     Atom101  H   pos: ( -0.185788  0.308952  1.138693)  para sigma:           0.00
             0.0000          0.0000          0.0000
             0.0000          0.0000          0.0000
             0.0000          0.0000          0.0000

     Atom102  O   pos: (  0.552871  0.044939  1.590697)  para sigma:         -27.27
           -12.5976         13.0190        -15.8815
            16.3415        -32.1991         14.4043
           -11.2556         17.2635        -37.0029

     Atom103  H   pos: (  0.582927  0.101605  1.631361)  para sigma:           0.00
             0.0000          0.0000          0.0000
             0.0000          0.0000          0.0000
             0.0000          0.0000          0.0000

     Atom104  H   pos: (  0.490269  0.030166  1.631036)  para sigma:           0.00
             0.0000          0.0000          0.0000
             0.0000          0.0000          0.0000
             0.0000          0.0000          0.0000

     Atom105  O   pos: (  0.368386  0.110686  0.872053)  para sigma:         -24.40
           -10.1730        -12.8222          3.5163
           -12.1635        -24.6121         -9.4131
             1.3161         -8.2065        -38.4164

     Atom106  H   pos: (  0.362727  0.053956  0.921601)  para sigma:           0.00
             0.0000          0.0000          0.0000
             0.0000          0.0000          0.0000
             0.0000          0.0000          0.0000

     Atom107  H   pos: (  0.293552  0.127545  0.856433)  para sigma:           0.00
             0.0000          0.0000          0.0000
             0.0000          0.0000          0.0000
             0.0000          0.0000          0.0000

     Atom108  O   pos: (  0.005517  0.010743  0.955566)  para sigma:         -49.61
           -35.7142         -1.9388         -5.2909
            -2.3894        -60.2140          0.9972
           -10.8640         -1.5681        -52.9167

     Atom109  H   pos: (  0.936555 -0.029890  0.962927)  para sigma:           0.00
             0.0000          0.0000          0.0000
             0.0000          0.0000          0.0000
             0.0000          0.0000          0.0000

     Atom110  H   pos: ( -0.242964  0.426658  0.924740)  para sigma:           0.00
             0.0000          0.0000          0.0000
             0.0000          0.0000          0.0000
             0.0000          0.0000          0.0000

     Atom111  O   pos: (  0.028817  0.013651  1.508218)  para sigma:         -18.37
            -7.0805          2.7082        -12.3966
             0.5269        -29.2575         11.1471
           -14.8421          9.9833        -18.7799

     Atom112  H   pos: (  0.092588  0.047219  1.524793)  para sigma:           0.00
             0.0000          0.0000          0.0000
             0.0000          0.0000          0.0000
             0.0000          0.0000          0.0000

     Atom113  H   pos: ( -0.019875  0.031349  1.564576)  para sigma:           0.00
             0.0000          0.0000          0.0000
             0.0000          0.0000          0.0000
             0.0000          0.0000          0.0000

     Atom114  O   pos: (  0.043531  0.352167  0.009334)  para sigma:         -35.30
           -29.3111        -10.1229          2.5152
            -6.8215        -33.1378        -10.0853
            -1.8144        -11.2771        -43.4643

     Atom115  H   pos: (  0.027057  0.288862  0.044910)  para sigma:           0.00
             0.0000          0.0000          0.0000
             0.0000          0.0000          0.0000
             0.0000          0.0000          0.0000

     Atom116  H   pos: (  0.118933  0.359688  0.013983)  para sigma:           0.00
             0.0000          0.0000          0.0000
             0.0000          0.0000          0.0000
             0.0000          0.0000          0.0000

     Atom117  O   pos: (  0.612869  0.241016  0.013488)  para sigma:         -31.40
           -22.6787          2.0684         -6.6653
            -0.0065        -45.7875         -2.0873
            -7.6843         -3.3138        -25.7404

     Atom118  H   pos: (  0.678680  0.218746  0.040598)  para sigma:           0.00
             0.0000          0.0000          0.0000
             0.0000          0.0000          0.0000
             0.0000          0.0000          0.0000

     Atom119  H   pos: (  0.560920  0.232696  0.072362)  para sigma:           0.00
             0.0000          0.0000          0.0000
             0.0000          0.0000          0.0000
             0.0000          0.0000          0.0000

     Atom120  O   pos: (  0.740662  0.089055  1.526139)  para sigma:         -13.49
             7.7639          4.0234         14.6823
             8.0982        -29.6246         -8.7687
            12.9532         -8.2831        -18.6109

     Atom121  H   pos: (  0.799048  0.077120  1.573499)  para sigma:           0.00
             0.0000          0.0000          0.0000
             0.0000          0.0000          0.0000
             0.0000          0.0000          0.0000

     Atom122  H   pos: (  0.683953  0.051296  1.555776)  para sigma:           0.00
             0.0000          0.0000          0.0000
             0.0000          0.0000          0.0000
             0.0000          0.0000          0.0000

     Atom123  O   pos: (  0.240780  0.346121  0.014198)  para sigma:         -21.18
           -15.0136          3.6178         -1.6050
             4.6728        -37.3052          9.6357
            -0.5372         10.5371        -11.2348

     Atom124  H   pos: (  0.286532  0.369134  0.069440)  para sigma:           0.00
             0.0000          0.0000          0.0000
             0.0000          0.0000          0.0000
             0.0000          0.0000          0.0000

     Atom125  H   pos: (  0.298842  0.288454  1.649399)  para sigma:           0.00
             0.0000          0.0000          0.0000
             0.0000          0.0000          0.0000
             0.0000          0.0000          0.0000

     Atom126  O   pos: (  0.176629  0.102495  1.667235)  para sigma:         -23.59
           -17.7968          4.7131        -11.1663
             5.0198        -18.1639          9.2849
            -6.7725          7.6175        -34.8189

     Atom127  H   pos: (  0.214473  0.161029  1.694827)  para sigma:           0.00
             0.0000          0.0000          0.0000
             0.0000          0.0000          0.0000
             0.0000          0.0000          0.0000

     Atom128  H   pos: (  0.099625  0.148058  0.013721)  para sigma:           0.00
             0.0000          0.0000          0.0000
             0.0000          0.0000          0.0000
             0.0000          0.0000          0.0000

     Atom129  O   pos: (  0.758151  0.285102  1.457176)  para sigma:         -26.45
           -32.9667         -5.1594         -3.5774
            -2.2797         -3.8365         -2.5291
            -2.2112         -0.4842        -42.5537

     Atom130  H   pos: (  0.738308  0.354637  1.481631)  para sigma:           0.00
             0.0000          0.0000          0.0000
             0.0000          0.0000          0.0000
             0.0000          0.0000          0.0000

     Atom131  H   pos: (  0.721738  0.232109  1.494970)  para sigma:           0.00
             0.0000          0.0000          0.0000
             0.0000          0.0000          0.0000
             0.0000          0.0000          0.0000

     Atom132  O   pos: (  0.644950  0.098901  1.341066)  para sigma:         -14.05
           -22.2877         -4.7290          6.7179
            -5.9517        -15.5756         12.7230
             2.7040         14.1460         -4.2795

     Atom133  H   pos: (  0.685921  0.095263  1.403908)  para sigma:           0.00
             0.0000          0.0000          0.0000
             0.0000          0.0000          0.0000
             0.0000          0.0000          0.0000

     Atom134  H   pos: (  0.669809  0.038614  1.302901)  para sigma:           0.00
             0.0000          0.0000          0.0000
             0.0000          0.0000          0.0000
             0.0000          0.0000          0.0000

     Atom135  O   pos: (  0.549692  0.324552  1.583129)  para sigma:         -21.23
           -33.1010         -0.2084          9.2576
             0.0924         -3.2965         -2.2665
            10.1975         -6.1816        -27.2937

     Atom136  H   pos: (  0.556629  0.396364  1.606119)  para sigma:           0.00
             0.0000          0.0000          0.0000
             0.0000          0.0000          0.0000
             0.0000          0.0000          0.0000

     Atom137  H   pos: (  0.588006  0.281916  1.632973)  para sigma:           0.00
             0.0000          0.0000          0.0000
             0.0000          0.0000          0.0000
             0.0000          0.0000          0.0000

     Atom138  O   pos: (  0.346718  0.175587  1.216763)  para sigma:         -13.51
           -20.7245          0.3711         10.1523
            -1.0350         -7.5479        -12.2869
            10.6915        -17.8410        -12.2604

     Atom139  H   pos: (  0.347240  0.249837  1.216692)  para sigma:           0.00
             0.0000          0.0000          0.0000
             0.0000          0.0000          0.0000
             0.0000          0.0000          0.0000

     Atom140  H   pos: (  0.382293  0.154907  1.281296)  para sigma:           0.00
             0.0000          0.0000          0.0000
             0.0000          0.0000          0.0000
             0.0000          0.0000          0.0000

     Atom141  O   pos: (  0.258831  0.408237  1.127833)  para sigma:         -12.48
            -6.1120         -6.0268         11.3427
            -8.2773        -23.8343         12.1992
             7.3577         10.7864         -7.4974

     Atom142  H   pos: (  0.281769  0.364470  1.071123)  para sigma:           0.00
             0.0000          0.0000          0.0000
             0.0000          0.0000          0.0000
             0.0000          0.0000          0.0000

     Atom143  H   pos: (  0.315654  0.402795  1.177006)  para sigma:           0.00
             0.0000          0.0000          0.0000
             0.0000          0.0000          0.0000
             0.0000          0.0000          0.0000

     Atom144  O   pos: (  0.597650  0.200332  0.851727)  para sigma:         -40.21
           -52.3369          4.4043          1.9406
             2.6301        -45.0384        -13.0753
            -2.8927         -8.8284        -23.2517

     Atom145  H   pos: (  0.605495  0.232899  0.777251)  para sigma:           0.00
             0.0000          0.0000          0.0000
             0.0000          0.0000          0.0000
             0.0000          0.0000          0.0000

     Atom146  H   pos: (  0.563749  0.250712  0.894844)  para sigma:           0.00
             0.0000          0.0000          0.0000
             0.0000          0.0000          0.0000
             0.0000          0.0000          0.0000

     Atom147  O   pos: (  0.246663  0.054904  1.470395)  para sigma:         -20.85
           -19.1789         -0.2819         -9.6635
             1.1620        -17.3304          5.5638
           -14.3388          5.0454        -26.0339

     Atom148  H   pos: (  0.310277  0.031346  1.438222)  para sigma:           0.00
             0.0000          0.0000          0.0000
             0.0000          0.0000          0.0000
             0.0000          0.0000          0.0000

     Atom149  H   pos: (  0.260585  0.124401  1.491964)  para sigma:           0.00
             0.0000          0.0000          0.0000
             0.0000          0.0000          0.0000
             0.0000          0.0000          0.0000

     Atom150  O   pos: (  0.422731  0.394457  1.242799)  para sigma:         -26.26
           -18.8871        -13.5566         -3.0814
           -13.8020        -40.9373         -2.5547
            -2.8301         -5.8752        -18.9616

     Atom151  H   pos: (  0.482146  0.387909  1.195341)  para sigma:           0.00
             0.0000          0.0000          0.0000
             0.0000          0.0000          0.0000
             0.0000          0.0000          0.0000

     Atom152  H   pos: (  0.447139  0.361262  1.305433)  para sigma:           0.00
             0.0000          0.0000          0.0000
             0.0000          0.0000          0.0000
             0.0000          0.0000          0.0000

     Atom153  O   pos: (  0.532386  0.147851  1.114120)  para sigma:          -0.66
             5.6981        -10.8110        -10.6538
           -12.7963         17.8569         -0.5591
           -10.4276          0.7263        -25.5241

     Atom154  H   pos: (  0.462217  0.151932  1.139581)  para sigma:           0.00
             0.0000          0.0000          0.0000
             0.0000          0.0000          0.0000
             0.0000          0.0000          0.0000

     Atom155  H   pos: (  0.551616  0.075743  1.119965)  para sigma:           0.00
             0.0000          0.0000          0.0000
             0.0000          0.0000          0.0000
             0.0000          0.0000          0.0000

     Atom156  O   pos: (  0.381658  0.211321  1.561336)  para sigma:         -28.36
           -33.0364          7.8437         -0.1964
             9.5156        -19.6384         -9.2392
             0.0102        -10.5083        -32.4039

     Atom157  H   pos: (  0.384508  0.156948  1.616018)  para sigma:           0.00
             0.0000          0.0000          0.0000
             0.0000          0.0000          0.0000
             0.0000          0.0000          0.0000

     Atom158  H   pos: (  0.442146  0.256238  1.572183)  para sigma:           0.00
             0.0000          0.0000          0.0000
             0.0000          0.0000          0.0000
             0.0000          0.0000          0.0000

     Atom159  O   pos: (  0.582529  0.344121  1.122750)  para sigma:         -13.89
           -29.7285         -3.7272          2.4372
            -1.8712         -1.5658         -7.4100
             3.4776        -13.1305        -10.3715

     Atom160  H   pos: (  0.579733  0.268693  1.128357)  para sigma:           0.00
             0.0000          0.0000          0.0000
             0.0000          0.0000          0.0000
             0.0000          0.0000          0.0000

     Atom161  H   pos: (  0.560497  0.355181  1.051629)  para sigma:           0.00
             0.0000          0.0000          0.0000
             0.0000          0.0000          0.0000
             0.0000          0.0000          0.0000

     Atom162  O   pos: (  0.359019  0.298260  0.978914)  para sigma:         -25.62
           -15.8215         11.3017         -5.1449
            11.1795        -18.9650          3.5130
            -1.7519          5.1790        -42.0661

     Atom163  H   pos: (  0.423289  0.339041  0.961536)  para sigma:           0.00
             0.0000          0.0000          0.0000
             0.0000          0.0000          0.0000
             0.0000          0.0000          0.0000

     Atom164  H   pos: (  0.368759  0.229731  0.949409)  para sigma:           0.00
             0.0000          0.0000          0.0000
             0.0000          0.0000          0.0000
             0.0000          0.0000          0.0000

     Atom165  O   pos: (  0.841610  0.082182  1.102880)  para sigma:          -7.39
           -32.5376          4.2636         11.9562
             4.5571         14.4276          5.3963
            12.7397         11.2297         -4.0527

     Atom166  H   pos: (  0.820425  0.034343  1.048916)  para sigma:           0.00
             0.0000          0.0000          0.0000
             0.0000          0.0000          0.0000
             0.0000          0.0000          0.0000

     Atom167  H   pos: (  0.834978  0.147689  1.069348)  para sigma:           0.00
             0.0000          0.0000          0.0000
             0.0000          0.0000          0.0000
             0.0000          0.0000          0.0000

     Atom168  O   pos: (  0.788696  0.151261  0.892071)  para sigma:         -16.72
           -17.2201        -15.2426          3.5904
           -14.5169         -6.8268         -8.4739
             5.8087        -15.5599        -26.1221

     Atom169  H   pos: (  0.800370  0.077886  0.896483)  para sigma:           0.00
             0.0000          0.0000          0.0000
             0.0000          0.0000          0.0000
             0.0000          0.0000          0.0000

     Atom170  H   pos: (  0.713223  0.158963  0.891607)  para sigma:           0.00
             0.0000          0.0000          0.0000
             0.0000          0.0000          0.0000
             0.0000          0.0000          0.0000

     Atom171  O   pos: (  0.219565  0.384530  0.863431)  para sigma:         -30.70
           -28.2998         -9.1756          3.1043
           -12.3175        -33.7922        -18.3562
             5.4892        -16.6106        -29.9987

     Atom172  H   pos: (  0.156516  0.383745  0.905581)  para sigma:           0.00
             0.0000          0.0000          0.0000
             0.0000          0.0000          0.0000
             0.0000          0.0000          0.0000

     Atom173  H   pos: (  0.274993  0.352977  0.905381)  para sigma:           0.00
             0.0000          0.0000          0.0000
             0.0000          0.0000          0.0000
             0.0000          0.0000          0.0000

     Atom174  O   pos: (  0.435053  0.100839  1.381624)  para sigma:         -18.45
            -9.8563         -5.4745         -7.2566
            -4.7487        -30.3027          7.6358
            -9.6412         10.2009        -15.2052

     Atom175  H   pos: (  0.508329  0.088026  1.369858)  para sigma:           0.00
             0.0000          0.0000          0.0000
             0.0000          0.0000          0.0000
             0.0000          0.0000          0.0000

     Atom176  H   pos: (  0.431630  0.142501  1.443712)  para sigma:           0.00
             0.0000          0.0000          0.0000
             0.0000          0.0000          0.0000
             0.0000          0.0000          0.0000

     Atom177  O   pos: (  0.544554  0.300429  1.377101)  para sigma:         -15.23
           -26.1419         -5.2942          6.3957
            -5.6801        -16.1203          4.4226
             0.5060          7.9461         -3.4276

     Atom178  H   pos: (  0.578498  0.237561  1.356565)  para sigma:           0.00
             0.0000          0.0000          0.0000
             0.0000          0.0000          0.0000
             0.0000          0.0000          0.0000

     Atom179  H   pos: (  0.555181  0.308244  1.451231)  para sigma:           0.00
             0.0000          0.0000          0.0000
             0.0000          0.0000          0.0000
             0.0000          0.0000          0.0000

     Atom180  O   pos: ( -0.199280  0.377170  1.692350)  para sigma:         -13.03
            -3.9706         16.2723         11.5080
             8.8730        -29.6956         -2.0331
            11.3232         -1.8062         -5.4180

     Atom181  H   pos: ( -0.181485  0.421248  0.064030)  para sigma:           0.00
             0.0000          0.0000          0.0000
             0.0000          0.0000          0.0000
             0.0000          0.0000          0.0000

     Atom182  H   pos: (  0.746499  0.321273  1.702961)  para sigma:           0.00
             0.0000          0.0000          0.0000
             0.0000          0.0000          0.0000
             0.0000          0.0000          0.0000

     Atom183  O   pos: (  0.175528  0.157090  0.854672)  para sigma:         -46.52
           -14.7989         29.1617         12.1728
            14.6812        -76.7546          8.4116
            17.1653         15.5080        -48.0166

     Atom184  H   pos: (  0.182526  0.230491  0.845874)  para sigma:           0.00
             0.0000          0.0000          0.0000
             0.0000          0.0000          0.0000
             0.0000          0.0000          0.0000

     Atom185  O   pos: ( -0.143444  0.370873  0.878146)  para sigma:         -65.41
           -48.6437         -7.6672         11.8961
            -9.0606        -94.0830         24.8965
            21.1400         46.0313        -53.4946

     Atom186  H   pos: (  0.187547 -0.031547  0.876482)  para sigma:           0.00
             0.0000          0.0000          0.0000
             0.0000          0.0000          0.0000
             0.0000          0.0000          0.0000

     Atom187  O   pos: (  0.520070  0.399914  0.936598)  para sigma:         -46.75
           -40.5483         15.1144         -4.4871
            14.0913        -46.1184         -3.4093
            -4.6245         -5.7534        -53.5941

     Atom188  H   pos: (  0.524917  0.404704  0.862224)  para sigma:           0.00
             0.0000          0.0000          0.0000
             0.0000          0.0000          0.0000
             0.0000          0.0000          0.0000

     Paramagnetic US occ-occ contribution in ppm:

     Atom  1  Ca  pos: (  0.117705  0.465639  0.507723)  para_oo sigma:          -3.07
            -2.7988         -0.5512          0.2757
            -0.5306         -3.1335          0.2677
             0.3064          0.1655         -3.2848

     Atom  2  Ca  pos: ( -0.129658  0.470776  0.328487)  para_oo sigma:          -3.24
            -3.1590         -0.3623         -0.3840
            -0.3434         -2.9728         -0.1116
            -0.4051         -0.0656         -3.5976

     Atom  3  Ca  pos: (  0.016831  0.221301  0.351214)  para_oo sigma:          -3.46
            -3.2867         -0.5231         -0.0102
            -0.5080         -3.3237         -0.1891
             0.0578         -0.1374         -3.7813

     Atom  4  Ca  pos: (  0.253579  0.219997  0.522400)  para_oo sigma:          -3.20
            -4.0593         -0.3088          0.0290
            -0.2622         -1.9603          0.0677
            -0.0141          0.0496         -3.5893

     Atom  5  Ca  pos: ( -0.197030  0.280715  0.742317)  para_oo sigma:          -3.05
            -2.5063         -0.2041          0.4829
            -0.1480         -3.2173          0.5903
             0.4182          0.7145         -3.4164

     Atom  6  Ca  pos: (  0.030442  0.087942  0.792428)  para_oo sigma:          -4.01
            -4.0992         -0.1759          0.2720
            -0.2643         -4.2070          0.1191
             0.3563          0.1130         -3.7098

     Atom  7  Ca  pos: (  0.030217  0.040164  1.143125)  para_oo sigma:          -2.62
            -2.8130         -0.6022         -0.2733
            -0.5228         -2.3017          0.0985
            -0.3199          0.0374         -2.7380

     Atom  8  Ca  pos: (  0.599784  0.440941  0.486096)  para_oo sigma:          -3.31
            -2.9355         -0.0243          0.1888
            -0.0577         -3.1923          0.1654
             0.2376          0.1983         -3.8025

     Atom  9  Ca  pos: (  0.374179  0.452053  0.331135)  para_oo sigma:          -3.12
            -3.2008         -0.2816          0.0821
            -0.2964         -2.7858          0.0611
             0.0508         -0.0537         -3.3844

     Atom 10  Ca  pos: (  0.527195  0.220226  0.325795)  para_oo sigma:          -3.41
            -3.3486         -0.3405          0.3174
            -0.3696         -3.5319          0.0830
             0.3301          0.1099         -3.3578

     Atom 11  Ca  pos: (  0.764653  0.206052  0.467696)  para_oo sigma:          -2.94
            -2.5219         -0.1247          0.0072
            -0.1683         -2.8629         -0.0721
             0.0083         -0.1499         -3.4373

     Atom 12  Ca  pos: (  0.522730  0.054535  0.768107)  para_oo sigma:          -3.16
            -3.3260          0.0360         -0.0254
             0.0401         -3.0229         -0.2534
             0.0998         -0.2666         -3.1324

     Atom 13  Ca  pos: (  0.269666 -0.051499  1.627803)  para_oo sigma:          -2.87
            -3.0087         -0.4391          0.0254
            -0.3100         -2.8888          0.0747
             0.1731          0.1015         -2.7073

     Atom 14  Si  pos: (  0.885932  0.114811  0.078328)  para_oo sigma:          -5.83
            -6.2895         -0.1218         -0.3291
            -0.0321         -5.8845          0.3697
            -0.3854          0.3401         -5.3019

     Atom 15  Si  pos: (  0.540414  0.240227  0.591397)  para_oo sigma:          -6.14
            -6.2030          0.5632         -0.2275
             0.4891         -5.8063         -0.0612
            -0.2130         -0.0772         -6.4153

     Atom 16  Si  pos: (  0.761821  0.232122  0.234973)  para_oo sigma:          -6.20
            -6.1065          0.5865          0.0450
             0.6009         -6.1084         -0.3529
             0.0477         -0.3707         -6.3944

     Atom 17  Si  pos: (  0.389458  0.132284  0.124296)  para_oo sigma:          -6.08
            -6.1892          0.3646          0.3619
             0.3899         -6.2819          0.1241
             0.3765          0.1749         -5.7548

     Atom 18  Si  pos: ( -0.025070  0.226639  0.578085)  para_oo sigma:          -6.06
            -6.1703          0.5785         -0.2969
             0.6409         -6.5563         -0.1874
            -0.3014         -0.1119         -5.4420

     Atom 19  Si  pos: (  0.261311  0.237286  0.284360)  para_oo sigma:          -6.18
            -6.2734          0.3475          0.2947
             0.3027         -6.3139          0.0219
             0.2539         -0.0042         -5.9401

     Atom 20  Si  pos: ( -0.151671  0.438598  0.556923)  para_oo sigma:          -6.14
            -5.9170          0.6688         -0.4896
             0.6276         -6.8876          0.0584
            -0.3977          0.0258         -5.6072

     Atom 21  Si  pos: (  0.133226  0.439832  0.275702)  para_oo sigma:          -6.22
            -6.0512          0.3174         -0.0718
             0.3168         -6.6259          0.1389
            -0.0865          0.1236         -5.9715

     Atom 22  Si  pos: (  0.378885  0.436892  0.581477)  para_oo sigma:          -6.14
            -6.2974          0.4140          0.2051
             0.3467         -6.3308          0.3382
             0.1582          0.3160         -5.8052

     Atom 23  Si  pos: (  0.633542  0.438652  0.232679)  para_oo sigma:          -6.22
            -5.7939          0.4077         -0.5430
             0.4169         -6.4608          0.3695
            -0.5745          0.3682         -6.4066

     Atom 24  O   pos: (  0.199866  0.338745  0.244711)  para_oo sigma:          -4.10
            -4.3585         -1.7313          0.0639
            -1.7353         -2.7722         -0.1128
             0.0625         -0.1004         -5.1599

     Atom 25  O   pos: (  0.244228  0.047314  0.544808)  para_oo sigma:          -1.62
            -0.6611          1.6050         -0.5608
             1.5191         -1.9138         -0.3989
            -0.7275         -0.4680         -2.2730

     Atom 26  O   pos: (  0.503904  0.046740  0.362804)  para_oo sigma:          -1.66
            -1.7406          1.2820          1.4852
             1.2399         -1.6722          1.4637
             1.5007          1.5601         -1.5814

     Atom 27  O   pos: ( -0.231796  0.429086  0.461849)  para_oo sigma:          -1.26
            -1.6797          0.0185          2.2057
             0.0862         -1.8239          0.5142
             2.3667          0.4500         -0.2906

     Atom 28  O   pos: (  0.035368  0.402154  0.340587)  para_oo sigma:          -1.75
            -0.6963          1.0087         -1.5977
             1.0225         -2.8995         -0.6167
            -1.6980         -0.6700         -1.6577

     Atom 29  O   pos: (  0.385839  0.060251  1.700923)  para_oo sigma:          -2.98
            -4.0848         -0.4632          0.1482
            -0.4850         -4.2320          0.2113
             0.0922          0.1671         -0.6150

     Atom 30  O   pos: ( -0.003780  0.173010  0.103516)  para_oo sigma:          -2.53
            -1.6768          0.5157          0.2324
             0.5194         -2.8005          0.4451
             0.2535          0.4997         -3.1165

     Atom 31  H   pos: (  0.020862  0.133622  0.165596)  para_oo sigma:           0.00
             0.0000          0.0000          0.0000
             0.0000          0.0000          0.0000
             0.0000          0.0000          0.0000

     Atom 32  O   pos: ( -0.046446  0.201329  0.696085)  para_oo sigma:          -1.68
            -3.1162          0.8485         -0.9033
             0.8181         -2.7313         -0.4111
            -0.7162         -0.5158          0.8125

     Atom 33  O   pos: (  0.283881  0.173129  0.180156)  para_oo sigma:          -4.16
            -4.3651         -0.8116         -1.1120
            -0.8442         -4.5598          1.1249
            -1.1904          1.1831         -3.5613

     Atom 34  O   pos: (  0.682315  0.024247  0.707628)  para_oo sigma:          -2.71
            -4.5568          0.1897          0.6151
             0.2065         -2.9337          1.3002
             0.6257          1.3329         -0.6532

     Atom 35  O   pos: (  0.879080  0.006338  0.141209)  para_oo sigma:          -3.87
            -4.6972         -0.4150          0.3882
            -0.4219         -3.5267         -1.2248
             0.4079         -1.2488         -3.3714

     Atom 36  O   pos: (  0.459361  0.337577  0.586904)  para_oo sigma:          -3.58
            -3.4739         -1.8829          0.2446
            -1.9453         -2.4968         -0.0150
             0.1663         -0.0608         -4.7570

     Atom 37  O   pos: (  0.691969  0.331456  0.204376)  para_oo sigma:          -4.13
            -4.4366         -1.8450          0.1133
            -1.8183         -2.7036          0.1214
             0.1262          0.1205         -5.2526

     Atom 38  O   pos: (  0.732889  0.038227  0.506676)  para_oo sigma:          -0.81
            -1.2286          0.7550         -1.2467
             0.6487         -1.0730         -1.3236
            -1.1598         -1.4575         -0.1357

     Atom 39  O   pos: (  0.019051  0.063476  0.267383)  para_oo sigma:          -2.32
            -1.9259          1.7564          0.2552
             1.6798         -1.8958          0.2276
             0.1885          0.1695         -3.1288

     Atom 40  O   pos: (  0.269280  0.390614  0.547447)  para_oo sigma:          -1.42
             0.2062          1.4107          0.7066
             1.4007         -2.5403          0.2585
             0.6158          0.2920         -1.9317

     Atom 41  O   pos: (  0.550003  0.413175  0.318895)  para_oo sigma:          -1.88
            -1.4028          0.6184         -1.9325
             0.6079         -2.9898         -0.6703
            -1.9809         -0.6376         -1.2620

     Atom 42  O   pos: (  0.891529  0.052480  1.653826)  para_oo sigma:          -4.05
            -5.3751          0.0595          0.1326
            -0.0110         -5.1995          0.4643
             0.2124          0.4572         -1.5851

     Atom 43  O   pos: (  0.479437  0.212541  0.151402)  para_oo sigma:          -2.83
            -2.0694          1.3726          0.1870
             1.4458         -2.1265          0.3395
             0.2966          0.3842         -4.3082

     Atom 44  O   pos: (  0.626995  0.266960  0.678919)  para_oo sigma:          -2.86
            -3.1014          0.3125          1.0109
             0.3743         -3.3976          0.3479
             1.0664          0.2799         -2.0723

     Atom 45  O   pos: (  0.792125  0.187042  0.120480)  para_oo sigma:          -3.97
            -4.0692         -0.9059         -1.1210
            -0.9066         -4.0806          1.0745
            -1.1307          1.0996         -3.7704

     Atom 46  O   pos: (  0.475908  0.137562  0.611655)  para_oo sigma:          -1.92
            -1.7546          1.5616         -0.6319
             1.5188         -0.6867         -0.6069
            -0.7313         -0.6960         -3.3077

     Atom 47  O   pos: (  0.696825  0.153803  0.303062)  para_oo sigma:          -1.79
            -1.9096          1.4346         -1.3537
             1.3625         -1.6268         -1.2265
            -1.4239         -1.3738         -1.8378

     Atom 48  O   pos: (  0.599012  0.250337  0.481916)  para_oo sigma:          -1.05
            -1.7402          0.2643         -1.7009
             0.3236         -1.9480         -0.4483
            -1.6321         -0.3357          0.5327

     Atom 49  O   pos: ( -0.138888  0.274112  0.289109)  para_oo sigma:          -2.23
            -1.4623          1.0175          1.0758
             1.0935         -2.7626          0.6817
             1.1204          0.6782         -2.4540

     Atom 50  O   pos: ( -0.063546  0.146884  0.490495)  para_oo sigma:          -1.15
            -1.9297          0.5652          0.9546
             0.4272         -1.0889          1.7343
             0.9884          1.9402         -0.4337

     Atom 51  O   pos: (  0.186328  0.174340  0.359852)  para_oo sigma:          -1.21
            -1.1899          1.2043         -1.5895
             1.2029         -1.6151         -1.2348
            -1.6101         -1.2882         -0.8211

     Atom 52  O   pos: (  0.088241  0.267804  0.550752)  para_oo sigma:          -2.26
            -1.2399          1.2090         -0.4731
             1.3623         -2.5264         -0.2513
            -0.5561         -0.2798         -3.0119

     Atom 53  O   pos: (  0.359837  0.269895  0.350983)  para_oo sigma:          -1.76
            -0.8666          0.8479          1.7200
             0.9187         -2.8086          0.6969
             1.8273          0.6784         -1.6023

     Atom 54  O   pos: ( -0.200049  0.448047  0.669474)  para_oo sigma:          -1.84
            -2.0819          0.1135         -1.0393
             0.1837         -3.5679         -0.0866
            -1.0789          0.0976          0.1159

     Atom 55  O   pos: (  0.408815  0.021990  0.182179)  para_oo sigma:          -4.13
            -5.1318         -0.5539          0.4811
            -0.5806         -3.8154         -1.5810
             0.5314         -1.6379         -3.4381

     Atom 56  O   pos: ( -0.110663  0.317624  0.555391)  para_oo sigma:          -3.28
            -3.4677         -1.6064          0.1420
            -1.5434         -1.9035         -0.3192
             0.1094         -0.4006         -4.4757

     Atom 57  O   pos: (  0.086442  0.415775  0.688605)  para_oo sigma:          -0.29
            -0.3677         -0.3893         -0.1469
            -0.4335         -0.0851          0.3053
            -0.1200          0.2269         -0.4057

     Atom 58  H   pos: (  0.091819  0.346582  0.657848)  para_oo sigma:           0.00
             0.0000          0.0000          0.0000
             0.0000          0.0000          0.0000
             0.0000          0.0000          0.0000

     Atom 59  H   pos: (  0.015762  0.425715  0.707656)  para_oo sigma:           0.00
             0.0000          0.0000          0.0000
             0.0000          0.0000          0.0000
             0.0000          0.0000          0.0000

     Atom 60  O   pos: (  0.275045  0.361081  1.437968)  para_oo sigma:          -0.92
            -0.9114         -0.1368          0.0183
            -0.1326         -0.9521          0.0716
             0.0096          0.0339         -0.8960

     Atom 61  H   pos: (  0.274440  0.420531  1.484434)  para_oo sigma:           0.00
             0.0000          0.0000          0.0000
             0.0000          0.0000          0.0000
             0.0000          0.0000          0.0000

     Atom 62  H   pos: (  0.308022  0.307220  1.477105)  para_oo sigma:           0.00
             0.0000          0.0000          0.0000
             0.0000          0.0000          0.0000
             0.0000          0.0000          0.0000

     Atom 63  O   pos: (  0.571404  0.457158  0.738365)  para_oo sigma:          -0.79
            -0.8609         -0.3062         -0.1540
            -0.3689         -0.6967         -0.1166
            -0.1946         -0.1117         -0.8206

     Atom 64  H   pos: (  0.587261  0.387716  0.712431)  para_oo sigma:           0.00
             0.0000          0.0000          0.0000
             0.0000          0.0000          0.0000
             0.0000          0.0000          0.0000

     Atom 65  H   pos: (  0.497210  0.472681  0.721097)  para_oo sigma:           0.00
             0.0000          0.0000          0.0000
             0.0000          0.0000          0.0000
             0.0000          0.0000          0.0000

     Atom 66  O   pos: (  0.390056  0.393810  0.151287)  para_oo sigma:          -0.70
            -0.6376          0.0486          0.0871
             0.0284         -0.4878         -0.0877
             0.0465         -0.0730         -0.9862

     Atom 67  H   pos: (  0.446860  0.436061  0.127125)  para_oo sigma:           0.00
             0.0000          0.0000          0.0000
             0.0000          0.0000          0.0000
             0.0000          0.0000          0.0000

     Atom 68  H   pos: (  0.422909  0.323933  0.152093)  para_oo sigma:           0.00
             0.0000          0.0000          0.0000
             0.0000          0.0000          0.0000
             0.0000          0.0000          0.0000

     Atom 69  O   pos: (  0.190540  0.047633  1.260107)  para_oo sigma:          -0.70
            -0.7127          0.0954         -0.1945
             0.0653         -0.7416         -0.0685
            -0.1661         -0.0765         -0.6353

     Atom 70  H   pos: (  0.235529  0.105093  1.241794)  para_oo sigma:           0.00
             0.0000          0.0000          0.0000
             0.0000          0.0000          0.0000
             0.0000          0.0000          0.0000

     Atom 71  H   pos: (  0.185462  0.051905  1.334062)  para_oo sigma:           0.00
             0.0000          0.0000          0.0000
             0.0000          0.0000          0.0000
             0.0000          0.0000          0.0000

     Atom 72  O   pos: ( -0.069139  0.246471  1.536621)  para_oo sigma:          -0.67
            -0.5161         -0.0595          0.0893
            -0.0959         -0.8638         -0.1703
             0.0706         -0.2508         -0.6411

     Atom 73  H   pos: ( -0.132938  0.255583  1.496189)  para_oo sigma:           0.00
             0.0000          0.0000          0.0000
             0.0000          0.0000          0.0000
             0.0000          0.0000          0.0000

     Atom 74  H   pos: ( -0.078484  0.184793  1.577579)  para_oo sigma:           0.00
             0.0000          0.0000          0.0000
             0.0000          0.0000          0.0000
             0.0000          0.0000          0.0000

     Atom 75  O   pos: (  0.793696  0.236419  1.259434)  para_oo sigma:          -0.93
            -0.8677         -0.0388         -0.0960
            -0.0992         -1.1340         -0.0373
            -0.0679         -0.0460         -0.8032

     Atom 76  H   pos: (  0.780426  0.266898  1.326877)  para_oo sigma:           0.00
             0.0000          0.0000          0.0000
             0.0000          0.0000          0.0000
             0.0000          0.0000          0.0000

     Atom 77  H   pos: (  0.747985  0.177855  1.258496)  para_oo sigma:           0.00
             0.0000          0.0000          0.0000
             0.0000          0.0000          0.0000
             0.0000          0.0000          0.0000

     Atom 78  O   pos: (  0.965354 -0.010320  1.315414)  para_oo sigma:          -0.39
            -0.4234          0.2604          0.3051
             0.2817         -0.1632          0.2155
             0.2883          0.2403         -0.5882

     Atom 79  H   pos: (  0.619935  0.399223  1.317188)  para_oo sigma:           0.00
             0.0000          0.0000          0.0000
             0.0000          0.0000          0.0000
             0.0000          0.0000          0.0000

     Atom 80  H   pos: ( -0.011558  0.021911  1.371612)  para_oo sigma:           0.00
             0.0000          0.0000          0.0000
             0.0000          0.0000          0.0000
             0.0000          0.0000          0.0000

     Atom 81  O   pos: (  0.157069  0.137493  1.053011)  para_oo sigma:          -0.40
            -0.5569         -0.0881          0.3486
            -0.1281         -0.7203          0.0808
             0.3730          0.0517          0.0857

     Atom 82  H   pos: (  0.163648  0.146716  0.976183)  para_oo sigma:           0.00
             0.0000          0.0000          0.0000
             0.0000          0.0000          0.0000
             0.0000          0.0000          0.0000

     Atom 83  H   pos: (  0.224108  0.150275  1.080862)  para_oo sigma:           0.00
             0.0000          0.0000          0.0000
             0.0000          0.0000          0.0000
             0.0000          0.0000          0.0000

     Atom 84  O   pos: ( -0.093257  0.419561  0.156014)  para_oo sigma:          -0.74
            -0.6924          0.0550          0.0006
             0.0996         -0.6628         -0.2033
             0.0109         -0.0566         -0.8544

     Atom 85  H   pos: (  0.281321 -0.038046  0.152126)  para_oo sigma:           0.00
             0.0000          0.0000          0.0000
             0.0000          0.0000          0.0000
             0.0000          0.0000          0.0000

     Atom 86  H   pos: ( -0.094078  0.350838  0.187409)  para_oo sigma:           0.00
             0.0000          0.0000          0.0000
             0.0000          0.0000          0.0000
             0.0000          0.0000          0.0000

     Atom 87  O   pos: (  0.058622  0.385235  1.166932)  para_oo sigma:          -0.89
            -0.9081          0.0133         -0.0223
             0.0512         -0.8831         -0.0864
            -0.0166         -0.0974         -0.8901

     Atom 88  H   pos: (  0.320559 -0.035550  1.222882)  para_oo sigma:           0.00
             0.0000          0.0000          0.0000
             0.0000          0.0000          0.0000
             0.0000          0.0000          0.0000

     Atom 89  H   pos: (  0.132208  0.399813  1.172852)  para_oo sigma:           0.00
             0.0000          0.0000          0.0000
             0.0000          0.0000          0.0000
             0.0000          0.0000          0.0000

     Atom 90  O   pos: ( -0.004362  0.197222  1.219912)  para_oo sigma:          -0.37
            -0.0224          0.3664         -0.1576
             0.3371         -0.6172         -0.2930
            -0.1604         -0.3754         -0.4800

     Atom 91  H   pos: ( -0.076484  0.208613  1.237599)  para_oo sigma:           0.00
             0.0000          0.0000          0.0000
             0.0000          0.0000          0.0000
             0.0000          0.0000          0.0000

     Atom 92  H   pos: (  0.022362  0.264398  1.199003)  para_oo sigma:           0.00
             0.0000          0.0000          0.0000
             0.0000          0.0000          0.0000
             0.0000          0.0000          0.0000

     Atom 93  O   pos: (  0.073695  0.365143  1.466601)  para_oo sigma:          -0.62
            -0.3982          0.1949         -0.0818
             0.3306         -0.5343         -0.1074
            -0.0191         -0.0960         -0.9226

     Atom 94  H   pos: (  0.043397  0.297151  1.466967)  para_oo sigma:           0.00
             0.0000          0.0000          0.0000
             0.0000          0.0000          0.0000
             0.0000          0.0000          0.0000

     Atom 95  H   pos: (  0.147172  0.356545  1.449337)  para_oo sigma:           0.00
             0.0000          0.0000          0.0000
             0.0000          0.0000          0.0000
             0.0000          0.0000          0.0000

     Atom 96  O   pos: (  0.046488  0.403198  0.965418)  para_oo sigma:          -1.02
            -1.0452          0.0036         -0.0221
             0.0286         -0.9890         -0.0509
            -0.0149         -0.0302         -1.0314

     Atom 97  H   pos: (  0.044683  0.398365  1.041175)  para_oo sigma:           0.00
             0.0000          0.0000          0.0000
             0.0000          0.0000          0.0000
             0.0000          0.0000          0.0000

     Atom 98  H   pos: ( -0.017781  0.373621  0.939803)  para_oo sigma:           0.00
             0.0000          0.0000          0.0000
             0.0000          0.0000          0.0000
             0.0000          0.0000          0.0000

     Atom 99  O   pos: ( -0.169637  0.364463  1.090640)  para_oo sigma:          -0.41
            -0.5905          0.1375         -0.0715
             0.1579         -0.7460         -0.3649
            -0.0996         -0.3272          0.1023

     Atom100  H   pos: ( -0.160117  0.341362  1.020394)  para_oo sigma:           0.00
             0.0000          0.0000          0.0000
             0.0000          0.0000          0.0000
             0.0000          0.0000          0.0000

     Atom101  H   pos: ( -0.185788  0.308952  1.138693)  para_oo sigma:           0.00
             0.0000          0.0000          0.0000
             0.0000          0.0000          0.0000
             0.0000          0.0000          0.0000

     Atom102  O   pos: (  0.552871  0.044939  1.590697)  para_oo sigma:          -1.14
            -1.0209          0.0191         -0.1633
             0.0353         -1.1545          0.1005
            -0.1514          0.0610         -1.2420

     Atom103  H   pos: (  0.582927  0.101605  1.631361)  para_oo sigma:           0.00
             0.0000          0.0000          0.0000
             0.0000          0.0000          0.0000
             0.0000          0.0000          0.0000

     Atom104  H   pos: (  0.490269  0.030166  1.631036)  para_oo sigma:           0.00
             0.0000          0.0000          0.0000
             0.0000          0.0000          0.0000
             0.0000          0.0000          0.0000

     Atom105  O   pos: (  0.368386  0.110686  0.872053)  para_oo sigma:          -0.74
            -0.7727         -0.1435          0.1614
            -0.1539         -0.6746         -0.0914
             0.2280         -0.1275         -0.7771

     Atom106  H   pos: (  0.362727  0.053956  0.921601)  para_oo sigma:           0.00
             0.0000          0.0000          0.0000
             0.0000          0.0000          0.0000
             0.0000          0.0000          0.0000

     Atom107  H   pos: (  0.293552  0.127545  0.856433)  para_oo sigma:           0.00
             0.0000          0.0000          0.0000
             0.0000          0.0000          0.0000
             0.0000          0.0000          0.0000

     Atom108  O   pos: (  0.005517  0.010743  0.955566)  para_oo sigma:          -0.41
             0.3687         -0.2133         -0.0646
            -0.2792         -0.4831          0.1962
            -0.0521          0.1776         -1.1260

     Atom109  H   pos: (  0.936555 -0.029890  0.962927)  para_oo sigma:           0.00
             0.0000          0.0000          0.0000
             0.0000          0.0000          0.0000
             0.0000          0.0000          0.0000

     Atom110  H   pos: ( -0.242964  0.426658  0.924740)  para_oo sigma:           0.00
             0.0000          0.0000          0.0000
             0.0000          0.0000          0.0000
             0.0000          0.0000          0.0000

     Atom111  O   pos: (  0.028817  0.013651  1.508218)  para_oo sigma:          -1.00
            -1.0500         -0.1271         -0.0332
            -0.1483         -1.0130          0.0407
            -0.0555          0.0413         -0.9471

     Atom112  H   pos: (  0.092588  0.047219  1.524793)  para_oo sigma:           0.00
             0.0000          0.0000          0.0000
             0.0000          0.0000          0.0000
             0.0000          0.0000          0.0000

     Atom113  H   pos: ( -0.019875  0.031349  1.564576)  para_oo sigma:           0.00
             0.0000          0.0000          0.0000
             0.0000          0.0000          0.0000
             0.0000          0.0000          0.0000

     Atom114  O   pos: (  0.043531  0.352167  0.009334)  para_oo sigma:          -0.49
            -0.1767          0.4951         -0.3199
             0.4197         -0.4988          0.0362
            -0.2840          0.0627         -0.8070

     Atom115  H   pos: (  0.027057  0.288862  0.044910)  para_oo sigma:           0.00
             0.0000          0.0000          0.0000
             0.0000          0.0000          0.0000
             0.0000          0.0000          0.0000

     Atom116  H   pos: (  0.118933  0.359688  0.013983)  para_oo sigma:           0.00
             0.0000          0.0000          0.0000
             0.0000          0.0000          0.0000
             0.0000          0.0000          0.0000

     Atom117  O   pos: (  0.612869  0.241016  0.013488)  para_oo sigma:          -1.12
            -1.1801          0.0130         -0.0172
             0.0061         -1.1007         -0.1148
             0.0329         -0.0871         -1.0793

     Atom118  H   pos: (  0.678680  0.218746  0.040598)  para_oo sigma:           0.00
             0.0000          0.0000          0.0000
             0.0000          0.0000          0.0000
             0.0000          0.0000          0.0000

     Atom119  H   pos: (  0.560920  0.232696  0.072362)  para_oo sigma:           0.00
             0.0000          0.0000          0.0000
             0.0000          0.0000          0.0000
             0.0000          0.0000          0.0000

     Atom120  O   pos: (  0.740662  0.089055  1.526139)  para_oo sigma:          -1.09
            -0.9385         -0.0370          0.0774
             0.0312         -1.1524         -0.1200
             0.0636         -0.1112         -1.1809

     Atom121  H   pos: (  0.799048  0.077120  1.573499)  para_oo sigma:           0.00
             0.0000          0.0000          0.0000
             0.0000          0.0000          0.0000
             0.0000          0.0000          0.0000

     Atom122  H   pos: (  0.683953  0.051296  1.555776)  para_oo sigma:           0.00
             0.0000          0.0000          0.0000
             0.0000          0.0000          0.0000
             0.0000          0.0000          0.0000

     Atom123  O   pos: (  0.240780  0.346121  0.014198)  para_oo sigma:          -0.91
            -0.8189          0.0111          0.0426
            -0.0246         -0.9556          0.0832
             0.0552          0.0632         -0.9432

     Atom124  H   pos: (  0.286532  0.369134  0.069440)  para_oo sigma:           0.00
             0.0000          0.0000          0.0000
             0.0000          0.0000          0.0000
             0.0000          0.0000          0.0000

     Atom125  H   pos: (  0.298842  0.288454  1.649399)  para_oo sigma:           0.00
             0.0000          0.0000          0.0000
             0.0000          0.0000          0.0000
             0.0000          0.0000          0.0000

     Atom126  O   pos: (  0.176629  0.102495  1.667235)  para_oo sigma:          -0.54
            -0.3736          0.3271         -0.0349
             0.3518         -0.5972         -0.0739
            -0.0631         -0.0193         -0.6588

     Atom127  H   pos: (  0.214473  0.161029  1.694827)  para_oo sigma:           0.00
             0.0000          0.0000          0.0000
             0.0000          0.0000          0.0000
             0.0000          0.0000          0.0000

     Atom128  H   pos: (  0.099625  0.148058  0.013721)  para_oo sigma:           0.00
             0.0000          0.0000          0.0000
             0.0000          0.0000          0.0000
             0.0000          0.0000          0.0000

     Atom129  O   pos: (  0.758151  0.285102  1.457176)  para_oo sigma:          -1.07
            -1.1546         -0.2040          0.0967
            -0.1443         -1.0034          0.0399
             0.0935          0.0742         -1.0380

     Atom130  H   pos: (  0.738308  0.354637  1.481631)  para_oo sigma:           0.00
             0.0000          0.0000          0.0000
             0.0000          0.0000          0.0000
             0.0000          0.0000          0.0000

     Atom131  H   pos: (  0.721738  0.232109  1.494970)  para_oo sigma:           0.00
             0.0000          0.0000          0.0000
             0.0000          0.0000          0.0000
             0.0000          0.0000          0.0000

     Atom132  O   pos: (  0.644950  0.098901  1.341066)  para_oo sigma:          -0.97
            -0.9211         -0.0564          0.0295
            -0.0443         -0.9336          0.0218
             0.0032         -0.0020         -1.0490

     Atom133  H   pos: (  0.685921  0.095263  1.403908)  para_oo sigma:           0.00
             0.0000          0.0000          0.0000
             0.0000          0.0000          0.0000
             0.0000          0.0000          0.0000

     Atom134  H   pos: (  0.669809  0.038614  1.302901)  para_oo sigma:           0.00
             0.0000          0.0000          0.0000
             0.0000          0.0000          0.0000
             0.0000          0.0000          0.0000

     Atom135  O   pos: (  0.549692  0.324552  1.583129)  para_oo sigma:          -1.06
            -1.0727          0.1003          0.0703
             0.0881         -1.0187          0.0111
             0.0561          0.0145         -1.0763

     Atom136  H   pos: (  0.556629  0.396364  1.606119)  para_oo sigma:           0.00
             0.0000          0.0000          0.0000
             0.0000          0.0000          0.0000
             0.0000          0.0000          0.0000

     Atom137  H   pos: (  0.588006  0.281916  1.632973)  para_oo sigma:           0.00
             0.0000          0.0000          0.0000
             0.0000          0.0000          0.0000
             0.0000          0.0000          0.0000

     Atom138  O   pos: (  0.346718  0.175587  1.216763)  para_oo sigma:          -0.88
            -0.8063          0.0840          0.0455
             0.0572         -0.9628         -0.0717
             0.0450         -0.0803         -0.8743

     Atom139  H   pos: (  0.347240  0.249837  1.216692)  para_oo sigma:           0.00
             0.0000          0.0000          0.0000
             0.0000          0.0000          0.0000
             0.0000          0.0000          0.0000

     Atom140  H   pos: (  0.382293  0.154907  1.281296)  para_oo sigma:           0.00
             0.0000          0.0000          0.0000
             0.0000          0.0000          0.0000
             0.0000          0.0000          0.0000

     Atom141  O   pos: (  0.258831  0.408237  1.127833)  para_oo sigma:          -1.04
            -0.9625         -0.0399          0.1437
            -0.1058         -1.0247          0.0093
             0.1355         -0.0255         -1.1262

     Atom142  H   pos: (  0.281769  0.364470  1.071123)  para_oo sigma:           0.00
             0.0000          0.0000          0.0000
             0.0000          0.0000          0.0000
             0.0000          0.0000          0.0000

     Atom143  H   pos: (  0.315654  0.402795  1.177006)  para_oo sigma:           0.00
             0.0000          0.0000          0.0000
             0.0000          0.0000          0.0000
             0.0000          0.0000          0.0000

     Atom144  O   pos: (  0.597650  0.200332  0.851727)  para_oo sigma:          -0.71
            -0.6728         -0.1681         -0.2648
            -0.0734         -1.1057         -0.3853
            -0.1760         -0.2469         -0.3423

     Atom145  H   pos: (  0.605495  0.232899  0.777251)  para_oo sigma:           0.00
             0.0000          0.0000          0.0000
             0.0000          0.0000          0.0000
             0.0000          0.0000          0.0000

     Atom146  H   pos: (  0.563749  0.250712  0.894844)  para_oo sigma:           0.00
             0.0000          0.0000          0.0000
             0.0000          0.0000          0.0000
             0.0000          0.0000          0.0000

     Atom147  O   pos: (  0.246663  0.054904  1.470395)  para_oo sigma:          -0.72
            -0.6362         -0.2261         -0.1157
            -0.1682         -0.7515          0.1709
            -0.1365          0.1732         -0.7788

     Atom148  H   pos: (  0.310277  0.031346  1.438222)  para_oo sigma:           0.00
             0.0000          0.0000          0.0000
             0.0000          0.0000          0.0000
             0.0000          0.0000          0.0000

     Atom149  H   pos: (  0.260585  0.124401  1.491964)  para_oo sigma:           0.00
             0.0000          0.0000          0.0000
             0.0000          0.0000          0.0000
             0.0000          0.0000          0.0000

     Atom150  O   pos: (  0.422731  0.394457  1.242799)  para_oo sigma:          -1.06
            -0.8923         -0.0355          0.1048
             0.0038         -1.0741         -0.0498
             0.1236         -0.0353         -1.2140

     Atom151  H   pos: (  0.482146  0.387909  1.195341)  para_oo sigma:           0.00
             0.0000          0.0000          0.0000
             0.0000          0.0000          0.0000
             0.0000          0.0000          0.0000

     Atom152  H   pos: (  0.447139  0.361262  1.305433)  para_oo sigma:           0.00
             0.0000          0.0000          0.0000
             0.0000          0.0000          0.0000
             0.0000          0.0000          0.0000

     Atom153  O   pos: (  0.532386  0.147851  1.114120)  para_oo sigma:          -0.81
            -0.8365          0.0180         -0.0662
            -0.0232         -0.6663         -0.0025
            -0.0554          0.0378         -0.9382

     Atom154  H   pos: (  0.462217  0.151932  1.139581)  para_oo sigma:           0.00
             0.0000          0.0000          0.0000
             0.0000          0.0000          0.0000
             0.0000          0.0000          0.0000

     Atom155  H   pos: (  0.551616  0.075743  1.119965)  para_oo sigma:           0.00
             0.0000          0.0000          0.0000
             0.0000          0.0000          0.0000
             0.0000          0.0000          0.0000

     Atom156  O   pos: (  0.381658  0.211321  1.561336)  para_oo sigma:          -1.08
            -1.1265          0.0322         -0.0929
             0.0604         -1.0385         -0.0093
            -0.0850         -0.0433         -1.0679

     Atom157  H   pos: (  0.384508  0.156948  1.616018)  para_oo sigma:           0.00
             0.0000          0.0000          0.0000
             0.0000          0.0000          0.0000
             0.0000          0.0000          0.0000

     Atom158  H   pos: (  0.442146  0.256238  1.572183)  para_oo sigma:           0.00
             0.0000          0.0000          0.0000
             0.0000          0.0000          0.0000
             0.0000          0.0000          0.0000

     Atom159  O   pos: (  0.582529  0.344121  1.122750)  para_oo sigma:          -1.04
            -1.2411         -0.1019          0.0471
            -0.0169         -0.9402         -0.0119
             0.0564         -0.0511         -0.9416

     Atom160  H   pos: (  0.579733  0.268693  1.128357)  para_oo sigma:           0.00
             0.0000          0.0000          0.0000
             0.0000          0.0000          0.0000
             0.0000          0.0000          0.0000

     Atom161  H   pos: (  0.560497  0.355181  1.051629)  para_oo sigma:           0.00
             0.0000          0.0000          0.0000
             0.0000          0.0000          0.0000
             0.0000          0.0000          0.0000

     Atom162  O   pos: (  0.359019  0.298260  0.978914)  para_oo sigma:          -1.09
            -0.9916         -0.0081         -0.0208
             0.0333         -1.0544         -0.0247
             0.0440         -0.0209         -1.2173

     Atom163  H   pos: (  0.423289  0.339041  0.961536)  para_oo sigma:           0.00
             0.0000          0.0000          0.0000
             0.0000          0.0000          0.0000
             0.0000          0.0000          0.0000

     Atom164  H   pos: (  0.368759  0.229731  0.949409)  para_oo sigma:           0.00
             0.0000          0.0000          0.0000
             0.0000          0.0000          0.0000
             0.0000          0.0000          0.0000

     Atom165  O   pos: (  0.841610  0.082182  1.102880)  para_oo sigma:          -0.62
            -0.8515          0.0403         -0.0189
             0.0604         -0.4031          0.1287
             0.0126          0.1849         -0.6166

     Atom166  H   pos: (  0.820425  0.034343  1.048916)  para_oo sigma:           0.00
             0.0000          0.0000          0.0000
             0.0000          0.0000          0.0000
             0.0000          0.0000          0.0000

     Atom167  H   pos: (  0.834978  0.147689  1.069348)  para_oo sigma:           0.00
             0.0000          0.0000          0.0000
             0.0000          0.0000          0.0000
             0.0000          0.0000          0.0000

     Atom168  O   pos: (  0.788696  0.151261  0.892071)  para_oo sigma:          -0.54
            -0.2264         -0.2598          0.0719
            -0.2023         -0.5848          0.0675
             0.0117          0.1056         -0.8105

     Atom169  H   pos: (  0.800370  0.077886  0.896483)  para_oo sigma:           0.00
             0.0000          0.0000          0.0000
             0.0000          0.0000          0.0000
             0.0000          0.0000          0.0000

     Atom170  H   pos: (  0.713223  0.158963  0.891607)  para_oo sigma:           0.00
             0.0000          0.0000          0.0000
             0.0000          0.0000          0.0000
             0.0000          0.0000          0.0000

     Atom171  O   pos: (  0.219565  0.384530  0.863431)  para_oo sigma:          -0.47
             0.1383         -0.2295         -0.0693
            -0.1760         -0.7694          0.1551
            -0.1069          0.1645         -0.7684

     Atom172  H   pos: (  0.156516  0.383745  0.905581)  para_oo sigma:           0.00
             0.0000          0.0000          0.0000
             0.0000          0.0000          0.0000
             0.0000          0.0000          0.0000

     Atom173  H   pos: (  0.274993  0.352977  0.905381)  para_oo sigma:           0.00
             0.0000          0.0000          0.0000
             0.0000          0.0000          0.0000
             0.0000          0.0000          0.0000

     Atom174  O   pos: (  0.435053  0.100839  1.381624)  para_oo sigma:          -0.91
            -0.8164         -0.0251         -0.0230
             0.0204         -0.9976         -0.1285
            -0.0109         -0.1067         -0.9256

     Atom175  H   pos: (  0.508329  0.088026  1.369858)  para_oo sigma:           0.00
             0.0000          0.0000          0.0000
             0.0000          0.0000          0.0000
             0.0000          0.0000          0.0000

     Atom176  H   pos: (  0.431630  0.142501  1.443712)  para_oo sigma:           0.00
             0.0000          0.0000          0.0000
             0.0000          0.0000          0.0000
             0.0000          0.0000          0.0000

     Atom177  O   pos: (  0.544554  0.300429  1.377101)  para_oo sigma:          -0.91
            -0.8717          0.0509          0.0285
             0.0483         -0.9758         -0.0848
            -0.0166         -0.0634         -0.8823

     Atom178  H   pos: (  0.578498  0.237561  1.356565)  para_oo sigma:           0.00
             0.0000          0.0000          0.0000
             0.0000          0.0000          0.0000
             0.0000          0.0000          0.0000

     Atom179  H   pos: (  0.555181  0.308244  1.451231)  para_oo sigma:           0.00
             0.0000          0.0000          0.0000
             0.0000          0.0000          0.0000
             0.0000          0.0000          0.0000

     Atom180  O   pos: ( -0.199280  0.377170  1.692350)  para_oo sigma:          -0.51
            -0.6422         -0.0323          0.2506
             0.0263         -0.5423          0.0950
[truncated: 148,393 more chars]
