# Supplementary material for: Is there a future for 43Ca nuclear magnetic resonance in cement science?
Source: Phys Chem Chem Phys. 2025 Apr 9;27(17):9159–68. doi: 10.1039/d5cp00491h (PMC11997747; doi:10.1039/d5cp00491h)
Supplement: CP-027-D5CP00491H-s001 [file CP-027-D5CP00491H-s001.zip › QE-Files/CSH-surface-structures/surf49.vc-relax.nmr.out]

     Program GIPAW v.7.2 starts on 27Feb2024 at  9: 2:39 

     This program is part of the open-source Quantum ESPRESSO suite
     for quantum simulation of materials; please cite
         "P. Giannozzi et al., J. Phys.:Condens. Matter 21 395502 (2009);
         "P. Giannozzi et al., J. Phys.:Condens. Matter 29 465901 (2017);
         "P. Giannozzi et al., J. Chem. Phys. 152 154105 (2020);
          URL http://www.quantum-espresso.org", 
     in publications or presentations arising from this work. More details at
     http://www.quantum-espresso.org/quote

     Parallel version (MPI), running on   112 processors

     MPI processes distributed on     1 nodes
     R & G space division:  proc/nbgrp/npool/nimage =     112
     214994 MiB available memory on the printing compute node when the environment starts


     ***** This is GIPAW git revision                                          *****
     ***** you can cite: N. Varini et al., Comp. Phys. Comm. 184, 1827 (2013)  *****
     ***** in publications or presentations arising from this work.            *****

     Parallelizing q-star over 1 images
     Reading input from surf49.vc-relax.nmr.in

     ------------------- Input file: --------------------
&inputgipaw
	job = 'nmr'
	prefix = 'surf49.vc-relax_nmr'
	tmp_dir = './tmpSurf49/',
	verbosity = 'high'
	diagonalization = 'david'
/


     Reading xml data from directory:

     ./tmpSurf49/surf49.vc-relax_nmr.save/
     file Ca.pbe-spn-kjpaw_psl.1.0.0.UPF: wavefunction(s)  3S renormalized
     file O.pbe-n-kjpaw_psl.1.0.0.UPF: wavefunction(s)  2S 2P renormalized
     file Si.pbe-nl-kjpaw_psl.1.0.0.UPF: wavefunction(s)  3S 3P renormalized
     file H.pbe-kjpaw_psl.1.0.0.UPF: wavefunction(s)  1S renormalized

     IMPORTANT: XC functional enforced from input :
     Exchange-correlation= PBE
                           (   1   4   3   4   0   0   0)
     Any further DFT definition will be discarded
     Please, verify this is what you really want


     Parallelization info
     --------------------
     sticks:   dense  smooth     PW     G-vecs:    dense   smooth      PW
     Min         125     125     42                27493    27493    5496
     Max         126     126     43                27503    27503    5515
     Sum       14035   14035   4805              3079695  3079695  616999

     Using Slab Decomposition

     Reading collected, re-writing distributed wavefunctions
     Subspace diagonalization in iterative solution of the eigenvalue problem:
     a serial algorithm will be used

     GIPAW projectors -----------------------------------------------
     atom=  Ca   l=0  rc=    1.3000  rs=    0.8667
     atom=  Ca   l=0  rc=    1.3000  rs=    0.8667
     atom=  Ca   l=1  rc=    1.6000  rs=    1.0667
     atom=  Ca   l=1  rc=    1.6000  rs=    1.0667
     atom=  Ca   l=2  rc=    1.7000  rs=    1.1333
     atom=  Ca   l=2  rc=    1.7000  rs=    1.1333
     projs nearly linearly dependent: l=0  n1,n2= 1, 2  s=  0.99170013
     projs nearly linearly dependent: l=2  n1,n2= 1, 2  s=  0.99334936

     atom=  O    l=0  rc=    1.3000  rs=    0.8667
     atom=  O    l=0  rc=    1.3000  rs=    0.8667
     atom=  O    l=1  rc=    1.3500  rs=    0.9000
     atom=  O    l=1  rc=    1.3500  rs=    0.9000
     projs nearly linearly dependent: l=1  n1,n2= 1, 2  s=  0.99790099

     atom=  Si   l=0  rc=    1.8000  rs=    1.2000
     atom=  Si   l=0  rc=    1.8000  rs=    1.2000
     atom=  Si   l=1  rc=    1.8000  rs=    1.2000
     atom=  Si   l=1  rc=    1.8000  rs=    1.2000
     atom=  Si   l=2  rc=    1.8000  rs=    1.2000
     atom=  Si   l=2  rc=    1.8000  rs=    1.2000
     projs nearly linearly dependent: l=2  n1,n2= 1, 2  s=  0.99992180

     atom=  H    l=0  rc=    1.0000  rs=    0.6667
     atom=  H    l=0  rc=    1.0000  rs=    0.6667
     projs nearly linearly dependent: l=0  n1,n2= 1, 2  s=  0.99968852
     -----------------------------------------------------------------

     GIPAW integrals: -------------------------------------------
     Atom  i/j   nmr_para   nmr_dia   epr_rmc  epr_para   epr_dia
       Ca  1 1   0.25E+04 -0.66E+00  0.13E+02  0.81E+09  0.75E+03
       Ca  2 1   0.26E+04 -0.73E+00  0.13E+02  0.86E+09  0.79E+03
       Ca  2 2   0.28E+04 -0.80E+00  0.13E+02  0.92E+09  0.84E+03
       Ca  3 3   0.30E+02  0.22E+00  0.11E+02  0.47E+05  0.19E+03
       Ca  4 3   0.33E+02  0.20E+00  0.12E+02  0.54E+05  0.22E+03
       Ca  4 4   0.37E+02  0.17E+00  0.13E+02  0.60E+05  0.24E+03
       Ca  5 5   0.29E+01  0.74E+00  0.81E+01  0.47E+03  0.66E+02
       Ca  6 5   0.36E+01  0.91E+00  0.10E+02  0.59E+03  0.81E+02
       Ca  6 6   0.45E+01  0.11E+01  0.13E+02  0.74E+03  0.10E+03
       O   1 1   0.81E+03 -0.32E+00  0.65E+01  0.43E+08  0.24E+03
       O   2 1   0.91E+03 -0.39E+00  0.71E+01  0.48E+08  0.27E+03
       O   2 2   0.10E+04 -0.48E+00  0.78E+01  0.55E+08  0.31E+03
       O   3 3   0.99E+01  0.87E+00  0.58E+01  0.24E+04  0.75E+02
       O   4 3   0.11E+02  0.97E+00  0.67E+01  0.27E+04  0.83E+02
       O   4 4   0.12E+02  0.11E+01  0.76E+01  0.31E+04  0.93E+02
       Si  1 1   0.12E+04 -0.54E-01  0.93E+01  0.18E+09  0.37E+03
       Si  2 1   0.17E+04  0.68E-01  0.12E+02  0.26E+09  0.52E+03
       Si  2 2   0.24E+04  0.31E+00  0.19E+02  0.37E+09  0.74E+03
       Si  3 3   0.18E+02  0.34E+00  0.10E+02  0.13E+05  0.11E+03
       Si  4 3   0.21E+02  0.27E+00  0.11E+02  0.15E+05  0.13E+03
       Si  4 4   0.23E+02  0.18E+00  0.12E+02  0.18E+05  0.14E+03
       Si  5 5   0.26E+00  0.79E-01  0.58E+00  0.29E+02  0.79E+01
       Si  6 5   0.27E+00  0.84E-01  0.62E+00  0.30E+02  0.81E+01
       Si  6 6   0.29E+00  0.89E-01  0.66E+00  0.31E+02  0.84E+01
       H   1 1   0.39E+02  0.19E+00  0.29E+00  0.78E+05  0.13E+02
       H   2 1   0.41E+02  0.21E+00  0.32E+00  0.82E+05  0.14E+02
       H   2 2   0.43E+02  0.22E+00  0.36E+00  0.86E+05  0.15E+02
     ------------------------------------------------------------

     alpha_pv=     77.9891 eV

     Number of occupied bands for each k-point:
     k-point:     1    nbnd_occ= 360
     k-point:     2    nbnd_occ= 360
     k-point:     3    nbnd_occ= 360
     k-point:     4    nbnd_occ= 360


     q-space interpolation up to   240.00 Rydberg

     GIPAW job: nmr                                                                             
     NMR macroscopic correction: yes
             0.6667          0.0000          0.0000
             0.0000          0.6667          0.0000
             0.0000          0.0000          0.6667


     Largest allocated arrays     est. size (Mb)     dimensions
        KS wavefunctions at k          29.14 Mb     (    5305,  360)
        KS wavefunctions at k+q        29.14 Mb     (    5305,  360)
        First-order wavefunctions     291.41 Mb     (    5305,  360, 10)
        First-order wavefunct (US)    174.85 Mb     (    5305,  360,  6)
        Charge/spin density             0.73 Mb     (   96000,    1)
        Induced current                 6.59 Mb     (   96000,    3,3,1)
        Induced magnetic field          6.59 Mb     (   96000,    3,3,1)
        NL pseudopotentials            97.62 Mb     (    5305, 1206)
        GIPAW NL terms                 97.62 Mb     (    5305, 1206)

     Computing the magnetic susceptibility     isolve=0    ethr=  0.1000E-13
     k-point #    1 of     4      pool #  1    cpu time:      21.0
     compute_u_kq: q = (    0.0000,    0.0000,    0.0000)
     Rotating WFCS
     ethr =  1.00E-14,  avg # of iterations =  6.0
     eigenvalues at k:
 -37.0389 -36.4303 -36.3855 -36.0478 -35.9588 -35.8893 -35.8821 -35.8772
 -35.8695 -35.8361 -35.8248 -35.8113 -35.6175 -18.5903 -18.5210 -18.4684
 -18.4041 -18.3678 -18.3210 -18.3126 -18.2666 -18.2566 -18.1956 -18.1694
 -18.1379 -18.1087 -18.0776 -18.0562 -18.0122 -17.9604 -17.9511 -17.9131
 -17.8807 -17.8545 -17.7925 -17.7609 -17.7303 -17.6762 -17.6635 -17.6495
 -17.6228 -17.5987 -17.5519 -17.5432 -17.5218 -17.4934 -17.4803 -17.4631
 -17.4303 -17.4174 -17.3999 -17.3779 -17.3658 -17.3431 -17.3340 -17.3216
 -17.3143 -17.2918 -17.2877 -17.2707 -17.2574 -17.2385 -17.2251 -17.2127
 -17.2040 -17.1815 -17.1727 -17.1573 -17.1307 -17.1161 -17.0941 -17.0685
 -17.0391 -17.0241 -17.0085 -16.9898 -16.9750 -16.9511 -16.9419 -16.9241
 -16.9137 -16.8986 -16.8889 -16.8655 -16.8475 -16.8381 -16.8278 -16.8263
 -16.7987 -16.7897 -16.7834 -16.7668 -16.7578 -16.7317 -16.7024 -16.6438
 -16.6002 -16.5851 -16.5836 -16.5181 -16.4249 -16.3427 -16.2727 -15.7048
 -15.5559 -15.4670 -15.3980 -15.2620 -15.2278 -15.1932 -15.1532 -15.1103
 -15.0293 -14.9936 -14.8656 -14.7228 -14.6403 -14.5746 -14.5056 -14.4824
 -14.4538 -14.4169 -14.3393 -14.2704 -14.1597 -14.1042 -14.0437 -13.9745
 -13.9475  -7.0559  -6.5281  -6.3858  -6.3352  -6.2170  -6.1504  -6.1339
  -6.0568  -6.0163  -5.9996  -5.9724  -5.9505  -5.9156  -5.8677  -5.8367
  -5.8236  -5.8092  -5.7561  -5.7421  -5.6964  -5.6841  -5.6750  -5.6398
  -5.6326  -5.6154  -5.5785  -5.5410  -5.4866  -5.4288  -5.4201  -5.3937
  -5.3506  -5.2773  -5.2428  -5.2301  -5.2275  -5.2010  -5.1297  -5.1073
  -5.0915  -5.0103  -4.9663  -4.9227  -4.8711  -4.8485  -4.8096  -4.6960
  -4.6868  -4.5452  -3.9853  -3.7804  -3.5314  -3.4723  -3.4219  -3.3508
  -3.2967  -3.2903  -3.1884  -3.1579  -3.1348  -3.1080  -3.0753  -3.0482
  -3.0230  -2.9542  -2.9403  -2.9099  -2.8689  -2.8406  -2.8087  -2.7638
  -2.7290  -2.6824  -2.6699  -2.6266  -2.5973  -2.5566  -2.5271  -2.4852
  -2.4497  -2.4192  -2.4052  -2.3681  -2.3409  -2.3221  -2.3128  -2.2558
  -2.2204  -2.1719  -2.1512  -2.1303  -2.0889  -2.0162  -2.0139  -1.9969
  -1.9663  -1.9333  -1.9033  -1.8801  -1.8420  -1.8279  -1.7951  -1.7466
  -1.7306  -1.7005  -1.6542  -1.6265  -1.5901  -1.5767  -1.5572  -1.5226
  -1.4701  -1.4197  -1.3710  -1.3526  -1.2917  -1.2765  -1.2261  -1.1871
  -1.1144  -1.0962  -1.0039  -0.9588  -0.9431  -0.9114  -0.8800  -0.8541
  -0.8097  -0.7831  -0.7106  -0.6597  -0.6360  -0.6149  -0.5962  -0.5704
  -0.5107  -0.4801  -0.4749  -0.4395  -0.4144  -0.3899  -0.3741  -0.3465
  -0.3264  -0.3141  -0.2689  -0.2597  -0.2480  -0.2268  -0.2189  -0.1844
  -0.1767  -0.1550  -0.1338  -0.1099  -0.0926  -0.0824  -0.0569  -0.0417
  -0.0339  -0.0133  -0.0036   0.0059   0.0331   0.0431   0.0666   0.0793
   0.0903   0.1062   0.1200   0.1432   0.1591   0.1705   0.1846   0.2010
   0.2249   0.2362   0.2500   0.2718   0.2833   0.2920   0.3058   0.3211
   0.3401   0.3731   0.3933   0.4103   0.4261   0.4472   0.4534   0.4847
   0.5120   0.5211   0.5491   0.5813   0.5953   0.6045   0.6178   0.6499
   0.6653   0.6926   0.7167   0.7524   0.7616   0.7711   0.8075   0.8276
   0.8451   0.8595   0.8803   0.9092   0.9278   0.9514   0.9896   1.0189
   1.0718   1.0888   1.1422   1.1706   1.1845   1.2205   1.2483   1.3306
   1.4290   1.4692   1.5512   1.6189   1.7113   1.7269   1.8403   1.9474
     eigenvalues at k+q:
 -37.0389 -36.4303 -36.3855 -36.0478 -35.9588 -35.8893 -35.8821 -35.8772
 -35.8695 -35.8361 -35.8248 -35.8113 -35.6175 -18.5903 -18.5210 -18.4684
 -18.4041 -18.3678 -18.3210 -18.3126 -18.2666 -18.2566 -18.1956 -18.1694
 -18.1379 -18.1087 -18.0776 -18.0562 -18.0122 -17.9604 -17.9511 -17.9131
 -17.8807 -17.8545 -17.7925 -17.7609 -17.7303 -17.6762 -17.6635 -17.6495
 -17.6228 -17.5987 -17.5519 -17.5432 -17.5217 -17.4934 -17.4803 -17.4631
 -17.4303 -17.4174 -17.3999 -17.3779 -17.3658 -17.3431 -17.3340 -17.3216
 -17.3143 -17.2918 -17.2877 -17.2707 -17.2574 -17.2385 -17.2251 -17.2127
 -17.2040 -17.1815 -17.1727 -17.1573 -17.1307 -17.1161 -17.0941 -17.0685
 -17.0391 -17.0241 -17.0085 -16.9898 -16.9750 -16.9511 -16.9419 -16.9241
 -16.9137 -16.8986 -16.8889 -16.8655 -16.8475 -16.8381 -16.8278 -16.8263
 -16.7987 -16.7897 -16.7834 -16.7668 -16.7578 -16.7317 -16.7024 -16.6438
 -16.6002 -16.5851 -16.5836 -16.5181 -16.4249 -16.3427 -16.2727 -15.7048
 -15.5559 -15.4669 -15.3981 -15.2620 -15.2278 -15.1932 -15.1532 -15.1103
 -15.0293 -14.9936 -14.8656 -14.7228 -14.6403 -14.5746 -14.5056 -14.4824
 -14.4538 -14.4169 -14.3393 -14.2704 -14.1597 -14.1042 -14.0437 -13.9745
 -13.9475  -7.0559  -6.5281  -6.3858  -6.3352  -6.2170  -6.1504  -6.1339
  -6.0568  -6.0163  -5.9996  -5.9724  -5.9505  -5.9156  -5.8677  -5.8366
  -5.8236  -5.8092  -5.7561  -5.7421  -5.6964  -5.6841  -5.6750  -5.6398
  -5.6326  -5.6154  -5.5785  -5.5410  -5.4866  -5.4288  -5.4201  -5.3937
  -5.3506  -5.2773  -5.2428  -5.2301  -5.2275  -5.2010  -5.1297  -5.1073
  -5.0915  -5.0103  -4.9663  -4.9227  -4.8711  -4.8485  -4.8096  -4.6960
  -4.6868  -4.5452  -3.9853  -3.7804  -3.5314  -3.4723  -3.4219  -3.3508
  -3.2967  -3.2903  -3.1884  -3.1579  -3.1348  -3.1080  -3.0753  -3.0482
  -3.0230  -2.9542  -2.9403  -2.9099  -2.8689  -2.8406  -2.8087  -2.7638
  -2.7290  -2.6824  -2.6698  -2.6266  -2.5973  -2.5566  -2.5271  -2.4852
  -2.4497  -2.4192  -2.4052  -2.3681  -2.3409  -2.3221  -2.3128  -2.2558
  -2.2204  -2.1719  -2.1512  -2.1303  -2.0889  -2.0162  -2.0139  -1.9969
  -1.9663  -1.9333  -1.9033  -1.8801  -1.8420  -1.8279  -1.7951  -1.7466
  -1.7306  -1.7005  -1.6542  -1.6265  -1.5901  -1.5767  -1.5572  -1.5226
  -1.4701  -1.4197  -1.3710  -1.3526  -1.2917  -1.2765  -1.2261  -1.1871
  -1.1144  -1.0962  -1.0039  -0.9588  -0.9431  -0.9114  -0.8800  -0.8541
  -0.8097  -0.7831  -0.7106  -0.6597  -0.6360  -0.6149  -0.5962  -0.5704
  -0.5107  -0.4801  -0.4749  -0.4394  -0.4144  -0.3899  -0.3741  -0.3465
  -0.3264  -0.3141  -0.2689  -0.2596  -0.2480  -0.2268  -0.2189  -0.1844
  -0.1767  -0.1550  -0.1338  -0.1099  -0.0926  -0.0824  -0.0569  -0.0417
  -0.0339  -0.0133  -0.0036   0.0059   0.0331   0.0431   0.0666   0.0793
   0.0903   0.1062   0.1200   0.1432   0.1591   0.1705   0.1846   0.2010
   0.2249   0.2362   0.2500   0.2718   0.2833   0.2920   0.3058   0.3211
   0.3401   0.3731   0.3933   0.4103   0.4261   0.4472   0.4534   0.4847
   0.5120   0.5211   0.5491   0.5813   0.5953   0.6045   0.6178   0.6499
   0.6653   0.6926   0.7167   0.7524   0.7616   0.7711   0.8075   0.8276
   0.8451   0.8595   0.8803   0.9092   0.9278   0.9514   0.9896   1.0189
   1.0718   1.0888   1.1422   1.1706   1.1845   1.2205   1.2483   1.3306
   1.4290   1.4692   1.5512   1.6189   1.7113   1.7269   1.8403   1.9474
     cgsolve_all iterations  66    anorm=    0.75E-07
PARA_AUG  1      50.7524709        -0.2853566         0.2770354
     cgsolve_all iterations  66    anorm=    0.73E-07
PARA_AUG  2      -0.2546127        50.6884114         0.1362171
     cgsolve_all iterations  66    anorm=    0.76E-07
PARA_AUG  3       0.3306856         0.1651849        50.4797982
     cgsolve_all iterations  73    anorm=    0.70E-07
     cgsolve_all iterations  73    anorm=    0.70E-07
     cgsolve_all iterations  73    anorm=    0.70E-07
     compute_u_kq: q = (    0.0400,    0.0000,    0.0000)
     Rotating WFCS
     ethr =  1.00E-14,  avg # of iterations = 23.0
     eigenvalues at k:
 -37.0389 -36.4303 -36.3855 -36.0478 -35.9588 -35.8893 -35.8821 -35.8772
 -35.8695 -35.8361 -35.8248 -35.8113 -35.6175 -18.5903 -18.5210 -18.4684
 -18.4041 -18.3678 -18.3210 -18.3126 -18.2666 -18.2566 -18.1956 -18.1694
 -18.1379 -18.1087 -18.0776 -18.0562 -18.0122 -17.9604 -17.9511 -17.9131
 -17.8807 -17.8545 -17.7925 -17.7609 -17.7303 -17.6762 -17.6635 -17.6495
 -17.6228 -17.5987 -17.5519 -17.5432 -17.5218 -17.4934 -17.4803 -17.4631
 -17.4303 -17.4174 -17.3999 -17.3779 -17.3658 -17.3431 -17.3340 -17.3216
 -17.3143 -17.2918 -17.2877 -17.2707 -17.2574 -17.2385 -17.2251 -17.2127
 -17.2040 -17.1815 -17.1727 -17.1573 -17.1307 -17.1161 -17.0941 -17.0685
 -17.0391 -17.0241 -17.0085 -16.9898 -16.9750 -16.9511 -16.9419 -16.9241
 -16.9137 -16.8986 -16.8889 -16.8655 -16.8475 -16.8381 -16.8278 -16.8263
 -16.7987 -16.7897 -16.7834 -16.7668 -16.7578 -16.7317 -16.7024 -16.6438
 -16.6002 -16.5851 -16.5836 -16.5181 -16.4249 -16.3427 -16.2727 -15.7048
 -15.5559 -15.4670 -15.3980 -15.2620 -15.2278 -15.1932 -15.1532 -15.1103
 -15.0293 -14.9936 -14.8656 -14.7228 -14.6403 -14.5746 -14.5056 -14.4824
 -14.4538 -14.4169 -14.3393 -14.2704 -14.1597 -14.1042 -14.0437 -13.9745
 -13.9475  -7.0559  -6.5281  -6.3858  -6.3352  -6.2170  -6.1504  -6.1339
  -6.0568  -6.0163  -5.9996  -5.9724  -5.9505  -5.9156  -5.8677  -5.8367
  -5.8236  -5.8092  -5.7561  -5.7421  -5.6964  -5.6841  -5.6750  -5.6398
  -5.6326  -5.6154  -5.5785  -5.5410  -5.4866  -5.4288  -5.4201  -5.3937
  -5.3506  -5.2773  -5.2428  -5.2301  -5.2275  -5.2010  -5.1297  -5.1073
  -5.0915  -5.0103  -4.9663  -4.9227  -4.8711  -4.8485  -4.8096  -4.6960
  -4.6868  -4.5452  -3.9853  -3.7804  -3.5314  -3.4723  -3.4219  -3.3508
  -3.2967  -3.2903  -3.1884  -3.1579  -3.1348  -3.1080  -3.0753  -3.0482
  -3.0230  -2.9542  -2.9403  -2.9099  -2.8689  -2.8406  -2.8087  -2.7638
  -2.7290  -2.6824  -2.6699  -2.6266  -2.5973  -2.5566  -2.5271  -2.4852
  -2.4497  -2.4192  -2.4052  -2.3681  -2.3409  -2.3221  -2.3128  -2.2558
  -2.2204  -2.1719  -2.1512  -2.1303  -2.0889  -2.0162  -2.0139  -1.9969
  -1.9663  -1.9333  -1.9033  -1.8801  -1.8420  -1.8279  -1.7951  -1.7466
  -1.7306  -1.7005  -1.6542  -1.6265  -1.5901  -1.5767  -1.5572  -1.5226
  -1.4701  -1.4197  -1.3710  -1.3526  -1.2917  -1.2765  -1.2261  -1.1871
  -1.1144  -1.0962  -1.0039  -0.9588  -0.9431  -0.9114  -0.8800  -0.8541
  -0.8097  -0.7831  -0.7106  -0.6597  -0.6360  -0.6149  -0.5962  -0.5704
  -0.5107  -0.4801  -0.4749  -0.4395  -0.4144  -0.3899  -0.3741  -0.3465
  -0.3264  -0.3141  -0.2689  -0.2597  -0.2480  -0.2268  -0.2189  -0.1844
  -0.1767  -0.1550  -0.1338  -0.1099  -0.0926  -0.0824  -0.0569  -0.0417
  -0.0339  -0.0133  -0.0036   0.0059   0.0331   0.0431   0.0666   0.0793
   0.0903   0.1062   0.1200   0.1432   0.1591   0.1705   0.1846   0.2010
   0.2249   0.2362   0.2500   0.2718   0.2833   0.2920   0.3058   0.3211
   0.3401   0.3731   0.3933   0.4103   0.4261   0.4472   0.4534   0.4847
   0.5120   0.5211   0.5491   0.5813   0.5953   0.6045   0.6178   0.6499
   0.6653   0.6926   0.7167   0.7524   0.7616   0.7711   0.8075   0.8276
   0.8451   0.8595   0.8803   0.9092   0.9278   0.9514   0.9896   1.0189
   1.0718   1.0888   1.1422   1.1706   1.1845   1.2205   1.2483   1.3306
   1.4290   1.4692   1.5512   1.6189   1.7113   1.7269   1.8403   1.9474
     eigenvalues at k+q:
 -37.0389 -36.4303 -36.3855 -36.0478 -35.9588 -35.8893 -35.8821 -35.8772
 -35.8695 -35.8362 -35.8246 -35.8113 -35.6175 -18.5904 -18.5217 -18.4692
 -18.4041 -18.3675 -18.3211 -18.3135 -18.2670 -18.2574 -18.1953 -18.1683
 -18.1392 -18.1079 -18.0788 -18.0555 -18.0110 -17.9586 -17.9516 -17.9112
 -17.8805 -17.8545 -17.7926 -17.7612 -17.7312 -17.6772 -17.6648 -17.6522
 -17.6224 -17.5985 -17.5519 -17.5428 -17.5208 -17.4935 -17.4773 -17.4656
 -17.4328 -17.4168 -17.4006 -17.3807 -17.3663 -17.3450 -17.3349 -17.3211
 -17.3150 -17.2919 -17.2903 -17.2706 -17.2596 -17.2409 -17.2275 -17.2143
 -17.2029 -17.1817 -17.1726 -17.1574 -17.1311 -17.1136 -17.0905 -17.0647
 -17.0375 -17.0226 -17.0063 -16.9893 -16.9724 -16.9486 -16.9394 -16.9212
 -16.9118 -16.8971 -16.8882 -16.8646 -16.8439 -16.8365 -16.8269 -16.8236
 -16.7979 -16.7885 -16.7827 -16.7658 -16.7562 -16.7311 -16.7034 -16.6450
 -16.6041 -16.5868 -16.5838 -16.5170 -16.4367 -16.3437 -16.2718 -15.7049
 -15.5549 -15.4675 -15.3964 -15.2612 -15.2259 -15.1967 -15.1574 -15.1098
 -15.0314 -14.9973 -14.8655 -14.7264 -14.6408 -14.5728 -14.5086 -14.4828
 -14.4529 -14.4119 -14.3420 -14.2725 -14.1573 -14.1069 -14.0402 -13.9730
 -13.9450  -7.0410  -6.5098  -6.3858  -6.3355  -6.2177  -6.1582  -6.1348
  -6.0576  -6.0182  -5.9991  -5.9666  -5.9495  -5.9172  -5.8673  -5.8367
  -5.8280  -5.8095  -5.7583  -5.7433  -5.6968  -5.6841  -5.6759  -5.6417
  -5.6336  -5.6174  -5.5811  -5.5449  -5.4872  -5.4291  -5.4212  -5.3919
  -5.3498  -5.2803  -5.2472  -5.2306  -5.2269  -5.2071  -5.1315  -5.1093
  -5.1009  -5.0130  -4.9660  -4.9218  -4.8735  -4.8485  -4.8072  -4.6965
  -4.6866  -4.5460  -3.9665  -3.7650  -3.5300  -3.4736  -3.4248  -3.3510
  -3.3033  -3.2952  -3.1942  -3.1570  -3.1376  -3.1083  -3.0767  -3.0552
  -3.0221  -2.9578  -2.9428  -2.9073  -2.8685  -2.8420  -2.8072  -2.7586
  -2.7281  -2.6813  -2.6674  -2.6270  -2.5936  -2.5562  -2.5249  -2.4859
  -2.4517  -2.4168  -2.4011  -2.3676  -2.3401  -2.3224  -2.3128  -2.2569
  -2.2189  -2.1707  -2.1450  -2.1331  -2.0893  -2.0201  -2.0125  -2.0007
  -1.9645  -1.9408  -1.9044  -1.8836  -1.8424  -1.8293  -1.7976  -1.7455
  -1.7272  -1.7023  -1.6573  -1.6274  -1.5905  -1.5766  -1.5562  -1.5223
  -1.4661  -1.4192  -1.3711  -1.3482  -1.2902  -1.2757  -1.2286  -1.1836
  -1.1140  -1.0947  -0.9986  -0.9543  -0.9394  -0.9106  -0.8825  -0.8536
  -0.8133  -0.7824  -0.7108  -0.6622  -0.6375  -0.6165  -0.5983  -0.5766
  -0.5117  -0.4808  -0.4750  -0.4362  -0.4108  -0.3913  -0.3726  -0.3440
  -0.3238  -0.3109  -0.2692  -0.2617  -0.2493  -0.2270  -0.2175  -0.1850
  -0.1764  -0.1558  -0.1325  -0.1081  -0.0913  -0.0816  -0.0542  -0.0398
  -0.0331  -0.0162  -0.0017   0.0066   0.0321   0.0441   0.0661   0.0788
   0.0900   0.1072   0.1199   0.1435   0.1559   0.1689   0.1831   0.1983
   0.2246   0.2341   0.2516   0.2690   0.2805   0.2921   0.3047   0.3209
   0.3382   0.3723   0.3917   0.4133   0.4258   0.4488   0.4537   0.4850
   0.5117   0.5216   0.5500   0.5819   0.5966   0.6031   0.6204   0.6502
   0.6651   0.6945   0.7171   0.7531   0.7649   0.7717   0.8065   0.8289
   0.8432   0.8594   0.8813   0.9094   0.9310   0.9521   0.9934   1.0193
   1.0678   1.0898   1.1477   1.1709   1.1902   1.2229   1.2540   1.3332
   1.4258   1.4628   1.5544   1.6199   1.7047   1.7349   1.8337   1.9387
     cgsolve_all iterations  73    anorm=    0.70E-07
     cgsolve_all iterations  73    anorm=    0.71E-07
     cgsolve_all iterations  73    anorm=    0.71E-07
     compute_u_kq: q = (   -0.0400,    0.0000,    0.0000)
     Rotating WFCS
     ethr =  1.00E-14,  avg # of iterations = 23.0
     eigenvalues at k:
 -37.0389 -36.4303 -36.3855 -36.0478 -35.9588 -35.8893 -35.8821 -35.8772
 -35.8695 -35.8361 -35.8248 -35.8113 -35.6175 -18.5903 -18.5210 -18.4684
 -18.4041 -18.3678 -18.3210 -18.3126 -18.2666 -18.2566 -18.1956 -18.1694
 -18.1379 -18.1087 -18.0776 -18.0562 -18.0122 -17.9604 -17.9511 -17.9131
 -17.8807 -17.8545 -17.7925 -17.7609 -17.7303 -17.6762 -17.6635 -17.6495
 -17.6228 -17.5987 -17.5519 -17.5432 -17.5218 -17.4934 -17.4803 -17.4631
 -17.4303 -17.4174 -17.3999 -17.3779 -17.3658 -17.3431 -17.3340 -17.3216
 -17.3143 -17.2918 -17.2877 -17.2707 -17.2574 -17.2385 -17.2251 -17.2127
 -17.2040 -17.1815 -17.1727 -17.1573 -17.1307 -17.1161 -17.0941 -17.0685
 -17.0391 -17.0241 -17.0085 -16.9898 -16.9750 -16.9511 -16.9419 -16.9241
 -16.9137 -16.8986 -16.8889 -16.8655 -16.8475 -16.8381 -16.8278 -16.8263
 -16.7987 -16.7897 -16.7834 -16.7668 -16.7578 -16.7317 -16.7024 -16.6438
 -16.6002 -16.5851 -16.5836 -16.5181 -16.4249 -16.3427 -16.2727 -15.7048
 -15.5559 -15.4670 -15.3980 -15.2620 -15.2278 -15.1932 -15.1532 -15.1103
 -15.0293 -14.9936 -14.8656 -14.7228 -14.6403 -14.5746 -14.5056 -14.4824
 -14.4538 -14.4169 -14.3393 -14.2704 -14.1597 -14.1042 -14.0437 -13.9745
 -13.9475  -7.0559  -6.5281  -6.3858  -6.3352  -6.2170  -6.1504  -6.1339
  -6.0568  -6.0163  -5.9996  -5.9724  -5.9505  -5.9156  -5.8677  -5.8367
  -5.8236  -5.8092  -5.7561  -5.7421  -5.6964  -5.6841  -5.6750  -5.6398
  -5.6326  -5.6154  -5.5785  -5.5410  -5.4866  -5.4288  -5.4201  -5.3937
  -5.3506  -5.2773  -5.2428  -5.2301  -5.2275  -5.2010  -5.1297  -5.1073
  -5.0915  -5.0103  -4.9663  -4.9227  -4.8711  -4.8485  -4.8096  -4.6960
  -4.6868  -4.5452  -3.9853  -3.7804  -3.5314  -3.4723  -3.4219  -3.3508
  -3.2967  -3.2903  -3.1884  -3.1579  -3.1348  -3.1080  -3.0753  -3.0482
  -3.0230  -2.9542  -2.9403  -2.9099  -2.8689  -2.8406  -2.8087  -2.7638
  -2.7290  -2.6824  -2.6699  -2.6266  -2.5973  -2.5566  -2.5271  -2.4852
  -2.4497  -2.4192  -2.4052  -2.3681  -2.3409  -2.3221  -2.3128  -2.2558
  -2.2204  -2.1719  -2.1512  -2.1303  -2.0889  -2.0162  -2.0139  -1.9969
  -1.9663  -1.9333  -1.9033  -1.8801  -1.8420  -1.8279  -1.7951  -1.7466
  -1.7306  -1.7005  -1.6542  -1.6265  -1.5901  -1.5767  -1.5572  -1.5226
  -1.4701  -1.4197  -1.3710  -1.3526  -1.2917  -1.2765  -1.2261  -1.1871
  -1.1144  -1.0962  -1.0039  -0.9588  -0.9431  -0.9114  -0.8800  -0.8541
  -0.8097  -0.7831  -0.7106  -0.6597  -0.6360  -0.6149  -0.5962  -0.5704
  -0.5107  -0.4801  -0.4749  -0.4395  -0.4144  -0.3899  -0.3741  -0.3465
  -0.3264  -0.3141  -0.2689  -0.2597  -0.2480  -0.2268  -0.2189  -0.1844
  -0.1767  -0.1550  -0.1338  -0.1099  -0.0926  -0.0824  -0.0569  -0.0417
  -0.0339  -0.0133  -0.0036   0.0059   0.0331   0.0431   0.0666   0.0793
   0.0903   0.1062   0.1200   0.1432   0.1591   0.1705   0.1846   0.2010
   0.2249   0.2362   0.2500   0.2718   0.2833   0.2920   0.3058   0.3211
   0.3401   0.3731   0.3933   0.4103   0.4261   0.4472   0.4534   0.4847
   0.5120   0.5211   0.5491   0.5813   0.5953   0.6045   0.6178   0.6499
   0.6653   0.6926   0.7167   0.7524   0.7616   0.7711   0.8075   0.8276
   0.8451   0.8595   0.8803   0.9092   0.9278   0.9514   0.9896   1.0189
   1.0718   1.0888   1.1422   1.1706   1.1845   1.2205   1.2483   1.3306
   1.4290   1.4692   1.5512   1.6189   1.7113   1.7269   1.8403   1.9474
     eigenvalues at k+q:
 -37.0389 -36.4303 -36.3855 -36.0478 -35.9588 -35.8893 -35.8821 -35.8772
 -35.8695 -35.8360 -35.8249 -35.8113 -35.6175 -18.5903 -18.5201 -18.4675
 -18.4040 -18.3684 -18.3211 -18.3115 -18.2663 -18.2559 -18.1958 -18.1705
 -18.1367 -18.1094 -18.0763 -18.0567 -18.0137 -17.9627 -17.9508 -17.9144
 -17.8816 -17.8535 -17.7923 -17.7607 -17.7295 -17.6752 -17.6625 -17.6467
 -17.6231 -17.5984 -17.5524 -17.5435 -17.5224 -17.4939 -17.4826 -17.4610
 -17.4279 -17.4182 -17.3997 -17.3753 -17.3650 -17.3412 -17.3332 -17.3219
 -17.3131 -17.2923 -17.2843 -17.2706 -17.2548 -17.2359 -17.2228 -17.2113
 -17.2051 -17.1811 -17.1728 -17.1574 -17.1309 -17.1187 -17.0968 -17.0723
 -17.0409 -17.0256 -17.0107 -16.9901 -16.9775 -16.9551 -16.9430 -16.9270
 -16.9154 -16.9001 -16.8895 -16.8667 -16.8513 -16.8399 -16.8297 -16.8276
 -16.8000 -16.7915 -16.7835 -16.7676 -16.7591 -16.7324 -16.7015 -16.6427
 -16.5977 -16.5857 -16.5795 -16.5191 -16.4135 -16.3419 -16.2735 -15.7047
 -15.5569 -15.4663 -15.3998 -15.2631 -15.2305 -15.1900 -15.1487 -15.1105
 -15.0276 -14.9874 -14.8656 -14.7192 -14.6398 -14.5787 -14.5029 -14.4818
 -14.4555 -14.4201 -14.3361 -14.2681 -14.1630 -14.1040 -14.0453 -13.9757
 -13.9498  -7.0703  -6.5457  -6.3857  -6.3349  -6.2163  -6.1437  -6.1325
  -6.0561  -6.0146  -6.0000  -5.9782  -5.9514  -5.9140  -5.8681  -5.8367
  -5.8206  -5.8075  -5.7542  -5.7408  -5.6963  -5.6840  -5.6742  -5.6379
  -5.6316  -5.6134  -5.5759  -5.5366  -5.4862  -5.4288  -5.4190  -5.3955
  -5.3514  -5.2756  -5.2402  -5.2300  -5.2273  -5.1931  -5.1283  -5.1105
  -5.0753  -5.0073  -4.9665  -4.9235  -4.8684  -4.8493  -4.8105  -4.6957
  -4.6869  -4.5445  -4.0045  -3.7966  -3.5328  -3.4713  -3.4190  -3.3505
  -3.2934  -3.2822  -3.1832  -3.1583  -3.1324  -3.1071  -3.0739  -3.0409
  -3.0232  -2.9528  -2.9387  -2.9115  -2.8680  -2.8398  -2.8088  -2.7685
  -2.7307  -2.6845  -2.6714  -2.6266  -2.6009  -2.5566  -2.5293  -2.4848
  -2.4476  -2.4222  -2.4088  -2.3683  -2.3409  -2.3214  -2.3117  -2.2550
  -2.2221  -2.1732  -2.1576  -2.1268  -2.0878  -2.0205  -2.0102  -1.9943
  -1.9673  -1.9259  -1.9013  -1.8769  -1.8419  -1.8250  -1.7926  -1.7482
  -1.7329  -1.6983  -1.6518  -1.6253  -1.5912  -1.5770  -1.5574  -1.5223
  -1.4743  -1.4198  -1.3747  -1.3528  -1.2933  -1.2768  -1.2236  -1.1908
  -1.1150  -1.0971  -1.0098  -0.9643  -0.9460  -0.9122  -0.8786  -0.8547
  -0.8054  -0.7834  -0.7110  -0.6585  -0.6342  -0.6154  -0.5933  -0.5644
  -0.5102  -0.4815  -0.4744  -0.4421  -0.4180  -0.3869  -0.3751  -0.3481
  -0.3295  -0.3159  -0.2696  -0.2575  -0.2459  -0.2264  -0.2197  -0.1847
  -0.1760  -0.1549  -0.1349  -0.1125  -0.0948  -0.0809  -0.0597  -0.0439
  -0.0345  -0.0113  -0.0051   0.0054   0.0339   0.0423   0.0670   0.0797
   0.0911   0.1050   0.1201   0.1429   0.1620   0.1718   0.1856   0.2042
   0.2247   0.2381   0.2476   0.2745   0.2849   0.2932   0.3069   0.3220
   0.3426   0.3735   0.3947   0.4072   0.4267   0.4446   0.4532   0.4846
   0.5125   0.5208   0.5481   0.5784   0.5946   0.6055   0.6156   0.6490
   0.6654   0.6911   0.7160   0.7515   0.7585   0.7716   0.8089   0.8261
   0.8470   0.8596   0.8789   0.9081   0.9237   0.9510   0.9855   1.0191
   1.0701   1.0919   1.1360   1.1702   1.1800   1.2188   1.2447   1.3285
   1.4317   1.4759   1.5490   1.6179   1.7113   1.7266   1.8474   1.9560
     cgsolve_all iterations  73    anorm=    0.70E-07
     cgsolve_all iterations  73    anorm=    0.70E-07
     cgsolve_all iterations  73    anorm=    0.70E-07
     compute_u_kq: q = (    0.0000,    0.0400,    0.0000)
     Rotating WFCS
     ethr =  1.00E-14,  avg # of iterations = 23.0
     eigenvalues at k:
 -37.0389 -36.4303 -36.3855 -36.0478 -35.9588 -35.8893 -35.8821 -35.8772
 -35.8695 -35.8361 -35.8248 -35.8113 -35.6175 -18.5903 -18.5210 -18.4684
 -18.4041 -18.3678 -18.3210 -18.3126 -18.2666 -18.2566 -18.1956 -18.1694
 -18.1379 -18.1087 -18.0776 -18.0562 -18.0122 -17.9604 -17.9511 -17.9131
 -17.8807 -17.8545 -17.7925 -17.7609 -17.7303 -17.6762 -17.6635 -17.6495
 -17.6228 -17.5987 -17.5519 -17.5432 -17.5218 -17.4934 -17.4803 -17.4631
 -17.4303 -17.4174 -17.3999 -17.3779 -17.3658 -17.3431 -17.3340 -17.3216
 -17.3143 -17.2918 -17.2877 -17.2707 -17.2574 -17.2385 -17.2251 -17.2127
 -17.2040 -17.1815 -17.1727 -17.1573 -17.1307 -17.1161 -17.0941 -17.0685
 -17.0391 -17.0241 -17.0085 -16.9898 -16.9750 -16.9511 -16.9419 -16.9241
 -16.9137 -16.8986 -16.8889 -16.8655 -16.8475 -16.8381 -16.8278 -16.8263
 -16.7987 -16.7897 -16.7834 -16.7668 -16.7578 -16.7317 -16.7024 -16.6438
 -16.6002 -16.5851 -16.5836 -16.5181 -16.4249 -16.3427 -16.2727 -15.7048
 -15.5559 -15.4670 -15.3980 -15.2620 -15.2278 -15.1932 -15.1532 -15.1103
 -15.0293 -14.9936 -14.8656 -14.7228 -14.6403 -14.5746 -14.5056 -14.4824
 -14.4538 -14.4169 -14.3393 -14.2704 -14.1597 -14.1042 -14.0437 -13.9745
 -13.9475  -7.0559  -6.5281  -6.3858  -6.3352  -6.2170  -6.1504  -6.1339
  -6.0568  -6.0163  -5.9996  -5.9724  -5.9505  -5.9156  -5.8677  -5.8367
  -5.8236  -5.8092  -5.7561  -5.7421  -5.6964  -5.6841  -5.6750  -5.6398
  -5.6326  -5.6154  -5.5785  -5.5410  -5.4866  -5.4288  -5.4201  -5.3937
  -5.3506  -5.2773  -5.2428  -5.2301  -5.2275  -5.2010  -5.1297  -5.1073
  -5.0915  -5.0103  -4.9663  -4.9227  -4.8711  -4.8485  -4.8096  -4.6960
  -4.6868  -4.5452  -3.9853  -3.7804  -3.5314  -3.4723  -3.4219  -3.3508
  -3.2967  -3.2903  -3.1884  -3.1579  -3.1348  -3.1080  -3.0753  -3.0482
  -3.0230  -2.9542  -2.9403  -2.9099  -2.8689  -2.8406  -2.8087  -2.7638
  -2.7290  -2.6824  -2.6699  -2.6266  -2.5973  -2.5566  -2.5271  -2.4852
  -2.4497  -2.4192  -2.4052  -2.3681  -2.3409  -2.3221  -2.3128  -2.2558
  -2.2204  -2.1719  -2.1512  -2.1303  -2.0889  -2.0162  -2.0139  -1.9969
  -1.9663  -1.9333  -1.9033  -1.8801  -1.8420  -1.8279  -1.7951  -1.7466
  -1.7306  -1.7005  -1.6542  -1.6265  -1.5901  -1.5767  -1.5572  -1.5226
  -1.4701  -1.4197  -1.3710  -1.3526  -1.2917  -1.2765  -1.2261  -1.1871
  -1.1144  -1.0962  -1.0039  -0.9588  -0.9431  -0.9114  -0.8800  -0.8541
  -0.8097  -0.7831  -0.7106  -0.6597  -0.6360  -0.6149  -0.5962  -0.5704
  -0.5107  -0.4801  -0.4749  -0.4395  -0.4144  -0.3899  -0.3741  -0.3465
  -0.3264  -0.3141  -0.2689  -0.2597  -0.2480  -0.2268  -0.2189  -0.1844
  -0.1767  -0.1550  -0.1338  -0.1099  -0.0926  -0.0824  -0.0569  -0.0417
  -0.0339  -0.0133  -0.0036   0.0059   0.0331   0.0431   0.0666   0.0793
   0.0903   0.1062   0.1200   0.1432   0.1591   0.1705   0.1846   0.2010
   0.2249   0.2362   0.2500   0.2718   0.2833   0.2920   0.3058   0.3211
   0.3401   0.3731   0.3933   0.4103   0.4261   0.4472   0.4534   0.4847
   0.5120   0.5211   0.5491   0.5813   0.5953   0.6045   0.6178   0.6499
   0.6653   0.6926   0.7167   0.7524   0.7616   0.7711   0.8075   0.8276
   0.8451   0.8595   0.8803   0.9092   0.9278   0.9514   0.9896   1.0189
   1.0718   1.0888   1.1422   1.1706   1.1845   1.2205   1.2483   1.3306
   1.4290   1.4692   1.5512   1.6189   1.7113   1.7269   1.8403   1.9474
     eigenvalues at k+q:
 -37.0389 -36.4303 -36.3855 -36.0478 -35.9588 -35.8893 -35.8821 -35.8772
 -35.8696 -35.8359 -35.8250 -35.8114 -35.6175 -18.5902 -18.5189 -18.4683
 -18.4037 -18.3693 -18.3212 -18.3107 -18.2662 -18.2544 -18.1966 -18.1704
 -18.1408 -18.1082 -18.0759 -18.0554 -18.0132 -17.9601 -17.9528 -17.9129
 -17.8807 -17.8566 -17.7925 -17.7629 -17.7319 -17.6756 -17.6591 -17.6468
 -17.6194 -17.5993 -17.5509 -17.5449 -17.5222 -17.4926 -17.4826 -17.4636
 -17.4268 -17.4170 -17.3987 -17.3765 -17.3631 -17.3426 -17.3321 -17.3208
 -17.3142 -17.2872 -17.2837 -17.2710 -17.2543 -17.2354 -17.2245 -17.2110
 -17.2039 -17.1816 -17.1721 -17.1571 -17.1335 -17.1197 -17.0977 -17.0723
 -17.0421 -17.0293 -17.0114 -16.9905 -16.9760 -16.9563 -16.9445 -16.9273
 -16.9164 -16.9011 -16.8893 -16.8670 -16.8525 -16.8409 -16.8307 -16.8278
 -16.8009 -16.7919 -16.7844 -16.7677 -16.7596 -16.7326 -16.7007 -16.6426
 -16.5975 -16.5860 -16.5768 -16.5194 -16.4086 -16.3423 -16.2730 -15.7047
 -15.5572 -15.4661 -15.4013 -15.2618 -15.2243 -15.1944 -15.1557 -15.1070
 -15.0212 -14.9874 -14.8657 -14.7187 -14.6383 -14.5736 -14.5137 -14.4824
 -14.4555 -14.4175 -14.3349 -14.2678 -14.1614 -14.1023 -14.0477 -13.9764
 -13.9517  -7.0765  -6.5532  -6.3856  -6.3351  -6.2159  -6.1430  -6.1320
  -6.0566  -6.0129  -6.0001  -5.9755  -5.9518  -5.9141  -5.8685  -5.8366
  -5.8198  -5.8074  -5.7528  -5.7406  -5.6965  -5.6822  -5.6731  -5.6391
  -5.6304  -5.6147  -5.5756  -5.5385  -5.4842  -5.4257  -5.4186  -5.3966
  -5.3508  -5.2759  -5.2405  -5.2304  -5.2279  -5.1888  -5.1319  -5.1074
  -5.0680  -5.0064  -4.9663  -4.9239  -4.8692  -4.8472  -4.8076  -4.6968
  -4.6880  -4.5445  -4.0127  -3.8034  -3.5309  -3.4686  -3.4184  -3.3481
  -3.2941  -3.2875  -3.1862  -3.1490  -3.1322  -3.1067  -3.0743  -3.0410
  -3.0185  -2.9553  -2.9354  -2.9154  -2.8728  -2.8419  -2.8082  -2.7661
  -2.7288  -2.6889  -2.6719  -2.6243  -2.5938  -2.5590  -2.5211  -2.4788
  -2.4518  -2.4239  -2.4074  -2.3727  -2.3411  -2.3232  -2.3086  -2.2579
  -2.2238  -2.1681  -2.1544  -2.1225  -2.0867  -2.0218  -2.0134  -1.9976
  -1.9700  -1.9351  -1.9053  -1.8796  -1.8448  -1.8270  -1.7944  -1.7463
  -1.7282  -1.6971  -1.6559  -1.6235  -1.5863  -1.5728  -1.5534  -1.5223
  -1.4801  -1.4192  -1.3736  -1.3514  -1.2910  -1.2757  -1.2275  -1.1920
  -1.1166  -1.0996  -1.0132  -0.9637  -0.9444  -0.9151  -0.8711  -0.8560
  -0.8064  -0.7818  -0.7075  -0.6615  -0.6340  -0.6119  -0.5890  -0.5671
  -0.5086  -0.4812  -0.4756  -0.4406  -0.4166  -0.3934  -0.3742  -0.3468
  -0.3311  -0.3180  -0.2712  -0.2585  -0.2481  -0.2281  -0.2190  -0.1883
  -0.1790  -0.1560  -0.1364  -0.1087  -0.0913  -0.0827  -0.0561  -0.0409
  -0.0349  -0.0160  -0.0034   0.0058   0.0327   0.0434   0.0684   0.0790
   0.0893   0.1062   0.1192   0.1447   0.1590   0.1736   0.1900   0.2046
   0.2295   0.2371   0.2540   0.2747   0.2856   0.2916   0.3079   0.3198
   0.3412   0.3722   0.3919   0.4083   0.4236   0.4477   0.4542   0.4829
   0.5075   0.5205   0.5500   0.5809   0.5947   0.6048   0.6172   0.6468
   0.6647   0.6930   0.7158   0.7471   0.7581   0.7711   0.8059   0.8274
   0.8440   0.8606   0.8817   0.9076   0.9297   0.9502   0.9919   1.0166
   1.0678   1.0811   1.1371   1.1704   1.1772   1.2170   1.2474   1.3275
   1.4289   1.4672   1.5550   1.6210   1.7070   1.7311   1.8501   1.9591
     cgsolve_all iterations  73    anorm=    0.70E-07
     cgsolve_all iterations  73    anorm=    0.71E-07
     cgsolve_all iterations  73    anorm=    0.71E-07
     compute_u_kq: q = (    0.0000,   -0.0400,    0.0000)
     Rotating WFCS
     ethr =  1.00E-14,  avg # of iterations = 23.0
     eigenvalues at k:
 -37.0389 -36.4303 -36.3855 -36.0478 -35.9588 -35.8893 -35.8821 -35.8772
 -35.8695 -35.8361 -35.8248 -35.8113 -35.6175 -18.5903 -18.5210 -18.4684
 -18.4041 -18.3678 -18.3210 -18.3126 -18.2666 -18.2566 -18.1956 -18.1694
 -18.1379 -18.1087 -18.0776 -18.0562 -18.0122 -17.9604 -17.9511 -17.9131
 -17.8807 -17.8545 -17.7925 -17.7609 -17.7303 -17.6762 -17.6635 -17.6495
 -17.6228 -17.5987 -17.5519 -17.5432 -17.5218 -17.4934 -17.4803 -17.4631
 -17.4303 -17.4174 -17.3999 -17.3779 -17.3658 -17.3431 -17.3340 -17.3216
 -17.3143 -17.2918 -17.2877 -17.2707 -17.2574 -17.2385 -17.2251 -17.2127
 -17.2040 -17.1815 -17.1727 -17.1573 -17.1307 -17.1161 -17.0941 -17.0685
 -17.0391 -17.0241 -17.0085 -16.9898 -16.9750 -16.9511 -16.9419 -16.9241
 -16.9137 -16.8986 -16.8889 -16.8655 -16.8475 -16.8381 -16.8278 -16.8263
 -16.7987 -16.7897 -16.7834 -16.7668 -16.7578 -16.7317 -16.7024 -16.6438
 -16.6002 -16.5851 -16.5836 -16.5181 -16.4249 -16.3427 -16.2727 -15.7048
 -15.5559 -15.4670 -15.3980 -15.2620 -15.2278 -15.1932 -15.1532 -15.1103
 -15.0293 -14.9936 -14.8656 -14.7228 -14.6403 -14.5746 -14.5056 -14.4824
 -14.4538 -14.4169 -14.3393 -14.2704 -14.1597 -14.1042 -14.0437 -13.9745
 -13.9475  -7.0559  -6.5281  -6.3858  -6.3352  -6.2170  -6.1504  -6.1339
  -6.0568  -6.0163  -5.9996  -5.9724  -5.9505  -5.9156  -5.8677  -5.8367
  -5.8236  -5.8092  -5.7561  -5.7421  -5.6964  -5.6841  -5.6750  -5.6398
  -5.6326  -5.6154  -5.5785  -5.5410  -5.4866  -5.4288  -5.4201  -5.3937
  -5.3506  -5.2773  -5.2428  -5.2301  -5.2275  -5.2010  -5.1297  -5.1073
  -5.0915  -5.0103  -4.9663  -4.9227  -4.8711  -4.8485  -4.8096  -4.6960
  -4.6868  -4.5452  -3.9853  -3.7804  -3.5314  -3.4723  -3.4219  -3.3508
  -3.2967  -3.2903  -3.1884  -3.1579  -3.1348  -3.1080  -3.0753  -3.0482
  -3.0230  -2.9542  -2.9403  -2.9099  -2.8689  -2.8406  -2.8087  -2.7638
  -2.7290  -2.6824  -2.6699  -2.6266  -2.5973  -2.5566  -2.5271  -2.4852
  -2.4497  -2.4192  -2.4052  -2.3681  -2.3409  -2.3221  -2.3128  -2.2558
  -2.2204  -2.1719  -2.1512  -2.1303  -2.0889  -2.0162  -2.0139  -1.9969
  -1.9663  -1.9333  -1.9033  -1.8801  -1.8420  -1.8279  -1.7951  -1.7466
  -1.7306  -1.7005  -1.6542  -1.6265  -1.5901  -1.5767  -1.5572  -1.5226
  -1.4701  -1.4197  -1.3710  -1.3526  -1.2917  -1.2765  -1.2261  -1.1871
  -1.1144  -1.0962  -1.0039  -0.9588  -0.9431  -0.9114  -0.8800  -0.8541
  -0.8097  -0.7831  -0.7106  -0.6597  -0.6360  -0.6149  -0.5962  -0.5704
  -0.5107  -0.4801  -0.4749  -0.4395  -0.4144  -0.3899  -0.3741  -0.3465
  -0.3264  -0.3141  -0.2689  -0.2597  -0.2480  -0.2268  -0.2189  -0.1844
  -0.1767  -0.1550  -0.1338  -0.1099  -0.0926  -0.0824  -0.0569  -0.0417
  -0.0339  -0.0133  -0.0036   0.0059   0.0331   0.0431   0.0666   0.0793
   0.0903   0.1062   0.1200   0.1432   0.1591   0.1705   0.1846   0.2010
   0.2249   0.2362   0.2500   0.2718   0.2833   0.2920   0.3058   0.3211
   0.3401   0.3731   0.3933   0.4103   0.4261   0.4472   0.4534   0.4847
   0.5120   0.5211   0.5491   0.5813   0.5953   0.6045   0.6178   0.6499
   0.6653   0.6926   0.7167   0.7524   0.7616   0.7711   0.8075   0.8276
   0.8451   0.8595   0.8803   0.9092   0.9278   0.9514   0.9896   1.0189
   1.0718   1.0888   1.1422   1.1706   1.1845   1.2205   1.2483   1.3306
   1.4290   1.4692   1.5512   1.6189   1.7113   1.7269   1.8403   1.9474
     eigenvalues at k+q:
 -37.0389 -36.4303 -36.3855 -36.0478 -35.9588 -35.8893 -35.8821 -35.8772
 -35.8695 -35.8363 -35.8246 -35.8113 -35.6174 -18.5904 -18.5231 -18.4683
 -18.4045 -18.3664 -18.3212 -18.3143 -18.2674 -18.2585 -18.1946 -18.1685
 -18.1349 -18.1091 -18.0793 -18.0570 -18.0112 -17.9609 -17.9496 -17.9126
 -17.8812 -17.8521 -17.7921 -17.7590 -17.7289 -17.6770 -17.6684 -17.6514
 -17.6260 -17.5978 -17.5530 -17.5414 -17.5218 -17.4946 -17.4780 -17.4621
 -17.4344 -17.4179 -17.4011 -17.3798 -17.3676 -17.3440 -17.3364 -17.3225
 -17.3143 -17.2964 -17.2909 -17.2698 -17.2601 -17.2418 -17.2258 -17.2150
 -17.2032 -17.1815 -17.1733 -17.1573 -17.1288 -17.1118 -17.0901 -17.0644
 -17.0371 -17.0184 -17.0058 -16.9892 -16.9734 -16.9467 -16.9389 -16.9209
 -16.9107 -16.8964 -16.8882 -16.8644 -16.8427 -16.8353 -16.8270 -16.8223
 -16.7972 -16.7879 -16.7820 -16.7656 -16.7555 -16.7308 -16.7040 -16.6452
 -16.6058 -16.5881 -16.5834 -16.5167 -16.4420 -16.3433 -16.2724 -15.7049
 -15.5546 -15.4678 -15.3949 -15.2623 -15.2316 -15.1918 -15.1509 -15.1133
 -15.0375 -14.9988 -14.8655 -14.7269 -14.6423 -14.5762 -14.4977 -14.4822
 -14.4536 -14.4148 -14.3435 -14.2729 -14.1586 -14.1069 -14.0391 -13.9725
 -13.9433  -7.0343  -6.5017  -6.3860  -6.3353  -6.2180  -6.1600  -6.1351
  -6.0572  -6.0199  -5.9990  -5.9696  -5.9491  -5.9170  -5.8669  -5.8368
  -5.8287  -5.8096  -5.7592  -5.7437  -5.6966  -5.6872  -5.6762  -5.6408
  -5.6344  -5.6165  -5.5816  -5.5432  -5.4889  -5.4320  -5.4216  -5.3914
  -5.3505  -5.2805  -5.2482  -5.2293  -5.2267  -5.2104  -5.1286  -5.1151
  -5.1050  -5.0128  -4.9659  -4.9212  -4.8721  -4.8497  -4.8109  -4.6951
  -4.6857  -4.5459  -3.9586  -3.7587  -3.5324  -3.4755  -3.4250  -3.3536
  -3.2992  -3.2928  -3.1916  -3.1665  -3.1373  -3.1101  -3.0753  -3.0576
  -3.0251  -2.9553  -2.9437  -2.9045  -2.8645  -2.8389  -2.8086  -2.7612
  -2.7294  -2.6796  -2.6649  -2.6284  -2.6012  -2.5556  -2.5323  -2.4912
  -2.4476  -2.4153  -2.4013  -2.3637  -2.3406  -2.3214  -2.3152  -2.2539
  -2.2173  -2.1762  -2.1489  -2.1377  -2.0916  -2.0178  -2.0121  -1.9945
  -1.9612  -1.9318  -1.9003  -1.8814  -1.8387  -1.8278  -1.7946  -1.7471
  -1.7322  -1.7037  -1.6529  -1.6292  -1.5942  -1.5817  -1.5599  -1.5233
  -1.4602  -1.4203  -1.3699  -1.3513  -1.2933  -1.2778  -1.2236  -1.1818
  -1.1127  -1.0935  -0.9954  -0.9549  -0.9421  -0.9074  -0.8887  -0.8505
  -0.8143  -0.7822  -0.7135  -0.6588  -0.6374  -0.6186  -0.6035  -0.5738
  -0.5134  -0.4798  -0.4742  -0.4390  -0.4124  -0.3856  -0.3735  -0.3463
  -0.3216  -0.3099  -0.2676  -0.2596  -0.2473  -0.2256  -0.2186  -0.1807
  -0.1740  -0.1538  -0.1313  -0.1106  -0.0936  -0.0826  -0.0576  -0.0428
  -0.0323  -0.0114  -0.0030   0.0065   0.0333   0.0427   0.0639   0.0795
   0.0909   0.1069   0.1211   0.1412   0.1589   0.1662   0.1799   0.1971
   0.2206   0.2354   0.2463   0.2684   0.2800   0.2934   0.3038   0.3227
   0.3391   0.3742   0.3946   0.4125   0.4294   0.4461   0.4527   0.4863
   0.5157   0.5226   0.5475   0.5800   0.5955   0.6049   0.6183   0.6536
   0.6660   0.6919   0.7173   0.7566   0.7661   0.7724   0.8091   0.8278
   0.8462   0.8584   0.8787   0.9105   0.9252   0.9521   0.9871   1.0200
   1.0760   1.0970   1.1460   1.1705   1.1928   1.2233   1.2525   1.3333
   1.4293   1.4720   1.5480   1.6167   1.7115   1.7265   1.8311   1.9353
     cgsolve_all iterations  73    anorm=    0.69E-07
     cgsolve_all iterations  73    anorm=    0.71E-07
     cgsolve_all iterations  73    anorm=    0.71E-07
     compute_u_kq: q = (    0.0000,    0.0000,    0.0400)
     Rotating WFCS
     ethr =  1.00E-14,  avg # of iterations = 23.0
     eigenvalues at k:
 -37.0389 -36.4303 -36.3855 -36.0478 -35.9588 -35.8893 -35.8821 -35.8772
 -35.8695 -35.8361 -35.8248 -35.8113 -35.6175 -18.5903 -18.5210 -18.4684
 -18.4041 -18.3678 -18.3210 -18.3126 -18.2666 -18.2566 -18.1956 -18.1694
 -18.1379 -18.1087 -18.0776 -18.0562 -18.0122 -17.9604 -17.9511 -17.9131
 -17.8807 -17.8545 -17.7925 -17.7609 -17.7303 -17.6762 -17.6635 -17.6495
 -17.6228 -17.5987 -17.5519 -17.5432 -17.5218 -17.4934 -17.4803 -17.4631
 -17.4303 -17.4174 -17.3999 -17.3779 -17.3658 -17.3431 -17.3340 -17.3216
 -17.3143 -17.2918 -17.2877 -17.2707 -17.2574 -17.2385 -17.2251 -17.2127
 -17.2040 -17.1815 -17.1727 -17.1573 -17.1307 -17.1161 -17.0941 -17.0685
 -17.0391 -17.0241 -17.0085 -16.9898 -16.9750 -16.9511 -16.9419 -16.9241
 -16.9137 -16.8986 -16.8889 -16.8655 -16.8475 -16.8381 -16.8278 -16.8263
 -16.7987 -16.7897 -16.7834 -16.7668 -16.7578 -16.7317 -16.7024 -16.6438
 -16.6002 -16.5851 -16.5836 -16.5181 -16.4249 -16.3427 -16.2727 -15.7048
 -15.5559 -15.4670 -15.3980 -15.2620 -15.2278 -15.1932 -15.1532 -15.1103
 -15.0293 -14.9936 -14.8656 -14.7228 -14.6403 -14.5746 -14.5056 -14.4824
 -14.4538 -14.4169 -14.3393 -14.2704 -14.1597 -14.1042 -14.0437 -13.9745
 -13.9475  -7.0559  -6.5281  -6.3858  -6.3352  -6.2170  -6.1504  -6.1339
  -6.0568  -6.0163  -5.9996  -5.9724  -5.9505  -5.9156  -5.8677  -5.8367
  -5.8236  -5.8092  -5.7561  -5.7421  -5.6964  -5.6841  -5.6750  -5.6398
  -5.6326  -5.6154  -5.5785  -5.5410  -5.4866  -5.4288  -5.4201  -5.3937
  -5.3506  -5.2773  -5.2428  -5.2301  -5.2275  -5.2010  -5.1297  -5.1073
  -5.0915  -5.0103  -4.9663  -4.9227  -4.8711  -4.8485  -4.8096  -4.6960
  -4.6868  -4.5452  -3.9853  -3.7804  -3.5314  -3.4723  -3.4219  -3.3508
  -3.2967  -3.2903  -3.1884  -3.1579  -3.1348  -3.1080  -3.0753  -3.0482
  -3.0230  -2.9542  -2.9403  -2.9099  -2.8689  -2.8406  -2.8087  -2.7638
  -2.7290  -2.6824  -2.6699  -2.6266  -2.5973  -2.5566  -2.5271  -2.4852
  -2.4497  -2.4192  -2.4052  -2.3681  -2.3409  -2.3221  -2.3128  -2.2558
  -2.2204  -2.1719  -2.1512  -2.1303  -2.0889  -2.0162  -2.0139  -1.9969
  -1.9663  -1.9333  -1.9033  -1.8801  -1.8420  -1.8279  -1.7951  -1.7466
  -1.7306  -1.7005  -1.6542  -1.6265  -1.5901  -1.5767  -1.5572  -1.5226
  -1.4701  -1.4197  -1.3710  -1.3526  -1.2917  -1.2765  -1.2261  -1.1871
  -1.1144  -1.0962  -1.0039  -0.9588  -0.9431  -0.9114  -0.8800  -0.8541
  -0.8097  -0.7831  -0.7106  -0.6597  -0.6360  -0.6149  -0.5962  -0.5704
  -0.5107  -0.4801  -0.4749  -0.4395  -0.4144  -0.3899  -0.3741  -0.3465
  -0.3264  -0.3141  -0.2689  -0.2597  -0.2480  -0.2268  -0.2189  -0.1844
  -0.1767  -0.1550  -0.1338  -0.1099  -0.0926  -0.0824  -0.0569  -0.0417
  -0.0339  -0.0133  -0.0036   0.0059   0.0331   0.0431   0.0666   0.0793
   0.0903   0.1062   0.1200   0.1432   0.1591   0.1705   0.1846   0.2010
   0.2249   0.2362   0.2500   0.2718   0.2833   0.2920   0.3058   0.3211
   0.3401   0.3731   0.3933   0.4103   0.4261   0.4472   0.4534   0.4847
   0.5120   0.5211   0.5491   0.5813   0.5953   0.6045   0.6178   0.6499
   0.6653   0.6926   0.7167   0.7524   0.7616   0.7711   0.8075   0.8276
   0.8451   0.8595   0.8803   0.9092   0.9278   0.9514   0.9896   1.0189
   1.0718   1.0888   1.1422   1.1706   1.1845   1.2205   1.2483   1.3306
   1.4290   1.4692   1.5512   1.6189   1.7113   1.7269   1.8403   1.9474
     eigenvalues at k+q:
 -37.0389 -36.4303 -36.3855 -36.0478 -35.9588 -35.8893 -35.8821 -35.8772
 -35.8695 -35.8361 -35.8248 -35.8113 -35.6175 -18.5903 -18.5210 -18.4684
 -18.4041 -18.3678 -18.3210 -18.3126 -18.2666 -18.2566 -18.1956 -18.1694
 -18.1379 -18.1085 -18.0778 -18.0562 -18.0122 -17.9605 -17.9511 -17.9130
 -17.8807 -17.8546 -17.7922 -17.7606 -17.7310 -17.6759 -17.6638 -17.6494
 -17.6223 -17.5993 -17.5511 -17.5435 -17.5225 -17.4936 -17.4790 -17.4632
 -17.4307 -17.4185 -17.3989 -17.3776 -17.3658 -17.3444 -17.3331 -17.3217
 -17.3136 -17.2914 -17.2884 -17.2709 -17.2575 -17.2389 -17.2253 -17.2128
 -17.2031 -17.1816 -17.1722 -17.1571 -17.1310 -17.1165 -17.0940 -17.0685
 -17.0397 -17.0237 -17.0087 -16.9894 -16.9755 -16.9509 -16.9418 -16.9242
 -16.9137 -16.8986 -16.8889 -16.8655 -16.8475 -16.8380 -16.8281 -16.8260
 -16.7989 -16.7897 -16.7833 -16.7668 -16.7579 -16.7316 -16.7024 -16.6437
 -16.6002 -16.5852 -16.5834 -16.5181 -16.4249 -16.3427 -16.2727 -15.7048
 -15.5559 -15.4669 -15.3980 -15.2620 -15.2279 -15.1931 -15.1531 -15.1103
 -15.0293 -14.9936 -14.8656 -14.7228 -14.6404 -14.5746 -14.5055 -14.4824
 -14.4538 -14.4170 -14.3393 -14.2704 -14.1597 -14.1042 -14.0437 -13.9745
 -13.9475  -7.0560  -6.5282  -6.3858  -6.3352  -6.2170  -6.1504  -6.1339
  -6.0568  -6.0163  -5.9995  -5.9724  -5.9505  -5.9156  -5.8677  -5.8366
  -5.8236  -5.8092  -5.7561  -5.7421  -5.6964  -5.6841  -5.6750  -5.6398
  -5.6327  -5.6152  -5.5785  -5.5409  -5.4866  -5.4288  -5.4201  -5.3937
  -5.3506  -5.2774  -5.2427  -5.2302  -5.2271  -5.2012  -5.1292  -5.1076
  -5.0916  -5.0103  -4.9662  -4.9224  -4.8713  -4.8487  -4.8095  -4.6959
  -4.6868  -4.5451  -3.9853  -3.7805  -3.5314  -3.4723  -3.4218  -3.3508
  -3.2967  -3.2902  -3.1880  -3.1583  -3.1352  -3.1082  -3.0742  -3.0490
  -3.0232  -2.9542  -2.9396  -2.9100  -2.8681  -2.8424  -2.8086  -2.7628
  -2.7284  -2.6818  -2.6714  -2.6269  -2.5976  -2.5565  -2.5260  -2.4866
  -2.4492  -2.4193  -2.4049  -2.3675  -2.3412  -2.3220  -2.3123  -2.2569
  -2.2199  -2.1729  -2.1512  -2.1273  -2.0913  -2.0194  -2.0123  -1.9957
  -1.9663  -1.9337  -1.9029  -1.8780  -1.8443  -1.8278  -1.7929  -1.7482
  -1.7316  -1.6993  -1.6559  -1.6261  -1.5888  -1.5738  -1.5589  -1.5245
  -1.4704  -1.4186  -1.3710  -1.3536  -1.2889  -1.2794  -1.2268  -1.1849
  -1.1139  -1.0962  -1.0045  -0.9588  -0.9441  -0.9104  -0.8807  -0.8548
  -0.8103  -0.7822  -0.7106  -0.6597  -0.6357  -0.6150  -0.5961  -0.5698
  -0.5113  -0.4807  -0.4742  -0.4392  -0.4151  -0.3898  -0.3735  -0.3470
  -0.3258  -0.3142  -0.2701  -0.2584  -0.2490  -0.2264  -0.2191  -0.1828
  -0.1758  -0.1545  -0.1345  -0.1137  -0.0938  -0.0801  -0.0563  -0.0413
  -0.0332  -0.0139  -0.0033   0.0057   0.0326   0.0432   0.0665   0.0792
   0.0926   0.1049   0.1199   0.1425   0.1600   0.1709   0.1839   0.2005
   0.2255   0.2348   0.2497   0.2711   0.2837   0.2929   0.3068   0.3225
   0.3383   0.3741   0.3916   0.4109   0.4264   0.4476   0.4529   0.4847
   0.5121   0.5215   0.5486   0.5811   0.5959   0.6039   0.6184   0.6499
   0.6648   0.6923   0.7169   0.7528   0.7615   0.7709   0.8078   0.8278
   0.8448   0.8589   0.8813   0.9087   0.9278   0.9515   0.9895   1.0189
   1.0718   1.0889   1.1421   1.1707   1.1845   1.2205   1.2482   1.3306
   1.4291   1.4693   1.5512   1.6188   1.7114   1.7268   1.8403   1.9474
     cgsolve_all iterations  73    anorm=    0.69E-07
     cgsolve_all iterations  73    anorm=    0.70E-07
     cgsolve_all iterations  73    anorm=    0.71E-07
     compute_u_kq: q = (    0.0000,    0.0000,   -0.0400)
     Rotating WFCS
     ethr =  1.00E-14,  avg # of iterations = 23.0
     eigenvalues at k:
 -37.0389 -36.4303 -36.3855 -36.0478 -35.9588 -35.8893 -35.8821 -35.8772
 -35.8695 -35.8361 -35.8248 -35.8113 -35.6175 -18.5903 -18.5210 -18.4684
 -18.4041 -18.3678 -18.3210 -18.3126 -18.2666 -18.2566 -18.1956 -18.1694
 -18.1379 -18.1087 -18.0776 -18.0562 -18.0122 -17.9604 -17.9511 -17.9131
 -17.8807 -17.8545 -17.7925 -17.7609 -17.7303 -17.6762 -17.6635 -17.6495
 -17.6228 -17.5987 -17.5519 -17.5432 -17.5218 -17.4934 -17.4803 -17.4631
 -17.4303 -17.4174 -17.3999 -17.3779 -17.3658 -17.3431 -17.3340 -17.3216
 -17.3143 -17.2918 -17.2877 -17.2707 -17.2574 -17.2385 -17.2251 -17.2127
 -17.2040 -17.1815 -17.1727 -17.1573 -17.1307 -17.1161 -17.0941 -17.0685
 -17.0391 -17.0241 -17.0085 -16.9898 -16.9750 -16.9511 -16.9419 -16.9241
 -16.9137 -16.8986 -16.8889 -16.8655 -16.8475 -16.8381 -16.8278 -16.8263
 -16.7987 -16.7897 -16.7834 -16.7668 -16.7578 -16.7317 -16.7024 -16.6438
 -16.6002 -16.5851 -16.5836 -16.5181 -16.4249 -16.3427 -16.2727 -15.7048
 -15.5559 -15.4670 -15.3980 -15.2620 -15.2278 -15.1932 -15.1532 -15.1103
 -15.0293 -14.9936 -14.8656 -14.7228 -14.6403 -14.5746 -14.5056 -14.4824
 -14.4538 -14.4169 -14.3393 -14.2704 -14.1597 -14.1042 -14.0437 -13.9745
 -13.9475  -7.0559  -6.5281  -6.3858  -6.3352  -6.2170  -6.1504  -6.1339
  -6.0568  -6.0163  -5.9996  -5.9724  -5.9505  -5.9156  -5.8677  -5.8367
  -5.8236  -5.8092  -5.7561  -5.7421  -5.6964  -5.6841  -5.6750  -5.6398
  -5.6326  -5.6154  -5.5785  -5.5410  -5.4866  -5.4288  -5.4201  -5.3937
  -5.3506  -5.2773  -5.2428  -5.2301  -5.2275  -5.2010  -5.1297  -5.1073
  -5.0915  -5.0103  -4.9663  -4.9227  -4.8711  -4.8485  -4.8096  -4.6960
  -4.6868  -4.5452  -3.9853  -3.7804  -3.5314  -3.4723  -3.4219  -3.3508
  -3.2967  -3.2903  -3.1884  -3.1579  -3.1348  -3.1080  -3.0753  -3.0482
  -3.0230  -2.9542  -2.9403  -2.9099  -2.8689  -2.8406  -2.8087  -2.7638
  -2.7290  -2.6824  -2.6699  -2.6266  -2.5973  -2.5566  -2.5271  -2.4852
  -2.4497  -2.4192  -2.4052  -2.3681  -2.3409  -2.3221  -2.3128  -2.2558
  -2.2204  -2.1719  -2.1512  -2.1303  -2.0889  -2.0162  -2.0139  -1.9969
  -1.9663  -1.9333  -1.9033  -1.8801  -1.8420  -1.8279  -1.7951  -1.7466
  -1.7306  -1.7005  -1.6542  -1.6265  -1.5901  -1.5767  -1.5572  -1.5226
  -1.4701  -1.4197  -1.3710  -1.3526  -1.2917  -1.2765  -1.2261  -1.1871
  -1.1144  -1.0962  -1.0039  -0.9588  -0.9431  -0.9114  -0.8800  -0.8541
  -0.8097  -0.7831  -0.7106  -0.6597  -0.6360  -0.6149  -0.5962  -0.5704
  -0.5107  -0.4801  -0.4749  -0.4395  -0.4144  -0.3899  -0.3741  -0.3465
  -0.3264  -0.3141  -0.2689  -0.2597  -0.2480  -0.2268  -0.2189  -0.1844
  -0.1767  -0.1550  -0.1338  -0.1099  -0.0926  -0.0824  -0.0569  -0.0417
  -0.0339  -0.0133  -0.0036   0.0059   0.0331   0.0431   0.0666   0.0793
   0.0903   0.1062   0.1200   0.1432   0.1591   0.1705   0.1846   0.2010
   0.2249   0.2362   0.2500   0.2718   0.2833   0.2920   0.3058   0.3211
   0.3401   0.3731   0.3933   0.4103   0.4261   0.4472   0.4534   0.4847
   0.5120   0.5211   0.5491   0.5813   0.5953   0.6045   0.6178   0.6499
   0.6653   0.6926   0.7167   0.7524   0.7616   0.7711   0.8075   0.8276
   0.8451   0.8595   0.8803   0.9092   0.9278   0.9514   0.9896   1.0189
   1.0718   1.0888   1.1422   1.1706   1.1845   1.2205   1.2483   1.3306
   1.4290   1.4692   1.5512   1.6189   1.7113   1.7269   1.8403   1.9474
     eigenvalues at k+q:
 -37.0389 -36.4303 -36.3855 -36.0478 -35.9588 -35.8893 -35.8821 -35.8772
 -35.8695 -35.8361 -35.8248 -35.8113 -35.6175 -18.5903 -18.5209 -18.4684
 -18.4041 -18.3678 -18.3211 -18.3125 -18.2666 -18.2566 -18.1956 -18.1694
 -18.1379 -18.1087 -18.0775 -18.0563 -18.0122 -17.9604 -17.9510 -17.9131
 -17.8807 -17.8545 -17.7929 -17.7609 -17.7297 -17.6772 -17.6627 -17.6489
 -17.6237 -17.5982 -17.5530 -17.5424 -17.5211 -17.4937 -17.4816 -17.4626
 -17.4299 -17.4162 -17.4006 -17.3786 -17.3653 -17.3418 -17.3348 -17.3219
 -17.3154 -17.2924 -17.2862 -17.2705 -17.2572 -17.2383 -17.2256 -17.2120
 -17.2046 -17.1814 -17.1735 -17.1574 -17.1303 -17.1158 -17.0943 -17.0686
 -17.0384 -17.0246 -17.0085 -16.9903 -16.9745 -16.9514 -16.9419 -16.9240
 -16.9137 -16.8987 -16.8889 -16.8655 -16.8475 -16.8382 -16.8276 -16.8264
 -16.7986 -16.7896 -16.7835 -16.7668 -16.7578 -16.7317 -16.7024 -16.6438
 -16.5999 -16.5857 -16.5831 -16.5181 -16.4249 -16.3427 -16.2727 -15.7048
 -15.5559 -15.4669 -15.3981 -15.2620 -15.2278 -15.1933 -15.1533 -15.1103
 -15.0292 -14.9936 -14.8656 -14.7228 -14.6403 -14.5745 -14.5058 -14.4824
 -14.4538 -14.4169 -14.3393 -14.2705 -14.1596 -14.1042 -14.0437 -13.9745
 -13.9475  -7.0559  -6.5281  -6.3858  -6.3353  -6.2170  -6.1504  -6.1339
  -6.0568  -6.0163  -5.9996  -5.9723  -5.9505  -5.9156  -5.8677  -5.8367
  -5.8236  -5.8092  -5.7561  -5.7421  -5.6964  -5.6842  -5.6749  -5.6399
  -5.6324  -5.6156  -5.5785  -5.5410  -5.4865  -5.4288  -5.4200  -5.3938
  -5.3506  -5.2773  -5.2430  -5.2300  -5.2276  -5.2008  -5.1303  -5.1069
  -5.0912  -5.0103  -4.9664  -4.9230  -4.8708  -4.8484  -4.8097  -4.6960
  -4.6868  -4.5452  -3.9852  -3.7804  -3.5313  -3.4723  -3.4219  -3.3508
  -3.2966  -3.2904  -3.1888  -3.1576  -3.1347  -3.1075  -3.0766  -3.0477
  -3.0225  -2.9542  -2.9410  -2.9096  -2.8694  -2.8393  -2.8084  -2.7651
  -2.7297  -2.6826  -2.6684  -2.6267  -2.5968  -2.5567  -2.5279  -2.4838
  -2.4501  -2.4190  -2.4054  -2.3691  -2.3409  -2.3218  -2.3131  -2.2549
  -2.2207  -2.1707  -2.1512  -2.1337  -2.0868  -2.0164  -2.0121  -1.9977
  -1.9668  -1.9331  -1.9033  -1.8821  -1.8400  -1.8281  -1.7968  -1.7456
  -1.7290  -1.7012  -1.6534  -1.6270  -1.5931  -1.5774  -1.5556  -1.5211
  -1.4702  -1.4204  -1.3712  -1.3504  -1.2952  -1.2739  -1.2267  -1.1871
  -1.1156  -1.0968  -1.0033  -0.9582  -0.9417  -0.9124  -0.8794  -0.8535
  -0.8094  -0.7840  -0.7104  -0.6596  -0.6366  -0.6152  -0.5957  -0.5713
  -0.5102  -0.4797  -0.4752  -0.4394  -0.4138  -0.3900  -0.3749  -0.3458
  -0.3270  -0.3140  -0.2682  -0.2608  -0.2465  -0.2274  -0.2187  -0.1858
  -0.1772  -0.1557  -0.1336  -0.1066  -0.0912  -0.0846  -0.0576  -0.0415
  -0.0346  -0.0128  -0.0043   0.0066   0.0333   0.0432   0.0658   0.0801
   0.0882   0.1078   0.1202   0.1439   0.1574   0.1703   0.1854   0.2011
   0.2244   0.2377   0.2500   0.2731   0.2829   0.2913   0.3052   0.3196
   0.3413   0.3722   0.3949   0.4098   0.4259   0.4467   0.4539   0.4846
   0.5120   0.5208   0.5499   0.5815   0.5947   0.6046   0.6174   0.6493
   0.6665   0.6930   0.7164   0.7519   0.7616   0.7712   0.8072   0.8273
   0.8456   0.8604   0.8789   0.9098   0.9279   0.9512   0.9897   1.0188
   1.0717   1.0887   1.1423   1.1705   1.1845   1.2205   1.2483   1.3306
   1.4290   1.4690   1.5513   1.6189   1.7112   1.7270   1.8403   1.9474
     cgsolve_all iterations  73    anorm=    0.70E-07
     cgsolve_all iterations  73    anorm=    0.70E-07
     cgsolve_all iterations  73    anorm=    0.71E-07

     k-point #    2 of     4      pool #  1    cpu time:   13933.1
     compute_u_kq: q = (    0.0000,    0.0000,    0.0000)
     Rotating WFCS
     ethr =  1.00E-14,  avg # of iterations =  6.0
     eigenvalues at k:
 -37.0389 -36.4303 -36.3855 -36.0478 -35.9588 -35.8893 -35.8821 -35.8772
 -35.8695 -35.8361 -35.8248 -35.8113 -35.6175 -18.5903 -18.5210 -18.4684
 -18.4041 -18.3678 -18.3212 -18.3124 -18.2667 -18.2566 -18.1953 -18.1696
 -18.1388 -18.1071 -18.0782 -18.0565 -18.0120 -17.9608 -17.9509 -17.9129
 -17.8806 -17.8546 -17.7948 -17.7569 -17.7319 -17.6821 -17.6600 -17.6407
 -17.6278 -17.6002 -17.5550 -17.5381 -17.5225 -17.4983 -17.4820 -17.4585
 -17.4301 -17.4179 -17.3928 -17.3853 -17.3597 -17.3450 -17.3335 -17.3241
 -17.3190 -17.2947 -17.2785 -17.2718 -17.2564 -17.2418 -17.2308 -17.2071
 -17.2008 -17.1818 -17.1756 -17.1569 -17.1287 -17.1168 -17.0951 -17.0683
 -17.0373 -17.0242 -17.0099 -16.9911 -16.9750 -16.9514 -16.9415 -16.9240
 -16.9132 -16.8986 -16.8889 -16.8654 -16.8475 -16.8385 -16.8288 -16.8245
 -16.7994 -16.7896 -16.7829 -16.7674 -16.7575 -16.7318 -16.7025 -16.6440
 -16.5977 -16.5898 -16.5810 -16.5181 -16.4249 -16.3427 -16.2727 -15.7048
 -15.5559 -15.4670 -15.3980 -15.2620 -15.2279 -15.1932 -15.1532 -15.1103
 -15.0293 -14.9936 -14.8656 -14.7228 -14.6403 -14.5746 -14.5056 -14.4824
 -14.4538 -14.4169 -14.3393 -14.2704 -14.1597 -14.1042 -14.0437 -13.9745
 -13.9475  -7.0559  -6.5281  -6.3858  -6.3352  -6.2170  -6.1503  -6.1341
  -6.0569  -6.0163  -5.9996  -5.9723  -5.9505  -5.9156  -5.8677  -5.8367
  -5.8236  -5.8092  -5.7561  -5.7420  -5.6963  -5.6845  -5.6744  -5.6400
  -5.6329  -5.6151  -5.5785  -5.5410  -5.4867  -5.4292  -5.4196  -5.3935
  -5.3507  -5.2773  -5.2444  -5.2305  -5.2252  -5.2014  -5.1301  -5.1071
  -5.0907  -5.0116  -4.9660  -4.9223  -4.8702  -4.8491  -4.8099  -4.6961
  -4.6866  -4.5452  -3.9853  -3.7804  -3.5312  -3.4728  -3.4216  -3.3509
  -3.2957  -3.2909  -3.1876  -3.1592  -3.1367  -3.1043  -3.0779  -3.0498
  -3.0208  -2.9544  -2.9400  -2.9083  -2.8667  -2.8458  -2.8048  -2.7670
  -2.7292  -2.6813  -2.6681  -2.6317  -2.5952  -2.5566  -2.5251  -2.4867
  -2.4484  -2.4197  -2.4033  -2.3721  -2.3444  -2.3181  -2.3092  -2.2569
  -2.2183  -2.1704  -2.1494  -2.1397  -2.0867  -2.0266  -2.0094  -1.9827
  -1.9740  -1.9356  -1.8997  -1.8801  -1.8424  -1.8318  -1.7864  -1.7540
  -1.7267  -1.6897  -1.6698  -1.6273  -1.5984  -1.5713  -1.5455  -1.5285
  -1.4737  -1.4152  -1.3747  -1.3359  -1.3104  -1.2709  -1.2367  -1.1605
  -1.1300  -1.1009  -1.0036  -0.9538  -0.9401  -0.9128  -0.8808  -0.8538
  -0.8137  -0.7821  -0.7083  -0.6592  -0.6388  -0.6179  -0.5892  -0.5738
  -0.5123  -0.4821  -0.4718  -0.4364  -0.4152  -0.3903  -0.3762  -0.3454
  -0.3258  -0.3142  -0.2740  -0.2590  -0.2437  -0.2271  -0.2188  -0.1826
  -0.1699  -0.1608  -0.1397  -0.1150  -0.0957  -0.0745  -0.0570  -0.0364
  -0.0327  -0.0148  -0.0085   0.0125   0.0288   0.0442   0.0607   0.0813
   0.0929   0.1122   0.1206   0.1422   0.1508   0.1724   0.1866   0.1979
   0.2221   0.2397   0.2481   0.2728   0.2847   0.2984   0.3098   0.3172
   0.3352   0.3720   0.3938   0.4118   0.4267   0.4449   0.4547   0.4841
   0.5116   0.5211   0.5520   0.5820   0.5931   0.6005   0.6199   0.6451
   0.6725   0.6931   0.7161   0.7517   0.7603   0.7704   0.8074   0.8274
   0.8470   0.8616   0.8768   0.9103   0.9288   0.9505   0.9895   1.0188
   1.0717   1.0888   1.1424   1.1705   1.1845   1.2205   1.2483   1.3306
   1.4290   1.4692   1.5512   1.6189   1.7113   1.7269   1.8403   1.9474
     eigenvalues at k+q:
 -37.0389 -36.4303 -36.3855 -36.0478 -35.9588 -35.8893 -35.8821 -35.8772
 -35.8695 -35.8361 -35.8248 -35.8113 -35.6175 -18.5903 -18.5210 -18.4684
 -18.4041 -18.3678 -18.3212 -18.3124 -18.2667 -18.2566 -18.1953 -18.1696
 -18.1388 -18.1071 -18.0782 -18.0565 -18.0120 -17.9608 -17.9509 -17.9129
 -17.8806 -17.8546 -17.7948 -17.7569 -17.7319 -17.6821 -17.6600 -17.6407
 -17.6278 -17.6002 -17.5550 -17.5381 -17.5225 -17.4983 -17.4820 -17.4585
 -17.4301 -17.4179 -17.3928 -17.3853 -17.3597 -17.3450 -17.3335 -17.3241
 -17.3190 -17.2947 -17.2785 -17.2718 -17.2564 -17.2418 -17.2308 -17.2071
 -17.2008 -17.1818 -17.1756 -17.1569 -17.1287 -17.1168 -17.0951 -17.0683
 -17.0373 -17.0242 -17.0099 -16.9911 -16.9750 -16.9514 -16.9415 -16.9240
 -16.9132 -16.8986 -16.8889 -16.8654 -16.8475 -16.8385 -16.8288 -16.8245
 -16.7994 -16.7896 -16.7829 -16.7674 -16.7575 -16.7318 -16.7025 -16.6440
 -16.5977 -16.5898 -16.5810 -16.5181 -16.4249 -16.3427 -16.2727 -15.7048
 -15.5559 -15.4669 -15.3980 -15.2620 -15.2279 -15.1932 -15.1532 -15.1103
 -15.0293 -14.9936 -14.8656 -14.7228 -14.6403 -14.5746 -14.5056 -14.4824
 -14.4538 -14.4169 -14.3393 -14.2704 -14.1597 -14.1042 -14.0437 -13.9745
 -13.9475  -7.0559  -6.5281  -6.3858  -6.3352  -6.2170  -6.1502  -6.1341
  -6.0569  -6.0163  -5.9996  -5.9723  -5.9505  -5.9156  -5.8677  -5.8367
  -5.8236  -5.8092  -5.7561  -5.7420  -5.6963  -5.6845  -5.6744  -5.6400
  -5.6329  -5.6151  -5.5785  -5.5410  -5.4867  -5.4292  -5.4196  -5.3935
  -5.3507  -5.2773  -5.2444  -5.2305  -5.2252  -5.2014  -5.1301  -5.1071
  -5.0907  -5.0116  -4.9660  -4.9223  -4.8702  -4.8491  -4.8099  -4.6961
  -4.6866  -4.5452  -3.9852  -3.7805  -3.5312  -3.4728  -3.4216  -3.3509
  -3.2957  -3.2908  -3.1876  -3.1592  -3.1367  -3.1043  -3.0779  -3.0498
  -3.0208  -2.9544  -2.9400  -2.9083  -2.8667  -2.8458  -2.8048  -2.7670
  -2.7292  -2.6813  -2.6681  -2.6317  -2.5952  -2.5566  -2.5251  -2.4867
  -2.4484  -2.4197  -2.4033  -2.3721  -2.3444  -2.3181  -2.3092  -2.2569
  -2.2183  -2.1704  -2.1494  -2.1397  -2.0867  -2.0266  -2.0094  -1.9827
  -1.9740  -1.9356  -1.8997  -1.8801  -1.8424  -1.8318  -1.7864  -1.7540
  -1.7267  -1.6896  -1.6698  -1.6273  -1.5984  -1.5713  -1.5455  -1.5285
  -1.4737  -1.4152  -1.3747  -1.3359  -1.3104  -1.2709  -1.2367  -1.1605
  -1.1300  -1.1009  -1.0036  -0.9538  -0.9401  -0.9128  -0.8808  -0.8538
  -0.8137  -0.7821  -0.7083  -0.6592  -0.6388  -0.6179  -0.5892  -0.5738
  -0.5123  -0.4821  -0.4718  -0.4364  -0.4152  -0.3903  -0.3762  -0.3454
  -0.3258  -0.3142  -0.2740  -0.2590  -0.2437  -0.2271  -0.2188  -0.1826
  -0.1699  -0.1608  -0.1397  -0.1150  -0.0957  -0.0745  -0.0570  -0.0364
  -0.0327  -0.0148  -0.0084   0.0125   0.0288   0.0442   0.0607   0.0813
   0.0929   0.1122   0.1206   0.1422   0.1508   0.1724   0.1866   0.1979
   0.2221   0.2397   0.2481   0.2728   0.2847   0.2984   0.3098   0.3172
   0.3352   0.3720   0.3938   0.4118   0.4267   0.4449   0.4547   0.4841
   0.5116   0.5211   0.5520   0.5820   0.5931   0.6005   0.6199   0.6451
   0.6725   0.6931   0.7161   0.7517   0.7603   0.7704   0.8074   0.8274
   0.8470   0.8616   0.8768   0.9103   0.9288   0.9505   0.9895   1.0188
   1.0717   1.0888   1.1424   1.1705   1.1845   1.2205   1.2483   1.3306
   1.4290   1.4692   1.5512   1.6189   1.7113   1.7269   1.8403   1.9474
     cgsolve_all iterations  66    anorm=    0.75E-07
PARA_AUG  1      50.7524664        -0.2853572         0.2770379
     cgsolve_all iterations  66    anorm=    0.74E-07
PARA_AUG  2      -0.2546117        50.6884103         0.1362160
     cgsolve_all iterations  66    anorm=    0.76E-07
PARA_AUG  3       0.3306867         0.1651841        50.4797973
     cgsolve_all iterations  73    anorm=    0.69E-07
     cgsolve_all iterations  73    anorm=    0.70E-07
     cgsolve_all iterations  73    anorm=    0.72E-07
     compute_u_kq: q = (    0.0400,    0.0000,    0.0000)
     Rotating WFCS
     ethr =  1.00E-14,  avg # of iterations = 23.0
     eigenvalues at k:
 -37.0389 -36.4303 -36.3855 -36.0478 -35.9588 -35.8893 -35.8821 -35.8772
 -35.8695 -35.8361 -35.8248 -35.8113 -35.6175 -18.5903 -18.5210 -18.4684
 -18.4041 -18.3678 -18.3212 -18.3124 -18.2667 -18.2566 -18.1953 -18.1696
 -18.1388 -18.1071 -18.0782 -18.0565 -18.0120 -17.9608 -17.9509 -17.9129
 -17.8806 -17.8546 -17.7948 -17.7569 -17.7319 -17.6821 -17.6600 -17.6407
 -17.6278 -17.6002 -17.5550 -17.5381 -17.5225 -17.4983 -17.4820 -17.4585
 -17.4301 -17.4179 -17.3928 -17.3853 -17.3597 -17.3450 -17.3335 -17.3241
 -17.3190 -17.2947 -17.2785 -17.2718 -17.2564 -17.2418 -17.2308 -17.2071
 -17.2008 -17.1818 -17.1756 -17.1569 -17.1287 -17.1168 -17.0951 -17.0683
 -17.0373 -17.0242 -17.0099 -16.9911 -16.9750 -16.9514 -16.9415 -16.9240
 -16.9132 -16.8986 -16.8889 -16.8654 -16.8475 -16.8385 -16.8288 -16.8245
 -16.7994 -16.7896 -16.7829 -16.7674 -16.7575 -16.7318 -16.7025 -16.6440
 -16.5977 -16.5898 -16.5810 -16.5181 -16.4249 -16.3427 -16.2727 -15.7048
 -15.5559 -15.4670 -15.3980 -15.2620 -15.2279 -15.1932 -15.1532 -15.1103
 -15.0293 -14.9936 -14.8656 -14.7228 -14.6403 -14.5746 -14.5056 -14.4824
 -14.4538 -14.4169 -14.3393 -14.2704 -14.1597 -14.1042 -14.0437 -13.9745
 -13.9475  -7.0559  -6.5281  -6.3858  -6.3352  -6.2170  -6.1503  -6.1341
  -6.0569  -6.0163  -5.9996  -5.9723  -5.9505  -5.9156  -5.8677  -5.8367
  -5.8236  -5.8092  -5.7561  -5.7420  -5.6963  -5.6845  -5.6744  -5.6400
  -5.6329  -5.6151  -5.5785  -5.5410  -5.4867  -5.4292  -5.4196  -5.3935
  -5.3507  -5.2773  -5.2444  -5.2305  -5.2252  -5.2014  -5.1301  -5.1071
  -5.0907  -5.0116  -4.9660  -4.9223  -4.8702  -4.8491  -4.8099  -4.6961
  -4.6866  -4.5452  -3.9853  -3.7804  -3.5312  -3.4728  -3.4216  -3.3509
  -3.2957  -3.2909  -3.1876  -3.1592  -3.1367  -3.1043  -3.0779  -3.0498
  -3.0208  -2.9544  -2.9400  -2.9083  -2.8667  -2.8458  -2.8048  -2.7670
  -2.7292  -2.6813  -2.6681  -2.6317  -2.5952  -2.5566  -2.5251  -2.4867
  -2.4484  -2.4197  -2.4033  -2.3721  -2.3444  -2.3181  -2.3092  -2.2569
  -2.2183  -2.1704  -2.1494  -2.1397  -2.0867  -2.0266  -2.0094  -1.9827
  -1.9740  -1.9356  -1.8997  -1.8801  -1.8424  -1.8318  -1.7864  -1.7540
  -1.7267  -1.6897  -1.6698  -1.6273  -1.5984  -1.5713  -1.5455  -1.5285
  -1.4737  -1.4152  -1.3747  -1.3359  -1.3104  -1.2709  -1.2367  -1.1605
  -1.1300  -1.1009  -1.0036  -0.9538  -0.9401  -0.9128  -0.8808  -0.8538
  -0.8137  -0.7821  -0.7083  -0.6592  -0.6388  -0.6179  -0.5892  -0.5738
  -0.5123  -0.4821  -0.4718  -0.4364  -0.4152  -0.3903  -0.3762  -0.3454
  -0.3258  -0.3142  -0.2740  -0.2590  -0.2437  -0.2271  -0.2188  -0.1826
  -0.1699  -0.1608  -0.1397  -0.1150  -0.0957  -0.0745  -0.0570  -0.0364
  -0.0327  -0.0148  -0.0085   0.0125   0.0288   0.0442   0.0607   0.0813
   0.0929   0.1122   0.1206   0.1422   0.1508   0.1724   0.1866   0.1979
   0.2221   0.2397   0.2481   0.2728   0.2847   0.2984   0.3098   0.3172
   0.3352   0.3720   0.3938   0.4118   0.4267   0.4449   0.4547   0.4841
   0.5116   0.5211   0.5520   0.5820   0.5931   0.6005   0.6199   0.6451
   0.6725   0.6931   0.7161   0.7517   0.7603   0.7704   0.8074   0.8274
   0.8470   0.8616   0.8768   0.9103   0.9288   0.9505   0.9895   1.0188
   1.0717   1.0888   1.1424   1.1705   1.1845   1.2205   1.2483   1.3306
   1.4290   1.4692   1.5512   1.6189   1.7113   1.7269   1.8403   1.9474
     eigenvalues at k+q:
 -37.0389 -36.4303 -36.3855 -36.0478 -35.9588 -35.8893 -35.8821 -35.8772
 -35.8695 -35.8362 -35.8246 -35.8113 -35.6175 -18.5904 -18.5217 -18.4692
 -18.4041 -18.3675 -18.3213 -18.3132 -18.2671 -18.2573 -18.1950 -18.1684
 -18.1402 -18.1061 -18.0796 -18.0558 -18.0107 -17.9588 -17.9516 -17.9110
 -17.8805 -17.8545 -17.7950 -17.7571 -17.7330 -17.6825 -17.6626 -17.6428
 -17.6274 -17.5998 -17.5551 -17.5379 -17.5214 -17.4979 -17.4799 -17.4601
 -17.4313 -17.4189 -17.3937 -17.3885 -17.3598 -17.3455 -17.3346 -17.3251
 -17.3193 -17.2951 -17.2795 -17.2734 -17.2589 -17.2440 -17.2325 -17.2081
 -17.1996 -17.1827 -17.1756 -17.1573 -17.1293 -17.1138 -17.0916 -17.0642
 -17.0364 -17.0222 -17.0079 -16.9905 -16.9723 -16.9488 -16.9391 -16.9210
 -16.9113 -16.8971 -16.8882 -16.8645 -16.8439 -16.8370 -16.8275 -16.8220
 -16.7988 -16.7881 -16.7825 -16.7664 -16.7559 -16.7312 -16.7035 -16.6452
 -16.6024 -16.5901 -16.5820 -16.5170 -16.4367 -16.3437 -16.2718 -15.7049
 -15.5549 -15.4675 -15.3964 -15.2612 -15.2259 -15.1967 -15.1574 -15.1098
 -15.0314 -14.9973 -14.8655 -14.7264 -14.6408 -14.5728 -14.5086 -14.4828
 -14.4529 -14.4119 -14.3420 -14.2725 -14.1573 -14.1069 -14.0402 -13.9730
 -13.9450  -7.0410  -6.5098  -6.3858  -6.3355  -6.2177  -6.1581  -6.1349
  -6.0576  -6.0182  -5.9991  -5.9666  -5.9495  -5.9172  -5.8673  -5.8367
  -5.8280  -5.8095  -5.7583  -5.7432  -5.6967  -5.6845  -5.6753  -5.6419
  -5.6338  -5.6172  -5.5811  -5.5450  -5.4873  -5.4295  -5.4206  -5.3917
  -5.3499  -5.2802  -5.2487  -5.2302  -5.2255  -5.2075  -5.1316  -5.1087
  -5.1011  -5.0140  -4.9658  -4.9215  -4.8726  -4.8492  -4.8075  -4.6966
  -4.6864  -4.5460  -3.9665  -3.7650  -3.5298  -3.4740  -3.4245  -3.3512
  -3.3015  -3.2965  -3.1933  -3.1588  -3.1390  -3.1047  -3.0794  -3.0560
  -3.0200  -2.9570  -2.9439  -2.9053  -2.8672  -2.8464  -2.8039  -2.7613
  -2.7281  -2.6794  -2.6665  -2.6324  -2.5912  -2.5563  -2.5225  -2.4888
  -2.4482  -2.4167  -2.4014  -2.3712  -2.3451  -2.3166  -2.3096  -2.2576
  -2.2168  -2.1680  -2.1477  -2.1394  -2.0868  -2.0276  -2.0164  -1.9801
  -1.9733  -1.9429  -1.9017  -1.8820  -1.8443  -1.8339  -1.7871  -1.7537
  -1.7252  -1.6890  -1.6733  -1.6285  -1.5971  -1.5716  -1.5461  -1.5283
  -1.4697  -1.4159  -1.3714  -1.3328  -1.3099  -1.2690  -1.2378  -1.1586
  -1.1288  -1.1016  -0.9977  -0.9472  -0.9377  -0.9119  -0.8829  -0.8540
  -0.8171  -0.7819  -0.7077  -0.6623  -0.6403  -0.6201  -0.5901  -0.5810
  -0.5127  -0.4824  -0.4725  -0.4332  -0.4127  -0.3922  -0.3723  -0.3427
  -0.3241  -0.3113  -0.2755  -0.2585  -0.2470  -0.2273  -0.2175  -0.1815
  -0.1699  -0.1601  -0.1407  -0.1156  -0.0910  -0.0740  -0.0546  -0.0362
  -0.0299  -0.0165  -0.0079   0.0118   0.0303   0.0425   0.0613   0.0801
   0.0943   0.1125   0.1213   0.1407   0.1494   0.1692   0.1855   0.1951
   0.2209   0.2373   0.2510   0.2707   0.2825   0.2973   0.3076   0.3183
   0.3332   0.3717   0.3922   0.4133   0.4277   0.4460   0.4551   0.4846
   0.5110   0.5213   0.5528   0.5829   0.5946   0.6005   0.6213   0.6453
   0.6720   0.6952   0.7164   0.7519   0.7637   0.7712   0.8069   0.8285
   0.8450   0.8622   0.8767   0.9108   0.9321   0.9512   0.9933   1.0192
   1.0678   1.0898   1.1479   1.1707   1.1902   1.2229   1.2540   1.3332
   1.4258   1.4629   1.5544   1.6199   1.7047   1.7349   1.8337   1.9387
     cgsolve_all iterations  73    anorm=    0.70E-07
     cgsolve_all iterations  73    anorm=    0.70E-07
     cgsolve_all iterations  73    anorm=    0.72E-07
     compute_u_kq: q = (   -0.0400,    0.0000,    0.0000)
     Rotating WFCS
     ethr =  1.00E-14,  avg # of iterations = 23.0
     eigenvalues at k:
 -37.0389 -36.4303 -36.3855 -36.0478 -35.9588 -35.8893 -35.8821 -35.8772
 -35.8695 -35.8361 -35.8248 -35.8113 -35.6175 -18.5903 -18.5210 -18.4684
 -18.4041 -18.3678 -18.3212 -18.3124 -18.2667 -18.2566 -18.1953 -18.1696
 -18.1388 -18.1071 -18.0782 -18.0565 -18.0120 -17.9608 -17.9509 -17.9129
 -17.8806 -17.8546 -17.7948 -17.7569 -17.7319 -17.6821 -17.6600 -17.6407
 -17.6278 -17.6002 -17.5550 -17.5381 -17.5225 -17.4983 -17.4820 -17.4585
 -17.4301 -17.4179 -17.3928 -17.3853 -17.3597 -17.3450 -17.3335 -17.3241
 -17.3190 -17.2947 -17.2785 -17.2718 -17.2564 -17.2418 -17.2308 -17.2071
 -17.2008 -17.1818 -17.1756 -17.1569 -17.1287 -17.1168 -17.0951 -17.0683
 -17.0373 -17.0242 -17.0099 -16.9911 -16.9750 -16.9514 -16.9415 -16.9240
 -16.9132 -16.8986 -16.8889 -16.8654 -16.8475 -16.8385 -16.8288 -16.8245
 -16.7994 -16.7896 -16.7829 -16.7674 -16.7575 -16.7318 -16.7025 -16.6440
 -16.5977 -16.5898 -16.5810 -16.5181 -16.4249 -16.3427 -16.2727 -15.7048
 -15.5559 -15.4670 -15.3980 -15.2620 -15.2279 -15.1932 -15.1532 -15.1103
 -15.0293 -14.9936 -14.8656 -14.7228 -14.6403 -14.5746 -14.5056 -14.4824
 -14.4538 -14.4169 -14.3393 -14.2704 -14.1597 -14.1042 -14.0437 -13.9745
 -13.9475  -7.0559  -6.5281  -6.3858  -6.3352  -6.2170  -6.1503  -6.1341
  -6.0569  -6.0163  -5.9996  -5.9723  -5.9505  -5.9156  -5.8677  -5.8367
  -5.8236  -5.8092  -5.7561  -5.7420  -5.6963  -5.6845  -5.6744  -5.6400
  -5.6329  -5.6151  -5.5785  -5.5410  -5.4867  -5.4292  -5.4196  -5.3935
  -5.3507  -5.2773  -5.2444  -5.2305  -5.2252  -5.2014  -5.1301  -5.1071
  -5.0907  -5.0116  -4.9660  -4.9223  -4.8702  -4.8491  -4.8099  -4.6961
  -4.6866  -4.5452  -3.9853  -3.7804  -3.5312  -3.4728  -3.4216  -3.3509
  -3.2957  -3.2909  -3.1876  -3.1592  -3.1367  -3.1043  -3.0779  -3.0498
  -3.0208  -2.9544  -2.9400  -2.9083  -2.8667  -2.8458  -2.8048  -2.7670
  -2.7292  -2.6813  -2.6681  -2.6317  -2.5952  -2.5566  -2.5251  -2.4867
  -2.4484  -2.4197  -2.4033  -2.3721  -2.3444  -2.3181  -2.3092  -2.2569
  -2.2183  -2.1704  -2.1494  -2.1397  -2.0867  -2.0266  -2.0094  -1.9827
  -1.9740  -1.9356  -1.8997  -1.8801  -1.8424  -1.8318  -1.7864  -1.7540
  -1.7267  -1.6897  -1.6698  -1.6273  -1.5984  -1.5713  -1.5455  -1.5285
  -1.4737  -1.4152  -1.3747  -1.3359  -1.3104  -1.2709  -1.2367  -1.1605
  -1.1300  -1.1009  -1.0036  -0.9538  -0.9401  -0.9128  -0.8808  -0.8538
  -0.8137  -0.7821  -0.7083  -0.6592  -0.6388  -0.6179  -0.5892  -0.5738
  -0.5123  -0.4821  -0.4718  -0.4364  -0.4152  -0.3903  -0.3762  -0.3454
  -0.3258  -0.3142  -0.2740  -0.2590  -0.2437  -0.2271  -0.2188  -0.1826
  -0.1699  -0.1608  -0.1397  -0.1150  -0.0957  -0.0745  -0.0570  -0.0364
  -0.0327  -0.0148  -0.0085   0.0125   0.0288   0.0442   0.0607   0.0813
   0.0929   0.1122   0.1206   0.1422   0.1508   0.1724   0.1866   0.1979
   0.2221   0.2397   0.2481   0.2728   0.2847   0.2984   0.3098   0.3172
   0.3352   0.3720   0.3938   0.4118   0.4267   0.4449   0.4547   0.4841
   0.5116   0.5211   0.5520   0.5820   0.5931   0.6005   0.6199   0.6451
   0.6725   0.6931   0.7161   0.7517   0.7603   0.7704   0.8074   0.8274
   0.8470   0.8616   0.8768   0.9103   0.9288   0.9505   0.9895   1.0188
   1.0717   1.0888   1.1424   1.1705   1.1845   1.2205   1.2483   1.3306
   1.4290   1.4692   1.5512   1.6189   1.7113   1.7269   1.8403   1.9474
     eigenvalues at k+q:
 -37.0389 -36.4303 -36.3855 -36.0478 -35.9588 -35.8893 -35.8821 -35.8772
 -35.8695 -35.8360 -35.8249 -35.8113 -35.6175 -18.5903 -18.5201 -18.4675
 -18.4040 -18.3684 -18.3213 -18.3114 -18.2664 -18.2559 -18.1955 -18.1707
 -18.1375 -18.1081 -18.0766 -18.0570 -18.0134 -17.9631 -17.9505 -17.9144
 -17.8815 -17.8536 -17.7946 -17.7567 -17.7308 -17.6817 -17.6579 -17.6386
 -17.6279 -17.6000 -17.5552 -17.5384 -17.5231 -17.4992 -17.4838 -17.4573
 -17.4290 -17.4168 -17.3922 -17.3824 -17.3594 -17.3447 -17.3324 -17.3230
 -17.3182 -17.2937 -17.2777 -17.2701 -17.2536 -17.2395 -17.2289 -17.2064
 -17.2016 -17.1810 -17.1755 -17.1566 -17.1288 -17.1199 -17.0978 -17.0723
 -17.0382 -17.0262 -17.0118 -16.9917 -16.9775 -16.9553 -16.9426 -16.9269
 -16.9149 -16.9001 -16.8896 -16.8667 -16.8513 -16.8402 -16.8301 -16.8263
 -16.8006 -16.7914 -16.7830 -16.7682 -16.7588 -16.7324 -16.7015 -16.6429
 -16.5950 -16.5894 -16.5783 -16.5191 -16.4135 -16.3419 -16.2735 -15.7047
 -15.5569 -15.4663 -15.3998 -15.2631 -15.2305 -15.1900 -15.1487 -15.1105
 -15.0276 -14.9874 -14.8656 -14.7192 -14.6398 -14.5787 -14.5029 -14.4818
 -14.4555 -14.4201 -14.3361 -14.2681 -14.1630 -14.1040 -14.0453 -13.9757
 -13.9498  -7.0703  -6.5457  -6.3857  -6.3349  -6.2163  -6.1434  -6.1327
  -6.0561  -6.0145  -6.0001  -5.9782  -5.9514  -5.9141  -5.8680  -5.8368
  -5.8206  -5.8075  -5.7542  -5.7407  -5.6963  -5.6844  -5.6736  -5.6380
  -5.6321  -5.6130  -5.5759  -5.5366  -5.4863  -5.4292  -5.4185  -5.3953
  -5.3515  -5.2755  -5.2417  -5.2309  -5.2248  -5.1934  -5.1288  -5.1104
  -5.0740  -5.0091  -4.9661  -4.9230  -4.8677  -4.8498  -4.8109  -4.6958
  -4.6867  -4.5445  -4.0045  -3.7966  -3.5327  -3.4717  -3.4187  -3.3505
  -3.2932  -3.2820  -3.1826  -3.1588  -3.1347  -3.1034  -3.0763  -3.0431
  -3.0209  -2.9545  -2.9360  -2.9106  -2.8653  -2.8455  -2.8043  -2.7721
  -2.7309  -2.6842  -2.6691  -2.6311  -2.5992  -2.5565  -2.5277  -2.4853
  -2.4484  -2.4231  -2.4053  -2.3725  -2.3426  -2.3191  -2.3078  -2.2565
  -2.2201  -2.1730  -2.1546  -2.1357  -2.0862  -2.0266  -2.0063  -1.9840
  -1.9743  -1.9280  -1.8978  -1.8784  -1.8409  -1.8278  -1.7861  -1.7538
  -1.7280  -1.6899  -1.6667  -1.6257  -1.6007  -1.5717  -1.5448  -1.5279
  -1.4778  -1.4142  -1.3788  -1.3380  -1.3102  -1.2723  -1.2357  -1.1631
  -1.1301  -1.1005  -1.0098  -0.9610  -0.9426  -0.9134  -0.8798  -0.8540
  -0.8096  -0.7820  -0.7095  -0.6577  -0.6365  -0.6170  -0.5881  -0.5668
  -0.5126  -0.4830  -0.4716  -0.4391  -0.4175  -0.3873  -0.3785  -0.3477
  -0.3281  -0.3158  -0.2727  -0.2597  -0.2403  -0.2264  -0.2192  -0.1843
  -0.1699  -0.1611  -0.1389  -0.1144  -0.1000  -0.0752  -0.0591  -0.0377
  -0.0350  -0.0144  -0.0077   0.0130   0.0276   0.0459   0.0598   0.0828
   0.0916   0.1119   0.1194   0.1436   0.1520   0.1754   0.1876   0.2010
   0.2233   0.2403   0.2459   0.2739   0.2866   0.2994   0.3123   0.3173
   0.3377   0.3725   0.3948   0.4100   0.4260   0.4429   0.4546   0.4838
   0.5124   0.5210   0.5508   0.5785   0.5922   0.6010   0.6185   0.6447
   0.6725   0.6914   0.7155   0.7515   0.7570   0.7706   0.8082   0.8261
   0.8489   0.8608   0.8767   0.9089   0.9245   0.9502   0.9853   1.0190
   1.0701   1.0919   1.1362   1.1703   1.1798   1.2188   1.2447   1.3285
   1.4317   1.4759   1.5490   1.6179   1.7113   1.7266   1.8474   1.9560
     cgsolve_all iterations  73    anorm=    0.70E-07
     cgsolve_all iterations  73    anorm=    0.70E-07
     cgsolve_all iterations  73    anorm=    0.72E-07
     compute_u_kq: q = (    0.0000,    0.0400,    0.0000)
     Rotating WFCS
     ethr =  1.00E-14,  avg # of iterations = 23.0
     eigenvalues at k:
 -37.0389 -36.4303 -36.3855 -36.0478 -35.9588 -35.8893 -35.8821 -35.8772
 -35.8695 -35.8361 -35.8248 -35.8113 -35.6175 -18.5903 -18.5210 -18.4684
 -18.4041 -18.3678 -18.3212 -18.3124 -18.2667 -18.2566 -18.1953 -18.1696
 -18.1388 -18.1071 -18.0782 -18.0565 -18.0120 -17.9608 -17.9509 -17.9129
 -17.8806 -17.8546 -17.7948 -17.7569 -17.7319 -17.6821 -17.6600 -17.6407
 -17.6278 -17.6002 -17.5550 -17.5381 -17.5225 -17.4983 -17.4820 -17.4585
 -17.4301 -17.4179 -17.3928 -17.3853 -17.3597 -17.3450 -17.3335 -17.3241
 -17.3190 -17.2947 -17.2785 -17.2718 -17.2564 -17.2418 -17.2308 -17.2071
 -17.2008 -17.1818 -17.1756 -17.1569 -17.1287 -17.1168 -17.0951 -17.0683
 -17.0373 -17.0242 -17.0099 -16.9911 -16.9750 -16.9514 -16.9415 -16.9240
 -16.9132 -16.8986 -16.8889 -16.8654 -16.8475 -16.8385 -16.8288 -16.8245
 -16.7994 -16.7896 -16.7829 -16.7674 -16.7575 -16.7318 -16.7025 -16.6440
 -16.5977 -16.5898 -16.5810 -16.5181 -16.4249 -16.3427 -16.2727 -15.7048
 -15.5559 -15.4670 -15.3980 -15.2620 -15.2279 -15.1932 -15.1532 -15.1103
 -15.0293 -14.9936 -14.8656 -14.7228 -14.6403 -14.5746 -14.5056 -14.4824
 -14.4538 -14.4169 -14.3393 -14.2704 -14.1597 -14.1042 -14.0437 -13.9745
 -13.9475  -7.0559  -6.5281  -6.3858  -6.3352  -6.2170  -6.1503  -6.1341
  -6.0569  -6.0163  -5.9996  -5.9723  -5.9505  -5.9156  -5.8677  -5.8367
  -5.8236  -5.8092  -5.7561  -5.7420  -5.6963  -5.6845  -5.6744  -5.6400
  -5.6329  -5.6151  -5.5785  -5.5410  -5.4867  -5.4292  -5.4196  -5.3935
  -5.3507  -5.2773  -5.2444  -5.2305  -5.2252  -5.2014  -5.1301  -5.1071
  -5.0907  -5.0116  -4.9660  -4.9223  -4.8702  -4.8491  -4.8099  -4.6961
  -4.6866  -4.5452  -3.9853  -3.7804  -3.5312  -3.4728  -3.4216  -3.3509
  -3.2957  -3.2909  -3.1876  -3.1592  -3.1367  -3.1043  -3.0779  -3.0498
  -3.0208  -2.9544  -2.9400  -2.9083  -2.8667  -2.8458  -2.8048  -2.7670
  -2.7292  -2.6813  -2.6681  -2.6317  -2.5952  -2.5566  -2.5251  -2.4867
  -2.4484  -2.4197  -2.4033  -2.3721  -2.3444  -2.3181  -2.3092  -2.2569
  -2.2183  -2.1704  -2.1494  -2.1397  -2.0867  -2.0266  -2.0094  -1.9827
  -1.9740  -1.9356  -1.8997  -1.8801  -1.8424  -1.8318  -1.7864  -1.7540
  -1.7267  -1.6897  -1.6698  -1.6273  -1.5984  -1.5713  -1.5455  -1.5285
  -1.4737  -1.4152  -1.3747  -1.3359  -1.3104  -1.2709  -1.2367  -1.1605
  -1.1300  -1.1009  -1.0036  -0.9538  -0.9401  -0.9128  -0.8808  -0.8538
  -0.8137  -0.7821  -0.7083  -0.6592  -0.6388  -0.6179  -0.5892  -0.5738
  -0.5123  -0.4821  -0.4718  -0.4364  -0.4152  -0.3903  -0.3762  -0.3454
  -0.3258  -0.3142  -0.2740  -0.2590  -0.2437  -0.2271  -0.2188  -0.1826
  -0.1699  -0.1608  -0.1397  -0.1150  -0.0957  -0.0745  -0.0570  -0.0364
  -0.0327  -0.0148  -0.0085   0.0125   0.0288   0.0442   0.0607   0.0813
   0.0929   0.1122   0.1206   0.1422   0.1508   0.1724   0.1866   0.1979
   0.2221   0.2397   0.2481   0.2728   0.2847   0.2984   0.3098   0.3172
   0.3352   0.3720   0.3938   0.4118   0.4267   0.4449   0.4547   0.4841
   0.5116   0.5211   0.5520   0.5820   0.5931   0.6005   0.6199   0.6451
   0.6725   0.6931   0.7161   0.7517   0.7603   0.7704   0.8074   0.8274
   0.8470   0.8616   0.8768   0.9103   0.9288   0.9505   0.9895   1.0188
   1.0717   1.0888   1.1424   1.1705   1.1845   1.2205   1.2483   1.3306
   1.4290   1.4692   1.5512   1.6189   1.7113   1.7269   1.8403   1.9474
     eigenvalues at k+q:
 -37.0389 -36.4303 -36.3855 -36.0478 -35.9588 -35.8893 -35.8821 -35.8772
 -35.8696 -35.8359 -35.8250 -35.8114 -35.6175 -18.5902 -18.5189 -18.4683
 -18.4037 -18.3693 -18.3213 -18.3105 -18.2663 -18.2544 -18.1962 -18.1706
 -18.1418 -18.1066 -18.0765 -18.0557 -18.0129 -17.9605 -17.9527 -17.9127
 -17.8806 -17.8566 -17.7950 -17.7591 -17.7332 -17.6809 -17.6559 -17.6372
 -17.6257 -17.6007 -17.5548 -17.5384 -17.5233 -17.4981 -17.4838 -17.4588
 -17.4263 -17.4167 -17.3934 -17.3832 -17.3573 -17.3445 -17.3308 -17.3235
 -17.3176 -17.2918 -17.2768 -17.2700 -17.2527 -17.2402 -17.2283 -17.2068
 -17.2006 -17.1818 -17.1739 -17.1571 -17.1316 -17.1204 -17.0986 -17.0720
 -17.0407 -17.0290 -17.0128 -16.9913 -16.9772 -16.9559 -16.9442 -16.9272
 -16.9159 -16.9011 -16.8894 -16.8670 -16.8525 -16.8413 -16.8310 -16.8267
 -16.8015 -16.7919 -16.7839 -16.7683 -16.7593 -16.7327 -16.7007 -16.6428
 -16.5947 -16.5894 -16.5760 -16.5194 -16.4086 -16.3423 -16.2730 -15.7047
 -15.5572 -15.4661 -15.4013 -15.2618 -15.2243 -15.1944 -15.1557 -15.1070
 -15.0212 -14.9874 -14.8657 -14.7187 -14.6383 -14.5736 -14.5137 -14.4824
 -14.4555 -14.4175 -14.3349 -14.2678 -14.1614 -14.1023 -14.0477 -13.9764
 -13.9517  -7.0765  -6.5532  -6.3856  -6.3351  -6.2159  -6.1427  -6.1322
  -6.0566  -6.0129  -6.0001  -5.9755  -5.9518  -5.9142  -5.8685  -5.8366
  -5.8198  -5.8074  -5.7528  -5.7405  -5.6964  -5.6823  -5.6727  -5.6391
  -5.6309  -5.6144  -5.5756  -5.5386  -5.4842  -5.4262  -5.4181  -5.3964
  -5.3509  -5.2758  -5.2419  -5.2314  -5.2255  -5.1890  -5.1321  -5.1073
  -5.0669  -5.0083  -4.9659  -4.9235  -4.8676  -4.8485  -4.8078  -4.6970
  -4.6877  -4.5445  -4.0127  -3.8034  -3.5308  -3.4691  -3.4180  -3.3482
  -3.2928  -3.2884  -3.1855  -3.1513  -3.1328  -3.1035  -3.0761  -3.0429
  -3.0168  -2.9541  -2.9367  -2.9138  -2.8699  -2.8479  -2.8041  -2.7684
  -2.7295  -2.6854  -2.6738  -2.6285  -2.5914  -2.5585  -2.5196  -2.4807
  -2.4506  -2.4250  -2.4036  -2.3761  -2.3447  -2.3200  -2.3063  -2.2594
  -2.2204  -2.1684  -2.1506  -2.1320  -2.0854  -2.0305  -2.0090  -1.9859
  -1.9762  -1.9374  -1.9021  -1.8782  -1.8464  -1.8308  -1.7862  -1.7521
  -1.7241  -1.6902  -1.6682  -1.6238  -1.5932  -1.5707  -1.5425  -1.5267
  -1.4839  -1.4133  -1.3772  -1.3365  -1.3096  -1.2704  -1.2373  -1.1662
  -1.1326  -1.1027  -1.0134  -0.9588  -0.9433  -0.9145  -0.8734  -0.8542
  -0.8086  -0.7823  -0.7055  -0.6601  -0.6372  -0.6153  -0.5826  -0.5701
  -0.5105  -0.4829  -0.4726  -0.4367  -0.4182  -0.3932  -0.3770  -0.3458
  -0.3301  -0.3181  -0.2745  -0.2596  -0.2449  -0.2276  -0.2190  -0.1859
  -0.1719  -0.1628  -0.1410  -0.1151  -0.0944  -0.0741  -0.0571  -0.0359
  -0.0315  -0.0169  -0.0089   0.0117   0.0279   0.0448   0.0611   0.0806
   0.0941   0.1104   0.1215   0.1430   0.1502   0.1766   0.1914   0.2018
   0.2271   0.2417   0.2503   0.2749   0.2868   0.2997   0.3107   0.3173
   0.3353   0.3719   0.3907   0.4107   0.4246   0.4452   0.4558   0.4824
   0.5073   0.5203   0.5522   0.5818   0.5934   0.6004   0.6198   0.6414
   0.6722   0.6936   0.7152   0.7465   0.7562   0.7706   0.8059   0.8270
   0.8459   0.8624   0.8782   0.9091   0.9307   0.9492   0.9918   1.0165
   1.0678   1.0811   1.1373   1.1704   1.1770   1.2170   1.2474   1.3275
   1.4289   1.4672   1.5550   1.6210   1.7070   1.7311   1.8501   1.9591
     cgsolve_all iterations  73    anorm=    0.69E-07
     cgsolve_all iterations  73    anorm=    0.70E-07
     cgsolve_all iterations  73    anorm=    0.72E-07
     compute_u_kq: q = (    0.0000,   -0.0400,    0.0000)
     Rotating WFCS
     ethr =  1.00E-14,  avg # of iterations = 23.0
     eigenvalues at k:
 -37.0389 -36.4303 -36.3855 -36.0478 -35.9588 -35.8893 -35.8821 -35.8772
 -35.8695 -35.8361 -35.8248 -35.8113 -35.6175 -18.5903 -18.5210 -18.4684
 -18.4041 -18.3678 -18.3212 -18.3124 -18.2667 -18.2566 -18.1953 -18.1696
 -18.1388 -18.1071 -18.0782 -18.0565 -18.0120 -17.9608 -17.9509 -17.9129
 -17.8806 -17.8546 -17.7948 -17.7569 -17.7319 -17.6821 -17.6600 -17.6407
 -17.6278 -17.6002 -17.5550 -17.5381 -17.5225 -17.4983 -17.4820 -17.4585
 -17.4301 -17.4179 -17.3928 -17.3853 -17.3597 -17.3450 -17.3335 -17.3241
 -17.3190 -17.2947 -17.2785 -17.2718 -17.2564 -17.2418 -17.2308 -17.2071
 -17.2008 -17.1818 -17.1756 -17.1569 -17.1287 -17.1168 -17.0951 -17.0683
 -17.0373 -17.0242 -17.0099 -16.9911 -16.9750 -16.9514 -16.9415 -16.9240
 -16.9132 -16.8986 -16.8889 -16.8654 -16.8475 -16.8385 -16.8288 -16.8245
 -16.7994 -16.7896 -16.7829 -16.7674 -16.7575 -16.7318 -16.7025 -16.6440
 -16.5977 -16.5898 -16.5810 -16.5181 -16.4249 -16.3427 -16.2727 -15.7048
 -15.5559 -15.4670 -15.3980 -15.2620 -15.2279 -15.1932 -15.1532 -15.1103
 -15.0293 -14.9936 -14.8656 -14.7228 -14.6403 -14.5746 -14.5056 -14.4824
 -14.4538 -14.4169 -14.3393 -14.2704 -14.1597 -14.1042 -14.0437 -13.9745
 -13.9475  -7.0559  -6.5281  -6.3858  -6.3352  -6.2170  -6.1503  -6.1341
  -6.0569  -6.0163  -5.9996  -5.9723  -5.9505  -5.9156  -5.8677  -5.8367
  -5.8236  -5.8092  -5.7561  -5.7420  -5.6963  -5.6845  -5.6744  -5.6400
  -5.6329  -5.6151  -5.5785  -5.5410  -5.4867  -5.4292  -5.4196  -5.3935
  -5.3507  -5.2773  -5.2444  -5.2305  -5.2252  -5.2014  -5.1301  -5.1071
  -5.0907  -5.0116  -4.9660  -4.9223  -4.8702  -4.8491  -4.8099  -4.6961
  -4.6866  -4.5452  -3.9853  -3.7804  -3.5312  -3.4728  -3.4216  -3.3509
  -3.2957  -3.2909  -3.1876  -3.1592  -3.1367  -3.1043  -3.0779  -3.0498
  -3.0208  -2.9544  -2.9400  -2.9083  -2.8667  -2.8458  -2.8048  -2.7670
  -2.7292  -2.6813  -2.6681  -2.6317  -2.5952  -2.5566  -2.5251  -2.4867
  -2.4484  -2.4197  -2.4033  -2.3721  -2.3444  -2.3181  -2.3092  -2.2569
  -2.2183  -2.1704  -2.1494  -2.1397  -2.0867  -2.0266  -2.0094  -1.9827
  -1.9740  -1.9356  -1.8997  -1.8801  -1.8424  -1.8318  -1.7864  -1.7540
  -1.7267  -1.6897  -1.6698  -1.6273  -1.5984  -1.5713  -1.5455  -1.5285
  -1.4737  -1.4152  -1.3747  -1.3359  -1.3104  -1.2709  -1.2367  -1.1605
  -1.1300  -1.1009  -1.0036  -0.9538  -0.9401  -0.9128  -0.8808  -0.8538
  -0.8137  -0.7821  -0.7083  -0.6592  -0.6388  -0.6179  -0.5892  -0.5738
  -0.5123  -0.4821  -0.4718  -0.4364  -0.4152  -0.3903  -0.3762  -0.3454
  -0.3258  -0.3142  -0.2740  -0.2590  -0.2437  -0.2271  -0.2188  -0.1826
  -0.1699  -0.1608  -0.1397  -0.1150  -0.0957  -0.0745  -0.0570  -0.0364
  -0.0327  -0.0148  -0.0085   0.0125   0.0288   0.0442   0.0607   0.0813
   0.0929   0.1122   0.1206   0.1422   0.1508   0.1724   0.1866   0.1979
   0.2221   0.2397   0.2481   0.2728   0.2847   0.2984   0.3098   0.3172
   0.3352   0.3720   0.3938   0.4118   0.4267   0.4449   0.4547   0.4841
   0.5116   0.5211   0.5520   0.5820   0.5931   0.6005   0.6199   0.6451
   0.6725   0.6931   0.7161   0.7517   0.7603   0.7704   0.8074   0.8274
   0.8470   0.8616   0.8768   0.9103   0.9288   0.9505   0.9895   1.0188
   1.0717   1.0888   1.1424   1.1705   1.1845   1.2205   1.2483   1.3306
   1.4290   1.4692   1.5512   1.6189   1.7113   1.7269   1.8403   1.9474
     eigenvalues at k+q:
 -37.0389 -36.4303 -36.3855 -36.0478 -35.9588 -35.8893 -35.8821 -35.8772
 -35.8695 -35.8363 -35.8246 -35.8113 -35.6174 -18.5904 -18.5231 -18.4683
 -18.4044 -18.3664 -18.3213 -18.3141 -18.2675 -18.2585 -18.1943 -18.1687
 -18.1358 -18.1076 -18.0797 -18.0573 -18.0109 -17.9613 -17.9494 -17.9126
 -17.8812 -17.8522 -17.7943 -17.7548 -17.7307 -17.6834 -17.6647 -17.6438
 -17.6295 -17.5994 -17.5551 -17.5375 -17.5223 -17.4986 -17.4801 -17.4578
 -17.4347 -17.4187 -17.3925 -17.3877 -17.3616 -17.3457 -17.3367 -17.3247
 -17.3206 -17.2970 -17.2803 -17.2731 -17.2596 -17.2436 -17.2328 -17.2087
 -17.1995 -17.1822 -17.1768 -17.1566 -17.1268 -17.1124 -17.0912 -17.0643
 -17.0348 -17.0189 -17.0069 -16.9908 -16.9728 -16.9472 -16.9386 -16.9207
 -16.9101 -16.8964 -16.8882 -16.8643 -16.8427 -16.8358 -16.8274 -16.8208
 -16.7980 -16.7876 -16.7816 -16.7663 -16.7551 -16.7309 -16.7041 -16.6454
 -16.6043 -16.5905 -16.5822 -16.5167 -16.4420 -16.3433 -16.2724 -15.7049
 -15.5546 -15.4678 -15.3949 -15.2623 -15.2316 -15.1918 -15.1509 -15.1133
 -15.0375 -14.9988 -14.8655 -14.7269 -14.6423 -14.5762 -14.4977 -14.4822
 -14.4536 -14.4148 -14.3435 -14.2729 -14.1586 -14.1069 -14.0391 -13.9725
 -13.9433  -7.0343  -6.5017  -6.3860  -6.3353  -6.2180  -6.1598  -6.1352
  -6.0572  -6.0199  -5.9991  -5.9695  -5.9491  -5.9171  -5.8669  -5.8369
  -5.8287  -5.8096  -5.7592  -5.7436  -5.6964  -5.6877  -5.6755  -5.6411
  -5.6346  -5.6162  -5.5816  -5.5433  -5.4890  -5.4325  -5.4210  -5.3912
  -5.3506  -5.2805  -5.2497  -5.2293  -5.2248  -5.2110  -5.1296  -5.1135
  -5.1053  -5.0138  -4.9656  -4.9208  -4.8717  -4.8499  -4.8113  -4.6953
  -4.6855  -4.5459  -3.9585  -3.7587  -3.5323  -3.4759  -3.4247  -3.3537
  -3.2984  -3.2931  -3.1909  -3.1668  -3.1402  -3.1061  -3.0784  -3.0586
  -3.0226  -2.9572  -2.9416  -2.9033  -2.8625  -2.8437  -2.8050  -2.7651
  -2.7292  -2.6803  -2.6594  -2.6350  -2.5988  -2.5563  -2.5297  -2.4926
  -2.4463  -2.4143  -2.4023  -2.3680  -2.3440  -2.3160  -2.3110  -2.2544
  -2.2164  -2.1739  -2.1524  -2.1429  -2.0887  -2.0233  -2.0124  -1.9825
  -1.9667  -1.9348  -1.8963  -1.8822  -1.8384  -1.8307  -1.7861  -1.7566
  -1.7290  -1.6886  -1.6714  -1.6308  -1.6041  -1.5721  -1.5489  -1.5298
  -1.4637  -1.4172  -1.3727  -1.3338  -1.3116  -1.2725  -1.2345  -1.1548
  -1.1278  -1.0994  -0.9947  -0.9499  -0.9380  -0.9111  -0.8881  -0.8510
  -0.8192  -0.7807  -0.7110  -0.6598  -0.6394  -0.6208  -0.5961  -0.5774
  -0.5149  -0.4819  -0.4713  -0.4368  -0.4122  -0.3863  -0.3753  -0.3453
  -0.3213  -0.3101  -0.2740  -0.2574  -0.2419  -0.2267  -0.2185  -0.1793
  -0.1678  -0.1583  -0.1384  -0.1148  -0.0966  -0.0750  -0.0566  -0.0391
  -0.0317  -0.0130  -0.0076   0.0134   0.0296   0.0433   0.0599   0.0819
   0.0915   0.1142   0.1196   0.1413   0.1511   0.1666   0.1830   0.1939
   0.2174   0.2374   0.2461   0.2699   0.2823   0.2969   0.3101   0.3173
   0.3353   0.3723   0.3970   0.4133   0.4290   0.4445   0.4535   0.4857
   0.5150   0.5227   0.5509   0.5807   0.5923   0.6018   0.6202   0.6492
   0.6728   0.6923   0.7168   0.7560   0.7652   0.7713   0.8087   0.8279
   0.8480   0.8605   0.8753   0.9113   0.9262   0.9514   0.9871   1.0200
   1.0760   1.0970   1.1462   1.1704   1.1928   1.2233   1.2525   1.3333
   1.4293   1.4720   1.5480   1.6167   1.7115   1.7265   1.8311   1.9353
     cgsolve_all iterations  73    anorm=    0.70E-07
     cgsolve_all iterations  73    anorm=    0.71E-07
     cgsolve_all iterations  73    anorm=    0.71E-07
     compute_u_kq: q = (    0.0000,    0.0000,    0.0400)
     Rotating WFCS
     ethr =  1.00E-14,  avg # of iterations = 23.0
     eigenvalues at k:
 -37.0389 -36.4303 -36.3855 -36.0478 -35.9588 -35.8893 -35.8821 -35.8772
 -35.8695 -35.8361 -35.8248 -35.8113 -35.6175 -18.5903 -18.5210 -18.4684
 -18.4041 -18.3678 -18.3212 -18.3124 -18.2667 -18.2566 -18.1953 -18.1696
 -18.1388 -18.1071 -18.0782 -18.0565 -18.0120 -17.9608 -17.9509 -17.9129
 -17.8806 -17.8546 -17.7948 -17.7569 -17.7319 -17.6821 -17.6600 -17.6407
 -17.6278 -17.6002 -17.5550 -17.5381 -17.5225 -17.4983 -17.4820 -17.4585
 -17.4301 -17.4179 -17.3928 -17.3853 -17.3597 -17.3450 -17.3335 -17.3241
 -17.3190 -17.2947 -17.2785 -17.2718 -17.2564 -17.2418 -17.2308 -17.2071
 -17.2008 -17.1818 -17.1756 -17.1569 -17.1287 -17.1168 -17.0951 -17.0683
 -17.0373 -17.0242 -17.0099 -16.9911 -16.9750 -16.9514 -16.9415 -16.9240
 -16.9132 -16.8986 -16.8889 -16.8654 -16.8475 -16.8385 -16.8288 -16.8245
 -16.7994 -16.7896 -16.7829 -16.7674 -16.7575 -16.7318 -16.7025 -16.6440
 -16.5977 -16.5898 -16.5810 -16.5181 -16.4249 -16.3427 -16.2727 -15.7048
 -15.5559 -15.4670 -15.3980 -15.2620 -15.2279 -15.1932 -15.1532 -15.1103
 -15.0293 -14.9936 -14.8656 -14.7228 -14.6403 -14.5746 -14.5056 -14.4824
 -14.4538 -14.4169 -14.3393 -14.2704 -14.1597 -14.1042 -14.0437 -13.9745
 -13.9475  -7.0559  -6.5281  -6.3858  -6.3352  -6.2170  -6.1503  -6.1341
  -6.0569  -6.0163  -5.9996  -5.9723  -5.9505  -5.9156  -5.8677  -5.8367
  -5.8236  -5.8092  -5.7561  -5.7420  -5.6963  -5.6845  -5.6744  -5.6400
  -5.6329  -5.6151  -5.5785  -5.5410  -5.4867  -5.4292  -5.4196  -5.3935
  -5.3507  -5.2773  -5.2444  -5.2305  -5.2252  -5.2014  -5.1301  -5.1071
  -5.0907  -5.0116  -4.9660  -4.9223  -4.8702  -4.8491  -4.8099  -4.6961
  -4.6866  -4.5452  -3.9853  -3.7804  -3.5312  -3.4728  -3.4216  -3.3509
  -3.2957  -3.2909  -3.1876  -3.1592  -3.1367  -3.1043  -3.0779  -3.0498
  -3.0208  -2.9544  -2.9400  -2.9083  -2.8667  -2.8458  -2.8048  -2.7670
  -2.7292  -2.6813  -2.6681  -2.6317  -2.5952  -2.5566  -2.5251  -2.4867
  -2.4484  -2.4197  -2.4033  -2.3721  -2.3444  -2.3181  -2.3092  -2.2569
  -2.2183  -2.1704  -2.1494  -2.1397  -2.0867  -2.0266  -2.0094  -1.9827
  -1.9740  -1.9356  -1.8997  -1.8801  -1.8424  -1.8318  -1.7864  -1.7540
  -1.7267  -1.6897  -1.6698  -1.6273  -1.5984  -1.5713  -1.5455  -1.5285
  -1.4737  -1.4152  -1.3747  -1.3359  -1.3104  -1.2709  -1.2367  -1.1605
  -1.1300  -1.1009  -1.0036  -0.9538  -0.9401  -0.9128  -0.8808  -0.8538
  -0.8137  -0.7821  -0.7083  -0.6592  -0.6388  -0.6179  -0.5892  -0.5738
  -0.5123  -0.4821  -0.4718  -0.4364  -0.4152  -0.3903  -0.3762  -0.3454
  -0.3258  -0.3142  -0.2740  -0.2590  -0.2437  -0.2271  -0.2188  -0.1826
  -0.1699  -0.1608  -0.1397  -0.1150  -0.0957  -0.0745  -0.0570  -0.0364
  -0.0327  -0.0148  -0.0085   0.0125   0.0288   0.0442   0.0607   0.0813
   0.0929   0.1122   0.1206   0.1422   0.1508   0.1724   0.1866   0.1979
   0.2221   0.2397   0.2481   0.2728   0.2847   0.2984   0.3098   0.3172
   0.3352   0.3720   0.3938   0.4118   0.4267   0.4449   0.4547   0.4841
   0.5116   0.5211   0.5520   0.5820   0.5931   0.6005   0.6199   0.6451
   0.6725   0.6931   0.7161   0.7517   0.7603   0.7704   0.8074   0.8274
   0.8470   0.8616   0.8768   0.9103   0.9288   0.9505   0.9895   1.0188
   1.0717   1.0888   1.1424   1.1705   1.1845   1.2205   1.2483   1.3306
   1.4290   1.4692   1.5512   1.6189   1.7113   1.7269   1.8403   1.9474
     eigenvalues at k+q:
 -37.0389 -36.4303 -36.3855 -36.0478 -35.9588 -35.8893 -35.8821 -35.8772
 -35.8695 -35.8361 -35.8248 -35.8113 -35.6175 -18.5903 -18.5210 -18.4684
 -18.4041 -18.3678 -18.3212 -18.3124 -18.2667 -18.2566 -18.1953 -18.1696
 -18.1387 -18.1073 -18.0780 -18.0566 -18.0120 -17.9608 -17.9508 -17.9130
 -17.8807 -17.8545 -17.7950 -17.7573 -17.7310 -17.6823 -17.6601 -17.6401
 -17.6289 -17.5996 -17.5555 -17.5381 -17.5217 -17.4982 -17.4831 -17.4585
 -17.4295 -17.4174 -17.3933 -17.3857 -17.3598 -17.3432 -17.3343 -17.3251
 -17.3188 -17.2952 -17.2770 -17.2726 -17.2562 -17.2413 -17.2307 -17.2068
 -17.2017 -17.1818 -17.1760 -17.1570 -17.1285 -17.1163 -17.0953 -17.0684
 -17.0366 -17.0247 -17.0097 -16.9915 -16.9746 -16.9516 -16.9415 -16.9239
 -16.9132 -16.8987 -16.8889 -16.8655 -16.8475 -16.8385 -16.8286 -16.8246
 -16.7993 -16.7895 -16.7831 -16.7674 -16.7575 -16.7318 -16.7024 -16.6440
 -16.5976 -16.5898 -16.5811 -16.5181 -16.4249 -16.3427 -16.2727 -15.7048
 -15.5559 -15.4669 -15.3980 -15.2620 -15.2279 -15.1931 -15.1531 -15.1103
 -15.0293 -14.9936 -14.8656 -14.7228 -14.6404 -14.5746 -14.5055 -14.4824
 -14.4538 -14.4170 -14.3393 -14.2704 -14.1597 -14.1042 -14.0437 -13.9745
 -13.9475  -7.0560  -6.5282  -6.3858  -6.3352  -6.2170  -6.1502  -6.1341
  -6.0568  -6.0163  -5.9996  -5.9724  -5.9505  -5.9156  -5.8677  -5.8367
  -5.8235  -5.8092  -5.7561  -5.7421  -5.6963  -5.6845  -5.6744  -5.6400
  -5.6328  -5.6152  -5.5785  -5.5410  -5.4866  -5.4293  -5.4195  -5.3936
  -5.3507  -5.2771  -5.2445  -5.2304  -5.2255  -5.2011  -5.1305  -5.1069
  -5.0904  -5.0115  -4.9661  -4.9226  -4.8699  -4.8490  -4.8100  -4.6961
  -4.6866  -4.5451  -3.9853  -3.7805  -3.5313  -3.4728  -3.4216  -3.3509
  -3.2956  -3.2907  -3.1880  -3.1589  -3.1364  -3.1040  -3.0789  -3.0491
  -3.0206  -2.9544  -2.9407  -2.9082  -2.8675  -2.8439  -2.8046  -2.7682
  -2.7299  -2.6815  -2.6668  -2.6315  -2.5951  -2.5566  -2.5263  -2.4854
  -2.4488  -2.4195  -2.4037  -2.3728  -2.3440  -2.3180  -2.3100  -2.2558
  -2.2187  -2.1692  -2.1497  -2.1424  -2.0851  -2.0255  -2.0091  -1.9840
  -1.9734  -1.9351  -1.9000  -1.8820  -1.8408  -1.8310  -1.7892  -1.7520
  -1.7258  -1.6918  -1.6671  -1.6279  -1.6000  -1.5722  -1.5469  -1.5253
  -1.4735  -1.4162  -1.3747  -1.3334  -1.3132  -1.2695  -1.2366  -1.1629
  -1.1296  -1.1007  -1.0031  -0.9540  -0.9386  -0.9139  -0.8802  -0.8530
  -0.8133  -0.7829  -0.7083  -0.6591  -0.6390  -0.6181  -0.5892  -0.5744
  -0.5117  -0.4818  -0.4722  -0.4367  -0.4144  -0.3902  -0.3769  -0.3449
  -0.3264  -0.3141  -0.2731  -0.2596  -0.2425  -0.2278  -0.2185  -0.1841
  -0.1718  -0.1602  -0.1386  -0.1118  -0.0954  -0.0758  -0.0575  -0.0373
  -0.0332  -0.0140  -0.0086   0.0125   0.0293   0.0442   0.0606   0.0816
   0.0909   0.1134   0.1203   0.1437   0.1494   0.1721   0.1872   0.1980
   0.2224   0.2402   0.2481   0.2739   0.2846   0.2972   0.3088   0.3157
   0.3371   0.3714   0.3954   0.4111   0.4265   0.4447   0.4550   0.4841
   0.5116   0.5207   0.5525   0.5821   0.5928   0.6006   0.6195   0.6453
   0.6729   0.6934   0.7159   0.7513   0.7604   0.7705   0.8072   0.8272
   0.8473   0.8626   0.8754   0.9107   0.9287   0.9504   0.9894   1.0188
   1.0718   1.0889   1.1424   1.1704   1.1845   1.2206   1.2482   1.3306
   1.4291   1.4693   1.5512   1.6188   1.7114   1.7268   1.8403   1.9474
     cgsolve_all iterations  73    anorm=    0.70E-07
     cgsolve_all iterations  73    anorm=    0.70E-07
     cgsolve_all iterations  73    anorm=    0.72E-07
     compute_u_kq: q = (    0.0000,    0.0000,   -0.0400)
     Rotating WFCS
     ethr =  1.00E-14,  avg # of iterations = 23.0
     eigenvalues at k:
 -37.0389 -36.4303 -36.3855 -36.0478 -35.9588 -35.8893 -35.8821 -35.8772
 -35.8695 -35.8361 -35.8248 -35.8113 -35.6175 -18.5903 -18.5210 -18.4684
 -18.4041 -18.3678 -18.3212 -18.3124 -18.2667 -18.2566 -18.1953 -18.1696
 -18.1388 -18.1071 -18.0782 -18.0565 -18.0120 -17.9608 -17.9509 -17.9129
 -17.8806 -17.8546 -17.7948 -17.7569 -17.7319 -17.6821 -17.6600 -17.6407
 -17.6278 -17.6002 -17.5550 -17.5381 -17.5225 -17.4983 -17.4820 -17.4585
 -17.4301 -17.4179 -17.3928 -17.3853 -17.3597 -17.3450 -17.3335 -17.3241
 -17.3190 -17.2947 -17.2785 -17.2718 -17.2564 -17.2418 -17.2308 -17.2071
 -17.2008 -17.1818 -17.1756 -17.1569 -17.1287 -17.1168 -17.0951 -17.0683
 -17.0373 -17.0242 -17.0099 -16.9911 -16.9750 -16.9514 -16.9415 -16.9240
 -16.9132 -16.8986 -16.8889 -16.8654 -16.8475 -16.8385 -16.8288 -16.8245
 -16.7994 -16.7896 -16.7829 -16.7674 -16.7575 -16.7318 -16.7025 -16.6440
 -16.5977 -16.5898 -16.5810 -16.5181 -16.4249 -16.3427 -16.2727 -15.7048
 -15.5559 -15.4670 -15.3980 -15.2620 -15.2279 -15.1932 -15.1532 -15.1103
 -15.0293 -14.9936 -14.8656 -14.7228 -14.6403 -14.5746 -14.5056 -14.4824
 -14.4538 -14.4169 -14.3393 -14.2704 -14.1597 -14.1042 -14.0437 -13.9745
 -13.9475  -7.0559  -6.5281  -6.3858  -6.3352  -6.2170  -6.1503  -6.1341
  -6.0569  -6.0163  -5.9996  -5.9723  -5.9505  -5.9156  -5.8677  -5.8367
  -5.8236  -5.8092  -5.7561  -5.7420  -5.6963  -5.6845  -5.6744  -5.6400
  -5.6329  -5.6151  -5.5785  -5.5410  -5.4867  -5.4292  -5.4196  -5.3935
  -5.3507  -5.2773  -5.2444  -5.2305  -5.2252  -5.2014  -5.1301  -5.1071
  -5.0907  -5.0116  -4.9660  -4.9223  -4.8702  -4.8491  -4.8099  -4.6961
  -4.6866  -4.5452  -3.9853  -3.7804  -3.5312  -3.4728  -3.4216  -3.3509
  -3.2957  -3.2909  -3.1876  -3.1592  -3.1367  -3.1043  -3.0779  -3.0498
  -3.0208  -2.9544  -2.9400  -2.9083  -2.8667  -2.8458  -2.8048  -2.7670
  -2.7292  -2.6813  -2.6681  -2.6317  -2.5952  -2.5566  -2.5251  -2.4867
  -2.4484  -2.4197  -2.4033  -2.3721  -2.3444  -2.3181  -2.3092  -2.2569
  -2.2183  -2.1704  -2.1494  -2.1397  -2.0867  -2.0266  -2.0094  -1.9827
  -1.9740  -1.9356  -1.8997  -1.8801  -1.8424  -1.8318  -1.7864  -1.7540
  -1.7267  -1.6897  -1.6698  -1.6273  -1.5984  -1.5713  -1.5455  -1.5285
  -1.4737  -1.4152  -1.3747  -1.3359  -1.3104  -1.2709  -1.2367  -1.1605
  -1.1300  -1.1009  -1.0036  -0.9538  -0.9401  -0.9128  -0.8808  -0.8538
  -0.8137  -0.7821  -0.7083  -0.6592  -0.6388  -0.6179  -0.5892  -0.5738
  -0.5123  -0.4821  -0.4718  -0.4364  -0.4152  -0.3903  -0.3762  -0.3454
  -0.3258  -0.3142  -0.2740  -0.2590  -0.2437  -0.2271  -0.2188  -0.1826
  -0.1699  -0.1608  -0.1397  -0.1150  -0.0957  -0.0745  -0.0570  -0.0364
  -0.0327  -0.0148  -0.0085   0.0125   0.0288   0.0442   0.0607   0.0813
   0.0929   0.1122   0.1206   0.1422   0.1508   0.1724   0.1866   0.1979
   0.2221   0.2397   0.2481   0.2728   0.2847   0.2984   0.3098   0.3172
   0.3352   0.3720   0.3938   0.4118   0.4267   0.4449   0.4547   0.4841
   0.5116   0.5211   0.5520   0.5820   0.5931   0.6005   0.6199   0.6451
   0.6725   0.6931   0.7161   0.7517   0.7603   0.7704   0.8074   0.8274
   0.8470   0.8616   0.8768   0.9103   0.9288   0.9505   0.9895   1.0188
   1.0717   1.0888   1.1424   1.1705   1.1845   1.2205   1.2483   1.3306
   1.4290   1.4692   1.5512   1.6189   1.7113   1.7269   1.8403   1.9474
     eigenvalues at k+q:
 -37.0389 -36.4303 -36.3855 -36.0478 -35.9588 -35.8893 -35.8821 -35.8772
 -35.8695 -35.8361 -35.8248 -35.8113 -35.6175 -18.5903 -18.5209 -18.4684
 -18.4041 -18.3679 -18.3212 -18.3124 -18.2666 -18.2566 -18.1953 -18.1695
 -18.1389 -18.1070 -18.0783 -18.0564 -18.0119 -17.9607 -17.9510 -17.9128
 -17.8806 -17.8547 -17.7944 -17.7568 -17.7326 -17.6816 -17.6602 -17.6421
 -17.6262 -17.6007 -17.5542 -17.5384 -17.5232 -17.4980 -17.4808 -17.4588
 -17.4308 -17.4184 -17.3934 -17.3837 -17.3603 -17.3463 -17.3326 -17.3232
 -17.3188 -17.2939 -17.2806 -17.2712 -17.2566 -17.2419 -17.2305 -17.2078
 -17.2002 -17.1817 -17.1749 -17.1568 -17.1291 -17.1172 -17.0949 -17.0682
 -17.0381 -17.0237 -17.0099 -16.9907 -16.9754 -16.9511 -16.9415 -16.9240
 -16.9132 -16.8986 -16.8889 -16.8654 -16.8475 -16.8384 -16.8288 -16.8244
 -16.7996 -16.7896 -16.7829 -16.7674 -16.7576 -16.7317 -16.7025 -16.6439
 -16.5980 -16.5895 -16.5811 -16.5181 -16.4249 -16.3427 -16.2727 -15.7048
 -15.5559 -15.4669 -15.3981 -15.2620 -15.2278 -15.1932 -15.1533 -15.1103
 -15.0292 -14.9936 -14.8656 -14.7228 -14.6403 -14.5745 -14.5058 -14.4824
 -14.4538 -14.4169 -14.3393 -14.2705 -14.1596 -14.1042 -14.0437 -13.9745
 -13.9475  -7.0559  -6.5281  -6.3858  -6.3352  -6.2170  -6.1503  -6.1340
  -6.0569  -6.0163  -5.9996  -5.9723  -5.9505  -5.9156  -5.8677  -5.8367
  -5.8236  -5.8092  -5.7561  -5.7420  -5.6963  -5.6843  -5.6745  -5.6400
  -5.6331  -5.6150  -5.5785  -5.5411  -5.4867  -5.4291  -5.4197  -5.3935
  -5.3506  -5.2774  -5.2442  -5.2306  -5.2251  -5.2016  -5.1296  -5.1073
  -5.0910  -5.0116  -4.9659  -4.9221  -4.8705  -4.8492  -4.8097  -4.6961
  -4.6866  -4.5452  -3.9852  -3.7804  -3.5312  -3.4727  -3.4215  -3.3509
  -3.2959  -3.2909  -3.1873  -3.1593  -3.1368  -3.1048  -3.0766  -3.0504
  -3.0211  -2.9544  -2.9394  -2.9086  -2.8660  -2.8474  -2.8052  -2.7655
  -2.7285  -2.6810  -2.6697  -2.6315  -2.5955  -2.5565  -2.5240  -2.4879
  -2.4482  -2.4198  -2.4032  -2.3711  -2.3444  -2.3184  -2.3088  -2.2579
  -2.2181  -2.1717  -2.1495  -2.1360  -2.0886  -2.0274  -2.0094  -1.9837
  -1.9731  -1.9359  -1.8997  -1.8780  -1.8443  -1.8320  -1.7845  -1.7554
  -1.7279  -1.6892  -1.6704  -1.6268  -1.5964  -1.5704  -1.5452  -1.5312
  -1.4736  -1.4146  -1.3743  -1.3398  -1.3059  -1.2727  -1.2360  -1.1613
  -1.1278  -1.1008  -1.0041  -0.9538  -0.9418  -0.9116  -0.8814  -0.8545
  -0.8138  -0.7815  -0.7084  -0.6593  -0.6383  -0.6175  -0.5898  -0.5729
  -0.5128  -0.4823  -0.4716  -0.4363  -0.4158  -0.3903  -0.3754  -0.3459
  -0.3253  -0.3143  -0.2744  -0.2584  -0.2450  -0.2265  -0.2189  -0.1812
  -0.1688  -0.1604  -0.1403  -0.1178  -0.0957  -0.0739  -0.0564  -0.0357
  -0.0326  -0.0154  -0.0078   0.0118   0.0287   0.0441   0.0612   0.0812
   0.0946   0.1103   0.1209   0.1411   0.1525   0.1726   0.1857   0.1981
   0.2222   0.2388   0.2482   0.2719   0.2846   0.2985   0.3108   0.3192
   0.3336   0.3729   0.3921   0.4123   0.4269   0.4454   0.4543   0.4842
   0.5116   0.5214   0.5512   0.5819   0.5937   0.6006   0.6202   0.6452
   0.6715   0.6928   0.7164   0.7521   0.7602   0.7703   0.8075   0.8276
   0.8465   0.8605   0.8783   0.9098   0.9288   0.9507   0.9896   1.0188
   1.0716   1.0887   1.1424   1.1706   1.1845   1.2205   1.2483   1.3306
   1.4290   1.4691   1.5513   1.6189   1.7112   1.7270   1.8403   1.9474
     cgsolve_all iterations  73    anorm=    0.69E-07
     cgsolve_all iterations  73    anorm=    0.70E-07
     cgsolve_all iterations  73    anorm=    0.72E-07

     k-point #    3 of     4      pool #  1    cpu time:   27840.5
     compute_u_kq: q = (    0.0000,    0.0000,    0.0000)
     Rotating WFCS
     ethr =  1.00E-14,  avg # of iterations =  6.0
     eigenvalues at k:
 -37.0389 -36.4303 -36.3855 -36.0478 -35.9588 -35.8893 -35.8821 -35.8772
 -35.8695 -35.8361 -35.8248 -35.8113 -35.6175 -18.5898 -18.5147 -18.4656
 -18.4036 -18.3787 -18.3301 -18.3043 -18.2714 -18.2580 -18.1889 -18.1747
 -18.1466 -18.0968 -18.0701 -18.0386 -18.0184 -18.0053 -17.9531 -17.9084
 -17.8849 -17.8073 -17.7973 -17.7576 -17.7335 -17.6937 -17.6792 -17.6374
 -17.6129 -17.5840 -17.5615 -17.5379 -17.5088 -17.4966 -17.4824 -17.4599
 -17.4430 -17.4226 -17.4119 -17.4001 -17.3561 -17.3482 -17.3339 -17.3195
 -17.3050 -17.2850 -17.2697 -17.2602 -17.2496 -17.2427 -17.2296 -17.2088
 -17.2024 -17.1911 -17.1732 -17.1600 -17.1439 -17.1312 -17.1002 -17.0551
 -17.0361 -17.0102 -16.9968 -16.9833 -16.9722 -16.9623 -16.9408 -16.9247
 -16.9114 -16.8951 -16.8872 -16.8748 -16.8522 -16.8438 -16.8298 -16.8217
 -16.8062 -16.7910 -16.7811 -16.7623 -16.7546 -16.7385 -16.7116 -16.6452
 -16.5969 -16.5895 -16.5816 -16.5137 -16.4257 -16.3510 -16.2649 -15.7048
 -15.5559 -15.4674 -15.4054 -15.2837 -15.2519 -15.2216 -15.1603 -15.0708
 -14.9719 -14.8949 -14.8621 -14.7236 -14.6808 -14.6288 -14.6039 -14.4776
 -14.4140 -14.3564 -14.2996 -14.2560 -14.2253 -14.1956 -14.0024 -13.9494
 -13.9295  -7.0557  -6.5270  -6.3854  -6.3357  -6.2204  -6.1492  -6.1348
  -6.0579  -6.0272  -5.9973  -5.9672  -5.9454  -5.9226  -5.8643  -5.8406
  -5.8236  -5.8004  -5.7639  -5.7360  -5.7070  -5.6841  -5.6751  -5.6356
  -5.6226  -5.6069  -5.5843  -5.5363  -5.4855  -5.4400  -5.4192  -5.3924
  -5.3661  -5.2752  -5.2433  -5.2315  -5.2295  -5.1891  -5.1417  -5.0911
  -5.0554  -5.0296  -4.9716  -4.9399  -4.8954  -4.8616  -4.7638  -4.6976
  -4.6846  -4.5548  -3.9916  -3.7892  -3.5464  -3.4882  -3.4121  -3.3371
  -3.3289  -3.2733  -3.2048  -3.1790  -3.1472  -3.0792  -3.0722  -3.0363
  -3.0137  -2.9834  -2.9468  -2.8959  -2.8466  -2.8024  -2.7791  -2.7480
  -2.7132  -2.7023  -2.6799  -2.6648  -2.6119  -2.5670  -2.5188  -2.5093
  -2.4192  -2.3905  -2.3825  -2.3613  -2.3253  -2.2886  -2.2720  -2.2354
  -2.2187  -2.1835  -2.1503  -2.1297  -2.1046  -2.0704  -2.0496  -1.9990
  -1.9786  -1.9307  -1.8955  -1.8803  -1.8442  -1.8098  -1.7722  -1.7321
  -1.7148  -1.7035  -1.6827  -1.6357  -1.6121  -1.5826  -1.5448  -1.4979
  -1.4608  -1.3911  -1.3724  -1.3295  -1.2941  -1.2443  -1.1842  -1.1553
  -1.1221  -1.0754  -1.0557  -0.9845  -0.9618  -0.9365  -0.9087  -0.8898
  -0.8564  -0.7967  -0.7235  -0.6863  -0.6638  -0.6295  -0.5975  -0.5634
  -0.5198  -0.4942  -0.4724  -0.4374  -0.3873  -0.3782  -0.3620  -0.3362
  -0.3083  -0.2938  -0.2694  -0.2523  -0.2367  -0.2237  -0.2108  -0.1907
  -0.1788  -0.1521  -0.1313  -0.1021  -0.0925  -0.0638  -0.0587  -0.0371
  -0.0281  -0.0158   0.0054   0.0116   0.0282   0.0422   0.0667   0.0839
   0.0939   0.1044   0.1181   0.1325   0.1479   0.1591   0.1812   0.1903
   0.2130   0.2300   0.2371   0.2628   0.2704   0.2951   0.3023   0.3161
   0.3541   0.3633   0.3837   0.4012   0.4084   0.4370   0.4568   0.4671
   0.4845   0.5033   0.5332   0.5534   0.5786   0.5942   0.6225   0.6463
   0.6694   0.6779   0.7098   0.7523   0.7822   0.7980   0.8077   0.8244
   0.8475   0.8629   0.8766   0.8911   0.9171   0.9439   0.9527   0.9980
   1.0426   1.0835   1.1546   1.1706   1.2160   1.2305   1.3077   1.3552
   1.4380   1.4783   1.5926   1.6181   1.7034   1.8034   1.9211   1.9557
     eigenvalues at k+q:
 -37.0389 -36.4303 -36.3855 -36.0478 -35.9588 -35.8893 -35.8821 -35.8772
 -35.8695 -35.8361 -35.8248 -35.8113 -35.6175 -18.5898 -18.5147 -18.4655
 -18.4036 -18.3787 -18.3301 -18.3043 -18.2714 -18.2579 -18.1889 -18.1747
 -18.1466 -18.0968 -18.0701 -18.0386 -18.0184 -18.0053 -17.9531 -17.9084
 -17.8849 -17.8073 -17.7973 -17.7576 -17.7335 -17.6937 -17.6792 -17.6374
 -17.6129 -17.5840 -17.5615 -17.5379 -17.5088 -17.4966 -17.4824 -17.4599
 -17.4430 -17.4226 -17.4119 -17.4001 -17.3561 -17.3482 -17.3339 -17.3195
 -17.3050 -17.2850 -17.2697 -17.2602 -17.2496 -17.2427 -17.2296 -17.2088
 -17.2024 -17.1911 -17.1732 -17.1600 -17.1439 -17.1312 -17.1002 -17.0551
 -17.0361 -17.0102 -16.9968 -16.9833 -16.9722 -16.9623 -16.9408 -16.9247
 -16.9114 -16.8951 -16.8872 -16.8748 -16.8522 -16.8438 -16.8298 -16.8217
 -16.8062 -16.7910 -16.7811 -16.7623 -16.7546 -16.7385 -16.7116 -16.6452
 -16.5969 -16.5895 -16.5816 -16.5137 -16.4257 -16.3510 -16.2649 -15.7048
 -15.5559 -15.4674 -15.4054 -15.2837 -15.2519 -15.2216 -15.1603 -15.0708
 -14.9719 -14.8949 -14.8622 -14.7236 -14.6808 -14.6288 -14.6039 -14.4776
 -14.4140 -14.3564 -14.2996 -14.2560 -14.2253 -14.1956 -14.0024 -13.9494
 -13.9295  -7.0556  -6.5270  -6.3854  -6.3357  -6.2204  -6.1492  -6.1348
  -6.0579  -6.0272  -5.9973  -5.9672  -5.9454  -5.9226  -5.8643  -5.8406
  -5.8236  -5.8004  -5.7639  -5.7360  -5.7070  -5.6841  -5.6751  -5.6356
  -5.6226  -5.6069  -5.5843  -5.5363  -5.4855  -5.4400  -5.4192  -5.3924
  -5.3661  -5.2752  -5.2433  -5.2315  -5.2295  -5.1891  -5.1417  -5.0911
  -5.0554  -5.0296  -4.9716  -4.9399  -4.8954  -4.8616  -4.7638  -4.6977
  -4.6846  -4.5548  -3.9916  -3.7893  -3.5464  -3.4882  -3.4121  -3.3371
  -3.3289  -3.2733  -3.2048  -3.1790  -3.1472  -3.0792  -3.0722  -3.0363
  -3.0137  -2.9833  -2.9468  -2.8959  -2.8466  -2.8024  -2.7791  -2.7480
  -2.7132  -2.7023  -2.6799  -2.6648  -2.6119  -2.5670  -2.5188  -2.5093
  -2.4192  -2.3905  -2.3825  -2.3613  -2.3253  -2.2886  -2.2719  -2.2353
  -2.2187  -2.1835  -2.1503  -2.1297  -2.1046  -2.0704  -2.0496  -1.9990
  -1.9786  -1.9307  -1.8955  -1.8803  -1.8442  -1.8098  -1.7722  -1.7321
  -1.7148  -1.7035  -1.6827  -1.6357  -1.6121  -1.5826  -1.5448  -1.4979
  -1.4608  -1.3911  -1.3724  -1.3295  -1.2941  -1.2443  -1.1842  -1.1553
  -1.1221  -1.0754  -1.0557  -0.9845  -0.9618  -0.9365  -0.9087  -0.8898
  -0.8564  -0.7967  -0.7235  -0.6863  -0.6638  -0.6295  -0.5975  -0.5634
  -0.5198  -0.4942  -0.4724  -0.4374  -0.3873  -0.3782  -0.3620  -0.3362
  -0.3083  -0.2938  -0.2694  -0.2523  -0.2367  -0.2237  -0.2108  -0.1907
  -0.1788  -0.1521  -0.1313  -0.1021  -0.0925  -0.0638  -0.0587  -0.0371
  -0.0281  -0.0158   0.0054   0.0116   0.0282   0.0422   0.0667   0.0839
   0.0939   0.1044   0.1181   0.1325   0.1479   0.1591   0.1812   0.1903
   0.2130   0.2300   0.2371   0.2628   0.2704   0.2951   0.3023   0.3161
   0.3541   0.3633   0.3837   0.4012   0.4084   0.4371   0.4568   0.4671
   0.4845   0.5033   0.5332   0.5534   0.5786   0.5942   0.6225   0.6463
   0.6694   0.6779   0.7098   0.7523   0.7822   0.7980   0.8077   0.8244
   0.8475   0.8629   0.8766   0.8911   0.9171   0.9439   0.9527   0.9980
   1.0426   1.0835   1.1546   1.1706   1.2160   1.2305   1.3077   1.3552
   1.4380   1.4783   1.5926   1.6181   1.7034   1.8034   1.9211   1.9557
     cgsolve_all iterations  70    anorm=    0.76E-07
PARA_AUG  1      50.7457833        -0.2809897         0.2716106
     cgsolve_all iterations  72    anorm=    0.75E-07
PARA_AUG  2      -0.2459901        50.6822130         0.1372021
     cgsolve_all iterations  68    anorm=    0.74E-07
PARA_AUG  3       0.3367832         0.1683835        50.5051628
     cgsolve_all iterations  77    anorm=    0.70E-07
     cgsolve_all iterations  77    anorm=    0.71E-07
     cgsolve_all iterations  75    anorm=    0.71E-07
     compute_u_kq: q = (    0.0400,    0.0000,    0.0000)
     Rotating WFCS
     ethr =  1.00E-14,  avg # of iterations = 23.0
     eigenvalues at k:
 -37.0389 -36.4303 -36.3855 -36.0478 -35.9588 -35.8893 -35.8821 -35.8772
 -35.8695 -35.8361 -35.8248 -35.8113 -35.6175 -18.5898 -18.5147 -18.4656
 -18.4036 -18.3787 -18.3301 -18.3043 -18.2714 -18.2580 -18.1889 -18.1747
 -18.1466 -18.0968 -18.0701 -18.0386 -18.0184 -18.0053 -17.9531 -17.9084
 -17.8849 -17.8073 -17.7973 -17.7576 -17.7335 -17.6937 -17.6792 -17.6374
 -17.6129 -17.5840 -17.5615 -17.5379 -17.5088 -17.4966 -17.4824 -17.4599
 -17.4430 -17.4226 -17.4119 -17.4001 -17.3561 -17.3482 -17.3339 -17.3195
 -17.3050 -17.2850 -17.2697 -17.2602 -17.2496 -17.2427 -17.2296 -17.2088
 -17.2024 -17.1911 -17.1732 -17.1600 -17.1439 -17.1312 -17.1002 -17.0551
 -17.0361 -17.0102 -16.9968 -16.9833 -16.9722 -16.9623 -16.9408 -16.9247
 -16.9114 -16.8951 -16.8872 -16.8748 -16.8522 -16.8438 -16.8298 -16.8217
 -16.8062 -16.7910 -16.7811 -16.7623 -16.7546 -16.7385 -16.7116 -16.6452
 -16.5969 -16.5895 -16.5816 -16.5137 -16.4257 -16.3510 -16.2649 -15.7048
 -15.5559 -15.4674 -15.4054 -15.2837 -15.2519 -15.2216 -15.1603 -15.0708
 -14.9719 -14.8949 -14.8621 -14.7236 -14.6808 -14.6288 -14.6039 -14.4776
 -14.4140 -14.3564 -14.2996 -14.2560 -14.2253 -14.1956 -14.0024 -13.9494
 -13.9295  -7.0557  -6.5270  -6.3854  -6.3357  -6.2204  -6.1492  -6.1348
  -6.0579  -6.0272  -5.9973  -5.9672  -5.9454  -5.9226  -5.8643  -5.8406
  -5.8236  -5.8004  -5.7639  -5.7360  -5.7070  -5.6841  -5.6751  -5.6356
  -5.6226  -5.6069  -5.5843  -5.5363  -5.4855  -5.4400  -5.4192  -5.3924
  -5.3661  -5.2752  -5.2433  -5.2315  -5.2295  -5.1891  -5.1417  -5.0911
  -5.0554  -5.0296  -4.9716  -4.9399  -4.8954  -4.8616  -4.7638  -4.6976
  -4.6846  -4.5548  -3.9916  -3.7892  -3.5464  -3.4882  -3.4121  -3.3371
  -3.3289  -3.2733  -3.2048  -3.1790  -3.1472  -3.0792  -3.0722  -3.0363
  -3.0137  -2.9834  -2.9468  -2.8959  -2.8466  -2.8024  -2.7791  -2.7480
  -2.7132  -2.7023  -2.6799  -2.6648  -2.6119  -2.5670  -2.5188  -2.5093
  -2.4192  -2.3905  -2.3825  -2.3613  -2.3253  -2.2886  -2.2720  -2.2354
  -2.2187  -2.1835  -2.1503  -2.1297  -2.1046  -2.0704  -2.0496  -1.9990
  -1.9786  -1.9307  -1.8955  -1.8803  -1.8442  -1.8098  -1.7722  -1.7321
  -1.7148  -1.7035  -1.6827  -1.6357  -1.6121  -1.5826  -1.5448  -1.4979
  -1.4608  -1.3911  -1.3724  -1.3295  -1.2941  -1.2443  -1.1842  -1.1553
  -1.1221  -1.0754  -1.0557  -0.9845  -0.9618  -0.9365  -0.9087  -0.8898
  -0.8564  -0.7967  -0.7235  -0.6863  -0.6638  -0.6295  -0.5975  -0.5634
  -0.5198  -0.4942  -0.4724  -0.4374  -0.3873  -0.3782  -0.3620  -0.3362
  -0.3083  -0.2938  -0.2694  -0.2523  -0.2367  -0.2237  -0.2108  -0.1907
  -0.1788  -0.1521  -0.1313  -0.1021  -0.0925  -0.0638  -0.0587  -0.0371
  -0.0281  -0.0158   0.0054   0.0116   0.0282   0.0422   0.0667   0.0839
   0.0939   0.1044   0.1181   0.1325   0.1479   0.1591   0.1812   0.1903
   0.2130   0.2300   0.2371   0.2628   0.2704   0.2951   0.3023   0.3161
   0.3541   0.3633   0.3837   0.4012   0.4084   0.4370   0.4568   0.4671
   0.4845   0.5033   0.5332   0.5534   0.5786   0.5942   0.6225   0.6463
   0.6694   0.6779   0.7098   0.7523   0.7822   0.7980   0.8077   0.8244
   0.8475   0.8629   0.8766   0.8911   0.9171   0.9439   0.9527   0.9980
   1.0426   1.0835   1.1546   1.1706   1.2160   1.2305   1.3077   1.3552
   1.4380   1.4783   1.5926   1.6181   1.7034   1.8034   1.9211   1.9557
     eigenvalues at k+q:
 -37.0389 -36.4303 -36.3855 -36.0478 -35.9588 -35.8893 -35.8821 -35.8772
 -35.8696 -35.8360 -35.8249 -35.8113 -35.6175 -18.5897 -18.5135 -18.4653
 -18.4033 -18.3790 -18.3299 -18.3035 -18.2713 -18.2572 -18.1896 -18.1744
 -18.1474 -18.0975 -18.0693 -18.0389 -18.0185 -18.0058 -17.9538 -17.9088
 -17.8856 -17.8083 -17.7967 -17.7588 -17.7340 -17.6916 -17.6769 -17.6372
 -17.6114 -17.5847 -17.5611 -17.5386 -17.5054 -17.4965 -17.4838 -17.4582
 -17.4418 -17.4223 -17.4115 -17.3990 -17.3554 -17.3487 -17.3328 -17.3176
 -17.3065 -17.2837 -17.2692 -17.2586 -17.2485 -17.2407 -17.2279 -17.2075
 -17.2033 -17.1907 -17.1718 -17.1612 -17.1444 -17.1324 -17.1013 -17.0586
 -17.0378 -17.0145 -17.0021 -16.9834 -16.9740 -16.9632 -16.9426 -16.9268
 -16.9125 -16.8977 -16.8874 -16.8765 -16.8550 -16.8455 -16.8324 -16.8229
 -16.8079 -16.7920 -16.7824 -16.7629 -16.7553 -16.7390 -16.7102 -16.6443
 -16.5934 -16.5895 -16.5791 -16.5146 -16.4144 -16.3498 -16.2657 -15.7047
 -15.5567 -15.4667 -15.4074 -15.2800 -15.2504 -15.2202 -15.1555 -15.0746
 -14.9752 -14.8961 -14.8633 -14.7218 -14.6710 -14.6273 -14.6026 -14.4778
 -14.4180 -14.3608 -14.2998 -14.2526 -14.2242 -14.1906 -14.0034 -13.9532
 -13.9343  -7.0700  -6.5447  -6.3852  -6.3357  -6.2196  -6.1445  -6.1333
  -6.0584  -6.0244  -5.9979  -5.9657  -5.9462  -5.9243  -5.8649  -5.8404
  -5.8204  -5.7995  -5.7624  -5.7342  -5.7065  -5.6816  -5.6746  -5.6343
  -5.6214  -5.6081  -5.5818  -5.5342  -5.4842  -5.4387  -5.4185  -5.3938
  -5.3646  -5.2740  -5.2396  -5.2325  -5.2305  -5.1824  -5.1423  -5.0752
  -5.0541  -5.0315  -4.9707  -4.9394  -4.8942  -4.8601  -4.7612  -4.6984
  -4.6866  -4.5545  -4.0100  -3.8043  -3.5443  -3.4854  -3.4106  -3.3337
  -3.3258  -3.2724  -3.2052  -3.1780  -3.1456  -3.0753  -3.0660  -3.0296
  -3.0133  -2.9837  -2.9447  -2.8970  -2.8549  -2.8071  -2.7821  -2.7488
  -2.7108  -2.7025  -2.6820  -2.6632  -2.6118  -2.5662  -2.5151  -2.5059
  -2.4215  -2.3922  -2.3846  -2.3592  -2.3292  -2.2872  -2.2748  -2.2375
  -2.2220  -2.1810  -2.1466  -2.1246  -2.1031  -2.0718  -2.0528  -2.0025
  -1.9805  -1.9339  -1.8962  -1.8810  -1.8432  -1.8097  -1.7736  -1.7370
  -1.7118  -1.7030  -1.6824  -1.6305  -1.6097  -1.5806  -1.5428  -1.4966
  -1.4653  -1.3934  -1.3715  -1.3267  -1.2925  -1.2410  -1.1869  -1.1589
  -1.1200  -1.0823  -1.0586  -0.9858  -0.9616  -0.9358  -0.9116  -0.8903
  -0.8609  -0.7953  -0.7194  -0.6858  -0.6610  -0.6265  -0.5952  -0.5593
  -0.5172  -0.4930  -0.4731  -0.4373  -0.3899  -0.3791  -0.3646  -0.3371
  -0.3093  -0.2957  -0.2710  -0.2553  -0.2395  -0.2240  -0.2097  -0.1957
  -0.1808  -0.1542  -0.1307  -0.1022  -0.0957  -0.0619  -0.0555  -0.0349
  -0.0282  -0.0164   0.0046   0.0131   0.0294   0.0424   0.0668   0.0848
   0.0946   0.1067   0.1220   0.1356   0.1480   0.1602   0.1825   0.1892
   0.2137   0.2307   0.2380   0.2643   0.2708   0.2956   0.3011   0.3155
   0.3530   0.3629   0.3837   0.4012   0.4087   0.4381   0.4578   0.4662
   0.4857   0.5003   0.5325   0.5522   0.5800   0.5938   0.6233   0.6460
   0.6694   0.6778   0.7092   0.7531   0.7806   0.7916   0.8067   0.8235
   0.8462   0.8635   0.8757   0.8929   0.9182   0.9437   0.9540   0.9942
   1.0433   1.0788   1.1465   1.1707   1.2062   1.2256   1.3083   1.3534
   1.4368   1.4776   1.5957   1.6200   1.7024   1.8120   1.9212   1.9636
     cgsolve_all iterations  77    anorm=    0.71E-07
     cgsolve_all iterations  75    anorm=    0.72E-07
     cgsolve_all iterations  75    anorm=    0.71E-07
     compute_u_kq: q = (   -0.0400,    0.0000,    0.0000)
     Rotating WFCS
     ethr =  1.00E-14,  avg # of iterations = 23.0
     eigenvalues at k:
 -37.0389 -36.4303 -36.3855 -36.0478 -35.9588 -35.8893 -35.8821 -35.8772
 -35.8695 -35.8361 -35.8248 -35.8113 -35.6175 -18.5898 -18.5147 -18.4656
 -18.4036 -18.3787 -18.3301 -18.3043 -18.2714 -18.2580 -18.1889 -18.1747
 -18.1466 -18.0968 -18.0701 -18.0386 -18.0184 -18.0053 -17.9531 -17.9084
 -17.8849 -17.8073 -17.7973 -17.7576 -17.7335 -17.6937 -17.6792 -17.6374
 -17.6129 -17.5840 -17.5615 -17.5379 -17.5088 -17.4966 -17.4824 -17.4599
 -17.4430 -17.4226 -17.4119 -17.4001 -17.3561 -17.3482 -17.3339 -17.3195
 -17.3050 -17.2850 -17.2697 -17.2602 -17.2496 -17.2427 -17.2296 -17.2088
 -17.2024 -17.1911 -17.1732 -17.1600 -17.1439 -17.1312 -17.1002 -17.0551
 -17.0361 -17.0102 -16.9968 -16.9833 -16.9722 -16.9623 -16.9408 -16.9247
 -16.9114 -16.8951 -16.8872 -16.8748 -16.8522 -16.8438 -16.8298 -16.8217
 -16.8062 -16.7910 -16.7811 -16.7623 -16.7546 -16.7385 -16.7116 -16.6452
 -16.5969 -16.5895 -16.5816 -16.5137 -16.4257 -16.3510 -16.2649 -15.7048
 -15.5559 -15.4674 -15.4054 -15.2837 -15.2519 -15.2216 -15.1603 -15.0708
 -14.9719 -14.8949 -14.8621 -14.7236 -14.6808 -14.6288 -14.6039 -14.4776
 -14.4140 -14.3564 -14.2996 -14.2560 -14.2253 -14.1956 -14.0024 -13.9494
 -13.9295  -7.0557  -6.5270  -6.3854  -6.3357  -6.2204  -6.1492  -6.1348
  -6.0579  -6.0272  -5.9973  -5.9672  -5.9454  -5.9226  -5.8643  -5.8406
  -5.8236  -5.8004  -5.7639  -5.7360  -5.7070  -5.6841  -5.6751  -5.6356
  -5.6226  -5.6069  -5.5843  -5.5363  -5.4855  -5.4400  -5.4192  -5.3924
  -5.3661  -5.2752  -5.2433  -5.2315  -5.2295  -5.1891  -5.1417  -5.0911
  -5.0554  -5.0296  -4.9716  -4.9399  -4.8954  -4.8616  -4.7638  -4.6976
  -4.6846  -4.5548  -3.9916  -3.7892  -3.5464  -3.4882  -3.4121  -3.3371
  -3.3289  -3.2733  -3.2048  -3.1790  -3.1472  -3.0792  -3.0722  -3.0363
  -3.0137  -2.9834  -2.9468  -2.8959  -2.8466  -2.8024  -2.7791  -2.7480
  -2.7132  -2.7023  -2.6799  -2.6648  -2.6119  -2.5670  -2.5188  -2.5093
  -2.4192  -2.3905  -2.3825  -2.3613  -2.3253  -2.2886  -2.2720  -2.2354
  -2.2187  -2.1835  -2.1503  -2.1297  -2.1046  -2.0704  -2.0496  -1.9990
  -1.9786  -1.9307  -1.8955  -1.8803  -1.8442  -1.8098  -1.7722  -1.7321
  -1.7148  -1.7035  -1.6827  -1.6357  -1.6121  -1.5826  -1.5448  -1.4979
  -1.4608  -1.3911  -1.3724  -1.3295  -1.2941  -1.2443  -1.1842  -1.1553
  -1.1221  -1.0754  -1.0557  -0.9845  -0.9618  -0.9365  -0.9087  -0.8898
  -0.8564  -0.7967  -0.7235  -0.6863  -0.6638  -0.6295  -0.5975  -0.5634
  -0.5198  -0.4942  -0.4724  -0.4374  -0.3873  -0.3782  -0.3620  -0.3362
  -0.3083  -0.2938  -0.2694  -0.2523  -0.2367  -0.2237  -0.2108  -0.1907
  -0.1788  -0.1521  -0.1313  -0.1021  -0.0925  -0.0638  -0.0587  -0.0371
  -0.0281  -0.0158   0.0054   0.0116   0.0282   0.0422   0.0667   0.0839
   0.0939   0.1044   0.1181   0.1325   0.1479   0.1591   0.1812   0.1903
   0.2130   0.2300   0.2371   0.2628   0.2704   0.2951   0.3023   0.3161
   0.3541   0.3633   0.3837   0.4012   0.4084   0.4370   0.4568   0.4671
   0.4845   0.5033   0.5332   0.5534   0.5786   0.5942   0.6225   0.6463
   0.6694   0.6779   0.7098   0.7523   0.7822   0.7980   0.8077   0.8244
   0.8475   0.8629   0.8766   0.8911   0.9171   0.9439   0.9527   0.9980
   1.0426   1.0835   1.1546   1.1706   1.2160   1.2305   1.3077   1.3552
   1.4380   1.4783   1.5926   1.6181   1.7034   1.8034   1.9211   1.9557
     eigenvalues at k+q:
 -37.0389 -36.4303 -36.3855 -36.0478 -35.9588 -35.8893 -35.8821 -35.8772
 -35.8695 -35.8362 -35.8246 -35.8113 -35.6174 -18.5899 -18.5160 -18.4657
 -18.4040 -18.3782 -18.3301 -18.3052 -18.2712 -18.2588 -18.1883 -18.1748
 -18.1457 -18.0963 -18.0709 -18.0388 -18.0182 -18.0041 -17.9523 -17.9078
 -17.8844 -17.8078 -17.7968 -17.7565 -17.7331 -17.6956 -17.6810 -17.6376
 -17.6146 -17.5836 -17.5615 -17.5374 -17.5123 -17.4967 -17.4810 -17.4621
 -17.4439 -17.4227 -17.4122 -17.4008 -17.3569 -17.3479 -17.3351 -17.3215
 -17.3049 -17.2853 -17.2702 -17.2620 -17.2501 -17.2452 -17.2305 -17.2111
 -17.2020 -17.1905 -17.1743 -17.1591 -17.1432 -17.1293 -17.0986 -17.0519
 -17.0347 -17.0063 -16.9923 -16.9833 -16.9703 -16.9608 -16.9390 -16.9224
 -16.9103 -16.8931 -16.8869 -16.8730 -16.8494 -16.8420 -16.8272 -16.8204
 -16.8045 -16.7904 -16.7796 -16.7614 -16.7539 -16.7379 -16.7128 -16.6463
 -16.6024 -16.5893 -16.5824 -16.5129 -16.4373 -16.3521 -16.2642 -15.7049
 -15.5550 -15.4680 -15.4032 -15.2870 -15.2530 -15.2226 -15.1651 -15.0676
 -14.9697 -14.8951 -14.8610 -14.7253 -14.6893 -14.6300 -14.6039 -14.4774
 -14.4109 -14.3526 -14.3008 -14.2592 -14.2256 -14.1987 -14.0017 -13.9463
 -13.9250  -7.0408  -6.5086  -6.3855  -6.3357  -6.2211  -6.1551  -6.1359
  -6.0573  -6.0299  -5.9967  -5.9684  -5.9446  -5.9208  -5.8637  -5.8408
  -5.8273  -5.8012  -5.7650  -5.7378  -5.7073  -5.6870  -5.6755  -5.6371
  -5.6238  -5.6062  -5.5869  -5.5386  -5.4867  -5.4412  -5.4199  -5.3911
  -5.3678  -5.2773  -5.2476  -5.2300  -5.2283  -5.1951  -5.1410  -5.1076
  -5.0578  -5.0259  -4.9719  -4.9401  -4.8963  -4.8622  -4.7667  -4.6969
  -4.6828  -4.5550  -3.9735  -3.7747  -3.5484  -3.4905  -3.4137  -3.3407
  -3.3316  -3.2745  -3.2039  -3.1793  -3.1491  -3.0833  -3.0788  -3.0431
  -3.0142  -2.9825  -2.9492  -2.8951  -2.8386  -2.7983  -2.7760  -2.7473
  -2.7160  -2.7026  -2.6775  -2.6649  -2.6122  -2.5676  -2.5224  -2.5119
  -2.4176  -2.3901  -2.3803  -2.3629  -2.3211  -2.2905  -2.2689  -2.2346
  -2.2155  -2.1875  -2.1547  -2.1339  -2.1067  -2.0668  -2.0451  -1.9961
  -1.9758  -1.9279  -1.8948  -1.8795  -1.8455  -1.8101  -1.7707  -1.7290
  -1.7169  -1.7028  -1.6831  -1.6410  -1.6149  -1.5840  -1.5470  -1.5001
  -1.4569  -1.3889  -1.3722  -1.3326  -1.2957  -1.2485  -1.1839  -1.1526
  -1.1252  -1.0690  -1.0505  -0.9817  -0.9611  -0.9360  -0.9057  -0.8876
  -0.8514  -0.7982  -0.7278  -0.6868  -0.6665  -0.6320  -0.5996  -0.5675
  -0.5228  -0.4954  -0.4718  -0.4372  -0.3870  -0.3773  -0.3588  -0.3359
  -0.3076  -0.2916  -0.2672  -0.2493  -0.2348  -0.2222  -0.2120  -0.1858
  -0.1767  -0.1500  -0.1319  -0.1025  -0.0901  -0.0698  -0.0576  -0.0399
  -0.0275  -0.0150   0.0058   0.0103   0.0271   0.0424   0.0659   0.0817
   0.0931   0.1016   0.1159   0.1308   0.1473   0.1579   0.1786   0.1935
   0.2121   0.2284   0.2368   0.2616   0.2714   0.2946   0.3035   0.3163
   0.3548   0.3637   0.3833   0.4013   0.4089   0.4360   0.4563   0.4680
   0.4839   0.5065   0.5337   0.5547   0.5770   0.5952   0.6216   0.6468
   0.6691   0.6788   0.7103   0.7514   0.7828   0.8025   0.8105   0.8255
   0.8490   0.8628   0.8775   0.8892   0.9158   0.9439   0.9520   1.0025
   1.0413   1.0885   1.1629   1.1704   1.2251   1.2363   1.3066   1.3564
   1.4389   1.4790   1.5890   1.6160   1.7038   1.7942   1.9197   1.9474
     cgsolve_all iterations  79    anorm=    0.71E-07
     cgsolve_all iterations  77    anorm=    0.70E-07
     cgsolve_all iterations  75    anorm=    0.71E-07
     compute_u_kq: q = (    0.0000,    0.0400,    0.0000)
     Rotating WFCS
     ethr =  1.00E-14,  avg # of iterations = 23.0
     eigenvalues at k:
 -37.0389 -36.4303 -36.3855 -36.0478 -35.9588 -35.8893 -35.8821 -35.8772
 -35.8695 -35.8361 -35.8248 -35.8113 -35.6175 -18.5898 -18.5147 -18.4656
 -18.4036 -18.3787 -18.3301 -18.3043 -18.2714 -18.2580 -18.1889 -18.1747
 -18.1466 -18.0968 -18.0701 -18.0386 -18.0184 -18.0053 -17.9531 -17.9084
 -17.8849 -17.8073 -17.7973 -17.7576 -17.7335 -17.6937 -17.6792 -17.6374
 -17.6129 -17.5840 -17.5615 -17.5379 -17.5088 -17.4966 -17.4824 -17.4599
 -17.4430 -17.4226 -17.4119 -17.4001 -17.3561 -17.3482 -17.3339 -17.3195
 -17.3050 -17.2850 -17.2697 -17.2602 -17.2496 -17.2427 -17.2296 -17.2088
 -17.2024 -17.1911 -17.1732 -17.1600 -17.1439 -17.1312 -17.1002 -17.0551
 -17.0361 -17.0102 -16.9968 -16.9833 -16.9722 -16.9623 -16.9408 -16.9247
 -16.9114 -16.8951 -16.8872 -16.8748 -16.8522 -16.8438 -16.8298 -16.8217
 -16.8062 -16.7910 -16.7811 -16.7623 -16.7546 -16.7385 -16.7116 -16.6452
 -16.5969 -16.5895 -16.5816 -16.5137 -16.4257 -16.3510 -16.2649 -15.7048
 -15.5559 -15.4674 -15.4054 -15.2837 -15.2519 -15.2216 -15.1603 -15.0708
 -14.9719 -14.8949 -14.8621 -14.7236 -14.6808 -14.6288 -14.6039 -14.4776
 -14.4140 -14.3564 -14.2996 -14.2560 -14.2253 -14.1956 -14.0024 -13.9494
 -13.9295  -7.0557  -6.5270  -6.3854  -6.3357  -6.2204  -6.1492  -6.1348
  -6.0579  -6.0272  -5.9973  -5.9672  -5.9454  -5.9226  -5.8643  -5.8406
  -5.8236  -5.8004  -5.7639  -5.7360  -5.7070  -5.6841  -5.6751  -5.6356
  -5.6226  -5.6069  -5.5843  -5.5363  -5.4855  -5.4400  -5.4192  -5.3924
  -5.3661  -5.2752  -5.2433  -5.2315  -5.2295  -5.1891  -5.1417  -5.0911
  -5.0554  -5.0296  -4.9716  -4.9399  -4.8954  -4.8616  -4.7638  -4.6976
  -4.6846  -4.5548  -3.9916  -3.7892  -3.5464  -3.4882  -3.4121  -3.3371
  -3.3289  -3.2733  -3.2048  -3.1790  -3.1472  -3.0792  -3.0722  -3.0363
  -3.0137  -2.9834  -2.9468  -2.8959  -2.8466  -2.8024  -2.7791  -2.7480
  -2.7132  -2.7023  -2.6799  -2.6648  -2.6119  -2.5670  -2.5188  -2.5093
  -2.4192  -2.3905  -2.3825  -2.3613  -2.3253  -2.2886  -2.2720  -2.2354
  -2.2187  -2.1835  -2.1503  -2.1297  -2.1046  -2.0704  -2.0496  -1.9990
  -1.9786  -1.9307  -1.8955  -1.8803  -1.8442  -1.8098  -1.7722  -1.7321
  -1.7148  -1.7035  -1.6827  -1.6357  -1.6121  -1.5826  -1.5448  -1.4979
  -1.4608  -1.3911  -1.3724  -1.3295  -1.2941  -1.2443  -1.1842  -1.1553
  -1.1221  -1.0754  -1.0557  -0.9845  -0.9618  -0.9365  -0.9087  -0.8898
  -0.8564  -0.7967  -0.7235  -0.6863  -0.6638  -0.6295  -0.5975  -0.5634
  -0.5198  -0.4942  -0.4724  -0.4374  -0.3873  -0.3782  -0.3620  -0.3362
  -0.3083  -0.2938  -0.2694  -0.2523  -0.2367  -0.2237  -0.2108  -0.1907
  -0.1788  -0.1521  -0.1313  -0.1021  -0.0925  -0.0638  -0.0587  -0.0371
  -0.0281  -0.0158   0.0054   0.0116   0.0282   0.0422   0.0667   0.0839
   0.0939   0.1044   0.1181   0.1325   0.1479   0.1591   0.1812   0.1903
   0.2130   0.2300   0.2371   0.2628   0.2704   0.2951   0.3023   0.3161
   0.3541   0.3633   0.3837   0.4012   0.4084   0.4370   0.4568   0.4671
   0.4845   0.5033   0.5332   0.5534   0.5786   0.5942   0.6225   0.6463
   0.6694   0.6779   0.7098   0.7523   0.7822   0.7980   0.8077   0.8244
   0.8475   0.8629   0.8766   0.8911   0.9171   0.9439   0.9527   0.9980
   1.0426   1.0835   1.1546   1.1706   1.2160   1.2305   1.3077   1.3552
   1.4380   1.4783   1.5926   1.6181   1.7034   1.8034   1.9211   1.9557
     eigenvalues at k+q:
 -37.0389 -36.4303 -36.3855 -36.0478 -35.9588 -35.8893 -35.8821 -35.8772
 -35.8695 -35.8363 -35.8246 -35.8113 -35.6174 -18.5899 -18.5154 -18.4673
 -18.4038 -18.3791 -18.3293 -18.3048 -18.2720 -18.2585 -18.1888 -18.1738
 -18.1485 -18.0964 -18.0716 -18.0358 -18.0158 -18.0046 -17.9521 -17.9072
 -17.8836 -17.8057 -17.7995 -17.7580 -17.7370 -17.6961 -17.6798 -17.6392
 -17.6119 -17.5826 -17.5618 -17.5382 -17.5110 -17.4958 -17.4854 -17.4606
 -17.4422 -17.4238 -17.4142 -17.4012 -17.3569 -17.3491 -17.3338 -17.3209
 -17.3046 -17.2851 -17.2714 -17.2639 -17.2499 -17.2446 -17.2331 -17.2098
 -17.2036 -17.1921 -17.1727 -17.1596 -17.1442 -17.1276 -17.0989 -17.0507
 -17.0338 -17.0062 -16.9929 -16.9803 -16.9682 -16.9619 -16.9359 -16.9215
 -16.9090 -16.8924 -16.8863 -16.8725 -16.8482 -16.8415 -16.8258 -16.8195
 -16.8046 -16.7902 -16.7790 -16.7609 -16.7534 -16.7377 -16.7132 -16.6472
 -16.6055 -16.5890 -16.5822 -16.5124 -16.4426 -16.3533 -16.2631 -15.7049
 -15.5545 -15.4683 -15.4031 -15.2848 -15.2538 -15.2269 -15.1673 -15.0667
 -14.9670 -14.8927 -14.8609 -14.7290 -14.6872 -14.6300 -14.6105 -14.4781
 -14.4095 -14.3501 -14.3022 -14.2590 -14.2263 -14.1986 -14.0014 -13.9448
 -13.9236  -7.0341  -6.5002  -6.3855  -6.3360  -6.2214  -6.1601  -6.1363
  -6.0586  -6.0288  -5.9963  -5.9635  -5.9444  -5.9213  -5.8638  -5.8405
  -5.8306  -5.8007  -5.7660  -5.7390  -5.7076  -5.6858  -5.6755  -5.6372
  -5.6261  -5.6082  -5.5875  -5.5439  -5.4861  -5.4379  -5.4204  -5.3901
  -5.3682  -5.2800  -5.2502  -5.2298  -5.2289  -5.1969  -5.1419  -5.1139
  -5.0527  -5.0300  -4.9708  -4.9404  -4.8965  -4.8622  -4.7642  -4.6970
  -4.6844  -4.5555  -3.9655  -3.7683  -3.5468  -3.4899  -3.4161  -3.3470
  -3.3330  -3.2728  -3.2058  -3.1800  -3.1503  -3.0853  -3.0789  -3.0454
  -3.0191  -2.9849  -2.9462  -2.8957  -2.8427  -2.7993  -2.7741  -2.7430
  -2.7112  -2.6993  -2.6770  -2.6626  -2.6147  -2.5594  -2.5203  -2.5137
  -2.4204  -2.3925  -2.3763  -2.3592  -2.3203  -2.2898  -2.2719  -2.2333
  -2.2167  -2.1821  -2.1486  -2.1300  -2.1072  -2.0692  -2.0515  -2.0046
  -1.9768  -1.9320  -1.8987  -1.8830  -1.8469  -1.8130  -1.7687  -1.7291
  -1.7188  -1.7036  -1.6864  -1.6353  -1.6132  -1.5825  -1.5464  -1.4993
  -1.4556  -1.3900  -1.3703  -1.3324  -1.2958  -1.2471  -1.1847  -1.1508
  -1.1186  -1.0770  -1.0552  -0.9767  -0.9552  -0.9345  -0.9040  -0.8878
  -0.8520  -0.7950  -0.7268  -0.6871  -0.6671  -0.6347  -0.6045  -0.5727
  -0.5203  -0.4968  -0.4724  -0.4324  -0.3859  -0.3735  -0.3605  -0.3335
  -0.3071  -0.2919  -0.2700  -0.2525  -0.2371  -0.2211  -0.2103  -0.1889
  -0.1806  -0.1504  -0.1295  -0.1032  -0.0926  -0.0619  -0.0565  -0.0378
  -0.0280  -0.0138   0.0054   0.0123   0.0265   0.0427   0.0668   0.0804
   0.0952   0.1030   0.1175   0.1309   0.1460   0.1592   0.1783   0.1892
   0.2119   0.2256   0.2369   0.2595   0.2708   0.2946   0.3032   0.3155
   0.3531   0.3637   0.3823   0.4019   0.4092   0.4378   0.4572   0.4690
   0.4838   0.5029   0.5336   0.5534   0.5814   0.5933   0.6224   0.6440
   0.6701   0.6807   0.7095   0.7528   0.7853   0.8016   0.8102   0.8262
   0.8474   0.8645   0.8761   0.8923   0.9230   0.9415   0.9538   0.9981
   1.0414   1.0884   1.1673   1.1710   1.2272   1.2428   1.3065   1.3540
   1.4378   1.4731   1.5936   1.6196   1.6967   1.7946   1.9202   1.9430
     cgsolve_all iterations  79    anorm=    0.70E-07
     cgsolve_all iterations  77    anorm=    0.71E-07
     cgsolve_all iterations  75    anorm=    0.71E-07
     compute_u_kq: q = (    0.0000,   -0.0400,    0.0000)
     Rotating WFCS
     ethr =  1.00E-14,  avg # of iterations = 23.0
     eigenvalues at k:
 -37.0389 -36.4303 -36.3855 -36.0478 -35.9588 -35.8893 -35.8821 -35.8772
 -35.8695 -35.8361 -35.8248 -35.8113 -35.6175 -18.5898 -18.5147 -18.4656
 -18.4036 -18.3787 -18.3301 -18.3043 -18.2714 -18.2580 -18.1889 -18.1747
 -18.1466 -18.0968 -18.0701 -18.0386 -18.0184 -18.0053 -17.9531 -17.9084
 -17.8849 -17.8073 -17.7973 -17.7576 -17.7335 -17.6937 -17.6792 -17.6374
 -17.6129 -17.5840 -17.5615 -17.5379 -17.5088 -17.4966 -17.4824 -17.4599
 -17.4430 -17.4226 -17.4119 -17.4001 -17.3561 -17.3482 -17.3339 -17.3195
 -17.3050 -17.2850 -17.2697 -17.2602 -17.2496 -17.2427 -17.2296 -17.2088
 -17.2024 -17.1911 -17.1732 -17.1600 -17.1439 -17.1312 -17.1002 -17.0551
 -17.0361 -17.0102 -16.9968 -16.9833 -16.9722 -16.9623 -16.9408 -16.9247
 -16.9114 -16.8951 -16.8872 -16.8748 -16.8522 -16.8438 -16.8298 -16.8217
 -16.8062 -16.7910 -16.7811 -16.7623 -16.7546 -16.7385 -16.7116 -16.6452
 -16.5969 -16.5895 -16.5816 -16.5137 -16.4257 -16.3510 -16.2649 -15.7048
 -15.5559 -15.4674 -15.4054 -15.2837 -15.2519 -15.2216 -15.1603 -15.0708
 -14.9719 -14.8949 -14.8621 -14.7236 -14.6808 -14.6288 -14.6039 -14.4776
 -14.4140 -14.3564 -14.2996 -14.2560 -14.2253 -14.1956 -14.0024 -13.9494
 -13.9295  -7.0557  -6.5270  -6.3854  -6.3357  -6.2204  -6.1492  -6.1348
  -6.0579  -6.0272  -5.9973  -5.9672  -5.9454  -5.9226  -5.8643  -5.8406
  -5.8236  -5.8004  -5.7639  -5.7360  -5.7070  -5.6841  -5.6751  -5.6356
  -5.6226  -5.6069  -5.5843  -5.5363  -5.4855  -5.4400  -5.4192  -5.3924
  -5.3661  -5.2752  -5.2433  -5.2315  -5.2295  -5.1891  -5.1417  -5.0911
  -5.0554  -5.0296  -4.9716  -4.9399  -4.8954  -4.8616  -4.7638  -4.6976
  -4.6846  -4.5548  -3.9916  -3.7892  -3.5464  -3.4882  -3.4121  -3.3371
  -3.3289  -3.2733  -3.2048  -3.1790  -3.1472  -3.0792  -3.0722  -3.0363
  -3.0137  -2.9834  -2.9468  -2.8959  -2.8466  -2.8024  -2.7791  -2.7480
  -2.7132  -2.7023  -2.6799  -2.6648  -2.6119  -2.5670  -2.5188  -2.5093
  -2.4192  -2.3905  -2.3825  -2.3613  -2.3253  -2.2886  -2.2720  -2.2354
  -2.2187  -2.1835  -2.1503  -2.1297  -2.1046  -2.0704  -2.0496  -1.9990
  -1.9786  -1.9307  -1.8955  -1.8803  -1.8442  -1.8098  -1.7722  -1.7321
  -1.7148  -1.7035  -1.6827  -1.6357  -1.6121  -1.5826  -1.5448  -1.4979
  -1.4608  -1.3911  -1.3724  -1.3295  -1.2941  -1.2443  -1.1842  -1.1553
  -1.1221  -1.0754  -1.0557  -0.9845  -0.9618  -0.9365  -0.9087  -0.8898
  -0.8564  -0.7967  -0.7235  -0.6863  -0.6638  -0.6295  -0.5975  -0.5634
  -0.5198  -0.4942  -0.4724  -0.4374  -0.3873  -0.3782  -0.3620  -0.3362
  -0.3083  -0.2938  -0.2694  -0.2523  -0.2367  -0.2237  -0.2108  -0.1907
  -0.1788  -0.1521  -0.1313  -0.1021  -0.0925  -0.0638  -0.0587  -0.0371
  -0.0281  -0.0158   0.0054   0.0116   0.0282   0.0422   0.0667   0.0839
   0.0939   0.1044   0.1181   0.1325   0.1479   0.1591   0.1812   0.1903
   0.2130   0.2300   0.2371   0.2628   0.2704   0.2951   0.3023   0.3161
   0.3541   0.3633   0.3837   0.4012   0.4084   0.4370   0.4568   0.4671
   0.4845   0.5033   0.5332   0.5534   0.5786   0.5942   0.6225   0.6463
   0.6694   0.6779   0.7098   0.7523   0.7822   0.7980   0.8077   0.8244
   0.8475   0.8629   0.8766   0.8911   0.9171   0.9439   0.9527   0.9980
   1.0426   1.0835   1.1546   1.1706   1.2160   1.2305   1.3077   1.3552
   1.4380   1.4783   1.5926   1.6181   1.7034   1.8034   1.9211   1.9557
     eigenvalues at k+q:
 -37.0389 -36.4303 -36.3855 -36.0478 -35.9588 -35.8893 -35.8821 -35.8772
 -35.8696 -35.8359 -35.8250 -35.8114 -35.6175 -18.5897 -18.5141 -18.4637
 -18.4035 -18.3782 -18.3306 -18.3037 -18.2707 -18.2576 -18.1890 -18.1755
 -18.1445 -18.0974 -18.0686 -18.0419 -18.0207 -18.0056 -17.9540 -17.9096
 -17.8862 -17.8092 -17.7950 -17.7573 -17.7298 -17.6909 -17.6784 -17.6356
 -17.6138 -17.5855 -17.5616 -17.5376 -17.5069 -17.4980 -17.4797 -17.4593
 -17.4429 -17.4216 -17.4096 -17.3987 -17.3556 -17.3474 -17.3340 -17.3179
 -17.3061 -17.2844 -17.2688 -17.2566 -17.2485 -17.2399 -17.2264 -17.2092
 -17.2007 -17.1890 -17.1736 -17.1605 -17.1431 -17.1343 -17.1010 -17.0601
 -17.0383 -17.0152 -17.0009 -16.9877 -16.9753 -16.9624 -16.9452 -16.9276
 -16.9140 -16.8978 -16.8881 -16.8772 -16.8563 -16.8460 -16.8336 -16.8235
 -16.8080 -16.7928 -16.7826 -16.7631 -16.7556 -16.7392 -16.7098 -16.6436
 -16.5923 -16.5892 -16.5780 -16.5150 -16.4095 -16.3487 -16.2668 -15.7047
 -15.5573 -15.4664 -15.4075 -15.2823 -15.2501 -15.2156 -15.1536 -15.0751
 -14.9774 -14.8981 -14.8633 -14.7183 -14.6734 -14.6278 -14.5958 -14.4770
 -14.4191 -14.3638 -14.2977 -14.2519 -14.2251 -14.1907 -14.0036 -13.9549
 -13.9355  -7.0762  -6.5523  -6.3853  -6.3353  -6.2193  -6.1414  -6.1317
  -6.0574  -6.0254  -5.9983  -5.9709  -5.9464  -5.9229  -5.8647  -5.8407
  -5.8186  -5.7989  -5.7620  -5.7330  -5.7063  -5.6827  -5.6747  -5.6343
  -5.6198  -5.6057  -5.5807  -5.5282  -5.4853  -5.4421  -5.4180  -5.3946
  -5.3647  -5.2729  -5.2382  -5.2323  -5.2296  -5.1795  -5.1413  -5.0715
  -5.0544  -5.0290  -4.9713  -4.9387  -4.8940  -4.8594  -4.7635  -4.6983
  -4.6849  -4.5541  -4.0184  -3.8115  -3.5457  -3.4861  -3.4086  -3.3319
  -3.3201  -3.2737  -3.2035  -3.1775  -3.1436  -3.0738  -3.0651  -3.0272
  -3.0086  -2.9816  -2.9485  -2.8960  -2.8517  -2.8058  -2.7838  -2.7530
  -2.7171  -2.7031  -2.6840  -2.6642  -2.6092  -2.5733  -2.5169  -2.5046
  -2.4208  -2.3939  -2.3843  -2.3618  -2.3309  -2.2905  -2.2701  -2.2384
  -2.2201  -2.1876  -2.1506  -2.1284  -2.1023  -2.0710  -2.0462  -1.9948
  -1.9791  -1.9292  -1.8926  -1.8771  -1.8412  -1.8065  -1.7767  -1.7374
  -1.7135  -1.6994  -1.6774  -1.6353  -1.6106  -1.5828  -1.5439  -1.4973
  -1.4665  -1.3929  -1.3740  -1.3266  -1.2927  -1.2421  -1.1842  -1.1593
  -1.1269  -1.0739  -1.0543  -0.9925  -0.9679  -0.9384  -0.9128  -0.8911
  -0.8601  -0.7980  -0.7209  -0.6853  -0.6608  -0.6240  -0.5906  -0.5543
  -0.5195  -0.4914  -0.4726  -0.4423  -0.3923  -0.3806  -0.3640  -0.3381
  -0.3100  -0.2960  -0.2685  -0.2518  -0.2361  -0.2264  -0.2109  -0.1922
  -0.1763  -0.1539  -0.1327  -0.1015  -0.0933  -0.0664  -0.0602  -0.0374
  -0.0279  -0.0181   0.0055   0.0110   0.0295   0.0421   0.0661   0.0860
   0.0935   0.1058   0.1197   0.1344   0.1496   0.1594   0.1843   0.1916
   0.2133   0.2346   0.2376   0.2667   0.2695   0.2959   0.3018   0.3166
   0.3554   0.3633   0.3847   0.4009   0.4073   0.4356   0.4554   0.4672
   0.4856   0.5039   0.5327   0.5533   0.5757   0.5954   0.6228   0.6489
   0.6676   0.6761   0.7100   0.7517   0.7766   0.7942   0.8068   0.8226
   0.8479   0.8612   0.8773   0.8901   0.9113   0.9460   0.9518   0.9983
   1.0433   1.0787   1.1416   1.1707   1.2049   1.2191   1.3093   1.3560
   1.4375   1.4838   1.5915   1.6165   1.7095   1.8114   1.9217   1.9678
     cgsolve_all iterations  77    anorm=    0.70E-07
     cgsolve_all iterations  75    anorm=    0.72E-07
     cgsolve_all iterations  75    anorm=    0.70E-07
     compute_u_kq: q = (    0.0000,    0.0000,    0.0400)
     Rotating WFCS
     ethr =  1.00E-14,  avg # of iterations = 23.0
     eigenvalues at k:
 -37.0389 -36.4303 -36.3855 -36.0478 -35.9588 -35.8893 -35.8821 -35.8772
 -35.8695 -35.8361 -35.8248 -35.8113 -35.6175 -18.5898 -18.5147 -18.4656
 -18.4036 -18.3787 -18.3301 -18.3043 -18.2714 -18.2580 -18.1889 -18.1747
 -18.1466 -18.0968 -18.0701 -18.0386 -18.0184 -18.0053 -17.9531 -17.9084
 -17.8849 -17.8073 -17.7973 -17.7576 -17.7335 -17.6937 -17.6792 -17.6374
 -17.6129 -17.5840 -17.5615 -17.5379 -17.5088 -17.4966 -17.4824 -17.4599
 -17.4430 -17.4226 -17.4119 -17.4001 -17.3561 -17.3482 -17.3339 -17.3195
 -17.3050 -17.2850 -17.2697 -17.2602 -17.2496 -17.2427 -17.2296 -17.2088
 -17.2024 -17.1911 -17.1732 -17.1600 -17.1439 -17.1312 -17.1002 -17.0551
 -17.0361 -17.0102 -16.9968 -16.9833 -16.9722 -16.9623 -16.9408 -16.9247
 -16.9114 -16.8951 -16.8872 -16.8748 -16.8522 -16.8438 -16.8298 -16.8217
 -16.8062 -16.7910 -16.7811 -16.7623 -16.7546 -16.7385 -16.7116 -16.6452
 -16.5969 -16.5895 -16.5816 -16.5137 -16.4257 -16.3510 -16.2649 -15.7048
 -15.5559 -15.4674 -15.4054 -15.2837 -15.2519 -15.2216 -15.1603 -15.0708
 -14.9719 -14.8949 -14.8621 -14.7236 -14.6808 -14.6288 -14.6039 -14.4776
 -14.4140 -14.3564 -14.2996 -14.2560 -14.2253 -14.1956 -14.0024 -13.9494
 -13.9295  -7.0557  -6.5270  -6.3854  -6.3357  -6.2204  -6.1492  -6.1348
  -6.0579  -6.0272  -5.9973  -5.9672  -5.9454  -5.9226  -5.8643  -5.8406
  -5.8236  -5.8004  -5.7639  -5.7360  -5.7070  -5.6841  -5.6751  -5.6356
  -5.6226  -5.6069  -5.5843  -5.5363  -5.4855  -5.4400  -5.4192  -5.3924
  -5.3661  -5.2752  -5.2433  -5.2315  -5.2295  -5.1891  -5.1417  -5.0911
  -5.0554  -5.0296  -4.9716  -4.9399  -4.8954  -4.8616  -4.7638  -4.6976
  -4.6846  -4.5548  -3.9916  -3.7892  -3.5464  -3.4882  -3.4121  -3.3371
  -3.3289  -3.2733  -3.2048  -3.1790  -3.1472  -3.0792  -3.0722  -3.0363
  -3.0137  -2.9834  -2.9468  -2.8959  -2.8466  -2.8024  -2.7791  -2.7480
  -2.7132  -2.7023  -2.6799  -2.6648  -2.6119  -2.5670  -2.5188  -2.5093
  -2.4192  -2.3905  -2.3825  -2.3613  -2.3253  -2.2886  -2.2720  -2.2354
  -2.2187  -2.1835  -2.1503  -2.1297  -2.1046  -2.0704  -2.0496  -1.9990
  -1.9786  -1.9307  -1.8955  -1.8803  -1.8442  -1.8098  -1.7722  -1.7321
  -1.7148  -1.7035  -1.6827  -1.6357  -1.6121  -1.5826  -1.5448  -1.4979
  -1.4608  -1.3911  -1.3724  -1.3295  -1.2941  -1.2443  -1.1842  -1.1553
  -1.1221  -1.0754  -1.0557  -0.9845  -0.9618  -0.9365  -0.9087  -0.8898
  -0.8564  -0.7967  -0.7235  -0.6863  -0.6638  -0.6295  -0.5975  -0.5634
  -0.5198  -0.4942  -0.4724  -0.4374  -0.3873  -0.3782  -0.3620  -0.3362
  -0.3083  -0.2938  -0.2694  -0.2523  -0.2367  -0.2237  -0.2108  -0.1907
  -0.1788  -0.1521  -0.1313  -0.1021  -0.0925  -0.0638  -0.0587  -0.0371
  -0.0281  -0.0158   0.0054   0.0116   0.0282   0.0422   0.0667   0.0839
   0.0939   0.1044   0.1181   0.1325   0.1479   0.1591   0.1812   0.1903
   0.2130   0.2300   0.2371   0.2628   0.2704   0.2951   0.3023   0.3161
   0.3541   0.3633   0.3837   0.4012   0.4084   0.4370   0.4568   0.4671
   0.4845   0.5033   0.5332   0.5534   0.5786   0.5942   0.6225   0.6463
   0.6694   0.6779   0.7098   0.7523   0.7822   0.7980   0.8077   0.8244
   0.8475   0.8629   0.8766   0.8911   0.9171   0.9439   0.9527   0.9980
   1.0426   1.0835   1.1546   1.1706   1.2160   1.2305   1.3077   1.3552
   1.4380   1.4783   1.5926   1.6181   1.7034   1.8034   1.9211   1.9557
     eigenvalues at k+q:
 -37.0389 -36.4303 -36.3855 -36.0478 -35.9588 -35.8893 -35.8821 -35.8772
 -35.8695 -35.8361 -35.8248 -35.8113 -35.6175 -18.5898 -18.5147 -18.4655
 -18.4036 -18.3787 -18.3301 -18.3043 -18.2714 -18.2579 -18.1890 -18.1747
 -18.1463 -18.0969 -18.0701 -18.0387 -18.0185 -18.0051 -17.9531 -17.9083
 -17.8850 -17.8074 -17.7972 -17.7565 -17.7342 -17.6937 -17.6803 -17.6371
 -17.6122 -17.5846 -17.5604 -17.5384 -17.5093 -17.4957 -17.4823 -17.4600
 -17.4444 -17.4226 -17.4112 -17.3999 -17.3558 -17.3492 -17.3336 -17.3198
 -17.3049 -17.2847 -17.2696 -17.2598 -17.2501 -17.2420 -17.2302 -17.2092
 -17.2011 -17.1924 -17.1721 -17.1605 -17.1436 -17.1318 -17.1003 -17.0550
 -17.0359 -17.0098 -16.9966 -16.9845 -16.9717 -16.9621 -16.9409 -16.9246
 -16.9115 -16.8951 -16.8873 -16.8749 -16.8523 -16.8438 -16.8300 -16.8214
 -16.8062 -16.7911 -16.7810 -16.7622 -16.7547 -16.7386 -16.7116 -16.6453
 -16.5966 -16.5898 -16.5816 -16.5137 -16.4257 -16.3510 -16.2649 -15.7048
 -15.5559 -15.4674 -15.4054 -15.2837 -15.2519 -15.2216 -15.1603 -15.0708
 -14.9719 -14.8950 -14.8622 -14.7236 -14.6808 -14.6288 -14.6038 -14.4775
 -14.4140 -14.3564 -14.2996 -14.2561 -14.2253 -14.1956 -14.0024 -13.9494
 -13.9295  -7.0556  -6.5270  -6.3854  -6.3357  -6.2204  -6.1492  -6.1348
  -6.0578  -6.0272  -5.9973  -5.9672  -5.9454  -5.9225  -5.8643  -5.8406
  -5.8236  -5.8004  -5.7639  -5.7359  -5.7069  -5.6842  -5.6750  -5.6356
  -5.6226  -5.6069  -5.5843  -5.5362  -5.4855  -5.4400  -5.4193  -5.3923
  -5.3661  -5.2752  -5.2432  -5.2313  -5.2296  -5.1890  -5.1419  -5.0911
  -5.0555  -5.0296  -4.9715  -4.9398  -4.8956  -4.8615  -4.7638  -4.6976
  -4.6846  -4.5548  -3.9916  -3.7892  -3.5464  -3.4883  -3.4121  -3.3377
  -3.3282  -3.2733  -3.2051  -3.1790  -3.1468  -3.0793  -3.0719  -3.0367
  -3.0133  -2.9838  -2.9472  -2.8957  -2.8467  -2.8001  -2.7809  -2.7486
  -2.7131  -2.7004  -2.6811  -2.6657  -2.6112  -2.5663  -2.5196  -2.5097
  -2.4189  -2.3919  -2.3819  -2.3604  -2.3250  -2.2894  -2.2715  -2.2360
  -2.2184  -2.1828  -2.1497  -2.1292  -2.1050  -2.0714  -2.0499  -1.9995
  -1.9766  -1.9338  -1.8934  -1.8794  -1.8446  -1.8092  -1.7745  -1.7309
  -1.7137  -1.7038  -1.6838  -1.6360  -1.6131  -1.5823  -1.5424  -1.4997
  -1.4593  -1.3925  -1.3714  -1.3286  -1.2943  -1.2472  -1.1830  -1.1535
  -1.1230  -1.0754  -1.0557  -0.9845  -0.9605  -0.9363  -0.9092  -0.8911
  -0.8565  -0.7965  -0.7242  -0.6861  -0.6625  -0.6303  -0.5973  -0.5633
  -0.5200  -0.4943  -0.4722  -0.4371  -0.3882  -0.3784  -0.3616  -0.3365
  -0.3077  -0.2940  -0.2694  -0.2520  -0.2368  -0.2250  -0.2092  -0.1917
  -0.1783  -0.1516  -0.1321  -0.1021  -0.0918  -0.0640  -0.0566  -0.0396
  -0.0264  -0.0167   0.0036   0.0143   0.0261   0.0426   0.0667   0.0832
   0.0951   0.1045   0.1174   0.1332   0.1486   0.1591   0.1809   0.1891
   0.2132   0.2299   0.2374   0.2629   0.2711   0.2975   0.3005   0.3149
   0.3549   0.3626   0.3834   0.4035   0.4071   0.4365   0.4561   0.4672
   0.4847   0.5027   0.5340   0.5527   0.5788   0.5948   0.6224   0.6466
   0.6699   0.6772   0.7097   0.7521   0.7824   0.7978   0.8079   0.8250
   0.8474   0.8621   0.8763   0.8915   0.9172   0.9438   0.9529   0.9980
   1.0426   1.0836   1.1546   1.1706   1.2161   1.2305   1.3077   1.3553
   1.4380   1.4783   1.5925   1.6181   1.7035   1.8033   1.9211   1.9557
     cgsolve_all iterations  77    anorm=    0.70E-07
     cgsolve_all iterations  77    anorm=    0.71E-07
     cgsolve_all iterations  75    anorm=    0.71E-07
     compute_u_kq: q = (    0.0000,    0.0000,   -0.0400)
     Rotating WFCS
     ethr =  1.00E-14,  avg # of iterations = 23.0
     eigenvalues at k:
 -37.0389 -36.4303 -36.3855 -36.0478 -35.9588 -35.8893 -35.8821 -35.8772
 -35.8695 -35.8361 -35.8248 -35.8113 -35.6175 -18.5898 -18.5147 -18.4656
 -18.4036 -18.3787 -18.3301 -18.3043 -18.2714 -18.2580 -18.1889 -18.1747
 -18.1466 -18.0968 -18.0701 -18.0386 -18.0184 -18.0053 -17.9531 -17.9084
 -17.8849 -17.8073 -17.7973 -17.7576 -17.7335 -17.6937 -17.6792 -17.6374
 -17.6129 -17.5840 -17.5615 -17.5379 -17.5088 -17.4966 -17.4824 -17.4599
 -17.4430 -17.4226 -17.4119 -17.4001 -17.3561 -17.3482 -17.3339 -17.3195
 -17.3050 -17.2850 -17.2697 -17.2602 -17.2496 -17.2427 -17.2296 -17.2088
 -17.2024 -17.1911 -17.1732 -17.1600 -17.1439 -17.1312 -17.1002 -17.0551
 -17.0361 -17.0102 -16.9968 -16.9833 -16.9722 -16.9623 -16.9408 -16.9247
 -16.9114 -16.8951 -16.8872 -16.8748 -16.8522 -16.8438 -16.8298 -16.8217
 -16.8062 -16.7910 -16.7811 -16.7623 -16.7546 -16.7385 -16.7116 -16.6452
 -16.5969 -16.5895 -16.5816 -16.5137 -16.4257 -16.3510 -16.2649 -15.7048
 -15.5559 -15.4674 -15.4054 -15.2837 -15.2519 -15.2216 -15.1603 -15.0708
 -14.9719 -14.8949 -14.8621 -14.7236 -14.6808 -14.6288 -14.6039 -14.4776
 -14.4140 -14.3564 -14.2996 -14.2560 -14.2253 -14.1956 -14.0024 -13.9494
 -13.9295  -7.0557  -6.5270  -6.3854  -6.3357  -6.2204  -6.1492  -6.1348
  -6.0579  -6.0272  -5.9973  -5.9672  -5.9454  -5.9226  -5.8643  -5.8406
  -5.8236  -5.8004  -5.7639  -5.7360  -5.7070  -5.6841  -5.6751  -5.6356
  -5.6226  -5.6069  -5.5843  -5.5363  -5.4855  -5.4400  -5.4192  -5.3924
  -5.3661  -5.2752  -5.2433  -5.2315  -5.2295  -5.1891  -5.1417  -5.0911
  -5.0554  -5.0296  -4.9716  -4.9399  -4.8954  -4.8616  -4.7638  -4.6976
  -4.6846  -4.5548  -3.9916  -3.7892  -3.5464  -3.4882  -3.4121  -3.3371
  -3.3289  -3.2733  -3.2048  -3.1790  -3.1472  -3.0792  -3.0722  -3.0363
  -3.0137  -2.9834  -2.9468  -2.8959  -2.8466  -2.8024  -2.7791  -2.7480
  -2.7132  -2.7023  -2.6799  -2.6648  -2.6119  -2.5670  -2.5188  -2.5093
  -2.4192  -2.3905  -2.3825  -2.3613  -2.3253  -2.2886  -2.2720  -2.2354
  -2.2187  -2.1835  -2.1503  -2.1297  -2.1046  -2.0704  -2.0496  -1.9990
  -1.9786  -1.9307  -1.8955  -1.8803  -1.8442  -1.8098  -1.7722  -1.7321
  -1.7148  -1.7035  -1.6827  -1.6357  -1.6121  -1.5826  -1.5448  -1.4979
  -1.4608  -1.3911  -1.3724  -1.3295  -1.2941  -1.2443  -1.1842  -1.1553
  -1.1221  -1.0754  -1.0557  -0.9845  -0.9618  -0.9365  -0.9087  -0.8898
  -0.8564  -0.7967  -0.7235  -0.6863  -0.6638  -0.6295  -0.5975  -0.5634
  -0.5198  -0.4942  -0.4724  -0.4374  -0.3873  -0.3782  -0.3620  -0.3362
  -0.3083  -0.2938  -0.2694  -0.2523  -0.2367  -0.2237  -0.2108  -0.1907
  -0.1788  -0.1521  -0.1313  -0.1021  -0.0925  -0.0638  -0.0587  -0.0371
  -0.0281  -0.0158   0.0054   0.0116   0.0282   0.0422   0.0667   0.0839
   0.0939   0.1044   0.1181   0.1325   0.1479   0.1591   0.1812   0.1903
   0.2130   0.2300   0.2371   0.2628   0.2704   0.2951   0.3023   0.3161
   0.3541   0.3633   0.3837   0.4012   0.4084   0.4370   0.4568   0.4671
   0.4845   0.5033   0.5332   0.5534   0.5786   0.5942   0.6225   0.6463
   0.6694   0.6779   0.7098   0.7523   0.7822   0.7980   0.8077   0.8244
   0.8475   0.8629   0.8766   0.8911   0.9171   0.9439   0.9527   0.9980
   1.0426   1.0835   1.1546   1.1706   1.2160   1.2305   1.3077   1.3552
   1.4380   1.4783   1.5926   1.6181   1.7034   1.8034   1.9211   1.9557
     eigenvalues at k+q:
 -37.0389 -36.4303 -36.3855 -36.0478 -35.9588 -35.8893 -35.8821 -35.8772
 -35.8695 -35.8361 -35.8248 -35.8113 -35.6175 -18.5898 -18.5147 -18.4656
 -18.4036 -18.3787 -18.3300 -18.3043 -18.2714 -18.2580 -18.1887 -18.1747
 -18.1469 -18.0967 -18.0700 -18.0385 -18.0183 -18.0055 -17.9530 -17.9084
 -17.8848 -17.8072 -17.7974 -17.7585 -17.7329 -17.6938 -17.6783 -17.6380
 -17.6131 -17.5834 -17.5626 -17.5374 -17.5084 -17.4974 -17.4823 -17.4597
 -17.4417 -17.4232 -17.4126 -17.4000 -17.3564 -17.3474 -17.3340 -17.3195
 -17.3047 -17.2853 -17.2706 -17.2604 -17.2490 -17.2429 -17.2291 -17.2098
 -17.2023 -17.1895 -17.1742 -17.1595 -17.1445 -17.1309 -17.0999 -17.0549
 -17.0366 -17.0102 -16.9970 -16.9821 -16.9730 -16.9624 -16.9406 -16.9248
 -16.9114 -16.8952 -16.8872 -16.8748 -16.8521 -16.8438 -16.8296 -16.8219
 -16.8062 -16.7910 -16.7811 -16.7623 -16.7546 -16.7384 -16.7116 -16.6452
 -16.5974 -16.5889 -16.5818 -16.5137 -16.4257 -16.3510 -16.2649 -15.7048
 -15.5559 -15.4674 -15.4054 -15.2836 -15.2519 -15.2216 -15.1603 -15.0708
 -14.9719 -14.8949 -14.8622 -14.7236 -14.6807 -14.6288 -14.6039 -14.4776
 -14.4141 -14.3564 -14.2996 -14.2560 -14.2253 -14.1955 -14.0024 -13.9494
 -13.9296  -7.0557  -6.5270  -6.3854  -6.3357  -6.2204  -6.1492  -6.1348
  -6.0579  -6.0271  -5.9973  -5.9671  -5.9454  -5.9226  -5.8643  -5.8406
  -5.8236  -5.8004  -5.7639  -5.7360  -5.7070  -5.6840  -5.6752  -5.6355
  -5.6227  -5.6070  -5.5843  -5.5363  -5.4854  -5.4399  -5.4192  -5.3924
  -5.3661  -5.2751  -5.2435  -5.2316  -5.2293  -5.1892  -5.1415  -5.0912
  -5.0555  -5.0294  -4.9719  -4.9399  -4.8952  -4.8616  -4.7637  -4.6977
  -4.6846  -4.5548  -3.9916  -3.7893  -3.5464  -3.4882  -3.4122  -3.3365
  -3.3295  -3.2733  -3.2047  -3.1788  -3.1476  -3.0793  -3.0724  -3.0359
  -3.0143  -2.9825  -2.9466  -2.8961  -2.8467  -2.8046  -2.7769  -2.7476
  -2.7133  -2.7042  -2.6792  -2.6634  -2.6125  -2.5672  -2.5183  -2.5090
  -2.4192  -2.3904  -2.3819  -2.3624  -2.3255  -2.2877  -2.2723  -2.2346
  -2.2188  -2.1844  -2.1506  -2.1300  -2.1053  -2.0689  -2.0489  -1.9995
  -1.9791  -1.9282  -1.8977  -1.8814  -1.8437  -1.8106  -1.7695  -1.7350
  -1.7150  -1.7029  -1.6812  -1.6351  -1.6112  -1.5831  -1.5466  -1.4975
  -1.4614  -1.3905  -1.3728  -1.3301  -1.2942  -1.2412  -1.1851  -1.1573
  -1.1217  -1.0754  -1.0557  -0.9845  -0.9628  -0.9363  -0.9083  -0.8896
  -0.8557  -0.7967  -0.7226  -0.6865  -0.6649  -0.6290  -0.5977  -0.5636
  -0.5196  -0.4940  -0.4728  -0.4375  -0.3869  -0.3781  -0.3621  -0.3360
  -0.3086  -0.2936  -0.2693  -0.2525  -0.2377  -0.2216  -0.2125  -0.1892
  -0.1793  -0.1525  -0.1306  -0.1026  -0.0929  -0.0638  -0.0598  -0.0349
  -0.0299  -0.0149   0.0063   0.0096   0.0304   0.0415   0.0670   0.0840
   0.0926   0.1042   0.1193   0.1320   0.1473   0.1591   0.1810   0.1921
   0.2122   0.2297   0.2377   0.2626   0.2699   0.2928   0.3037   0.3174
   0.3534   0.3641   0.3836   0.3991   0.4098   0.4374   0.4570   0.4669
   0.4842   0.5042   0.5323   0.5546   0.5784   0.5935   0.6225   0.6465
   0.6687   0.6785   0.7098   0.7524   0.7821   0.7981   0.8076   0.8240
   0.8475   0.8637   0.8768   0.8908   0.9168   0.9441   0.9526   0.9980
   1.0426   1.0835   1.1546   1.1706   1.2160   1.2305   1.3077   1.3552
   1.4379   1.4782   1.5927   1.6182   1.7033   1.8034   1.9211   1.9557
     cgsolve_all iterations  77    anorm=    0.70E-07
     cgsolve_all iterations  75    anorm=    0.71E-07
     cgsolve_all iterations  75    anorm=    0.71E-07

     k-point #    4 of     4      pool #  1    cpu time:   42270.5
     compute_u_kq: q = (    0.0000,    0.0000,    0.0000)
     Rotating WFCS
     ethr =  1.00E-14,  avg # of iterations =  6.0
     eigenvalues at k:
 -37.0389 -36.4303 -36.3855 -36.0478 -35.9588 -35.8893 -35.8821 -35.8772
 -35.8695 -35.8361 -35.8248 -35.8113 -35.6175 -18.5898 -18.5147 -18.4656
 -18.4036 -18.3787 -18.3301 -18.3043 -18.2713 -18.2581 -18.1883 -18.1747
 -18.1471 -18.0968 -18.0698 -18.0384 -18.0182 -18.0062 -17.9529 -17.9085
 -17.8846 -17.8071 -17.7975 -17.7565 -17.7325 -17.6944 -17.6822 -17.6402
 -17.6079 -17.5849 -17.5613 -17.5369 -17.5113 -17.4947 -17.4804 -17.4575
 -17.4449 -17.4274 -17.4137 -17.3965 -17.3550 -17.3499 -17.3305 -17.3241
 -17.3001 -17.2848 -17.2767 -17.2638 -17.2462 -17.2353 -17.2302 -17.2183
 -17.1996 -17.1826 -17.1720 -17.1601 -17.1487 -17.1336 -17.0995 -17.0532
 -17.0396 -17.0057 -16.9953 -16.9867 -16.9729 -16.9615 -16.9408 -16.9246
 -16.9121 -16.8949 -16.8872 -16.8750 -16.8520 -16.8439 -16.8295 -16.8217
 -16.8063 -16.7911 -16.7808 -16.7620 -16.7548 -16.7390 -16.7113 -16.6453
 -16.5984 -16.5859 -16.5837 -16.5137 -16.4257 -16.3510 -16.2649 -15.7048
 -15.5559 -15.4674 -15.4053 -15.2837 -15.2519 -15.2216 -15.1603 -15.0708
 -14.9719 -14.8949 -14.8621 -14.7236 -14.6808 -14.6288 -14.6039 -14.4776
 -14.4140 -14.3564 -14.2996 -14.2560 -14.2253 -14.1956 -14.0024 -13.9494
 -13.9295  -7.0557  -6.5270  -6.3854  -6.3357  -6.2204  -6.1493  -6.1348
  -6.0578  -6.0271  -5.9974  -5.9672  -5.9454  -5.9226  -5.8643  -5.8406
  -5.8236  -5.8004  -5.7638  -5.7360  -5.7068  -5.6849  -5.6745  -5.6358
  -5.6228  -5.6064  -5.5844  -5.5362  -5.4854  -5.4395  -5.4199  -5.3925
  -5.3661  -5.2747  -5.2439  -5.2315  -5.2290  -5.1893  -5.1420  -5.0904
  -5.0575  -5.0271  -4.9727  -4.9400  -4.8950  -4.8617  -4.7637  -4.6976
  -4.6847  -4.5548  -3.9916  -3.7892  -3.5462  -3.4885  -3.4121  -3.3378
  -3.3278  -3.2735  -3.2068  -3.1774  -3.1462  -3.0812  -3.0717  -3.0364
  -3.0144  -2.9787  -2.9492  -2.8962  -2.8484  -2.8048  -2.7696  -2.7535
  -2.7118  -2.7066  -2.6812  -2.6617  -2.6121  -2.5603  -2.5230  -2.5106
  -2.4156  -2.4007  -2.3761  -2.3628  -2.3243  -2.2890  -2.2710  -2.2337
  -2.2171  -2.1858  -2.1464  -2.1297  -2.1153  -2.0683  -2.0408  -2.0095
  -1.9615  -1.9415  -1.8989  -1.8775  -1.8437  -1.8138  -1.7667  -1.7456
  -1.7119  -1.6977  -1.6800  -1.6327  -1.6112  -1.5860  -1.5349  -1.5130
  -1.4522  -1.3991  -1.3666  -1.3268  -1.2991  -1.2434  -1.1787  -1.1568
  -1.1284  -1.0757  -1.0554  -0.9847  -0.9584  -0.9307  -0.9094  -0.9032
  -0.8514  -0.7940  -0.7225  -0.6859  -0.6625  -0.6324  -0.5962  -0.5638
  -0.5190  -0.4936  -0.4754  -0.4360  -0.3914  -0.3789  -0.3590  -0.3377
  -0.3041  -0.2940  -0.2665  -0.2558  -0.2444  -0.2233  -0.2072  -0.1867
  -0.1790  -0.1491  -0.1341  -0.1073  -0.0891  -0.0644  -0.0531  -0.0386
  -0.0281  -0.0141  -0.0029   0.0125   0.0318   0.0470   0.0646   0.0763
   0.0923   0.1101   0.1158   0.1360   0.1496   0.1594   0.1767   0.1952
   0.2077   0.2280   0.2438   0.2601   0.2712   0.2886   0.3067   0.3177
   0.3565   0.3637   0.3803   0.3976   0.4178   0.4333   0.4515   0.4669
   0.4830   0.5060   0.5317   0.5598   0.5780   0.5918   0.6223   0.6514
   0.6649   0.6772   0.7094   0.7517   0.7841   0.7980   0.8088   0.8266
   0.8453   0.8619   0.8747   0.8928   0.9155   0.9448   0.9538   0.9976
   1.0427   1.0835   1.1546   1.1705   1.2160   1.2305   1.3077   1.3552
   1.4379   1.4783   1.5926   1.6181   1.7034   1.8034   1.9211   1.9557
     eigenvalues at k+q:
 -37.0389 -36.4303 -36.3855 -36.0478 -35.9588 -35.8893 -35.8821 -35.8772
 -35.8695 -35.8361 -35.8248 -35.8113 -35.6175 -18.5898 -18.5147 -18.4655
 -18.4036 -18.3787 -18.3301 -18.3043 -18.2713 -18.2581 -18.1883 -18.1747
 -18.1471 -18.0968 -18.0698 -18.0384 -18.0182 -18.0062 -17.9529 -17.9085
 -17.8846 -17.8071 -17.7975 -17.7565 -17.7325 -17.6944 -17.6822 -17.6402
 -17.6079 -17.5849 -17.5613 -17.5369 -17.5113 -17.4947 -17.4804 -17.4575
 -17.4449 -17.4274 -17.4137 -17.3965 -17.3550 -17.3499 -17.3305 -17.3241
 -17.3001 -17.2848 -17.2767 -17.2638 -17.2462 -17.2353 -17.2302 -17.2183
 -17.1996 -17.1826 -17.1720 -17.1601 -17.1487 -17.1336 -17.0995 -17.0532
 -17.0396 -17.0057 -16.9953 -16.9867 -16.9729 -16.9615 -16.9408 -16.9246
 -16.9121 -16.8949 -16.8872 -16.8750 -16.8520 -16.8439 -16.8295 -16.8217
 -16.8063 -16.7911 -16.7808 -16.7620 -16.7548 -16.7390 -16.7113 -16.6453
 -16.5984 -16.5859 -16.5837 -16.5137 -16.4257 -16.3510 -16.2649 -15.7048
 -15.5559 -15.4674 -15.4054 -15.2837 -15.2519 -15.2216 -15.1603 -15.0708
 -14.9719 -14.8949 -14.8622 -14.7236 -14.6808 -14.6288 -14.6039 -14.4776
 -14.4140 -14.3564 -14.2996 -14.2560 -14.2253 -14.1956 -14.0024 -13.9494
 -13.9295  -7.0556  -6.5270  -6.3854  -6.3357  -6.2204  -6.1493  -6.1348
  -6.0578  -6.0271  -5.9974  -5.9672  -5.9453  -5.9226  -5.8643  -5.8406
  -5.8236  -5.8003  -5.7638  -5.7360  -5.7068  -5.6849  -5.6745  -5.6358
  -5.6228  -5.6064  -5.5844  -5.5362  -5.4854  -5.4395  -5.4199  -5.3925
  -5.3661  -5.2747  -5.2439  -5.2315  -5.2290  -5.1892  -5.1420  -5.0904
  -5.0575  -5.0271  -4.9727  -4.9400  -4.8950  -4.8617  -4.7637  -4.6976
  -4.6847  -4.5548  -3.9916  -3.7893  -3.5462  -3.4885  -3.4121  -3.3378
  -3.3278  -3.2734  -3.2068  -3.1774  -3.1462  -3.0812  -3.0717  -3.0363
  -3.0144  -2.9787  -2.9492  -2.8962  -2.8484  -2.8047  -2.7696  -2.7535
  -2.7118  -2.7066  -2.6812  -2.6617  -2.6121  -2.5603  -2.5230  -2.5106
  -2.4156  -2.4007  -2.3761  -2.3628  -2.3243  -2.2890  -2.2710  -2.2337
  -2.2171  -2.1858  -2.1464  -2.1297  -2.1153  -2.0683  -2.0408  -2.0095
  -1.9615  -1.9415  -1.8989  -1.8775  -1.8437  -1.8138  -1.7666  -1.7456
  -1.7119  -1.6977  -1.6800  -1.6327  -1.6112  -1.5860  -1.5349  -1.5130
  -1.4522  -1.3991  -1.3666  -1.3268  -1.2991  -1.2434  -1.1787  -1.1568
  -1.1284  -1.0757  -1.0554  -0.9847  -0.9584  -0.9307  -0.9094  -0.9032
  -0.8514  -0.7940  -0.7225  -0.6859  -0.6625  -0.6324  -0.5962  -0.5638
  -0.5190  -0.4936  -0.4754  -0.4360  -0.3914  -0.3789  -0.3590  -0.3377
  -0.3041  -0.2940  -0.2665  -0.2558  -0.2444  -0.2233  -0.2072  -0.1867
  -0.1790  -0.1491  -0.1341  -0.1073  -0.0891  -0.0644  -0.0531  -0.0386
  -0.0281  -0.0141  -0.0029   0.0125   0.0318   0.0470   0.0646   0.0763
   0.0923   0.1101   0.1158   0.1360   0.1496   0.1594   0.1767   0.1952
   0.2077   0.2280   0.2438   0.2601   0.2712   0.2886   0.3067   0.3177
   0.3565   0.3637   0.3803   0.3976   0.4178   0.4333   0.4515   0.4669
   0.4830   0.5060   0.5317   0.5598   0.5780   0.5918   0.6223   0.6514
   0.6649   0.6772   0.7094   0.7517   0.7841   0.7980   0.8088   0.8266
   0.8453   0.8619   0.8747   0.8928   0.9155   0.9448   0.9538   0.9976
   1.0427   1.0835   1.1546   1.1705   1.2160   1.2305   1.3077   1.3552
   1.4379   1.4783   1.5926   1.6181   1.7034   1.8034   1.9211   1.9557
     cgsolve_all iterations  70    anorm=    0.75E-07
PARA_AUG  1      50.7457876        -0.2809895         0.2716029
     cgsolve_all iterations  72    anorm=    0.75E-07
PARA_AUG  2      -0.2459936        50.6822150         0.1372067
     cgsolve_all iterations  68    anorm=    0.74E-07
PARA_AUG  3       0.3367786         0.1683893        50.5051615
     cgsolve_all iterations  77    anorm=    0.71E-07
     cgsolve_all iterations  77    anorm=    0.71E-07
     cgsolve_all iterations  75    anorm=    0.70E-07
     compute_u_kq: q = (    0.0400,    0.0000,    0.0000)
     Rotating WFCS
     ethr =  1.00E-14,  avg # of iterations = 23.0
     eigenvalues at k:
 -37.0389 -36.4303 -36.3855 -36.0478 -35.9588 -35.8893 -35.8821 -35.8772
 -35.8695 -35.8361 -35.8248 -35.8113 -35.6175 -18.5898 -18.5147 -18.4656
 -18.4036 -18.3787 -18.3301 -18.3043 -18.2713 -18.2581 -18.1883 -18.1747
 -18.1471 -18.0968 -18.0698 -18.0384 -18.0182 -18.0062 -17.9529 -17.9085
 -17.8846 -17.8071 -17.7975 -17.7565 -17.7325 -17.6944 -17.6822 -17.6402
 -17.6079 -17.5849 -17.5613 -17.5369 -17.5113 -17.4947 -17.4804 -17.4575
 -17.4449 -17.4274 -17.4137 -17.3965 -17.3550 -17.3499 -17.3305 -17.3241
 -17.3001 -17.2848 -17.2767 -17.2638 -17.2462 -17.2353 -17.2302 -17.2183
 -17.1996 -17.1826 -17.1720 -17.1601 -17.1487 -17.1336 -17.0995 -17.0532
 -17.0396 -17.0057 -16.9953 -16.9867 -16.9729 -16.9615 -16.9408 -16.9246
 -16.9121 -16.8949 -16.8872 -16.8750 -16.8520 -16.8439 -16.8295 -16.8217
 -16.8063 -16.7911 -16.7808 -16.7620 -16.7548 -16.7390 -16.7113 -16.6453
 -16.5984 -16.5859 -16.5837 -16.5137 -16.4257 -16.3510 -16.2649 -15.7048
 -15.5559 -15.4674 -15.4053 -15.2837 -15.2519 -15.2216 -15.1603 -15.0708
 -14.9719 -14.8949 -14.8621 -14.7236 -14.6808 -14.6288 -14.6039 -14.4776
 -14.4140 -14.3564 -14.2996 -14.2560 -14.2253 -14.1956 -14.0024 -13.9494
 -13.9295  -7.0557  -6.5270  -6.3854  -6.3357  -6.2204  -6.1493  -6.1348
  -6.0578  -6.0271  -5.9974  -5.9672  -5.9454  -5.9226  -5.8643  -5.8406
  -5.8236  -5.8004  -5.7638  -5.7360  -5.7068  -5.6849  -5.6745  -5.6358
  -5.6228  -5.6064  -5.5844  -5.5362  -5.4854  -5.4395  -5.4199  -5.3925
  -5.3661  -5.2747  -5.2439  -5.2315  -5.2290  -5.1893  -5.1420  -5.0904
  -5.0575  -5.0271  -4.9727  -4.9400  -4.8950  -4.8617  -4.7637  -4.6976
  -4.6847  -4.5548  -3.9916  -3.7892  -3.5462  -3.4885  -3.4121  -3.3378
  -3.3278  -3.2735  -3.2068  -3.1774  -3.1462  -3.0812  -3.0717  -3.0364
  -3.0144  -2.9787  -2.9492  -2.8962  -2.8484  -2.8048  -2.7696  -2.7535
  -2.7118  -2.7066  -2.6812  -2.6617  -2.6121  -2.5603  -2.5230  -2.5106
  -2.4156  -2.4007  -2.3761  -2.3628  -2.3243  -2.2890  -2.2710  -2.2337
  -2.2171  -2.1858  -2.1464  -2.1297  -2.1153  -2.0683  -2.0408  -2.0095
  -1.9615  -1.9415  -1.8989  -1.8775  -1.8437  -1.8138  -1.7667  -1.7456
  -1.7119  -1.6977  -1.6800  -1.6327  -1.6112  -1.5860  -1.5349  -1.5130
  -1.4522  -1.3991  -1.3666  -1.3268  -1.2991  -1.2434  -1.1787  -1.1568
  -1.1284  -1.0757  -1.0554  -0.9847  -0.9584  -0.9307  -0.9094  -0.9032
  -0.8514  -0.7940  -0.7225  -0.6859  -0.6625  -0.6324  -0.5962  -0.5638
  -0.5190  -0.4936  -0.4754  -0.4360  -0.3914  -0.3789  -0.3590  -0.3377
  -0.3041  -0.2940  -0.2665  -0.2558  -0.2444  -0.2233  -0.2072  -0.1867
  -0.1790  -0.1491  -0.1341  -0.1073  -0.0891  -0.0644  -0.0531  -0.0386
  -0.0281  -0.0141  -0.0029   0.0125   0.0318   0.0470   0.0646   0.0763
   0.0923   0.1101   0.1158   0.1360   0.1496   0.1594   0.1767   0.1952
   0.2077   0.2280   0.2438   0.2601   0.2712   0.2886   0.3067   0.3177
   0.3565   0.3637   0.3803   0.3976   0.4178   0.4333   0.4515   0.4669
   0.4830   0.5060   0.5317   0.5598   0.5780   0.5918   0.6223   0.6514
   0.6649   0.6772   0.7094   0.7517   0.7841   0.7980   0.8088   0.8266
   0.8453   0.8619   0.8747   0.8928   0.9155   0.9448   0.9538   0.9976
   1.0427   1.0835   1.1546   1.1705   1.2160   1.2305   1.3077   1.3552
   1.4379   1.4783   1.5926   1.6181   1.7034   1.8034   1.9211   1.9557
     eigenvalues at k+q:
 -37.0389 -36.4303 -36.3855 -36.0478 -35.9588 -35.8893 -35.8821 -35.8772
 -35.8696 -35.8360 -35.8249 -35.8113 -35.6175 -18.5897 -18.5135 -18.4653
 -18.4033 -18.3790 -18.3299 -18.3035 -18.2713 -18.2573 -18.1890 -18.1745
 -18.1479 -18.0974 -18.0691 -18.0387 -18.0181 -18.0068 -17.9535 -17.9089
 -17.8853 -17.8081 -17.7969 -17.7577 -17.7328 -17.6924 -17.6804 -17.6396
 -17.6067 -17.5848 -17.5615 -17.5378 -17.5084 -17.4938 -17.4810 -17.4584
 -17.4434 -17.4259 -17.4124 -17.3961 -17.3548 -17.3492 -17.3293 -17.3239
 -17.3011 -17.2832 -17.2763 -17.2618 -17.2442 -17.2343 -17.2290 -17.2175
 -17.1974 -17.1826 -17.1729 -17.1609 -17.1497 -17.1337 -17.1008 -17.0563
 -17.0422 -17.0097 -16.9999 -16.9881 -16.9733 -16.9629 -16.9426 -16.9267
 -16.9132 -16.8974 -16.8874 -16.8766 -16.8549 -16.8456 -16.8321 -16.8228
 -16.8080 -16.7921 -16.7822 -16.7627 -16.7554 -16.7393 -16.7099 -16.6444
 -16.5957 -16.5858 -16.5805 -16.5146 -16.4144 -16.3498 -16.2657 -15.7047
 -15.5567 -15.4668 -15.4073 -15.2800 -15.2504 -15.2201 -15.1555 -15.0746
 -14.9752 -14.8961 -14.8633 -14.7218 -14.6710 -14.6273 -14.6026 -14.4778
 -14.4180 -14.3608 -14.2998 -14.2526 -14.2242 -14.1906 -14.0034 -13.9532
 -13.9343  -7.0700  -6.5447  -6.3852  -6.3357  -6.2196  -6.1446  -6.1334
  -6.0584  -6.0242  -5.9981  -5.9658  -5.9462  -5.9243  -5.8649  -5.8404
  -5.8204  -5.7994  -5.7624  -5.7343  -5.7064  -5.6825  -5.6740  -5.6345
  -5.6216  -5.6076  -5.5819  -5.5341  -5.4841  -5.4382  -5.4192  -5.3938
  -5.3646  -5.2735  -5.2403  -5.2325  -5.2300  -5.1825  -5.1426  -5.0738
  -5.0576  -5.0283  -4.9719  -4.9397  -4.8937  -4.8602  -4.7611  -4.6984
  -4.6866  -4.5545  -4.0100  -3.8043  -3.5441  -3.4858  -3.4105  -3.3348
  -3.3243  -3.2726  -3.2072  -3.1758  -3.1455  -3.0769  -3.0662  -3.0292
  -3.0141  -2.9783  -2.9477  -2.8973  -2.8563  -2.8093  -2.7743  -2.7530
  -2.7117  -2.7052  -2.6827  -2.6604  -2.6121  -2.5587  -2.5203  -2.5069
  -2.4173  -2.4038  -2.3774  -2.3608  -2.3283  -2.2869  -2.2742  -2.2354
  -2.2204  -2.1843  -2.1431  -2.1235  -2.1159  -2.0695  -2.0414  -2.0126
  -1.9652  -1.9439  -1.8980  -1.8803  -1.8434  -1.8141  -1.7686  -1.7460
  -1.7110  -1.6962  -1.6807  -1.6282  -1.6092  -1.5847  -1.5317  -1.5117
  -1.4562  -1.4022  -1.3659  -1.3238  -1.2968  -1.2403  -1.1863  -1.1564
  -1.1247  -1.0824  -1.0586  -0.9864  -0.9599  -0.9301  -0.9133  -0.9019
  -0.8555  -0.7927  -0.7188  -0.6853  -0.6602  -0.6287  -0.5937  -0.5596
  -0.5171  -0.4922  -0.4760  -0.4358  -0.3936  -0.3804  -0.3617  -0.3386
  -0.3051  -0.2957  -0.2679  -0.2583  -0.2462  -0.2241  -0.2091  -0.1900
  -0.1808  -0.1512  -0.1328  -0.1085  -0.0912  -0.0605  -0.0517  -0.0382
  -0.0286  -0.0147  -0.0024   0.0133   0.0352   0.0472   0.0624   0.0767
   0.0965   0.1108   0.1190   0.1407   0.1511   0.1596   0.1744   0.1945
   0.2097   0.2299   0.2444   0.2593   0.2722   0.2887   0.3059   0.3180
   0.3558   0.3635   0.3798   0.3987   0.4177   0.4334   0.4533   0.4661
   0.4835   0.5029   0.5310   0.5586   0.5782   0.5931   0.6227   0.6517
   0.6634   0.6780   0.7090   0.7526   0.7819   0.7919   0.8080   0.8258
   0.8439   0.8629   0.8735   0.8943   0.9166   0.9447   0.9551   0.9938
   1.0434   1.0787   1.1465   1.1706   1.2062   1.2256   1.3083   1.3534
   1.4368   1.4776   1.5957   1.6200   1.7025   1.8120   1.9212   1.9636
     cgsolve_all iterations  77    anorm=    0.71E-07
     cgsolve_all iterations  75    anorm=    0.71E-07
     cgsolve_all iterations  75    anorm=    0.71E-07
     compute_u_kq: q = (   -0.0400,    0.0000,    0.0000)
     Rotating WFCS
     ethr =  1.00E-14,  avg # of iterations = 23.0
     eigenvalues at k:
 -37.0389 -36.4303 -36.3855 -36.0478 -35.9588 -35.8893 -35.8821 -35.8772
 -35.8695 -35.8361 -35.8248 -35.8113 -35.6175 -18.5898 -18.5147 -18.4656
 -18.4036 -18.3787 -18.3301 -18.3043 -18.2713 -18.2581 -18.1883 -18.1747
 -18.1471 -18.0968 -18.0698 -18.0384 -18.0182 -18.0062 -17.9529 -17.9085
 -17.8846 -17.8071 -17.7975 -17.7565 -17.7325 -17.6944 -17.6822 -17.6402
 -17.6079 -17.5849 -17.5613 -17.5369 -17.5113 -17.4947 -17.4804 -17.4575
 -17.4449 -17.4274 -17.4137 -17.3965 -17.3550 -17.3499 -17.3305 -17.3241
 -17.3001 -17.2848 -17.2767 -17.2638 -17.2462 -17.2353 -17.2302 -17.2183
 -17.1996 -17.1826 -17.1720 -17.1601 -17.1487 -17.1336 -17.0995 -17.0532
 -17.0396 -17.0057 -16.9953 -16.9867 -16.9729 -16.9615 -16.9408 -16.9246
 -16.9121 -16.8949 -16.8872 -16.8750 -16.8520 -16.8439 -16.8295 -16.8217
 -16.8063 -16.7911 -16.7808 -16.7620 -16.7548 -16.7390 -16.7113 -16.6453
 -16.5984 -16.5859 -16.5837 -16.5137 -16.4257 -16.3510 -16.2649 -15.7048
 -15.5559 -15.4674 -15.4053 -15.2837 -15.2519 -15.2216 -15.1603 -15.0708
 -14.9719 -14.8949 -14.8621 -14.7236 -14.6808 -14.6288 -14.6039 -14.4776
 -14.4140 -14.3564 -14.2996 -14.2560 -14.2253 -14.1956 -14.0024 -13.9494
 -13.9295  -7.0557  -6.5270  -6.3854  -6.3357  -6.2204  -6.1493  -6.1348
  -6.0578  -6.0271  -5.9974  -5.9672  -5.9454  -5.9226  -5.8643  -5.8406
  -5.8236  -5.8004  -5.7638  -5.7360  -5.7068  -5.6849  -5.6745  -5.6358
  -5.6228  -5.6064  -5.5844  -5.5362  -5.4854  -5.4395  -5.4199  -5.3925
  -5.3661  -5.2747  -5.2439  -5.2315  -5.2290  -5.1893  -5.1420  -5.0904
  -5.0575  -5.0271  -4.9727  -4.9400  -4.8950  -4.8617  -4.7637  -4.6976
  -4.6847  -4.5548  -3.9916  -3.7892  -3.5462  -3.4885  -3.4121  -3.3378
  -3.3278  -3.2735  -3.2068  -3.1774  -3.1462  -3.0812  -3.0717  -3.0364
  -3.0144  -2.9787  -2.9492  -2.8962  -2.8484  -2.8048  -2.7696  -2.7535
  -2.7118  -2.7066  -2.6812  -2.6617  -2.6121  -2.5603  -2.5230  -2.5106
  -2.4156  -2.4007  -2.3761  -2.3628  -2.3243  -2.2890  -2.2710  -2.2337
  -2.2171  -2.1858  -2.1464  -2.1297  -2.1153  -2.0683  -2.0408  -2.0095
  -1.9615  -1.9415  -1.8989  -1.8775  -1.8437  -1.8138  -1.7667  -1.7456
  -1.7119  -1.6977  -1.6800  -1.6327  -1.6112  -1.5860  -1.5349  -1.5130
  -1.4522  -1.3991  -1.3666  -1.3268  -1.2991  -1.2434  -1.1787  -1.1568
  -1.1284  -1.0757  -1.0554  -0.9847  -0.9584  -0.9307  -0.9094  -0.9032
  -0.8514  -0.7940  -0.7225  -0.6859  -0.6625  -0.6324  -0.5962  -0.5638
  -0.5190  -0.4936  -0.4754  -0.4360  -0.3914  -0.3789  -0.3590  -0.3377
  -0.3041  -0.2940  -0.2665  -0.2558  -0.2444  -0.2233  -0.2072  -0.1867
  -0.1790  -0.1491  -0.1341  -0.1073  -0.0891  -0.0644  -0.0531  -0.0386
  -0.0281  -0.0141  -0.0029   0.0125   0.0318   0.0470   0.0646   0.0763
   0.0923   0.1101   0.1158   0.1360   0.1496   0.1594   0.1767   0.1952
   0.2077   0.2280   0.2438   0.2601   0.2712   0.2886   0.3067   0.3177
   0.3565   0.3637   0.3803   0.3976   0.4178   0.4333   0.4515   0.4669
   0.4830   0.5060   0.5317   0.5598   0.5780   0.5918   0.6223   0.6514
   0.6649   0.6772   0.7094   0.7517   0.7841   0.7980   0.8088   0.8266
   0.8453   0.8619   0.8747   0.8928   0.9155   0.9448   0.9538   0.9976
   1.0427   1.0835   1.1546   1.1705   1.2160   1.2305   1.3077   1.3552
   1.4379   1.4783   1.5926   1.6181   1.7034   1.8034   1.9211   1.9557
     eigenvalues at k+q:
 -37.0389 -36.4303 -36.3855 -36.0478 -35.9588 -35.8893 -35.8821 -35.8772
 -35.8695 -35.8362 -35.8246 -35.8113 -35.6175 -18.5899 -18.5160 -18.4657
 -18.4040 -18.3782 -18.3301 -18.3052 -18.2712 -18.2589 -18.1878 -18.1748
 -18.1463 -18.0963 -18.0706 -18.0385 -18.0182 -18.0049 -17.9522 -17.9080
 -17.8840 -17.8075 -17.7969 -17.7555 -17.7323 -17.6963 -17.6836 -17.6409
 -17.6096 -17.5849 -17.5608 -17.5361 -17.5144 -17.4958 -17.4800 -17.4570
 -17.4462 -17.4285 -17.4147 -17.3967 -17.3553 -17.3505 -17.3320 -17.3245
 -17.3005 -17.2855 -17.2770 -17.2653 -17.2483 -17.2373 -17.2299 -17.2189
 -17.2018 -17.1829 -17.1713 -17.1596 -17.1469 -17.1326 -17.0979 -17.0505
 -17.0372 -17.0023 -16.9924 -16.9842 -16.9722 -16.9598 -16.9391 -16.9222
 -16.9110 -16.8929 -16.8869 -16.8731 -16.8490 -16.8422 -16.8268 -16.8207
 -16.8046 -16.7904 -16.7793 -16.7611 -16.7541 -16.7385 -16.7125 -16.6464
 -16.6032 -16.5870 -16.5839 -16.5129 -16.4373 -16.3521 -16.2642 -15.7049
 -15.5550 -15.4680 -15.4032 -15.2870 -15.2530 -15.2226 -15.1651 -15.0676
 -14.9697 -14.8951 -14.8610 -14.7253 -14.6893 -14.6300 -14.6039 -14.4774
 -14.4109 -14.3526 -14.3008 -14.2592 -14.2256 -14.1987 -14.0017 -13.9463
 -13.9250  -7.0408  -6.5086  -6.3855  -6.3357  -6.2211  -6.1552  -6.1359
  -6.0572  -6.0298  -5.9968  -5.9684  -5.9446  -5.9208  -5.8637  -5.8408
  -5.8273  -5.8012  -5.7649  -5.7378  -5.7072  -5.6877  -5.6749  -5.6374
  -5.6239  -5.6056  -5.5870  -5.5385  -5.4867  -5.4406  -5.4207  -5.3912
  -5.3677  -5.2768  -5.2480  -5.2302  -5.2277  -5.1953  -5.1414  -5.1069
  -5.0592  -5.0240  -4.9729  -4.9402  -4.8959  -4.8624  -4.7666  -4.6969
  -4.6829  -4.5550  -3.9735  -3.7747  -3.5482  -3.4907  -3.4137  -3.3409
  -3.3310  -3.2747  -3.2059  -3.1785  -3.1472  -3.0855  -3.0778  -3.0435
  -3.0150  -2.9785  -2.9511  -2.8955  -2.8407  -2.8005  -2.7653  -2.7539
  -2.7141  -2.7066  -2.6792  -2.6620  -2.6124  -2.5618  -2.5258  -2.5133
  -2.4147  -2.3982  -2.3755  -2.3640  -2.3204  -2.2914  -2.2674  -2.2333
  -2.2144  -2.1895  -2.1491  -2.1364  -2.1138  -2.0665  -2.0377  -2.0062
  -1.9591  -1.9378  -1.9007  -1.8745  -1.8444  -1.8134  -1.7652  -1.7449
  -1.7137  -1.6988  -1.6780  -1.6383  -1.6126  -1.5868  -1.5389  -1.5148
  -1.4488  -1.3960  -1.3660  -1.3310  -1.3010  -1.2467  -1.1745  -1.1582
  -1.1323  -1.0695  -1.0500  -0.9809  -0.9560  -0.9313  -0.9062  -0.9014
  -0.8469  -0.7954  -0.7266  -0.6868  -0.6645  -0.6357  -0.5985  -0.5680
  -0.5213  -0.4951  -0.4749  -0.4359  -0.3905  -0.3780  -0.3562  -0.3370
  -0.3038  -0.2917  -0.2644  -0.2539  -0.2421  -0.2215  -0.2065  -0.1842
  -0.1756  -0.1473  -0.1353  -0.1066  -0.0882  -0.0681  -0.0546  -0.0387
  -0.0277  -0.0129  -0.0038   0.0117   0.0289   0.0468   0.0665   0.0752
   0.0878   0.1100   0.1127   0.1327   0.1477   0.1589   0.1785   0.1965
   0.2063   0.2257   0.2432   0.2613   0.2714   0.2884   0.3074   0.3174
   0.3564   0.3643   0.3805   0.3972   0.4179   0.4335   0.4501   0.4678
   0.4831   0.5091   0.5322   0.5609   0.5774   0.5912   0.6219   0.6512
   0.6660   0.6773   0.7098   0.7507   0.7854   0.8023   0.8114   0.8277
   0.8469   0.8613   0.8760   0.8910   0.9142   0.9448   0.9531   1.0021
   1.0414   1.0884   1.1628   1.1704   1.2251   1.2364   1.3066   1.3564
   1.4389   1.4790   1.5890   1.6160   1.7038   1.7942   1.9197   1.9474
     cgsolve_all iterations  77    anorm=    0.71E-07
     cgsolve_all iterations  77    anorm=    0.71E-07
     cgsolve_all iterations  75    anorm=    0.70E-07
     compute_u_kq: q = (    0.0000,    0.0400,    0.0000)
     Rotating WFCS
     ethr =  1.00E-14,  avg # of iterations = 23.0
     eigenvalues at k:
 -37.0389 -36.4303 -36.3855 -36.0478 -35.9588 -35.8893 -35.8821 -35.8772
 -35.8695 -35.8361 -35.8248 -35.8113 -35.6175 -18.5898 -18.5147 -18.4656
 -18.4036 -18.3787 -18.3301 -18.3043 -18.2713 -18.2581 -18.1883 -18.1747
 -18.1471 -18.0968 -18.0698 -18.0384 -18.0182 -18.0062 -17.9529 -17.9085
 -17.8846 -17.8071 -17.7975 -17.7565 -17.7325 -17.6944 -17.6822 -17.6402
 -17.6079 -17.5849 -17.5613 -17.5369 -17.5113 -17.4947 -17.4804 -17.4575
 -17.4449 -17.4274 -17.4137 -17.3965 -17.3550 -17.3499 -17.3305 -17.3241
 -17.3001 -17.2848 -17.2767 -17.2638 -17.2462 -17.2353 -17.2302 -17.2183
 -17.1996 -17.1826 -17.1720 -17.1601 -17.1487 -17.1336 -17.0995 -17.0532
 -17.0396 -17.0057 -16.9953 -16.9867 -16.9729 -16.9615 -16.9408 -16.9246
 -16.9121 -16.8949 -16.8872 -16.8750 -16.8520 -16.8439 -16.8295 -16.8217
 -16.8063 -16.7911 -16.7808 -16.7620 -16.7548 -16.7390 -16.7113 -16.6453
 -16.5984 -16.5859 -16.5837 -16.5137 -16.4257 -16.3510 -16.2649 -15.7048
 -15.5559 -15.4674 -15.4053 -15.2837 -15.2519 -15.2216 -15.1603 -15.0708
 -14.9719 -14.8949 -14.8621 -14.7236 -14.6808 -14.6288 -14.6039 -14.4776
 -14.4140 -14.3564 -14.2996 -14.2560 -14.2253 -14.1956 -14.0024 -13.9494
 -13.9295  -7.0557  -6.5270  -6.3854  -6.3357  -6.2204  -6.1493  -6.1348
  -6.0578  -6.0271  -5.9974  -5.9672  -5.9454  -5.9226  -5.8643  -5.8406
  -5.8236  -5.8004  -5.7638  -5.7360  -5.7068  -5.6849  -5.6745  -5.6358
  -5.6228  -5.6064  -5.5844  -5.5362  -5.4854  -5.4395  -5.4199  -5.3925
  -5.3661  -5.2747  -5.2439  -5.2315  -5.2290  -5.1893  -5.1420  -5.0904
  -5.0575  -5.0271  -4.9727  -4.9400  -4.8950  -4.8617  -4.7637  -4.6976
  -4.6847  -4.5548  -3.9916  -3.7892  -3.5462  -3.4885  -3.4121  -3.3378
  -3.3278  -3.2735  -3.2068  -3.1774  -3.1462  -3.0812  -3.0717  -3.0364
  -3.0144  -2.9787  -2.9492  -2.8962  -2.8484  -2.8048  -2.7696  -2.7535
  -2.7118  -2.7066  -2.6812  -2.6617  -2.6121  -2.5603  -2.5230  -2.5106
  -2.4156  -2.4007  -2.3761  -2.3628  -2.3243  -2.2890  -2.2710  -2.2337
  -2.2171  -2.1858  -2.1464  -2.1297  -2.1153  -2.0683  -2.0408  -2.0095
  -1.9615  -1.9415  -1.8989  -1.8775  -1.8437  -1.8138  -1.7667  -1.7456
  -1.7119  -1.6977  -1.6800  -1.6327  -1.6112  -1.5860  -1.5349  -1.5130
  -1.4522  -1.3991  -1.3666  -1.3268  -1.2991  -1.2434  -1.1787  -1.1568
  -1.1284  -1.0757  -1.0554  -0.9847  -0.9584  -0.9307  -0.9094  -0.9032
  -0.8514  -0.7940  -0.7225  -0.6859  -0.6625  -0.6324  -0.5962  -0.5638
  -0.5190  -0.4936  -0.4754  -0.4360  -0.3914  -0.3789  -0.3590  -0.3377
  -0.3041  -0.2940  -0.2665  -0.2558  -0.2444  -0.2233  -0.2072  -0.1867
  -0.1790  -0.1491  -0.1341  -0.1073  -0.0891  -0.0644  -0.0531  -0.0386
  -0.0281  -0.0141  -0.0029   0.0125   0.0318   0.0470   0.0646   0.0763
   0.0923   0.1101   0.1158   0.1360   0.1496   0.1594   0.1767   0.1952
   0.2077   0.2280   0.2438   0.2601   0.2712   0.2886   0.3067   0.3177
   0.3565   0.3637   0.3803   0.3976   0.4178   0.4333   0.4515   0.4669
   0.4830   0.5060   0.5317   0.5598   0.5780   0.5918   0.6223   0.6514
   0.6649   0.6772   0.7094   0.7517   0.7841   0.7980   0.8088   0.8266
   0.8453   0.8619   0.8747   0.8928   0.9155   0.9448   0.9538   0.9976
   1.0427   1.0835   1.1546   1.1705   1.2160   1.2305   1.3077   1.3552
   1.4379   1.4783   1.5926   1.6181   1.7034   1.8034   1.9211   1.9557
     eigenvalues at k+q:
 -37.0389 -36.4303 -36.3855 -36.0478 -35.9588 -35.8893 -35.8821 -35.8772
 -35.8695 -35.8363 -35.8246 -35.8113 -35.6174 -18.5899 -18.5154 -18.4673
 -18.4038 -18.3791 -18.3293 -18.3048 -18.2720 -18.2586 -18.1882 -18.1738
 -18.1490 -18.0963 -18.0714 -18.0356 -18.0155 -18.0055 -17.9519 -17.9073
 -17.8833 -17.8058 -17.7994 -17.7572 -17.7358 -17.6964 -17.6832 -17.6420
 -17.6067 -17.5844 -17.5604 -17.5368 -17.5129 -17.4966 -17.4834 -17.4553
 -17.4474 -17.4271 -17.4149 -17.3983 -17.3556 -17.3510 -17.3311 -17.3251
 -17.2997 -17.2844 -17.2789 -17.2660 -17.2488 -17.2358 -17.2337 -17.2188
 -17.2029 -17.1826 -17.1707 -17.1594 -17.1499 -17.1300 -17.0982 -17.0485
 -17.0377 -17.0003 -16.9916 -16.9849 -16.9690 -16.9609 -16.9360 -16.9212
 -16.9096 -16.8923 -16.8862 -16.8727 -16.8479 -16.8417 -16.8253 -16.8200
 -16.8045 -16.7904 -16.7785 -16.7607 -16.7535 -16.7383 -16.7129 -16.6473
 -16.6061 -16.5869 -16.5836 -16.5124 -16.4426 -16.3533 -16.2631 -15.7049
 -15.5545 -15.4683 -15.4031 -15.2848 -15.2538 -15.2269 -15.1673 -15.0667
 -14.9670 -14.8927 -14.8609 -14.7290 -14.6872 -14.6300 -14.6105 -14.4781
 -14.4095 -14.3501 -14.3022 -14.2590 -14.2263 -14.1986 -14.0014 -13.9448
 -13.9236  -7.0341  -6.5002  -6.3855  -6.3360  -6.2214  -6.1602  -6.1363
  -6.0586  -6.0287  -5.9964  -5.9635  -5.9443  -5.9213  -5.8639  -5.8405
  -5.8306  -5.8007  -5.7659  -5.7391  -5.7074  -5.6867  -5.6749  -5.6375
  -5.6262  -5.6077  -5.5876  -5.5438  -5.4861  -5.4374  -5.4212  -5.3903
  -5.3680  -5.2794  -5.2506  -5.2305  -5.2277  -5.1970  -5.1428  -5.1131
  -5.0539  -5.0282  -4.9716  -4.9405  -4.8963  -4.8622  -4.7641  -4.6970
  -4.6845  -4.5555  -3.9655  -3.7683  -3.5466  -3.4901  -3.4161  -3.3473
  -3.3322  -3.2729  -3.2079  -3.1784  -3.1491  -3.0877  -3.0775  -3.0456
  -3.0207  -2.9804  -2.9480  -2.8961  -2.8451  -2.7992  -2.7661  -2.7493
  -2.7119  -2.7012  -2.6778  -2.6595  -2.6146  -2.5533  -2.5248  -2.5144
  -2.4185  -2.3989  -2.3730  -2.3612  -2.3184  -2.2891  -2.2713  -2.2323
  -2.2152  -2.1852  -2.1434  -2.1308  -2.1161  -2.0696  -2.0419  -2.0120
  -1.9607  -1.9470  -1.9010  -1.8797  -1.8462  -1.8153  -1.7649  -1.7438
  -1.7148  -1.7005  -1.6807  -1.6331  -1.6114  -1.5868  -1.5357  -1.5139
  -1.4469  -1.3979  -1.3656  -1.3289  -1.3012  -1.2473  -1.1766  -1.1548
  -1.1232  -1.0778  -1.0547  -0.9766  -0.9512  -0.9305  -0.9059  -0.8995
  -0.8474  -0.7921  -0.7257  -0.6867  -0.6658  -0.6377  -0.6029  -0.5733
  -0.5198  -0.4962  -0.4750  -0.4306  -0.3913  -0.3729  -0.3582  -0.3349
  -0.3027  -0.2918  -0.2675  -0.2548  -0.2441  -0.2237  -0.2061  -0.1849
  -0.1794  -0.1485  -0.1321  -0.1085  -0.0883  -0.0631  -0.0530  -0.0352
  -0.0281  -0.0126  -0.0041   0.0121   0.0322   0.0484   0.0620   0.0743
   0.0922   0.1094   0.1154   0.1348   0.1469   0.1594   0.1738   0.1932
   0.2078   0.2239   0.2444   0.2559   0.2732   0.2859   0.3065   0.3190
   0.3551   0.3642   0.3790   0.3975   0.4182   0.4339   0.4532   0.4688
   0.4823   0.5059   0.5318   0.5601   0.5803   0.5897   0.6225   0.6498
   0.6653   0.6804   0.7091   0.7523   0.7875   0.8013   0.8112   0.8279
   0.8453   0.8640   0.8743   0.8934   0.9217   0.9425   0.9547   0.9977
   1.0415   1.0883   1.1671   1.1711   1.2272   1.2428   1.3065   1.3540
   1.4378   1.4731   1.5937   1.6196   1.6967   1.7946   1.9202   1.9430
     cgsolve_all iterations  77    anorm=    0.71E-07
     cgsolve_all iterations  77    anorm=    0.72E-07
     cgsolve_all iterations  75    anorm=    0.71E-07
     compute_u_kq: q = (    0.0000,   -0.0400,    0.0000)
     Rotating WFCS
     ethr =  1.00E-14,  avg # of iterations = 23.0
     eigenvalues at k:
 -37.0389 -36.4303 -36.3855 -36.0478 -35.9588 -35.8893 -35.8821 -35.8772
 -35.8695 -35.8361 -35.8248 -35.8113 -35.6175 -18.5898 -18.5147 -18.4656
 -18.4036 -18.3787 -18.3301 -18.3043 -18.2713 -18.2581 -18.1883 -18.1747
 -18.1471 -18.0968 -18.0698 -18.0384 -18.0182 -18.0062 -17.9529 -17.9085
 -17.8846 -17.8071 -17.7975 -17.7565 -17.7325 -17.6944 -17.6822 -17.6402
 -17.6079 -17.5849 -17.5613 -17.5369 -17.5113 -17.4947 -17.4804 -17.4575
 -17.4449 -17.4274 -17.4137 -17.3965 -17.3550 -17.3499 -17.3305 -17.3241
 -17.3001 -17.2848 -17.2767 -17.2638 -17.2462 -17.2353 -17.2302 -17.2183
 -17.1996 -17.1826 -17.1720 -17.1601 -17.1487 -17.1336 -17.0995 -17.0532
 -17.0396 -17.0057 -16.9953 -16.9867 -16.9729 -16.9615 -16.9408 -16.9246
 -16.9121 -16.8949 -16.8872 -16.8750 -16.8520 -16.8439 -16.8295 -16.8217
 -16.8063 -16.7911 -16.7808 -16.7620 -16.7548 -16.7390 -16.7113 -16.6453
 -16.5984 -16.5859 -16.5837 -16.5137 -16.4257 -16.3510 -16.2649 -15.7048
 -15.5559 -15.4674 -15.4053 -15.2837 -15.2519 -15.2216 -15.1603 -15.0708
 -14.9719 -14.8949 -14.8621 -14.7236 -14.6808 -14.6288 -14.6039 -14.4776
 -14.4140 -14.3564 -14.2996 -14.2560 -14.2253 -14.1956 -14.0024 -13.9494
 -13.9295  -7.0557  -6.5270  -6.3854  -6.3357  -6.2204  -6.1493  -6.1348
  -6.0578  -6.0271  -5.9974  -5.9672  -5.9454  -5.9226  -5.8643  -5.8406
  -5.8236  -5.8004  -5.7638  -5.7360  -5.7068  -5.6849  -5.6745  -5.6358
  -5.6228  -5.6064  -5.5844  -5.5362  -5.4854  -5.4395  -5.4199  -5.3925
  -5.3661  -5.2747  -5.2439  -5.2315  -5.2290  -5.1893  -5.1420  -5.0904
  -5.0575  -5.0271  -4.9727  -4.9400  -4.8950  -4.8617  -4.7637  -4.6976
  -4.6847  -4.5548  -3.9916  -3.7892  -3.5462  -3.4885  -3.4121  -3.3378
  -3.3278  -3.2735  -3.2068  -3.1774  -3.1462  -3.0812  -3.0717  -3.0364
  -3.0144  -2.9787  -2.9492  -2.8962  -2.8484  -2.8048  -2.7696  -2.7535
  -2.7118  -2.7066  -2.6812  -2.6617  -2.6121  -2.5603  -2.5230  -2.5106
  -2.4156  -2.4007  -2.3761  -2.3628  -2.3243  -2.2890  -2.2710  -2.2337
  -2.2171  -2.1858  -2.1464  -2.1297  -2.1153  -2.0683  -2.0408  -2.0095
  -1.9615  -1.9415  -1.8989  -1.8775  -1.8437  -1.8138  -1.7667  -1.7456
  -1.7119  -1.6977  -1.6800  -1.6327  -1.6112  -1.5860  -1.5349  -1.5130
  -1.4522  -1.3991  -1.3666  -1.3268  -1.2991  -1.2434  -1.1787  -1.1568
  -1.1284  -1.0757  -1.0554  -0.9847  -0.9584  -0.9307  -0.9094  -0.9032
  -0.8514  -0.7940  -0.7225  -0.6859  -0.6625  -0.6324  -0.5962  -0.5638
  -0.5190  -0.4936  -0.4754  -0.4360  -0.3914  -0.3789  -0.3590  -0.3377
  -0.3041  -0.2940  -0.2665  -0.2558  -0.2444  -0.2233  -0.2072  -0.1867
  -0.1790  -0.1491  -0.1341  -0.1073  -0.0891  -0.0644  -0.0531  -0.0386
  -0.0281  -0.0141  -0.0029   0.0125   0.0318   0.0470   0.0646   0.0763
   0.0923   0.1101   0.1158   0.1360   0.1496   0.1594   0.1767   0.1952
   0.2077   0.2280   0.2438   0.2601   0.2712   0.2886   0.3067   0.3177
   0.3565   0.3637   0.3803   0.3976   0.4178   0.4333   0.4515   0.4669
   0.4830   0.5060   0.5317   0.5598   0.5780   0.5918   0.6223   0.6514
   0.6649   0.6772   0.7094   0.7517   0.7841   0.7980   0.8088   0.8266
   0.8453   0.8619   0.8747   0.8928   0.9155   0.9448   0.9538   0.9976
   1.0427   1.0835   1.1546   1.1705   1.2160   1.2305   1.3077   1.3552
   1.4379   1.4783   1.5926   1.6181   1.7034   1.8034   1.9211   1.9557
     eigenvalues at k+q:
 -37.0389 -36.4303 -36.3855 -36.0478 -35.9588 -35.8893 -35.8821 -35.8772
 -35.8696 -35.8359 -35.8250 -35.8114 -35.6175 -18.5897 -18.5141 -18.4637
 -18.4035 -18.3782 -18.3306 -18.3037 -18.2707 -18.2577 -18.1885 -18.1755
 -18.1450 -18.0974 -18.0683 -18.0417 -18.0206 -18.0065 -17.9538 -17.9098
 -17.8858 -17.8088 -17.7953 -17.7561 -17.7292 -17.6919 -17.6810 -17.6383
 -17.6091 -17.5855 -17.5623 -17.5372 -17.5101 -17.4933 -17.4774 -17.4600
 -17.4420 -17.4275 -17.4129 -17.3941 -17.3548 -17.3486 -17.3301 -17.3230
 -17.3015 -17.2844 -17.2748 -17.2612 -17.2434 -17.2344 -17.2267 -17.2176
 -17.1964 -17.1828 -17.1733 -17.1601 -17.1476 -17.1362 -17.1005 -17.0585
 -17.0415 -17.0118 -16.9999 -16.9894 -16.9761 -16.9619 -16.9452 -16.9277
 -16.9146 -16.8975 -16.8881 -16.8773 -16.8562 -16.8460 -16.8334 -16.8233
 -16.8083 -16.7927 -16.7826 -16.7628 -16.7558 -16.7396 -16.7096 -16.6436
 -16.5946 -16.5860 -16.5789 -16.5150 -16.4095 -16.3487 -16.2668 -15.7047
 -15.5573 -15.4665 -15.4075 -15.2823 -15.2501 -15.2156 -15.1536 -15.0751
 -14.9774 -14.8981 -14.8633 -14.7183 -14.6734 -14.6278 -14.5958 -14.4770
 -14.4191 -14.3638 -14.2977 -14.2519 -14.2251 -14.1907 -14.0036 -13.9549
 -13.9355  -7.0762  -6.5523  -6.3853  -6.3353  -6.2193  -6.1414  -6.1318
  -6.0573  -6.0253  -5.9984  -5.9709  -5.9464  -5.9229  -5.8648  -5.8407
  -5.8186  -5.7989  -5.7619  -5.7331  -5.7062  -5.6835  -5.6740  -5.6345
  -5.6200  -5.6052  -5.5808  -5.5282  -5.4852  -5.4416  -5.4187  -5.3946
  -5.3647  -5.2725  -5.2387  -5.2323  -5.2292  -5.1796  -5.1414  -5.0676
  -5.0609  -5.0252  -4.9727  -4.9391  -4.8932  -4.8597  -4.7634  -4.6984
  -4.6849  -4.5541  -4.0184  -3.8115  -3.5456  -3.4863  -3.4085  -3.3323
  -3.3192  -3.2739  -3.2054  -3.1762  -3.1427  -3.0753  -3.0654  -3.0273
  -3.0081  -2.9769  -2.9516  -2.8962  -2.8527  -2.8104  -2.7736  -2.7576
  -2.7138  -2.7095  -2.6849  -2.6621  -2.6099  -2.5659  -2.5214  -2.5058
  -2.4157  -2.4050  -2.3779  -2.3626  -2.3313  -2.2912  -2.2691  -2.2365
  -2.2184  -2.1892  -2.1477  -2.1279  -2.1143  -2.0665  -2.0378  -2.0090
  -1.9607  -1.9356  -1.8979  -1.8749  -1.8408  -1.8124  -1.7696  -1.7483
  -1.7124  -1.6920  -1.6772  -1.6316  -1.6103  -1.5854  -1.5357  -1.5115
  -1.4582  -1.4006  -1.3680  -1.3247  -1.2968  -1.2398  -1.1808  -1.1608
  -1.1324  -1.0741  -1.0544  -0.9929  -0.9652  -0.9316  -0.9129  -0.9049
  -0.8548  -0.7956  -0.7201  -0.6853  -0.6593  -0.6271  -0.5895  -0.5544
  -0.5182  -0.4908  -0.4760  -0.4413  -0.3940  -0.3829  -0.3617  -0.3389
  -0.3062  -0.2962  -0.2655  -0.2562  -0.2449  -0.2225  -0.2080  -0.1887
  -0.1779  -0.1494  -0.1360  -0.1058  -0.0913  -0.0654  -0.0534  -0.0420
  -0.0282  -0.0158  -0.0017   0.0129   0.0305   0.0463   0.0665   0.0785
   0.0926   0.1097   0.1170   0.1373   0.1527   0.1598   0.1799   0.1970
   0.2077   0.2313   0.2440   0.2647   0.2696   0.2913   0.3066   0.3166
   0.3575   0.3639   0.3816   0.3976   0.4171   0.4329   0.4486   0.4669
   0.4841   0.5061   0.5316   0.5591   0.5756   0.5941   0.6224   0.6524
   0.6650   0.6742   0.7095   0.7510   0.7780   0.7949   0.8079   0.8255
   0.8453   0.8598   0.8754   0.8922   0.9094   0.9465   0.9533   0.9978
   1.0434   1.0786   1.1416   1.1706   1.2049   1.2191   1.3093   1.3560
   1.4375   1.4838   1.5915   1.6165   1.7095   1.8114   1.9217   1.9678
     cgsolve_all iterations  77    anorm=    0.70E-07
     cgsolve_all iterations  75    anorm=    0.72E-07
     cgsolve_all iterations  75    anorm=    0.71E-07
     compute_u_kq: q = (    0.0000,    0.0000,    0.0400)
     Rotating WFCS
     ethr =  1.00E-14,  avg # of iterations = 23.0
     eigenvalues at k:
 -37.0389 -36.4303 -36.3855 -36.0478 -35.9588 -35.8893 -35.8821 -35.8772
 -35.8695 -35.8361 -35.8248 -35.8113 -35.6175 -18.5898 -18.5147 -18.4656
 -18.4036 -18.3787 -18.3301 -18.3043 -18.2713 -18.2581 -18.1883 -18.1747
 -18.1471 -18.0968 -18.0698 -18.0384 -18.0182 -18.0062 -17.9529 -17.9085
 -17.8846 -17.8071 -17.7975 -17.7565 -17.7325 -17.6944 -17.6822 -17.6402
 -17.6079 -17.5849 -17.5613 -17.5369 -17.5113 -17.4947 -17.4804 -17.4575
 -17.4449 -17.4274 -17.4137 -17.3965 -17.3550 -17.3499 -17.3305 -17.3241
 -17.3001 -17.2848 -17.2767 -17.2638 -17.2462 -17.2353 -17.2302 -17.2183
 -17.1996 -17.1826 -17.1720 -17.1601 -17.1487 -17.1336 -17.0995 -17.0532
 -17.0396 -17.0057 -16.9953 -16.9867 -16.9729 -16.9615 -16.9408 -16.9246
 -16.9121 -16.8949 -16.8872 -16.8750 -16.8520 -16.8439 -16.8295 -16.8217
 -16.8063 -16.7911 -16.7808 -16.7620 -16.7548 -16.7390 -16.7113 -16.6453
 -16.5984 -16.5859 -16.5837 -16.5137 -16.4257 -16.3510 -16.2649 -15.7048
 -15.5559 -15.4674 -15.4053 -15.2837 -15.2519 -15.2216 -15.1603 -15.0708
 -14.9719 -14.8949 -14.8621 -14.7236 -14.6808 -14.6288 -14.6039 -14.4776
 -14.4140 -14.3564 -14.2996 -14.2560 -14.2253 -14.1956 -14.0024 -13.9494
 -13.9295  -7.0557  -6.5270  -6.3854  -6.3357  -6.2204  -6.1493  -6.1348
  -6.0578  -6.0271  -5.9974  -5.9672  -5.9454  -5.9226  -5.8643  -5.8406
  -5.8236  -5.8004  -5.7638  -5.7360  -5.7068  -5.6849  -5.6745  -5.6358
  -5.6228  -5.6064  -5.5844  -5.5362  -5.4854  -5.4395  -5.4199  -5.3925
  -5.3661  -5.2747  -5.2439  -5.2315  -5.2290  -5.1893  -5.1420  -5.0904
  -5.0575  -5.0271  -4.9727  -4.9400  -4.8950  -4.8617  -4.7637  -4.6976
  -4.6847  -4.5548  -3.9916  -3.7892  -3.5462  -3.4885  -3.4121  -3.3378
  -3.3278  -3.2735  -3.2068  -3.1774  -3.1462  -3.0812  -3.0717  -3.0364
  -3.0144  -2.9787  -2.9492  -2.8962  -2.8484  -2.8048  -2.7696  -2.7535
  -2.7118  -2.7066  -2.6812  -2.6617  -2.6121  -2.5603  -2.5230  -2.5106
  -2.4156  -2.4007  -2.3761  -2.3628  -2.3243  -2.2890  -2.2710  -2.2337
  -2.2171  -2.1858  -2.1464  -2.1297  -2.1153  -2.0683  -2.0408  -2.0095
  -1.9615  -1.9415  -1.8989  -1.8775  -1.8437  -1.8138  -1.7667  -1.7456
  -1.7119  -1.6977  -1.6800  -1.6327  -1.6112  -1.5860  -1.5349  -1.5130
  -1.4522  -1.3991  -1.3666  -1.3268  -1.2991  -1.2434  -1.1787  -1.1568
  -1.1284  -1.0757  -1.0554  -0.9847  -0.9584  -0.9307  -0.9094  -0.9032
  -0.8514  -0.7940  -0.7225  -0.6859  -0.6625  -0.6324  -0.5962  -0.5638
  -0.5190  -0.4936  -0.4754  -0.4360  -0.3914  -0.3789  -0.3590  -0.3377
  -0.3041  -0.2940  -0.2665  -0.2558  -0.2444  -0.2233  -0.2072  -0.1867
  -0.1790  -0.1491  -0.1341  -0.1073  -0.0891  -0.0644  -0.0531  -0.0386
  -0.0281  -0.0141  -0.0029   0.0125   0.0318   0.0470   0.0646   0.0763
   0.0923   0.1101   0.1158   0.1360   0.1496   0.1594   0.1767   0.1952
   0.2077   0.2280   0.2438   0.2601   0.2712   0.2886   0.3067   0.3177
   0.3565   0.3637   0.3803   0.3976   0.4178   0.4333   0.4515   0.4669
   0.4830   0.5060   0.5317   0.5598   0.5780   0.5918   0.6223   0.6514
   0.6649   0.6772   0.7094   0.7517   0.7841   0.7980   0.8088   0.8266
   0.8453   0.8619   0.8747   0.8928   0.9155   0.9448   0.9538   0.9976
   1.0427   1.0835   1.1546   1.1705   1.2160   1.2305   1.3077   1.3552
   1.4379   1.4783   1.5926   1.6181   1.7034   1.8034   1.9211   1.9557
     eigenvalues at k+q:
 -37.0389 -36.4303 -36.3855 -36.0478 -35.9588 -35.8893 -35.8821 -35.8772
 -35.8695 -35.8361 -35.8248 -35.8113 -35.6175 -18.5898 -18.5147 -18.4655
 -18.4036 -18.3787 -18.3301 -18.3043 -18.2713 -18.2581 -18.1882 -18.1747
 -18.1474 -18.0967 -18.0698 -18.0384 -18.0181 -18.0063 -17.9529 -17.9086
 -17.8845 -17.8070 -17.7976 -17.7575 -17.7318 -17.6944 -17.6812 -17.6405
 -17.6086 -17.5842 -17.5623 -17.5364 -17.5112 -17.4950 -17.4806 -17.4582
 -17.4418 -17.4287 -17.4139 -17.3968 -17.3553 -17.3491 -17.3306 -17.3240
 -17.3000 -17.2853 -17.2769 -17.2638 -17.2462 -17.2359 -17.2296 -17.2180
 -17.2003 -17.1808 -17.1744 -17.1588 -17.1492 -17.1330 -17.0993 -17.0532
 -17.0399 -17.0061 -16.9958 -16.9851 -16.9736 -16.9616 -16.9407 -16.9247
 -16.9120 -16.8949 -16.8872 -16.8749 -16.8519 -16.8439 -16.8293 -16.8220
 -16.8063 -16.7910 -16.7809 -16.7621 -16.7547 -16.7389 -16.7113 -16.6453
 -16.5986 -16.5853 -16.5842 -16.5137 -16.4257 -16.3510 -16.2649 -15.7048
 -15.5559 -15.4674 -15.4053 -15.2837 -15.2519 -15.2216 -15.1603 -15.0708
 -14.9719 -14.8950 -14.8622 -14.7236 -14.6808 -14.6288 -14.6038 -14.4775
 -14.4140 -14.3564 -14.2996 -14.2561 -14.2253 -14.1956 -14.0024 -13.9494
 -13.9295  -7.0556  -6.5270  -6.3854  -6.3357  -6.2204  -6.1493  -6.1348
  -6.0578  -6.0271  -5.9974  -5.9673  -5.9453  -5.9225  -5.8643  -5.8406
  -5.8235  -5.8004  -5.7638  -5.7360  -5.7068  -5.6848  -5.6746  -5.6358
  -5.6228  -5.6064  -5.5844  -5.5362  -5.4854  -5.4395  -5.4198  -5.3925
  -5.3661  -5.2746  -5.2440  -5.2316  -5.2288  -5.1893  -5.1418  -5.0905
  -5.0575  -5.0271  -4.9729  -4.9401  -4.8948  -4.8618  -4.7637  -4.6977
  -4.6846  -4.5548  -3.9916  -3.7892  -3.5463  -3.4885  -3.4121  -3.3371
  -3.3284  -3.2735  -3.2065  -3.1774  -3.1466  -3.0811  -3.0720  -3.0360
  -3.0148  -2.9783  -2.9489  -2.8964  -2.8481  -2.8063  -2.7685  -2.7530
  -2.7120  -2.7082  -2.6804  -2.6608  -2.6127  -2.5614  -2.5220  -2.5103
  -2.4160  -2.3997  -2.3761  -2.3639  -2.3246  -2.2882  -2.2713  -2.2330
  -2.2174  -2.1867  -2.1472  -2.1307  -2.1141  -2.0676  -2.0405  -2.0091
  -1.9642  -1.9373  -1.9003  -1.8789  -1.8433  -1.8139  -1.7636  -1.7477
  -1.7127  -1.6980  -1.6788  -1.6328  -1.6090  -1.5873  -1.5387  -1.5102
  -1.4535  -1.3979  -1.3673  -1.3279  -1.2985  -1.2406  -1.1795  -1.1593
  -1.1273  -1.0754  -1.0553  -0.9847  -0.9597  -0.9316  -0.9084  -0.9019
  -0.8511  -0.7943  -0.7218  -0.6861  -0.6640  -0.6315  -0.5964  -0.5639
  -0.5189  -0.4934  -0.4756  -0.4363  -0.3906  -0.3788  -0.3593  -0.3374
  -0.3047  -0.2937  -0.2668  -0.2554  -0.2442  -0.2229  -0.2078  -0.1858
  -0.1795  -0.1496  -0.1333  -0.1075  -0.0895  -0.0654  -0.0533  -0.0381
  -0.0283  -0.0143  -0.0014   0.0116   0.0323   0.0464   0.0665   0.0759
   0.0907   0.1103   0.1164   0.1347   0.1493   0.1595   0.1773   0.1969
   0.2065   0.2282   0.2439   0.2600   0.2704   0.2881   0.3066   0.3189
   0.3557   0.3645   0.3804   0.3968   0.4172   0.4345   0.4520   0.4667
   0.4829   0.5066   0.5310   0.5608   0.5774   0.5913   0.6224   0.6510
   0.6648   0.6776   0.7095   0.7518   0.7838   0.7982   0.8086   0.8259
   0.8456   0.8627   0.8750   0.8924   0.9152   0.9449   0.9535   0.9977
   1.0426   1.0835   1.1546   1.1705   1.2161   1.2305   1.3077   1.3553
   1.4380   1.4783   1.5925   1.6181   1.7035   1.8033   1.9211   1.9557
     cgsolve_all iterations  77    anorm=    0.71E-07
     cgsolve_all iterations  75    anorm=    0.71E-07
     cgsolve_all iterations  75    anorm=    0.71E-07
     compute_u_kq: q = (    0.0000,    0.0000,   -0.0400)
     Rotating WFCS
     ethr =  1.00E-14,  avg # of iterations = 23.0
     eigenvalues at k:
 -37.0389 -36.4303 -36.3855 -36.0478 -35.9588 -35.8893 -35.8821 -35.8772
 -35.8695 -35.8361 -35.8248 -35.8113 -35.6175 -18.5898 -18.5147 -18.4656
 -18.4036 -18.3787 -18.3301 -18.3043 -18.2713 -18.2581 -18.1883 -18.1747
 -18.1471 -18.0968 -18.0698 -18.0384 -18.0182 -18.0062 -17.9529 -17.9085
 -17.8846 -17.8071 -17.7975 -17.7565 -17.7325 -17.6944 -17.6822 -17.6402
 -17.6079 -17.5849 -17.5613 -17.5369 -17.5113 -17.4947 -17.4804 -17.4575
 -17.4449 -17.4274 -17.4137 -17.3965 -17.3550 -17.3499 -17.3305 -17.3241
 -17.3001 -17.2848 -17.2767 -17.2638 -17.2462 -17.2353 -17.2302 -17.2183
 -17.1996 -17.1826 -17.1720 -17.1601 -17.1487 -17.1336 -17.0995 -17.0532
 -17.0396 -17.0057 -16.9953 -16.9867 -16.9729 -16.9615 -16.9408 -16.9246
 -16.9121 -16.8949 -16.8872 -16.8750 -16.8520 -16.8439 -16.8295 -16.8217
 -16.8063 -16.7911 -16.7808 -16.7620 -16.7548 -16.7390 -16.7113 -16.6453
 -16.5984 -16.5859 -16.5837 -16.5137 -16.4257 -16.3510 -16.2649 -15.7048
 -15.5559 -15.4674 -15.4053 -15.2837 -15.2519 -15.2216 -15.1603 -15.0708
 -14.9719 -14.8949 -14.8621 -14.7236 -14.6808 -14.6288 -14.6039 -14.4776
 -14.4140 -14.3564 -14.2996 -14.2560 -14.2253 -14.1956 -14.0024 -13.9494
 -13.9295  -7.0557  -6.5270  -6.3854  -6.3357  -6.2204  -6.1493  -6.1348
  -6.0578  -6.0271  -5.9974  -5.9672  -5.9454  -5.9226  -5.8643  -5.8406
  -5.8236  -5.8004  -5.7638  -5.7360  -5.7068  -5.6849  -5.6745  -5.6358
  -5.6228  -5.6064  -5.5844  -5.5362  -5.4854  -5.4395  -5.4199  -5.3925
  -5.3661  -5.2747  -5.2439  -5.2315  -5.2290  -5.1893  -5.1420  -5.0904
  -5.0575  -5.0271  -4.9727  -4.9400  -4.8950  -4.8617  -4.7637  -4.6976
  -4.6847  -4.5548  -3.9916  -3.7892  -3.5462  -3.4885  -3.4121  -3.3378
  -3.3278  -3.2735  -3.2068  -3.1774  -3.1462  -3.0812  -3.0717  -3.0364
  -3.0144  -2.9787  -2.9492  -2.8962  -2.8484  -2.8048  -2.7696  -2.7535
  -2.7118  -2.7066  -2.6812  -2.6617  -2.6121  -2.5603  -2.5230  -2.5106
  -2.4156  -2.4007  -2.3761  -2.3628  -2.3243  -2.2890  -2.2710  -2.2337
  -2.2171  -2.1858  -2.1464  -2.1297  -2.1153  -2.0683  -2.0408  -2.0095
  -1.9615  -1.9415  -1.8989  -1.8775  -1.8437  -1.8138  -1.7667  -1.7456
  -1.7119  -1.6977  -1.6800  -1.6327  -1.6112  -1.5860  -1.5349  -1.5130
  -1.4522  -1.3991  -1.3666  -1.3268  -1.2991  -1.2434  -1.1787  -1.1568
  -1.1284  -1.0757  -1.0554  -0.9847  -0.9584  -0.9307  -0.9094  -0.9032
  -0.8514  -0.7940  -0.7225  -0.6859  -0.6625  -0.6324  -0.5962  -0.5638
  -0.5190  -0.4936  -0.4754  -0.4360  -0.3914  -0.3789  -0.3590  -0.3377
  -0.3041  -0.2940  -0.2665  -0.2558  -0.2444  -0.2233  -0.2072  -0.1867
  -0.1790  -0.1491  -0.1341  -0.1073  -0.0891  -0.0644  -0.0531  -0.0386
  -0.0281  -0.0141  -0.0029   0.0125   0.0318   0.0470   0.0646   0.0763
   0.0923   0.1101   0.1158   0.1360   0.1496   0.1594   0.1767   0.1952
   0.2077   0.2280   0.2438   0.2601   0.2712   0.2886   0.3067   0.3177
   0.3565   0.3637   0.3803   0.3976   0.4178   0.4333   0.4515   0.4669
   0.4830   0.5060   0.5317   0.5598   0.5780   0.5918   0.6223   0.6514
   0.6649   0.6772   0.7094   0.7517   0.7841   0.7980   0.8088   0.8266
   0.8453   0.8619   0.8747   0.8928   0.9155   0.9448   0.9538   0.9976
   1.0427   1.0835   1.1546   1.1705   1.2160   1.2305   1.3077   1.3552
   1.4379   1.4783   1.5926   1.6181   1.7034   1.8034   1.9211   1.9557
     eigenvalues at k+q:
 -37.0389 -36.4303 -36.3855 -36.0478 -35.9588 -35.8893 -35.8821 -35.8772
 -35.8695 -35.8361 -35.8248 -35.8113 -35.6175 -18.5898 -18.5147 -18.4656
 -18.4036 -18.3787 -18.3300 -18.3042 -18.2714 -18.2581 -18.1885 -18.1747
 -18.1469 -18.0969 -18.0699 -18.0385 -18.0183 -18.0060 -17.9529 -17.9084
 -17.8847 -17.8072 -17.7975 -17.7555 -17.7334 -17.6943 -17.6830 -17.6397
 -17.6076 -17.5854 -17.5602 -17.5375 -17.5111 -17.4946 -17.4804 -17.4569
 -17.4475 -17.4261 -17.4132 -17.3965 -17.3549 -17.3504 -17.3309 -17.3237
 -17.3006 -17.2845 -17.2758 -17.2634 -17.2465 -17.2355 -17.2307 -17.2178
 -17.1988 -17.1848 -17.1698 -17.1617 -17.1477 -17.1339 -17.0998 -17.0534
 -17.0391 -17.0057 -16.9949 -16.9880 -16.9723 -16.9614 -16.9409 -16.9245
 -16.9121 -16.8949 -16.8872 -16.8750 -16.8521 -16.8439 -16.8297 -16.8215
 -16.8064 -16.7912 -16.7807 -16.7620 -16.7548 -16.7390 -16.7113 -16.6454
 -16.5981 -16.5867 -16.5832 -16.5137 -16.4257 -16.3510 -16.2649 -15.7048
 -15.5559 -15.4674 -15.4054 -15.2837 -15.2519 -15.2216 -15.1603 -15.0708
 -14.9719 -14.8949 -14.8622 -14.7236 -14.6807 -14.6288 -14.6039 -14.4776
 -14.4141 -14.3564 -14.2996 -14.2560 -14.2253 -14.1955 -14.0024 -13.9494
 -13.9296  -7.0557  -6.5270  -6.3854  -6.3357  -6.2204  -6.1493  -6.1348
  -6.0578  -6.0270  -5.9974  -5.9671  -5.9454  -5.9226  -5.8643  -5.8406
  -5.8236  -5.8003  -5.7638  -5.7360  -5.7068  -5.6849  -5.6745  -5.6358
  -5.6227  -5.6064  -5.5844  -5.5362  -5.4854  -5.4395  -5.4199  -5.3924
  -5.3661  -5.2748  -5.2437  -5.2313  -5.2292  -5.1891  -5.1423  -5.0903
  -5.0573  -5.0274  -4.9724  -4.9400  -4.8952  -4.8617  -4.7636  -4.6976
  -4.6847  -4.5548  -3.9916  -3.7893  -3.5462  -3.4885  -3.4120  -3.3383
  -3.3273  -3.2733  -3.2070  -3.1776  -3.1459  -3.0811  -3.0715  -3.0367
  -3.0140  -2.9795  -2.9493  -2.8960  -2.8485  -2.8029  -2.7719  -2.7533
  -2.7120  -2.7042  -2.6822  -2.6628  -2.6115  -2.5597  -2.5237  -2.5108
  -2.4156  -2.4010  -2.3765  -2.3617  -2.3241  -2.2897  -2.2708  -2.2346
  -2.2170  -2.1847  -2.1461  -2.1282  -2.1161  -2.0690  -2.0421  -2.0088
  -1.9603  -1.9447  -1.8970  -1.8767  -1.8442  -1.8133  -1.7699  -1.7430
  -1.7112  -1.6979  -1.6814  -1.6329  -1.6134  -1.5846  -1.5319  -1.5147
  -1.4515  -1.3997  -1.3664  -1.3258  -1.2993  -1.2461  -1.1786  -1.1539
  -1.1290  -1.0760  -1.0556  -0.9846  -0.9574  -0.9303  -0.9108  -0.9030
  -0.8520  -0.7940  -0.7233  -0.6858  -0.6610  -0.6332  -0.5961  -0.5637
  -0.5192  -0.4938  -0.4749  -0.4358  -0.3919  -0.3789  -0.3590  -0.3378
  -0.3039  -0.2942  -0.2666  -0.2555  -0.2443  -0.2236  -0.2070  -0.1879
  -0.1785  -0.1490  -0.1345  -0.1067  -0.0889  -0.0632  -0.0531  -0.0394
  -0.0277  -0.0140  -0.0040   0.0136   0.0311   0.0462   0.0640   0.0770
   0.0941   0.1085   0.1160   0.1370   0.1498   0.1593   0.1765   0.1935
   0.2089   0.2280   0.2433   0.2605   0.2721   0.2894   0.3067   0.3162
   0.3571   0.3628   0.3806   0.3986   0.4175   0.4327   0.4515   0.4671
   0.4832   0.5052   0.5325   0.5583   0.5785   0.5926   0.6222   0.6512
   0.6656   0.6768   0.7093   0.7516   0.7842   0.7977   0.8089   0.8271
   0.8451   0.8613   0.8746   0.8930   0.9159   0.9445   0.9540   0.9974
   1.0427   1.0835   1.1546   1.1705   1.2160   1.2306   1.3077   1.3552
   1.4379   1.4782   1.5927   1.6182   1.7034   1.8034   1.9211   1.9557
     cgsolve_all iterations  77    anorm=    0.70E-07
     cgsolve_all iterations  77    anorm=    0.71E-07
     cgsolve_all iterations  75    anorm=    0.71E-07

     End of magnetic susceptibility calculation

     f-sum rule (1st term):
          -688.0215          0.0014         -0.0318
             0.0024       -687.9952         -0.0258
            -0.0327         -0.0270       -688.1568

     f-sum rule (2nd term):
           -16.4740         -0.0465          0.0318
            -0.0476        -16.4670          0.0261
             0.0328          0.0272        -16.3641

     f-sum rule (should be  -704.5199):
          -704.4956         -0.0451         -0.0000
            -0.0451       -704.4622          0.0003
             0.0000          0.0001       -704.5209

     chi_bare pGv (HH) in paratec units:
      -197.331239      0.410463      0.033937
         0.514543   -197.862568      0.781576
         0.021800      0.667982   -193.451300

      -197.331239      0.410463      0.033937
         0.514543   -197.862568      0.781576
         0.021800      0.667982   -193.451300

     chi_bare vGv (VV) in paratec units:
      -199.005862      0.469917     -0.161545
         0.470046   -199.092141      0.748395
        -0.161887      0.748489   -195.510241

      -199.005862      0.469917     -0.161545
         0.470046   -199.092141      0.748395
        -0.161887      0.748489   -195.510241

     chi_bare pGv (HH) in 10^{-6} cm^3/mol:
          -937.7367          1.9506          0.1613
             2.4452       -940.2616          3.7141
             0.1036          3.1743       -919.2988

     chi_bare vGv (VV) in 10^{-6} cm^3/mol:
          -945.6946          2.2331         -0.7677
             2.2337       -946.1046          3.5564
            -0.7693          3.5569       -929.0831

     Contributions to the NMR chemical shifts: -------------------------------

     Macroscopic shape contribution in ppm:                    7.05
             7.0947         -0.0000         -0.0000
            -0.0000          7.1138         -0.0000
            -0.0000         -0.0000          6.9552


     Core contribution in ppm:

     Atom  1  Ca  pos: ( -0.210650  0.414613  0.492687)  core sigma:        1265.05
     Atom  2  Ca  pos: (  0.544735  0.438851  0.333629)  core sigma:        1265.05
     Atom  3  Ca  pos: (  0.696922  0.200261  0.329006)  core sigma:        1265.05
     Atom  4  Ca  pos: ( -0.046718  0.188802  0.477554)  core sigma:        1265.05
     Atom  5  Ca  pos: (  0.630693  0.183264  1.102772)  core sigma:        1265.05
     Atom  6  Ca  pos: (  0.380226  0.486968  0.767899)  core sigma:        1265.05
     Atom  7  Ca  pos: (  0.269709  0.284018  0.018591)  core sigma:        1265.05
     Atom  8  Ca  pos: (  0.288164  0.433558  0.466131)  core sigma:        1265.05
     Atom  9  Ca  pos: (  0.042041  0.427846  0.342113)  core sigma:        1265.05
     Atom 10  Ca  pos: (  0.197455  0.190046  0.313859)  core sigma:        1265.05
     Atom 11  Ca  pos: (  0.444839  0.196707  0.467112)  core sigma:        1265.05
     Atom 12  Ca  pos: (  0.226267  0.061132  0.771945)  core sigma:        1265.05
     Atom 13  Ca  pos: (  0.734572  0.263633  1.531690)  core sigma:        1265.05
     Atom 14  Si  pos: (  0.593836  0.120501  0.088311)  core sigma:         837.79
     Atom 15  Si  pos: (  0.195081  0.206829  0.544047)  core sigma:         837.79
     Atom 16  Si  pos: (  0.440410  0.215642  0.238987)  core sigma:         837.79
     Atom 17  Si  pos: (  0.069273  0.111910  0.098044)  core sigma:         837.79
     Atom 18  Si  pos: (  0.685128  0.213563  0.553463)  core sigma:         837.79
     Atom 19  Si  pos: ( -0.072593  0.215866  0.240977)  core sigma:         837.79
     Atom 20  Si  pos: (  0.553574  0.417375  0.567435)  core sigma:         837.79
     Atom 21  Si  pos: ( -0.204090  0.403587  0.256043)  core sigma:         837.79
     Atom 22  Si  pos: (  0.055049  0.400726  0.573653)  core sigma:         837.79
     Atom 23  Si  pos: (  0.304431  0.406507  0.235330)  core sigma:         837.79
     Atom 24  O   pos: ( -0.149915  0.306098  0.197921)  core sigma:         271.07
     Atom 25  O   pos: (  0.609181  0.495719  0.490584)  core sigma:         271.07
     Atom 26  O   pos: (  0.197464  0.014097  0.309189)  core sigma:         271.07
     Atom 27  O   pos: (  0.453320  0.374241  0.510484)  core sigma:         271.07
     Atom 28  O   pos: (  0.713186  0.380030  0.318457)  core sigma:         271.07
     Atom 29  O   pos: (  0.094210  0.142975  1.657439)  core sigma:         271.07
     Atom 30  O   pos: (  0.691791  0.177809  0.142080)  core sigma:         271.07
     Atom 31  H   pos: (  0.710173  0.241694  0.111185)  core sigma:           0.00
     Atom 32  O   pos: (  0.701309  0.152955  0.655827)  core sigma:         271.07
     Atom 33  O   pos: ( -0.038096  0.171604  0.127684)  core sigma:         271.07
     Atom 34  O   pos: (  0.042842  0.442046  0.688190)  core sigma:         271.07
     Atom 35  O   pos: (  0.285927  0.460385  0.122509)  core sigma:         271.07
     Atom 36  O   pos: (  0.116072  0.292114  0.589675)  core sigma:         271.07
     Atom 37  O   pos: (  0.357189  0.299471  0.195239)  core sigma:         271.07
     Atom 38  O   pos: (  0.121411  0.473589  0.498561)  core sigma:         271.07
     Atom 39  O   pos: (  0.373724  0.474639  0.307770)  core sigma:         271.07
     Atom 40  O   pos: ( -0.046183  0.369865  0.511057)  core sigma:         271.07
     Atom 41  O   pos: (  0.201799  0.377431  0.291690)  core sigma:         271.07
     Atom 42  O   pos: (  0.618617  0.197529  1.645296)  core sigma:         271.07
     Atom 43  O   pos: (  0.163614  0.180108  0.135640)  core sigma:         271.07
     Atom 44  O   pos: (  0.256952  0.166751  0.641535)  core sigma:         271.07
     Atom 45  O   pos: (  0.490576  0.166310  0.136311)  core sigma:         271.07
     Atom 46  O   pos: (  0.122939  0.128417  0.483605)  core sigma:         271.07
     Atom 47  O   pos: (  0.376352  0.135851  0.303913)  core sigma:         271.07
     Atom 48  O   pos: (  0.273621  0.256910  0.463559)  core sigma:         271.07
     Atom 49  O   pos: (  0.525917  0.266421  0.307971)  core sigma:         271.07
     Atom 50  O   pos: (  0.613664  0.150744  0.474688)  core sigma:         271.07
     Atom 51  O   pos: (  0.866299  0.155222  0.293307)  core sigma:         271.07
     Atom 52  O   pos: (  0.787866  0.245672  0.492817)  core sigma:         271.07
     Atom 53  O   pos: (  0.020966  0.257022  0.306854)  core sigma:         271.07
     Atom 54  O   pos: (  0.534416  0.458832  0.681999)  core sigma:         271.07
     Atom 55  O   pos: ( -0.263798  0.463836  0.164224)  core sigma:         271.07
     Atom 56  O   pos: (  0.635227  0.324382  0.582738)  core sigma:         271.07
     Atom 57  O   pos: (  0.916692  0.184251  0.666279)  core sigma:         271.07
     Atom 58  H   pos: (  0.886164  0.114074  0.677766)  core sigma:           0.00
     Atom 59  H   pos: (  0.862058  0.216166  0.628054)  core sigma:           0.00
     Atom 60  O   pos: (  0.443317  0.186725  0.653495)  core sigma:         271.07
     Atom 61  H   pos: (  0.364678  0.173285  0.648706)  core sigma:           0.00
     Atom 62  H   pos: (  0.471245  0.119690  0.664116)  core sigma:           0.00
     Atom 63  O   pos: (  0.322583  0.369108  0.655244)  core sigma:         271.07
     Atom 64  H   pos: (  0.380420  0.354015  0.608268)  core sigma:           0.00
     Atom 65  H   pos: (  0.288651  0.304236  0.667680)  core sigma:           0.00
     Atom 66  O   pos: (  0.307341  0.095761  0.040490)  core sigma:         271.07
     Atom 67  H   pos: (  0.255669  0.110503  0.093626)  core sigma:           0.00
     Atom 68  H   pos: (  0.359456  0.055128  0.073045)  core sigma:           0.00
     Atom 69  O   pos: (  0.024085  0.228167  1.318835)  core sigma:         271.07
     Atom 70  H   pos: (  0.031643  0.294152  1.354374)  core sigma:           0.00
     Atom 71  H   pos: (  0.029824  0.177122  1.373963)  core sigma:           0.00
     Atom 72  O   pos: ( -0.293754  0.494055  1.075456)  core sigma:         271.07
     Atom 73  H   pos: ( -0.012851  0.074353  1.023277)  core sigma:           0.00
     Atom 74  H   pos: ( -0.272486  0.542240  1.126222)  core sigma:           0.00
     Atom 75  O   pos: ( -0.023003  0.284804  1.074215)  core sigma:         271.07
     Atom 76  H   pos: ( -0.079020  0.271853  1.123357)  core sigma:           0.00
     Atom 77  H   pos: ( -0.034255  0.241716  1.014420)  core sigma:           0.00
     Atom 78  O   pos: (  0.872446  0.208828  1.627076)  core sigma:         271.07
     Atom 79  H   pos: (  0.881634  0.172673  0.011238)  core sigma:           0.00
     Atom 80  H   pos: (  0.925614  0.169908  1.594776)  core sigma:           0.00
     Atom 81  O   pos: ( -0.037105  0.148534  0.920353)  core sigma:         271.07
     Atom 82  H   pos: (  0.018011  0.172522  0.875120)  core sigma:           0.00
     Atom 83  H   pos: (  0.900003  0.179369  0.868139)  core sigma:           0.00
     Atom 84  O   pos: (  0.530482  0.447754  0.142215)  core sigma:         271.07
     Atom 85  H   pos: (  0.603057  0.459725  0.130759)  core sigma:           0.00
     Atom 86  H   pos: (  0.818388  0.056038  0.141142)  core sigma:           0.00
     Atom 87  O   pos: (  0.251489  0.297665  0.952506)  core sigma:         271.07
     Atom 88  H   pos: (  0.320901  0.338659  0.943569)  core sigma:           0.00
     Atom 89  H   pos: (  0.245008  0.270192  1.020124)  core sigma:           0.00
     Atom 90  O   pos: (  0.765514  0.076775  1.057620)  core sigma:         271.07
     Atom 91  H   pos: (  0.484720  0.509165  1.115272)  core sigma:           0.00
     Atom 92  H   pos: (  0.440328  0.479392  1.006829)  core sigma:           0.00
     Atom 93  O   pos: (  0.021456  0.103915  1.473451)  core sigma:         271.07
     Atom 94  H   pos: (  0.054280  0.118061  1.539018)  core sigma:           0.00
     Atom 95  H   pos: (  0.697528  0.501790  1.449992)  core sigma:           0.00
     Atom 96  O   pos: (  0.725465  0.212302  0.834179)  core sigma:         271.07
     Atom 97  H   pos: (  0.727674  0.207002  0.756972)  core sigma:           0.00
     Atom 98  H   pos: (  0.658274  0.245370  0.839072)  core sigma:           0.00
     Atom 99  O   pos: (  0.203031  0.483299  0.792945)  core sigma:         271.07
     Atom100  H   pos: (  0.492258  0.061114  0.849116)  core sigma:           0.00
     Atom101  H   pos: (  0.142782  0.459378  0.751297)  core sigma:           0.00
     Atom102  O   pos: (  0.480172  0.276819  1.083669)  core sigma:         271.07
     Atom103  H   pos: (  0.457533  0.319877  1.027129)  core sigma:           0.00
     Atom104  H   pos: (  0.425752  0.279781  1.134490)  core sigma:           0.00
     Atom105  O   pos: ( -0.240765  0.473489  0.680344)  core sigma:         271.07
     Atom106  H   pos: (  0.711643  0.440230  0.686049)  core sigma:           0.00
     Atom107  H   pos: (  0.034528  0.072177  0.661578)  core sigma:           0.00
     Atom108  O   pos: (  0.543298  0.300101  0.799407)  core sigma:         271.07
     Atom109  H   pos: (  0.552339  0.363401  0.757707)  core sigma:           0.00
     Atom110  H   pos: (  0.516411  0.253140  0.748044)  core sigma:           0.00
     Atom111  O   pos: (  0.272067  0.471608  1.576119)  core sigma:         271.07
     Atom112  H   pos: (  0.288672  0.542122  1.596891)  core sigma:           0.00
     Atom113  H   pos: (  0.297653  0.462921  1.508362)  core sigma:           0.00
     Atom114  O   pos: (  0.281150  0.078232  1.529341)  core sigma:         271.07
     Atom115  H   pos: ( -0.050253  0.549022  1.601774)  core sigma:           0.00
     Atom116  H   pos: (  0.232934  0.121332  1.495032)  core sigma:           0.00
     Atom117  O   pos: (  0.447311  0.207154  1.533447)  core sigma:         271.07
     Atom118  H   pos: (  0.497982  0.197146  1.587296)  core sigma:           0.00
     Atom119  H   pos: (  0.393301  0.156352  1.539685)  core sigma:           0.00
     Atom120  O   pos: (  0.441229  0.328350 -0.003915)  core sigma:         271.07
     Atom121  H   pos: (  0.467775  0.378316  0.044635)  core sigma:           0.00
     Atom122  H   pos: (  0.479104  0.267616  0.012219)  core sigma:           0.00
     Atom123  O   pos: (  0.470678  0.486796  1.277306)  core sigma:         271.07
     Atom124  H   pos: (  0.467289  0.441573  1.338164)  core sigma:           0.00
     Atom125  H   pos: (  0.399361  0.505677  1.262688)  core sigma:           0.00
     Atom126  O   pos: (  0.777844  0.404310  1.653080)  core sigma:         271.07
     Atom127  H   pos: ( -0.197608  0.320995  0.046937)  core sigma:           0.00
     Atom128  H   pos: ( -0.231033  0.458993  1.659552)  core sigma:           0.00
     Atom129  O   pos: (  0.832072  0.177954  1.415475)  core sigma:         271.07
     Atom130  H   pos: (  0.814110  0.129852  1.361152)  core sigma:           0.00
     Atom131  H   pos: (  0.901658  0.158098  1.436088)  core sigma:           0.00
     Atom132  O   pos: (  0.711792  0.312491  1.016612)  core sigma:         271.07
     Atom133  H   pos: (  0.747139  0.299578  0.953370)  core sigma:           0.00
     Atom134  H   pos: (  0.715619  0.384579  1.033407)  core sigma:           0.00
     Atom135  O   pos: (  0.073318  0.378631  0.111683)  core sigma:         271.07
     Atom136  H   pos: (  0.105054  0.329716  0.157057)  core sigma:           0.00
     Atom137  H   pos: (  0.012671  0.343988  0.089852)  core sigma:           0.00
     Atom138  O   pos: (  0.603331  0.177078  1.405577)  core sigma:         271.07
     Atom139  H   pos: (  0.597809  0.122874  1.353398)  core sigma:           0.00
     Atom140  H   pos: (  0.536933  0.182193  1.439785)  core sigma:           0.00
     Atom141  O   pos: (  0.483612  0.384320  1.439969)  core sigma:         271.07
     Atom142  H   pos: (  0.461253  0.323666  1.476078)  core sigma:           0.00
     Atom143  H   pos: (  0.559089  0.388521  1.448073)  core sigma:           0.00
     Atom144  O   pos: (  0.357961  0.152959  0.853351)  core sigma:         271.07
     Atom145  H   pos: (  0.390603  0.191887  0.800229)  core sigma:           0.00
     Atom146  H   pos: (  0.320287  0.202068  0.895294)  core sigma:           0.00
     Atom147  O   pos: (  0.394964  0.081604  1.264022)  core sigma:         271.07
     Atom148  H   pos: (  0.469958  0.086250  1.253048)  core sigma:           0.00
     Atom149  H   pos: (  0.369673  0.151470  1.265316)  core sigma:           0.00
     Atom150  O   pos: (  0.062697  0.399355  1.415096)  core sigma:         271.07
     Atom151  H   pos: (  0.017184  0.433854  1.462643)  core sigma:           0.00
     Atom152  H   pos: (  0.070810  0.450534  1.361098)  core sigma:           0.00
     Atom153  O   pos: ( -0.125013  0.521946  0.951768)  core sigma:         271.07
     Atom154  H   pos: ( -0.183030  0.503338  0.993655)  core sigma:           0.00
     Atom155  H   pos: ( -0.065938  0.513198  0.996648)  core sigma:           0.00
     Atom156  O   pos: (  0.194516  0.279599  1.562096)  core sigma:         271.07
     Atom157  H   pos: (  0.154616  0.323166  1.518156)  core sigma:           0.00
     Atom158  H   pos: (  0.148436  0.227837  1.595321)  core sigma:           0.00
     Atom159  O   pos: (  0.632836  0.301914  1.247030)  core sigma:         271.07
     Atom160  H   pos: (  0.615920  0.264355  1.310334)  core sigma:           0.00
     Atom161  H   pos: (  0.580313  0.352750  1.238791)  core sigma:           0.00
     Atom162  O   pos: (  0.334534  0.279189  1.228018)  core sigma:         271.07
     Atom163  H   pos: (  0.261589  0.275631  1.206000)  core sigma:           0.00
     Atom164  H   pos: (  0.344588  0.335043  1.274169)  core sigma:           0.00
     Atom165  O   pos: (  0.536292  0.064843  1.007418)  core sigma:         271.07
     Atom166  H   pos: (  0.560798 -0.000881  0.985947)  core sigma:           0.00
     Atom167  H   pos: (  0.464373  0.051344  1.026297)  core sigma:           0.00
     Atom168  O   pos: (  0.122194  0.215586  0.811233)  core sigma:         271.07
     Atom169  H   pos: (  0.164138  0.255837  0.858205)  core sigma:           0.00
     Atom170  H   pos: (  0.111059  0.255231  0.750021)  core sigma:           0.00
     Atom171  O   pos: ( -0.078230  0.340479  0.801532)  core sigma:         271.07
     Atom172  H   pos: ( -0.100355  0.275906  0.774210)  core sigma:           0.00
     Atom173  H   pos: ( -0.019070  0.357556  0.757361)  core sigma:           0.00
     Atom174  O   pos: (  0.843833  0.256012  1.199868)  core sigma:         271.07
     Atom175  H   pos: (  0.790296  0.297739  1.227603)  core sigma:           0.00
     Atom176  H   pos: (  0.895502  0.247720  1.253176)  core sigma:           0.00
     Atom177  O   pos: (  0.033101  0.476347  1.070697)  core sigma:         271.07
     Atom178  H   pos: (  0.037111  0.496317  1.142510)  core sigma:           0.00
     Atom179  H   pos: (  0.013514  0.403401  1.069124)  core sigma:           0.00
     Atom180  O   pos: (  0.150731  0.240048  1.169427)  core sigma:         271.07
     Atom181  H   pos: (  0.097533  0.265216  1.123290)  core sigma:           0.00
     Atom182  H   pos: (  0.109631  0.230245  1.232695)  core sigma:           0.00
     Atom183  O   pos: (  0.409307  0.394692  0.923363)  core sigma:         271.07
     Atom184  H   pos: (  0.459078  0.351969  0.887602)  core sigma:           0.00
     Atom185  O   pos: (  0.594035  0.073933  1.235515)  core sigma:         271.07
     Atom186  H   pos: (  0.264484  0.467293  1.204483)  core sigma:           0.00
     Atom187  O   pos: (  0.684453  0.395267  1.440708)  core sigma:         271.07
     Atom188  H   pos: (  0.692510  0.382284  1.369068)  core sigma:           0.00

     Bare contribution in ppm:

     Atom  1  Ca  pos: ( -0.210650  0.414613  0.492687)  bare sigma:         107.20
           110.5645         -3.9815          4.2485
            -3.7476        112.0674          2.3659
             4.6181          2.7587         98.9623

     Atom  2  Ca  pos: (  0.544735  0.438851  0.333629)  bare sigma:         104.49
           105.3136         -2.0232          5.6344
            -2.5133        107.8217          2.1901
             5.4763          2.6606        100.3222

     Atom  3  Ca  pos: (  0.696922  0.200261  0.329006)  bare sigma:         104.56
           105.2418         -1.9565         -4.7987
            -1.9519        105.1735         -0.5215
            -4.9431         -0.9543        103.2555

     Atom  4  Ca  pos: ( -0.046718  0.188802  0.477554)  bare sigma:         106.42
           111.2594         -4.3245         -2.9597
            -3.9415        110.5239         -1.9019
            -3.4329         -1.7908         97.4758

     Atom  5  Ca  pos: (  0.630693  0.183264  1.102772)  bare sigma:         108.30
           105.9954          0.3158         -3.7783
             0.5795        112.8869         -5.9763
            -3.7892         -5.9551        106.0180

     Atom  6  Ca  pos: (  0.380226  0.486968  0.767899)  bare sigma:         104.97
           100.0821          0.1994         -1.8383
            -0.1288        107.3059         -8.3642
            -1.9667         -9.5294        107.5333

     Atom  7  Ca  pos: (  0.269709  0.284018  0.018591)  bare sigma:         112.73
           115.7854          7.0006          2.1305
             7.3229        109.8486         -6.0680
             3.1354         -5.6241        112.5672

     Atom  8  Ca  pos: (  0.288164  0.433558  0.466131)  bare sigma:         104.20
           107.5481         -4.4749         -2.7620
            -4.1314        111.0671         -0.6937
            -2.4677         -0.9974         93.9763

     Atom  9  Ca  pos: (  0.042041  0.427846  0.342113)  bare sigma:         102.87
           104.9423         -3.0210          3.0943
            -2.9937        108.4122          1.4982
             2.9139          1.9777         95.2534

     Atom 10  Ca  pos: (  0.197455  0.190046  0.313859)  bare sigma:         107.28
           103.1967         -1.6244          4.7829
            -1.6698        109.6266          3.0154
             4.9822          2.7638        109.0218

     Atom 11  Ca  pos: (  0.444839  0.196707  0.467112)  bare sigma:         104.54
           108.0296         -4.3897          1.0943
            -5.1458        104.3617          0.3661
             0.4411          0.3602        101.2163

     Atom 12  Ca  pos: (  0.226267  0.061132  0.771945)  bare sigma:         107.54
           104.6804          0.5867         -0.6113
            -0.1541        108.7533         -0.5529
            -1.6724         -0.1477        109.1738

     Atom 13  Ca  pos: (  0.734572  0.263633  1.531690)  bare sigma:         106.25
           103.1530         -5.7549         -2.6722
            -6.0901        107.6101        -11.8752
            -2.8650        -13.1199        108.0015

     Atom 14  Si  pos: (  0.593836  0.120501  0.088311)  bare sigma:         -27.61
           -30.4953         -1.3853         -0.1369
            -1.0397        -29.4486         -1.3277
            -0.3561         -1.7392        -22.8953

     Atom 15  Si  pos: (  0.195081  0.206829  0.544047)  bare sigma:         -27.59
           -26.8126          2.7308          2.4854
             2.5647        -29.5754         -0.3703
             2.7336         -0.6865        -26.3966

     Atom 16  Si  pos: (  0.440410  0.215642  0.238987)  bare sigma:         -27.26
           -25.9603          3.8701          0.0468
             4.3615        -28.0133         -0.2577
             0.1587         -0.0569        -27.8089

     Atom 17  Si  pos: (  0.069273  0.111910  0.098044)  bare sigma:         -27.29
           -27.8710          3.6814          1.7713
             3.8853        -30.2612          3.6777
             0.5626          3.9327        -23.7369

     Atom 18  Si  pos: (  0.685128  0.213563  0.553463)  bare sigma:         -27.23
           -28.1432          1.2732          0.3022
             1.3431        -29.0844         -3.2979
             0.3851         -3.5675        -24.4686

     Atom 19  Si  pos: ( -0.072593  0.215866  0.240977)  bare sigma:         -27.36
           -25.2721          4.5312          0.5626
             4.6343        -28.3784         -1.2302
             0.4881         -0.9493        -28.4152

     Atom 20  Si  pos: (  0.553574  0.417375  0.567435)  bare sigma:         -27.70
           -27.7113          3.2522         -0.7467
             3.1951        -29.6604          0.5018
            -0.8078          1.0220        -25.7338

     Atom 21  Si  pos: ( -0.204090  0.403587  0.256043)  bare sigma:         -27.43
           -25.4874          4.4293         -0.1191
             4.1257        -27.9033          0.1947
             0.3776         -0.3127        -28.9124

     Atom 22  Si  pos: (  0.055049  0.400726  0.573653)  bare sigma:         -27.55
           -28.4240          2.6626          0.3727
             2.3454        -30.2415          1.5920
             0.0733          1.9187        -23.9840

     Atom 23  Si  pos: (  0.304431  0.406507  0.235330)  bare sigma:         -27.31
           -24.2003          4.8910         -0.9763
             4.4729        -29.2197          1.3762
            -0.8251          1.4562        -28.5111

     Atom 24  O   pos: ( -0.149915  0.306098  0.197921)  bare sigma:          50.87
            50.2818        -10.2149         -0.5557
            -9.5773         55.2354          2.7167
             0.0371          1.8381         47.0836

     Atom 25  O   pos: (  0.609181  0.495719  0.490584)  bare sigma:          29.97
            22.3538          2.6699          6.1764
             4.5003         38.3830         -0.1335
             5.6273          3.8900         29.1870

     Atom 26  O   pos: (  0.197464  0.014097  0.309189)  bare sigma:          35.62
            43.9203         -0.8469          6.8778
            -0.0505         41.2603          2.2302
             4.1942          1.8215         21.6665

     Atom 27  O   pos: (  0.453320  0.374241  0.510484)  bare sigma:          37.56
            43.4785          1.5374         -0.3051
             1.2812         38.8726          0.6533
            -1.4830          0.2829         30.3176

     Atom 28  O   pos: (  0.713186  0.380030  0.318457)  bare sigma:          33.82
            38.8399         -0.3072         -2.7753
            -1.5876         34.0467         -1.5486
            -0.7636         -1.1435         28.5662

     Atom 29  O   pos: (  0.094210  0.142975  1.657439)  bare sigma:          49.50
            43.5385          4.3933          1.4303
             4.3463         44.5957          0.2346
             1.6504          0.9000         60.3693

     Atom 30  O   pos: (  0.691791  0.177809  0.142080)  bare sigma:          65.24
            68.8810          8.0774          5.1264
             6.5418         62.4202          2.3437
             6.7594          4.0156         64.4320

     Atom 31  H   pos: (  0.710173  0.241694  0.111185)  bare sigma:          18.27
            14.8763          6.7854         -0.9778
             7.9790         25.4246         -5.4077
            -1.8837         -6.1743         14.4969

     Atom 32  O   pos: (  0.701309  0.152955  0.655827)  bare sigma:          37.04
            25.5484         -0.3626          6.6856
             0.4782         37.0110        -16.8945
             3.9272        -14.8897         48.5727

     Atom 33  O   pos: ( -0.038096  0.171604  0.127684)  bare sigma:          49.71
            50.0404         -4.2051         -1.7335
            -6.2220         48.5276          6.3744
            -3.2477          5.9970         50.5573

     Atom 34  O   pos: (  0.042842  0.442046  0.688190)  bare sigma:          39.13
            42.4884         -0.3149         -5.4161
            -0.2608         33.4876          7.6715
            -4.5907          7.1739         41.4287

     Atom 35  O   pos: (  0.285927  0.460385  0.122509)  bare sigma:          56.34
            49.7716         -3.0852          2.8186
            -1.9266         62.5585         -6.6545
             1.9811         -6.4702         56.6870

     Atom 36  O   pos: (  0.116072  0.292114  0.589675)  bare sigma:          50.61
            48.7063        -10.1672         -1.5917
            -9.9401         56.8612          2.5531
            -1.4907          2.0995         46.2653

     Atom 37  O   pos: (  0.357189  0.299471  0.195239)  bare sigma:          53.14
            51.3565         -9.2536          2.0095
            -9.6539         56.9200         -0.6837
             1.1879         -0.5008         51.1292

     Atom 38  O   pos: (  0.121411  0.473589  0.498561)  bare sigma:          28.48
            36.5552         -0.8087         -0.2611
            -1.1245         27.0286          3.1011
             2.8921          4.7814         21.8561

     Atom 39  O   pos: (  0.373724  0.474639  0.307770)  bare sigma:          36.00
            42.7745          0.6838          4.1077
             0.0328         37.2309          1.2638
             1.8592         -0.0519         27.9913

     Atom 40  O   pos: ( -0.046183  0.369865  0.511057)  bare sigma:          32.45
            45.5416         -2.9121          3.2949
            -5.5615         28.9416         -0.1650
            -0.5977          0.9241         22.8609

     Atom 41  O   pos: (  0.201799  0.377431  0.291690)  bare sigma:          38.08
            50.3957         -1.8813         -5.1334
            -3.3479         32.1930          0.4254
            -2.8922         -0.9566         31.6409

     Atom 42  O   pos: (  0.618617  0.197529  1.645296)  bare sigma:          46.62
            43.3381          5.3964         -7.4227
             4.9129         40.9802         -3.1511
            -5.0109         -0.6677         55.5475

     Atom 43  O   pos: (  0.163614  0.180108  0.135640)  bare sigma:          38.90
            39.7902          2.1204         -4.6116
             0.5499         35.4659          2.5895
            -2.8791          1.3902         41.4358

     Atom 44  O   pos: (  0.256952  0.166751  0.641535)  bare sigma:          37.34
            35.9524          3.2007          2.5514
             0.8404         35.4881        -11.8517
             4.6711         -9.9033         40.5795

     Atom 45  O   pos: (  0.490576  0.166310  0.136311)  bare sigma:          54.05
            55.3880         -5.9652         -7.0134
            -6.0304         49.5084          4.4912
            -5.3443          3.8860         57.2572

     Atom 46  O   pos: (  0.122939  0.128417  0.483605)  bare sigma:          31.16
            31.9906         -1.3162         -1.1907
             0.1154         40.7801         -1.0901
            -3.0730         -3.5116         20.7042

     Atom 47  O   pos: (  0.376352  0.135851  0.303913)  bare sigma:          34.94
            28.5322          1.7397         -1.0825
             3.8088         47.8006         -5.7663
            -0.6540         -2.0680         28.4734

     Atom 48  O   pos: (  0.273621  0.256910  0.463559)  bare sigma:          28.27
            30.6590         -0.4730          0.0107
            -1.0215         32.1920         -0.6215
             2.4746          1.1225         21.9690

     Atom 49  O   pos: (  0.525917  0.266421  0.307971)  bare sigma:          36.29
            36.4110          1.2179          4.2482
             1.8553         45.9054          4.9791
             1.9283          2.6636         26.5667

     Atom 50  O   pos: (  0.613664  0.150744  0.474688)  bare sigma:          25.06
            26.5269         -0.2990         -1.8704
            -0.1098         30.9998         -0.0755
            -3.7854         -2.8739         17.6439

     Atom 51  O   pos: (  0.866299  0.155222  0.293307)  bare sigma:          36.07
            40.0401          2.2630         -2.3891
             3.6837         44.3006         -1.8122
            -1.6370          1.6069         23.8812

     Atom 52  O   pos: (  0.787866  0.245672  0.492817)  bare sigma:          31.04
            39.5192         -4.4631         -0.8801
            -6.3665         27.3899          1.2264
             1.7537          0.9829         26.2142

     Atom 53  O   pos: (  0.020966  0.257022  0.306854)  bare sigma:          36.29
            38.7673          4.1938          0.8571
             4.5767         43.5017          3.4574
            -0.8266          1.3758         26.6071

     Atom 54  O   pos: (  0.534416  0.458832  0.681999)  bare sigma:          39.04
            40.0077         -0.4881         -7.3596
             0.6901         41.3832          1.6477
            -5.8183          1.0152         35.7318

     Atom 55  O   pos: ( -0.263798  0.463836  0.164224)  bare sigma:          51.79
            48.6064         -2.7048          3.5269
            -2.3888         53.2043         -7.7556
             3.5508         -7.4552         53.5728

     Atom 56  O   pos: (  0.635227  0.324382  0.582738)  bare sigma:          51.80
            49.9380         -8.6538         -0.1579
            -9.1219         58.7024          3.6155
            -0.2414          3.2600         46.7563

     Atom 57  O   pos: (  0.916692  0.184251  0.666279)  bare sigma:          66.64
            63.7705          1.9046          1.2610
             0.9968         74.7013         -0.6768
             1.1309          0.3474         61.4569

     Atom 58  H   pos: (  0.886164  0.114074  0.677766)  bare sigma:          11.45
             4.9611         10.8070         -1.6142
             9.6970         31.0528         -3.0724
            -1.1332         -2.6337         -1.6645

     Atom 59  H   pos: (  0.862058  0.216166  0.628054)  bare sigma:          18.14
            22.6137         -5.2402          8.1226
            -4.6824         15.1541         -5.2065
             7.8257         -5.1571         16.6526

     Atom 60  O   pos: (  0.443317  0.186725  0.653495)  bare sigma:          60.99
            67.5166         -0.2087          2.2881
             1.4463         55.6200          0.6160
             2.0584          0.8858         59.8222

     Atom 61  H   pos: (  0.364678  0.173285  0.648706)  bare sigma:           8.20
            33.0406          2.3940          3.1939
             3.8590         -2.9013         -0.4708
             2.9491         -0.3374         -5.5341

     Atom 62  H   pos: (  0.471245  0.119690  0.664116)  bare sigma:          18.23
            15.6514         -5.1802          1.6139
            -5.8236         26.3735         -3.4786
             1.3747         -3.2709         12.6536

     Atom 63  O   pos: (  0.322583  0.369108  0.655244)  bare sigma:          63.34
            60.2290          4.1261         -2.0265
             3.1090         66.9526          5.1911
            -2.3353          4.6839         62.8516

     Atom 64  H   pos: (  0.380420  0.354015  0.608268)  bare sigma:          12.43
            18.4727          0.1937        -15.1795
            -1.2251          3.6885          1.0576
           -15.1420          0.2851         15.1185

     Atom 65  H   pos: (  0.288651  0.304236  0.667680)  bare sigma:          15.58
            13.0487          8.6146         -1.4112
             9.5992         26.8382         -1.6404
            -1.3916         -0.7145          6.8508

     Atom 66  O   pos: (  0.307341  0.095761  0.040490)  bare sigma:          69.26
            74.5778         -6.3343          0.5876
            -6.2769         69.2366          2.2525
            -3.0363          2.7871         63.9661

     Atom 67  H   pos: (  0.255669  0.110503  0.093626)  bare sigma:          13.13
            21.4915         -9.5273        -13.0692
            -9.0377          6.1538          4.8152
           -14.3455          5.4306         11.7375

     Atom 68  H   pos: (  0.359456  0.055128  0.073045)  bare sigma:          17.07
            20.0755         -9.4987          5.1756
            -9.1944         19.9130         -5.2153
             6.0826         -6.3761         11.2311

     Atom 69  O   pos: (  0.024085  0.228167  1.318835)  bare sigma:          70.54
            65.4231          3.4631         -3.0888
             2.8448         70.6963         -2.9088
            -2.0204         -3.7634         75.4881

     Atom 70  H   pos: (  0.031643  0.294152  1.354374)  bare sigma:          13.68
             1.6376          5.4553          2.3007
             5.4871         27.8738         12.1122
             2.5763         13.2443         11.5254

     Atom 71  H   pos: (  0.029824  0.177122  1.373963)  bare sigma:          13.12
             1.6719          0.7302          0.5188
             0.8494         15.7025        -17.0262
             0.4330        -18.4830         21.9933

     Atom 72  O   pos: ( -0.293754  0.494055  1.075456)  bare sigma:          78.08
            74.2833         -1.0790          2.9251
            -1.4116         79.9363         -0.7961
             2.1080         -0.8140         80.0188

     Atom 73  H   pos: ( -0.012851  0.074353  1.023277)  bare sigma:          14.56
             9.7407         -5.7261          9.3133
            -6.6507         12.8759        -12.0370
             8.6929        -10.6993         21.0767

     Atom 74  H   pos: ( -0.272486  0.542240  1.126222)  bare sigma:          19.55
            13.8963          3.5459          3.8302
             4.2166         21.5735          9.2138
             3.7949          7.6566         23.1933

     Atom 75  O   pos: ( -0.023003  0.284804  1.074215)  bare sigma:          72.30
            70.9921          3.9752         -1.6822
             3.8002         70.6410          3.3035
            -2.8799          3.0068         75.2647

     Atom 76  H   pos: ( -0.079020  0.271853  1.123357)  bare sigma:          12.97
            17.9874          4.8650        -16.3785
             5.2860          1.3820         -4.4842
           -14.9829         -4.0117         19.5515

     Atom 77  H   pos: ( -0.034255  0.241716  1.014420)  bare sigma:          14.57
             4.1478          2.2518          2.4095
             1.6588         14.8424         14.7941
             1.3706         14.2731         24.7236

     Atom 78  O   pos: (  0.872446  0.208828  1.627076)  bare sigma:          72.88
            76.9716         -3.1779          6.7649
            -4.5519         66.0550          1.6269
             7.6581          2.0989         75.6223

     Atom 79  H   pos: (  0.881634  0.172673  0.011238)  bare sigma:          15.15
            14.3387          2.7436         13.0383
             1.7624          6.1720          7.4445
            11.7724          7.9183         24.9464

     Atom 80  H   pos: (  0.925614  0.169908  1.594776)  bare sigma:          18.59
            23.7296         -8.2970         -5.4629
            -7.8865         13.1454          6.5183
            -3.7897          5.8418         18.8982

     Atom 81  O   pos: ( -0.037105  0.148534  0.920353)  bare sigma:          74.38
            77.7672          1.6811          0.2304
             1.4026         67.4578         -4.3314
            -0.4697         -4.0259         77.9159

     Atom 82  H   pos: (  0.018011  0.172522  0.875120)  bare sigma:          13.87
            22.7016          6.5568        -11.5101
             7.2229          5.0196         -6.1788
           -13.2753         -6.2228         13.8975

     Atom 83  H   pos: (  0.900003  0.179369  0.868139)  bare sigma:          19.12
            28.0339         -1.2276          6.7361
            -2.0004         11.3541         -2.3229
             7.8325         -2.1513         17.9722

     Atom 84  O   pos: (  0.530482  0.447754  0.142215)  bare sigma:          73.12
            78.4565         -0.2037          0.6495
             0.5422         72.5679          1.8308
            -0.4685          1.9160         68.3336

     Atom 85  H   pos: (  0.603057  0.459725  0.130759)  bare sigma:          15.83
            33.9833          2.7353         -1.8947
             4.3727          8.3876         -0.7398
            -2.7607         -0.3558          5.1132

     Atom 86  H   pos: (  0.818388  0.056038  0.141142)  bare sigma:          18.70
            18.6853         -5.9209         -0.5820
            -7.4439         26.6005          0.4671
            -0.4624          0.1698         10.8046

     Atom 87  O   pos: (  0.251489  0.297665  0.952506)  bare sigma:          68.14
            72.6970          9.9133         -4.9359
             8.1028         68.4453          1.5749
            -2.0953          2.7148         63.2848

     Atom 88  H   pos: (  0.320901  0.338659  0.943569)  bare sigma:           7.12
            22.3705         18.0059         -6.4908
            18.2333          4.3530         -3.8342
            -5.6189         -3.1899         -5.3489

     Atom 89  H   pos: (  0.245008  0.270192  1.020124)  bare sigma:          19.77
            14.7321          2.0113         -3.4315
             2.4428         15.5225         -5.0739
            -4.8176         -5.5337         29.0619

     Atom 90  O   pos: (  0.765514  0.076775  1.057620)  bare sigma:          72.34
            69.2906         -4.9059         -0.5023
            -2.3918         73.3745          8.1552
             0.4624          7.4489         74.3541

     Atom 91  H   pos: (  0.484720  0.509165  1.115272)  bare sigma:          18.83
            15.2847         -2.4346          6.8238
            -2.9944         13.6036         -4.3961
             6.0511         -2.9792         27.6129

     Atom 92  H   pos: (  0.440328  0.479392  1.006829)  bare sigma:          12.37
             0.2511          2.4749          3.8243
             3.4910         18.2308         17.7531
             4.6667         16.5530         18.6297

     Atom 93  O   pos: (  0.021456  0.103915  1.473451)  bare sigma:          65.75
            59.1910          1.2742          5.5603
             0.7667         71.9420          1.3976
             5.2574          0.1074         66.1165

     Atom 94  H   pos: (  0.054280  0.118061  1.539018)  bare sigma:          14.74
             9.5800          3.5770         11.8895
             3.2334          5.3958          5.8706
            12.0524          6.2356         29.2480

     Atom 95  H   pos: (  0.697528  0.501790  1.449992)  bare sigma:           7.50
            -7.4451          4.1093          2.2995
             4.3400         35.8727          6.6591
             2.4465          3.9989         -5.9313

     Atom 96  O   pos: (  0.725465  0.212302  0.834179)  bare sigma:          69.28
            68.7423         -0.6995         -0.4293
            -1.4694         61.4962          9.9772
            -3.3839          8.9497         77.6033

     Atom 97  H   pos: (  0.727674  0.207002  0.756972)  bare sigma:          11.85
             1.1067          0.2171          1.2057
            -0.2605          1.5656          7.2028
             0.3056          8.7106         32.8753

     Atom 98  H   pos: (  0.658274  0.245370  0.839072)  bare sigma:          15.71
            27.9918        -11.4099          0.8404
           -11.5535          9.6202          0.7588
             1.1195          0.8884          9.5064

     Atom 99  O   pos: (  0.203031  0.483299  0.792945)  bare sigma:          67.86
            76.0571         -2.2505          4.3272
            -2.6554         59.2544          0.3224
             5.5731          1.5906         68.2763

     Atom100  H   pos: (  0.492258  0.061114  0.849116)  bare sigma:          18.11
            14.9473         -6.1735         -3.6282
            -4.8416         14.3726          7.1217
            -2.9369          6.8452         25.0160

     Atom101  H   pos: (  0.142782  0.459378  0.751297)  bare sigma:          11.29
            21.1472          6.5259         16.3595
             5.6134          2.7326          6.1094
            14.8920          6.3116         10.0035

     Atom102  O   pos: (  0.480172  0.276819  1.083669)  bare sigma:          73.89
            76.4506         -7.5419          0.2340
            -7.0767         68.7150         -4.6066
            -0.2201         -4.6708         76.5106

     Atom103  H   pos: (  0.457533  0.319877  1.027129)  bare sigma:          15.58
             7.6695         -6.4624          8.0450
            -5.5591         14.1019        -13.6061
             6.6165        -12.5457         24.9560

     Atom104  H   pos: (  0.425752  0.279781  1.134490)  bare sigma:          15.14
            19.4703         -1.4257        -15.3809
            -1.9355          4.4649         -0.1344
           -13.9125         -0.7292         21.4965

     Atom105  O   pos: ( -0.240765  0.473489  0.680344)  bare sigma:          71.53
            78.0845          1.8177          2.5650
             2.1872         70.4995         -1.6069
             3.1475         -1.9195         66.0031

     Atom106  H   pos: (  0.711643  0.440230  0.686049)  bare sigma:          17.94
            21.2824          9.5164         -1.7952
             7.7775         21.8014         -2.9684
            -1.5131         -3.2556         10.7426

     Atom107  H   pos: (  0.034528  0.072177  0.661578)  bare sigma:          17.21
            19.8900         -9.6276          3.0890
            -7.8478         22.4486         -2.9847
             2.5214         -2.7480          9.3025

     Atom108  O   pos: (  0.543298  0.300101  0.799407)  bare sigma:          66.58
            65.3224         -1.4613         -0.5678
            -0.6135         69.5900         -2.3565
             1.4454         -1.7290         64.8168

     Atom109  H   pos: (  0.552339  0.363401  0.757707)  bare sigma:          12.60
             1.2648          0.9655         -1.1733
             0.8007         23.9929        -14.8468
            -1.2044        -15.8454         12.5362

     Atom110  H   pos: (  0.516411  0.253140  0.748044)  bare sigma:          15.97
            11.7651          7.2932          6.5950
             6.5623         17.8882          8.9260
             6.7255         10.4830         18.2711

     Atom111  O   pos: (  0.272067  0.471608  1.576119)  bare sigma:          70.82
            61.0550         -0.1195         -0.1602
             0.6234         80.6770         -1.3652
            -0.8006         -4.2286         70.7395

     Atom112  H   pos: (  0.288672  0.542122  1.596891)  bare sigma:          13.16
             0.3564          4.3201          1.9276
             3.6257         30.7941         10.7476
             1.4417          8.7664          8.3191

     Atom113  H   pos: (  0.297653  0.462921  1.508362)  bare sigma:          19.93
            14.4860         -1.6305         -5.7134
            -0.8036         16.2248          0.1988
            -4.7381          1.7002         29.0701

     Atom114  O   pos: (  0.281150  0.078232  1.529341)  bare sigma:          75.46
            74.0557         -2.9428         -0.9894
            -3.1596         71.4364          5.6209
             0.6688          2.4540         80.8795

     Atom115  H   pos: ( -0.050253  0.549022  1.601774)  bare sigma:          16.84
            10.9406         -0.1571         -2.0277
            -0.2425          9.1322          5.7224
            -0.4229          4.3328         30.4479

     Atom116  H   pos: (  0.232934  0.121332  1.495032)  bare sigma:          19.41
            21.4674         -7.3164          5.0020
            -7.2145         18.2396         -3.5654
             4.1280         -2.7213         18.5088

     Atom117  O   pos: (  0.447311  0.207154  1.533447)  bare sigma:          71.61
            77.8125          5.1549          1.0716
             4.8299         65.8098         -1.5394
            -0.0963         -3.0428         71.2217

     Atom118  H   pos: (  0.497982  0.197146  1.587296)  bare sigma:          15.27
            22.4332         -1.4042         12.3040
            -1.7929          5.1069         -1.3735
            13.4860         -0.9738         18.2747

     Atom119  H   pos: (  0.393301  0.156352  1.539685)  bare sigma:          14.94
            23.4936         13.7106         -1.0113
            14.8894         14.6014          0.8150
            -1.4217         -0.2457          6.7210

     Atom120  O   pos: (  0.441229  0.328350 -0.003915)  bare sigma:          70.31
            72.2564          0.3033          1.4552
             1.2909         70.1588          2.9427
             1.2871          4.2423         68.5181

     Atom121  H   pos: (  0.467775  0.378316  0.044635)  bare sigma:          15.31
             9.8716          7.4723          7.1273
             5.9981         19.0230         11.3450
             6.4368         13.0330         17.0243

     Atom122  H   pos: (  0.479104  0.267616  0.012219)  bare sigma:          18.85
            16.0000         -9.5996          1.7594
            -8.0401         26.1948         -1.8117
             2.1999         -2.8483         14.3657

     Atom123  O   pos: (  0.470678  0.486796  1.277306)  bare sigma:          70.22
            68.8959         -3.7638          6.7521
            -5.3318         68.5153         -5.4610
             9.0070         -5.7164         73.2564

     Atom124  H   pos: (  0.467289  0.441573  1.338164)  bare sigma:          12.83
             0.0363         -2.3217          2.7338
            -3.7677         12.3801        -16.9721
             4.8080        -16.5831         26.0774

     Atom125  H   pos: (  0.399361  0.505677  1.262688)  bare sigma:          15.07
            30.9284         -8.5669          8.1676
            -8.5724          5.9660         -2.2964
             7.5128         -2.2759          8.3010

     Atom126  O   pos: (  0.777844  0.404310  1.653080)  bare sigma:          75.65
            69.4152         -1.5616          4.3961
            -0.5133         82.2034          0.9163
             5.6649          1.9502         75.3437

     Atom127  H   pos: ( -0.197608  0.320995  0.046937)  bare sigma:          19.12
            18.2102         -2.0070         10.7395
            -1.2122         14.9342         -0.6937
            10.4812         -1.9499         24.2048

     Atom128  H   pos: ( -0.231033  0.458993  1.659552)  bare sigma:          15.70
             5.0436         -1.8365          2.0482
            -3.2551         33.8656         -3.7817
             2.0004         -2.1687          8.1875

     Atom129  O   pos: (  0.832072  0.177954  1.415475)  bare sigma:          68.07
            69.3800         -5.4121         -4.0325
            -3.7519         65.0258          6.2052
            -2.6165          6.5480         69.8167

     Atom130  H   pos: (  0.814110  0.129852  1.361152)  bare sigma:          14.69
             6.6507          3.9303          5.1141
             4.8623         17.4367         13.7616
             6.8842         13.0306         19.9840

     Atom131  H   pos: (  0.901658  0.158098  1.436088)  bare sigma:          13.50
            30.2134         -6.8856          8.1924
            -7.9222          3.2455         -1.5676
             7.7457         -1.6462          7.0276

     Atom132  O   pos: (  0.711792  0.312491  1.016612)  bare sigma:          76.41
            70.6056          5.0794         -3.1551
             4.4800         80.8840         -0.6856
            -3.6736          1.1721         77.7479

     Atom133  H   pos: (  0.747139  0.299578  0.953370)  bare sigma:          17.59
            12.6952         -1.4141         -7.4672
            -0.2324         11.9188          5.8451
            -6.7433          7.6848         28.1658

     Atom134  H   pos: (  0.715619  0.384579  1.033407)  bare sigma:          15.03
             4.2374          1.2555         -0.9381
            -0.0224         34.2161          7.0242
            -1.6108          5.8140          6.6323

     Atom135  O   pos: (  0.073318  0.378631  0.111683)  bare sigma:          74.77
            76.1180         -1.5483          9.2672
            -3.6066         78.8705         -6.0928
            10.5007         -3.6876         69.3257

     Atom136  H   pos: (  0.105054  0.329716  0.157057)  bare sigma:          17.90
            16.6293         -4.1025          5.9767
            -6.1301         20.5676         -7.9331
             6.4915         -6.8263         16.5113

     Atom137  H   pos: (  0.012671  0.343988  0.089852)  bare sigma:          20.40
            26.8566          5.1952          4.7794
             6.6428         19.9663          0.8473
             4.3931         -0.0890         14.3657

     Atom138  O   pos: (  0.603331  0.177078  1.405577)  bare sigma:          71.94
            66.7626         -1.3245         -5.3149
            -0.4755         69.0790          3.9377
            -5.5996          4.2438         79.9927

     Atom139  H   pos: (  0.597809  0.122874  1.353398)  bare sigma:          14.09
             3.3876          0.2704          0.5103
            -0.2241         14.1204         15.5077
            -0.0451         14.9200         24.7486

     Atom140  H   pos: (  0.536933  0.182193  1.439785)  bare sigma:          14.78
            22.2623         -3.7936        -14.9021
            -2.6209          4.7731          2.5481
           -13.1838          2.7327         17.3191

     Atom141  O   pos: (  0.483612  0.384320  1.439969)  bare sigma:          72.97
            74.8509          1.9046         -0.3126
             2.3086         70.2993         -8.9239
            -0.4851        -11.3013         73.7486

     Atom142  H   pos: (  0.461253  0.323666  1.476078)  bare sigma:          15.47
             7.0508          5.2029         -5.0611
             6.0850         25.3334        -12.4409
            -5.3728        -12.6057         14.0135

     Atom143  H   pos: (  0.559089  0.388521  1.448073)  bare sigma:          13.13
            33.4497          2.7113          0.5558
             1.7579          3.1818         -0.9912
             2.1231         -0.9304          2.7465

     Atom144  O   pos: (  0.357961  0.152959  0.853351)  bare sigma:          70.73
            70.3742         -0.3348         -5.7118
             0.0189         70.5918          4.0023
            -4.2256          4.7929         71.2199

     Atom145  H   pos: (  0.390603  0.191887  0.800229)  bare sigma:          18.69
            16.1114          3.5245         -8.2314
             4.8576         15.5115         -5.8687
            -8.3636         -4.0038         24.4539

     Atom146  H   pos: (  0.320287  0.202068  0.895294)  bare sigma:          14.66
            12.1778         -8.4906         -9.2963
            -9.7131         17.8469         12.0866
            -9.0475         10.4369         13.9435

     Atom147  O   pos: (  0.394964  0.081604  1.264022)  bare sigma:          73.72
            77.3313         -4.5826         -1.0322
            -2.3374         72.0938         -2.2040
            -1.5851         -1.8505         71.7247

     Atom148  H   pos: (  0.469958  0.086250  1.253048)  bare sigma:          13.49
            34.9146         -2.0072         -4.5908
             0.3095          1.6674          0.2222
            -4.4901          0.6579          3.8842

     Atom149  H   pos: (  0.369673  0.151470  1.265316)  bare sigma:          15.95
            10.0380         -9.5184          0.5191
           -10.7562         29.8435         -1.9277
             0.5801         -1.9483          7.9699

     Atom150  O   pos: (  0.062697  0.399355  1.415096)  bare sigma:          77.43
            68.3227         -0.1423         -3.7521
            -0.3308         82.1621         -0.4165
            -4.8770          0.9132         81.7909

     Atom151  H   pos: (  0.017184  0.433854  1.462643)  bare sigma:          16.09
            13.7529         -7.8898        -11.1079
            -8.2790         15.7846         10.4629
           -10.7275          9.5411         18.7468

     Atom152  H   pos: (  0.070810  0.450534  1.361098)  bare sigma:          15.27
             3.2250          2.5078         -3.2989
             3.5913         19.1788        -15.4713
            -4.0454        -14.1320         23.4102

     Atom153  O   pos: ( -0.125013  0.521946  0.951768)  bare sigma:          75.01
            80.5067         -0.0023         -1.1254
             0.5105         66.0781         -3.2078
            -3.0291         -3.7655         78.4353

     Atom154  H   pos: ( -0.183030  0.503338  0.993655)  bare sigma:          16.85
            27.1580          3.2902        -12.2068
             4.3473          7.6256         -3.6714
           -14.1786         -3.6244         15.7745

     Atom155  H   pos: ( -0.065938  0.513198  0.996648)  bare sigma:          14.87
            24.5928         -3.7174         13.4011
            -3.7775          4.5270         -4.2523
            14.8723         -4.6388         15.4956

     Atom156  O   pos: (  0.194516  0.279599  1.562096)  bare sigma:          69.56
            68.0222          7.6320          1.5325
             7.3685         71.9553         -2.1692
             3.6153         -1.1145         68.6901

     Atom157  H   pos: (  0.154616  0.323166  1.518156)  bare sigma:          17.59
            14.7748         -5.8685          9.1601
            -4.6113         18.6267         -8.8628
             8.4859         -9.2322         19.3599

     Atom158  H   pos: (  0.148436  0.227837  1.595321)  bare sigma:          11.59
             9.6003         14.7032         -8.7178
            13.5939         16.6351        -12.7033
            -7.5123        -12.3729          8.5469

     Atom159  O   pos: (  0.632836  0.301914  1.247030)  bare sigma:          73.33
            68.1029         -1.5311          0.7020
            -2.5851         71.1198          1.0981
             0.2506         -1.3302         80.7693

     Atom160  H   pos: (  0.615920  0.264355  1.310334)  bare sigma:          13.88
             2.5641          2.2086         -4.2208
             1.3077         13.6631        -11.8404
            -3.1825        -13.7815         25.4045

     Atom161  H   pos: (  0.580313  0.352750  1.238791)  bare sigma:          18.57
            19.6312        -11.2582          2.3911
           -10.6124         20.7621         -1.5134
             1.7119         -0.6650         15.3254

     Atom162  O   pos: (  0.334534  0.279189  1.228018)  bare sigma:          75.71
            81.4460          2.1922          4.0146
             0.1878         73.9340          4.1377
             2.7067          4.1761         71.7487

     Atom163  H   pos: (  0.261589  0.275631  1.206000)  bare sigma:          12.06
            31.8586          5.7731         10.7856
             3.9499          0.6544          2.5035
            10.2663          2.8358          3.6817

     Atom164  H   pos: (  0.344588  0.335043  1.274169)  bare sigma:          20.01
            14.9597          2.1621          3.2630
             3.5445         24.3096          8.8685
             4.2479          8.1706         20.7678

     Atom165  O   pos: (  0.536292  0.064843  1.007418)  bare sigma:          71.25
            73.1328          3.2542         -0.2546
             2.2798         69.6702          3.5923
            -1.1631          5.5748         70.9355

     Atom166  H   pos: (  0.560798 -0.000881  0.985947)  bare sigma:          18.79
            14.4721         -6.0711         -2.0852
            -7.2848         27.5515          6.7700
            -2.7966          6.5088         14.3524

     Atom167  H   pos: (  0.464373  0.051344  1.026297)  bare sigma:          12.94
            30.2640          4.6131         -9.0858
             6.4034          2.8028         -1.8529
            -8.3913         -0.9775          5.7659

     Atom168  O   pos: (  0.122194  0.215586  0.811233)  bare sigma:          73.42
            74.8423          1.0152          3.9828
             1.6412         70.1313         -0.6482
             2.0359         -1.1726         75.2830

     Atom169  H   pos: (  0.164138  0.255837  0.858205)  bare sigma:          14.89
            15.4588          6.5171         12.4898
             7.4299         11.0606          8.7076
            11.4035          7.1044         18.1448

     Atom170  H   pos: (  0.111059  0.255231  0.750021)  bare sigma:          17.62
            11.7944         -1.7669          2.8513
            -2.2834         15.1983         -8.9525
             2.6878         -7.3695         25.8708

     Atom171  O   pos: ( -0.078230  0.340479  0.801532)  bare sigma:          69.96
            68.1092          6.5228         -2.6374
             7.3425         79.1797         -1.5172
            -3.5208         -5.8322         62.5969

     Atom172  H   pos: ( -0.100355  0.275906  0.774210)  bare sigma:          17.93
            12.0353          5.9783          1.1259
             6.8240         29.0226          7.4211
             1.6269          7.6993         12.7173

     Atom173  H   pos: ( -0.019070  0.357556  0.757361)  bare sigma:          14.05
            18.2527          9.0552        -13.5347
             7.7336         12.3136         -6.3147
           -14.0616         -7.6060         11.5930

     Atom174  O   pos: (  0.843833  0.256012  1.199868)  bare sigma:          76.71
            84.3400         -4.3348          0.5804
            -3.2942         66.6770         -3.4628
             1.5933         -2.7950         79.1043

     Atom175  H   pos: (  0.790296  0.297739  1.227603)  bare sigma:          19.18
            27.6829         -7.4582         -4.0741
            -8.4201         14.0733          2.5155
            -5.3997          2.7731         15.7830

     Atom176  H   pos: (  0.895502  0.247720  1.253176)  bare sigma:          15.34
            23.9705         -1.8562         11.2754
            -1.4188          2.8615         -2.6865
            13.0610         -3.8553         19.1962

     Atom177  O   pos: (  0.033101  0.476347  1.070697)  bare sigma:          72.09
            70.7233          5.0675          3.2703
             4.6188         72.8861          1.9442
             3.4107          3.6840         72.6689

     Atom178  H   pos: (  0.037111  0.496317  1.142510)  bare sigma:          15.19
             4.9914          2.2752          4.5832
             2.4181          8.8313          8.5235
             5.1982         10.0849         31.7555

     Atom179  H   pos: (  0.013514  0.403401  1.069124)  bare sigma:          13.05
             3.8305          9.3719          1.6948
             9.5181         33.0624          1.0438
             1.4303         -0.0591          2.2645

     Atom180  O   pos: (  0.150731  0.240048  1.169427)  bare sigma:          73.16
            81.4852          1.7862          0.8076
             3.0487         60.6753         -2.6723
             0.6325         -3.1322         77.3056

     Atom181  H   pos: (  0.097533  0.265216  1.123290)  bare sigma:          15.19
            23.8117         -5.3574         12.7622
            -5.1066          5.4203         -4.9208
            11.4576         -4.7933         16.3296

     Atom182  H   pos: (  0.109631  0.230245  1.232695)  bare sigma:          12.70
            13.8331          2.4065        -16.9041
             2.3626         -1.7970         -3.0762
           -15.5707         -3.0743         26.0675

     Atom183  O   pos: (  0.409307  0.394692  0.923363)  bare sigma:          53.11
            48.1199          7.1776          2.7529
             6.3484         51.1195         -6.6762
             1.1372         -5.4733         60.0853

     Atom184  H   pos: (  0.459078  0.351969  0.887602)  bare sigma:          15.73
            16.8104         -8.5553        -10.4291
            -9.0657         12.8179          7.3106
           -10.1012          6.6771         17.5634

     Atom185  O   pos: (  0.594035  0.073933  1.235515)  bare sigma:          54.31
            63.8523         -3.5420         -1.3321
            -4.9925         44.1048        -10.4022
            -1.6179         -9.3599         54.9645

     Atom186  H   pos: (  0.264484  0.467293  1.204483)  bare sigma:          21.57
            17.1185          0.6026          1.3394
             0.8733         26.8091          4.9077
             1.3085          4.0653         20.7728

     Atom187  O   pos: (  0.684453  0.395267  1.440708)  bare sigma:          50.89
            48.4430         -0.1856         10.1468
             0.4583         67.1391        -14.7831
             7.2486        -10.2532         37.0765

     Atom188  H   pos: (  0.692510  0.382284  1.369068)  bare sigma:          19.80
            13.4498          0.0208          0.9800
             0.4326         16.2626          3.9413
             1.2498          4.7750         29.6907

     Diamagnetic contribution in ppm:

     Atom  1  Ca  pos: ( -0.210650  0.414613  0.492687)  dia sigma:          -4.22
            -4.2308          0.0072         -0.0101
             0.0072         -4.2363         -0.0032
            -0.0101         -0.0032         -4.1864

     Atom  2  Ca  pos: (  0.544735  0.438851  0.333629)  dia sigma:          -4.22
            -4.2221          0.0027         -0.0159
             0.0027         -4.2272         -0.0095
            -0.0159         -0.0095         -4.2064

     Atom  3  Ca  pos: (  0.696922  0.200261  0.329006)  dia sigma:          -4.21
            -4.2176          0.0022          0.0150
             0.0022         -4.2053          0.0044
             0.0150          0.0044         -4.2135

     Atom  4  Ca  pos: ( -0.046718  0.188802  0.477554)  dia sigma:          -4.21
            -4.2307          0.0063          0.0091
             0.0063         -4.2255          0.0035
             0.0091          0.0035         -4.1766

     Atom  5  Ca  pos: (  0.630693  0.183264  1.102772)  dia sigma:          -4.26
            -4.2485          0.0001          0.0113
             0.0001         -4.2768          0.0128
             0.0113          0.0128         -4.2411

     Atom  6  Ca  pos: (  0.380226  0.486968  0.767899)  dia sigma:          -4.23
            -4.2173         -0.0011          0.0078
            -0.0011         -4.2291          0.0234
             0.0078          0.0234         -4.2362

     Atom  7  Ca  pos: (  0.269709  0.284018  0.018591)  dia sigma:          -4.25
            -4.2552         -0.0217         -0.0145
            -0.0217         -4.2420          0.0237
            -0.0145          0.0237         -4.2493

     Atom  8  Ca  pos: (  0.288164  0.433558  0.466131)  dia sigma:          -4.21
            -4.2230          0.0056          0.0093
             0.0056         -4.2310          0.0012
             0.0093          0.0012         -4.1803

     Atom  9  Ca  pos: (  0.042041  0.427846  0.342113)  dia sigma:          -4.21
            -4.2229         -0.0008         -0.0056
            -0.0008         -4.2212         -0.0022
            -0.0056         -0.0022         -4.1818

     Atom 10  Ca  pos: (  0.197455  0.190046  0.313859)  dia sigma:          -4.22
            -4.2086          0.0024         -0.0127
             0.0024         -4.2346         -0.0080
            -0.0127         -0.0080         -4.2314

     Atom 11  Ca  pos: (  0.444839  0.196707  0.467112)  dia sigma:          -4.22
            -4.2287          0.0092         -0.0052
             0.0092         -4.2186         -0.0006
            -0.0052         -0.0006         -4.2121

     Atom 12  Ca  pos: (  0.226267  0.061132  0.771945)  dia sigma:          -4.23
            -4.2145         -0.0008          0.0114
            -0.0008         -4.2352          0.0078
             0.0114          0.0078         -4.2373

     Atom 13  Ca  pos: (  0.734572  0.263633  1.531690)  dia sigma:          -4.24
            -4.2256          0.0184          0.0007
             0.0184         -4.2410          0.0275
             0.0007          0.0275         -4.2419

     Atom 14  Si  pos: (  0.593836  0.120501  0.088311)  dia sigma:           1.93
             1.9562          0.0039          0.0066
             0.0039          1.9499          0.0122
             0.0066          0.0122          1.8907

     Atom 15  Si  pos: (  0.195081  0.206829  0.544047)  dia sigma:           1.96
             1.9541         -0.0241         -0.0226
            -0.0241          1.9855          0.0063
            -0.0226          0.0063          1.9409

     Atom 16  Si  pos: (  0.440410  0.215642  0.238987)  dia sigma:           1.94
             1.9241         -0.0462         -0.0018
            -0.0462          1.9475          0.0051
            -0.0018          0.0051          1.9418

     Atom 17  Si  pos: (  0.069273  0.111910  0.098044)  dia sigma:           1.92
             1.9284         -0.0311         -0.0108
            -0.0311          1.9444         -0.0331
            -0.0108         -0.0331          1.8868

     Atom 18  Si  pos: (  0.685128  0.213563  0.553463)  dia sigma:           1.96
             1.9762         -0.0211         -0.0048
            -0.0211          1.9829          0.0287
            -0.0048          0.0287          1.9252

     Atom 19  Si  pos: ( -0.072593  0.215866  0.240977)  dia sigma:           1.92
             1.9069         -0.0419         -0.0093
            -0.0419          1.9337          0.0172
            -0.0093          0.0172          1.9137

     Atom 20  Si  pos: (  0.553574  0.417375  0.567435)  dia sigma:           1.94
             1.9434         -0.0266          0.0031
            -0.0266          1.9612         -0.0042
             0.0031         -0.0042          1.9056

     Atom 21  Si  pos: ( -0.204090  0.403587  0.256043)  dia sigma:           1.95
             1.9322         -0.0447          0.0037
            -0.0447          1.9612         -0.0029
             0.0037         -0.0029          1.9567

     Atom 22  Si  pos: (  0.055049  0.400726  0.573653)  dia sigma:           1.92
             1.9321         -0.0271         -0.0057
            -0.0271          1.9542         -0.0112
            -0.0057         -0.0112          1.8799

     Atom 23  Si  pos: (  0.304431  0.406507  0.235330)  dia sigma:           1.94
             1.9092         -0.0437          0.0104
            -0.0437          1.9592         -0.0173
             0.0104         -0.0173          1.9418

     Atom 24  O   pos: ( -0.149915  0.306098  0.197921)  dia sigma:          18.19
            18.1342         -0.3291          0.0501
            -0.3291         18.3362          0.0221
             0.0501          0.0221         18.0996

     Atom 25  O   pos: (  0.609181  0.495719  0.490584)  dia sigma:          17.81
            17.7613          0.0906         -0.1194
             0.0906         17.7943         -0.1314
            -0.1194         -0.1314         17.8770

     Atom 26  O   pos: (  0.197464  0.014097  0.309189)  dia sigma:          17.82
            17.8478          0.1077          0.1140
             0.1077         17.8245          0.0616
             0.1140          0.0616         17.7761

     Atom 27  O   pos: (  0.453320  0.374241  0.510484)  dia sigma:          17.75
            17.8395          0.1009          0.0863
             0.1009         17.6440          0.0448
             0.0863          0.0448         17.7771

     Atom 28  O   pos: (  0.713186  0.380030  0.318457)  dia sigma:          17.81
            17.8367          0.0525         -0.1444
             0.0525         17.7467         -0.0825
            -0.1444         -0.0825         17.8503

     Atom 29  O   pos: (  0.094210  0.142975  1.657439)  dia sigma:          17.68
            17.4934          0.0478          0.0069
             0.0478         17.6372          0.0813
             0.0069          0.0813         17.9197

     Atom 30  O   pos: (  0.691791  0.177809  0.142080)  dia sigma:          18.18
            18.0182          0.4124          0.0624
             0.4124         18.5630         -0.2917
             0.0624         -0.2917         17.9591

     Atom 31  H   pos: (  0.710173  0.241694  0.111185)  dia sigma:           1.02
             1.0159         -0.0000         -0.0000
            -0.0000          1.0159         -0.0000
            -0.0000         -0.0000          1.0159

     Atom 32  O   pos: (  0.701309  0.152955  0.655827)  dia sigma:          17.89
            17.7462          0.0593          0.0612
             0.0593         17.8622         -0.0978
             0.0612         -0.0978         18.0732

     Atom 33  O   pos: ( -0.038096  0.171604  0.127684)  dia sigma:          18.21
            18.2743         -0.1889         -0.1559
            -0.1889         17.9906          0.1820
            -0.1559          0.1820         18.3596

     Atom 34  O   pos: (  0.042842  0.442046  0.688190)  dia sigma:          17.78
            17.7154          0.0614          0.0122
             0.0614         17.6019          0.0899
             0.0122          0.0899         18.0320

     Atom 35  O   pos: (  0.285927  0.460385  0.122509)  dia sigma:          18.31
            17.9625         -0.0371          0.0802
            -0.0371         18.5365         -0.2365
             0.0802         -0.2365         18.4393

     Atom 36  O   pos: (  0.116072  0.292114  0.589675)  dia sigma:          18.37
            18.3500         -0.2968         -0.0924
            -0.2968         18.5620          0.0128
            -0.0924          0.0128         18.1907

     Atom 37  O   pos: (  0.357189  0.299471  0.195239)  dia sigma:          18.34
            18.3115         -0.3373          0.1066
            -0.3373         18.5314          0.0820
             0.1066          0.0820         18.1818

     Atom 38  O   pos: (  0.121411  0.473589  0.498561)  dia sigma:          17.78
            17.7252          0.0703         -0.1278
             0.0703         17.7904         -0.1388
            -0.1278         -0.1388         17.8306

     Atom 39  O   pos: (  0.373724  0.474639  0.307770)  dia sigma:          17.80
            17.7373          0.0600          0.1499
             0.0600         17.8481          0.1270
             0.1499          0.1270         17.8198

     Atom 40  O   pos: ( -0.046183  0.369865  0.511057)  dia sigma:          17.75
            17.8067          0.0694          0.1316
             0.0694         17.6530          0.0933
             0.1316          0.0933         17.8018

     Atom 41  O   pos: (  0.201799  0.377431  0.291690)  dia sigma:          17.75
            17.8384          0.0638         -0.1353
             0.0638         17.6683         -0.0292
            -0.1353         -0.0292         17.7573

     Atom 42  O   pos: (  0.618617  0.197529  1.645296)  dia sigma:          17.77
            17.6320          0.0161          0.0175
             0.0161         17.6872         -0.0271
             0.0175         -0.0271         17.9854

     Atom 43  O   pos: (  0.163614  0.180108  0.135640)  dia sigma:          17.70
            17.7777          0.1587          0.0785
             0.1587         17.7345          0.0547
             0.0785          0.0547         17.5750

     Atom 44  O   pos: (  0.256952  0.166751  0.641535)  dia sigma:          17.86
            17.9322          0.0123          0.2013
             0.0123         17.7429         -0.0487
             0.2013         -0.0487         17.9162

     Atom 45  O   pos: (  0.490576  0.166310  0.136311)  dia sigma:          18.46
            18.5321         -0.2095         -0.2753
            -0.2095         18.3062          0.1646
            -0.2753          0.1646         18.5299

     Atom 46  O   pos: (  0.122939  0.128417  0.483605)  dia sigma:          17.79
            17.8032          0.1254          0.1333
             0.1254         17.7546          0.0551
             0.1333          0.0551         17.8082

     Atom 47  O   pos: (  0.376352  0.135851  0.303913)  dia sigma:          17.83
            17.8146          0.0919         -0.1084
             0.0919         17.8231         -0.1130
            -0.1084         -0.1130         17.8591

     Atom 48  O   pos: (  0.273621  0.256910  0.463559)  dia sigma:          17.81
            17.8459          0.0616         -0.1615
             0.0616         17.7624         -0.0848
            -0.1615         -0.0848         17.8121

     Atom 49  O   pos: (  0.525917  0.266421  0.307971)  dia sigma:          17.78
            17.8495          0.0451          0.1366
             0.0451         17.7205          0.0956
             0.1366          0.0956         17.7778

     Atom 50  O   pos: (  0.613664  0.150744  0.474688)  dia sigma:          17.87
            17.8568          0.0842          0.1230
             0.0842         17.8846          0.1462
             0.1230          0.1462         17.8811

     Atom 51  O   pos: (  0.866299  0.155222  0.293307)  dia sigma:          17.78
            17.7011          0.0559         -0.1300
             0.0559         17.8196         -0.1353
            -0.1300         -0.1353         17.8155

     Atom 52  O   pos: (  0.787866  0.245672  0.492817)  dia sigma:          17.74
            17.8212          0.0922         -0.0834
             0.0922         17.6076         -0.0630
            -0.0834         -0.0630         17.7841

     Atom 53  O   pos: (  0.020966  0.257022  0.306854)  dia sigma:          17.72
            17.7954          0.0093          0.1716
             0.0093         17.6161          0.0832
             0.1716          0.0832         17.7388

     Atom 54  O   pos: (  0.534416  0.458832  0.681999)  dia sigma:          17.73
            17.5464          0.0379         -0.0466
             0.0379         17.6812          0.0829
            -0.0466          0.0829         17.9622

     Atom 55  O   pos: ( -0.263798  0.463836  0.164224)  dia sigma:          18.31
            18.2048         -0.0024          0.1309
            -0.0024         18.4130         -0.3377
             0.1309         -0.3377         18.3236

     Atom 56  O   pos: (  0.635227  0.324382  0.582738)  dia sigma:          18.43
            18.4190         -0.2720          0.0327
            -0.2720         18.6921          0.0775
             0.0327          0.0775         18.1875

     Atom 57  O   pos: (  0.916692  0.184251  0.666279)  dia sigma:          17.92
            17.9244         -0.1301          0.3076
            -0.1301         18.2041         -0.4075
             0.3076         -0.4075         17.6262

     Atom 58  H   pos: (  0.886164  0.114074  0.677766)  dia sigma:           0.90
             0.9008         -0.0000         -0.0000
            -0.0000          0.9008         -0.0000
            -0.0000         -0.0000          0.9008

     Atom 59  H   pos: (  0.862058  0.216166  0.628054)  dia sigma:           1.02
             1.0218         -0.0000         -0.0000
            -0.0000          1.0218         -0.0000
            -0.0000         -0.0000          1.0218

     Atom 60  O   pos: (  0.443317  0.186725  0.653495)  dia sigma:          17.99
            18.2553         -0.3086          0.1279
            -0.3086         18.2460         -0.0974
             0.1279         -0.0974         17.4777

     Atom 61  H   pos: (  0.364678  0.173285  0.648706)  dia sigma:           0.85
             0.8471         -0.0000         -0.0000
            -0.0000          0.8471         -0.0000
            -0.0000         -0.0000          0.8471

     Atom 62  H   pos: (  0.471245  0.119690  0.664116)  dia sigma:           1.03
             1.0349         -0.0000         -0.0000
            -0.0000          1.0349         -0.0000
            -0.0000         -0.0000          1.0349

     Atom 63  O   pos: (  0.322583  0.369108  0.655244)  dia sigma:          18.21
            18.2982          0.2856         -0.5068
             0.2856         18.3570         -0.0695
            -0.5068         -0.0695         17.9611

     Atom 64  H   pos: (  0.380420  0.354015  0.608268)  dia sigma:           0.94
             0.9374         -0.0000         -0.0000
            -0.0000          0.9374         -0.0000
            -0.0000         -0.0000          0.9374

     Atom 65  H   pos: (  0.288651  0.304236  0.667680)  dia sigma:           0.99
             0.9897         -0.0000         -0.0000
            -0.0000          0.9897         -0.0000
            -0.0000         -0.0000          0.9897

     Atom 66  O   pos: (  0.307341  0.095761  0.040490)  dia sigma:          18.11
            18.4134         -0.5337         -0.1142
            -0.5337         17.8268         -0.1393
            -0.1142         -0.1393         18.1011

     Atom 67  H   pos: (  0.255669  0.110503  0.093626)  dia sigma:           0.95
             0.9528         -0.0000         -0.0000
            -0.0000          0.9528         -0.0000
            -0.0000         -0.0000          0.9528

     Atom 68  H   pos: (  0.359456  0.055128  0.073045)  dia sigma:           1.01
             1.0087         -0.0000         -0.0000
            -0.0000          1.0087         -0.0000
            -0.0000         -0.0000          1.0087

     Atom 69  O   pos: (  0.024085  0.228167  1.318835)  dia sigma:          18.13
            17.5617          0.0138          0.0530
             0.0138         18.6703         -0.0754
             0.0530         -0.0754         18.1570

     Atom 70  H   pos: (  0.031643  0.294152  1.354374)  dia sigma:           0.95
             0.9547         -0.0000         -0.0000
            -0.0000          0.9547         -0.0000
            -0.0000         -0.0000          0.9547

     Atom 71  H   pos: (  0.029824  0.177122  1.373963)  dia sigma:           0.95
             0.9510         -0.0000         -0.0000
            -0.0000          0.9510         -0.0000
            -0.0000         -0.0000          0.9510

     Atom 72  O   pos: ( -0.293754  0.494055  1.075456)  dia sigma:          18.13
            17.7550         -0.0783          0.6071
            -0.0783         18.1903          0.2353
             0.6071          0.2353         18.4575

     Atom 73  H   pos: ( -0.012851  0.074353  1.023277)  dia sigma:           0.96
             0.9626         -0.0000         -0.0000
            -0.0000          0.9626         -0.0000
            -0.0000         -0.0000          0.9626

     Atom 74  H   pos: ( -0.272486  0.542240  1.126222)  dia sigma:           1.04
             1.0391         -0.0000         -0.0000
            -0.0000          1.0391         -0.0000
            -0.0000         -0.0000          1.0391

     Atom 75  O   pos: ( -0.023003  0.284804  1.074215)  dia sigma:          18.23
            18.1572          0.2425         -0.3296
             0.2425         17.9515          0.3726
            -0.3296          0.3726         18.5929

     Atom 76  H   pos: ( -0.079020  0.271853  1.123357)  dia sigma:           0.93
             0.9342         -0.0000         -0.0000
            -0.0000          0.9342         -0.0000
            -0.0000         -0.0000          0.9342

     Atom 77  H   pos: ( -0.034255  0.241716  1.014420)  dia sigma:           0.97
             0.9743         -0.0000         -0.0000
            -0.0000          0.9743         -0.0000
            -0.0000         -0.0000          0.9743

     Atom 78  O   pos: (  0.872446  0.208828  1.627076)  dia sigma:          18.22
            18.2729         -0.3158          0.0133
            -0.3158         17.9389          0.6139
             0.0133          0.6139         18.4341

     Atom 79  H   pos: (  0.881634  0.172673  0.011238)  dia sigma:           0.98
             0.9831         -0.0000         -0.0000
            -0.0000          0.9831         -0.0000
            -0.0000         -0.0000          0.9831

     Atom 80  H   pos: (  0.925614  0.169908  1.594776)  dia sigma:           1.03
             1.0306         -0.0000         -0.0000
            -0.0000          1.0306         -0.0000
            -0.0000         -0.0000          1.0306

     Atom 81  O   pos: ( -0.037105  0.148534  0.920353)  dia sigma:          18.17
            18.8450          0.0701          0.0653
             0.0701         17.5286         -0.2705
             0.0653         -0.2705         18.1296

     Atom 82  H   pos: (  0.018011  0.172522  0.875120)  dia sigma:           0.95
             0.9479         -0.0000         -0.0000
            -0.0000          0.9479         -0.0000
            -0.0000         -0.0000          0.9479

     Atom 83  H   pos: (  0.900003  0.179369  0.868139)  dia sigma:           1.04
             1.0409         -0.0000         -0.0000
            -0.0000          1.0409         -0.0000
            -0.0000         -0.0000          1.0409

     Atom 84  O   pos: (  0.530482  0.447754  0.142215)  dia sigma:          18.06
            18.5426         -0.3100         -0.1413
            -0.3100         18.2726         -0.0230
            -0.1413         -0.0230         17.3735

     Atom 85  H   pos: (  0.603057  0.459725  0.130759)  dia sigma:           0.99
             0.9871         -0.0000         -0.0000
            -0.0000          0.9871         -0.0000
            -0.0000         -0.0000          0.9871

     Atom 86  H   pos: (  0.818388  0.056038  0.141142)  dia sigma:           1.03
             1.0282         -0.0000         -0.0000
            -0.0000          1.0282         -0.0000
            -0.0000         -0.0000          1.0282

     Atom 87  O   pos: (  0.251489  0.297665  0.952506)  dia sigma:          17.94
            17.8024          0.3315         -0.1445
             0.3315         17.6710         -0.3868
            -0.1445         -0.3868         18.3499

     Atom 88  H   pos: (  0.320901  0.338659  0.943569)  dia sigma:           0.82
             0.8190         -0.0000         -0.0000
            -0.0000          0.8190         -0.0000
            -0.0000         -0.0000          0.8190

     Atom 89  H   pos: (  0.245008  0.270192  1.020124)  dia sigma:           1.04
             1.0447         -0.0000         -0.0000
            -0.0000          1.0447         -0.0000
            -0.0000         -0.0000          1.0447

     Atom 90  O   pos: (  0.765514  0.076775  1.057620)  dia sigma:          18.19
            17.8333         -0.2270          0.5308
            -0.2270         18.1238          0.1592
             0.5308          0.1592         18.6122

     Atom 91  H   pos: (  0.484720  0.509165  1.115272)  dia sigma:           1.03
             1.0301         -0.0000         -0.0000
            -0.0000          1.0301         -0.0000
            -0.0000         -0.0000          1.0301

     Atom 92  H   pos: (  0.440328  0.479392  1.006829)  dia sigma:           0.92
             0.9220         -0.0000         -0.0000
            -0.0000          0.9220         -0.0000
            -0.0000         -0.0000          0.9220

     Atom 93  O   pos: (  0.021456  0.103915  1.473451)  dia sigma:          18.13
            17.7993          0.1023          0.3738
             0.1023         18.2677          0.2108
             0.3738          0.2108         18.3167

     Atom 94  H   pos: (  0.054280  0.118061  1.539018)  dia sigma:           0.97
             0.9731         -0.0000         -0.0000
            -0.0000          0.9731         -0.0000
            -0.0000         -0.0000          0.9731

     Atom 95  H   pos: (  0.697528  0.501790  1.449992)  dia sigma:           0.84
             0.8375         -0.0000         -0.0000
            -0.0000          0.8375         -0.0000
            -0.0000         -0.0000          0.8375

     Atom 96  O   pos: (  0.725465  0.212302  0.834179)  dia sigma:          17.93
            18.1042         -0.3878         -0.2063
            -0.3878         17.5407          0.1114
            -0.2063          0.1114         18.1454

     Atom 97  H   pos: (  0.727674  0.207002  0.756972)  dia sigma:           0.91
             0.9075         -0.0000         -0.0000
            -0.0000          0.9075         -0.0000
            -0.0000         -0.0000          0.9075

     Atom 98  H   pos: (  0.658274  0.245370  0.839072)  dia sigma:           0.97
             0.9726         -0.0000         -0.0000
            -0.0000          0.9726         -0.0000
            -0.0000         -0.0000          0.9726

     Atom 99  O   pos: (  0.203031  0.483299  0.792945)  dia sigma:          18.17
            18.2224          0.0261          0.0249
             0.0261         17.8469          0.6012
             0.0249          0.6012         18.4452

     Atom100  H   pos: (  0.492258  0.061114  0.849116)  dia sigma:           1.03
             1.0266         -0.0000         -0.0000
            -0.0000          1.0266         -0.0000
            -0.0000         -0.0000          1.0266

     Atom101  H   pos: (  0.142782  0.459378  0.751297)  dia sigma:           0.90
             0.8977         -0.0000         -0.0000
            -0.0000          0.8977         -0.0000
            -0.0000         -0.0000          0.8977

     Atom102  O   pos: (  0.480172  0.276819  1.083669)  dia sigma:          18.25
            18.2148         -0.2409         -0.2899
            -0.2409         17.8890         -0.4584
            -0.2899         -0.4584         18.6477

     Atom103  H   pos: (  0.457533  0.319877  1.027129)  dia sigma:           0.98
             0.9769         -0.0000         -0.0000
            -0.0000          0.9769         -0.0000
            -0.0000         -0.0000          0.9769

     Atom104  H   pos: (  0.425752  0.279781  1.134490)  dia sigma:           0.98
             0.9794         -0.0000         -0.0000
            -0.0000          0.9794         -0.0000
            -0.0000         -0.0000          0.9794

     Atom105  O   pos: ( -0.240765  0.473489  0.680344)  dia sigma:          18.16
            18.2122          0.0174         -0.0686
             0.0174         18.6831         -0.4814
            -0.0686         -0.4814         17.5934

     Atom106  H   pos: (  0.711643  0.440230  0.686049)  dia sigma:           1.01
             1.0105         -0.0000         -0.0000
            -0.0000          1.0105         -0.0000
            -0.0000         -0.0000          1.0105

     Atom107  H   pos: (  0.034528  0.072177  0.661578)  dia sigma:           1.00
             0.9989         -0.0000         -0.0000
            -0.0000          0.9989         -0.0000
            -0.0000         -0.0000          0.9989

     Atom108  O   pos: (  0.543298  0.300101  0.799407)  dia sigma:          18.01
            17.5371          0.3398          0.1790
             0.3398         18.4565          0.0653
             0.1790          0.0653         18.0434

     Atom109  H   pos: (  0.552339  0.363401  0.757707)  dia sigma:           0.93
             0.9300         -0.0000         -0.0000
            -0.0000          0.9300         -0.0000
            -0.0000         -0.0000          0.9300

     Atom110  H   pos: (  0.516411  0.253140  0.748044)  dia sigma:           0.99
             0.9883         -0.0000         -0.0000
            -0.0000          0.9883         -0.0000
            -0.0000         -0.0000          0.9883

     Atom111  O   pos: (  0.272067  0.471608  1.576119)  dia sigma:          18.21
            17.6033          0.1451         -0.3543
             0.1451         18.3734          0.3699
            -0.3543          0.3699         18.6634

     Atom112  H   pos: (  0.288672  0.542122  1.596891)  dia sigma:           0.95
             0.9495         -0.0000         -0.0000
            -0.0000          0.9495         -0.0000
            -0.0000         -0.0000          0.9495

     Atom113  H   pos: (  0.297653  0.462921  1.508362)  dia sigma:           1.05
             1.0507         -0.0000         -0.0000
            -0.0000          1.0507         -0.0000
            -0.0000         -0.0000          1.0507

     Atom114  O   pos: (  0.281150  0.078232  1.529341)  dia sigma:          18.08
            17.8788         -0.4975          0.1965
            -0.4975         17.7209         -0.1871
             0.1965         -0.1871         18.6505

     Atom115  H   pos: ( -0.050253  0.549022  1.601774)  dia sigma:           1.00
             0.9954         -0.0000         -0.0000
            -0.0000          0.9954         -0.0000
            -0.0000         -0.0000          0.9954

     Atom116  H   pos: (  0.232934  0.121332  1.495032)  dia sigma:           1.04
             1.0402         -0.0000         -0.0000
            -0.0000          1.0402         -0.0000
            -0.0000         -0.0000          1.0402

     Atom117  O   pos: (  0.447311  0.207154  1.533447)  dia sigma:          18.19
            18.4739          0.4185          0.4154
             0.4185         17.9998         -0.1864
             0.4154         -0.1864         18.0986

     Atom118  H   pos: (  0.497982  0.197146  1.587296)  dia sigma:           0.98
             0.9782         -0.0000         -0.0000
            -0.0000          0.9782         -0.0000
            -0.0000         -0.0000          0.9782

     Atom119  H   pos: (  0.393301  0.156352  1.539685)  dia sigma:           0.97
             0.9749         -0.0000         -0.0000
            -0.0000          0.9749         -0.0000
            -0.0000         -0.0000          0.9749

     Atom120  O   pos: (  0.441229  0.328350 -0.003915)  dia sigma:          18.10
            17.8787         -0.2494          0.3712
            -0.2494         18.6973          0.2980
             0.3712          0.2980         17.7221

     Atom121  H   pos: (  0.467775  0.378316  0.044635)  dia sigma:           0.98
             0.9799         -0.0000         -0.0000
            -0.0000          0.9799         -0.0000
            -0.0000         -0.0000          0.9799

     Atom122  H   pos: (  0.479104  0.267616  0.012219)  dia sigma:           1.04
             1.0407         -0.0000         -0.0000
            -0.0000          1.0407         -0.0000
            -0.0000         -0.0000          1.0407

     Atom123  O   pos: (  0.470678  0.486796  1.277306)  dia sigma:          17.95
            18.1733         -0.2214          0.1708
            -0.2214         17.7574         -0.4373
             0.1708         -0.4373         17.9226

     Atom124  H   pos: (  0.467289  0.441573  1.338164)  dia sigma:           0.94
             0.9393         -0.0000         -0.0000
            -0.0000          0.9393         -0.0000
            -0.0000         -0.0000          0.9393

     Atom125  H   pos: (  0.399361  0.505677  1.262688)  dia sigma:           0.97
             0.9703         -0.0000         -0.0000
            -0.0000          0.9703         -0.0000
            -0.0000         -0.0000          0.9703

     Atom126  O   pos: (  0.777844  0.404310  1.653080)  dia sigma:          18.09
            17.9103         -0.1760          0.6567
            -0.1760         18.3860         -0.2246
             0.6567         -0.2246         17.9703

     Atom127  H   pos: ( -0.197608  0.320995  0.046937)  dia sigma:           1.03
             1.0322         -0.0000         -0.0000
            -0.0000          1.0322         -0.0000
            -0.0000         -0.0000          1.0322

     Atom128  H   pos: ( -0.231033  0.458993  1.659552)  dia sigma:           0.97
             0.9704         -0.0000         -0.0000
            -0.0000          0.9704         -0.0000
            -0.0000         -0.0000          0.9704

     Atom129  O   pos: (  0.832072  0.177954  1.415475)  dia sigma:          18.26
            18.5090         -0.0907          0.4453
            -0.0907         18.0556          0.4395
             0.4453          0.4395         18.2259

     Atom130  H   pos: (  0.814110  0.129852  1.361152)  dia sigma:           0.97
             0.9695         -0.0000         -0.0000
            -0.0000          0.9695         -0.0000
            -0.0000         -0.0000          0.9695

     Atom131  H   pos: (  0.901658  0.158098  1.436088)  dia sigma:           0.96
             0.9586         -0.0000         -0.0000
            -0.0000          0.9586         -0.0000
            -0.0000         -0.0000          0.9586

     Atom132  O   pos: (  0.711792  0.312491  1.016612)  dia sigma:          18.35
            17.8761          0.0057         -0.5104
             0.0057         18.6599          0.3672
            -0.5104          0.3672         18.4994

     Atom133  H   pos: (  0.747139  0.299578  0.953370)  dia sigma:           1.01
             1.0081         -0.0000         -0.0000
            -0.0000          1.0081         -0.0000
            -0.0000         -0.0000          1.0081

     Atom134  H   pos: (  0.715619  0.384579  1.033407)  dia sigma:           0.98
             0.9801         -0.0000         -0.0000
            -0.0000          0.9801         -0.0000
            -0.0000         -0.0000          0.9801

     Atom135  O   pos: (  0.073318  0.378631  0.111683)  dia sigma:          17.93
            18.2315          0.1413          0.6413
             0.1413         17.8767         -0.2733
             0.6413         -0.2733         17.6810

     Atom136  H   pos: (  0.105054  0.329716  0.157057)  dia sigma:           1.01
             1.0072         -0.0000         -0.0000
            -0.0000          1.0072         -0.0000
            -0.0000         -0.0000          1.0072

     Atom137  H   pos: (  0.012671  0.343988  0.089852)  dia sigma:           1.06
             1.0551         -0.0000         -0.0000
            -0.0000          1.0551         -0.0000
            -0.0000         -0.0000          1.0551

     Atom138  O   pos: (  0.603331  0.177078  1.405577)  dia sigma:          18.12
            18.2291          0.0060         -0.3564
             0.0060         18.0159          0.4946
            -0.3564          0.4946         18.1075

     Atom139  H   pos: (  0.597809  0.122874  1.353398)  dia sigma:           0.95
             0.9465         -0.0000         -0.0000
            -0.0000          0.9465         -0.0000
            -0.0000         -0.0000          0.9465

     Atom140  H   pos: (  0.536933  0.182193  1.439785)  dia sigma:           0.97
             0.9697         -0.0000         -0.0000
            -0.0000          0.9697         -0.0000
            -0.0000         -0.0000          0.9697

     Atom141  O   pos: (  0.483612  0.384320  1.439969)  dia sigma:          18.20
            18.5855          0.3282          0.0030
             0.3282         18.1785         -0.4745
             0.0030         -0.4745         17.8259

     Atom142  H   pos: (  0.461253  0.323666  1.476078)  dia sigma:           0.99
             0.9941         -0.0000         -0.0000
            -0.0000          0.9941         -0.0000
            -0.0000         -0.0000          0.9941

     Atom143  H   pos: (  0.559089  0.388521  1.448073)  dia sigma:           0.93
             0.9330         -0.0000         -0.0000
            -0.0000          0.9330         -0.0000
            -0.0000         -0.0000          0.9330

     Atom144  O   pos: (  0.357961  0.152959  0.853351)  dia sigma:          18.11
            17.8658         -0.0326         -0.6714
            -0.0326         18.1494         -0.0602
            -0.6714         -0.0602         18.3038

     Atom145  H   pos: (  0.390603  0.191887  0.800229)  dia sigma:           1.03
             1.0325         -0.0000         -0.0000
            -0.0000          1.0325         -0.0000
            -0.0000         -0.0000          1.0325

     Atom146  H   pos: (  0.320287  0.202068  0.895294)  dia sigma:           0.97
             0.9748         -0.0000         -0.0000
            -0.0000          0.9748         -0.0000
            -0.0000         -0.0000          0.9748

     Atom147  O   pos: (  0.394964  0.081604  1.264022)  dia sigma:          18.06
            18.4195         -0.2878         -0.1327
            -0.2878         18.3138          0.0176
            -0.1327          0.0176         17.4432

     Atom148  H   pos: (  0.469958  0.086250  1.253048)  dia sigma:           0.94
             0.9397         -0.0000         -0.0000
            -0.0000          0.9397         -0.0000
            -0.0000         -0.0000          0.9397

     Atom149  H   pos: (  0.369673  0.151470  1.265316)  dia sigma:           0.99
             0.9896         -0.0000         -0.0000
            -0.0000          0.9896         -0.0000
            -0.0000         -0.0000          0.9896

     Atom150  O   pos: (  0.062697  0.399355  1.415096)  dia sigma:          18.09
            17.7951         -0.1860         -0.5253
            -0.1860         18.0772         -0.1929
            -0.5253         -0.1929         18.4073

     Atom151  H   pos: (  0.017184  0.433854  1.462643)  dia sigma:           0.99
             0.9905         -0.0000         -0.0000
            -0.0000          0.9905         -0.0000
            -0.0000         -0.0000          0.9905

     Atom152  H   pos: (  0.070810  0.450534  1.361098)  dia sigma:           0.97
             0.9716         -0.0000         -0.0000
            -0.0000          0.9716         -0.0000
            -0.0000         -0.0000          0.9716

     Atom153  O   pos: ( -0.125013  0.521946  0.951768)  dia sigma:          18.22
            18.8686          0.1532          0.0029
             0.1532         17.5448         -0.2160
             0.0029         -0.2160         18.2588

     Atom154  H   pos: ( -0.183030  0.503338  0.993655)  dia sigma:           1.01
             1.0078         -0.0000         -0.0000
            -0.0000          1.0078         -0.0000
            -0.0000         -0.0000          1.0078

     Atom155  H   pos: ( -0.065938  0.513198  0.996648)  dia sigma:           0.97
             0.9735         -0.0000         -0.0000
            -0.0000          0.9735         -0.0000
            -0.0000         -0.0000          0.9735

     Atom156  O   pos: (  0.194516  0.279599  1.562096)  dia sigma:          18.15
            18.1386          0.0181          0.1788
             0.0181         18.2541         -0.6270
             0.1788         -0.6270         18.0681

     Atom157  H   pos: (  0.154616  0.323166  1.518156)  dia sigma:           1.01
             1.0127         -0.0000         -0.0000
            -0.0000          1.0127         -0.0000
            -0.0000         -0.0000          1.0127

     Atom158  H   pos: (  0.148436  0.227837  1.595321)  dia sigma:           0.91
             0.9068         -0.0000         -0.0000
            -0.0000          0.9068         -0.0000
            -0.0000         -0.0000          0.9068

     Atom159  O   pos: (  0.632836  0.301914  1.247030)  dia sigma:          18.10
            18.0103         -0.4746         -0.0890
            -0.4746         18.1901         -0.4925
            -0.0890         -0.4925         18.0918

     Atom160  H   pos: (  0.615920  0.264355  1.310334)  dia sigma:           0.95
             0.9469         -0.0000         -0.0000
            -0.0000          0.9469         -0.0000
            -0.0000         -0.0000          0.9469

     Atom161  H   pos: (  0.580313  0.352750  1.238791)  dia sigma:           1.02
             1.0217         -0.0000         -0.0000
            -0.0000          1.0217         -0.0000
            -0.0000         -0.0000          1.0217

     Atom162  O   pos: (  0.334534  0.279189  1.228018)  dia sigma:          18.09
            18.2331          0.1200          0.3314
             0.1200         18.0913          0.5966
             0.3314          0.5966         17.9357

     Atom163  H   pos: (  0.261589  0.275631  1.206000)  dia sigma:           0.91
             0.9098         -0.0000         -0.0000
            -0.0000          0.9098         -0.0000
            -0.0000         -0.0000          0.9098

     Atom164  H   pos: (  0.344588  0.335043  1.274169)  dia sigma:           1.04
             1.0448         -0.0000         -0.0000
            -0.0000          1.0448         -0.0000
            -0.0000         -0.0000          1.0448

     Atom165  O   pos: (  0.536292  0.064843  1.007418)  dia sigma:          18.16
            18.4873         -0.2119         -0.3382
            -0.2119         18.4040          0.2973
            -0.3382          0.2973         17.5968

     Atom166  H   pos: (  0.560798 -0.000881  0.985947)  dia sigma:           1.03
             1.0343         -0.0000         -0.0000
            -0.0000          1.0343         -0.0000
            -0.0000         -0.0000          1.0343

     Atom167  H   pos: (  0.464373  0.051344  1.026297)  dia sigma:           0.94
             0.9389         -0.0000         -0.0000
            -0.0000          0.9389         -0.0000
            -0.0000         -0.0000          0.9389

     Atom168  O   pos: (  0.122194  0.215586  0.811233)  dia sigma:          18.18
            17.8059          0.2534          0.4980
             0.2534         18.1063         -0.1712
             0.4980         -0.1712         18.6160

     Atom169  H   pos: (  0.164138  0.255837  0.858205)  dia sigma:           0.96
             0.9646         -0.0000         -0.0000
            -0.0000          0.9646         -0.0000
            -0.0000         -0.0000          0.9646

     Atom170  H   pos: (  0.111059  0.255231  0.750021)  dia sigma:           1.01
             1.0088         -0.0000         -0.0000
            -0.0000          1.0088         -0.0000
            -0.0000         -0.0000          1.0088

     Atom171  O   pos: ( -0.078230  0.340479  0.801532)  dia sigma:          18.04
            18.1125          0.4919         -0.3184
             0.4919         18.2814          0.2186
            -0.3184          0.2186         17.7399

     Atom172  H   pos: ( -0.100355  0.275906  0.774210)  dia sigma:           1.02
             1.0237         -0.0000         -0.0000
            -0.0000          1.0237         -0.0000
            -0.0000         -0.0000          1.0237

     Atom173  H   pos: ( -0.019070  0.357556  0.757361)  dia sigma:           0.96
             0.9580         -0.0000         -0.0000
            -0.0000          0.9580         -0.0000
            -0.0000         -0.0000          0.9580

     Atom174  O   pos: (  0.843833  0.256012  1.199868)  dia sigma:          18.04
            18.4168         -0.5906          0.1488
            -0.5906         17.6705          0.1553
             0.1488          0.1553         18.0287

     Atom175  H   pos: (  0.790296  0.297739  1.227603)  dia sigma:           1.04
             1.0388         -0.0000         -0.0000
            -0.0000          1.0388         -0.0000
            -0.0000         -0.0000          1.0388

     Atom176  H   pos: (  0.895502  0.247720  1.253176)  dia sigma:           0.97
             0.9720         -0.0000         -0.0000
            -0.0000          0.9720         -0.0000
            -0.0000         -0.0000          0.9720

     Atom177  O   pos: (  0.033101  0.476347  1.070697)  dia sigma:          18.14
            17.5868          0.2461          0.0353
             0.2461         18.4102          0.2814
             0.0353          0.2814         18.4152

     Atom178  H   pos: (  0.037111  0.496317  1.142510)  dia sigma:           0.98
             0.9761         -0.0000         -0.0000
            -0.0000          0.9761         -0.0000
            -0.0000         -0.0000          0.9761

     Atom179  H   pos: (  0.013514  0.403401  1.069124)  dia sigma:           0.94
             0.9415         -0.0000         -0.0000
            -0.0000          0.9415         -0.0000
            -0.0000         -0.0000          0.9415

     Atom180  O   pos: (  0.150731  0.240048  1.169427)  dia sigma:          18.08
            18.1765         -0.0971          0.0739
            -0.0971         17.5527         -0.3556
             0.0739         -0.3556         18.5108

     Atom181  H   pos: (  0.097533  0.265216  1.123290)  dia sigma:           0.98
             0.9756         -0.0000         -0.0000
            -0.0000          0.9756         -0.0000
            -0.0000         -0.0000          0.9756

     Atom182  H   pos: (  0.109631  0.230245  1.232695)  dia sigma:           0.93
             0.9329         -0.0000         -0.0000
            -0.0000          0.9329         -0.0000
            -0.0000         -0.0000          0.9329

     Atom183  O   pos: (  0.409307  0.394692  0.923363)  dia sigma:          17.76
            17.8861         -0.2586         -0.2779
            -0.2586         17.7432          0.2112
            -0.2779          0.2112         17.6390

     Atom184  H   pos: (  0.459078  0.351969  0.887602)  dia sigma:           0.99
             0.9887         -0.0000         -0.0000
            -0.0000          0.9887         -0.0000
            -0.0000         -0.0000          0.9887

     Atom185  O   pos: (  0.594035  0.073933  1.235515)  dia sigma:          17.65
            17.3754          0.1222          0.0744
             0.1222         18.1246          0.4436
             0.0744          0.4436         17.4395

     Atom186  H   pos: (  0.264484  0.467293  1.204483)  dia sigma:           1.07
             1.0717         -0.0000         -0.0000
            -0.0000          1.0717         -0.0000
            -0.0000         -0.0000          1.0717

     Atom187  O   pos: (  0.684453  0.395267  1.440708)  dia sigma:          17.78
            17.4328         -0.0003         -0.1640
            -0.0003         17.5285          0.1891
            -0.1640          0.1891         18.3880

     Atom188  H   pos: (  0.692510  0.382284  1.369068)  dia sigma:           1.06
             1.0603         -0.0000         -0.0000
            -0.0000          1.0603         -0.0000
            -0.0000         -0.0000          1.0603

     Paramagnetic contribution in ppm:

     Atom  1  Ca  pos: ( -0.210650  0.414613  0.492687)  para sigma:        -464.33
          -459.5207        -15.3696         19.7841
           -13.8694       -454.0774          9.8819
            20.7821         12.0654       -479.4001

     Atom  2  Ca  pos: (  0.544735  0.438851  0.333629)  para sigma:        -483.64
          -486.5027         -9.6956         20.6417
           -12.3662       -473.1004          7.3612
            19.7132          9.5672       -491.3172

     Atom  3  Ca  pos: (  0.696922  0.200261  0.329006)  para sigma:        -478.19
          -480.4192        -10.4134        -17.6085
            -9.0319       -473.9763         -2.3816
           -17.0032         -3.9442       -480.1891

     Atom  4  Ca  pos: ( -0.046718  0.188802  0.477554)  para sigma:        -469.52
          -457.9415        -21.1711         -9.1468
           -19.3560       -458.9037         -4.9322
           -10.6160         -5.2846       -491.7272

     Atom  5  Ca  pos: (  0.630693  0.183264  1.102772)  para sigma:        -475.65
          -480.2081         -1.0123        -14.9560
             2.7196       -464.2963        -19.0603
           -15.3871        -19.6622       -482.4470

     Atom  6  Ca  pos: (  0.380226  0.486968  0.767899)  para sigma:        -481.24
          -498.9916          4.2577         -2.1898
             0.6466       -479.5329        -28.9159
            -0.1553        -29.2791       -465.1891

     Atom  7  Ca  pos: (  0.269709  0.284018  0.018591)  para sigma:        -443.10
          -430.8886         21.2258          1.7952
            22.5590       -457.3919        -18.2158
             6.4272        -17.4500       -441.0297

     Atom  8  Ca  pos: (  0.288164  0.433558  0.466131)  para sigma:        -479.99
          -471.8641        -20.9767         -9.7725
           -18.6982       -459.9866         -3.4292
            -6.5916         -5.8654       -508.1057

     Atom  9  Ca  pos: (  0.042041  0.427846  0.342113)  para sigma:        -493.40
          -495.7601        -20.1296         14.8933
           -18.9321       -475.0553          7.5332
            12.8260          9.5406       -509.3749

     Atom 10  Ca  pos: (  0.197455  0.190046  0.313859)  para sigma:        -466.89
          -482.2578         -5.2663         18.7041
            -5.6844       -461.4698         10.7498
            20.3108          8.4386       -456.9404

     Atom 11  Ca  pos: (  0.444839  0.196707  0.467112)  para sigma:        -478.67
          -467.5739        -16.6681          4.3864
           -20.2835       -482.5223          1.1132
             0.9834          1.6754       -485.9204

     Atom 12  Ca  pos: (  0.226267  0.061132  0.771945)  para sigma:        -475.00
          -480.5118          5.7060          4.0231
             0.5372       -478.8106         -0.3647
             3.2923          1.9848       -465.6714

     Atom 13  Ca  pos: (  0.734572  0.263633  1.531690)  para sigma:        -479.52
          -486.1805        -22.0647        -20.0945
           -23.4421       -475.1181        -45.1106
           -22.9881        -50.0475       -477.2746

     Atom 14  Si  pos: (  0.593836  0.120501  0.088311)  para sigma:        -402.27
          -427.3287         -6.0157          3.2039
            -0.2182       -415.7214         -2.3366
            -5.3299        -13.6035       -363.7544

     Atom 15  Si  pos: (  0.195081  0.206829  0.544047)  para sigma:        -403.74
          -408.8989         20.4029         15.4357
            16.8068       -409.7880         -4.2801
            17.9373        -10.4561       -392.5256

     Atom 16  Si  pos: (  0.440410  0.215642  0.238987)  para sigma:        -397.72
          -390.5687         33.6356          4.2123
            36.8095       -396.4587         -4.0948
             4.8269         -1.8969       -406.1388

     Atom 17  Si  pos: (  0.069273  0.111910  0.098044)  para sigma:        -407.42
          -415.4121         20.4565         22.9364
            22.3588       -426.3011         24.5090
             9.9832         28.2191       -380.5541

     Atom 18  Si  pos: (  0.685128  0.213563  0.553463)  para sigma:        -398.73
          -401.7455         10.0778          4.4632
            13.7642       -418.4047        -18.4041
             5.3414        -23.6681       -376.0544

     Atom 19  Si  pos: ( -0.072593  0.215866  0.240977)  para sigma:        -406.35
          -395.3461         32.9439          4.4383
            33.8141       -406.6754         -7.6779
             4.1898         -4.0358       -417.0279

     Atom 20  Si  pos: (  0.553574  0.417375  0.567435)  para sigma:        -407.74
          -413.8770         21.4593         -4.1049
            20.5279       -422.1975          2.6396
            -5.9296          7.4923       -387.1486

     Atom 21  Si  pos: ( -0.204090  0.403587  0.256043)  para sigma:        -401.93
          -385.9886         35.4876         -8.1121
            32.5169       -411.9131          4.9016
             0.0982         -0.5319       -407.8975

     Atom 22  Si  pos: (  0.055049  0.400726  0.573653)  para sigma:        -405.38
          -408.5711         19.9965          1.0802
            18.8163       -428.4109          8.2251
            -2.2623         13.8249       -379.1476

     Atom 23  Si  pos: (  0.304431  0.406507  0.235330)  para sigma:        -403.07
          -372.8871         30.7493         -3.4165
            29.1867       -419.5043          8.8803
            -1.5453          8.4916       -416.8288

     Atom 24  O   pos: ( -0.149915  0.306098  0.197921)  para sigma:         -65.96
           -68.4687        -25.3400         -1.9412
           -23.9626        -55.1181          5.5243
            -1.0078          4.2002        -74.2866

     Atom 25  O   pos: (  0.609181  0.495719  0.490584)  para sigma:        -109.33
          -127.9677          7.1132         11.6737
            11.1388        -91.2997         -3.4928
            10.7407          5.9165       -108.7181

     Atom 26  O   pos: (  0.197464  0.014097  0.309189)  para sigma:         -96.74
           -78.0694          1.2306         17.7515
             2.7944        -86.8045          7.6331
            12.2749          6.8618       -125.3348

     Atom 27  O   pos: (  0.453320  0.374241  0.510484)  para sigma:         -91.34
           -77.7862          4.3746          3.5781
             3.4834        -88.7031          3.0944
             1.1754          1.8311       -107.5197

     Atom 28  O   pos: (  0.713186  0.380030  0.318457)  para sigma:        -101.13
           -90.8963          0.3971         -9.0567
            -2.3548       -103.3164         -4.8405
            -4.1109         -4.0521       -109.1674

     Atom 29  O   pos: (  0.094210  0.142975  1.657439)  para sigma:         -62.35
           -78.9049          7.1961          3.0418
             7.1936        -74.3657          1.5239
             3.7337          3.3165        -33.7716

     Atom 30  O   pos: (  0.691791  0.177809  0.142080)  para sigma:         -34.50
           -27.6859         21.0103         11.2301
            16.5766        -39.2113          4.7279
            15.3652          8.8325        -36.5948

     Atom 31  H   pos: (  0.710173  0.241694  0.111185)  para sigma:           0.00
             0.0000          0.0000          0.0000
             0.0000          0.0000          0.0000
             0.0000          0.0000          0.0000

     Atom 32  O   pos: (  0.701309  0.152955  0.655827)  para sigma:         -93.11
          -121.4705         -0.7225         16.4675
             1.4635        -94.3778        -41.4139
            10.3326        -36.6463        -63.4924

     Atom 33  O   pos: ( -0.038096  0.171604  0.127684)  para sigma:         -69.78
           -70.7432        -10.9552         -6.6179
           -15.8793        -73.4681         14.1662
            -9.0021         12.5654        -65.1225

     Atom 34  O   pos: (  0.042842  0.442046  0.688190)  para sigma:         -87.30
           -82.5250         -1.7335        -13.1542
            -1.5563       -104.1851         20.0709
           -10.2226         17.9699        -75.1863

     Atom 35  O   pos: (  0.285927  0.460385  0.122509)  para sigma:         -55.30
           -71.7961         -7.2813          6.9019
            -4.2767        -41.8039        -17.7105
             4.5858        -16.7837        -52.2980

     Atom 36  O   pos: (  0.116072  0.292114  0.589675)  para sigma:         -66.92
           -72.3481        -24.5265         -5.3127
           -24.5423        -51.2518          5.7444
            -4.7174          4.8735        -77.1492

     Atom 37  O   pos: (  0.357189  0.299471  0.195239)  para sigma:         -62.11
           -66.3550        -23.3857          5.0986
           -24.1692        -52.0052         -0.4549
             3.5024         -0.8337        -67.9752

     Atom 38  O   pos: (  0.121411  0.473589  0.498561)  para sigma:        -111.62
           -94.1190         -0.3932         -2.1066
            -0.9456       -116.3909          3.9105
             5.3233          7.9658       -124.3394

     Atom 39  O   pos: (  0.373724  0.474639  0.307770)  para sigma:         -95.70
           -82.0442          2.4525         13.0833
             1.4735        -94.1062          6.8568
             7.3049          3.5142       -110.9618

     Atom 40  O   pos: ( -0.046183  0.369865  0.511057)  para sigma:        -102.04
           -72.0855         -5.6719         10.0488
           -11.3013       -113.3645         -0.1039
             0.7674          2.9448       -120.6554

     Atom 41  O   pos: (  0.201799  0.377431  0.291690)  para sigma:         -90.08
           -61.2575         -3.6517        -15.6833
            -6.9595       -106.2643         -0.0373
           -10.6880         -3.4005       -102.7077

     Atom 42  O   pos: (  0.618617  0.197529  1.645296)  para sigma:         -71.23
           -81.3643         12.3801        -18.0800
            10.4914        -84.5438         -9.3455
           -12.0615         -3.3848        -47.7815

     Atom 43  O   pos: (  0.163614  0.180108  0.135640)  para sigma:         -88.01
           -85.4427          7.9530         -5.9657
             5.0501        -96.9089          4.6594
            -2.8817          2.2438        -81.6865

     Atom 44  O   pos: (  0.256952  0.166751  0.641535)  para sigma:         -92.79
           -98.5401          6.8970          8.3173
             0.1350        -98.6810        -26.5066
            13.3509        -22.7764        -81.1592

     Atom 45  O   pos: (  0.490576  0.166310  0.136311)  para sigma:         -60.97
           -57.7003        -13.4680        -18.5265
           -13.8490        -72.0251         11.6871
           -15.0162         10.1994        -53.1805

     Atom 46  O   pos: (  0.122939  0.128417  0.483605)  para sigma:        -106.12
          -105.0245         -0.4009          0.0252
             2.1495        -85.5872         -0.0362
            -3.4942         -6.4190       -127.7482

     Atom 47  O   pos: (  0.376352  0.135851  0.303913)  para sigma:         -98.68
          -115.1826          5.8639         -3.9693
            10.8114        -70.9007        -15.4094
            -3.6033         -7.0237       -109.9504

     Atom 48  O   pos: (  0.273621  0.256910  0.463559)  para sigma:        -113.73
          -108.0478         -0.0505         -3.5434
            -1.5900       -106.0107         -3.4331
             1.9859          0.3944       -127.1398

     Atom 49  O   pos: (  0.525917  0.266421  0.307971)  para sigma:         -94.71
           -94.8614          4.8949         12.9449
             6.3187        -75.6011         13.1354
             7.7227          7.6437       -113.6596

     Atom 50  O   pos: (  0.613664  0.150744  0.474688)  para sigma:        -121.24
          -119.0915          0.6664         -1.3518
             1.5693       -108.9982          2.1636
            -6.2197         -4.6987       -135.6215

     Atom 51  O   pos: (  0.866299  0.155222  0.293307)  para sigma:         -94.79
           -87.9866          6.3017         -7.8544
             9.6264        -77.3061         -8.1366
            -5.5626         -0.2963       -119.0821

     Atom 52  O   pos: (  0.787866  0.245672  0.492817)  para sigma:        -105.10
           -85.3250         -7.9258         -5.2856
           -11.8827       -115.3588          2.9847
             1.3366          2.2314       -114.6249

     Atom 53  O   pos: (  0.020966  0.257022  0.306854)  para sigma:         -93.74
           -88.6132          9.8910          7.1956
            11.5517        -79.4946          9.5903
             3.0718          4.2918       -113.1125

     Atom 54  O   pos: (  0.534416  0.458832  0.681999)  para sigma:         -87.69
           -88.1983         -1.7708        -14.8348
             0.9185        -88.1091          7.6484
           -11.7433          6.1302        -86.7509

     Atom 55  O   pos: ( -0.263798  0.463836  0.164224)  para sigma:         -65.09
           -75.1978         -6.2495          9.2225
            -5.4476        -61.0775        -19.4220
             9.1724        -18.5477        -58.9826

     Atom 56  O   pos: (  0.635227  0.324382  0.582738)  para sigma:         -64.76
           -70.0828        -22.6852          1.6478
           -22.8555        -48.6338          8.7869
             1.4269          7.6234        -75.5699

     Atom 57  O   pos: (  0.916692  0.184251  0.666279)  para sigma:         -30.60
           -38.0134          4.6599          3.9112
             1.4822        -11.2321         -6.5949
             3.6909         -4.8163        -42.5605

     Atom 58  H   pos: (  0.886164  0.114074  0.677766)  para sigma:           0.00
             0.0000          0.0000          0.0000
             0.0000          0.0000          0.0000
             0.0000          0.0000          0.0000

     Atom 59  H   pos: (  0.862058  0.216166  0.628054)  para sigma:           0.00
             0.0000          0.0000          0.0000
             0.0000          0.0000          0.0000
             0.0000          0.0000          0.0000

     Atom 60  O   pos: (  0.443317  0.186725  0.653495)  para sigma:         -44.21
           -27.2566         -2.8057          5.8849
             1.8942        -56.8554          0.6891
             5.6708          0.7959        -48.5121

     Atom 61  H   pos: (  0.364678  0.173285  0.648706)  para sigma:           0.00
             0.0000          0.0000          0.0000
             0.0000          0.0000          0.0000
             0.0000          0.0000          0.0000

     Atom 62  H   pos: (  0.471245  0.119690  0.664116)  para sigma:           0.00
             0.0000          0.0000          0.0000
             0.0000          0.0000          0.0000
             0.0000          0.0000          0.0000

     Atom 63  O   pos: (  0.322583  0.369108  0.655244)  para sigma:         -41.02
           -47.7685         10.5684         -7.0958
             8.0443        -33.8740          9.0823
            -7.3808          7.7873        -41.4086

     Atom 64  H   pos: (  0.380420  0.354015  0.608268)  para sigma:           0.00
             0.0000          0.0000          0.0000
             0.0000          0.0000          0.0000
             0.0000          0.0000          0.0000

     Atom 65  H   pos: (  0.288651  0.304236  0.667680)  para sigma:           0.00
             0.0000          0.0000          0.0000
             0.0000          0.0000          0.0000
             0.0000          0.0000          0.0000

     Atom 66  O   pos: (  0.307341  0.095761  0.040490)  para sigma:         -25.89
           -12.4802        -16.9095          0.0870
           -17.3516        -26.9094          3.6750
            -8.6879          6.2034        -38.2710

     Atom 67  H   pos: (  0.255669  0.110503  0.093626)  para sigma:           0.00
             0.0000          0.0000          0.0000
             0.0000          0.0000          0.0000
             0.0000          0.0000          0.0000

     Atom 68  H   pos: (  0.359456  0.055128  0.073045)  para sigma:           0.00
             0.0000          0.0000          0.0000
             0.0000          0.0000          0.0000
             0.0000          0.0000          0.0000

     Atom 69  O   pos: (  0.024085  0.228167  1.318835)  para sigma:         -23.76
           -39.7795          4.7762         -4.6854
             3.1279        -13.4292         -5.4226
            -2.6105         -6.9654        -18.0762

     Atom 70  H   pos: (  0.031643  0.294152  1.354374)  para sigma:           0.00
             0.0000          0.0000          0.0000
             0.0000          0.0000          0.0000
             0.0000          0.0000          0.0000

     Atom 71  H   pos: (  0.029824  0.177122  1.373963)  para sigma:           0.00
             0.0000          0.0000          0.0000
             0.0000          0.0000          0.0000
             0.0000          0.0000          0.0000

     Atom 72  O   pos: ( -0.293754  0.494055  1.075456)  para sigma:          -3.67
           -12.4923         -4.2148         13.8287
            -4.9633         -3.1836         -2.2156
            12.6552         -1.4104          4.6666

     Atom 73  H   pos: ( -0.012851  0.074353  1.023277)  para sigma:           0.00
             0.0000          0.0000          0.0000
             0.0000          0.0000          0.0000
             0.0000          0.0000          0.0000

     Atom 74  H   pos: ( -0.272486  0.542240  1.126222)  para sigma:           0.00
             0.0000          0.0000          0.0000
             0.0000          0.0000          0.0000
             0.0000          0.0000          0.0000

     Atom 75  O   pos: ( -0.023003  0.284804  1.074215)  para sigma:         -19.03
           -22.1009          8.3935         -8.0344
             7.7123        -25.5041          9.9127
           -10.3459          9.9083         -9.4884

     Atom 76  H   pos: ( -0.079020  0.271853  1.123357)  para sigma:           0.00
             0.0000          0.0000          0.0000
             0.0000          0.0000          0.0000
             0.0000          0.0000          0.0000

     Atom 77  H   pos: ( -0.034255  0.241716  1.014420)  para sigma:           0.00
             0.0000          0.0000          0.0000
             0.0000          0.0000          0.0000
             0.0000          0.0000          0.0000

     Atom 78  O   pos: (  0.872446  0.208828  1.627076)  para sigma:         -18.15
           -10.1785         -5.5303         14.9100
            -8.0878        -31.4319          5.7200
            16.0645          7.1326        -12.8335

     Atom 79  H   pos: (  0.881634  0.172673  0.011238)  para sigma:           0.00
             0.0000          0.0000          0.0000
             0.0000          0.0000          0.0000
             0.0000          0.0000          0.0000

     Atom 80  H   pos: (  0.925614  0.169908  1.594776)  para sigma:           0.00
             0.0000          0.0000          0.0000
             0.0000          0.0000          0.0000
             0.0000          0.0000          0.0000

     Atom 81  O   pos: ( -0.037105  0.148534  0.920353)  para sigma:         -12.84
             0.1490          5.0029         -1.7810
             4.9056        -29.6115         -9.9940
            -3.5340         -9.5236         -9.0645

     Atom 82  H   pos: (  0.018011  0.172522  0.875120)  para sigma:           0.00
             0.0000          0.0000          0.0000
             0.0000          0.0000          0.0000
             0.0000          0.0000          0.0000

     Atom 83  H   pos: (  0.900003  0.179369  0.868139)  para sigma:           0.00
             0.0000          0.0000          0.0000
             0.0000          0.0000          0.0000
             0.0000          0.0000          0.0000

     Atom 84  O   pos: (  0.530482  0.447754  0.142215)  para sigma:         -16.48
            -2.3262         -5.3915         -0.0700
            -3.1530        -17.9468          3.0879
            -2.0769          2.7475        -29.1618

     Atom 85  H   pos: (  0.603057  0.459725  0.130759)  para sigma:           0.00
             0.0000          0.0000          0.0000
             0.0000          0.0000          0.0000
             0.0000          0.0000          0.0000

     Atom 86  H   pos: (  0.818388  0.056038  0.141142)  para sigma:           0.00
             0.0000          0.0000          0.0000
             0.0000          0.0000          0.0000
             0.0000          0.0000          0.0000

     Atom 87  O   pos: (  0.251489  0.297665  0.952506)  para sigma:         -24.46
           -11.9642         24.5364        -13.8627
            20.5951        -25.0497         -1.1431
            -5.6900          1.9958        -36.3572

     Atom 88  H   pos: (  0.320901  0.338659  0.943569)  para sigma:           0.00
             0.0000          0.0000          0.0000
             0.0000          0.0000          0.0000
             0.0000          0.0000          0.0000

     Atom 89  H   pos: (  0.245008  0.270192  1.020124)  para sigma:           0.00
             0.0000          0.0000          0.0000
             0.0000          0.0000          0.0000
             0.0000          0.0000          0.0000

     Atom 90  O   pos: (  0.765514  0.076775  1.057620)  para sigma:         -18.31
           -26.3536        -11.8420          1.9373
            -5.6489        -15.3695         20.2319
             4.1700         17.7082        -13.2156

     Atom 91  H   pos: (  0.484720  0.509165  1.115272)  para sigma:           0.00
             0.0000          0.0000          0.0000
             0.0000          0.0000          0.0000
             0.0000          0.0000          0.0000

     Atom 92  H   pos: (  0.440328  0.479392  1.006829)  para sigma:           0.00
             0.0000          0.0000          0.0000
             0.0000          0.0000          0.0000
             0.0000          0.0000          0.0000

     Atom 93  O   pos: (  0.021456  0.103915  1.473451)  para sigma:         -33.07
           -49.9620          2.7608         10.9371
             2.2953        -16.6160          7.1010
            10.1021          4.9834        -32.6385

     Atom 94  H   pos: (  0.054280  0.118061  1.539018)  para sigma:           0.00
             0.0000          0.0000          0.0000
             0.0000          0.0000          0.0000
             0.0000          0.0000          0.0000

     Atom 95  H   pos: (  0.697528  0.501790  1.449992)  para sigma:           0.00
             0.0000          0.0000          0.0000
             0.0000          0.0000          0.0000
             0.0000          0.0000          0.0000

     Atom 96  O   pos: (  0.725465  0.212302  0.834179)  para sigma:         -25.17
           -25.9445         -5.0415         -2.7015
            -6.2838        -42.4789         20.6952
            -9.3610         17.7758         -7.0818

     Atom 97  H   pos: (  0.727674  0.207002  0.756972)  para sigma:           0.00
             0.0000          0.0000          0.0000
             0.0000          0.0000          0.0000
             0.0000          0.0000          0.0000

     Atom 98  H   pos: (  0.658274  0.245370  0.839072)  para sigma:           0.00
             0.0000          0.0000          0.0000
             0.0000          0.0000          0.0000
             0.0000          0.0000          0.0000

     Atom 99  O   pos: (  0.203031  0.483299  0.792945)  para sigma:         -29.08
           -10.5232         -0.7535          9.2505
            -2.3948        -49.9865          3.6368
            12.8413          6.7847        -26.7379

     Atom100  H   pos: (  0.492258  0.061114  0.849116)  para sigma:           0.00
             0.0000          0.0000          0.0000
             0.0000          0.0000          0.0000
             0.0000          0.0000          0.0000

     Atom101  H   pos: (  0.142782  0.459378  0.751297)  para sigma:           0.00
             0.0000          0.0000          0.0000
             0.0000          0.0000          0.0000
             0.0000          0.0000          0.0000

     Atom102  O   pos: (  0.480172  0.276819  1.083669)  para sigma:         -15.98
            -9.6709        -14.9961         -3.9697
           -13.8961        -28.8313        -12.3599
            -5.1231        -13.0631         -9.4336

     Atom103  H   pos: (  0.457533  0.319877  1.027129)  para sigma:           0.00
             0.0000          0.0000          0.0000
             0.0000          0.0000          0.0000
             0.0000          0.0000          0.0000

     Atom104  H   pos: (  0.425752  0.279781  1.134490)  para sigma:           0.00
             0.0000          0.0000          0.0000
             0.0000          0.0000          0.0000
             0.0000          0.0000          0.0000

     Atom105  O   pos: ( -0.240765  0.473489  0.680344)  para sigma:         -21.44
            -9.3084          2.4065          2.4234
             3.1193        -20.5594         -8.0771
             4.3160         -8.9705        -34.4573

     Atom106  H   pos: (  0.711643  0.440230  0.686049)  para sigma:           0.00
             0.0000          0.0000          0.0000
             0.0000          0.0000          0.0000
             0.0000          0.0000          0.0000

     Atom107  H   pos: (  0.034528  0.072177  0.661578)  para sigma:           0.00
             0.0000          0.0000          0.0000
             0.0000          0.0000          0.0000
             0.0000          0.0000          0.0000

     Atom108  O   pos: (  0.543298  0.300101  0.799407)  para sigma:         -31.38
           -39.5701          1.4020          1.4311
             4.1096        -19.7582         -4.9120
             5.5443         -3.8621        -34.8189

     Atom109  H   pos: (  0.552339  0.363401  0.757707)  para sigma:           0.00
             0.0000          0.0000          0.0000
             0.0000          0.0000          0.0000
             0.0000          0.0000          0.0000

     Atom110  H   pos: (  0.516411  0.253140  0.748044)  para sigma:           0.00
             0.0000          0.0000          0.0000
             0.0000          0.0000          0.0000
             0.0000          0.0000          0.0000

     Atom111  O   pos: (  0.272067  0.471608  1.576119)  para sigma:         -21.33
           -42.3737          1.7353         -2.4562
             3.4072          0.4443          1.9641
            -4.7115         -5.2201        -22.0548

     Atom112  H   pos: (  0.288672  0.542122  1.596891)  para sigma:           0.00
             0.0000          0.0000          0.0000
             0.0000          0.0000          0.0000
             0.0000          0.0000          0.0000

     Atom113  H   pos: (  0.297653  0.462921  1.508362)  para sigma:           0.00
             0.0000          0.0000          0.0000
             0.0000          0.0000          0.0000
             0.0000          0.0000          0.0000

     Atom114  O   pos: (  0.281150  0.078232  1.529341)  para sigma:          -9.67
           -16.2970         -9.8844          1.4947
            -9.6979        -20.4317          7.3950
             5.0779          0.4031          7.7238

     Atom115  H   pos: ( -0.050253  0.549022  1.601774)  para sigma:           0.00
             0.0000          0.0000          0.0000
             0.0000          0.0000          0.0000
             0.0000          0.0000          0.0000

     Atom116  H   pos: (  0.232934  0.121332  1.495032)  para sigma:           0.00
             0.0000          0.0000          0.0000
             0.0000          0.0000          0.0000
             0.0000          0.0000          0.0000

     Atom117  O   pos: (  0.447311  0.207154  1.533447)  para sigma:         -19.89
            -2.8340         14.6122          9.3044
            13.0317        -32.6519         -3.9755
             5.7451         -7.0547        -24.1815

     Atom118  H   pos: (  0.497982  0.197146  1.587296)  para sigma:           0.00
             0.0000          0.0000          0.0000
             0.0000          0.0000          0.0000
             0.0000          0.0000          0.0000

     Atom119  H   pos: (  0.393301  0.156352  1.539685)  para sigma:           0.00
             0.0000          0.0000          0.0000
             0.0000          0.0000          0.0000
             0.0000          0.0000          0.0000

     Atom120  O   pos: (  0.441229  0.328350 -0.003915)  para sigma:         -22.78
           -19.4588          0.9225          7.0716
             2.9062        -18.8527          8.2692
             6.4606         11.1657        -30.0375

     Atom121  H   pos: (  0.467775  0.378316  0.044635)  para sigma:           0.00
             0.0000          0.0000          0.0000
             0.0000          0.0000          0.0000
             0.0000          0.0000          0.0000

     Atom122  H   pos: (  0.479104  0.267616  0.012219)  para sigma:           0.00
             0.0000          0.0000          0.0000
             0.0000          0.0000          0.0000
             0.0000          0.0000          0.0000

     Atom123  O   pos: (  0.470678  0.486796  1.277306)  para sigma:         -22.56
           -19.9394         -8.6107         14.8349
           -11.5633        -27.8760        -17.2947
            19.0467        -17.7616        -19.8697

     Atom124  H   pos: (  0.467289  0.441573  1.338164)  para sigma:           0.00
             0.0000          0.0000          0.0000
             0.0000          0.0000          0.0000
             0.0000          0.0000          0.0000

     Atom125  H   pos: (  0.399361  0.505677  1.262688)  para sigma:           0.00
             0.0000          0.0000          0.0000
             0.0000          0.0000          0.0000
             0.0000          0.0000          0.0000

     Atom126  O   pos: (  0.777844  0.404310  1.653080)  para sigma:          -8.87
           -20.4382         -5.2855         11.9331
            -2.3120          5.2289         -0.4620
            15.0733          2.1576        -11.4146

     Atom127  H   pos: ( -0.197608  0.320995  0.046937)  para sigma:           0.00
             0.0000          0.0000          0.0000
             0.0000          0.0000          0.0000
             0.0000          0.0000          0.0000

     Atom128  H   pos: ( -0.231033  0.458993  1.659552)  para sigma:           0.00
             0.0000          0.0000          0.0000
             0.0000          0.0000          0.0000
             0.0000          0.0000          0.0000

     Atom129  O   pos: (  0.832072  0.177954  1.415475)  para sigma:         -29.83
           -25.9929        -11.8427         -6.2117
            -7.6067        -33.3185         14.9628
            -4.2222         16.9165        -30.1868

     Atom130  H   pos: (  0.814110  0.129852  1.361152)  para sigma:           0.00
             0.0000          0.0000          0.0000
             0.0000          0.0000          0.0000
             0.0000          0.0000          0.0000

     Atom131  H   pos: (  0.901658  0.158098  1.436088)  para sigma:           0.00
             0.0000          0.0000          0.0000
             0.0000          0.0000          0.0000
             0.0000          0.0000          0.0000

     Atom132  O   pos: (  0.711792  0.312491  1.016612)  para sigma:         -10.00
           -24.7311         10.0303         -8.7460
             8.2557          3.4502          2.3512
            -9.5796          6.0060         -8.7056

     Atom133  H   pos: (  0.747139  0.299578  0.953370)  para sigma:           0.00
             0.0000          0.0000          0.0000
             0.0000          0.0000          0.0000
             0.0000          0.0000          0.0000

     Atom134  H   pos: (  0.715619  0.384579  1.033407)  para sigma:           0.00
             0.0000          0.0000          0.0000
             0.0000          0.0000          0.0000
             0.0000          0.0000          0.0000

     Atom135  O   pos: (  0.073318  0.378631  0.111683)  para sigma:         -10.20
            -6.8409         -3.0171         25.3437
            -7.3632         -4.6386        -14.7288
            28.3842         -8.6343        -19.1281

     Atom136  H   pos: (  0.105054  0.329716  0.157057)  para sigma:           0.00
             0.0000          0.0000          0.0000
             0.0000          0.0000          0.0000
             0.0000          0.0000          0.0000

     Atom137  H   pos: (  0.012671  0.343988  0.089852)  para sigma:           0.00
             0.0000          0.0000          0.0000
             0.0000          0.0000          0.0000
             0.0000          0.0000          0.0000

     Atom138  O   pos: (  0.603331  0.177078  1.405577)  para sigma:         -19.70
           -26.8288         -2.4521        -13.4318
            -1.0239        -24.8952         12.7837
           -15.0034         13.8929         -7.3735

     Atom139  H   pos: (  0.597809  0.122874  1.353398)  para sigma:           0.00
             0.0000          0.0000          0.0000
             0.0000          0.0000          0.0000
             0.0000          0.0000          0.0000

     Atom140  H   pos: (  0.536933  0.182193  1.439785)  para sigma:           0.00
             0.0000          0.0000          0.0000
             0.0000          0.0000          0.0000
             0.0000          0.0000          0.0000

     Atom141  O   pos: (  0.483612  0.384320  1.439969)  para sigma:         -16.62
            -4.8602          9.6781         -0.2990
            10.6099        -22.9121        -19.1877
            -1.5710        -25.0988        -22.0728

     Atom142  H   pos: (  0.461253  0.323666  1.476078)  para sigma:           0.00
             0.0000          0.0000          0.0000
             0.0000          0.0000          0.0000
             0.0000          0.0000          0.0000

     Atom143  H   pos: (  0.559089  0.388521  1.448073)  para sigma:           0.00
             0.0000          0.0000          0.0000
             0.0000          0.0000          0.0000
             0.0000          0.0000          0.0000

     Atom144  O   pos: (  0.357961  0.152959  0.853351)  para sigma:         -22.94
           -25.7650         -0.8609        -16.1437
            -1.0075        -21.8413          8.6806
           -13.2783         10.3329        -21.2215

     Atom145  H   pos: (  0.390603  0.191887  0.800229)  para sigma:           0.00
             0.0000          0.0000          0.0000
             0.0000          0.0000          0.0000
             0.0000          0.0000          0.0000

     Atom146  H   pos: (  0.320287  0.202068  0.895294)  para sigma:           0.00
             0.0000          0.0000          0.0000
             0.0000          0.0000          0.0000
             0.0000          0.0000          0.0000

     Atom147  O   pos: (  0.394964  0.081604  1.264022)  para sigma:         -14.79
             0.1726        -12.9920         -3.9171
            -8.2012        -15.1073         -3.2181
            -4.8926         -2.5575        -29.4349

     Atom148  H   pos: (  0.469958  0.086250  1.253048)  para sigma:           0.00
             0.0000          0.0000          0.0000
             0.0000          0.0000          0.0000
             0.0000          0.0000          0.0000

     Atom149  H   pos: (  0.369673  0.151470  1.265316)  para sigma:           0.00
             0.0000          0.0000          0.0000
             0.0000          0.0000          0.0000
             0.0000          0.0000          0.0000

     Atom150  O   pos: (  0.062697  0.399355  1.415096)  para sigma:          -6.34
           -24.2121         -3.2864        -12.8374
            -4.2269          1.4809         -4.4954
           -15.6028         -1.6118          3.6982

     Atom151  H   pos: (  0.017184  0.433854  1.462643)  para sigma:           0.00
             0.0000          0.0000          0.0000
             0.0000          0.0000          0.0000
             0.0000          0.0000          0.0000

     Atom152  H   pos: (  0.070810  0.450534  1.361098)  para sigma:           0.00
             0.0000          0.0000          0.0000
             0.0000          0.0000          0.0000
             0.0000          0.0000          0.0000

     Atom153  O   pos: ( -0.125013  0.521946  0.951768)  para sigma:         -13.64
             3.3007          1.0661         -0.3890
             1.6076        -36.9931         -6.5766
            -4.6480         -7.3820         -7.2281

     Atom154  H   pos: ( -0.183030  0.503338  0.993655)  para sigma:           0.00
             0.0000          0.0000          0.0000
             0.0000          0.0000          0.0000
             0.0000          0.0000          0.0000

     Atom155  H   pos: ( -0.065938  0.513198  0.996648)  para sigma:           0.00
             0.0000          0.0000          0.0000
             0.0000          0.0000          0.0000
             0.0000          0.0000          0.0000

     Atom156  O   pos: (  0.194516  0.279599  1.562096)  para sigma:         -24.91
           -27.3574         16.8632          0.5306
            15.7492        -20.3492         -8.2439
             5.9160         -5.9195        -27.0235

     Atom157  H   pos: (  0.154616  0.323166  1.518156)  para sigma:           0.00
             0.0000          0.0000          0.0000
             0.0000          0.0000          0.0000
             0.0000          0.0000          0.0000

     Atom158  H   pos: (  0.148436  0.227837  1.595321)  para sigma:           0.00
             0.0000          0.0000          0.0000
             0.0000          0.0000          0.0000
             0.0000          0.0000          0.0000

     Atom159  O   pos: (  0.632836  0.301914  1.247030)  para sigma:         -15.33
           -26.3208         -3.8790          0.4794
            -6.4636        -17.2082         -4.2832
            -0.8668         -9.0672         -2.4553

     Atom160  H   pos: (  0.615920  0.264355  1.310334)  para sigma:           0.00
             0.0000          0.0000          0.0000
             0.0000          0.0000          0.0000
             0.0000          0.0000          0.0000

     Atom161  H   pos: (  0.580313  0.352750  1.238791)  para sigma:           0.00
             0.0000          0.0000          0.0000
             0.0000          0.0000          0.0000
             0.0000          0.0000          0.0000

     Atom162  O   pos: (  0.334534  0.279189  1.228018)  para sigma:          -8.33
             8.5841          8.0176         12.6583
             3.1208        -14.3559         10.8328
             8.6575         11.7843        -19.2319

     Atom163  H   pos: (  0.261589  0.275631  1.206000)  para sigma:           0.00
             0.0000          0.0000          0.0000
             0.0000          0.0000          0.0000
             0.0000          0.0000          0.0000

     Atom164  H   pos: (  0.344588  0.335043  1.274169)  para sigma:           0.00
             0.0000          0.0000          0.0000
             0.0000          0.0000          0.0000
             0.0000          0.0000          0.0000

     Atom165  O   pos: (  0.536292  0.064843  1.007418)  para sigma:         -21.17
           -11.9514          7.8413         -4.9335
             5.4357        -22.4801          7.3608
            -6.6105         11.6297        -29.0802

     Atom166  H   pos: (  0.560798 -0.000881  0.985947)  para sigma:           0.00
             0.0000          0.0000          0.0000
             0.0000          0.0000          0.0000
             0.0000          0.0000          0.0000

     Atom167  H   pos: (  0.464373  0.051344  1.026297)  para sigma:           0.00
             0.0000          0.0000          0.0000
             0.0000          0.0000          0.0000
             0.0000          0.0000          0.0000

     Atom168  O   pos: (  0.122194  0.215586  0.811233)  para sigma:         -15.61
           -17.2726          5.3166         12.8156
             6.5827        -21.7205         -0.9371
             9.2397         -2.7273         -7.8390

     Atom169  H   pos: (  0.164138  0.255837  0.858205)  para sigma:           0.00
             0.0000          0.0000          0.0000
             0.0000          0.0000          0.0000
             0.0000          0.0000          0.0000

     Atom170  H   pos: (  0.111059  0.255231  0.750021)  para sigma:           0.00
             0.0000          0.0000          0.0000
             0.0000          0.0000          0.0000
             0.0000          0.0000          0.0000

     Atom171  O   pos: ( -0.078230  0.340479  0.801532)  para sigma:         -24.13
           -25.7066         17.5133         -7.2307
            20.4002         -6.1315         -1.1299
            -9.3152        -10.4266        -40.5511

     Atom172  H   pos: ( -0.100355  0.275906  0.774210)  para sigma:           0.00
             0.0000          0.0000          0.0000
             0.0000          0.0000          0.0000
             0.0000          0.0000          0.0000

     Atom173  H   pos: ( -0.019070  0.357556  0.757361)  para sigma:           0.00
             0.0000          0.0000          0.0000
             0.0000          0.0000          0.0000
             0.0000          0.0000          0.0000

     Atom174  O   pos: (  0.843833  0.256012  1.199868)  para sigma:          -6.40
            11.6493        -15.6331          5.6330
           -13.0471        -25.4564         -5.5389
             8.0667         -3.2509         -5.3999

     Atom175  H   pos: (  0.790296  0.297739  1.227603)  para sigma:           0.00
             0.0000          0.0000          0.0000
             0.0000          0.0000          0.0000
             0.0000          0.0000          0.0000

     Atom176  H   pos: (  0.895502  0.247720  1.253176)  para sigma:           0.00
             0.0000          0.0000          0.0000
             0.0000          0.0000          0.0000
             0.0000          0.0000          0.0000

     Atom177  O   pos: (  0.033101  0.476347  1.070697)  para sigma:         -19.61
           -27.9920         12.3694          4.7411
            10.8462        -13.3949          8.0563
             4.8553         11.8384        -17.4542

     Atom178  H   pos: (  0.037111  0.496317  1.142510)  para sigma:           0.00
             0.0000          0.0000          0.0000
             0.0000          0.0000          0.0000
             0.0000          0.0000          0.0000

     Atom179  H   pos: (  0.013514  0.403401  1.069124)  para sigma:           0.00
             0.0000          0.0000          0.0000
             0.0000          0.0000          0.0000
             0.0000          0.0000          0.0000

     Atom180  O   pos: (  0.150731  0.240048  1.169427)  para sigma:         -16.34
            -1.4225          1.1119          1.4646
             3.4968        -42.3026         -9.2009
             1.0114        -10.1597         -5.2835

     Atom181  H   pos: (  0.097533  0.265216  1.123290)  para sigma:           0.00
             0.0000          0.0000          0.0000
             0.0000          0.0000          0.0000
             0.0000          0.0000          0.0000

     Atom182  H   pos: (  0.109631  0.230245  1.232695)  para sigma:           0.00
             0.0000          0.0000          0.0000
             0.0000          0.0000          0.0000
             0.0000          0.0000          0.0000

     Atom183  O   pos: (  0.409307  0.394692  0.923363)  para sigma:         -56.56
           -64.1642         12.9368          3.8625
            11.1445        -61.3520        -14.4790
             0.2800        -11.4360        -44.1732

     Atom184  H   pos: (  0.459078  0.351969  0.887602)  para sigma:           0.00
             0.0000          0.0000          0.0000
             0.0000          0.0000          0.0000
             0.0000          0.0000          0.0000

     Atom185  O   pos: (  0.594035  0.073933  1.235515)  para sigma:         -48.34
           -27.7612         -5.6644         -3.3189
            -9.1485        -66.3680        -23.4088
            -4.4157        -21.1481        -50.8961

     Atom186  H   pos: (  0.264484  0.467293  1.204483)  para sigma:           0.00
             0.0000          0.0000          0.0000
             0.0000          0.0000          0.0000
             0.0000          0.0000          0.0000

     Atom187  O   pos: (  0.684453  0.395267  1.440708)  para sigma:         -59.75
           -64.2468         -0.6360         20.2217
             0.8796        -27.4941        -34.4966
            12.5149        -23.6642        -87.5054

     Atom188  H   pos: (  0.692510  0.382284  1.369068)  para sigma:           0.00
             0.0000          0.0000          0.0000
             0.0000          0.0000          0.0000
             0.0000          0.0000          0.0000

     Paramagnetic US occ-occ contribution in ppm:

     Atom  1  Ca  pos: ( -0.210650  0.414613  0.492687)  para_oo sigma:          -2.83
            -2.5957         -0.4134          0.3710
            -0.4033         -2.5446          0.1234
             0.3717          0.1129         -3.3584

     Atom  2  Ca  pos: (  0.544735  0.438851  0.333629)  para_oo sigma:          -3.22
            -3.1387         -0.3111          0.2620
            -0.3403         -2.7940          0.1773
             0.1942          0.1169         -3.7196

     Atom  3  Ca  pos: (  0.696922  0.200261  0.329006)  para_oo sigma:          -2.96
            -2.9362         -0.4171         -0.2331
            -0.4272         -2.7288         -0.0589
            -0.1754         -0.0552         -3.2104

     Atom  4  Ca  pos: ( -0.046718  0.188802  0.477554)  para_oo sigma:          -2.94
            -2.6791         -0.4382         -0.2520
            -0.4533         -2.5846         -0.1138
            -0.3108         -0.1205         -3.5445

     Atom  5  Ca  pos: (  0.630693  0.183264  1.102772)  para_oo sigma:          -3.31
            -2.9887          0.3301         -0.0048
             0.3563         -3.1541         -0.6009
             0.0469         -0.7461         -3.7973

     Atom  6  Ca  pos: (  0.380226  0.486968  0.767899)  para_oo sigma:          -3.30
            -3.4051          0.1029          0.0831
             0.0746         -3.1326         -0.7683
             0.1971         -0.9003         -3.3735

     Atom  7  Ca  pos: (  0.269709  0.284018  0.018591)  para_oo sigma:          -2.36
            -1.9585          0.2328          0.1089
             0.2738         -2.7945         -0.3044
             0.0773         -0.2838         -2.3386

     Atom  8  Ca  pos: (  0.288164  0.433558  0.466131)  para_oo sigma:          -3.09
            -2.9024         -0.4631         -0.0788
            -0.4211         -2.5806          0.0146
            -0.0509          0.0768         -3.7993

     Atom  9  Ca  pos: (  0.042041  0.427846  0.342113)  para_oo sigma:          -3.65
            -3.5962         -0.5108          0.0851
            -0.5018         -3.2019          0.0937
             0.0466          0.0542         -4.1441

     Atom 10  Ca  pos: (  0.197455  0.190046  0.313859)  para_oo sigma:          -2.70
            -2.9474         -0.3781          0.2791
            -0.3602         -2.4462          0.1630
             0.3113          0.1911         -2.7162

     Atom 11  Ca  pos: (  0.444839  0.196707  0.467112)  para_oo sigma:          -2.87
            -2.6138         -0.4027          0.0658
            -0.4706         -2.6916          0.0676
             0.0386         -0.0077         -3.3125

     Atom 12  Ca  pos: (  0.226267  0.061132  0.771945)  para_oo sigma:          -3.15
            -3.5402          0.0245         -0.0543
            -0.0100         -3.0059         -0.0088
             0.0328         -0.0208         -2.8985

     Atom 13  Ca  pos: (  0.734572  0.263633  1.531690)  para_oo sigma:          -3.68
            -3.6063         -0.0195         -0.5539
            -0.0809         -3.2501         -1.2094
            -0.6376         -1.0981         -4.1763

     Atom 14  Si  pos: (  0.593836  0.120501  0.088311)  para_oo sigma:          -6.13
            -6.0864         -0.4210         -0.2948
            -0.4237         -6.5388          0.0017
            -0.2693          0.0768         -5.7678

     Atom 15  Si  pos: (  0.195081  0.206829  0.544047)  para_oo sigma:          -6.02
            -6.1303          0.2965          0.2720
             0.3037         -6.1217         -0.0144
             0.2566         -0.0176         -5.8029

     Atom 16  Si  pos: (  0.440410  0.215642  0.238987)  para_oo sigma:          -6.23
            -6.2461          0.8542          0.0643
             0.8244         -6.2754         -0.0602
             0.0193         -0.0781         -6.1794

     Atom 17  Si  pos: (  0.069273  0.111910  0.098044)  para_oo sigma:          -5.87
            -6.0701          0.5416          0.3124
             0.5328         -6.1134          0.4173
             0.3128          0.4787         -5.4406

     Atom 18  Si  pos: (  0.685128  0.213563  0.553463)  para_oo sigma:          -6.22
            -6.4869          0.0292          0.1125
             0.0726         -6.4429         -0.4372
             0.0666         -0.4711         -5.7433

     Atom 19  Si  pos: ( -0.072593  0.215866  0.240977)  para_oo sigma:          -5.92
            -5.7512          0.9655          0.1900
             0.9284         -5.8894         -0.2998
             0.1451         -0.2938         -6.1308

     Atom 20  Si  pos: (  0.553574  0.417375  0.567435)  para_oo sigma:          -5.97
            -5.9286          0.2376         -0.0249
             0.2618         -6.2106         -0.0035
             0.0082          0.0092         -5.7606

     Atom 21  Si  pos: ( -0.204090  0.403587  0.256043)  para_oo sigma:          -6.07
            -5.6675          0.7301          0.0152
             0.7770         -6.4214          0.2410
             0.0182          0.2091         -6.1081

     Atom 22  Si  pos: (  0.055049  0.400726  0.573653)  para_oo sigma:          -5.98
            -6.0472          0.3410          0.1215
             0.3196         -6.2935          0.1485
             0.0729          0.1654         -5.5853

     Atom 23  Si  pos: (  0.304431  0.406507  0.235330)  para_oo sigma:          -6.11
            -5.3457          0.7490         -0.1034
             0.7679         -6.6468          0.2721
            -0.1645          0.2513         -6.3524

     Atom 24  O   pos: ( -0.149915  0.306098  0.197921)  para_oo sigma:          -3.88
            -3.9791         -1.3139         -0.0900
            -1.2697         -3.0402          0.2512
            -0.0643          0.2244         -4.6180

     Atom 25  O   pos: (  0.609181  0.495719  0.490584)  para_oo sigma:          -1.46
            -1.6814          0.9627         -1.2301
             0.8541         -1.4110         -1.3311
            -1.2634         -1.4609         -1.2753

     Atom 26  O   pos: (  0.197464  0.014097  0.309189)  para_oo sigma:          -2.09
            -1.7347          1.6934          1.1047
             1.7478         -2.2955          1.0671
             1.1050          1.1273         -2.2500

     Atom 27  O   pos: (  0.453320  0.374241  0.510484)  para_oo sigma:          -2.05
            -1.0013          0.9930          0.9023
             1.0412         -2.8759          0.4354
             0.9322          0.4908         -2.2610

     Atom 28  O   pos: (  0.713186  0.380030  0.318457)  para_oo sigma:          -1.77
            -1.3550          0.9625         -1.7373
             0.9488         -2.6475         -1.0669
            -1.8472         -1.0208         -1.3037

     Atom 29  O   pos: (  0.094210  0.142975  1.657439)  para_oo sigma:          -3.95
            -5.0840         -0.0688         -0.0298
            -0.0518         -4.9646          0.8406
            -0.0433          0.8002         -1.7989

     Atom 30  O   pos: (  0.691791  0.177809  0.142080)  para_oo sigma:          -1.98
            -1.2006          0.6915          0.5005
             0.6284         -2.2054          0.6388
             0.5390          0.7534         -2.5297

     Atom 31  H   pos: (  0.710173  0.241694  0.111185)  para_oo sigma:           0.00
             0.0000          0.0000          0.0000
             0.0000          0.0000          0.0000
             0.0000          0.0000          0.0000

     Atom 32  O   pos: (  0.701309  0.152955  0.655827)  para_oo sigma:          -2.80
            -3.5356         -0.3505          0.5286
            -0.3255         -3.5658         -0.6295
             0.4623         -0.8097         -1.2898

     Atom 33  O   pos: ( -0.038096  0.171604  0.127684)  para_oo sigma:          -3.83
            -3.7712         -0.7667         -0.8385
            -0.7644         -4.0679          0.6301
            -0.9344          0.7017         -3.6525

     Atom 34  O   pos: (  0.042842  0.442046  0.688190)  para_oo sigma:          -3.07
            -4.2402          0.2650          0.1296
             0.2812         -3.6777          0.5600
            -0.0048          0.6869         -1.3022

     Atom 35  O   pos: (  0.285927  0.460385  0.122509)  para_oo sigma:          -3.90
            -4.7977         -0.3832          0.2716
            -0.3334         -2.9374         -1.4023
             0.2576         -1.4968         -3.9711

     Atom 36  O   pos: (  0.116072  0.292114  0.589675)  para_oo sigma:          -3.84
            -3.8740         -1.5473         -0.3218
            -1.5392         -2.7497          0.2972
            -0.3276          0.2822         -4.8873

     Atom 37  O   pos: (  0.357189  0.299471  0.195239)  para_oo sigma:          -3.60
            -3.6678         -1.5440          0.0011
            -1.5815         -2.5277         -0.0744
            -0.0143          0.0126         -4.5895

     Atom 38  O   pos: (  0.121411  0.473589  0.498561)  para_oo sigma:          -1.21
            -1.5101          1.1484         -1.2196
             1.0954         -1.0492         -1.1958
            -1.2684         -1.2980         -1.0591

     Atom 39  O   pos: (  0.373724  0.474639  0.307770)  para_oo sigma:          -1.93
            -2.0990          1.2783          1.4273
             1.2401         -1.8870          1.2635
             1.5237          1.3015         -1.8096

     Atom 40  O   pos: ( -0.046183  0.369865  0.511057)  para_oo sigma:          -1.56
            -0.6660          0.8988          1.3795
             1.0066         -2.4507          0.5471
             1.5265          0.5192         -1.5674

     Atom 41  O   pos: (  0.201799  0.377431  0.291690)  para_oo sigma:          -2.48
            -1.0656          0.8985         -1.2240
             1.0102         -3.5861         -0.7147
            -1.3429         -0.7255         -2.7867

     Atom 42  O   pos: (  0.618617  0.197529  1.645296)  para_oo sigma:          -3.17
            -4.4178         -0.1451          0.4648
            -0.2289         -4.1677         -0.1708
             0.4243         -0.1509         -0.9144

     Atom 43  O   pos: (  0.163614  0.180108  0.135640)  para_oo sigma:          -2.58
            -1.4390          1.1346          0.6925
             1.0438         -2.3603          0.7955
             0.8386          0.7033         -3.9464

     Atom 44  O   pos: (  0.256952  0.166751  0.641535)  para_oo sigma:          -2.68
            -2.4760         -0.7570          1.4991
            -0.6119         -3.4478         -0.1492
             1.4165         -0.2177         -2.1160

     Atom 45  O   pos: (  0.490576  0.166310  0.136311)  para_oo sigma:          -4.18
            -3.7577         -1.0212         -1.5195
            -1.0475         -4.8039          0.9635
            -1.4701          1.0510         -3.9746

     Atom 46  O   pos: (  0.122939  0.128417  0.483605)  para_oo sigma:          -1.59
            -1.6118          1.4168          1.1311
             1.3770         -1.5992          1.1905
             1.1795          1.3470         -1.5607

     Atom 47  O   pos: (  0.376352  0.135851  0.303913)  para_oo sigma:          -1.93
            -1.9825          1.3778         -1.3385
             1.2807         -1.7942         -1.1488
            -1.3643         -1.3081         -2.0019

     Atom 48  O   pos: (  0.273621  0.256910  0.463559)  para_oo sigma:          -1.31
            -1.1571          0.8597         -1.6717
             0.8740         -1.9528         -1.1639
            -1.7585         -1.1726         -0.8321

     Atom 49  O   pos: (  0.525917  0.266421  0.307971)  para_oo sigma:          -2.01
            -1.3116          1.1417          1.6509
             1.1398         -2.8264          0.8873
             1.7318          0.9829         -1.8833

     Atom 50  O   pos: (  0.613664  0.150744  0.474688)  para_oo sigma:          -0.93
            -0.9899          0.9752          1.5810
             0.9303         -1.3028          1.2319
             1.6984          1.3132         -0.5089

     Atom 51  O   pos: (  0.866299  0.155222  0.293307)  para_oo sigma:          -2.03
            -2.4614          1.3959         -1.1950
             1.3412         -1.7002         -1.1703
            -1.2342         -1.2979         -1.9278

     Atom 52  O   pos: (  0.787866  0.245672  0.492817)  para_oo sigma:          -1.58
            -0.7627          0.7824         -1.2257
             0.8648         -2.3039         -0.4956
            -1.3616         -0.4842         -1.6853

     Atom 53  O   pos: (  0.020966  0.257022  0.306854)  para_oo sigma:          -2.14
            -0.9673          0.9708          1.5357
             0.9750         -3.1517          0.7259
             1.5856          0.7865         -2.2913

     Atom 54  O   pos: (  0.534416  0.458832  0.681999)  para_oo sigma:          -2.82
            -4.0400         -0.0922         -0.1096
            -0.0988         -3.0847          0.7311
            -0.0762          0.7411         -1.3357

     Atom 55  O   pos: ( -0.263798  0.463836  0.164224)  para_oo sigma:          -3.88
            -4.6983         -0.4732          0.3750
            -0.4767         -3.4946         -1.3280
             0.4643         -1.3787         -3.4474

     Atom 56  O   pos: (  0.635227  0.324382  0.582738)  para_oo sigma:          -3.86
            -3.9572         -1.6190         -0.0287
            -1.6577         -2.5941          0.2228
            -0.0594          0.2420         -5.0294

     Atom 57  O   pos: (  0.916692  0.184251  0.666279)  para_oo sigma:          -0.89
            -0.9233         -0.0704          0.0984
             0.0019         -0.6712          0.0498
             0.0454          0.1240         -1.0631

     Atom 58  H   pos: (  0.886164  0.114074  0.677766)  para_oo sigma:           0.00
             0.0000          0.0000          0.0000
             0.0000          0.0000          0.0000
             0.0000          0.0000          0.0000

     Atom 59  H   pos: (  0.862058  0.216166  0.628054)  para_oo sigma:           0.00
             0.0000          0.0000          0.0000
             0.0000          0.0000          0.0000
             0.0000          0.0000          0.0000

     Atom 60  O   pos: (  0.443317  0.186725  0.653495)  para_oo sigma:          -0.78
            -0.4142         -0.0167          0.0449
            -0.0192         -0.8873          0.1391
            -0.0082          0.1472         -1.0323

     Atom 61  H   pos: (  0.364678  0.173285  0.648706)  para_oo sigma:           0.00
             0.0000          0.0000          0.0000
             0.0000          0.0000          0.0000
             0.0000          0.0000          0.0000

     Atom 62  H   pos: (  0.471245  0.119690  0.664116)  para_oo sigma:           0.00
             0.0000          0.0000          0.0000
             0.0000          0.0000          0.0000
             0.0000          0.0000          0.0000

     Atom 63  O   pos: (  0.322583  0.369108  0.655244)  para_oo sigma:          -0.36
            -0.1393          0.0020         -0.5378
            -0.0391         -0.5340         -0.2219
            -0.5444         -0.3823         -0.4118

     Atom 64  H   pos: (  0.380420  0.354015  0.608268)  para_oo sigma:           0.00
             0.0000          0.0000          0.0000
             0.0000          0.0000          0.0000
             0.0000          0.0000          0.0000

     Atom 65  H   pos: (  0.288651  0.304236  0.667680)  para_oo sigma:           0.00
             0.0000          0.0000          0.0000
             0.0000          0.0000          0.0000
             0.0000          0.0000          0.0000

     Atom 66  O   pos: (  0.307341  0.095761  0.040490)  para_oo sigma:          -0.87
            -0.6765         -0.2482         -0.1236
            -0.0508         -1.0273          0.0262
            -0.2527          0.1225         -0.8975

     Atom 67  H   pos: (  0.255669  0.110503  0.093626)  para_oo sigma:           0.00
             0.0000          0.0000          0.0000
             0.0000          0.0000          0.0000
             0.0000          0.0000          0.0000

     Atom 68  H   pos: (  0.359456  0.055128  0.073045)  para_oo sigma:           0.00
             0.0000          0.0000          0.0000
             0.0000          0.0000          0.0000
             0.0000          0.0000          0.0000

     Atom 69  O   pos: (  0.024085  0.228167  1.318835)  para_oo sigma:          -1.15
            -1.1038          0.0334         -0.0736
             0.0137         -1.1845         -0.0428
            -0.0399         -0.0552         -1.1552

     Atom 70  H   pos: (  0.031643  0.294152  1.354374)  para_oo sigma:           0.00
             0.0000          0.0000          0.0000
             0.0000          0.0000          0.0000
             0.0000          0.0000          0.0000

     Atom 71  H   pos: (  0.029824  0.177122  1.373963)  para_oo sigma:           0.00
             0.0000          0.0000          0.0000
             0.0000          0.0000          0.0000
             0.0000          0.0000          0.0000

     Atom 72  O   pos: ( -0.293754  0.494055  1.075456)  para_oo sigma:          -0.82
            -0.8939         -0.0562         -0.0215
            -0.0503         -0.7093         -0.0360
            -0.0290         -0.0807         -0.8454

     Atom 73  H   pos: ( -0.012851  0.074353  1.023277)  para_oo sigma:           0.00
             0.0000          0.0000          0.0000
             0.0000          0.0000          0.0000
             0.0000          0.0000          0.0000

     Atom 74  H   pos: ( -0.272486  0.542240  1.126222)  para_oo sigma:           0.00
             0.0000          0.0000          0.0000
             0.0000          0.0000          0.0000
             0.0000          0.0000          0.0000

     Atom 75  O   pos: ( -0.023003  0.284804  1.074215)  para_oo sigma:          -1.02
            -1.0195          0.0435          0.0194
             0.0315         -0.8937          0.0142
             0.0016         -0.0307         -1.1557

     Atom 76  H   pos: ( -0.079020  0.271853  1.123357)  para_oo sigma:           0.00
             0.0000          0.0000          0.0000
             0.0000          0.0000          0.0000
             0.0000          0.0000          0.0000

     Atom 77  H   pos: ( -0.034255  0.241716  1.014420)  para_oo sigma:           0.00
             0.0000          0.0000          0.0000
             0.0000          0.0000          0.0000
             0.0000          0.0000          0.0000

     Atom 78  O   pos: (  0.872446  0.208828  1.627076)  para_oo sigma:          -0.36
            -0.6553          0.0180         -0.1648
             0.0560         -0.2693          0.3608
            -0.1136          0.3059         -0.1543

     Atom 79  H   pos: (  0.881634  0.172673  0.011238)  para_oo sigma:           0.00
             0.0000          0.0000          0.0000
             0.0000          0.0000          0.0000
             0.0000          0.0000          0.0000

     Atom 80  H   pos: (  0.925614  0.169908  1.594776)  para_oo sigma:           0.00
             0.0000          0.0000          0.0000
             0.0000          0.0000          0.0000
             0.0000          0.0000          0.0000

     Atom 81  O   pos: ( -0.037105  0.148534  0.920353)  para_oo sigma:          -0.86
            -0.9276         -0.0153         -0.0425
            -0.0591         -0.8158         -0.0331
            -0.0492         -0.0006         -0.8485

     Atom 82  H   pos: (  0.018011  0.172522  0.875120)  para_oo sigma:           0.00
             0.0000          0.0000          0.0000
             0.0000          0.0000          0.0000
             0.0000          0.0000          0.0000

     Atom 83  H   pos: (  0.900003  0.179369  0.868139)  para_oo sigma:           0.00
             0.0000          0.0000          0.0000
             0.0000          0.0000          0.0000
             0.0000          0.0000          0.0000

     Atom 84  O   pos: (  0.530482  0.447754  0.142215)  para_oo sigma:          -0.59
            -0.3883         -0.0211         -0.0087
            -0.0287         -0.6198          0.1021
            -0.0253          0.1146         -0.7587

     Atom 85  H   pos: (  0.603057  0.459725  0.130759)  para_oo sigma:           0.00
             0.0000          0.0000          0.0000
             0.0000          0.0000          0.0000
             0.0000          0.0000          0.0000

     Atom 86  H   pos: (  0.818388  0.056038  0.141142)  para_oo sigma:           0.00
             0.0000          0.0000          0.0000
             0.0000          0.0000          0.0000
             0.0000          0.0000          0.0000

     Atom 87  O   pos: (  0.251489  0.297665  0.952506)  para_oo sigma:          -1.06
            -0.8688          0.1245         -0.0135
             0.1093         -1.0407          0.0863
            -0.0042          0.1102         -1.2576

     Atom 88  H   pos: (  0.320901  0.338659  0.943569)  para_oo sigma:           0.00
             0.0000          0.0000          0.0000
             0.0000          0.0000          0.0000
             0.0000          0.0000          0.0000

     Atom 89  H   pos: (  0.245008  0.270192  1.020124)  para_oo sigma:           0.00
             0.0000          0.0000          0.0000
             0.0000          0.0000          0.0000
             0.0000          0.0000          0.0000

     Atom 90  O   pos: (  0.765514  0.076775  1.057620)  para_oo sigma:          -0.37
            -0.7239          0.3075          0.3296
             0.2645         -0.5600          0.1633
             0.3314          0.1501          0.1719

     Atom 91  H   pos: (  0.484720  0.509165  1.115272)  para_oo sigma:           0.00
             0.0000          0.0000          0.0000
             0.0000          0.0000          0.0000
             0.0000          0.0000          0.0000

     Atom 92  H   pos: (  0.440328  0.479392  1.006829)  para_oo sigma:           0.00
             0.0000          0.0000          0.0000
             0.0000          0.0000          0.0000
             0.0000          0.0000          0.0000

     Atom 93  O   pos: (  0.021456  0.103915  1.473451)  para_oo sigma:          -1.33
            -1.2769          0.0083          0.0478
            -0.0323         -1.2085         -0.1113
             0.0154         -0.1149         -1.4995

     Atom 94  H   pos: (  0.054280  0.118061  1.539018)  para_oo sigma:           0.00
             0.0000          0.0000          0.0000
             0.0000          0.0000          0.0000
             0.0000          0.0000          0.0000

     Atom 95  H   pos: (  0.697528  0.501790  1.449992)  para_oo sigma:           0.00
             0.0000          0.0000          0.0000
             0.0000          0.0000          0.0000
             0.0000          0.0000          0.0000

     Atom 96  O   pos: (  0.725465  0.212302  0.834179)  para_oo sigma:          -0.92
            -0.9726         -0.0291          0.0064
             0.0080         -1.2738          0.0857
            -0.0247          0.2376         -0.5176

     Atom 97  H   pos: (  0.727674  0.207002  0.756972)  para_oo sigma:           0.00
             0.0000          0.0000          0.0000
             0.0000          0.0000          0.0000
             0.0000          0.0000          0.0000

     Atom 98  H   pos: (  0.658274  0.245370  0.839072)  para_oo sigma:           0.00
             0.0000          0.0000          0.0000
             0.0000          0.0000          0.0000
             0.0000          0.0000          0.0000

     Atom 99  O   pos: (  0.203031  0.483299  0.792945)  para_oo sigma:          -0.56
            -0.9290         -0.0166          0.2388
            -0.0159         -0.5380          0.2490
             0.2695          0.2695         -0.1994

     Atom100  H   pos: (  0.492258  0.061114  0.849116)  para_oo sigma:           0.00
             0.0000          0.0000          0.0000
             0.0000          0.0000          0.0000
             0.0000          0.0000          0.0000

     Atom101  H   pos: (  0.142782  0.459378  0.751297)  para_oo sigma:           0.00
             0.0000          0.0000          0.0000
             0.0000          0.0000          0.0000
             0.0000          0.0000          0.0000

     Atom102  O   pos: (  0.480172  0.276819  1.083669)  para_oo sigma:          -0.36
            -0.6616          0.1641         -0.2428
             0.1467         -0.5203         -0.2620
            -0.2416         -0.2548          0.1147

     Atom103  H   pos: (  0.457533  0.319877  1.027129)  para_oo sigma:           0.00
             0.0000          0.0000          0.0000
             0.0000          0.0000          0.0000
             0.0000          0.0000          0.0000

     Atom104  H   pos: (  0.425752  0.279781  1.134490)  para_oo sigma:           0.00
             0.0000          0.0000          0.0000
             0.0000          0.0000          0.0000
             0.0000          0.0000          0.0000

     Atom105  O   pos: ( -0.240765  0.473489  0.680344)  para_oo sigma:          -0.29
            -0.4869         -0.0734         -0.0532
            -0.0747          0.0624         -0.2246
            -0.1098         -0.2720         -0.4492

     Atom106  H   pos: (  0.711643  0.440230  0.686049)  para_oo sigma:           0.00
             0.0000          0.0000          0.0000
             0.0000          0.0000          0.0000
             0.0000          0.0000          0.0000

     Atom107  H   pos: (  0.034528  0.072177  0.661578)  para_oo sigma:           0.00
             0.0000          0.0000          0.0000
             0.0000          0.0000          0.0000
             0.0000          0.0000          0.0000

     Atom108  O   pos: (  0.543298  0.300101  0.799407)  para_oo sigma:          -1.07
            -1.0029         -0.0434         -0.0280
            -0.0582         -1.0718         -0.1357
            -0.0123         -0.1167         -1.1495

     Atom109  H   pos: (  0.552339  0.363401  0.757707)  para_oo sigma:           0.00
             0.0000          0.0000          0.0000
             0.0000          0.0000          0.0000
             0.0000          0.0000          0.0000

     Atom110  H   pos: (  0.516411  0.253140  0.748044)  para_oo sigma:           0.00
             0.0000          0.0000          0.0000
             0.0000          0.0000          0.0000
             0.0000          0.0000          0.0000

     Atom111  O   pos: (  0.272067  0.471608  1.576119)  para_oo sigma:          -0.30
            -0.3821          0.0962         -0.0763
             0.0228         -0.1029          0.6389
            -0.0641          0.5725         -0.4005

     Atom112  H   pos: (  0.288672  0.542122  1.596891)  para_oo sigma:           0.00
             0.0000          0.0000          0.0000
             0.0000          0.0000          0.0000
             0.0000          0.0000          0.0000

     Atom113  H   pos: (  0.297653  0.462921  1.508362)  para_oo sigma:           0.00
             0.0000          0.0000          0.0000
             0.0000          0.0000          0.0000
             0.0000          0.0000          0.0000

     Atom114  O   pos: (  0.281150  0.078232  1.529341)  para_oo sigma:          -0.82
            -0.8193          0.0575         -0.0412
             0.0372         -0.8042          0.1945
            -0.0408          0.1150         -0.8324

     Atom115  H   pos: ( -0.050253  0.549022  1.601774)  para_oo sigma:           0.00
             0.0000          0.0000          0.0000
             0.0000          0.0000          0.0000
             0.0000          0.0000          0.0000

     Atom116  H   pos: (  0.232934  0.121332  1.495032)  para_oo sigma:           0.00
             0.0000          0.0000          0.0000
             0.0000          0.0000          0.0000
             0.0000          0.0000          0.0000

     Atom117  O   pos: (  0.447311  0.207154  1.533447)  para_oo sigma:          -0.99
            -0.9424          0.0125         -0.0830
             0.0409         -1.0196          0.0054
            -0.0847         -0.0299         -0.9937

     Atom118  H   pos: (  0.497982  0.197146  1.587296)  para_oo sigma:           0.00
             0.0000          0.0000          0.0000
             0.0000          0.0000          0.0000
             0.0000          0.0000          0.0000

     Atom119  H   pos: (  0.393301  0.156352  1.539685)  para_oo sigma:           0.00
             0.0000          0.0000          0.0000
             0.0000          0.0000          0.0000
             0.0000          0.0000          0.0000

     Atom120  O   pos: (  0.441229  0.328350 -0.003915)  para_oo sigma:          -0.30
            -0.7333         -0.1163          0.0843
            -0.0863          0.0906          0.1457
             0.0971          0.1722         -0.2533

     Atom121  H   pos: (  0.467775  0.378316  0.044635)  para_oo sigma:           0.00
             0.0000          0.0000          0.0000
             0.0000          0.0000          0.0000
             0.0000          0.0000          0.0000

     Atom122  H   pos: (  0.479104  0.267616  0.012219)  para_oo sigma:           0.00
             0.0000          0.0000          0.0000
             0.0000          0.0000          0.0000
             0.0000          0.0000          0.0000

     Atom123  O   pos: (  0.470678  0.486796  1.277306)  para_oo sigma:          -1.16
            -1.3861         -0.0350          0.0359
            -0.0811         -1.1373         -0.1373
             0.0941         -0.1216         -0.9550

     Atom124  H   pos: (  0.467289  0.441573  1.338164)  para_oo sigma:           0.00
             0.0000          0.0000          0.0000
             0.0000          0.0000          0.0000
             0.0000          0.0000          0.0000

     Atom125  H   pos: (  0.399361  0.505677  1.262688)  para_oo sigma:           0.00
             0.0000          0.0000          0.0000
             0.0000          0.0000          0.0000
             0.0000          0.0000          0.0000

     Atom126  O   pos: (  0.777844  0.404310  1.653080)  para_oo sigma:          -0.50
            -0.4683         -0.1323          0.0817
            -0.1506         -0.4489         -0.2291
             0.0978         -0.2177         -0.5796

     Atom127  H   pos: ( -0.197608  0.320995  0.046937)  para_oo sigma:           0.00
             0.0000          0.0000          0.0000
             0.0000          0.0000          0.0000
             0.0000          0.0000          0.0000

     Atom128  H   pos: ( -0.231033  0.458993  1.659552)  para_oo sigma:           0.00
             0.0000          0.0000          0.0000
             0.0000          0.0000          0.0000
             0.0000          0.0000          0.0000

     Atom129  O   pos: (  0.832072  0.177954  1.415475)  para_oo sigma:          -0.35
            -0.0974          0.2623          0.5528
             0.2168         -0.5722         -0.0883
             0.5048         -0.0660         -0.3906

     Atom130  H   pos: (  0.814110  0.129852  1.361152)  para_oo sigma:           0.00
             0.0000          0.0000          0.0000
             0.0000          0.0000          0.0000
             0.0000          0.0000          0.0000

     Atom131  H   pos: (  0.901658  0.158098  1.436088)  para_oo sigma:           0.00
             0.0000          0.0000          0.0000
             0.0000          0.0000          0.0000
             0.0000          0.0000          0.0000

     Atom132  O   pos: (  0.711792  0.312491  1.016612)  para_oo sigma:          -0.33
            -0.5562         -0.2493         -0.1480
            -0.2290         -0.2280          0.6206
            -0.1244          0.6726         -0.2164

     Atom133  H   pos: (  0.747139  0.299578  0.953370)  para_oo sigma:           0.00
             0.0000          0.0000          0.0000
             0.0000          0.0000          0.0000
             0.0000          0.0000          0.0000

     Atom134  H   pos: (  0.715619  0.384579  1.033407)  para_oo sigma:           0.00
             0.0000          0.0000          0.0000
             0.0000          0.0000          0.0000
             0.0000          0.0000          0.0000

     Atom135  O   pos: (  0.073318  0.378631  0.111683)  para_oo sigma:          -0.72
            -0.8037         -0.1096          0.1025
            -0.1403         -0.6182         -0.1124
             0.1280         -0.0850         -0.7466

     Atom136  H   pos: (  0.105054  0.329716  0.157057)  para_oo sigma:           0.00
             0.0000          0.0000          0.0000
             0.0000          0.0000          0.0000
             0.0000          0.0000          0.0000

     Atom137  H   pos: (  0.012671  0.343988  0.089852)  para_oo sigma:           0.00
             0.0000          0.0000          0.0000
             0.0000          0.0000          0.0000
             0.0000          0.0000          0.0000

     Atom138  O   pos: (  0.603331  0.177078  1.405577)  para_oo sigma:          -0.90
            -1.0986         -0.1035         -0.1778
            -0.0395         -0.9346          0.0668
            -0.1544          0.0464         -0.6815

     Atom139  H   pos: (  0.597809  0.122874  1.353398)  para_oo sigma:           0.00
             0.0000          0.0000          0.0000
             0.0000          0.0000          0.0000
             0.0000          0.0000          0.0000

     Atom140  H   pos: (  0.536933  0.182193  1.439785)  para_oo sigma:           0.00
             0.0000          0.0000          0.0000
             0.0000          0.0000          0.0000
             0.0000          0.0000          0.0000

     Atom141  O   pos: (  0.483612  0.384320  1.439969)  para_oo sigma:          -1.08
            -1.2189         -0.0019         -0.0714
             0.0022         -0.9870         -0.1575
            -0.1033         -0.1736         -1.0350

     Atom142  H   pos: (  0.461253  0.323666  1.476078)  para_oo sigma:           0.00
             0.0000          0.0000          0.0000
             0.0000          0.0000          0.0000
             0.0000          0.0000          0.0000

     Atom143  H   pos: (  0.559089  0.388521  1.448073)  para_oo sigma:           0.00
             0.0000          0.0000          0.0000
             0.0000          0.0000          0.0000
             0.0000          0.0000          0.0000

     Atom144  O   pos: (  0.357961  0.152959  0.853351)  para_oo sigma:          -0.43
            -0.4604         -0.2262         -0.3879
            -0.1937         -0.5300         -0.0160
            -0.3353         -0.0343         -0.2875

     Atom145  H   pos: (  0.390603  0.191887  0.800229)  para_oo sigma:           0.00
             0.0000          0.0000          0.0000
             0.0000          0.0000          0.0000
             0.0000          0.0000          0.0000

     Atom146  H   pos: (  0.320287  0.202068  0.895294)  para_oo sigma:           0.00
             0.0000          0.0000          0.0000
             0.0000          0.0000          0.0000
             0.0000          0.0000          0.0000

     Atom147  O   pos: (  0.394964  0.081604  1.264022)  para_oo sigma:          -1.00
            -0.9433         -0.0548         -0.0138
            -0.0096         -1.0941         -0.1062
            -0.0151         -0.1252         -0.9528

     Atom148  H   pos: (  0.469958  0.086250  1.253048)  para_oo sigma:           0.00
             0.0000          0.0000          0.0000
             0.0000          0.0000          0.0000
             0.0000          0.0000          0.0000

     Atom149  H   pos: (  0.369673  0.151470  1.265316)  para_oo sigma:           0.00
             0.0000          0.0000          0.0000
             0.0000          0.0000          0.0000
             0.0000          0.0000          0.0000

     Atom150  O   pos: (  0.062697  0.399355  1.415096)  para_oo sigma:          -0.94
            -1.0353          0.0567         -0.0177
             0.0170         -0.8043          0.1115
            -0.0452          0.1523         -0.9832

     Atom151  H   pos: (  0.017184  0.433854  1.462643)  para_oo sigma:           0.00
             0.0000          0.0000          0.0000
             0.0000          0.0000          0.0000
             0.0000          0.0000          0.0000

     Atom152  H   pos: (  0.070810  0.450534  1.361098)  para_oo sigma:           0.00
             0.0000          0.0000          0.0000
             0.0000          0.0000          0.0000
             0.0000          0.0000          0.0000

     Atom153  O   pos: ( -0.125013  0.521946  0.951768)  para_oo sigma:          -0.51
            -0.0019         -0.0013          0.0719
             0.0436         -0.6217         -0.0963
             0.1350         -0.0417         -0.8965

     Atom154  H   pos: ( -0.183030  0.503338  0.993655)  para_oo sigma:           0.00
             0.0000          0.0000          0.0000
             0.0000          0.0000          0.0000
             0.0000          0.0000          0.0000

     Atom155  H   pos: ( -0.065938  0.513198  0.996648)  para_oo sigma:           0.00
             0.0000          0.0000          0.0000
             0.0000          0.0000          0.0000
             0.0000          0.0000          0.0000

     Atom156  O   pos: (  0.194516  0.279599  1.562096)  para_oo sigma:          -0.44
            -0.6414          0.0789         -0.2625
             0.0165          0.0278         -0.5266
            -0.2538         -0.3837         -0.6988

     Atom157  H   pos: (  0.154616  0.323166  1.518156)  para_oo sigma:           0.00
             0.0000          0.0000          0.0000
             0.0000          0.0000          0.0000
             0.0000          0.0000          0.0000

     Atom158  H   pos: (  0.148436  0.227837  1.595321)  para_oo sigma:           0.00
             0.0000          0.0000          0.0000
             0.0000          0.0000          0.0000
             0.0000          0.0000          0.0000

     Atom159  O   pos: (  0.632836  0.301914  1.247030)  para_oo sigma:          -0.56
            -0.5521         -0.0614          0.1319
            -0.0201         -0.5398         -0.2055
             0.1027         -0.2535         -0.5840

     Atom160  H   pos: (  0.615920  0.264355  1.310334)  para_oo sigma:           0.00
             0.0000          0.0000          0.0000
             0.0000          0.0000          0.0000
             0.0000          0.0000          0.0000

     Atom161  H   pos: (  0.580313  0.352750  1.238791)  para_oo sigma:           0.00
             0.0000          0.0000          0.0000
             0.0000          0.0000          0.0000
             0.0000          0.0000          0.0000

     Atom162  O   pos: (  0.334534  0.279189  1.228018)  para_oo sigma:          -0.86
            -0.7087          0.0247          0.0442
            -0.0039         -0.8561          0.0137
             0.0429          0.0024         -1.0077

     Atom163  H   pos: (  0.261589  0.275631  1.206000)  para_oo sigma:           0.00
             0.0000          0.0000          0.0000
             0.0000          0.0000          0.0000
             0.0000          0.0000          0.0000

     Atom164  H   pos: (  0.344588  0.335043  1.274169)  para_oo sigma:           0.00
             0.0000          0.0000          0.0000
             0.0000          0.0000          0.0000
             0.0000          0.0000          0.0000

     Atom165  O   pos: (  0.536292  0.064843  1.007418)  para_oo sigma:          -0.44
            -0.1890         -0.3373         -0.2691
            -0.3065         -0.6126         -0.0754
            -0.2309         -0.0854         -0.5303

     Atom166  H   pos: (  0.560798 -0.000881  0.985947)  para_oo sigma:           0.00
             0.0000          0.0000          0.0000
             0.0000          0.0000          0.0000
             0.0000          0.0000          0.0000

     Atom167  H   pos: (  0.464373  0.051344  1.026297)  para_oo sigma:           0.00
             0.0000          0.0000          0.0000
             0.0000          0.0000          0.0000
             0.0000          0.0000          0.0000

     Atom168  O   pos: (  0.122194  0.215586  0.811233)  para_oo sigma:          -0.60
            -0.5964          0.1003          0.0740
             0.1175         -0.7540          0.0692
             0.0738          0.0497         -0.4374

     Atom169  H   pos: (  0.164138  0.255837  0.858205)  para_oo sigma:           0.00
             0.0000          0.0000          0.0000
             0.0000          0.0000          0.0000
             0.0000          0.0000          0.0000

     Atom170  H   pos: (  0.111059  0.255231  0.750021)  para_oo sigma:           0.00
             0.0000          0.0000          0.0000
             0.0000          0.0000          0.0000
             0.0000          0.0000          0.0000

     Atom171  O   pos: ( -0.078230  0.340479  0.801532)  para_oo sigma:          -0.59
            -0.3732          0.3713         -0.2385
             0.0930         -0.8306          0.0030
            -0.2620         -0.1299         -0.5781

     Atom172  H   pos: ( -0.100355  0.275906  0.774210)  para_oo sigma:           0.00
             0.0000          0.0000          0.0000
             0.0000          0.0000          0.0000
             0.0000          0.0000          0.0000

     Atom173  H   pos: ( -0.019070  0.357556  0.757361)  para_oo sigma:           0.00
             0.0000          0.0000          0.0000
             0.0000          0.0000          0.0000
             0.0000          0.0000          0.0000

     Atom174  O   pos: (  0.843833  0.256012  1.199868)  para_oo sigma:          -0.83
            -0.6705          0.0040         -0.0282
             0.0224         -0.9698         -0.0307
            -0.0515         -0.0198         -0.8589

     Atom175  H   pos: (  0.790296  0.297739  1.227603)  para_oo sigma:           0.00
             0.0000          0.0000          0.0000
             0.0000          0.0000          0.0000
             0.0000          0.0000          0.0000

     Atom176  H   pos: (  0.895502  0.247720  1.253176)  para_oo sigma:           0.00
             0.0000          0.0000          0.0000
             0.0000          0.0000          0.0000
             0.0000          0.0000          0.0000

     Atom177  O   pos: (  0.033101  0.476347  1.070697)  para_oo sigma:          -1.03
            -0.9315          0.1072          0.1619
             0.0699         -1.0153         -0.0614
             0.1310         -0.0140         -1.1387

     Atom178  H   pos: (  0.037111  0.496317  1.142510)  para_oo sigma:           0.00
             0.0000          0.0000          0.0000
             0.0000          0.0000          0.0000
             0.0000          0.0000          0.0000

     Atom179  H   pos: (  0.013514  0.403401  1.069124)  para_oo sigma:           0.00
             0.0000          0.0000          0.0000
             0.0000          0.0000          0.0000
             0.0000          0.0000          0.0000

     Atom180  O   pos: (  0.150731  0.240048  1.169427)  para_oo sigma:          -1.04
            -0.7824          0.0320          0.0576
             0.0997         -1.2342         -0.0307
[truncated: 148,393 more chars]
