# Supplementary material for: Is there a future for 43Ca nuclear magnetic resonance in cement science?
Source: Phys Chem Chem Phys. 2025 Apr 9;27(17):9159–68. doi: 10.1039/d5cp00491h (PMC11997747; doi:10.1039/d5cp00491h)
Supplement: CP-027-D5CP00491H-s001 [file CP-027-D5CP00491H-s001.zip › QE-Files/CSH-surface-structures/surf28.vc-relax.nmr.out]

     Program GIPAW v.7.2 starts on 25Feb2024 at  6:27:12 

     This program is part of the open-source Quantum ESPRESSO suite
     for quantum simulation of materials; please cite
         "P. Giannozzi et al., J. Phys.:Condens. Matter 21 395502 (2009);
         "P. Giannozzi et al., J. Phys.:Condens. Matter 29 465901 (2017);
         "P. Giannozzi et al., J. Chem. Phys. 152 154105 (2020);
          URL http://www.quantum-espresso.org", 
     in publications or presentations arising from this work. More details at
     http://www.quantum-espresso.org/quote

     Parallel version (MPI), running on   112 processors

     MPI processes distributed on     1 nodes
     R & G space division:  proc/nbgrp/npool/nimage =     112
     188986 MiB available memory on the printing compute node when the environment starts


     ***** This is GIPAW git revision                                          *****
     ***** you can cite: N. Varini et al., Comp. Phys. Comm. 184, 1827 (2013)  *****
     ***** in publications or presentations arising from this work.            *****

     Parallelizing q-star over 1 images
     Reading input from surf28.vc-relax.nmr.in

     ------------------- Input file: --------------------
&inputgipaw
	job = 'nmr'
	prefix = 'surf28.vc-relax_nmr'
	tmp_dir = './tmpSurf28/',
	verbosity = 'high'
	diagonalization = 'david'
/


     Reading xml data from directory:

     ./tmpSurf28/surf28.vc-relax_nmr.save/
     file Ca.pbe-spn-kjpaw_psl.1.0.0.UPF: wavefunction(s)  3S renormalized
     file O.pbe-n-kjpaw_psl.1.0.0.UPF: wavefunction(s)  2S 2P renormalized
     file Si.pbe-nl-kjpaw_psl.1.0.0.UPF: wavefunction(s)  3S 3P renormalized
     file H.pbe-kjpaw_psl.1.0.0.UPF: wavefunction(s)  1S renormalized

     IMPORTANT: XC functional enforced from input :
     Exchange-correlation= PBE
                           (   1   4   3   4   0   0   0)
     Any further DFT definition will be discarded
     Please, verify this is what you really want


     Parallelization info
     --------------------
     sticks:   dense  smooth     PW     G-vecs:    dense   smooth      PW
     Min         126     126     43                28654    28654    5740
     Max         127     127     44                28668    28668    5754
     Sum       14183   14183   4859              3210015  3210015  643473

     Using Slab Decomposition

     Reading collected, re-writing distributed wavefunctions
     Subspace diagonalization in iterative solution of the eigenvalue problem:
     a serial algorithm will be used

     GIPAW projectors -----------------------------------------------
     atom=  Ca   l=0  rc=    1.3000  rs=    0.8667
     atom=  Ca   l=0  rc=    1.3000  rs=    0.8667
     atom=  Ca   l=1  rc=    1.6000  rs=    1.0667
     atom=  Ca   l=1  rc=    1.6000  rs=    1.0667
     atom=  Ca   l=2  rc=    1.7000  rs=    1.1333
     atom=  Ca   l=2  rc=    1.7000  rs=    1.1333
     projs nearly linearly dependent: l=0  n1,n2= 1, 2  s=  0.99170013
     projs nearly linearly dependent: l=2  n1,n2= 1, 2  s=  0.99334936

     atom=  O    l=0  rc=    1.3000  rs=    0.8667
     atom=  O    l=0  rc=    1.3000  rs=    0.8667
     atom=  O    l=1  rc=    1.3500  rs=    0.9000
     atom=  O    l=1  rc=    1.3500  rs=    0.9000
     projs nearly linearly dependent: l=1  n1,n2= 1, 2  s=  0.99790099

     atom=  Si   l=0  rc=    1.8000  rs=    1.2000
     atom=  Si   l=0  rc=    1.8000  rs=    1.2000
     atom=  Si   l=1  rc=    1.8000  rs=    1.2000
     atom=  Si   l=1  rc=    1.8000  rs=    1.2000
     atom=  Si   l=2  rc=    1.8000  rs=    1.2000
     atom=  Si   l=2  rc=    1.8000  rs=    1.2000
     projs nearly linearly dependent: l=2  n1,n2= 1, 2  s=  0.99992180

     atom=  H    l=0  rc=    1.0000  rs=    0.6667
     atom=  H    l=0  rc=    1.0000  rs=    0.6667
     projs nearly linearly dependent: l=0  n1,n2= 1, 2  s=  0.99968852
     -----------------------------------------------------------------

     GIPAW integrals: -------------------------------------------
     Atom  i/j   nmr_para   nmr_dia   epr_rmc  epr_para   epr_dia
       Ca  1 1   0.25E+04 -0.66E+00  0.13E+02  0.81E+09  0.75E+03
       Ca  2 1   0.26E+04 -0.73E+00  0.13E+02  0.86E+09  0.79E+03
       Ca  2 2   0.28E+04 -0.80E+00  0.13E+02  0.92E+09  0.84E+03
       Ca  3 3   0.30E+02  0.22E+00  0.11E+02  0.47E+05  0.19E+03
       Ca  4 3   0.33E+02  0.20E+00  0.12E+02  0.54E+05  0.22E+03
       Ca  4 4   0.37E+02  0.17E+00  0.13E+02  0.60E+05  0.24E+03
       Ca  5 5   0.29E+01  0.74E+00  0.81E+01  0.47E+03  0.66E+02
       Ca  6 5   0.36E+01  0.91E+00  0.10E+02  0.59E+03  0.81E+02
       Ca  6 6   0.45E+01  0.11E+01  0.13E+02  0.74E+03  0.10E+03
       O   1 1   0.81E+03 -0.32E+00  0.65E+01  0.43E+08  0.24E+03
       O   2 1   0.91E+03 -0.39E+00  0.71E+01  0.48E+08  0.27E+03
       O   2 2   0.10E+04 -0.48E+00  0.78E+01  0.55E+08  0.31E+03
       O   3 3   0.99E+01  0.87E+00  0.58E+01  0.24E+04  0.75E+02
       O   4 3   0.11E+02  0.97E+00  0.67E+01  0.27E+04  0.83E+02
       O   4 4   0.12E+02  0.11E+01  0.76E+01  0.31E+04  0.93E+02
       Si  1 1   0.12E+04 -0.54E-01  0.93E+01  0.18E+09  0.37E+03
       Si  2 1   0.17E+04  0.68E-01  0.12E+02  0.26E+09  0.52E+03
       Si  2 2   0.24E+04  0.31E+00  0.19E+02  0.37E+09  0.74E+03
       Si  3 3   0.18E+02  0.34E+00  0.10E+02  0.13E+05  0.11E+03
       Si  4 3   0.21E+02  0.27E+00  0.11E+02  0.15E+05  0.13E+03
       Si  4 4   0.23E+02  0.18E+00  0.12E+02  0.18E+05  0.14E+03
       Si  5 5   0.26E+00  0.79E-01  0.58E+00  0.29E+02  0.79E+01
       Si  6 5   0.27E+00  0.84E-01  0.62E+00  0.30E+02  0.81E+01
       Si  6 6   0.29E+00  0.89E-01  0.66E+00  0.31E+02  0.84E+01
       H   1 1   0.39E+02  0.19E+00  0.29E+00  0.78E+05  0.13E+02
       H   2 1   0.41E+02  0.21E+00  0.32E+00  0.82E+05  0.14E+02
       H   2 2   0.43E+02  0.22E+00  0.36E+00  0.86E+05  0.15E+02
     ------------------------------------------------------------

     alpha_pv=     86.0718 eV

     Number of occupied bands for each k-point:
     k-point:     1    nbnd_occ= 345
     k-point:     2    nbnd_occ= 345
     k-point:     3    nbnd_occ= 345
     k-point:     4    nbnd_occ= 345


     q-space interpolation up to   240.00 Rydberg

     GIPAW job: nmr                                                                             
     NMR macroscopic correction: yes
             0.6667          0.0000          0.0000
             0.0000          0.6667          0.0000
             0.0000          0.0000          0.6667


     Largest allocated arrays     est. size (Mb)     dimensions
        KS wavefunctions at k          29.28 Mb     (    5562,  345)
        KS wavefunctions at k+q        29.28 Mb     (    5562,  345)
        First-order wavefunctions     292.80 Mb     (    5562,  345, 10)
        First-order wavefunct (US)    175.68 Mb     (    5562,  345,  6)
        Charge/spin density             0.73 Mb     (   96000,    1)
        Induced current                 6.59 Mb     (   96000,    3,3,1)
        Induced magnetic field          6.59 Mb     (   96000,    3,3,1)
        NL pseudopotentials            98.45 Mb     (    5562, 1160)
        GIPAW NL terms                 98.45 Mb     (    5562, 1160)

     Computing the magnetic susceptibility     isolve=0    ethr=  0.1000E-13
     k-point #    1 of     4      pool #  1    cpu time:      20.2
     compute_u_kq: q = (    0.0000,    0.0000,    0.0000)
     Rotating WFCS
     ethr =  1.00E-14,  avg # of iterations = 50.0
     eigenvalues at k:
 -37.8779 -37.6147 -37.0642 -36.9752 -36.9627 -36.8456 -36.7754 -36.6970
 -36.6324 -36.6251 -36.6065 -36.3555 -19.5064 -19.3135 -19.2119 -19.0856
 -19.0796 -19.0195 -19.0033 -18.9590 -18.9338 -18.7931 -18.7440 -18.7058
 -18.6837 -18.6347 -18.6118 -18.5946 -18.5429 -18.5190 -18.5143 -18.4639
 -18.4589 -18.4240 -18.4174 -18.3741 -18.3614 -18.3603 -18.3349 -18.3167
 -18.2961 -18.2911 -18.2827 -18.2654 -18.2525 -18.2346 -18.2235 -18.2110
 -18.1913 -18.1712 -18.1578 -18.1423 -18.1271 -18.1191 -18.1019 -18.0877
 -18.0604 -18.0447 -18.0277 -18.0208 -17.9912 -17.9853 -17.9607 -17.9321
 -17.9117 -17.9004 -17.8811 -17.8696 -17.8505 -17.8382 -17.8212 -17.8109
 -17.8019 -17.7852 -17.7694 -17.7597 -17.7454 -17.7358 -17.7259 -17.7087
 -17.6942 -17.6758 -17.6664 -17.6596 -17.6218 -17.5965 -17.5835 -17.5560
 -17.5491 -17.5139 -17.5068 -17.4607 -17.4115 -17.3765 -17.3274 -17.2871
 -17.1879 -17.1539 -17.0874 -17.0309 -16.4047 -16.1574 -15.9985 -15.9747
 -15.9248 -15.8242 -15.7728 -15.6874 -15.5869 -15.5180 -15.4313 -15.3880
 -15.3745 -15.3465 -15.3308 -15.3014 -15.2576 -15.1309 -15.0400 -14.9930
 -14.9348 -14.8616  -7.8397  -7.1918  -7.1299  -7.0459  -6.8987  -6.8963
  -6.7415  -6.7065  -6.6387  -6.5608  -6.5529  -6.5375  -6.5187  -6.4864
  -6.3947  -6.3572  -6.3152  -6.2948  -6.2330  -6.2118  -6.1948  -6.1636
  -6.1561  -6.1073  -6.0715  -6.0561  -6.0388  -6.0306  -5.9977  -5.9771
  -5.9523  -5.9187  -5.9035  -5.8800  -5.8518  -5.8368  -5.8236  -5.7746
  -5.7334  -5.7018  -5.6433  -5.6045  -5.5737  -5.5351  -5.5283  -5.4893
  -5.4334  -5.3857  -5.3630  -5.1997  -4.7071  -4.5452  -4.3140  -4.1986
  -4.1162  -3.9958  -3.9903  -3.9573  -3.8806  -3.8601  -3.7515  -3.7052
  -3.6922  -3.6315  -3.5893  -3.5712  -3.5344  -3.4353  -3.4169  -3.3721
  -3.3238  -3.2970  -3.2758  -3.2295  -3.2011  -3.1611  -3.1448  -3.0880
  -3.0583  -3.0125  -2.9977  -2.9724  -2.9309  -2.9008  -2.8791  -2.8677
  -2.8433  -2.8178  -2.7743  -2.7579  -2.7327  -2.6966  -2.6843  -2.6651
  -2.6328  -2.5849  -2.5664  -2.5220  -2.4938  -2.4523  -2.4275  -2.4024
  -2.3628  -2.3299  -2.3025  -2.2709  -2.2506  -2.2123  -2.1441  -2.0985
  -2.0743  -2.0367  -2.0141  -1.9765  -1.9636  -1.9373  -1.8849  -1.8702
  -1.8546  -1.8277  -1.7808  -1.7434  -1.7212  -1.7011  -1.6476  -1.5955
  -1.5642  -1.5232  -1.4759  -1.4372  -1.3633  -1.3260  -1.3155  -1.2754
  -1.2329  -1.2002  -1.1510  -1.1074  -1.0940  -1.0769  -1.0339  -1.0031
  -0.9770  -0.9412  -0.9201  -0.8904  -0.8725  -0.8574  -0.8274  -0.8120
  -0.7799  -0.7684  -0.7480  -0.7277  -0.7175  -0.7111  -0.6903  -0.6745
  -0.6548  -0.6441  -0.6324  -0.6195  -0.6074  -0.5705  -0.5665  -0.5484
  -0.5342  -0.5254  -0.5156  -0.5106  -0.4934  -0.4753  -0.4604  -0.4453
  -0.4366  -0.4270  -0.4026  -0.3897  -0.3650  -0.3508  -0.3360  -0.3240
  -0.2955  -0.2779  -0.2627  -0.2329  -0.2097  -0.1942  -0.1790  -0.1672
  -0.1626  -0.1390  -0.1216  -0.1144  -0.0914  -0.0585  -0.0420  -0.0290
  -0.0030   0.0287   0.0393   0.0598   0.0920   0.1106   0.1305   0.1631
   0.1839   0.2267   0.2719   0.3068   0.3616   0.3869   0.4371   0.5305
   0.5372   0.5993   0.6091   0.6344   0.6654   0.7332   0.7933   0.8870
   5.1564
     eigenvalues at k+q:
 -37.8779 -37.6147 -37.0641 -36.9752 -36.9628 -36.8456 -36.7755 -36.6970
 -36.6324 -36.6251 -36.6066 -36.3555 -19.5064 -19.3135 -19.2119 -19.0856
 -19.0796 -19.0195 -19.0034 -18.9591 -18.9338 -18.7931 -18.7440 -18.7059
 -18.6837 -18.6348 -18.6118 -18.5945 -18.5430 -18.5190 -18.5143 -18.4639
 -18.4589 -18.4240 -18.4175 -18.3741 -18.3614 -18.3603 -18.3349 -18.3167
 -18.2961 -18.2911 -18.2827 -18.2654 -18.2524 -18.2346 -18.2235 -18.2110
 -18.1914 -18.1712 -18.1578 -18.1424 -18.1271 -18.1191 -18.1019 -18.0877
 -18.0604 -18.0447 -18.0277 -18.0208 -17.9913 -17.9853 -17.9607 -17.9321
 -17.9118 -17.9004 -17.8811 -17.8696 -17.8506 -17.8382 -17.8212 -17.8110
 -17.8019 -17.7852 -17.7694 -17.7597 -17.7454 -17.7358 -17.7259 -17.7087
 -17.6942 -17.6758 -17.6664 -17.6596 -17.6219 -17.5965 -17.5835 -17.5560
 -17.5491 -17.5140 -17.5068 -17.4607 -17.4115 -17.3765 -17.3274 -17.2871
 -17.1879 -17.1539 -17.0874 -17.0310 -16.4047 -16.1574 -15.9986 -15.9747
 -15.9248 -15.8243 -15.7729 -15.6874 -15.5869 -15.5180 -15.4313 -15.3880
 -15.3746 -15.3465 -15.3309 -15.3015 -15.2576 -15.1309 -15.0400 -14.9930
 -14.9349 -14.8616  -7.8398  -7.1918  -7.1299  -7.0459  -6.8988  -6.8963
  -6.7414  -6.7065  -6.6387  -6.5608  -6.5529  -6.5376  -6.5187  -6.4863
  -6.3947  -6.3572  -6.3152  -6.2948  -6.2330  -6.2118  -6.1948  -6.1636
  -6.1561  -6.1073  -6.0715  -6.0561  -6.0388  -6.0306  -5.9977  -5.9771
  -5.9523  -5.9187  -5.9035  -5.8801  -5.8518  -5.8368  -5.8236  -5.7746
  -5.7334  -5.7018  -5.6433  -5.6045  -5.5737  -5.5350  -5.5283  -5.4893
  -5.4334  -5.3857  -5.3630  -5.1996  -4.7071  -4.5453  -4.3140  -4.1986
  -4.1162  -3.9958  -3.9904  -3.9574  -3.8806  -3.8601  -3.7515  -3.7051
  -3.6922  -3.6315  -3.5893  -3.5712  -3.5344  -3.4353  -3.4169  -3.3721
  -3.3238  -3.2970  -3.2758  -3.2296  -3.2010  -3.1611  -3.1448  -3.0880
  -3.0583  -3.0125  -2.9977  -2.9724  -2.9309  -2.9008  -2.8791  -2.8677
  -2.8433  -2.8178  -2.7743  -2.7579  -2.7327  -2.6966  -2.6843  -2.6651
  -2.6328  -2.5849  -2.5664  -2.5220  -2.4938  -2.4524  -2.4275  -2.4024
  -2.3628  -2.3299  -2.3025  -2.2709  -2.2506  -2.2122  -2.1441  -2.0985
  -2.0744  -2.0367  -2.0140  -1.9765  -1.9636  -1.9373  -1.8849  -1.8702
  -1.8546  -1.8277  -1.7808  -1.7434  -1.7212  -1.7011  -1.6477  -1.5955
  -1.5642  -1.5232  -1.4759  -1.4372  -1.3633  -1.3260  -1.3155  -1.2754
  -1.2329  -1.2002  -1.1510  -1.1075  -1.0940  -1.0770  -1.0339  -1.0031
  -0.9770  -0.9412  -0.9201  -0.8904  -0.8725  -0.8574  -0.8274  -0.8120
  -0.7798  -0.7684  -0.7481  -0.7277  -0.7176  -0.7111  -0.6903  -0.6745
  -0.6548  -0.6441  -0.6324  -0.6195  -0.6074  -0.5705  -0.5665  -0.5484
  -0.5342  -0.5254  -0.5155  -0.5106  -0.4934  -0.4753  -0.4604  -0.4453
  -0.4366  -0.4270  -0.4025  -0.3897  -0.3650  -0.3508  -0.3360  -0.3240
  -0.2955  -0.2779  -0.2627  -0.2329  -0.2097  -0.1942  -0.1790  -0.1672
  -0.1626  -0.1390  -0.1216  -0.1144  -0.0914  -0.0585  -0.0419  -0.0290
  -0.0030   0.0287   0.0393   0.0597   0.0920   0.1105   0.1305   0.1631
   0.1839   0.2267   0.2718   0.3068   0.3616   0.3868   0.4371   0.5305
   0.5372   0.5993   0.6090   0.6344   0.6654   0.7331   0.7933   0.8870
   5.1564
     cgsolve_all iterations 130    anorm=    0.77E-07
PARA_AUG  1      50.6321499        -0.0126005         0.2052599
     cgsolve_all iterations 136    anorm=    0.77E-07
PARA_AUG  2       0.0124172        50.2332713         0.2188961
     cgsolve_all iterations 134    anorm=    0.77E-07
PARA_AUG  3       0.2819863         0.2299680        50.5082681
     cgsolve_all iterations 154    anorm=    0.78E-07
     cgsolve_all iterations 154    anorm=    0.77E-07
     cgsolve_all iterations 154    anorm=    0.77E-07
     compute_u_kq: q = (    0.0400,    0.0000,    0.0000)
     Rotating WFCS
     c_bands:  1 eigenvalues not converged
     ethr =  1.00E-14,  avg # of iterations =121.0
     eigenvalues at k:
 -37.8779 -37.6147 -37.0642 -36.9752 -36.9627 -36.8456 -36.7754 -36.6970
 -36.6324 -36.6251 -36.6065 -36.3555 -19.5064 -19.3135 -19.2119 -19.0856
 -19.0796 -19.0195 -19.0033 -18.9590 -18.9338 -18.7931 -18.7440 -18.7058
 -18.6837 -18.6347 -18.6118 -18.5946 -18.5429 -18.5190 -18.5143 -18.4639
 -18.4589 -18.4240 -18.4174 -18.3741 -18.3614 -18.3603 -18.3349 -18.3167
 -18.2961 -18.2911 -18.2827 -18.2654 -18.2525 -18.2346 -18.2235 -18.2110
 -18.1913 -18.1712 -18.1578 -18.1423 -18.1271 -18.1191 -18.1019 -18.0877
 -18.0604 -18.0447 -18.0277 -18.0208 -17.9912 -17.9853 -17.9607 -17.9321
 -17.9117 -17.9004 -17.8811 -17.8696 -17.8505 -17.8382 -17.8212 -17.8109
 -17.8019 -17.7852 -17.7694 -17.7597 -17.7454 -17.7358 -17.7259 -17.7087
 -17.6942 -17.6758 -17.6664 -17.6596 -17.6218 -17.5965 -17.5835 -17.5560
 -17.5491 -17.5139 -17.5068 -17.4607 -17.4115 -17.3765 -17.3274 -17.2871
 -17.1879 -17.1539 -17.0874 -17.0309 -16.4047 -16.1574 -15.9985 -15.9747
 -15.9248 -15.8242 -15.7728 -15.6874 -15.5869 -15.5180 -15.4313 -15.3880
 -15.3745 -15.3465 -15.3308 -15.3014 -15.2576 -15.1309 -15.0400 -14.9930
 -14.9348 -14.8616  -7.8397  -7.1918  -7.1299  -7.0459  -6.8987  -6.8963
  -6.7415  -6.7065  -6.6387  -6.5608  -6.5529  -6.5375  -6.5187  -6.4864
  -6.3947  -6.3572  -6.3152  -6.2948  -6.2330  -6.2118  -6.1948  -6.1636
  -6.1561  -6.1073  -6.0715  -6.0561  -6.0388  -6.0306  -5.9977  -5.9771
  -5.9523  -5.9187  -5.9035  -5.8800  -5.8518  -5.8368  -5.8236  -5.7746
  -5.7334  -5.7018  -5.6433  -5.6045  -5.5737  -5.5351  -5.5283  -5.4893
  -5.4334  -5.3857  -5.3630  -5.1997  -4.7071  -4.5452  -4.3140  -4.1986
  -4.1162  -3.9958  -3.9903  -3.9573  -3.8806  -3.8601  -3.7515  -3.7052
  -3.6922  -3.6315  -3.5893  -3.5712  -3.5344  -3.4353  -3.4169  -3.3721
  -3.3238  -3.2970  -3.2758  -3.2295  -3.2011  -3.1611  -3.1448  -3.0880
  -3.0583  -3.0125  -2.9977  -2.9724  -2.9309  -2.9008  -2.8791  -2.8677
  -2.8433  -2.8178  -2.7743  -2.7579  -2.7327  -2.6966  -2.6843  -2.6651
  -2.6328  -2.5849  -2.5664  -2.5220  -2.4938  -2.4523  -2.4275  -2.4024
  -2.3628  -2.3299  -2.3025  -2.2709  -2.2506  -2.2123  -2.1441  -2.0985
  -2.0743  -2.0367  -2.0141  -1.9765  -1.9636  -1.9373  -1.8849  -1.8702
  -1.8546  -1.8277  -1.7808  -1.7434  -1.7212  -1.7011  -1.6476  -1.5955
  -1.5642  -1.5232  -1.4759  -1.4372  -1.3633  -1.3260  -1.3155  -1.2754
  -1.2329  -1.2002  -1.1510  -1.1074  -1.0940  -1.0769  -1.0339  -1.0031
  -0.9770  -0.9412  -0.9201  -0.8904  -0.8725  -0.8574  -0.8274  -0.8120
  -0.7799  -0.7684  -0.7480  -0.7277  -0.7175  -0.7111  -0.6903  -0.6745
  -0.6548  -0.6441  -0.6324  -0.6195  -0.6074  -0.5705  -0.5665  -0.5484
  -0.5342  -0.5254  -0.5156  -0.5106  -0.4934  -0.4753  -0.4604  -0.4453
  -0.4366  -0.4270  -0.4026  -0.3897  -0.3650  -0.3508  -0.3360  -0.3240
  -0.2955  -0.2779  -0.2627  -0.2329  -0.2097  -0.1942  -0.1790  -0.1672
  -0.1626  -0.1390  -0.1216  -0.1144  -0.0914  -0.0585  -0.0420  -0.0290
  -0.0030   0.0287   0.0393   0.0598   0.0920   0.1106   0.1305   0.1631
   0.1839   0.2267   0.2719   0.3068   0.3616   0.3869   0.4371   0.5305
   0.5372   0.5993   0.6091   0.6344   0.6654   0.7332   0.7933   0.8870
   5.1564
     eigenvalues at k+q:
 -37.8779 -37.6147 -37.0641 -36.9753 -36.9627 -36.8456 -36.7755 -36.6971
 -36.6324 -36.6251 -36.6066 -36.3555 -19.5045 -19.3138 -19.2117 -19.0883
 -19.0785 -19.0191 -19.0039 -18.9607 -18.9359 -18.7942 -18.7425 -18.7055
 -18.6841 -18.6349 -18.6135 -18.5935 -18.5424 -18.5209 -18.5143 -18.4635
 -18.4589 -18.4252 -18.4185 -18.3741 -18.3618 -18.3573 -18.3341 -18.3173
 -18.2974 -18.2923 -18.2838 -18.2658 -18.2531 -18.2339 -18.2242 -18.2107
 -18.1937 -18.1708 -18.1586 -18.1429 -18.1274 -18.1189 -18.1021 -18.0874
 -18.0588 -18.0450 -18.0271 -18.0223 -17.9910 -17.9822 -17.9598 -17.9338
 -17.9114 -17.9019 -17.8814 -17.8708 -17.8521 -17.8368 -17.8200 -17.8094
 -17.8016 -17.7856 -17.7689 -17.7587 -17.7438 -17.7342 -17.7241 -17.7058
 -17.6923 -17.6725 -17.6629 -17.6573 -17.6199 -17.5955 -17.5837 -17.5524
 -17.5485 -17.5115 -17.5080 -17.4601 -17.4114 -17.3760 -17.3276 -17.2878
 -17.1933 -17.1538 -17.0874 -17.0409 -16.4107 -16.1611 -15.9984 -15.9708
 -15.9194 -15.8296 -15.7738 -15.6854 -15.5883 -15.5211 -15.4320 -15.3902
 -15.3754 -15.3468 -15.3329 -15.2967 -15.2591 -15.1309 -15.0386 -14.9896
 -14.9325 -14.8621  -7.8279  -7.1766  -7.1315  -7.0461  -6.9030  -6.8959
  -6.7429  -6.7105  -6.6409  -6.5658  -6.5541  -6.5399  -6.5195  -6.4855
  -6.3941  -6.3595  -6.3150  -6.2977  -6.2335  -6.2129  -6.1978  -6.1678
  -6.1592  -6.1076  -6.0753  -6.0617  -6.0400  -6.0299  -5.9991  -5.9786
  -5.9502  -5.9143  -5.9019  -5.8849  -5.8529  -5.8378  -5.8234  -5.7760
  -5.7330  -5.7011  -5.6421  -5.5986  -5.5754  -5.5326  -5.5286  -5.4890
  -5.4304  -5.3772  -5.3633  -5.1945  -4.6910  -4.5394  -4.3265  -4.2080
  -4.1204  -3.9999  -3.9950  -3.9621  -3.8823  -3.8612  -3.7525  -3.7125
  -3.6928  -3.6328  -3.5895  -3.5662  -3.5313  -3.4397  -3.4083  -3.3672
  -3.3189  -3.2975  -3.2705  -3.2235  -3.1961  -3.1653  -3.1487  -3.0887
  -3.0585  -3.0095  -2.9976  -2.9660  -2.9348  -2.8992  -2.8804  -2.8651
  -2.8446  -2.8188  -2.7776  -2.7592  -2.7347  -2.6972  -2.6828  -2.6654
  -2.6337  -2.5907  -2.5699  -2.5226  -2.4953  -2.4488  -2.4251  -2.4066
  -2.3619  -2.3285  -2.3021  -2.2706  -2.2532  -2.2086  -2.1435  -2.0994
  -2.0714  -2.0350  -2.0144  -1.9752  -1.9647  -1.9400  -1.8875  -1.8717
  -1.8514  -1.8236  -1.7791  -1.7442  -1.7217  -1.7003  -1.6535  -1.6005
  -1.5634  -1.5286  -1.4782  -1.4382  -1.3666  -1.3273  -1.3110  -1.2717
  -1.2363  -1.1961  -1.1507  -1.1064  -1.0916  -1.0770  -1.0335  -1.0005
  -0.9754  -0.9389  -0.9182  -0.8894  -0.8738  -0.8530  -0.8251  -0.8133
  -0.7821  -0.7632  -0.7476  -0.7289  -0.7174  -0.7095  -0.6912  -0.6742
  -0.6539  -0.6419  -0.6316  -0.6204  -0.6084  -0.5699  -0.5676  -0.5471
  -0.5351  -0.5260  -0.5164  -0.5098  -0.4948  -0.4773  -0.4601  -0.4438
  -0.4378  -0.4275  -0.4033  -0.3906  -0.3648  -0.3483  -0.3362  -0.3226
  -0.2960  -0.2787  -0.2628  -0.2335  -0.2075  -0.1981  -0.1770  -0.1679
  -0.1630  -0.1385  -0.1209  -0.1131  -0.0872  -0.0619  -0.0416  -0.0251
  -0.0016   0.0319   0.0405   0.0580   0.0936   0.1104   0.1299   0.1627
   0.1884   0.2274   0.2703   0.3089   0.3645   0.3870   0.4363   0.5291
   0.5378   0.5975   0.6103   0.6355   0.6633   0.7313   0.7890   0.8829
   5.1388
     cgsolve_all iterations 154    anorm=    0.77E-07
     cgsolve_all iterations 154    anorm=    0.77E-07
     cgsolve_all iterations 154    anorm=    0.78E-07
     compute_u_kq: q = (   -0.0400,    0.0000,    0.0000)
     Rotating WFCS
     c_bands:  1 eigenvalues not converged
     ethr =  1.00E-14,  avg # of iterations =121.0
     eigenvalues at k:
 -37.8779 -37.6147 -37.0642 -36.9752 -36.9627 -36.8456 -36.7754 -36.6970
 -36.6324 -36.6251 -36.6065 -36.3555 -19.5064 -19.3135 -19.2119 -19.0856
 -19.0796 -19.0195 -19.0033 -18.9590 -18.9338 -18.7931 -18.7440 -18.7058
 -18.6837 -18.6347 -18.6118 -18.5946 -18.5429 -18.5190 -18.5143 -18.4639
 -18.4589 -18.4240 -18.4174 -18.3741 -18.3614 -18.3603 -18.3349 -18.3167
 -18.2961 -18.2911 -18.2827 -18.2654 -18.2525 -18.2346 -18.2235 -18.2110
 -18.1913 -18.1712 -18.1578 -18.1423 -18.1271 -18.1191 -18.1019 -18.0877
 -18.0604 -18.0447 -18.0277 -18.0208 -17.9912 -17.9853 -17.9607 -17.9321
 -17.9117 -17.9004 -17.8811 -17.8696 -17.8505 -17.8382 -17.8212 -17.8109
 -17.8019 -17.7852 -17.7694 -17.7597 -17.7454 -17.7358 -17.7259 -17.7087
 -17.6942 -17.6758 -17.6664 -17.6596 -17.6218 -17.5965 -17.5835 -17.5560
 -17.5491 -17.5139 -17.5068 -17.4607 -17.4115 -17.3765 -17.3274 -17.2871
 -17.1879 -17.1539 -17.0874 -17.0309 -16.4047 -16.1574 -15.9985 -15.9747
 -15.9248 -15.8242 -15.7728 -15.6874 -15.5869 -15.5180 -15.4313 -15.3880
 -15.3745 -15.3465 -15.3308 -15.3014 -15.2576 -15.1309 -15.0400 -14.9930
 -14.9348 -14.8616  -7.8397  -7.1918  -7.1299  -7.0459  -6.8987  -6.8963
  -6.7415  -6.7065  -6.6387  -6.5608  -6.5529  -6.5375  -6.5187  -6.4864
  -6.3947  -6.3572  -6.3152  -6.2948  -6.2330  -6.2118  -6.1948  -6.1636
  -6.1561  -6.1073  -6.0715  -6.0561  -6.0388  -6.0306  -5.9977  -5.9771
  -5.9523  -5.9187  -5.9035  -5.8800  -5.8518  -5.8368  -5.8236  -5.7746
  -5.7334  -5.7018  -5.6433  -5.6045  -5.5737  -5.5351  -5.5283  -5.4893
  -5.4334  -5.3857  -5.3630  -5.1997  -4.7071  -4.5452  -4.3140  -4.1986
  -4.1162  -3.9958  -3.9903  -3.9573  -3.8806  -3.8601  -3.7515  -3.7052
  -3.6922  -3.6315  -3.5893  -3.5712  -3.5344  -3.4353  -3.4169  -3.3721
  -3.3238  -3.2970  -3.2758  -3.2295  -3.2011  -3.1611  -3.1448  -3.0880
  -3.0583  -3.0125  -2.9977  -2.9724  -2.9309  -2.9008  -2.8791  -2.8677
  -2.8433  -2.8178  -2.7743  -2.7579  -2.7327  -2.6966  -2.6843  -2.6651
  -2.6328  -2.5849  -2.5664  -2.5220  -2.4938  -2.4523  -2.4275  -2.4024
  -2.3628  -2.3299  -2.3025  -2.2709  -2.2506  -2.2123  -2.1441  -2.0985
  -2.0743  -2.0367  -2.0141  -1.9765  -1.9636  -1.9373  -1.8849  -1.8702
  -1.8546  -1.8277  -1.7808  -1.7434  -1.7212  -1.7011  -1.6476  -1.5955
  -1.5642  -1.5232  -1.4759  -1.4372  -1.3633  -1.3260  -1.3155  -1.2754
  -1.2329  -1.2002  -1.1510  -1.1074  -1.0940  -1.0769  -1.0339  -1.0031
  -0.9770  -0.9412  -0.9201  -0.8904  -0.8725  -0.8574  -0.8274  -0.8120
  -0.7799  -0.7684  -0.7480  -0.7277  -0.7175  -0.7111  -0.6903  -0.6745
  -0.6548  -0.6441  -0.6324  -0.6195  -0.6074  -0.5705  -0.5665  -0.5484
  -0.5342  -0.5254  -0.5156  -0.5106  -0.4934  -0.4753  -0.4604  -0.4453
  -0.4366  -0.4270  -0.4026  -0.3897  -0.3650  -0.3508  -0.3360  -0.3240
  -0.2955  -0.2779  -0.2627  -0.2329  -0.2097  -0.1942  -0.1790  -0.1672
  -0.1626  -0.1390  -0.1216  -0.1144  -0.0914  -0.0585  -0.0420  -0.0290
  -0.0030   0.0287   0.0393   0.0598   0.0920   0.1106   0.1305   0.1631
   0.1839   0.2267   0.2719   0.3068   0.3616   0.3869   0.4371   0.5305
   0.5372   0.5993   0.6091   0.6344   0.6654   0.7332   0.7933   0.8870
   5.1564
     eigenvalues at k+q:
 -37.8779 -37.6147 -37.0641 -36.9751 -36.9629 -36.8456 -36.7755 -36.6970
 -36.6324 -36.6251 -36.6066 -36.3555 -19.5083 -19.3132 -19.2120 -19.0838
 -19.0800 -19.0199 -19.0028 -18.9573 -18.9319 -18.7919 -18.7453 -18.7062
 -18.6832 -18.6347 -18.6121 -18.5938 -18.5438 -18.5176 -18.5133 -18.4643
 -18.4592 -18.4233 -18.4159 -18.3743 -18.3650 -18.3587 -18.3351 -18.3160
 -18.2953 -18.2892 -18.2817 -18.2651 -18.2519 -18.2353 -18.2228 -18.2113
 -18.1890 -18.1717 -18.1570 -18.1424 -18.1266 -18.1194 -18.1015 -18.0879
 -18.0622 -18.0446 -18.0286 -18.0193 -17.9922 -17.9871 -17.9618 -17.9304
 -17.9118 -17.8989 -17.8819 -17.8676 -17.8493 -17.8395 -17.8226 -17.8126
 -17.8019 -17.7846 -17.7700 -17.7607 -17.7470 -17.7376 -17.7278 -17.7114
 -17.6964 -17.6793 -17.6700 -17.6618 -17.6237 -17.5975 -17.5832 -17.5597
 -17.5494 -17.5164 -17.5056 -17.4613 -17.4116 -17.3769 -17.3272 -17.2867
 -17.1826 -17.1538 -17.0874 -17.0213 -16.3987 -16.1535 -16.0015 -15.9760
 -15.9299 -15.8198 -15.7704 -15.6894 -15.5854 -15.5152 -15.4319 -15.3866
 -15.3735 -15.3458 -15.3301 -15.3049 -15.2546 -15.1309 -15.0435 -14.9977
 -14.9357 -14.8605  -7.8514  -7.2065  -7.1283  -7.0459  -6.8966  -6.8948
  -6.7399  -6.7029  -6.6367  -6.5578  -6.5501  -6.5345  -6.5178  -6.4873
  -6.3952  -6.3552  -6.3150  -6.2925  -6.2327  -6.2109  -6.1916  -6.1598
  -6.1525  -6.1074  -6.0701  -6.0539  -6.0366  -6.0274  -5.9961  -5.9756
  -5.9544  -5.9234  -5.9045  -5.8735  -5.8504  -5.8358  -5.8237  -5.7731
  -5.7336  -5.7025  -5.6445  -5.6104  -5.5719  -5.5376  -5.5280  -5.4895
  -5.4366  -5.3945  -5.3625  -5.2044  -4.7237  -4.5510  -4.3016  -4.1897
  -4.1118  -3.9944  -3.9848  -3.9527  -3.8786  -3.8593  -3.7498  -3.6978
  -3.6910  -3.6305  -3.5919  -3.5714  -3.5368  -3.4311  -3.4250  -3.3773
  -3.3296  -3.2971  -3.2802  -3.2350  -3.2055  -3.1569  -3.1410  -3.0875
  -3.0590  -3.0154  -2.9979  -2.9794  -2.9270  -2.9021  -2.8802  -2.8684
  -2.8428  -2.8158  -2.7710  -2.7574  -2.7304  -2.6958  -2.6861  -2.6648
  -2.6312  -2.5809  -2.5610  -2.5246  -2.4902  -2.4571  -2.4282  -2.3976
  -2.3632  -2.3305  -2.3032  -2.2714  -2.2469  -2.2159  -2.1444  -2.0980
  -2.0771  -2.0395  -2.0132  -1.9784  -1.9623  -1.9351  -1.8840  -1.8703
  -1.8557  -1.8302  -1.7822  -1.7426  -1.7206  -1.7027  -1.6412  -1.5912
  -1.5641  -1.5180  -1.4746  -1.4363  -1.3606  -1.3259  -1.3205  -1.2795
  -1.2291  -1.2036  -1.1523  -1.1079  -1.0962  -1.0770  -1.0344  -1.0052
  -0.9787  -0.9435  -0.9215  -0.8915  -0.8720  -0.8612  -0.8295  -0.8109
  -0.7796  -0.7716  -0.7489  -0.7267  -0.7197  -0.7106  -0.6895  -0.6747
  -0.6567  -0.6460  -0.6337  -0.6179  -0.6060  -0.5731  -0.5638  -0.5500
  -0.5332  -0.5252  -0.5152  -0.5110  -0.4914  -0.4737  -0.4610  -0.4466
  -0.4355  -0.4269  -0.4017  -0.3890  -0.3675  -0.3512  -0.3354  -0.3251
  -0.2957  -0.2766  -0.2621  -0.2326  -0.2120  -0.1910  -0.1805  -0.1667
  -0.1623  -0.1397  -0.1233  -0.1148  -0.0947  -0.0553  -0.0437  -0.0314
  -0.0040   0.0252   0.0389   0.0611   0.0900   0.1108   0.1311   0.1631
   0.1800   0.2252   0.2737   0.3054   0.3590   0.3872   0.4383   0.5302
   0.5373   0.5986   0.6087   0.6331   0.6681   0.7349   0.7988   0.8922
   5.1699
     cgsolve_all iterations 151    anorm=    0.77E-07
     cgsolve_all iterations 151    anorm=    0.78E-07
     cgsolve_all iterations 147    anorm=    0.77E-07
     compute_u_kq: q = (    0.0000,    0.0400,    0.0000)
     Rotating WFCS
     c_bands:  1 eigenvalues not converged
     ethr =  1.00E-14,  avg # of iterations =121.0
     eigenvalues at k:
 -37.8779 -37.6147 -37.0642 -36.9752 -36.9627 -36.8456 -36.7754 -36.6970
 -36.6324 -36.6251 -36.6065 -36.3555 -19.5064 -19.3135 -19.2119 -19.0856
 -19.0796 -19.0195 -19.0033 -18.9590 -18.9338 -18.7931 -18.7440 -18.7058
 -18.6837 -18.6347 -18.6118 -18.5946 -18.5429 -18.5190 -18.5143 -18.4639
 -18.4589 -18.4240 -18.4174 -18.3741 -18.3614 -18.3603 -18.3349 -18.3167
 -18.2961 -18.2911 -18.2827 -18.2654 -18.2525 -18.2346 -18.2235 -18.2110
 -18.1913 -18.1712 -18.1578 -18.1423 -18.1271 -18.1191 -18.1019 -18.0877
 -18.0604 -18.0447 -18.0277 -18.0208 -17.9912 -17.9853 -17.9607 -17.9321
 -17.9117 -17.9004 -17.8811 -17.8696 -17.8505 -17.8382 -17.8212 -17.8109
 -17.8019 -17.7852 -17.7694 -17.7597 -17.7454 -17.7358 -17.7259 -17.7087
 -17.6942 -17.6758 -17.6664 -17.6596 -17.6218 -17.5965 -17.5835 -17.5560
 -17.5491 -17.5139 -17.5068 -17.4607 -17.4115 -17.3765 -17.3274 -17.2871
 -17.1879 -17.1539 -17.0874 -17.0309 -16.4047 -16.1574 -15.9985 -15.9747
 -15.9248 -15.8242 -15.7728 -15.6874 -15.5869 -15.5180 -15.4313 -15.3880
 -15.3745 -15.3465 -15.3308 -15.3014 -15.2576 -15.1309 -15.0400 -14.9930
 -14.9348 -14.8616  -7.8397  -7.1918  -7.1299  -7.0459  -6.8987  -6.8963
  -6.7415  -6.7065  -6.6387  -6.5608  -6.5529  -6.5375  -6.5187  -6.4864
  -6.3947  -6.3572  -6.3152  -6.2948  -6.2330  -6.2118  -6.1948  -6.1636
  -6.1561  -6.1073  -6.0715  -6.0561  -6.0388  -6.0306  -5.9977  -5.9771
  -5.9523  -5.9187  -5.9035  -5.8800  -5.8518  -5.8368  -5.8236  -5.7746
  -5.7334  -5.7018  -5.6433  -5.6045  -5.5737  -5.5351  -5.5283  -5.4893
  -5.4334  -5.3857  -5.3630  -5.1997  -4.7071  -4.5452  -4.3140  -4.1986
  -4.1162  -3.9958  -3.9903  -3.9573  -3.8806  -3.8601  -3.7515  -3.7052
  -3.6922  -3.6315  -3.5893  -3.5712  -3.5344  -3.4353  -3.4169  -3.3721
  -3.3238  -3.2970  -3.2758  -3.2295  -3.2011  -3.1611  -3.1448  -3.0880
  -3.0583  -3.0125  -2.9977  -2.9724  -2.9309  -2.9008  -2.8791  -2.8677
  -2.8433  -2.8178  -2.7743  -2.7579  -2.7327  -2.6966  -2.6843  -2.6651
  -2.6328  -2.5849  -2.5664  -2.5220  -2.4938  -2.4523  -2.4275  -2.4024
  -2.3628  -2.3299  -2.3025  -2.2709  -2.2506  -2.2123  -2.1441  -2.0985
  -2.0743  -2.0367  -2.0141  -1.9765  -1.9636  -1.9373  -1.8849  -1.8702
  -1.8546  -1.8277  -1.7808  -1.7434  -1.7212  -1.7011  -1.6476  -1.5955
  -1.5642  -1.5232  -1.4759  -1.4372  -1.3633  -1.3260  -1.3155  -1.2754
  -1.2329  -1.2002  -1.1510  -1.1074  -1.0940  -1.0769  -1.0339  -1.0031
  -0.9770  -0.9412  -0.9201  -0.8904  -0.8725  -0.8574  -0.8274  -0.8120
  -0.7799  -0.7684  -0.7480  -0.7277  -0.7175  -0.7111  -0.6903  -0.6745
  -0.6548  -0.6441  -0.6324  -0.6195  -0.6074  -0.5705  -0.5665  -0.5484
  -0.5342  -0.5254  -0.5156  -0.5106  -0.4934  -0.4753  -0.4604  -0.4453
  -0.4366  -0.4270  -0.4026  -0.3897  -0.3650  -0.3508  -0.3360  -0.3240
  -0.2955  -0.2779  -0.2627  -0.2329  -0.2097  -0.1942  -0.1790  -0.1672
  -0.1626  -0.1390  -0.1216  -0.1144  -0.0914  -0.0585  -0.0420  -0.0290
  -0.0030   0.0287   0.0393   0.0598   0.0920   0.1106   0.1305   0.1631
   0.1839   0.2267   0.2719   0.3068   0.3616   0.3869   0.4371   0.5305
   0.5372   0.5993   0.6091   0.6344   0.6654   0.7332   0.7933   0.8870
   5.1564
     eigenvalues at k+q:
 -37.8779 -37.6147 -37.0641 -36.9751 -36.9629 -36.8456 -36.7755 -36.6970
 -36.6324 -36.6251 -36.6066 -36.3555 -19.5093 -19.3131 -19.2123 -19.0827
 -19.0794 -19.0201 -19.0032 -18.9559 -18.9314 -18.7916 -18.7459 -18.7063
 -18.6818 -18.6345 -18.6123 -18.5947 -18.5451 -18.5180 -18.5142 -18.4630
 -18.4570 -18.4231 -18.4148 -18.3746 -18.3606 -18.3602 -18.3358 -18.3156
 -18.2955 -18.2915 -18.2815 -18.2648 -18.2519 -18.2346 -18.2240 -18.2104
 -18.1888 -18.1711 -18.1566 -18.1429 -18.1291 -18.1202 -18.0998 -18.0884
 -18.0592 -18.0461 -18.0281 -18.0202 -17.9925 -17.9861 -17.9585 -17.9323
 -17.9097 -17.8999 -17.8803 -17.8690 -17.8514 -17.8384 -17.8239 -17.8131
 -17.8019 -17.7861 -17.7708 -17.7612 -17.7476 -17.7389 -17.7301 -17.7131
 -17.6970 -17.6817 -17.6706 -17.6602 -17.6245 -17.5971 -17.5831 -17.5613
 -17.5497 -17.5174 -17.5058 -17.4620 -17.4117 -17.3771 -17.3271 -17.2866
 -17.1794 -17.1542 -17.0874 -17.0168 -16.3952 -16.1523 -16.0012 -15.9791
 -15.9309 -15.8189 -15.7671 -15.6910 -15.5850 -15.5129 -15.4320 -15.3863
 -15.3737 -15.3470 -15.3350 -15.3010 -15.2563 -15.1309 -15.0412 -14.9958
 -14.9358 -14.8644  -7.8570  -7.2135  -7.1277  -7.0455  -6.8961  -6.8931
  -6.7397  -6.7008  -6.6292  -6.5576  -6.5508  -6.5354  -6.5231  -6.4866
  -6.3957  -6.3552  -6.3151  -6.2900  -6.2319  -6.2085  -6.1896  -6.1588
  -6.1522  -6.1075  -6.0702  -6.0512  -6.0337  -6.0237  -5.9956  -5.9750
  -5.9551  -5.9227  -5.9046  -5.8687  -5.8509  -5.8395  -5.8218  -5.7742
  -5.7399  -5.7029  -5.6440  -5.6094  -5.5714  -5.5397  -5.5273  -5.4894
  -5.4384  -5.3971  -5.3625  -5.2081  -4.7316  -4.5538  -4.2962  -4.1863
  -4.1134  -3.9935  -3.9864  -3.9470  -3.8731  -3.8544  -3.7499  -3.7032
  -3.6908  -3.6327  -3.5850  -3.5653  -3.5344  -3.4343  -3.4225  -3.3818
  -3.3295  -3.3007  -3.2816  -3.2433  -3.2021  -3.1605  -3.1441  -3.0908
  -3.0576  -3.0093  -2.9997  -2.9711  -2.9291  -2.9035  -2.8805  -2.8688
  -2.8405  -2.8196  -2.7754  -2.7591  -2.7262  -2.6962  -2.6837  -2.6650
  -2.6293  -2.5801  -2.5639  -2.5173  -2.4893  -2.4530  -2.4358  -2.4023
  -2.3660  -2.3310  -2.3010  -2.2747  -2.2567  -2.2108  -2.1439  -2.0974
  -2.0765  -2.0353  -2.0140  -1.9724  -1.9606  -1.9366  -1.8856  -1.8717
  -1.8507  -1.8306  -1.7821  -1.7432  -1.7219  -1.7007  -1.6446  -1.5967
  -1.5640  -1.5138  -1.4847  -1.4277  -1.3631  -1.3269  -1.3153  -1.2764
  -1.2320  -1.2001  -1.1503  -1.1072  -1.0969  -1.0791  -1.0357  -1.0035
  -0.9800  -0.9431  -0.9223  -0.8947  -0.8753  -0.8589  -0.8298  -0.8143
  -0.7790  -0.7694  -0.7501  -0.7286  -0.7194  -0.7124  -0.6896  -0.6739
  -0.6564  -0.6455  -0.6304  -0.6186  -0.6056  -0.5706  -0.5654  -0.5493
  -0.5341  -0.5250  -0.5161  -0.5100  -0.4968  -0.4731  -0.4590  -0.4444
  -0.4357  -0.4261  -0.4005  -0.3886  -0.3637  -0.3508  -0.3378  -0.3249
  -0.2975  -0.2795  -0.2610  -0.2352  -0.2086  -0.1959  -0.1817  -0.1693
  -0.1634  -0.1390  -0.1198  -0.1158  -0.0921  -0.0593  -0.0422  -0.0313
  -0.0039   0.0285   0.0391   0.0570   0.0892   0.1085   0.1292   0.1647
   0.1817   0.2213   0.2725   0.3052   0.3581   0.3922   0.4363   0.5308
   0.5376   0.5977   0.6123   0.6360   0.6646   0.7320   0.7982   0.8969
   5.1814
     cgsolve_all iterations 151    anorm=    0.77E-07
     cgsolve_all iterations 151    anorm=    0.78E-07
     cgsolve_all iterations 151    anorm=    0.77E-07
     compute_u_kq: q = (    0.0000,   -0.0400,    0.0000)
     Rotating WFCS
     c_bands:  1 eigenvalues not converged
     ethr =  1.00E-14,  avg # of iterations =121.0
     eigenvalues at k:
 -37.8779 -37.6147 -37.0642 -36.9752 -36.9627 -36.8456 -36.7754 -36.6970
 -36.6324 -36.6251 -36.6065 -36.3555 -19.5064 -19.3135 -19.2119 -19.0856
 -19.0796 -19.0195 -19.0033 -18.9590 -18.9338 -18.7931 -18.7440 -18.7058
 -18.6837 -18.6347 -18.6118 -18.5946 -18.5429 -18.5190 -18.5143 -18.4639
 -18.4589 -18.4240 -18.4174 -18.3741 -18.3614 -18.3603 -18.3349 -18.3167
 -18.2961 -18.2911 -18.2827 -18.2654 -18.2525 -18.2346 -18.2235 -18.2110
 -18.1913 -18.1712 -18.1578 -18.1423 -18.1271 -18.1191 -18.1019 -18.0877
 -18.0604 -18.0447 -18.0277 -18.0208 -17.9912 -17.9853 -17.9607 -17.9321
 -17.9117 -17.9004 -17.8811 -17.8696 -17.8505 -17.8382 -17.8212 -17.8109
 -17.8019 -17.7852 -17.7694 -17.7597 -17.7454 -17.7358 -17.7259 -17.7087
 -17.6942 -17.6758 -17.6664 -17.6596 -17.6218 -17.5965 -17.5835 -17.5560
 -17.5491 -17.5139 -17.5068 -17.4607 -17.4115 -17.3765 -17.3274 -17.2871
 -17.1879 -17.1539 -17.0874 -17.0309 -16.4047 -16.1574 -15.9985 -15.9747
 -15.9248 -15.8242 -15.7728 -15.6874 -15.5869 -15.5180 -15.4313 -15.3880
 -15.3745 -15.3465 -15.3308 -15.3014 -15.2576 -15.1309 -15.0400 -14.9930
 -14.9348 -14.8616  -7.8397  -7.1918  -7.1299  -7.0459  -6.8987  -6.8963
  -6.7415  -6.7065  -6.6387  -6.5608  -6.5529  -6.5375  -6.5187  -6.4864
  -6.3947  -6.3572  -6.3152  -6.2948  -6.2330  -6.2118  -6.1948  -6.1636
  -6.1561  -6.1073  -6.0715  -6.0561  -6.0388  -6.0306  -5.9977  -5.9771
  -5.9523  -5.9187  -5.9035  -5.8800  -5.8518  -5.8368  -5.8236  -5.7746
  -5.7334  -5.7018  -5.6433  -5.6045  -5.5737  -5.5351  -5.5283  -5.4893
  -5.4334  -5.3857  -5.3630  -5.1997  -4.7071  -4.5452  -4.3140  -4.1986
  -4.1162  -3.9958  -3.9903  -3.9573  -3.8806  -3.8601  -3.7515  -3.7052
  -3.6922  -3.6315  -3.5893  -3.5712  -3.5344  -3.4353  -3.4169  -3.3721
  -3.3238  -3.2970  -3.2758  -3.2295  -3.2011  -3.1611  -3.1448  -3.0880
  -3.0583  -3.0125  -2.9977  -2.9724  -2.9309  -2.9008  -2.8791  -2.8677
  -2.8433  -2.8178  -2.7743  -2.7579  -2.7327  -2.6966  -2.6843  -2.6651
  -2.6328  -2.5849  -2.5664  -2.5220  -2.4938  -2.4523  -2.4275  -2.4024
  -2.3628  -2.3299  -2.3025  -2.2709  -2.2506  -2.2123  -2.1441  -2.0985
  -2.0743  -2.0367  -2.0141  -1.9765  -1.9636  -1.9373  -1.8849  -1.8702
  -1.8546  -1.8277  -1.7808  -1.7434  -1.7212  -1.7011  -1.6476  -1.5955
  -1.5642  -1.5232  -1.4759  -1.4372  -1.3633  -1.3260  -1.3155  -1.2754
  -1.2329  -1.2002  -1.1510  -1.1074  -1.0940  -1.0769  -1.0339  -1.0031
  -0.9770  -0.9412  -0.9201  -0.8904  -0.8725  -0.8574  -0.8274  -0.8120
  -0.7799  -0.7684  -0.7480  -0.7277  -0.7175  -0.7111  -0.6903  -0.6745
  -0.6548  -0.6441  -0.6324  -0.6195  -0.6074  -0.5705  -0.5665  -0.5484
  -0.5342  -0.5254  -0.5156  -0.5106  -0.4934  -0.4753  -0.4604  -0.4453
  -0.4366  -0.4270  -0.4026  -0.3897  -0.3650  -0.3508  -0.3360  -0.3240
  -0.2955  -0.2779  -0.2627  -0.2329  -0.2097  -0.1942  -0.1790  -0.1672
  -0.1626  -0.1390  -0.1216  -0.1144  -0.0914  -0.0585  -0.0420  -0.0290
  -0.0030   0.0287   0.0393   0.0598   0.0920   0.1106   0.1305   0.1631
   0.1839   0.2267   0.2719   0.3068   0.3616   0.3869   0.4371   0.5305
   0.5372   0.5993   0.6091   0.6344   0.6654   0.7332   0.7933   0.8870
   5.1564
     eigenvalues at k+q:
 -37.8779 -37.6147 -37.0641 -36.9754 -36.9626 -36.8456 -36.7754 -36.6971
 -36.6324 -36.6251 -36.6066 -36.3555 -19.5035 -19.3139 -19.2114 -19.0899
 -19.0786 -19.0188 -19.0035 -18.9621 -18.9364 -18.7945 -18.7420 -18.7054
 -18.6855 -18.6351 -18.6125 -18.5938 -18.5413 -18.5200 -18.5139 -18.4645
 -18.4607 -18.4255 -18.4196 -18.3736 -18.3622 -18.3600 -18.3337 -18.3181
 -18.2968 -18.2905 -18.2835 -18.2663 -18.2529 -18.2351 -18.2225 -18.2118
 -18.1937 -18.1714 -18.1589 -18.1419 -18.1255 -18.1182 -18.1041 -18.0873
 -18.0616 -18.0439 -18.0278 -18.0200 -17.9902 -17.9843 -17.9630 -17.9318
 -17.9139 -17.9003 -17.8817 -17.8702 -17.8498 -17.8383 -17.8188 -17.8085
 -17.8018 -17.7842 -17.7680 -17.7582 -17.7433 -17.7331 -17.7219 -17.7042
 -17.6916 -17.6713 -17.6616 -17.6588 -17.6190 -17.5958 -17.5836 -17.5517
 -17.5471 -17.5105 -17.5076 -17.4595 -17.4112 -17.3757 -17.3277 -17.2878
 -17.1967 -17.1536 -17.0874 -17.0456 -16.4140 -16.1624 -15.9974 -15.9693
 -15.9184 -15.8299 -15.7779 -15.6838 -15.5888 -15.5231 -15.4312 -15.3907
 -15.3752 -15.3457 -15.3275 -15.3008 -15.2584 -15.1310 -15.0398 -14.9907
 -14.9333 -14.8585  -7.8218  -7.1691  -7.1321  -7.0467  -6.9051  -6.8965
  -6.7431  -6.7129  -6.6482  -6.5671  -6.5527  -6.5386  -6.5137  -6.4859
  -6.3936  -6.3592  -6.3152  -6.3007  -6.2343  -6.2161  -6.2004  -6.1687
  -6.1582  -6.1075  -6.0778  -6.0644  -6.0434  -6.0330  -5.9995  -5.9794
  -5.9490  -5.9147  -5.9021  -5.8875  -5.8533  -5.8336  -5.8244  -5.7749
  -5.7268  -5.7004  -5.6427  -5.5997  -5.5760  -5.5310  -5.5289  -5.4891
  -5.4289  -5.3743  -5.3632  -5.1908  -4.6836  -4.5365  -4.3326  -4.2115
  -4.1184  -3.9981  -3.9942  -3.9683  -3.8881  -3.8660  -3.7523  -3.7067
  -3.6934  -3.6316  -3.5933  -3.5757  -3.5338  -3.4363  -3.4114  -3.3629
  -3.3194  -3.2934  -3.2689  -3.2157  -3.1996  -3.1619  -3.1446  -3.0861
  -3.0586  -3.0161  -2.9955  -2.9740  -2.9329  -2.8982  -2.8800  -2.8646
  -2.8457  -2.8158  -2.7729  -2.7584  -2.7392  -2.6967  -2.6855  -2.6650
  -2.6359  -2.5906  -2.5696  -2.5273  -2.4990  -2.4507  -2.4204  -2.3991
  -2.3599  -2.3278  -2.3036  -2.2666  -2.2442  -2.2138  -2.1455  -2.1003
  -2.0716  -2.0383  -2.0138  -1.9810  -1.9667  -1.9375  -1.8853  -1.8708
  -1.8565  -1.8244  -1.7786  -1.7434  -1.7202  -1.7012  -1.6504  -1.5969
  -1.5639  -1.5314  -1.4707  -1.4435  -1.3643  -1.3249  -1.3166  -1.2756
  -1.2331  -1.2004  -1.1514  -1.1086  -1.0921  -1.0736  -1.0321  -1.0025
  -0.9737  -0.9398  -0.9173  -0.8867  -0.8706  -0.8556  -0.8246  -0.8090
  -0.7806  -0.7678  -0.7462  -0.7265  -0.7161  -0.7097  -0.6915  -0.6748
  -0.6528  -0.6436  -0.6346  -0.6214  -0.6075  -0.5707  -0.5677  -0.5474
  -0.5343  -0.5261  -0.5152  -0.5111  -0.4899  -0.4778  -0.4616  -0.4469
  -0.4374  -0.4276  -0.4046  -0.3911  -0.3683  -0.3490  -0.3334  -0.3229
  -0.2940  -0.2759  -0.2643  -0.2311  -0.2107  -0.1926  -0.1769  -0.1655
  -0.1606  -0.1391  -0.1230  -0.1134  -0.0901  -0.0579  -0.0426  -0.0260
  -0.0016   0.0288   0.0396   0.0616   0.0951   0.1119   0.1329   0.1614
   0.1862   0.2322   0.2713   0.3086   0.3649   0.3819   0.4385   0.5294
   0.5372   0.5996   0.6062   0.6330   0.6660   0.7334   0.7897   0.8775
   5.1306
     cgsolve_all iterations 154    anorm=    0.77E-07
     cgsolve_all iterations 154    anorm=    0.77E-07
     cgsolve_all iterations 154    anorm=    0.78E-07
     compute_u_kq: q = (    0.0000,    0.0000,    0.0400)
     Rotating WFCS
     c_bands:  1 eigenvalues not converged
     ethr =  1.00E-14,  avg # of iterations =121.0
     eigenvalues at k:
 -37.8779 -37.6147 -37.0642 -36.9752 -36.9627 -36.8456 -36.7754 -36.6970
 -36.6324 -36.6251 -36.6065 -36.3555 -19.5064 -19.3135 -19.2119 -19.0856
 -19.0796 -19.0195 -19.0033 -18.9590 -18.9338 -18.7931 -18.7440 -18.7058
 -18.6837 -18.6347 -18.6118 -18.5946 -18.5429 -18.5190 -18.5143 -18.4639
 -18.4589 -18.4240 -18.4174 -18.3741 -18.3614 -18.3603 -18.3349 -18.3167
 -18.2961 -18.2911 -18.2827 -18.2654 -18.2525 -18.2346 -18.2235 -18.2110
 -18.1913 -18.1712 -18.1578 -18.1423 -18.1271 -18.1191 -18.1019 -18.0877
 -18.0604 -18.0447 -18.0277 -18.0208 -17.9912 -17.9853 -17.9607 -17.9321
 -17.9117 -17.9004 -17.8811 -17.8696 -17.8505 -17.8382 -17.8212 -17.8109
 -17.8019 -17.7852 -17.7694 -17.7597 -17.7454 -17.7358 -17.7259 -17.7087
 -17.6942 -17.6758 -17.6664 -17.6596 -17.6218 -17.5965 -17.5835 -17.5560
 -17.5491 -17.5139 -17.5068 -17.4607 -17.4115 -17.3765 -17.3274 -17.2871
 -17.1879 -17.1539 -17.0874 -17.0309 -16.4047 -16.1574 -15.9985 -15.9747
 -15.9248 -15.8242 -15.7728 -15.6874 -15.5869 -15.5180 -15.4313 -15.3880
 -15.3745 -15.3465 -15.3308 -15.3014 -15.2576 -15.1309 -15.0400 -14.9930
 -14.9348 -14.8616  -7.8397  -7.1918  -7.1299  -7.0459  -6.8987  -6.8963
  -6.7415  -6.7065  -6.6387  -6.5608  -6.5529  -6.5375  -6.5187  -6.4864
  -6.3947  -6.3572  -6.3152  -6.2948  -6.2330  -6.2118  -6.1948  -6.1636
  -6.1561  -6.1073  -6.0715  -6.0561  -6.0388  -6.0306  -5.9977  -5.9771
  -5.9523  -5.9187  -5.9035  -5.8800  -5.8518  -5.8368  -5.8236  -5.7746
  -5.7334  -5.7018  -5.6433  -5.6045  -5.5737  -5.5351  -5.5283  -5.4893
  -5.4334  -5.3857  -5.3630  -5.1997  -4.7071  -4.5452  -4.3140  -4.1986
  -4.1162  -3.9958  -3.9903  -3.9573  -3.8806  -3.8601  -3.7515  -3.7052
  -3.6922  -3.6315  -3.5893  -3.5712  -3.5344  -3.4353  -3.4169  -3.3721
  -3.3238  -3.2970  -3.2758  -3.2295  -3.2011  -3.1611  -3.1448  -3.0880
  -3.0583  -3.0125  -2.9977  -2.9724  -2.9309  -2.9008  -2.8791  -2.8677
  -2.8433  -2.8178  -2.7743  -2.7579  -2.7327  -2.6966  -2.6843  -2.6651
  -2.6328  -2.5849  -2.5664  -2.5220  -2.4938  -2.4523  -2.4275  -2.4024
  -2.3628  -2.3299  -2.3025  -2.2709  -2.2506  -2.2123  -2.1441  -2.0985
  -2.0743  -2.0367  -2.0141  -1.9765  -1.9636  -1.9373  -1.8849  -1.8702
  -1.8546  -1.8277  -1.7808  -1.7434  -1.7212  -1.7011  -1.6476  -1.5955
  -1.5642  -1.5232  -1.4759  -1.4372  -1.3633  -1.3260  -1.3155  -1.2754
  -1.2329  -1.2002  -1.1510  -1.1074  -1.0940  -1.0769  -1.0339  -1.0031
  -0.9770  -0.9412  -0.9201  -0.8904  -0.8725  -0.8574  -0.8274  -0.8120
  -0.7799  -0.7684  -0.7480  -0.7277  -0.7175  -0.7111  -0.6903  -0.6745
  -0.6548  -0.6441  -0.6324  -0.6195  -0.6074  -0.5705  -0.5665  -0.5484
  -0.5342  -0.5254  -0.5156  -0.5106  -0.4934  -0.4753  -0.4604  -0.4453
  -0.4366  -0.4270  -0.4026  -0.3897  -0.3650  -0.3508  -0.3360  -0.3240
  -0.2955  -0.2779  -0.2627  -0.2329  -0.2097  -0.1942  -0.1790  -0.1672
  -0.1626  -0.1390  -0.1216  -0.1144  -0.0914  -0.0585  -0.0420  -0.0290
  -0.0030   0.0287   0.0393   0.0598   0.0920   0.1106   0.1305   0.1631
   0.1839   0.2267   0.2719   0.3068   0.3616   0.3869   0.4371   0.5305
   0.5372   0.5993   0.6091   0.6344   0.6654   0.7332   0.7933   0.8870
   5.1564
     eigenvalues at k+q:
 -37.8779 -37.6147 -37.0641 -36.9752 -36.9628 -36.8456 -36.7755 -36.6970
 -36.6324 -36.6251 -36.6066 -36.3555 -19.5064 -19.3135 -19.2119 -19.0857
 -19.0796 -19.0195 -19.0034 -18.9591 -18.9338 -18.7931 -18.7440 -18.7059
 -18.6837 -18.6348 -18.6118 -18.5945 -18.5431 -18.5177 -18.5153 -18.4637
 -18.4590 -18.4240 -18.4175 -18.3741 -18.3624 -18.3599 -18.3341 -18.3171
 -18.2961 -18.2917 -18.2825 -18.2646 -18.2524 -18.2345 -18.2237 -18.2108
 -18.1911 -18.1723 -18.1586 -18.1410 -18.1274 -18.1193 -18.1019 -18.0877
 -18.0599 -18.0444 -18.0279 -18.0206 -17.9913 -17.9851 -17.9621 -17.9311
 -17.9116 -17.9011 -17.8814 -17.8694 -17.8505 -17.8383 -17.8206 -17.8113
 -17.8021 -17.7854 -17.7693 -17.7596 -17.7454 -17.7349 -17.7265 -17.7089
 -17.6941 -17.6757 -17.6665 -17.6595 -17.6222 -17.5965 -17.5835 -17.5563
 -17.5486 -17.5140 -17.5068 -17.4607 -17.4115 -17.3765 -17.3274 -17.2871
 -17.1879 -17.1539 -17.0874 -17.0310 -16.4047 -16.1574 -15.9986 -15.9747
 -15.9248 -15.8243 -15.7729 -15.6873 -15.5869 -15.5180 -15.4313 -15.3880
 -15.3746 -15.3465 -15.3308 -15.3016 -15.2575 -15.1309 -15.0401 -14.9930
 -14.9349 -14.8615  -7.8398  -7.1918  -7.1299  -7.0459  -6.8988  -6.8963
  -6.7414  -6.7066  -6.6388  -6.5612  -6.5521  -6.5379  -6.5186  -6.4863
  -6.3947  -6.3572  -6.3151  -6.2948  -6.2329  -6.2120  -6.1945  -6.1632
  -6.1565  -6.1073  -6.0715  -6.0562  -6.0387  -6.0308  -5.9977  -5.9771
  -5.9522  -5.9186  -5.9035  -5.8801  -5.8518  -5.8368  -5.8236  -5.7746
  -5.7333  -5.7018  -5.6434  -5.6045  -5.5737  -5.5350  -5.5283  -5.4893
  -5.4334  -5.3857  -5.3630  -5.1996  -4.7071  -4.5453  -4.3140  -4.1986
  -4.1161  -3.9958  -3.9903  -3.9574  -3.8807  -3.8601  -3.7515  -3.7051
  -3.6921  -3.6314  -3.5893  -3.5715  -3.5344  -3.4353  -3.4172  -3.3719
  -3.3238  -3.2963  -3.2767  -3.2293  -3.2009  -3.1610  -3.1440  -3.0897
  -3.0578  -3.0131  -2.9964  -2.9719  -2.9333  -2.8995  -2.8786  -2.8679
  -2.8433  -2.8188  -2.7751  -2.7543  -2.7318  -2.6971  -2.6858  -2.6675
  -2.6323  -2.5831  -2.5678  -2.5217  -2.4930  -2.4526  -2.4279  -2.4014
  -2.3635  -2.3322  -2.3004  -2.2706  -2.2498  -2.2131  -2.1449  -2.0974
  -2.0749  -2.0364  -2.0140  -1.9766  -1.9648  -1.9362  -1.8854  -1.8699
  -1.8549  -1.8276  -1.7808  -1.7431  -1.7216  -1.7009  -1.6475  -1.5956
  -1.5642  -1.5231  -1.4757  -1.4373  -1.3632  -1.3260  -1.3157  -1.2756
  -1.2328  -1.2003  -1.1510  -1.1075  -1.0941  -1.0769  -1.0338  -1.0034
  -0.9772  -0.9411  -0.9197  -0.8908  -0.8723  -0.8573  -0.8277  -0.8117
  -0.7799  -0.7686  -0.7495  -0.7270  -0.7174  -0.7103  -0.6903  -0.6741
  -0.6527  -0.6473  -0.6320  -0.6204  -0.6065  -0.5718  -0.5654  -0.5478
  -0.5336  -0.5257  -0.5146  -0.5122  -0.4926  -0.4752  -0.4606  -0.4442
  -0.4388  -0.4272  -0.4006  -0.3926  -0.3655  -0.3506  -0.3366  -0.3244
  -0.2947  -0.2744  -0.2618  -0.2330  -0.2120  -0.1934  -0.1798  -0.1669
  -0.1629  -0.1385  -0.1222  -0.1142  -0.0916  -0.0584  -0.0426  -0.0282
  -0.0028   0.0281   0.0392   0.0600   0.0920   0.1112   0.1301   0.1631
   0.1838   0.2268   0.2718   0.3067   0.3616   0.3868   0.4371   0.5305
   0.5371   0.5994   0.6090   0.6344   0.6655   0.7332   0.7934   0.8869
   5.1570
     cgsolve_all iterations 154    anorm=    0.77E-07
     cgsolve_all iterations 154    anorm=    0.77E-07
     cgsolve_all iterations 154    anorm=    0.77E-07
     compute_u_kq: q = (    0.0000,    0.0000,   -0.0400)
     Rotating WFCS
     c_bands:  1 eigenvalues not converged
     ethr =  1.00E-14,  avg # of iterations =121.0
     eigenvalues at k:
 -37.8779 -37.6147 -37.0642 -36.9752 -36.9627 -36.8456 -36.7754 -36.6970
 -36.6324 -36.6251 -36.6065 -36.3555 -19.5064 -19.3135 -19.2119 -19.0856
 -19.0796 -19.0195 -19.0033 -18.9590 -18.9338 -18.7931 -18.7440 -18.7058
 -18.6837 -18.6347 -18.6118 -18.5946 -18.5429 -18.5190 -18.5143 -18.4639
 -18.4589 -18.4240 -18.4174 -18.3741 -18.3614 -18.3603 -18.3349 -18.3167
 -18.2961 -18.2911 -18.2827 -18.2654 -18.2525 -18.2346 -18.2235 -18.2110
 -18.1913 -18.1712 -18.1578 -18.1423 -18.1271 -18.1191 -18.1019 -18.0877
 -18.0604 -18.0447 -18.0277 -18.0208 -17.9912 -17.9853 -17.9607 -17.9321
 -17.9117 -17.9004 -17.8811 -17.8696 -17.8505 -17.8382 -17.8212 -17.8109
 -17.8019 -17.7852 -17.7694 -17.7597 -17.7454 -17.7358 -17.7259 -17.7087
 -17.6942 -17.6758 -17.6664 -17.6596 -17.6218 -17.5965 -17.5835 -17.5560
 -17.5491 -17.5139 -17.5068 -17.4607 -17.4115 -17.3765 -17.3274 -17.2871
 -17.1879 -17.1539 -17.0874 -17.0309 -16.4047 -16.1574 -15.9985 -15.9747
 -15.9248 -15.8242 -15.7728 -15.6874 -15.5869 -15.5180 -15.4313 -15.3880
 -15.3745 -15.3465 -15.3308 -15.3014 -15.2576 -15.1309 -15.0400 -14.9930
 -14.9348 -14.8616  -7.8397  -7.1918  -7.1299  -7.0459  -6.8987  -6.8963
  -6.7415  -6.7065  -6.6387  -6.5608  -6.5529  -6.5375  -6.5187  -6.4864
  -6.3947  -6.3572  -6.3152  -6.2948  -6.2330  -6.2118  -6.1948  -6.1636
  -6.1561  -6.1073  -6.0715  -6.0561  -6.0388  -6.0306  -5.9977  -5.9771
  -5.9523  -5.9187  -5.9035  -5.8800  -5.8518  -5.8368  -5.8236  -5.7746
  -5.7334  -5.7018  -5.6433  -5.6045  -5.5737  -5.5351  -5.5283  -5.4893
  -5.4334  -5.3857  -5.3630  -5.1997  -4.7071  -4.5452  -4.3140  -4.1986
  -4.1162  -3.9958  -3.9903  -3.9573  -3.8806  -3.8601  -3.7515  -3.7052
  -3.6922  -3.6315  -3.5893  -3.5712  -3.5344  -3.4353  -3.4169  -3.3721
  -3.3238  -3.2970  -3.2758  -3.2295  -3.2011  -3.1611  -3.1448  -3.0880
  -3.0583  -3.0125  -2.9977  -2.9724  -2.9309  -2.9008  -2.8791  -2.8677
  -2.8433  -2.8178  -2.7743  -2.7579  -2.7327  -2.6966  -2.6843  -2.6651
  -2.6328  -2.5849  -2.5664  -2.5220  -2.4938  -2.4523  -2.4275  -2.4024
  -2.3628  -2.3299  -2.3025  -2.2709  -2.2506  -2.2123  -2.1441  -2.0985
  -2.0743  -2.0367  -2.0141  -1.9765  -1.9636  -1.9373  -1.8849  -1.8702
  -1.8546  -1.8277  -1.7808  -1.7434  -1.7212  -1.7011  -1.6476  -1.5955
  -1.5642  -1.5232  -1.4759  -1.4372  -1.3633  -1.3260  -1.3155  -1.2754
  -1.2329  -1.2002  -1.1510  -1.1074  -1.0940  -1.0769  -1.0339  -1.0031
  -0.9770  -0.9412  -0.9201  -0.8904  -0.8725  -0.8574  -0.8274  -0.8120
  -0.7799  -0.7684  -0.7480  -0.7277  -0.7175  -0.7111  -0.6903  -0.6745
  -0.6548  -0.6441  -0.6324  -0.6195  -0.6074  -0.5705  -0.5665  -0.5484
  -0.5342  -0.5254  -0.5156  -0.5106  -0.4934  -0.4753  -0.4604  -0.4453
  -0.4366  -0.4270  -0.4026  -0.3897  -0.3650  -0.3508  -0.3360  -0.3240
  -0.2955  -0.2779  -0.2627  -0.2329  -0.2097  -0.1942  -0.1790  -0.1672
  -0.1626  -0.1390  -0.1216  -0.1144  -0.0914  -0.0585  -0.0420  -0.0290
  -0.0030   0.0287   0.0393   0.0598   0.0920   0.1106   0.1305   0.1631
   0.1839   0.2267   0.2719   0.3068   0.3616   0.3869   0.4371   0.5305
   0.5372   0.5993   0.6091   0.6344   0.6654   0.7332   0.7933   0.8870
   5.1564
     eigenvalues at k+q:
 -37.8779 -37.6147 -37.0641 -36.9752 -36.9628 -36.8456 -36.7755 -36.6970
 -36.6324 -36.6251 -36.6066 -36.3555 -19.5064 -19.3135 -19.2119 -19.0856
 -19.0796 -19.0195 -19.0034 -18.9590 -18.9338 -18.7931 -18.7440 -18.7058
 -18.6836 -18.6347 -18.6119 -18.5945 -18.5428 -18.5203 -18.5133 -18.4639
 -18.4588 -18.4241 -18.4172 -18.3741 -18.3611 -18.3603 -18.3355 -18.3166
 -18.2963 -18.2902 -18.2824 -18.2664 -18.2522 -18.2349 -18.2234 -18.2114
 -18.1919 -18.1698 -18.1571 -18.1439 -18.1268 -18.1191 -18.1018 -18.0878
 -18.0604 -18.0451 -18.0276 -18.0207 -17.9912 -17.9858 -17.9591 -17.9333
 -17.9122 -17.8996 -17.8810 -17.8693 -17.8507 -17.8382 -17.8218 -17.8110
 -17.8014 -17.7850 -17.7696 -17.7597 -17.7455 -17.7371 -17.7249 -17.7085
 -17.6943 -17.6760 -17.6664 -17.6596 -17.6215 -17.5964 -17.5835 -17.5557
 -17.5497 -17.5139 -17.5068 -17.4607 -17.4115 -17.3765 -17.3274 -17.2871
 -17.1879 -17.1539 -17.0874 -17.0310 -16.4047 -16.1574 -15.9985 -15.9747
 -15.9248 -15.8243 -15.7728 -15.6874 -15.5869 -15.5180 -15.4313 -15.3881
 -15.3746 -15.3465 -15.3310 -15.3014 -15.2576 -15.1309 -15.0400 -14.9929
 -14.9348 -14.8617  -7.8398  -7.1918  -7.1299  -7.0459  -6.8988  -6.8963
  -6.7414  -6.7065  -6.6386  -6.5604  -6.5534  -6.5374  -6.5188  -6.4863
  -6.3946  -6.3572  -6.3152  -6.2948  -6.2330  -6.2115  -6.1950  -6.1639
  -6.1558  -6.1073  -6.0715  -6.0560  -6.0389  -6.0304  -5.9976  -5.9771
  -5.9523  -5.9187  -5.9035  -5.8800  -5.8518  -5.8367  -5.8236  -5.7746
  -5.7335  -5.7019  -5.6432  -5.6045  -5.5737  -5.5350  -5.5283  -5.4893
  -5.4334  -5.3856  -5.3631  -5.1997  -4.7071  -4.5453  -4.3140  -4.1986
  -4.1163  -3.9958  -3.9904  -3.9573  -3.8805  -3.8600  -3.7516  -3.7052
  -3.6923  -3.6316  -3.5894  -3.5708  -3.5345  -3.4352  -3.4165  -3.3722
  -3.3241  -3.2978  -3.2748  -3.2298  -3.2012  -3.1615  -3.1453  -3.0857
  -3.0592  -3.0119  -2.9993  -2.9727  -2.9281  -2.9024  -2.8794  -2.8674
  -2.8441  -2.8161  -2.7737  -2.7618  -2.7327  -2.6967  -2.6831  -2.6627
  -2.6327  -2.5870  -2.5655  -2.5228  -2.4944  -2.4521  -2.4271  -2.4024
  -2.3620  -2.3277  -2.3067  -2.2706  -2.2505  -2.2117  -2.1435  -2.0990
  -2.0736  -2.0378  -2.0142  -1.9768  -1.9616  -1.9386  -1.8848  -1.8700
  -1.8543  -1.8280  -1.7809  -1.7436  -1.7209  -1.7013  -1.6477  -1.5953
  -1.5642  -1.5233  -1.4761  -1.4372  -1.3634  -1.3259  -1.3152  -1.2754
  -1.2331  -1.2002  -1.1510  -1.1075  -1.0940  -1.0770  -1.0340  -1.0030
  -0.9770  -0.9413  -0.9203  -0.8900  -0.8727  -0.8575  -0.8273  -0.8123
  -0.7798  -0.7683  -0.7476  -0.7276  -0.7175  -0.7114  -0.6905  -0.6750
  -0.6572  -0.6414  -0.6330  -0.6178  -0.6086  -0.5694  -0.5672  -0.5488
  -0.5349  -0.5253  -0.5167  -0.5092  -0.4941  -0.4751  -0.4605  -0.4464
  -0.4349  -0.4267  -0.4043  -0.3868  -0.3643  -0.3508  -0.3358  -0.3230
  -0.2967  -0.2807  -0.2632  -0.2333  -0.2073  -0.1950  -0.1791  -0.1671
  -0.1621  -0.1394  -0.1212  -0.1147  -0.0909  -0.0587  -0.0413  -0.0299
  -0.0027   0.0291   0.0394   0.0594   0.0918   0.1098   0.1313   0.1628
   0.1840   0.2266   0.2718   0.3068   0.3616   0.3869   0.4371   0.5305
   0.5372   0.5993   0.6091   0.6345   0.6653   0.7331   0.7933   0.8870
   5.1560
     cgsolve_all iterations 154    anorm=    0.78E-07
     cgsolve_all iterations 154    anorm=    0.78E-07
     cgsolve_all iterations 154    anorm=    0.77E-07

     k-point #    2 of     4      pool #  1    cpu time:   26796.8
     compute_u_kq: q = (    0.0000,    0.0000,    0.0000)
     Rotating WFCS
     ethr =  1.00E-14,  avg # of iterations = 47.0
     eigenvalues at k:
 -37.8779 -37.6147 -37.0642 -36.9752 -36.9627 -36.8456 -36.7754 -36.6970
 -36.6324 -36.6251 -36.6065 -36.3555 -19.5064 -19.3135 -19.2119 -19.0856
 -19.0796 -19.0195 -19.0033 -18.9590 -18.9338 -18.7931 -18.7440 -18.7061
 -18.6835 -18.6350 -18.6119 -18.5937 -18.5426 -18.5225 -18.5116 -18.4633
 -18.4596 -18.4247 -18.4150 -18.3750 -18.3655 -18.3589 -18.3320 -18.3200
 -18.2981 -18.2891 -18.2780 -18.2666 -18.2494 -18.2353 -18.2249 -18.2124
 -18.1951 -18.1661 -18.1624 -18.1420 -18.1258 -18.1205 -18.1005 -18.0886
 -18.0560 -18.0456 -18.0292 -18.0170 -17.9912 -17.9885 -17.9597 -17.9337
 -17.9148 -17.8998 -17.8828 -17.8648 -17.8517 -17.8380 -17.8203 -17.8135
 -17.7988 -17.7854 -17.7703 -17.7591 -17.7465 -17.7398 -17.7210 -17.7092
 -17.6933 -17.6763 -17.6669 -17.6596 -17.6217 -17.5952 -17.5843 -17.5570
 -17.5491 -17.5137 -17.5068 -17.4606 -17.4115 -17.3765 -17.3274 -17.2871
 -17.1879 -17.1539 -17.0874 -17.0309 -16.4047 -16.1574 -15.9985 -15.9747
 -15.9248 -15.8242 -15.7728 -15.6874 -15.5869 -15.5180 -15.4313 -15.3880
 -15.3745 -15.3465 -15.3308 -15.3014 -15.2576 -15.1309 -15.0400 -14.9930
 -14.9348 -14.8616  -7.8397  -7.1918  -7.1299  -7.0459  -6.8987  -6.8963
  -6.7415  -6.7065  -6.6387  -6.5623  -6.5494  -6.5399  -6.5185  -6.4862
  -6.3946  -6.3573  -6.3153  -6.2947  -6.2329  -6.2119  -6.1947  -6.1624
  -6.1573  -6.1075  -6.0713  -6.0559  -6.0393  -6.0306  -5.9975  -5.9771
  -5.9528  -5.9184  -5.9029  -5.8806  -5.8519  -5.8369  -5.8234  -5.7746
  -5.7336  -5.7018  -5.6432  -5.6046  -5.5737  -5.5348  -5.5285  -5.4893
  -5.4336  -5.3855  -5.3631  -5.1997  -4.7071  -4.5452  -4.3140  -4.1986
  -4.1162  -3.9958  -3.9904  -3.9573  -3.8809  -3.8595  -3.7517  -3.7057
  -3.6917  -3.6315  -3.5902  -3.5700  -3.5350  -3.4351  -3.4161  -3.3700
  -3.3265  -3.2990  -3.2745  -3.2295  -3.2014  -3.1630  -3.1427  -3.0814
  -3.0627  -3.0143  -2.9997  -2.9708  -2.9290  -2.9035  -2.8757  -2.8654
  -2.8529  -2.8105  -2.7796  -2.7581  -2.7247  -2.6994  -2.6872  -2.6648
  -2.6247  -2.5904  -2.5685  -2.5258  -2.4927  -2.4518  -2.4285  -2.3889
  -2.3611  -2.3419  -2.3130  -2.2676  -2.2402  -2.2169  -2.1458  -2.0905
  -2.0698  -2.0463  -2.0162  -1.9788  -1.9565  -1.9385  -1.8882  -1.8634
  -1.8569  -1.8301  -1.7814  -1.7423  -1.7219  -1.7010  -1.6470  -1.5950
  -1.5647  -1.5240  -1.4760  -1.4373  -1.3629  -1.3251  -1.3150  -1.2762
  -1.2328  -1.2005  -1.1508  -1.1078  -1.0939  -1.0766  -1.0335  -1.0042
  -0.9783  -0.9403  -0.9187  -0.8907  -0.8710  -0.8569  -0.8284  -0.8126
  -0.7801  -0.7688  -0.7560  -0.7234  -0.7158  -0.6995  -0.6944  -0.6774
  -0.6650  -0.6430  -0.6297  -0.6161  -0.6050  -0.5736  -0.5633  -0.5443
  -0.5381  -0.5265  -0.5206  -0.5087  -0.4914  -0.4719  -0.4635  -0.4498
  -0.4370  -0.4257  -0.4057  -0.3846  -0.3638  -0.3476  -0.3411  -0.3227
  -0.2953  -0.2720  -0.2599  -0.2398  -0.2083  -0.1952  -0.1862  -0.1645
  -0.1620  -0.1383  -0.1233  -0.1145  -0.0886  -0.0583  -0.0431  -0.0296
   0.0020   0.0255   0.0400   0.0595   0.0907   0.1102   0.1357   0.1595
   0.1839   0.2270   0.2717   0.3067   0.3616   0.3869   0.4371   0.5305
   0.5371   0.5995   0.6090   0.6344   0.6654   0.7332   0.7933   0.8870
   5.1580
     eigenvalues at k+q:
 -37.8779 -37.6147 -37.0641 -36.9752 -36.9628 -36.8456 -36.7755 -36.6970
 -36.6324 -36.6251 -36.6066 -36.3555 -19.5064 -19.3135 -19.2119 -19.0856
 -19.0796 -19.0195 -19.0034 -18.9591 -18.9338 -18.7931 -18.7440 -18.7061
 -18.6835 -18.6351 -18.6119 -18.5937 -18.5426 -18.5225 -18.5116 -18.4633
 -18.4596 -18.4246 -18.4150 -18.3750 -18.3655 -18.3589 -18.3320 -18.3200
 -18.2981 -18.2891 -18.2780 -18.2666 -18.2494 -18.2353 -18.2249 -18.2124
 -18.1951 -18.1661 -18.1625 -18.1420 -18.1258 -18.1206 -18.1005 -18.0886
 -18.0560 -18.0456 -18.0292 -18.0170 -17.9912 -17.9885 -17.9597 -17.9337
 -17.9148 -17.8998 -17.8828 -17.8648 -17.8518 -17.8380 -17.8203 -17.8135
 -17.7988 -17.7854 -17.7703 -17.7591 -17.7466 -17.7398 -17.7210 -17.7092
 -17.6933 -17.6763 -17.6669 -17.6596 -17.6217 -17.5952 -17.5843 -17.5570
 -17.5491 -17.5137 -17.5068 -17.4606 -17.4115 -17.3765 -17.3274 -17.2871
 -17.1879 -17.1539 -17.0874 -17.0310 -16.4047 -16.1574 -15.9986 -15.9747
 -15.9248 -15.8243 -15.7729 -15.6874 -15.5869 -15.5180 -15.4313 -15.3880
 -15.3746 -15.3465 -15.3309 -15.3015 -15.2576 -15.1309 -15.0400 -14.9930
 -14.9349 -14.8616  -7.8398  -7.1918  -7.1299  -7.0459  -6.8988  -6.8963
  -6.7414  -6.7066  -6.6387  -6.5623  -6.5494  -6.5400  -6.5184  -6.4862
  -6.3946  -6.3573  -6.3153  -6.2947  -6.2329  -6.2118  -6.1947  -6.1624
  -6.1573  -6.1075  -6.0713  -6.0559  -6.0393  -6.0306  -5.9975  -5.9770
  -5.9528  -5.9184  -5.9028  -5.8806  -5.8519  -5.8369  -5.8233  -5.7746
  -5.7336  -5.7018  -5.6432  -5.6046  -5.5737  -5.5348  -5.5285  -5.4893
  -5.4336  -5.3855  -5.3631  -5.1996  -4.7071  -4.5453  -4.3140  -4.1986
  -4.1162  -3.9958  -3.9905  -3.9573  -3.8810  -3.8595  -3.7517  -3.7057
  -3.6917  -3.6315  -3.5902  -3.5700  -3.5350  -3.4351  -3.4162  -3.3700
  -3.3265  -3.2990  -3.2745  -3.2296  -3.2014  -3.1630  -3.1427  -3.0814
  -3.0627  -3.0143  -2.9997  -2.9708  -2.9290  -2.9035  -2.8757  -2.8653
  -2.8529  -2.8105  -2.7797  -2.7581  -2.7247  -2.6994  -2.6872  -2.6648
  -2.6247  -2.5904  -2.5685  -2.5258  -2.4927  -2.4518  -2.4285  -2.3889
  -2.3611  -2.3419  -2.3130  -2.2677  -2.2402  -2.2169  -2.1458  -2.0905
  -2.0699  -2.0463  -2.0162  -1.9788  -1.9565  -1.9385  -1.8882  -1.8634
  -1.8570  -1.8301  -1.7814  -1.7423  -1.7219  -1.7010  -1.6471  -1.5950
  -1.5647  -1.5240  -1.4760  -1.4373  -1.3629  -1.3251  -1.3151  -1.2763
  -1.2328  -1.2006  -1.1508  -1.1078  -1.0939  -1.0766  -1.0335  -1.0043
  -0.9783  -0.9403  -0.9187  -0.8907  -0.8710  -0.8569  -0.8284  -0.8126
  -0.7801  -0.7688  -0.7560  -0.7234  -0.7158  -0.6995  -0.6944  -0.6773
  -0.6650  -0.6430  -0.6297  -0.6161  -0.6050  -0.5736  -0.5633  -0.5444
  -0.5381  -0.5265  -0.5205  -0.5087  -0.4914  -0.4719  -0.4635  -0.4498
  -0.4370  -0.4257  -0.4057  -0.3846  -0.3638  -0.3477  -0.3410  -0.3227
  -0.2953  -0.2720  -0.2599  -0.2398  -0.2083  -0.1952  -0.1862  -0.1645
  -0.1620  -0.1383  -0.1233  -0.1145  -0.0886  -0.0584  -0.0431  -0.0297
   0.0020   0.0255   0.0400   0.0594   0.0907   0.1102   0.1357   0.1595
   0.1839   0.2270   0.2717   0.3067   0.3616   0.3869   0.4371   0.5305
   0.5371   0.5994   0.6090   0.6344   0.6654   0.7331   0.7933   0.8870
   5.1580
     cgsolve_all iterations 130    anorm=    0.77E-07
PARA_AUG  1      50.6319855        -0.0125703         0.2051653
     cgsolve_all iterations 134    anorm=    0.77E-07
PARA_AUG  2       0.0128846        50.2324468         0.2194938
     cgsolve_all iterations 130    anorm=    0.78E-07
PARA_AUG  3       0.2824349         0.2296064        50.5084148
     cgsolve_all iterations 151    anorm=    0.78E-07
     cgsolve_all iterations 154    anorm=    0.77E-07
     cgsolve_all iterations 154    anorm=    0.78E-07
     compute_u_kq: q = (    0.0400,    0.0000,    0.0000)
     Rotating WFCS
     c_bands:  1 eigenvalues not converged
     ethr =  1.00E-14,  avg # of iterations =121.0
     eigenvalues at k:
 -37.8779 -37.6147 -37.0642 -36.9752 -36.9627 -36.8456 -36.7754 -36.6970
 -36.6324 -36.6251 -36.6065 -36.3555 -19.5064 -19.3135 -19.2119 -19.0856
 -19.0796 -19.0195 -19.0033 -18.9590 -18.9338 -18.7931 -18.7440 -18.7061
 -18.6835 -18.6350 -18.6119 -18.5937 -18.5426 -18.5225 -18.5116 -18.4633
 -18.4596 -18.4247 -18.4150 -18.3750 -18.3655 -18.3589 -18.3320 -18.3200
 -18.2981 -18.2891 -18.2780 -18.2666 -18.2494 -18.2353 -18.2249 -18.2124
 -18.1951 -18.1661 -18.1624 -18.1420 -18.1258 -18.1205 -18.1005 -18.0886
 -18.0560 -18.0456 -18.0292 -18.0170 -17.9912 -17.9885 -17.9597 -17.9337
 -17.9148 -17.8998 -17.8828 -17.8648 -17.8517 -17.8380 -17.8203 -17.8135
 -17.7988 -17.7854 -17.7703 -17.7591 -17.7465 -17.7398 -17.7210 -17.7092
 -17.6933 -17.6763 -17.6669 -17.6596 -17.6217 -17.5952 -17.5843 -17.5570
 -17.5491 -17.5137 -17.5068 -17.4606 -17.4115 -17.3765 -17.3274 -17.2871
 -17.1879 -17.1539 -17.0874 -17.0309 -16.4047 -16.1574 -15.9985 -15.9747
 -15.9248 -15.8242 -15.7728 -15.6874 -15.5869 -15.5180 -15.4313 -15.3880
 -15.3745 -15.3465 -15.3308 -15.3014 -15.2576 -15.1309 -15.0400 -14.9930
 -14.9348 -14.8616  -7.8397  -7.1918  -7.1299  -7.0459  -6.8987  -6.8963
  -6.7415  -6.7065  -6.6387  -6.5623  -6.5494  -6.5399  -6.5185  -6.4862
  -6.3946  -6.3573  -6.3153  -6.2947  -6.2329  -6.2119  -6.1947  -6.1624
  -6.1573  -6.1075  -6.0713  -6.0559  -6.0393  -6.0306  -5.9975  -5.9771
  -5.9528  -5.9184  -5.9029  -5.8806  -5.8519  -5.8369  -5.8234  -5.7746
  -5.7336  -5.7018  -5.6432  -5.6046  -5.5737  -5.5348  -5.5285  -5.4893
  -5.4336  -5.3855  -5.3631  -5.1997  -4.7071  -4.5452  -4.3140  -4.1986
  -4.1162  -3.9958  -3.9904  -3.9573  -3.8809  -3.8595  -3.7517  -3.7057
  -3.6917  -3.6315  -3.5902  -3.5700  -3.5350  -3.4351  -3.4161  -3.3700
  -3.3265  -3.2990  -3.2745  -3.2295  -3.2014  -3.1630  -3.1427  -3.0814
  -3.0627  -3.0143  -2.9997  -2.9708  -2.9290  -2.9035  -2.8757  -2.8654
  -2.8529  -2.8105  -2.7796  -2.7581  -2.7247  -2.6994  -2.6872  -2.6648
  -2.6247  -2.5904  -2.5685  -2.5258  -2.4927  -2.4518  -2.4285  -2.3889
  -2.3611  -2.3419  -2.3130  -2.2676  -2.2402  -2.2169  -2.1458  -2.0905
  -2.0698  -2.0463  -2.0162  -1.9788  -1.9565  -1.9385  -1.8882  -1.8634
  -1.8569  -1.8301  -1.7814  -1.7423  -1.7219  -1.7010  -1.6470  -1.5950
  -1.5647  -1.5240  -1.4760  -1.4373  -1.3629  -1.3251  -1.3150  -1.2762
  -1.2328  -1.2005  -1.1508  -1.1078  -1.0939  -1.0766  -1.0335  -1.0042
  -0.9783  -0.9403  -0.9187  -0.8907  -0.8710  -0.8569  -0.8284  -0.8126
  -0.7801  -0.7688  -0.7560  -0.7234  -0.7158  -0.6995  -0.6944  -0.6774
  -0.6650  -0.6430  -0.6297  -0.6161  -0.6050  -0.5736  -0.5633  -0.5443
  -0.5381  -0.5265  -0.5206  -0.5087  -0.4914  -0.4719  -0.4635  -0.4498
  -0.4370  -0.4257  -0.4057  -0.3846  -0.3638  -0.3476  -0.3411  -0.3227
  -0.2953  -0.2720  -0.2599  -0.2398  -0.2083  -0.1952  -0.1862  -0.1645
  -0.1620  -0.1383  -0.1233  -0.1145  -0.0886  -0.0583  -0.0431  -0.0296
   0.0020   0.0255   0.0400   0.0595   0.0907   0.1102   0.1357   0.1595
   0.1839   0.2270   0.2717   0.3067   0.3616   0.3869   0.4371   0.5305
   0.5371   0.5995   0.6090   0.6344   0.6654   0.7332   0.7933   0.8870
   5.1580
     eigenvalues at k+q:
 -37.8779 -37.6147 -37.0641 -36.9753 -36.9627 -36.8456 -36.7755 -36.6971
 -36.6324 -36.6251 -36.6066 -36.3555 -19.5045 -19.3138 -19.2117 -19.0882
 -19.0785 -19.0191 -19.0039 -18.9607 -18.9359 -18.7942 -18.7425 -18.7058
 -18.6838 -18.6354 -18.6134 -18.5930 -18.5421 -18.5236 -18.5123 -18.4630
 -18.4595 -18.4265 -18.4157 -18.3750 -18.3642 -18.3579 -18.3308 -18.3205
 -18.2996 -18.2900 -18.2789 -18.2674 -18.2507 -18.2344 -18.2253 -18.2121
 -18.1974 -18.1655 -18.1634 -18.1418 -18.1267 -18.1205 -18.1003 -18.0888
 -18.0536 -18.0465 -18.0288 -18.0187 -17.9918 -17.9845 -17.9583 -17.9351
 -17.9153 -17.9011 -17.8830 -17.8662 -17.8533 -17.8366 -17.8187 -17.8115
 -17.7986 -17.7861 -17.7698 -17.7583 -17.7450 -17.7383 -17.7191 -17.7061
 -17.6912 -17.6734 -17.6631 -17.6571 -17.6200 -17.5943 -17.5843 -17.5543
 -17.5476 -17.5113 -17.5080 -17.4600 -17.4114 -17.3759 -17.3276 -17.2878
 -17.1933 -17.1538 -17.0874 -17.0409 -16.4107 -16.1611 -15.9984 -15.9708
 -15.9194 -15.8296 -15.7738 -15.6854 -15.5883 -15.5211 -15.4320 -15.3902
 -15.3754 -15.3468 -15.3329 -15.2967 -15.2591 -15.1309 -15.0386 -14.9896
 -14.9325 -14.8621  -7.8279  -7.1766  -7.1315  -7.0461  -6.9030  -6.8959
  -6.7429  -6.7105  -6.6409  -6.5668  -6.5514  -6.5420  -6.5193  -6.4854
  -6.3941  -6.3596  -6.3151  -6.2976  -6.2335  -6.2127  -6.1980  -6.1668
  -6.1602  -6.1077  -6.0749  -6.0617  -6.0406  -6.0298  -5.9989  -5.9785
  -5.9507  -5.9140  -5.9011  -5.8855  -5.8530  -5.8379  -5.8233  -5.7760
  -5.7331  -5.7011  -5.6420  -5.5986  -5.5755  -5.5323  -5.5288  -5.4890
  -5.4306  -5.3771  -5.3634  -5.1945  -4.6910  -4.5394  -4.3265  -4.2080
  -4.1204  -3.9999  -3.9952  -3.9621  -3.8826  -3.8606  -3.7527  -3.7126
  -3.6928  -3.6328  -3.5904  -3.5646  -3.5324  -3.4391  -3.4078  -3.3651
  -3.3221  -3.2989  -3.2691  -3.2238  -3.1964  -3.1664  -3.1476  -3.0809
  -3.0638  -3.0124  -2.9976  -2.9663  -2.9299  -2.9038  -2.8751  -2.8675
  -2.8524  -2.8082  -2.7825  -2.7644  -2.7257  -2.6980  -2.6863  -2.6640
  -2.6261  -2.5983  -2.5695  -2.5273  -2.4932  -2.4489  -2.4265  -2.3924
  -2.3608  -2.3428  -2.3118  -2.2658  -2.2423  -2.2135  -2.1461  -2.0899
  -2.0670  -2.0456  -2.0168  -1.9767  -1.9576  -1.9414  -1.8897  -1.8669
  -1.8538  -1.8250  -1.7798  -1.7436  -1.7217  -1.7004  -1.6529  -1.6003
  -1.5638  -1.5294  -1.4783  -1.4384  -1.3663  -1.3264  -1.3105  -1.2728
  -1.2360  -1.1964  -1.1505  -1.1067  -1.0915  -1.0766  -1.0331  -1.0019
  -0.9765  -0.9377  -0.9173  -0.8892  -0.8726  -0.8528  -0.8261  -0.8136
  -0.7826  -0.7634  -0.7557  -0.7231  -0.7160  -0.6998  -0.6957  -0.6766
  -0.6623  -0.6419  -0.6272  -0.6172  -0.6063  -0.5735  -0.5653  -0.5447
  -0.5364  -0.5269  -0.5211  -0.5094  -0.4916  -0.4733  -0.4627  -0.4494
  -0.4367  -0.4277  -0.4063  -0.3877  -0.3618  -0.3481  -0.3405  -0.3215
  -0.2938  -0.2725  -0.2584  -0.2397  -0.2116  -0.1945  -0.1867  -0.1650
  -0.1620  -0.1378  -0.1223  -0.1131  -0.0847  -0.0617  -0.0434  -0.0248
   0.0032   0.0284   0.0413   0.0576   0.0924   0.1108   0.1345   0.1591
   0.1885   0.2276   0.2702   0.3089   0.3645   0.3871   0.4363   0.5291
   0.5378   0.5976   0.6103   0.6356   0.6633   0.7313   0.7890   0.8829
   5.1416
     cgsolve_all iterations 151    anorm=    0.78E-07
     cgsolve_all iterations 154    anorm=    0.76E-07
     cgsolve_all iterations 154    anorm=    0.78E-07
     compute_u_kq: q = (   -0.0400,    0.0000,    0.0000)
     Rotating WFCS
     c_bands:  1 eigenvalues not converged
     ethr =  1.00E-14,  avg # of iterations =121.0
     eigenvalues at k:
 -37.8779 -37.6147 -37.0642 -36.9752 -36.9627 -36.8456 -36.7754 -36.6970
 -36.6324 -36.6251 -36.6065 -36.3555 -19.5064 -19.3135 -19.2119 -19.0856
 -19.0796 -19.0195 -19.0033 -18.9590 -18.9338 -18.7931 -18.7440 -18.7061
 -18.6835 -18.6350 -18.6119 -18.5937 -18.5426 -18.5225 -18.5116 -18.4633
 -18.4596 -18.4247 -18.4150 -18.3750 -18.3655 -18.3589 -18.3320 -18.3200
 -18.2981 -18.2891 -18.2780 -18.2666 -18.2494 -18.2353 -18.2249 -18.2124
 -18.1951 -18.1661 -18.1624 -18.1420 -18.1258 -18.1205 -18.1005 -18.0886
 -18.0560 -18.0456 -18.0292 -18.0170 -17.9912 -17.9885 -17.9597 -17.9337
 -17.9148 -17.8998 -17.8828 -17.8648 -17.8517 -17.8380 -17.8203 -17.8135
 -17.7988 -17.7854 -17.7703 -17.7591 -17.7465 -17.7398 -17.7210 -17.7092
 -17.6933 -17.6763 -17.6669 -17.6596 -17.6217 -17.5952 -17.5843 -17.5570
 -17.5491 -17.5137 -17.5068 -17.4606 -17.4115 -17.3765 -17.3274 -17.2871
 -17.1879 -17.1539 -17.0874 -17.0309 -16.4047 -16.1574 -15.9985 -15.9747
 -15.9248 -15.8242 -15.7728 -15.6874 -15.5869 -15.5180 -15.4313 -15.3880
 -15.3745 -15.3465 -15.3308 -15.3014 -15.2576 -15.1309 -15.0400 -14.9930
 -14.9348 -14.8616  -7.8397  -7.1918  -7.1299  -7.0459  -6.8987  -6.8963
  -6.7415  -6.7065  -6.6387  -6.5623  -6.5494  -6.5399  -6.5185  -6.4862
  -6.3946  -6.3573  -6.3153  -6.2947  -6.2329  -6.2119  -6.1947  -6.1624
  -6.1573  -6.1075  -6.0713  -6.0559  -6.0393  -6.0306  -5.9975  -5.9771
  -5.9528  -5.9184  -5.9029  -5.8806  -5.8519  -5.8369  -5.8234  -5.7746
  -5.7336  -5.7018  -5.6432  -5.6046  -5.5737  -5.5348  -5.5285  -5.4893
  -5.4336  -5.3855  -5.3631  -5.1997  -4.7071  -4.5452  -4.3140  -4.1986
  -4.1162  -3.9958  -3.9904  -3.9573  -3.8809  -3.8595  -3.7517  -3.7057
  -3.6917  -3.6315  -3.5902  -3.5700  -3.5350  -3.4351  -3.4161  -3.3700
  -3.3265  -3.2990  -3.2745  -3.2295  -3.2014  -3.1630  -3.1427  -3.0814
  -3.0627  -3.0143  -2.9997  -2.9708  -2.9290  -2.9035  -2.8757  -2.8654
  -2.8529  -2.8105  -2.7796  -2.7581  -2.7247  -2.6994  -2.6872  -2.6648
  -2.6247  -2.5904  -2.5685  -2.5258  -2.4927  -2.4518  -2.4285  -2.3889
  -2.3611  -2.3419  -2.3130  -2.2676  -2.2402  -2.2169  -2.1458  -2.0905
  -2.0698  -2.0463  -2.0162  -1.9788  -1.9565  -1.9385  -1.8882  -1.8634
  -1.8569  -1.8301  -1.7814  -1.7423  -1.7219  -1.7010  -1.6470  -1.5950
  -1.5647  -1.5240  -1.4760  -1.4373  -1.3629  -1.3251  -1.3150  -1.2762
  -1.2328  -1.2005  -1.1508  -1.1078  -1.0939  -1.0766  -1.0335  -1.0042
  -0.9783  -0.9403  -0.9187  -0.8907  -0.8710  -0.8569  -0.8284  -0.8126
  -0.7801  -0.7688  -0.7560  -0.7234  -0.7158  -0.6995  -0.6944  -0.6774
  -0.6650  -0.6430  -0.6297  -0.6161  -0.6050  -0.5736  -0.5633  -0.5443
  -0.5381  -0.5265  -0.5206  -0.5087  -0.4914  -0.4719  -0.4635  -0.4498
  -0.4370  -0.4257  -0.4057  -0.3846  -0.3638  -0.3476  -0.3411  -0.3227
  -0.2953  -0.2720  -0.2599  -0.2398  -0.2083  -0.1952  -0.1862  -0.1645
  -0.1620  -0.1383  -0.1233  -0.1145  -0.0886  -0.0583  -0.0431  -0.0296
   0.0020   0.0255   0.0400   0.0595   0.0907   0.1102   0.1357   0.1595
   0.1839   0.2270   0.2717   0.3067   0.3616   0.3869   0.4371   0.5305
   0.5371   0.5995   0.6090   0.6344   0.6654   0.7332   0.7933   0.8870
   5.1580
     eigenvalues at k+q:
 -37.8779 -37.6147 -37.0641 -36.9751 -36.9629 -36.8456 -36.7755 -36.6970
 -36.6324 -36.6251 -36.6066 -36.3555 -19.5083 -19.3132 -19.2120 -19.0837
 -19.0801 -19.0199 -19.0028 -18.9573 -18.9319 -18.7919 -18.7453 -18.7065
 -18.6831 -18.6348 -18.6124 -18.5927 -18.5435 -18.5217 -18.5102 -18.4638
 -18.4596 -18.4237 -18.4134 -18.3753 -18.3676 -18.3587 -18.3326 -18.3193
 -18.2966 -18.2881 -18.2773 -18.2659 -18.2481 -18.2363 -18.2245 -18.2126
 -18.1927 -18.1668 -18.1614 -18.1425 -18.1248 -18.1206 -18.1008 -18.0882
 -18.0587 -18.0449 -18.0298 -18.0153 -17.9923 -17.9903 -17.9612 -17.9323
 -17.9142 -17.8984 -17.8834 -17.8636 -17.8499 -17.8394 -17.8220 -17.8151
 -17.7991 -17.7845 -17.7709 -17.7598 -17.7482 -17.7413 -17.7230 -17.7121
 -17.6957 -17.6794 -17.6705 -17.6622 -17.6234 -17.5962 -17.5842 -17.5602
 -17.5498 -17.5162 -17.5056 -17.4612 -17.4116 -17.3769 -17.3272 -17.2867
 -17.1826 -17.1538 -17.0874 -17.0213 -16.3987 -16.1535 -16.0015 -15.9760
 -15.9299 -15.8198 -15.7704 -15.6894 -15.5854 -15.5152 -15.4319 -15.3866
 -15.3735 -15.3458 -15.3301 -15.3049 -15.2546 -15.1309 -15.0435 -14.9977
 -14.9357 -14.8605  -7.8514  -7.2065  -7.1283  -7.0459  -6.8967  -6.8948
  -6.7399  -6.7029  -6.6366  -6.5594  -6.5465  -6.5371  -6.5174  -6.4871
  -6.3951  -6.3553  -6.3151  -6.2924  -6.2326  -6.2111  -6.1913  -6.1587
  -6.1538  -6.1076  -6.0700  -6.0537  -6.0365  -6.0278  -5.9959  -5.9756
  -5.9550  -5.9230  -5.9039  -5.8742  -5.8504  -5.8359  -5.8234  -5.7731
  -5.7338  -5.7024  -5.6445  -5.6104  -5.5719  -5.5374  -5.5281  -5.4895
  -5.4369  -5.3943  -5.3626  -5.2044  -4.7237  -4.5510  -4.3016  -4.1897
  -4.1118  -3.9944  -3.9848  -3.9527  -3.8790  -3.8587  -3.7499  -3.6991
  -3.6896  -3.6305  -3.5925  -3.5707  -3.5371  -3.4322  -3.4232  -3.3752
  -3.3318  -3.2997  -3.2787  -3.2348  -3.2059  -3.1596  -3.1378  -3.0823
  -3.0619  -3.0159  -3.0027  -2.9759  -2.9283  -2.9025  -2.8782  -2.8643
  -2.8506  -2.8126  -2.7772  -2.7510  -2.7250  -2.7013  -2.6878  -2.6645
  -2.6226  -2.5845  -2.5664  -2.5263  -2.4903  -2.4560  -2.4285  -2.3864
  -2.3601  -2.3403  -2.3137  -2.2689  -2.2382  -2.2202  -2.1452  -2.0913
  -2.0728  -2.0477  -2.0153  -1.9811  -1.9555  -1.9363  -1.8878  -1.8637
  -1.8563  -1.8338  -1.7828  -1.7411  -1.7220  -1.7023  -1.6407  -1.5905
  -1.5648  -1.5188  -1.4747  -1.4363  -1.3602  -1.3254  -1.3199  -1.2802
  -1.2292  -1.2038  -1.1520  -1.1082  -1.0960  -1.0767  -1.0340  -1.0061
  -0.9800  -0.9429  -0.9199  -0.8922  -0.8702  -0.8606  -0.8304  -0.8118
  -0.7798  -0.7720  -0.7566  -0.7242  -0.7160  -0.6991  -0.6932  -0.6775
  -0.6674  -0.6446  -0.6316  -0.6152  -0.6035  -0.5743  -0.5618  -0.5457
  -0.5380  -0.5259  -0.5201  -0.5082  -0.4907  -0.4715  -0.4638  -0.4508
  -0.4375  -0.4233  -0.4051  -0.3818  -0.3672  -0.3463  -0.3410  -0.3239
  -0.2970  -0.2717  -0.2611  -0.2397  -0.2061  -0.1959  -0.1851  -0.1644
  -0.1617  -0.1392  -0.1249  -0.1151  -0.0918  -0.0553  -0.0436  -0.0334
   0.0011   0.0223   0.0395   0.0609   0.0886   0.1098   0.1367   0.1595
   0.1797   0.2257   0.2735   0.3053   0.3589   0.3872   0.4383   0.5302
   0.5372   0.5987   0.6087   0.6331   0.6681   0.7349   0.7988   0.8922
   5.1705
     cgsolve_all iterations 151    anorm=    0.77E-07
     cgsolve_all iterations 151    anorm=    0.78E-07
     cgsolve_all iterations 154    anorm=    0.77E-07
     compute_u_kq: q = (    0.0000,    0.0400,    0.0000)
     Rotating WFCS
     c_bands:  1 eigenvalues not converged
     ethr =  1.00E-14,  avg # of iterations =121.0
     eigenvalues at k:
 -37.8779 -37.6147 -37.0642 -36.9752 -36.9627 -36.8456 -36.7754 -36.6970
 -36.6324 -36.6251 -36.6065 -36.3555 -19.5064 -19.3135 -19.2119 -19.0856
 -19.0796 -19.0195 -19.0033 -18.9590 -18.9338 -18.7931 -18.7440 -18.7061
 -18.6835 -18.6350 -18.6119 -18.5937 -18.5426 -18.5225 -18.5116 -18.4633
 -18.4596 -18.4247 -18.4150 -18.3750 -18.3655 -18.3589 -18.3320 -18.3200
 -18.2981 -18.2891 -18.2780 -18.2666 -18.2494 -18.2353 -18.2249 -18.2124
 -18.1951 -18.1661 -18.1624 -18.1420 -18.1258 -18.1205 -18.1005 -18.0886
 -18.0560 -18.0456 -18.0292 -18.0170 -17.9912 -17.9885 -17.9597 -17.9337
 -17.9148 -17.8998 -17.8828 -17.8648 -17.8517 -17.8380 -17.8203 -17.8135
 -17.7988 -17.7854 -17.7703 -17.7591 -17.7465 -17.7398 -17.7210 -17.7092
 -17.6933 -17.6763 -17.6669 -17.6596 -17.6217 -17.5952 -17.5843 -17.5570
 -17.5491 -17.5137 -17.5068 -17.4606 -17.4115 -17.3765 -17.3274 -17.2871
 -17.1879 -17.1539 -17.0874 -17.0309 -16.4047 -16.1574 -15.9985 -15.9747
 -15.9248 -15.8242 -15.7728 -15.6874 -15.5869 -15.5180 -15.4313 -15.3880
 -15.3745 -15.3465 -15.3308 -15.3014 -15.2576 -15.1309 -15.0400 -14.9930
 -14.9348 -14.8616  -7.8397  -7.1918  -7.1299  -7.0459  -6.8987  -6.8963
  -6.7415  -6.7065  -6.6387  -6.5623  -6.5494  -6.5399  -6.5185  -6.4862
  -6.3946  -6.3573  -6.3153  -6.2947  -6.2329  -6.2119  -6.1947  -6.1624
  -6.1573  -6.1075  -6.0713  -6.0559  -6.0393  -6.0306  -5.9975  -5.9771
  -5.9528  -5.9184  -5.9029  -5.8806  -5.8519  -5.8369  -5.8234  -5.7746
  -5.7336  -5.7018  -5.6432  -5.6046  -5.5737  -5.5348  -5.5285  -5.4893
  -5.4336  -5.3855  -5.3631  -5.1997  -4.7071  -4.5452  -4.3140  -4.1986
  -4.1162  -3.9958  -3.9904  -3.9573  -3.8809  -3.8595  -3.7517  -3.7057
  -3.6917  -3.6315  -3.5902  -3.5700  -3.5350  -3.4351  -3.4161  -3.3700
  -3.3265  -3.2990  -3.2745  -3.2295  -3.2014  -3.1630  -3.1427  -3.0814
  -3.0627  -3.0143  -2.9997  -2.9708  -2.9290  -2.9035  -2.8757  -2.8654
  -2.8529  -2.8105  -2.7796  -2.7581  -2.7247  -2.6994  -2.6872  -2.6648
  -2.6247  -2.5904  -2.5685  -2.5258  -2.4927  -2.4518  -2.4285  -2.3889
  -2.3611  -2.3419  -2.3130  -2.2676  -2.2402  -2.2169  -2.1458  -2.0905
  -2.0698  -2.0463  -2.0162  -1.9788  -1.9565  -1.9385  -1.8882  -1.8634
  -1.8569  -1.8301  -1.7814  -1.7423  -1.7219  -1.7010  -1.6470  -1.5950
  -1.5647  -1.5240  -1.4760  -1.4373  -1.3629  -1.3251  -1.3150  -1.2762
  -1.2328  -1.2005  -1.1508  -1.1078  -1.0939  -1.0766  -1.0335  -1.0042
  -0.9783  -0.9403  -0.9187  -0.8907  -0.8710  -0.8569  -0.8284  -0.8126
  -0.7801  -0.7688  -0.7560  -0.7234  -0.7158  -0.6995  -0.6944  -0.6774
  -0.6650  -0.6430  -0.6297  -0.6161  -0.6050  -0.5736  -0.5633  -0.5443
  -0.5381  -0.5265  -0.5206  -0.5087  -0.4914  -0.4719  -0.4635  -0.4498
  -0.4370  -0.4257  -0.4057  -0.3846  -0.3638  -0.3476  -0.3411  -0.3227
  -0.2953  -0.2720  -0.2599  -0.2398  -0.2083  -0.1952  -0.1862  -0.1645
  -0.1620  -0.1383  -0.1233  -0.1145  -0.0886  -0.0583  -0.0431  -0.0296
   0.0020   0.0255   0.0400   0.0595   0.0907   0.1102   0.1357   0.1595
   0.1839   0.2270   0.2717   0.3067   0.3616   0.3869   0.4371   0.5305
   0.5371   0.5995   0.6090   0.6344   0.6654   0.7332   0.7933   0.8870
   5.1580
     eigenvalues at k+q:
 -37.8779 -37.6147 -37.0641 -36.9751 -36.9629 -36.8456 -36.7755 -36.6970
 -36.6324 -36.6251 -36.6066 -36.3555 -19.5093 -19.3131 -19.2123 -19.0826
 -19.0795 -19.0201 -19.0032 -18.9559 -18.9314 -18.7916 -18.7459 -18.7066
 -18.6816 -18.6347 -18.6122 -18.5940 -18.5446 -18.5219 -18.5113 -18.4624
 -18.4576 -18.4238 -18.4121 -18.3758 -18.3649 -18.3583 -18.3325 -18.3201
 -18.2965 -18.2889 -18.2786 -18.2653 -18.2485 -18.2353 -18.2257 -18.2118
 -18.1925 -18.1655 -18.1618 -18.1419 -18.1278 -18.1214 -18.0990 -18.0893
 -18.0553 -18.0471 -18.0291 -18.0164 -17.9926 -17.9886 -17.9583 -17.9334
 -17.9134 -17.8989 -17.8820 -17.8642 -17.8531 -17.8381 -17.8224 -17.8154
 -17.7988 -17.7866 -17.7716 -17.7610 -17.7496 -17.7425 -17.7243 -17.7139
 -17.6961 -17.6818 -17.6711 -17.6606 -17.6240 -17.5959 -17.5839 -17.5624
 -17.5498 -17.5172 -17.5057 -17.4619 -17.4117 -17.3770 -17.3271 -17.2866
 -17.1794 -17.1542 -17.0874 -17.0168 -16.3952 -16.1523 -16.0012 -15.9791
 -15.9309 -15.8189 -15.7671 -15.6910 -15.5850 -15.5129 -15.4320 -15.3863
 -15.3737 -15.3470 -15.3350 -15.3010 -15.2563 -15.1309 -15.0412 -14.9958
 -14.9358 -14.8644  -7.8570  -7.2135  -7.1277  -7.0455  -6.8961  -6.8931
  -6.7397  -6.7008  -6.6292  -6.5591  -6.5476  -6.5377  -6.5227  -6.4864
  -6.3956  -6.3553  -6.3152  -6.2899  -6.2319  -6.2089  -6.1892  -6.1580
  -6.1532  -6.1077  -6.0700  -6.0509  -6.0338  -6.0239  -5.9955  -5.9749
  -5.9555  -5.9223  -5.9041  -5.8694  -5.8509  -5.8395  -5.8216  -5.7742
  -5.7401  -5.7029  -5.6438  -5.6094  -5.5714  -5.5395  -5.5274  -5.4894
  -5.4386  -5.3969  -5.3625  -5.2081  -4.7316  -4.5539  -4.2962  -4.1863
  -4.1134  -3.9935  -3.9864  -3.9470  -3.8735  -3.8538  -3.7501  -3.7036
  -3.6905  -3.6327  -3.5857  -3.5643  -3.5349  -3.4343  -3.4216  -3.3798
  -3.3321  -3.3024  -3.2805  -3.2431  -3.2026  -3.1623  -3.1421  -3.0835
  -3.0634  -3.0109  -3.0010  -2.9688  -2.9285  -2.9043  -2.8804  -2.8647
  -2.8517  -2.8090  -2.7828  -2.7580  -2.7185  -2.6999  -2.6844  -2.6663
  -2.6224  -2.5859  -2.5650  -2.5191  -2.4894  -2.4518  -2.4391  -2.3873
  -2.3641  -2.3415  -2.3146  -2.2726  -2.2440  -2.2157  -2.1460  -2.0857
  -2.0732  -2.0470  -2.0162  -1.9751  -1.9525  -1.9380  -1.8894  -1.8648
  -1.8520  -1.8335  -1.7825  -1.7424  -1.7228  -1.7005  -1.6439  -1.5961
  -1.5648  -1.5145  -1.4848  -1.4279  -1.3628  -1.3260  -1.3150  -1.2771
  -1.2317  -1.2005  -1.1500  -1.1076  -1.0967  -1.0787  -1.0353  -1.0044
  -0.9811  -0.9425  -0.9210  -0.8948  -0.8740  -0.8585  -0.8307  -0.8151
  -0.7791  -0.7699  -0.7580  -0.7251  -0.7171  -0.6989  -0.6950  -0.6775
  -0.6651  -0.6428  -0.6304  -0.6166  -0.6018  -0.5727  -0.5628  -0.5441
  -0.5382  -0.5266  -0.5202  -0.5090  -0.4948  -0.4698  -0.4626  -0.4475
  -0.4364  -0.4244  -0.4055  -0.3821  -0.3666  -0.3479  -0.3399  -0.3227
  -0.2976  -0.2724  -0.2588  -0.2407  -0.2106  -0.1950  -0.1894  -0.1676
  -0.1625  -0.1385  -0.1216  -0.1153  -0.0894  -0.0594  -0.0425  -0.0330
   0.0019   0.0249   0.0399   0.0567   0.0884   0.1072   0.1346   0.1611
   0.1817   0.2217   0.2724   0.3052   0.3580   0.3923   0.4363   0.5308
   0.5376   0.5978   0.6123   0.6360   0.6645   0.7320   0.7982   0.8969
   5.1836
     cgsolve_all iterations 147    anorm=    0.77E-07
     cgsolve_all iterations 151    anorm=    0.77E-07
     cgsolve_all iterations 151    anorm=    0.78E-07
     compute_u_kq: q = (    0.0000,   -0.0400,    0.0000)
     Rotating WFCS
     c_bands:  1 eigenvalues not converged
     ethr =  1.00E-14,  avg # of iterations =121.0
     eigenvalues at k:
 -37.8779 -37.6147 -37.0642 -36.9752 -36.9627 -36.8456 -36.7754 -36.6970
 -36.6324 -36.6251 -36.6065 -36.3555 -19.5064 -19.3135 -19.2119 -19.0856
 -19.0796 -19.0195 -19.0033 -18.9590 -18.9338 -18.7931 -18.7440 -18.7061
 -18.6835 -18.6350 -18.6119 -18.5937 -18.5426 -18.5225 -18.5116 -18.4633
 -18.4596 -18.4247 -18.4150 -18.3750 -18.3655 -18.3589 -18.3320 -18.3200
 -18.2981 -18.2891 -18.2780 -18.2666 -18.2494 -18.2353 -18.2249 -18.2124
 -18.1951 -18.1661 -18.1624 -18.1420 -18.1258 -18.1205 -18.1005 -18.0886
 -18.0560 -18.0456 -18.0292 -18.0170 -17.9912 -17.9885 -17.9597 -17.9337
 -17.9148 -17.8998 -17.8828 -17.8648 -17.8517 -17.8380 -17.8203 -17.8135
 -17.7988 -17.7854 -17.7703 -17.7591 -17.7465 -17.7398 -17.7210 -17.7092
 -17.6933 -17.6763 -17.6669 -17.6596 -17.6217 -17.5952 -17.5843 -17.5570
 -17.5491 -17.5137 -17.5068 -17.4606 -17.4115 -17.3765 -17.3274 -17.2871
 -17.1879 -17.1539 -17.0874 -17.0309 -16.4047 -16.1574 -15.9985 -15.9747
 -15.9248 -15.8242 -15.7728 -15.6874 -15.5869 -15.5180 -15.4313 -15.3880
 -15.3745 -15.3465 -15.3308 -15.3014 -15.2576 -15.1309 -15.0400 -14.9930
 -14.9348 -14.8616  -7.8397  -7.1918  -7.1299  -7.0459  -6.8987  -6.8963
  -6.7415  -6.7065  -6.6387  -6.5623  -6.5494  -6.5399  -6.5185  -6.4862
  -6.3946  -6.3573  -6.3153  -6.2947  -6.2329  -6.2119  -6.1947  -6.1624
  -6.1573  -6.1075  -6.0713  -6.0559  -6.0393  -6.0306  -5.9975  -5.9771
  -5.9528  -5.9184  -5.9029  -5.8806  -5.8519  -5.8369  -5.8234  -5.7746
  -5.7336  -5.7018  -5.6432  -5.6046  -5.5737  -5.5348  -5.5285  -5.4893
  -5.4336  -5.3855  -5.3631  -5.1997  -4.7071  -4.5452  -4.3140  -4.1986
  -4.1162  -3.9958  -3.9904  -3.9573  -3.8809  -3.8595  -3.7517  -3.7057
  -3.6917  -3.6315  -3.5902  -3.5700  -3.5350  -3.4351  -3.4161  -3.3700
  -3.3265  -3.2990  -3.2745  -3.2295  -3.2014  -3.1630  -3.1427  -3.0814
  -3.0627  -3.0143  -2.9997  -2.9708  -2.9290  -2.9035  -2.8757  -2.8654
  -2.8529  -2.8105  -2.7796  -2.7581  -2.7247  -2.6994  -2.6872  -2.6648
  -2.6247  -2.5904  -2.5685  -2.5258  -2.4927  -2.4518  -2.4285  -2.3889
  -2.3611  -2.3419  -2.3130  -2.2676  -2.2402  -2.2169  -2.1458  -2.0905
  -2.0698  -2.0463  -2.0162  -1.9788  -1.9565  -1.9385  -1.8882  -1.8634
  -1.8569  -1.8301  -1.7814  -1.7423  -1.7219  -1.7010  -1.6470  -1.5950
  -1.5647  -1.5240  -1.4760  -1.4373  -1.3629  -1.3251  -1.3150  -1.2762
  -1.2328  -1.2005  -1.1508  -1.1078  -1.0939  -1.0766  -1.0335  -1.0042
  -0.9783  -0.9403  -0.9187  -0.8907  -0.8710  -0.8569  -0.8284  -0.8126
  -0.7801  -0.7688  -0.7560  -0.7234  -0.7158  -0.6995  -0.6944  -0.6774
  -0.6650  -0.6430  -0.6297  -0.6161  -0.6050  -0.5736  -0.5633  -0.5443
  -0.5381  -0.5265  -0.5206  -0.5087  -0.4914  -0.4719  -0.4635  -0.4498
  -0.4370  -0.4257  -0.4057  -0.3846  -0.3638  -0.3476  -0.3411  -0.3227
  -0.2953  -0.2720  -0.2599  -0.2398  -0.2083  -0.1952  -0.1862  -0.1645
  -0.1620  -0.1383  -0.1233  -0.1145  -0.0886  -0.0583  -0.0431  -0.0296
   0.0020   0.0255   0.0400   0.0595   0.0907   0.1102   0.1357   0.1595
   0.1839   0.2270   0.2717   0.3067   0.3616   0.3869   0.4371   0.5305
   0.5371   0.5995   0.6090   0.6344   0.6654   0.7332   0.7933   0.8870
   5.1580
     eigenvalues at k+q:
 -37.8779 -37.6147 -37.0641 -36.9754 -36.9626 -36.8456 -36.7754 -36.6971
 -36.6324 -36.6251 -36.6066 -36.3555 -19.5035 -19.3139 -19.2114 -19.0899
 -19.0786 -19.0188 -19.0035 -18.9621 -18.9364 -18.7945 -18.7419 -18.7057
 -18.6852 -18.6354 -18.6127 -18.5928 -18.5412 -18.5228 -18.5117 -18.4640
 -18.4614 -18.4257 -18.4176 -18.3741 -18.3658 -18.3595 -18.3315 -18.3198
 -18.2998 -18.2889 -18.2776 -18.2681 -18.2500 -18.2359 -18.2237 -18.2132
 -18.1972 -18.1668 -18.1631 -18.1421 -18.1245 -18.1195 -18.1019 -18.0880
 -18.0572 -18.0444 -18.0294 -18.0167 -17.9904 -17.9881 -17.9611 -17.9339
 -17.9164 -17.9000 -17.8838 -17.8656 -17.8504 -17.8382 -17.8186 -17.8108
 -17.7987 -17.7841 -17.7690 -17.7575 -17.7439 -17.7367 -17.7180 -17.7044
 -17.6908 -17.6722 -17.6618 -17.6585 -17.6193 -17.5944 -17.5844 -17.5526
 -17.5471 -17.5103 -17.5077 -17.4593 -17.4113 -17.3757 -17.3277 -17.2878
 -17.1967 -17.1536 -17.0874 -17.0456 -16.4140 -16.1624 -15.9974 -15.9693
 -15.9184 -15.8299 -15.7779 -15.6838 -15.5888 -15.5231 -15.4312 -15.3907
 -15.3752 -15.3457 -15.3275 -15.3008 -15.2584 -15.1310 -15.0398 -14.9907
 -14.9333 -14.8585  -7.8218  -7.1691  -7.1321  -7.0467  -6.9051  -6.8965
  -6.7431  -6.7129  -6.6482  -6.5680  -6.5500  -6.5407  -6.5135  -6.4858
  -6.3935  -6.3593  -6.3154  -6.3006  -6.2342  -6.2158  -6.2007  -6.1678
  -6.1591  -6.1076  -6.0774  -6.0644  -6.0437  -6.0329  -5.9993  -5.9794
  -5.9496  -5.9145  -5.9012  -5.8882  -5.8534  -5.8338  -5.8242  -5.7749
  -5.7269  -5.7003  -5.6426  -5.5997  -5.5760  -5.5305  -5.5294  -5.4891
  -5.4291  -5.3741  -5.3633  -5.1908  -4.6836  -4.5365  -4.3326  -4.2115
  -4.1184  -3.9980  -3.9943  -3.9682  -3.8884  -3.8654  -3.7525  -3.7074
  -3.6928  -3.6316  -3.5945  -3.5742  -3.5345  -3.4360  -3.4109  -3.3607
  -3.3217  -3.2954  -3.2678  -3.2161  -3.1996  -3.1637  -3.1426  -3.0807
  -3.0608  -3.0179  -2.9980  -2.9733  -2.9297  -2.9028  -2.8723  -2.8658
  -2.8538  -2.8109  -2.7769  -2.7597  -2.7296  -2.6996  -2.6899  -2.6637
  -2.6265  -2.5963  -2.5720  -2.5333  -2.4961  -2.4506  -2.4182  -2.3894
  -2.3576  -2.3415  -2.3103  -2.2631  -2.2357  -2.2182  -2.1467  -2.0953
  -2.0670  -2.0455  -2.0154  -1.9830  -1.9605  -1.9387  -1.8872  -1.8684
  -1.8563  -1.8265  -1.7793  -1.7422  -1.7207  -1.7012  -1.6499  -1.5967
  -1.5640  -1.5325  -1.4708  -1.4436  -1.3639  -1.3240  -1.3162  -1.2763
  -1.2332  -1.2006  -1.1512  -1.1089  -1.0920  -1.0733  -1.0316  -1.0038
  -0.9750  -0.9388  -0.9160  -0.8870  -0.8690  -0.8552  -0.8256  -0.8094
  -0.7811  -0.7680  -0.7538  -0.7215  -0.7149  -0.7006  -0.6939  -0.6772
  -0.6648  -0.6434  -0.6292  -0.6152  -0.6075  -0.5747  -0.5640  -0.5448
  -0.5381  -0.5267  -0.5205  -0.5087  -0.4879  -0.4737  -0.4650  -0.4521
  -0.4374  -0.4270  -0.4057  -0.3878  -0.3625  -0.3459  -0.3421  -0.3221
  -0.2934  -0.2715  -0.2610  -0.2391  -0.2064  -0.1953  -0.1828  -0.1626
  -0.1605  -0.1382  -0.1243  -0.1141  -0.0875  -0.0574  -0.0442  -0.0257
   0.0022   0.0261   0.0403   0.0613   0.0930   0.1132   0.1375   0.1577
   0.1861   0.2325   0.2711   0.3086   0.3649   0.3819   0.4385   0.5294
   0.5372   0.5997   0.6061   0.6330   0.6660   0.7334   0.7897   0.8775
   5.1316
     cgsolve_all iterations 158    anorm=    0.77E-07
     cgsolve_all iterations 154    anorm=    0.77E-07
     cgsolve_all iterations 156    anorm=    0.77E-07
     compute_u_kq: q = (    0.0000,    0.0000,    0.0400)
     Rotating WFCS
     c_bands:  1 eigenvalues not converged
     ethr =  1.00E-14,  avg # of iterations =121.0
     eigenvalues at k:
 -37.8779 -37.6147 -37.0642 -36.9752 -36.9627 -36.8456 -36.7754 -36.6970
 -36.6324 -36.6251 -36.6065 -36.3555 -19.5064 -19.3135 -19.2119 -19.0856
 -19.0796 -19.0195 -19.0033 -18.9590 -18.9338 -18.7931 -18.7440 -18.7061
 -18.6835 -18.6350 -18.6119 -18.5937 -18.5426 -18.5225 -18.5116 -18.4633
 -18.4596 -18.4247 -18.4150 -18.3750 -18.3655 -18.3589 -18.3320 -18.3200
 -18.2981 -18.2891 -18.2780 -18.2666 -18.2494 -18.2353 -18.2249 -18.2124
 -18.1951 -18.1661 -18.1624 -18.1420 -18.1258 -18.1205 -18.1005 -18.0886
 -18.0560 -18.0456 -18.0292 -18.0170 -17.9912 -17.9885 -17.9597 -17.9337
 -17.9148 -17.8998 -17.8828 -17.8648 -17.8517 -17.8380 -17.8203 -17.8135
 -17.7988 -17.7854 -17.7703 -17.7591 -17.7465 -17.7398 -17.7210 -17.7092
 -17.6933 -17.6763 -17.6669 -17.6596 -17.6217 -17.5952 -17.5843 -17.5570
 -17.5491 -17.5137 -17.5068 -17.4606 -17.4115 -17.3765 -17.3274 -17.2871
 -17.1879 -17.1539 -17.0874 -17.0309 -16.4047 -16.1574 -15.9985 -15.9747
 -15.9248 -15.8242 -15.7728 -15.6874 -15.5869 -15.5180 -15.4313 -15.3880
 -15.3745 -15.3465 -15.3308 -15.3014 -15.2576 -15.1309 -15.0400 -14.9930
 -14.9348 -14.8616  -7.8397  -7.1918  -7.1299  -7.0459  -6.8987  -6.8963
  -6.7415  -6.7065  -6.6387  -6.5623  -6.5494  -6.5399  -6.5185  -6.4862
  -6.3946  -6.3573  -6.3153  -6.2947  -6.2329  -6.2119  -6.1947  -6.1624
  -6.1573  -6.1075  -6.0713  -6.0559  -6.0393  -6.0306  -5.9975  -5.9771
  -5.9528  -5.9184  -5.9029  -5.8806  -5.8519  -5.8369  -5.8234  -5.7746
  -5.7336  -5.7018  -5.6432  -5.6046  -5.5737  -5.5348  -5.5285  -5.4893
  -5.4336  -5.3855  -5.3631  -5.1997  -4.7071  -4.5452  -4.3140  -4.1986
  -4.1162  -3.9958  -3.9904  -3.9573  -3.8809  -3.8595  -3.7517  -3.7057
  -3.6917  -3.6315  -3.5902  -3.5700  -3.5350  -3.4351  -3.4161  -3.3700
  -3.3265  -3.2990  -3.2745  -3.2295  -3.2014  -3.1630  -3.1427  -3.0814
  -3.0627  -3.0143  -2.9997  -2.9708  -2.9290  -2.9035  -2.8757  -2.8654
  -2.8529  -2.8105  -2.7796  -2.7581  -2.7247  -2.6994  -2.6872  -2.6648
  -2.6247  -2.5904  -2.5685  -2.5258  -2.4927  -2.4518  -2.4285  -2.3889
  -2.3611  -2.3419  -2.3130  -2.2676  -2.2402  -2.2169  -2.1458  -2.0905
  -2.0698  -2.0463  -2.0162  -1.9788  -1.9565  -1.9385  -1.8882  -1.8634
  -1.8569  -1.8301  -1.7814  -1.7423  -1.7219  -1.7010  -1.6470  -1.5950
  -1.5647  -1.5240  -1.4760  -1.4373  -1.3629  -1.3251  -1.3150  -1.2762
  -1.2328  -1.2005  -1.1508  -1.1078  -1.0939  -1.0766  -1.0335  -1.0042
  -0.9783  -0.9403  -0.9187  -0.8907  -0.8710  -0.8569  -0.8284  -0.8126
  -0.7801  -0.7688  -0.7560  -0.7234  -0.7158  -0.6995  -0.6944  -0.6774
  -0.6650  -0.6430  -0.6297  -0.6161  -0.6050  -0.5736  -0.5633  -0.5443
  -0.5381  -0.5265  -0.5206  -0.5087  -0.4914  -0.4719  -0.4635  -0.4498
  -0.4370  -0.4257  -0.4057  -0.3846  -0.3638  -0.3476  -0.3411  -0.3227
  -0.2953  -0.2720  -0.2599  -0.2398  -0.2083  -0.1952  -0.1862  -0.1645
  -0.1620  -0.1383  -0.1233  -0.1145  -0.0886  -0.0583  -0.0431  -0.0296
   0.0020   0.0255   0.0400   0.0595   0.0907   0.1102   0.1357   0.1595
   0.1839   0.2270   0.2717   0.3067   0.3616   0.3869   0.4371   0.5305
   0.5371   0.5995   0.6090   0.6344   0.6654   0.7332   0.7933   0.8870
   5.1580
     eigenvalues at k+q:
 -37.8779 -37.6147 -37.0641 -36.9752 -36.9628 -36.8456 -36.7755 -36.6970
 -36.6324 -36.6251 -36.6066 -36.3555 -19.5064 -19.3135 -19.2119 -19.0856
 -19.0796 -19.0195 -19.0033 -18.9591 -18.9338 -18.7931 -18.7440 -18.7061
 -18.6835 -18.6350 -18.6120 -18.5937 -18.5424 -18.5230 -18.5113 -18.4634
 -18.4595 -18.4246 -18.4150 -18.3748 -18.3652 -18.3588 -18.3328 -18.3197
 -18.2977 -18.2887 -18.2775 -18.2681 -18.2493 -18.2357 -18.2246 -18.2126
 -18.1951 -18.1648 -18.1622 -18.1432 -18.1256 -18.1204 -18.1006 -18.0886
 -18.0565 -18.0460 -18.0290 -18.0172 -17.9910 -17.9888 -17.9583 -17.9349
 -17.9148 -17.8993 -17.8827 -17.8649 -17.8517 -17.8380 -17.8211 -17.8131
 -17.7987 -17.7851 -17.7704 -17.7592 -17.7466 -17.7402 -17.7208 -17.7089
 -17.6935 -17.6764 -17.6668 -17.6598 -17.6214 -17.5952 -17.5843 -17.5567
 -17.5496 -17.5137 -17.5067 -17.4606 -17.4115 -17.3765 -17.3274 -17.2871
 -17.1879 -17.1539 -17.0874 -17.0310 -16.4047 -16.1574 -15.9986 -15.9747
 -15.9248 -15.8243 -15.7729 -15.6873 -15.5869 -15.5180 -15.4313 -15.3880
 -15.3746 -15.3465 -15.3308 -15.3016 -15.2575 -15.1309 -15.0401 -14.9930
 -14.9349 -14.8615  -7.8398  -7.1918  -7.1299  -7.0459  -6.8988  -6.8963
  -6.7414  -6.7066  -6.6388  -6.5620  -6.5501  -6.5394  -6.5184  -6.4862
  -6.3946  -6.3572  -6.3153  -6.2947  -6.2329  -6.2117  -6.1950  -6.1629
  -6.1567  -6.1075  -6.0713  -6.0558  -6.0394  -6.0305  -5.9974  -5.9771
  -5.9528  -5.9185  -5.9029  -5.8806  -5.8519  -5.8367  -5.8234  -5.7745
  -5.7334  -5.7018  -5.6431  -5.6047  -5.5737  -5.5348  -5.5285  -5.4893
  -5.4336  -5.3854  -5.3631  -5.1996  -4.7071  -4.5453  -4.3140  -4.1986
  -4.1161  -3.9958  -3.9904  -3.9574  -3.8810  -3.8596  -3.7517  -3.7054
  -3.6918  -3.6315  -3.5904  -3.5700  -3.5351  -3.4349  -3.4160  -3.3702
  -3.3266  -3.2994  -3.2737  -3.2297  -3.2017  -3.1630  -3.1432  -3.0788
  -3.0640  -3.0138  -3.0011  -2.9716  -2.9261  -2.9051  -2.8765  -2.8652
  -2.8525  -2.8094  -2.7794  -2.7606  -2.7263  -2.6994  -2.6850  -2.6627
  -2.6249  -2.5921  -2.5674  -2.5264  -2.4933  -2.4518  -2.4279  -2.3906
  -2.3588  -2.3396  -2.3156  -2.2675  -2.2415  -2.2158  -2.1451  -2.0919
  -2.0689  -2.0470  -2.0161  -1.9786  -1.9554  -1.9399  -1.8877  -1.8638
  -1.8565  -1.8303  -1.7814  -1.7426  -1.7214  -1.7013  -1.6470  -1.5947
  -1.5647  -1.5242  -1.4759  -1.4375  -1.3629  -1.3250  -1.3151  -1.2763
  -1.2328  -1.2007  -1.1508  -1.1078  -1.0939  -1.0766  -1.0335  -1.0041
  -0.9781  -0.9405  -0.9190  -0.8902  -0.8712  -0.8572  -0.8282  -0.8128
  -0.7800  -0.7688  -0.7551  -0.7233  -0.7161  -0.7015  -0.6934  -0.6778
  -0.6653  -0.6423  -0.6290  -0.6162  -0.6054  -0.5732  -0.5637  -0.5453
  -0.5382  -0.5260  -0.5210  -0.5080  -0.4920  -0.4721  -0.4634  -0.4499
  -0.4360  -0.4254  -0.4066  -0.3829  -0.3628  -0.3483  -0.3405  -0.3216
  -0.2966  -0.2751  -0.2619  -0.2384  -0.2053  -0.1972  -0.1850  -0.1645
  -0.1616  -0.1388  -0.1229  -0.1147  -0.0886  -0.0584  -0.0425  -0.0305
   0.0017   0.0261   0.0400   0.0593   0.0906   0.1097   0.1360   0.1594
   0.1838   0.2271   0.2717   0.3067   0.3616   0.3868   0.4371   0.5305
   0.5371   0.5994   0.6089   0.6344   0.6655   0.7332   0.7934   0.8869
   5.1573
     cgsolve_all iterations 154    anorm=    0.77E-07
     cgsolve_all iterations 154    anorm=    0.78E-07
     cgsolve_all iterations 154    anorm=    0.77E-07
     compute_u_kq: q = (    0.0000,    0.0000,   -0.0400)
     Rotating WFCS
     c_bands:  1 eigenvalues not converged
     ethr =  1.00E-14,  avg # of iterations =121.0
     eigenvalues at k:
 -37.8779 -37.6147 -37.0642 -36.9752 -36.9627 -36.8456 -36.7754 -36.6970
 -36.6324 -36.6251 -36.6065 -36.3555 -19.5064 -19.3135 -19.2119 -19.0856
 -19.0796 -19.0195 -19.0033 -18.9590 -18.9338 -18.7931 -18.7440 -18.7061
 -18.6835 -18.6350 -18.6119 -18.5937 -18.5426 -18.5225 -18.5116 -18.4633
 -18.4596 -18.4247 -18.4150 -18.3750 -18.3655 -18.3589 -18.3320 -18.3200
 -18.2981 -18.2891 -18.2780 -18.2666 -18.2494 -18.2353 -18.2249 -18.2124
 -18.1951 -18.1661 -18.1624 -18.1420 -18.1258 -18.1205 -18.1005 -18.0886
 -18.0560 -18.0456 -18.0292 -18.0170 -17.9912 -17.9885 -17.9597 -17.9337
 -17.9148 -17.8998 -17.8828 -17.8648 -17.8517 -17.8380 -17.8203 -17.8135
 -17.7988 -17.7854 -17.7703 -17.7591 -17.7465 -17.7398 -17.7210 -17.7092
 -17.6933 -17.6763 -17.6669 -17.6596 -17.6217 -17.5952 -17.5843 -17.5570
 -17.5491 -17.5137 -17.5068 -17.4606 -17.4115 -17.3765 -17.3274 -17.2871
 -17.1879 -17.1539 -17.0874 -17.0309 -16.4047 -16.1574 -15.9985 -15.9747
 -15.9248 -15.8242 -15.7728 -15.6874 -15.5869 -15.5180 -15.4313 -15.3880
 -15.3745 -15.3465 -15.3308 -15.3014 -15.2576 -15.1309 -15.0400 -14.9930
 -14.9348 -14.8616  -7.8397  -7.1918  -7.1299  -7.0459  -6.8987  -6.8963
  -6.7415  -6.7065  -6.6387  -6.5623  -6.5494  -6.5399  -6.5185  -6.4862
  -6.3946  -6.3573  -6.3153  -6.2947  -6.2329  -6.2119  -6.1947  -6.1624
  -6.1573  -6.1075  -6.0713  -6.0559  -6.0393  -6.0306  -5.9975  -5.9771
  -5.9528  -5.9184  -5.9029  -5.8806  -5.8519  -5.8369  -5.8234  -5.7746
  -5.7336  -5.7018  -5.6432  -5.6046  -5.5737  -5.5348  -5.5285  -5.4893
  -5.4336  -5.3855  -5.3631  -5.1997  -4.7071  -4.5452  -4.3140  -4.1986
  -4.1162  -3.9958  -3.9904  -3.9573  -3.8809  -3.8595  -3.7517  -3.7057
  -3.6917  -3.6315  -3.5902  -3.5700  -3.5350  -3.4351  -3.4161  -3.3700
  -3.3265  -3.2990  -3.2745  -3.2295  -3.2014  -3.1630  -3.1427  -3.0814
  -3.0627  -3.0143  -2.9997  -2.9708  -2.9290  -2.9035  -2.8757  -2.8654
  -2.8529  -2.8105  -2.7796  -2.7581  -2.7247  -2.6994  -2.6872  -2.6648
  -2.6247  -2.5904  -2.5685  -2.5258  -2.4927  -2.4518  -2.4285  -2.3889
  -2.3611  -2.3419  -2.3130  -2.2676  -2.2402  -2.2169  -2.1458  -2.0905
  -2.0698  -2.0463  -2.0162  -1.9788  -1.9565  -1.9385  -1.8882  -1.8634
  -1.8569  -1.8301  -1.7814  -1.7423  -1.7219  -1.7010  -1.6470  -1.5950
  -1.5647  -1.5240  -1.4760  -1.4373  -1.3629  -1.3251  -1.3150  -1.2762
  -1.2328  -1.2005  -1.1508  -1.1078  -1.0939  -1.0766  -1.0335  -1.0042
  -0.9783  -0.9403  -0.9187  -0.8907  -0.8710  -0.8569  -0.8284  -0.8126
  -0.7801  -0.7688  -0.7560  -0.7234  -0.7158  -0.6995  -0.6944  -0.6774
  -0.6650  -0.6430  -0.6297  -0.6161  -0.6050  -0.5736  -0.5633  -0.5443
  -0.5381  -0.5265  -0.5206  -0.5087  -0.4914  -0.4719  -0.4635  -0.4498
  -0.4370  -0.4257  -0.4057  -0.3846  -0.3638  -0.3476  -0.3411  -0.3227
  -0.2953  -0.2720  -0.2599  -0.2398  -0.2083  -0.1952  -0.1862  -0.1645
  -0.1620  -0.1383  -0.1233  -0.1145  -0.0886  -0.0583  -0.0431  -0.0296
   0.0020   0.0255   0.0400   0.0595   0.0907   0.1102   0.1357   0.1595
   0.1839   0.2270   0.2717   0.3067   0.3616   0.3869   0.4371   0.5305
   0.5371   0.5995   0.6090   0.6344   0.6654   0.7332   0.7933   0.8870
   5.1580
     eigenvalues at k+q:
 -37.8779 -37.6147 -37.0641 -36.9752 -36.9628 -36.8456 -36.7755 -36.6970
 -36.6324 -36.6251 -36.6066 -36.3555 -19.5064 -19.3135 -19.2119 -19.0856
 -19.0796 -19.0195 -19.0034 -18.9590 -18.9338 -18.7931 -18.7439 -18.7062
 -18.6835 -18.6351 -18.6119 -18.5937 -18.5428 -18.5217 -18.5121 -18.4631
 -18.4596 -18.4246 -18.4152 -18.3750 -18.3655 -18.3590 -18.3315 -18.3199
 -18.2983 -18.2897 -18.2788 -18.2652 -18.2498 -18.2349 -18.2251 -18.2120
 -18.1948 -18.1680 -18.1620 -18.1410 -18.1261 -18.1206 -18.1006 -18.0885
 -18.0560 -18.0452 -18.0293 -18.0171 -17.9914 -17.9879 -17.9612 -17.9324
 -17.9146 -17.9004 -17.8828 -17.8652 -17.8517 -17.8380 -17.8195 -17.8138
 -17.7992 -17.7857 -17.7701 -17.7591 -17.7464 -17.7391 -17.7216 -17.7094
 -17.6933 -17.6761 -17.6669 -17.6594 -17.6220 -17.5953 -17.5843 -17.5572
 -17.5486 -17.5138 -17.5068 -17.4606 -17.4115 -17.3765 -17.3274 -17.2871
 -17.1879 -17.1539 -17.0874 -17.0310 -16.4047 -16.1574 -15.9985 -15.9747
 -15.9248 -15.8243 -15.7728 -15.6874 -15.5869 -15.5180 -15.4313 -15.3881
 -15.3746 -15.3465 -15.3310 -15.3014 -15.2576 -15.1309 -15.0400 -14.9929
 -14.9348 -14.8617  -7.8398  -7.1918  -7.1299  -7.0459  -6.8988  -6.8963
  -6.7414  -6.7066  -6.6386  -6.5625  -6.5489  -6.5403  -6.5185  -6.4862
  -6.3946  -6.3573  -6.3152  -6.2947  -6.2329  -6.2120  -6.1944  -6.1620
  -6.1579  -6.1075  -6.0713  -6.0559  -6.0390  -6.0307  -5.9975  -5.9770
  -5.9527  -5.9183  -5.9028  -5.8806  -5.8519  -5.8370  -5.8233  -5.7746
  -5.7337  -5.7018  -5.6432  -5.6044  -5.5737  -5.5348  -5.5285  -5.4893
  -5.4336  -5.3855  -5.3630  -5.1997  -4.7071  -4.5453  -4.3140  -4.1986
  -4.1163  -3.9958  -3.9905  -3.9573  -3.8809  -3.8595  -3.7517  -3.7059
  -3.6917  -3.6315  -3.5899  -3.5701  -3.5348  -3.4354  -3.4164  -3.3701
  -3.3261  -3.2983  -3.2754  -3.2295  -3.2011  -3.1628  -3.1423  -3.0843
  -3.0612  -3.0145  -2.9982  -2.9701  -2.9320  -2.9020  -2.8751  -2.8661
  -2.8524  -2.8120  -2.7795  -2.7555  -2.7236  -2.6990  -2.6895  -2.6668
  -2.6252  -2.5881  -2.5695  -2.5249  -2.4921  -2.4519  -2.4291  -2.3886
  -2.3636  -2.3420  -2.3102  -2.2679  -2.2400  -2.2175  -2.1463  -2.0898
  -2.0714  -2.0445  -2.0161  -1.9788  -1.9579  -1.9372  -1.8885  -1.8638
  -1.8569  -1.8297  -1.7814  -1.7422  -1.7223  -1.7007  -1.6472  -1.5954
  -1.5647  -1.5238  -1.4762  -1.4372  -1.3630  -1.3253  -1.3150  -1.2762
  -1.2328  -1.2004  -1.1508  -1.1077  -1.0939  -1.0766  -1.0335  -1.0043
  -0.9783  -0.9402  -0.9185  -0.8911  -0.8710  -0.8568  -0.8286  -0.8124
  -0.7802  -0.7688  -0.7564  -0.7237  -0.7157  -0.7001  -0.6938  -0.6764
  -0.6639  -0.6437  -0.6307  -0.6160  -0.6050  -0.5738  -0.5631  -0.5440
  -0.5373  -0.5270  -0.5197  -0.5095  -0.4911  -0.4721  -0.4632  -0.4494
  -0.4381  -0.4260  -0.4045  -0.3867  -0.3646  -0.3476  -0.3410  -0.3236
  -0.2945  -0.2698  -0.2571  -0.2410  -0.2111  -0.1932  -0.1871  -0.1648
  -0.1622  -0.1378  -0.1235  -0.1144  -0.0889  -0.0584  -0.0436  -0.0289
   0.0019   0.0252   0.0400   0.0596   0.0908   0.1107   0.1347   0.1599
   0.1839   0.2269   0.2716   0.3067   0.3616   0.3870   0.4371   0.5305
   0.5371   0.5994   0.6091   0.6345   0.6653   0.7331   0.7933   0.8870
   5.1586
     cgsolve_all iterations 154    anorm=    0.77E-07
     cgsolve_all iterations 151    anorm=    0.77E-07
     cgsolve_all iterations 154    anorm=    0.78E-07

     k-point #    3 of     4      pool #  1    cpu time:   53363.1
     compute_u_kq: q = (    0.0000,    0.0000,    0.0000)
     Rotating WFCS
     ethr =  1.00E-14,  avg # of iterations = 37.0
     eigenvalues at k:
 -37.8779 -37.6147 -37.0642 -36.9752 -36.9627 -36.8456 -36.7754 -36.6970
 -36.6324 -36.6251 -36.6065 -36.3555 -19.5065 -19.3129 -19.2058 -19.0889
 -19.0834 -19.0192 -19.0024 -18.9553 -18.9417 -18.7938 -18.7382 -18.7068
 -18.6830 -18.6446 -18.6353 -18.5612 -18.5435 -18.5312 -18.5160 -18.4811
 -18.4513 -18.4381 -18.4098 -18.3767 -18.3643 -18.3495 -18.3189 -18.3017
 -18.2858 -18.2797 -18.2702 -18.2580 -18.2466 -18.2388 -18.2288 -18.2069
 -18.1943 -18.1816 -18.1610 -18.1551 -18.1324 -18.1172 -18.1000 -18.0944
 -18.0727 -18.0470 -18.0224 -18.0047 -17.9926 -17.9807 -17.9780 -17.9403
 -17.9079 -17.8978 -17.8860 -17.8641 -17.8567 -17.8340 -17.8225 -17.8152
 -17.7982 -17.7805 -17.7759 -17.7661 -17.7440 -17.7329 -17.7217 -17.7101
 -17.6949 -17.6750 -17.6625 -17.6550 -17.6224 -17.5994 -17.5812 -17.5581
 -17.5464 -17.5145 -17.5117 -17.4618 -17.4119 -17.3765 -17.3275 -17.2993
 -17.1878 -17.1427 -17.0875 -17.0316 -16.4137 -16.1496 -16.0570 -15.9420
 -15.9002 -15.8249 -15.7013 -15.6705 -15.5754 -15.5354 -15.5176 -15.4580
 -15.3752 -15.3144 -15.3079 -15.2431 -15.2144 -15.1335 -15.1283 -15.0709
 -14.8775 -14.8264  -7.8397  -7.1925  -7.1290  -7.0463  -6.8988  -6.8935
  -6.7386  -6.7010  -6.6543  -6.5654  -6.5527  -6.5387  -6.5195  -6.4792
  -6.3941  -6.3483  -6.3194  -6.2954  -6.2417  -6.2211  -6.1954  -6.1579
  -6.1511  -6.1179  -6.1054  -6.0457  -6.0333  -6.0075  -5.9883  -5.9716
  -5.9637  -5.9241  -5.8911  -5.8783  -5.8670  -5.8320  -5.7994  -5.7831
  -5.7310  -5.6994  -5.6450  -5.5948  -5.5750  -5.5525  -5.5271  -5.4854
  -5.4353  -5.3943  -5.3616  -5.1910  -4.7105  -4.5454  -4.2970  -4.2077
  -4.1272  -4.0563  -4.0411  -3.9681  -3.8860  -3.8530  -3.7340  -3.7146
  -3.6687  -3.6147  -3.5736  -3.5118  -3.4815  -3.4236  -3.3919  -3.3628
  -3.3495  -3.3023  -3.2695  -3.2199  -3.1969  -3.1670  -3.1198  -3.0906
  -3.0853  -3.0595  -2.9958  -2.9758  -2.9494  -2.9082  -2.8918  -2.8785
  -2.8387  -2.8130  -2.7864  -2.7569  -2.7346  -2.7006  -2.6793  -2.6470
  -2.6047  -2.5779  -2.5641  -2.5378  -2.4741  -2.4203  -2.4114  -2.3936
  -2.3339  -2.3158  -2.2928  -2.2706  -2.2196  -2.2014  -2.1509  -2.1197
  -2.1032  -2.0746  -2.0139  -1.9992  -1.9685  -1.9317  -1.8965  -1.8697
  -1.8350  -1.7960  -1.7622  -1.7501  -1.7213  -1.7103  -1.6648  -1.6101
  -1.5693  -1.5508  -1.5058  -1.4632  -1.4010  -1.3514  -1.3120  -1.2851
  -1.2236  -1.1878  -1.1571  -1.1235  -1.0927  -1.0643  -1.0300  -0.9980
  -0.9464  -0.9410  -0.9138  -0.8910  -0.8854  -0.8612  -0.8393  -0.8078
  -0.7864  -0.7712  -0.7504  -0.7316  -0.7131  -0.6987  -0.6884  -0.6757
  -0.6523  -0.6412  -0.6263  -0.6159  -0.6066  -0.5871  -0.5702  -0.5541
  -0.5395  -0.5318  -0.5226  -0.5159  -0.4999  -0.4925  -0.4631  -0.4566
  -0.4353  -0.4310  -0.4216  -0.3851  -0.3610  -0.3416  -0.3296  -0.3158
  -0.3068  -0.2931  -0.2639  -0.2423  -0.2021  -0.1945  -0.1841  -0.1724
  -0.1547  -0.1467  -0.1245  -0.1086  -0.0808  -0.0452  -0.0392  -0.0200
   0.0085   0.0205   0.0373   0.0697   0.0947   0.1026   0.1370   0.1589
   0.1670   0.2186   0.2872   0.3467   0.3734   0.4035   0.4476   0.5037
   0.5271   0.5628   0.6092   0.6204   0.6545   0.7499   0.8852   0.9371
   4.9648
     eigenvalues at k+q:
 -37.8779 -37.6147 -37.0641 -36.9752 -36.9628 -36.8456 -36.7755 -36.6970
 -36.6324 -36.6251 -36.6066 -36.3555 -19.5065 -19.3130 -19.2058 -19.0890
 -19.0834 -19.0191 -19.0024 -18.9553 -18.9417 -18.7937 -18.7381 -18.7068
 -18.6830 -18.6446 -18.6353 -18.5612 -18.5434 -18.5312 -18.5160 -18.4811
 -18.4513 -18.4381 -18.4098 -18.3767 -18.3642 -18.3495 -18.3189 -18.3017
 -18.2858 -18.2797 -18.2702 -18.2579 -18.2466 -18.2388 -18.2289 -18.2070
 -18.1943 -18.1815 -18.1610 -18.1551 -18.1325 -18.1172 -18.1000 -18.0944
 -18.0727 -18.0470 -18.0224 -18.0047 -17.9926 -17.9807 -17.9781 -17.9403
 -17.9079 -17.8978 -17.8860 -17.8641 -17.8567 -17.8340 -17.8225 -17.8153
 -17.7982 -17.7805 -17.7759 -17.7661 -17.7441 -17.7329 -17.7217 -17.7101
 -17.6949 -17.6750 -17.6625 -17.6550 -17.6224 -17.5994 -17.5812 -17.5581
 -17.5465 -17.5145 -17.5117 -17.4617 -17.4119 -17.3765 -17.3275 -17.2994
 -17.1879 -17.1428 -17.0875 -17.0317 -16.4137 -16.1496 -16.0571 -15.9420
 -15.9002 -15.8249 -15.7013 -15.6706 -15.5754 -15.5355 -15.5176 -15.4580
 -15.3752 -15.3145 -15.3079 -15.2431 -15.2144 -15.1335 -15.1283 -15.0709
 -14.8776 -14.8264  -7.8398  -7.1925  -7.1290  -7.0464  -6.8988  -6.8934
  -6.7385  -6.7011  -6.6543  -6.5655  -6.5527  -6.5387  -6.5195  -6.4791
  -6.3941  -6.3483  -6.3194  -6.2954  -6.2417  -6.2211  -6.1953  -6.1578
  -6.1511  -6.1179  -6.1053  -6.0457  -6.0333  -6.0075  -5.9882  -5.9716
  -5.9637  -5.9241  -5.8911  -5.8783  -5.8670  -5.8320  -5.7994  -5.7831
  -5.7310  -5.6994  -5.6450  -5.5948  -5.5750  -5.5525  -5.5271  -5.4854
  -5.4353  -5.3943  -5.3616  -5.1910  -4.7106  -4.5454  -4.2970  -4.2077
  -4.1271  -4.0563  -4.0411  -3.9682  -3.8860  -3.8531  -3.7340  -3.7146
  -3.6688  -3.6147  -3.5736  -3.5118  -3.4816  -3.4236  -3.3918  -3.3628
  -3.3495  -3.3024  -3.2695  -3.2200  -3.1968  -3.1670  -3.1198  -3.0906
  -3.0853  -3.0595  -2.9958  -2.9758  -2.9494  -2.9082  -2.8918  -2.8785
  -2.8387  -2.8130  -2.7864  -2.7569  -2.7346  -2.7006  -2.6793  -2.6470
  -2.6047  -2.5779  -2.5641  -2.5378  -2.4741  -2.4204  -2.4114  -2.3936
  -2.3339  -2.3158  -2.2928  -2.2706  -2.2196  -2.2014  -2.1510  -2.1197
  -2.1032  -2.0747  -2.0140  -1.9992  -1.9685  -1.9317  -1.8965  -1.8698
  -1.8350  -1.7960  -1.7623  -1.7501  -1.7214  -1.7103  -1.6648  -1.6101
  -1.5693  -1.5508  -1.5058  -1.4632  -1.4010  -1.3514  -1.3120  -1.2851
  -1.2236  -1.1878  -1.1571  -1.1235  -1.0927  -1.0643  -1.0301  -0.9979
  -0.9465  -0.9409  -0.9138  -0.8910  -0.8854  -0.8612  -0.8393  -0.8078
  -0.7864  -0.7712  -0.7504  -0.7316  -0.7131  -0.6987  -0.6884  -0.6757
  -0.6523  -0.6412  -0.6263  -0.6159  -0.6066  -0.5871  -0.5703  -0.5541
  -0.5395  -0.5318  -0.5226  -0.5159  -0.4999  -0.4925  -0.4631  -0.4566
  -0.4353  -0.4310  -0.4216  -0.3851  -0.3610  -0.3416  -0.3296  -0.3158
  -0.3068  -0.2931  -0.2639  -0.2423  -0.2021  -0.1945  -0.1841  -0.1724
  -0.1547  -0.1467  -0.1245  -0.1086  -0.0808  -0.0452  -0.0392  -0.0201
   0.0085   0.0205   0.0373   0.0697   0.0947   0.1026   0.1370   0.1589
   0.1670   0.2186   0.2872   0.3467   0.3734   0.4034   0.4476   0.5036
   0.5271   0.5628   0.6092   0.6204   0.6545   0.7498   0.8852   0.9371
   4.9648
     cgsolve_all iterations 117    anorm=    0.78E-07
PARA_AUG  1      50.6307970        -0.0048846         0.1915412
     cgsolve_all iterations 117    anorm=    0.77E-07
PARA_AUG  2       0.0177681        50.2282010         0.2129902
     cgsolve_all iterations 117    anorm=    0.77E-07
PARA_AUG  3       0.2819749         0.2299241        50.5275467
     cgsolve_all iterations 133    anorm=    0.76E-07
     cgsolve_all iterations 135    anorm=    0.77E-07
     cgsolve_all iterations 133    anorm=    0.77E-07
     compute_u_kq: q = (    0.0400,    0.0000,    0.0000)
     Rotating WFCS
     c_bands:  1 eigenvalues not converged
     ethr =  1.00E-14,  avg # of iterations =121.0
     eigenvalues at k:
 -37.8779 -37.6147 -37.0642 -36.9752 -36.9627 -36.8456 -36.7754 -36.6970
 -36.6324 -36.6251 -36.6065 -36.3555 -19.5065 -19.3129 -19.2058 -19.0889
 -19.0834 -19.0192 -19.0024 -18.9553 -18.9417 -18.7938 -18.7382 -18.7068
 -18.6830 -18.6446 -18.6353 -18.5612 -18.5435 -18.5312 -18.5160 -18.4811
 -18.4513 -18.4381 -18.4098 -18.3767 -18.3643 -18.3495 -18.3189 -18.3017
 -18.2858 -18.2797 -18.2702 -18.2580 -18.2466 -18.2388 -18.2288 -18.2069
 -18.1943 -18.1816 -18.1610 -18.1551 -18.1324 -18.1172 -18.1000 -18.0944
 -18.0727 -18.0470 -18.0224 -18.0047 -17.9926 -17.9807 -17.9780 -17.9403
 -17.9079 -17.8978 -17.8860 -17.8641 -17.8567 -17.8340 -17.8225 -17.8152
 -17.7982 -17.7805 -17.7759 -17.7661 -17.7440 -17.7329 -17.7217 -17.7101
 -17.6949 -17.6750 -17.6625 -17.6550 -17.6224 -17.5994 -17.5812 -17.5581
 -17.5464 -17.5145 -17.5117 -17.4618 -17.4119 -17.3765 -17.3275 -17.2993
 -17.1878 -17.1427 -17.0875 -17.0316 -16.4137 -16.1496 -16.0570 -15.9420
 -15.9002 -15.8249 -15.7013 -15.6705 -15.5754 -15.5354 -15.5176 -15.4580
 -15.3752 -15.3144 -15.3079 -15.2431 -15.2144 -15.1335 -15.1283 -15.0709
 -14.8775 -14.8264  -7.8397  -7.1925  -7.1290  -7.0463  -6.8988  -6.8935
  -6.7386  -6.7010  -6.6543  -6.5654  -6.5527  -6.5387  -6.5195  -6.4792
  -6.3941  -6.3483  -6.3194  -6.2954  -6.2417  -6.2211  -6.1954  -6.1579
  -6.1511  -6.1179  -6.1054  -6.0457  -6.0333  -6.0075  -5.9883  -5.9716
  -5.9637  -5.9241  -5.8911  -5.8783  -5.8670  -5.8320  -5.7994  -5.7831
  -5.7310  -5.6994  -5.6450  -5.5948  -5.5750  -5.5525  -5.5271  -5.4854
  -5.4353  -5.3943  -5.3616  -5.1910  -4.7105  -4.5454  -4.2970  -4.2077
  -4.1272  -4.0563  -4.0411  -3.9681  -3.8860  -3.8530  -3.7340  -3.7146
  -3.6687  -3.6147  -3.5736  -3.5118  -3.4815  -3.4236  -3.3919  -3.3628
  -3.3495  -3.3023  -3.2695  -3.2199  -3.1969  -3.1670  -3.1198  -3.0906
  -3.0853  -3.0595  -2.9958  -2.9758  -2.9494  -2.9082  -2.8918  -2.8785
  -2.8387  -2.8130  -2.7864  -2.7569  -2.7346  -2.7006  -2.6793  -2.6470
  -2.6047  -2.5779  -2.5641  -2.5378  -2.4741  -2.4203  -2.4114  -2.3936
  -2.3339  -2.3158  -2.2928  -2.2706  -2.2196  -2.2014  -2.1509  -2.1197
  -2.1032  -2.0746  -2.0139  -1.9992  -1.9685  -1.9317  -1.8965  -1.8697
  -1.8350  -1.7960  -1.7622  -1.7501  -1.7213  -1.7103  -1.6648  -1.6101
  -1.5693  -1.5508  -1.5058  -1.4632  -1.4010  -1.3514  -1.3120  -1.2851
  -1.2236  -1.1878  -1.1571  -1.1235  -1.0927  -1.0643  -1.0300  -0.9980
  -0.9464  -0.9410  -0.9138  -0.8910  -0.8854  -0.8612  -0.8393  -0.8078
  -0.7864  -0.7712  -0.7504  -0.7316  -0.7131  -0.6987  -0.6884  -0.6757
  -0.6523  -0.6412  -0.6263  -0.6159  -0.6066  -0.5871  -0.5702  -0.5541
  -0.5395  -0.5318  -0.5226  -0.5159  -0.4999  -0.4925  -0.4631  -0.4566
  -0.4353  -0.4310  -0.4216  -0.3851  -0.3610  -0.3416  -0.3296  -0.3158
  -0.3068  -0.2931  -0.2639  -0.2423  -0.2021  -0.1945  -0.1841  -0.1724
  -0.1547  -0.1467  -0.1245  -0.1086  -0.0808  -0.0452  -0.0392  -0.0200
   0.0085   0.0205   0.0373   0.0697   0.0947   0.1026   0.1370   0.1589
   0.1670   0.2186   0.2872   0.3467   0.3734   0.4035   0.4476   0.5037
   0.5271   0.5628   0.6092   0.6204   0.6545   0.7499   0.8852   0.9371
   4.9648
     eigenvalues at k+q:
 -37.8779 -37.6147 -37.0641 -36.9751 -36.9629 -36.8456 -36.7755 -36.6970
 -36.6324 -36.6251 -36.6066 -36.3555 -19.5084 -19.3128 -19.2064 -19.0862
 -19.0832 -19.0196 -19.0026 -18.9533 -18.9402 -18.7927 -18.7394 -18.7071
 -18.6826 -18.6436 -18.6349 -18.5613 -18.5437 -18.5319 -18.5160 -18.4798
 -18.4509 -18.4376 -18.4084 -18.3762 -18.3636 -18.3467 -18.3208 -18.3004
 -18.2851 -18.2805 -18.2714 -18.2596 -18.2463 -18.2384 -18.2293 -18.2061
 -18.1939 -18.1806 -18.1614 -18.1552 -18.1339 -18.1186 -18.0992 -18.0942
 -18.0705 -18.0465 -18.0219 -18.0064 -17.9924 -17.9800 -17.9745 -17.9414
 -17.9082 -17.8970 -17.8865 -17.8646 -17.8571 -17.8347 -17.8243 -17.8166
 -17.7987 -17.7811 -17.7765 -17.7659 -17.7460 -17.7349 -17.7246 -17.7129
 -17.6973 -17.6783 -17.6653 -17.6553 -17.6238 -17.5995 -17.5803 -17.5607
 -17.5477 -17.5162 -17.5121 -17.4627 -17.4120 -17.3768 -17.3273 -17.2980
 -17.1823 -17.1438 -17.0875 -17.0222 -16.4068 -16.1465 -16.0562 -15.9466
 -15.9014 -15.8269 -15.7028 -15.6718 -15.5758 -15.5304 -15.5134 -15.4555
 -15.3728 -15.3171 -15.3102 -15.2462 -15.2187 -15.1320 -15.1251 -15.0641
 -14.8815 -14.8312  -7.8514  -7.2071  -7.1275  -7.0459  -6.8951  -6.8933
  -6.7373  -6.6966  -6.6493  -6.5613  -6.5522  -6.5383  -6.5227  -6.4788
  -6.3948  -6.3473  -6.3186  -6.2902  -6.2414  -6.2188  -6.1942  -6.1556
  -6.1477  -6.1188  -6.1035  -6.0410  -6.0262  -6.0063  -5.9874  -5.9728
  -5.9636  -5.9235  -5.8903  -5.8747  -5.8656  -5.8314  -5.8011  -5.7837
  -5.7381  -5.6995  -5.6454  -5.5962  -5.5734  -5.5554  -5.5266  -5.4855
  -5.4386  -5.4018  -5.3612  -5.1970  -4.7268  -4.5511  -4.2871  -4.2008
  -4.1232  -4.0497  -4.0357  -3.9629  -3.8800  -3.8524  -3.7329  -3.7153
  -3.6682  -3.6104  -3.5753  -3.5092  -3.4820  -3.4261  -3.3984  -3.3640
  -3.3527  -3.3047  -3.2744  -3.2281  -3.1959  -3.1679  -3.1214  -3.0874
  -3.0800  -3.0640  -2.9928  -2.9763  -2.9477  -2.9089  -2.8966  -2.8771
  -2.8417  -2.8149  -2.7851  -2.7588  -2.7331  -2.6997  -2.6784  -2.6449
  -2.6043  -2.5792  -2.5645  -2.5349  -2.4696  -2.4187  -2.4136  -2.3958
  -2.3331  -2.3206  -2.2938  -2.2695  -2.2250  -2.1968  -2.1507  -2.1229
  -2.1017  -2.0728  -2.0108  -1.9969  -1.9677  -1.9341  -1.8956  -1.8686
  -1.8382  -1.7945  -1.7629  -1.7499  -1.7209  -1.7086  -1.6692  -1.6114
  -1.5688  -1.5561  -1.5009  -1.4574  -1.3989  -1.3482  -1.3101  -1.2840
  -1.2224  -1.1864  -1.1600  -1.1241  -1.0908  -1.0612  -1.0318  -0.9973
  -0.9511  -0.9448  -0.9144  -0.8944  -0.8873  -0.8625  -0.8395  -0.8072
  -0.7856  -0.7720  -0.7541  -0.7326  -0.7123  -0.6997  -0.6903  -0.6757
  -0.6514  -0.6404  -0.6248  -0.6163  -0.6071  -0.5856  -0.5707  -0.5544
  -0.5387  -0.5326  -0.5214  -0.5158  -0.4983  -0.4914  -0.4630  -0.4568
  -0.4348  -0.4297  -0.4232  -0.3859  -0.3617  -0.3404  -0.3319  -0.3177
  -0.3066  -0.2922  -0.2628  -0.2429  -0.2036  -0.1946  -0.1862  -0.1728
  -0.1561  -0.1465  -0.1251  -0.1078  -0.0822  -0.0488  -0.0388  -0.0204
   0.0052   0.0200   0.0374   0.0709   0.0924   0.1012   0.1346   0.1568
   0.1662   0.2144   0.2872   0.3451   0.3712   0.4041   0.4503   0.5038
   0.5282   0.5642   0.6081   0.6206   0.6554   0.7542   0.8867   0.9413
   4.9868
     cgsolve_all iterations 133    anorm=    0.76E-07
     cgsolve_all iterations 134    anorm=    0.77E-07
     cgsolve_all iterations 133    anorm=    0.77E-07
     compute_u_kq: q = (   -0.0400,    0.0000,    0.0000)
     Rotating WFCS
     c_bands:  1 eigenvalues not converged
     ethr =  1.00E-14,  avg # of iterations =121.0
     eigenvalues at k:
 -37.8779 -37.6147 -37.0642 -36.9752 -36.9627 -36.8456 -36.7754 -36.6970
 -36.6324 -36.6251 -36.6065 -36.3555 -19.5065 -19.3129 -19.2058 -19.0889
 -19.0834 -19.0192 -19.0024 -18.9553 -18.9417 -18.7938 -18.7382 -18.7068
 -18.6830 -18.6446 -18.6353 -18.5612 -18.5435 -18.5312 -18.5160 -18.4811
 -18.4513 -18.4381 -18.4098 -18.3767 -18.3643 -18.3495 -18.3189 -18.3017
 -18.2858 -18.2797 -18.2702 -18.2580 -18.2466 -18.2388 -18.2288 -18.2069
 -18.1943 -18.1816 -18.1610 -18.1551 -18.1324 -18.1172 -18.1000 -18.0944
 -18.0727 -18.0470 -18.0224 -18.0047 -17.9926 -17.9807 -17.9780 -17.9403
 -17.9079 -17.8978 -17.8860 -17.8641 -17.8567 -17.8340 -17.8225 -17.8152
 -17.7982 -17.7805 -17.7759 -17.7661 -17.7440 -17.7329 -17.7217 -17.7101
 -17.6949 -17.6750 -17.6625 -17.6550 -17.6224 -17.5994 -17.5812 -17.5581
 -17.5464 -17.5145 -17.5117 -17.4618 -17.4119 -17.3765 -17.3275 -17.2993
 -17.1878 -17.1427 -17.0875 -17.0316 -16.4137 -16.1496 -16.0570 -15.9420
 -15.9002 -15.8249 -15.7013 -15.6705 -15.5754 -15.5354 -15.5176 -15.4580
 -15.3752 -15.3144 -15.3079 -15.2431 -15.2144 -15.1335 -15.1283 -15.0709
 -14.8775 -14.8264  -7.8397  -7.1925  -7.1290  -7.0463  -6.8988  -6.8935
  -6.7386  -6.7010  -6.6543  -6.5654  -6.5527  -6.5387  -6.5195  -6.4792
  -6.3941  -6.3483  -6.3194  -6.2954  -6.2417  -6.2211  -6.1954  -6.1579
  -6.1511  -6.1179  -6.1054  -6.0457  -6.0333  -6.0075  -5.9883  -5.9716
  -5.9637  -5.9241  -5.8911  -5.8783  -5.8670  -5.8320  -5.7994  -5.7831
  -5.7310  -5.6994  -5.6450  -5.5948  -5.5750  -5.5525  -5.5271  -5.4854
  -5.4353  -5.3943  -5.3616  -5.1910  -4.7105  -4.5454  -4.2970  -4.2077
  -4.1272  -4.0563  -4.0411  -3.9681  -3.8860  -3.8530  -3.7340  -3.7146
  -3.6687  -3.6147  -3.5736  -3.5118  -3.4815  -3.4236  -3.3919  -3.3628
  -3.3495  -3.3023  -3.2695  -3.2199  -3.1969  -3.1670  -3.1198  -3.0906
  -3.0853  -3.0595  -2.9958  -2.9758  -2.9494  -2.9082  -2.8918  -2.8785
  -2.8387  -2.8130  -2.7864  -2.7569  -2.7346  -2.7006  -2.6793  -2.6470
  -2.6047  -2.5779  -2.5641  -2.5378  -2.4741  -2.4203  -2.4114  -2.3936
  -2.3339  -2.3158  -2.2928  -2.2706  -2.2196  -2.2014  -2.1509  -2.1197
  -2.1032  -2.0746  -2.0139  -1.9992  -1.9685  -1.9317  -1.8965  -1.8697
  -1.8350  -1.7960  -1.7622  -1.7501  -1.7213  -1.7103  -1.6648  -1.6101
  -1.5693  -1.5508  -1.5058  -1.4632  -1.4010  -1.3514  -1.3120  -1.2851
  -1.2236  -1.1878  -1.1571  -1.1235  -1.0927  -1.0643  -1.0300  -0.9980
  -0.9464  -0.9410  -0.9138  -0.8910  -0.8854  -0.8612  -0.8393  -0.8078
  -0.7864  -0.7712  -0.7504  -0.7316  -0.7131  -0.6987  -0.6884  -0.6757
  -0.6523  -0.6412  -0.6263  -0.6159  -0.6066  -0.5871  -0.5702  -0.5541
  -0.5395  -0.5318  -0.5226  -0.5159  -0.4999  -0.4925  -0.4631  -0.4566
  -0.4353  -0.4310  -0.4216  -0.3851  -0.3610  -0.3416  -0.3296  -0.3158
  -0.3068  -0.2931  -0.2639  -0.2423  -0.2021  -0.1945  -0.1841  -0.1724
  -0.1547  -0.1467  -0.1245  -0.1086  -0.0808  -0.0452  -0.0392  -0.0200
   0.0085   0.0205   0.0373   0.0697   0.0947   0.1026   0.1370   0.1589
   0.1670   0.2186   0.2872   0.3467   0.3734   0.4035   0.4476   0.5037
   0.5271   0.5628   0.6092   0.6204   0.6545   0.7499   0.8852   0.9371
   4.9648
     eigenvalues at k+q:
 -37.8779 -37.6147 -37.0641 -36.9753 -36.9627 -36.8456 -36.7755 -36.6971
 -36.6324 -36.6251 -36.6066 -36.3555 -19.5046 -19.3132 -19.2053 -19.0920
 -19.0832 -19.0186 -19.0023 -18.9574 -18.9432 -18.7947 -18.7370 -18.7066
 -18.6833 -18.6454 -18.6357 -18.5615 -18.5435 -18.5298 -18.5157 -18.4825
 -18.4517 -18.4385 -18.4110 -18.3771 -18.3651 -18.3520 -18.3174 -18.3031
 -18.2868 -18.2792 -18.2694 -18.2567 -18.2472 -18.2394 -18.2275 -18.2086
 -18.1941 -18.1820 -18.1606 -18.1547 -18.1310 -18.1161 -18.1018 -18.0941
 -18.0745 -18.0473 -18.0230 -18.0036 -17.9935 -17.9836 -17.9780 -17.9393
 -17.9076 -17.8982 -17.8857 -17.8638 -17.8563 -17.8333 -17.8213 -17.8132
 -17.7977 -17.7798 -17.7753 -17.7662 -17.7423 -17.7309 -17.7190 -17.7074
 -17.6926 -17.6719 -17.6596 -17.6550 -17.6210 -17.5990 -17.5820 -17.5560
 -17.5446 -17.5138 -17.5102 -17.4608 -17.4117 -17.3760 -17.3277 -17.3006
 -17.1936 -17.1419 -17.0875 -17.0413 -16.4203 -16.1528 -16.0574 -15.9382
 -15.8994 -15.8225 -15.7009 -15.6704 -15.5754 -15.5398 -15.5200 -15.4596
 -15.3775 -15.3125 -15.3067 -15.2406 -15.2107 -15.1359 -15.1295 -15.0763
 -14.8743 -14.8222  -7.8278  -7.1774  -7.1305  -7.0470  -6.9029  -6.8935
  -6.7398  -6.7058  -6.6591  -6.5695  -6.5528  -6.5392  -6.5161  -6.4796
  -6.3934  -6.3497  -6.3200  -6.3011  -6.2420  -6.2234  -6.1967  -6.1605
  -6.1544  -6.1171  -6.1069  -6.0552  -6.0364  -6.0094  -5.9896  -5.9715
  -5.9623  -5.9240  -5.8918  -5.8827  -5.8667  -5.8324  -5.7979  -5.7822
  -5.7234  -5.6992  -5.6445  -5.5938  -5.5766  -5.5494  -5.5277  -5.4854
  -5.4322  -5.3865  -5.3618  -5.1850  -4.6948  -4.5397  -4.3077  -4.2149
  -4.1302  -4.0623  -4.0458  -3.9730  -3.8915  -3.8540  -3.7352  -3.7138
  -3.6697  -3.6196  -3.5716  -3.5152  -3.4824  -3.4218  -3.3855  -3.3627
  -3.3449  -3.2996  -3.2652  -3.2125  -3.1964  -3.1656  -3.1194  -3.0945
  -3.0886  -3.0540  -2.9993  -2.9750  -2.9510  -2.9079  -2.8885  -2.8784
  -2.8358  -2.8115  -2.7881  -2.7545  -2.7361  -2.7033  -2.6782  -2.6493
  -2.6050  -2.5783  -2.5627  -2.5406  -2.4797  -2.4266  -2.4058  -2.3896
  -2.3352  -2.3118  -2.2917  -2.2718  -2.2166  -2.2049  -2.1509  -2.1173
  -2.1028  -2.0763  -2.0169  -2.0013  -1.9690  -1.9294  -1.8972  -1.8704
  -1.8325  -1.7976  -1.7628  -1.7491  -1.7223  -1.7108  -1.6600  -1.6100
  -1.5687  -1.5461  -1.5092  -1.4694  -1.4026  -1.3549  -1.3134  -1.2867
  -1.2251  -1.1893  -1.1540  -1.1225  -1.0955  -1.0668  -1.0278  -0.9985
  -0.9426  -0.9376  -0.9130  -0.8886  -0.8824  -0.8593  -0.8387  -0.8083
  -0.7876  -0.7701  -0.7477  -0.7304  -0.7140  -0.6977  -0.6868  -0.6753
  -0.6533  -0.6421  -0.6279  -0.6153  -0.6065  -0.5881  -0.5695  -0.5541
  -0.5406  -0.5307  -0.5236  -0.5156  -0.5017  -0.4928  -0.4632  -0.4559
  -0.4363  -0.4325  -0.4188  -0.3847  -0.3607  -0.3430  -0.3273  -0.3146
  -0.3061  -0.2938  -0.2649  -0.2421  -0.2008  -0.1940  -0.1825  -0.1719
  -0.1536  -0.1468  -0.1237  -0.1092  -0.0797  -0.0439  -0.0381  -0.0200
   0.0120   0.0208   0.0373   0.0682   0.0972   0.1044   0.1398   0.1601
   0.1691   0.2229   0.2868   0.3473   0.3747   0.4032   0.4457   0.5030
   0.5263   0.5614   0.6095   0.6209   0.6538   0.7450   0.8825   0.9324
   4.9455
     cgsolve_all iterations 135    anorm=    0.77E-07
     cgsolve_all iterations 135    anorm=    0.77E-07
     cgsolve_all iterations 133    anorm=    0.77E-07
     compute_u_kq: q = (    0.0000,    0.0400,    0.0000)
     Rotating WFCS
     ethr =  1.00E-14,  avg # of iterations =116.0
     eigenvalues at k:
 -37.8779 -37.6147 -37.0642 -36.9752 -36.9627 -36.8456 -36.7754 -36.6970
 -36.6324 -36.6251 -36.6065 -36.3555 -19.5065 -19.3129 -19.2058 -19.0889
 -19.0834 -19.0192 -19.0024 -18.9553 -18.9417 -18.7938 -18.7382 -18.7068
 -18.6830 -18.6446 -18.6353 -18.5612 -18.5435 -18.5312 -18.5160 -18.4811
 -18.4513 -18.4381 -18.4098 -18.3767 -18.3643 -18.3495 -18.3189 -18.3017
 -18.2858 -18.2797 -18.2702 -18.2580 -18.2466 -18.2388 -18.2288 -18.2069
 -18.1943 -18.1816 -18.1610 -18.1551 -18.1324 -18.1172 -18.1000 -18.0944
 -18.0727 -18.0470 -18.0224 -18.0047 -17.9926 -17.9807 -17.9780 -17.9403
 -17.9079 -17.8978 -17.8860 -17.8641 -17.8567 -17.8340 -17.8225 -17.8152
 -17.7982 -17.7805 -17.7759 -17.7661 -17.7440 -17.7329 -17.7217 -17.7101
 -17.6949 -17.6750 -17.6625 -17.6550 -17.6224 -17.5994 -17.5812 -17.5581
 -17.5464 -17.5145 -17.5117 -17.4618 -17.4119 -17.3765 -17.3275 -17.2993
 -17.1878 -17.1427 -17.0875 -17.0316 -16.4137 -16.1496 -16.0570 -15.9420
 -15.9002 -15.8249 -15.7013 -15.6705 -15.5754 -15.5354 -15.5176 -15.4580
 -15.3752 -15.3144 -15.3079 -15.2431 -15.2144 -15.1335 -15.1283 -15.0709
 -14.8775 -14.8264  -7.8397  -7.1925  -7.1290  -7.0463  -6.8988  -6.8935
  -6.7386  -6.7010  -6.6543  -6.5654  -6.5527  -6.5387  -6.5195  -6.4792
  -6.3941  -6.3483  -6.3194  -6.2954  -6.2417  -6.2211  -6.1954  -6.1579
  -6.1511  -6.1179  -6.1054  -6.0457  -6.0333  -6.0075  -5.9883  -5.9716
  -5.9637  -5.9241  -5.8911  -5.8783  -5.8670  -5.8320  -5.7994  -5.7831
  -5.7310  -5.6994  -5.6450  -5.5948  -5.5750  -5.5525  -5.5271  -5.4854
  -5.4353  -5.3943  -5.3616  -5.1910  -4.7105  -4.5454  -4.2970  -4.2077
  -4.1272  -4.0563  -4.0411  -3.9681  -3.8860  -3.8530  -3.7340  -3.7146
  -3.6687  -3.6147  -3.5736  -3.5118  -3.4815  -3.4236  -3.3919  -3.3628
  -3.3495  -3.3023  -3.2695  -3.2199  -3.1969  -3.1670  -3.1198  -3.0906
  -3.0853  -3.0595  -2.9958  -2.9758  -2.9494  -2.9082  -2.8918  -2.8785
  -2.8387  -2.8130  -2.7864  -2.7569  -2.7346  -2.7006  -2.6793  -2.6470
  -2.6047  -2.5779  -2.5641  -2.5378  -2.4741  -2.4203  -2.4114  -2.3936
  -2.3339  -2.3158  -2.2928  -2.2706  -2.2196  -2.2014  -2.1509  -2.1197
  -2.1032  -2.0746  -2.0139  -1.9992  -1.9685  -1.9317  -1.8965  -1.8697
  -1.8350  -1.7960  -1.7622  -1.7501  -1.7213  -1.7103  -1.6648  -1.6101
  -1.5693  -1.5508  -1.5058  -1.4632  -1.4010  -1.3514  -1.3120  -1.2851
  -1.2236  -1.1878  -1.1571  -1.1235  -1.0927  -1.0643  -1.0300  -0.9980
  -0.9464  -0.9410  -0.9138  -0.8910  -0.8854  -0.8612  -0.8393  -0.8078
  -0.7864  -0.7712  -0.7504  -0.7316  -0.7131  -0.6987  -0.6884  -0.6757
  -0.6523  -0.6412  -0.6263  -0.6159  -0.6066  -0.5871  -0.5702  -0.5541
  -0.5395  -0.5318  -0.5226  -0.5159  -0.4999  -0.4925  -0.4631  -0.4566
  -0.4353  -0.4310  -0.4216  -0.3851  -0.3610  -0.3416  -0.3296  -0.3158
  -0.3068  -0.2931  -0.2639  -0.2423  -0.2021  -0.1945  -0.1841  -0.1724
  -0.1547  -0.1467  -0.1245  -0.1086  -0.0808  -0.0452  -0.0392  -0.0200
   0.0085   0.0205   0.0373   0.0697   0.0947   0.1026   0.1370   0.1589
   0.1670   0.2186   0.2872   0.3467   0.3734   0.4035   0.4476   0.5037
   0.5271   0.5628   0.6092   0.6204   0.6545   0.7499   0.8852   0.9371
   4.9648
     eigenvalues at k+q:
 -37.8779 -37.6147 -37.0641 -36.9754 -36.9626 -36.8456 -36.7754 -36.6971
 -36.6324 -36.6251 -36.6066 -36.3555 -19.5036 -19.3134 -19.2053 -19.0933
 -19.0823 -19.0184 -19.0027 -18.9579 -18.9445 -18.7954 -18.7364 -18.7064
 -18.6819 -18.6466 -18.6359 -18.5639 -18.5427 -18.5318 -18.5160 -18.4804
 -18.4510 -18.4391 -18.4112 -18.3767 -18.3641 -18.3512 -18.3188 -18.3015
 -18.2866 -18.2798 -18.2711 -18.2579 -18.2484 -18.2395 -18.2281 -18.2082
 -18.1936 -18.1815 -18.1610 -18.1545 -18.1319 -18.1168 -18.1021 -18.0941
 -18.0737 -18.0458 -18.0219 -18.0051 -17.9965 -17.9826 -17.9744 -17.9407
 -17.9068 -17.8979 -17.8865 -17.8631 -17.8559 -17.8332 -17.8211 -17.8124
 -17.7989 -17.7809 -17.7755 -17.7657 -17.7420 -17.7303 -17.7190 -17.7056
 -17.6909 -17.6708 -17.6577 -17.6520 -17.6198 -17.5983 -17.5820 -17.5552
 -17.5433 -17.5145 -17.5091 -17.4607 -17.4117 -17.3757 -17.3278 -17.3017
 -17.1958 -17.1416 -17.0876 -17.0464 -16.4233 -16.1547 -16.0576 -15.9374
 -15.8971 -15.8219 -15.6983 -15.6684 -15.5766 -15.5411 -15.5255 -15.4605
 -15.3788 -15.3121 -15.3060 -15.2395 -15.2126 -15.1363 -15.1298 -15.0730
 -14.8724 -14.8222  -7.8218  -7.1697  -7.1315  -7.0468  -6.9052  -6.8927
  -6.7411  -6.7078  -6.6559  -6.5730  -6.5545  -6.5412  -6.5193  -6.4800
  -6.3933  -6.3526  -6.3193  -6.3026  -6.2422  -6.2211  -6.1968  -6.1639
  -6.1571  -6.1191  -6.1052  -6.0608  -6.0348  -6.0069  -5.9900  -5.9700
  -5.9643  -5.9216  -5.8895  -5.8832  -5.8693  -5.8326  -5.7980  -5.7833
  -5.7271  -5.6994  -5.6432  -5.5870  -5.5777  -5.5502  -5.5275  -5.4851
  -5.4309  -5.3818  -5.3619  -5.1830  -4.6868  -4.5368  -4.3134  -4.2200
  -4.1378  -4.0653  -4.0456  -3.9754  -3.8913  -3.8519  -3.7367  -3.7202
  -3.6698  -3.6150  -3.5750  -3.5072  -3.4791  -3.4164  -3.3909  -3.3586
  -3.3439  -3.3000  -3.2594  -3.2133  -3.1961  -3.1715  -3.1187  -3.0905
  -3.0831  -3.0632  -2.9939  -2.9770  -2.9459  -2.9086  -2.8920  -2.8786
  -2.8390  -2.8114  -2.7850  -2.7548  -2.7360  -2.7034  -2.6822  -2.6474
  -2.6056  -2.5823  -2.5621  -2.5355  -2.4848  -2.4219  -2.4062  -2.3948
  -2.3382  -2.3151  -2.2933  -2.2714  -2.2205  -2.2016  -2.1502  -2.1169
  -2.1030  -2.0738  -2.0139  -1.9978  -1.9673  -1.9329  -1.8997  -1.8631
  -1.8353  -1.7919  -1.7603  -1.7508  -1.7207  -1.7122  -1.6614  -1.6169
  -1.5772  -1.5497  -1.5122  -1.4669  -1.4016  -1.3512  -1.3144  -1.2874
  -1.2236  -1.1908  -1.1575  -1.1205  -1.0926  -1.0625  -1.0297  -0.9941
  -0.9433  -0.9380  -0.9099  -0.8899  -0.8823  -0.8597  -0.8352  -0.8073
  -0.7869  -0.7705  -0.7505  -0.7330  -0.7129  -0.6981  -0.6872  -0.6723
  -0.6534  -0.6412  -0.6260  -0.6171  -0.6078  -0.5882  -0.5679  -0.5539
  -0.5398  -0.5310  -0.5241  -0.5152  -0.4995  -0.4928  -0.4624  -0.4556
  -0.4371  -0.4295  -0.4203  -0.3857  -0.3587  -0.3442  -0.3298  -0.3142
  -0.3034  -0.2960  -0.2649  -0.2434  -0.2038  -0.1943  -0.1809  -0.1722
  -0.1552  -0.1460  -0.1254  -0.1045  -0.0802  -0.0440  -0.0359  -0.0188
   0.0117   0.0219   0.0371   0.0689   0.0991   0.1053   0.1385   0.1587
   0.1709   0.2236   0.2918   0.3500   0.3710   0.4023   0.4473   0.5012
   0.5287   0.5627   0.6077   0.6205   0.6511   0.7432   0.8780   0.9331
   4.9366
     cgsolve_all iterations 135    anorm=    0.77E-07
     cgsolve_all iterations 137    anorm=    0.77E-07
     cgsolve_all iterations 133    anorm=    0.77E-07
     compute_u_kq: q = (    0.0000,   -0.0400,    0.0000)
     Rotating WFCS
     ethr =  1.00E-14,  avg # of iterations =119.0
     eigenvalues at k:
 -37.8779 -37.6147 -37.0642 -36.9752 -36.9627 -36.8456 -36.7754 -36.6970
 -36.6324 -36.6251 -36.6065 -36.3555 -19.5065 -19.3129 -19.2058 -19.0889
 -19.0834 -19.0192 -19.0024 -18.9553 -18.9417 -18.7938 -18.7382 -18.7068
 -18.6830 -18.6446 -18.6353 -18.5612 -18.5435 -18.5312 -18.5160 -18.4811
 -18.4513 -18.4381 -18.4098 -18.3767 -18.3643 -18.3495 -18.3189 -18.3017
 -18.2858 -18.2797 -18.2702 -18.2580 -18.2466 -18.2388 -18.2288 -18.2069
 -18.1943 -18.1816 -18.1610 -18.1551 -18.1324 -18.1172 -18.1000 -18.0944
 -18.0727 -18.0470 -18.0224 -18.0047 -17.9926 -17.9807 -17.9780 -17.9403
 -17.9079 -17.8978 -17.8860 -17.8641 -17.8567 -17.8340 -17.8225 -17.8152
 -17.7982 -17.7805 -17.7759 -17.7661 -17.7440 -17.7329 -17.7217 -17.7101
 -17.6949 -17.6750 -17.6625 -17.6550 -17.6224 -17.5994 -17.5812 -17.5581
 -17.5464 -17.5145 -17.5117 -17.4618 -17.4119 -17.3765 -17.3275 -17.2993
 -17.1878 -17.1427 -17.0875 -17.0316 -16.4137 -16.1496 -16.0570 -15.9420
 -15.9002 -15.8249 -15.7013 -15.6705 -15.5754 -15.5354 -15.5176 -15.4580
 -15.3752 -15.3144 -15.3079 -15.2431 -15.2144 -15.1335 -15.1283 -15.0709
 -14.8775 -14.8264  -7.8397  -7.1925  -7.1290  -7.0463  -6.8988  -6.8935
  -6.7386  -6.7010  -6.6543  -6.5654  -6.5527  -6.5387  -6.5195  -6.4792
  -6.3941  -6.3483  -6.3194  -6.2954  -6.2417  -6.2211  -6.1954  -6.1579
  -6.1511  -6.1179  -6.1054  -6.0457  -6.0333  -6.0075  -5.9883  -5.9716
  -5.9637  -5.9241  -5.8911  -5.8783  -5.8670  -5.8320  -5.7994  -5.7831
  -5.7310  -5.6994  -5.6450  -5.5948  -5.5750  -5.5525  -5.5271  -5.4854
  -5.4353  -5.3943  -5.3616  -5.1910  -4.7105  -4.5454  -4.2970  -4.2077
  -4.1272  -4.0563  -4.0411  -3.9681  -3.8860  -3.8530  -3.7340  -3.7146
  -3.6687  -3.6147  -3.5736  -3.5118  -3.4815  -3.4236  -3.3919  -3.3628
  -3.3495  -3.3023  -3.2695  -3.2199  -3.1969  -3.1670  -3.1198  -3.0906
  -3.0853  -3.0595  -2.9958  -2.9758  -2.9494  -2.9082  -2.8918  -2.8785
  -2.8387  -2.8130  -2.7864  -2.7569  -2.7346  -2.7006  -2.6793  -2.6470
  -2.6047  -2.5779  -2.5641  -2.5378  -2.4741  -2.4203  -2.4114  -2.3936
  -2.3339  -2.3158  -2.2928  -2.2706  -2.2196  -2.2014  -2.1509  -2.1197
  -2.1032  -2.0746  -2.0139  -1.9992  -1.9685  -1.9317  -1.8965  -1.8697
  -1.8350  -1.7960  -1.7622  -1.7501  -1.7213  -1.7103  -1.6648  -1.6101
  -1.5693  -1.5508  -1.5058  -1.4632  -1.4010  -1.3514  -1.3120  -1.2851
  -1.2236  -1.1878  -1.1571  -1.1235  -1.0927  -1.0643  -1.0300  -0.9980
  -0.9464  -0.9410  -0.9138  -0.8910  -0.8854  -0.8612  -0.8393  -0.8078
  -0.7864  -0.7712  -0.7504  -0.7316  -0.7131  -0.6987  -0.6884  -0.6757
  -0.6523  -0.6412  -0.6263  -0.6159  -0.6066  -0.5871  -0.5702  -0.5541
  -0.5395  -0.5318  -0.5226  -0.5159  -0.4999  -0.4925  -0.4631  -0.4566
  -0.4353  -0.4310  -0.4216  -0.3851  -0.3610  -0.3416  -0.3296  -0.3158
  -0.3068  -0.2931  -0.2639  -0.2423  -0.2021  -0.1945  -0.1841  -0.1724
  -0.1547  -0.1467  -0.1245  -0.1086  -0.0808  -0.0452  -0.0392  -0.0200
   0.0085   0.0205   0.0373   0.0697   0.0947   0.1026   0.1370   0.1589
   0.1670   0.2186   0.2872   0.3467   0.3734   0.4035   0.4476   0.5037
   0.5271   0.5628   0.6092   0.6204   0.6545   0.7499   0.8852   0.9371
   4.9648
     eigenvalues at k+q:
 -37.8779 -37.6147 -37.0641 -36.9751 -36.9629 -36.8456 -36.7755 -36.6970
 -36.6324 -36.6251 -36.6066 -36.3555 -19.5094 -19.3126 -19.2063 -19.0864
 -19.0828 -19.0198 -19.0021 -18.9527 -18.9390 -18.7919 -18.7398 -18.7073
 -18.6842 -18.6425 -18.6347 -18.5592 -18.5449 -18.5302 -18.5152 -18.4816
 -18.4514 -18.4369 -18.4087 -18.3765 -18.3645 -18.3474 -18.3196 -18.3018
 -18.2857 -18.2798 -18.2692 -18.2581 -18.2456 -18.2374 -18.2298 -18.2064
 -18.1945 -18.1808 -18.1613 -18.1552 -18.1330 -18.1176 -18.0993 -18.0938
 -18.0715 -18.0483 -18.0226 -18.0044 -17.9894 -17.9837 -17.9766 -17.9393
 -17.9090 -17.8974 -17.8855 -17.8653 -17.8573 -17.8356 -17.8243 -17.8167
 -17.7973 -17.7800 -17.7764 -17.7665 -17.7464 -17.7355 -17.7247 -17.7145
 -17.6994 -17.6790 -17.6674 -17.6583 -17.6248 -17.6003 -17.5801 -17.5620
 -17.5481 -17.5173 -17.5113 -17.4629 -17.4121 -17.3770 -17.3272 -17.2971
 -17.1802 -17.1439 -17.0875 -17.0174 -16.4037 -16.1444 -16.0559 -15.9488
 -15.9035 -15.8263 -15.7048 -15.6735 -15.5747 -15.5294 -15.5086 -15.4548
 -15.3715 -15.3172 -15.3104 -15.2483 -15.2160 -15.1320 -15.1244 -15.0680
 -14.8834 -14.8309  -7.8570  -7.2142  -7.1265  -7.0461  -6.8945  -6.8928
  -6.7359  -6.6951  -6.6519  -6.5589  -6.5500  -6.5359  -6.5196  -6.4785
  -6.3949  -6.3460  -6.3172  -6.2893  -6.2413  -6.2207  -6.1939  -6.1537
  -6.1453  -6.1168  -6.1054  -6.0412  -6.0229  -6.0079  -5.9862  -5.9757
  -5.9615  -5.9262  -5.8927  -5.8724  -5.8621  -5.8306  -5.8019  -5.7817
  -5.7343  -5.6993  -5.6467  -5.6028  -5.5724  -5.5548  -5.5268  -5.4857
  -5.4402  -5.4072  -5.3608  -5.1985  -4.7353  -4.5539  -4.2819  -4.1966
  -4.1150  -4.0486  -4.0341  -3.9605  -3.8803  -3.8547  -3.7310  -3.7091
  -3.6679  -3.6142  -3.5722  -3.5167  -3.4842  -3.4317  -3.3951  -3.3669
  -3.3542  -3.3044  -3.2794  -3.2271  -3.1974  -3.1624  -3.1212  -3.0917
  -3.0854  -3.0550  -2.9986  -2.9745  -2.9530  -2.9080  -2.8923  -2.8776
  -2.8386  -2.8138  -2.7880  -2.7586  -2.7334  -2.6993  -2.6754  -2.6472
  -2.6032  -2.5746  -2.5653  -2.5407  -2.4666  -2.4187  -2.4150  -2.3925
  -2.3294  -2.3171  -2.2921  -2.2696  -2.2186  -2.2014  -2.1517  -2.1221
  -2.1038  -2.0740  -2.0139  -1.9999  -1.9697  -1.9315  -1.8937  -1.8757
  -1.8350  -1.7999  -1.7637  -1.7492  -1.7223  -1.7084  -1.6673  -1.6049
  -1.5644  -1.5479  -1.5000  -1.4581  -1.4036  -1.3493  -1.3098  -1.2831
  -1.2236  -1.1848  -1.1565  -1.1269  -1.0929  -1.0662  -1.0301  -1.0021
  -0.9503  -0.9434  -0.9177  -0.8954  -0.8845  -0.8631  -0.8425  -0.8085
  -0.7866  -0.7718  -0.7500  -0.7303  -0.7130  -0.6993  -0.6901  -0.6786
  -0.6519  -0.6408  -0.6273  -0.6151  -0.6058  -0.5861  -0.5721  -0.5537
  -0.5392  -0.5324  -0.5210  -0.5160  -0.5001  -0.4918  -0.4638  -0.4572
  -0.4344  -0.4324  -0.4226  -0.3843  -0.3634  -0.3391  -0.3295  -0.3175
  -0.3102  -0.2909  -0.2623  -0.2413  -0.2011  -0.1949  -0.1877  -0.1725
  -0.1544  -0.1471  -0.1244  -0.1122  -0.0823  -0.0492  -0.0394  -0.0213
   0.0054   0.0194   0.0376   0.0706   0.0891   0.1016   0.1355   0.1587
   0.1641   0.2141   0.2814   0.3436   0.3756   0.4049   0.4481   0.5054
   0.5259   0.5629   0.6102   0.6205   0.6580   0.7559   0.8912   0.9415
   4.9954
     cgsolve_all iterations 133    anorm=    0.76E-07
     cgsolve_all iterations 133    anorm=    0.77E-07
     cgsolve_all iterations 133    anorm=    0.76E-07
     compute_u_kq: q = (    0.0000,    0.0000,    0.0400)
     Rotating WFCS
     c_bands:  1 eigenvalues not converged
     ethr =  1.00E-14,  avg # of iterations =121.0
     eigenvalues at k:
 -37.8779 -37.6147 -37.0642 -36.9752 -36.9627 -36.8456 -36.7754 -36.6970
 -36.6324 -36.6251 -36.6065 -36.3555 -19.5065 -19.3129 -19.2058 -19.0889
 -19.0834 -19.0192 -19.0024 -18.9553 -18.9417 -18.7938 -18.7382 -18.7068
 -18.6830 -18.6446 -18.6353 -18.5612 -18.5435 -18.5312 -18.5160 -18.4811
 -18.4513 -18.4381 -18.4098 -18.3767 -18.3643 -18.3495 -18.3189 -18.3017
 -18.2858 -18.2797 -18.2702 -18.2580 -18.2466 -18.2388 -18.2288 -18.2069
 -18.1943 -18.1816 -18.1610 -18.1551 -18.1324 -18.1172 -18.1000 -18.0944
 -18.0727 -18.0470 -18.0224 -18.0047 -17.9926 -17.9807 -17.9780 -17.9403
 -17.9079 -17.8978 -17.8860 -17.8641 -17.8567 -17.8340 -17.8225 -17.8152
 -17.7982 -17.7805 -17.7759 -17.7661 -17.7440 -17.7329 -17.7217 -17.7101
 -17.6949 -17.6750 -17.6625 -17.6550 -17.6224 -17.5994 -17.5812 -17.5581
 -17.5464 -17.5145 -17.5117 -17.4618 -17.4119 -17.3765 -17.3275 -17.2993
 -17.1878 -17.1427 -17.0875 -17.0316 -16.4137 -16.1496 -16.0570 -15.9420
 -15.9002 -15.8249 -15.7013 -15.6705 -15.5754 -15.5354 -15.5176 -15.4580
 -15.3752 -15.3144 -15.3079 -15.2431 -15.2144 -15.1335 -15.1283 -15.0709
 -14.8775 -14.8264  -7.8397  -7.1925  -7.1290  -7.0463  -6.8988  -6.8935
  -6.7386  -6.7010  -6.6543  -6.5654  -6.5527  -6.5387  -6.5195  -6.4792
  -6.3941  -6.3483  -6.3194  -6.2954  -6.2417  -6.2211  -6.1954  -6.1579
  -6.1511  -6.1179  -6.1054  -6.0457  -6.0333  -6.0075  -5.9883  -5.9716
  -5.9637  -5.9241  -5.8911  -5.8783  -5.8670  -5.8320  -5.7994  -5.7831
  -5.7310  -5.6994  -5.6450  -5.5948  -5.5750  -5.5525  -5.5271  -5.4854
  -5.4353  -5.3943  -5.3616  -5.1910  -4.7105  -4.5454  -4.2970  -4.2077
  -4.1272  -4.0563  -4.0411  -3.9681  -3.8860  -3.8530  -3.7340  -3.7146
  -3.6687  -3.6147  -3.5736  -3.5118  -3.4815  -3.4236  -3.3919  -3.3628
  -3.3495  -3.3023  -3.2695  -3.2199  -3.1969  -3.1670  -3.1198  -3.0906
  -3.0853  -3.0595  -2.9958  -2.9758  -2.9494  -2.9082  -2.8918  -2.8785
  -2.8387  -2.8130  -2.7864  -2.7569  -2.7346  -2.7006  -2.6793  -2.6470
  -2.6047  -2.5779  -2.5641  -2.5378  -2.4741  -2.4203  -2.4114  -2.3936
  -2.3339  -2.3158  -2.2928  -2.2706  -2.2196  -2.2014  -2.1509  -2.1197
  -2.1032  -2.0746  -2.0139  -1.9992  -1.9685  -1.9317  -1.8965  -1.8697
  -1.8350  -1.7960  -1.7622  -1.7501  -1.7213  -1.7103  -1.6648  -1.6101
  -1.5693  -1.5508  -1.5058  -1.4632  -1.4010  -1.3514  -1.3120  -1.2851
  -1.2236  -1.1878  -1.1571  -1.1235  -1.0927  -1.0643  -1.0300  -0.9980
  -0.9464  -0.9410  -0.9138  -0.8910  -0.8854  -0.8612  -0.8393  -0.8078
  -0.7864  -0.7712  -0.7504  -0.7316  -0.7131  -0.6987  -0.6884  -0.6757
  -0.6523  -0.6412  -0.6263  -0.6159  -0.6066  -0.5871  -0.5702  -0.5541
  -0.5395  -0.5318  -0.5226  -0.5159  -0.4999  -0.4925  -0.4631  -0.4566
  -0.4353  -0.4310  -0.4216  -0.3851  -0.3610  -0.3416  -0.3296  -0.3158
  -0.3068  -0.2931  -0.2639  -0.2423  -0.2021  -0.1945  -0.1841  -0.1724
  -0.1547  -0.1467  -0.1245  -0.1086  -0.0808  -0.0452  -0.0392  -0.0200
   0.0085   0.0205   0.0373   0.0697   0.0947   0.1026   0.1370   0.1589
   0.1670   0.2186   0.2872   0.3467   0.3734   0.4035   0.4476   0.5037
   0.5271   0.5628   0.6092   0.6204   0.6545   0.7499   0.8852   0.9371
   4.9648
     eigenvalues at k+q:
 -37.8779 -37.6147 -37.0641 -36.9752 -36.9628 -36.8456 -36.7755 -36.6970
 -36.6324 -36.6251 -36.6066 -36.3555 -19.5065 -19.3130 -19.2058 -19.0890
 -19.0834 -19.0192 -19.0024 -18.9553 -18.9417 -18.7937 -18.7382 -18.7068
 -18.6829 -18.6443 -18.6357 -18.5613 -18.5435 -18.5317 -18.5149 -18.4818
 -18.4506 -18.4385 -18.4102 -18.3764 -18.3639 -18.3498 -18.3186 -18.3024
 -18.2849 -18.2805 -18.2684 -18.2588 -18.2480 -18.2386 -18.2287 -18.2070
 -18.1944 -18.1810 -18.1603 -18.1551 -18.1328 -18.1173 -18.1019 -18.0936
 -18.0730 -18.0458 -18.0220 -18.0041 -17.9949 -17.9807 -17.9770 -17.9402
 -17.9083 -17.8977 -17.8863 -17.8642 -17.8553 -17.8342 -17.8231 -17.8148
 -17.7981 -17.7806 -17.7763 -17.7663 -17.7447 -17.7332 -17.7207 -17.7103
 -17.6948 -17.6747 -17.6627 -17.6551 -17.6224 -17.5995 -17.5810 -17.5586
 -17.5460 -17.5146 -17.5117 -17.4618 -17.4119 -17.3765 -17.3275 -17.2994
 -17.1879 -17.1427 -17.0875 -17.0317 -16.4137 -16.1496 -16.0571 -15.9420
 -15.9002 -15.8249 -15.7014 -15.6706 -15.5754 -15.5355 -15.5176 -15.4580
 -15.3752 -15.3145 -15.3079 -15.2431 -15.2143 -15.1335 -15.1283 -15.0710
 -14.8776 -14.8264  -7.8398  -7.1925  -7.1290  -7.0464  -6.8988  -6.8934
  -6.7385  -6.7011  -6.6544  -6.5654  -6.5528  -6.5386  -6.5194  -6.4791
  -6.3941  -6.3482  -6.3194  -6.2955  -6.2417  -6.2211  -6.1954  -6.1578
  -6.1512  -6.1178  -6.1054  -6.0456  -6.0333  -6.0076  -5.9883  -5.9717
  -5.9636  -5.9241  -5.8911  -5.8785  -5.8667  -5.8321  -5.7994  -5.7831
  -5.7309  -5.6994  -5.6450  -5.5949  -5.5750  -5.5524  -5.5272  -5.4854
  -5.4353  -5.3944  -5.3616  -5.1910  -4.7106  -4.5454  -4.2970  -4.2076
  -4.1270  -4.0564  -4.0411  -3.9681  -3.8861  -3.8531  -3.7340  -3.7145
  -3.6687  -3.6148  -3.5735  -3.5119  -3.4817  -3.4236  -3.3917  -3.3633
  -3.3489  -3.3033  -3.2688  -3.2197  -3.1966  -3.1677  -3.1183  -3.0906
  -3.0869  -3.0585  -2.9985  -2.9748  -2.9474  -2.9093  -2.8915  -2.8793
  -2.8361  -2.8139  -2.7872  -2.7601  -2.7348  -2.6962  -2.6789  -2.6479
  -2.6049  -2.5795  -2.5630  -2.5382  -2.4738  -2.4198  -2.4132  -2.3920
  -2.3342  -2.3158  -2.2909  -2.2716  -2.2204  -2.2019  -2.1530  -2.1183
  -2.1010  -2.0750  -2.0138  -2.0001  -1.9684  -1.9313  -1.8966  -1.8700
  -1.8360  -1.7963  -1.7594  -1.7511  -1.7222  -1.7105  -1.6647  -1.6098
  -1.5693  -1.5507  -1.5060  -1.4633  -1.4011  -1.3513  -1.3120  -1.2853
  -1.2235  -1.1878  -1.1570  -1.1235  -1.0927  -1.0645  -1.0300  -0.9981
  -0.9466  -0.9405  -0.9139  -0.8910  -0.8853  -0.8610  -0.8397  -0.8084
  -0.7862  -0.7713  -0.7503  -0.7315  -0.7131  -0.6978  -0.6880  -0.6756
  -0.6526  -0.6413  -0.6274  -0.6172  -0.6057  -0.5856  -0.5702  -0.5534
  -0.5393  -0.5320  -0.5229  -0.5151  -0.5002  -0.4941  -0.4639  -0.4545
  -0.4357  -0.4321  -0.4208  -0.3858  -0.3622  -0.3421  -0.3292  -0.3150
  -0.3074  -0.2931  -0.2612  -0.2435  -0.2018  -0.1941  -0.1848  -0.1727
  -0.1549  -0.1463  -0.1244  -0.1083  -0.0811  -0.0450  -0.0397  -0.0204
   0.0089   0.0200   0.0373   0.0695   0.0947   0.1042   0.1354   0.1592
   0.1671   0.2186   0.2871   0.3466   0.3734   0.4035   0.4475   0.5037
   0.5271   0.5627   0.6092   0.6204   0.6546   0.7498   0.8852   0.9371
   4.9664
     cgsolve_all iterations 135    anorm=    0.76E-07
     cgsolve_all iterations 135    anorm=    0.77E-07
     cgsolve_all iterations 133    anorm=    0.76E-07
     compute_u_kq: q = (    0.0000,    0.0000,   -0.0400)
     Rotating WFCS
     c_bands:  1 eigenvalues not converged
     ethr =  1.00E-14,  avg # of iterations =121.0
     eigenvalues at k:
 -37.8779 -37.6147 -37.0642 -36.9752 -36.9627 -36.8456 -36.7754 -36.6970
 -36.6324 -36.6251 -36.6065 -36.3555 -19.5065 -19.3129 -19.2058 -19.0889
 -19.0834 -19.0192 -19.0024 -18.9553 -18.9417 -18.7938 -18.7382 -18.7068
 -18.6830 -18.6446 -18.6353 -18.5612 -18.5435 -18.5312 -18.5160 -18.4811
 -18.4513 -18.4381 -18.4098 -18.3767 -18.3643 -18.3495 -18.3189 -18.3017
 -18.2858 -18.2797 -18.2702 -18.2580 -18.2466 -18.2388 -18.2288 -18.2069
 -18.1943 -18.1816 -18.1610 -18.1551 -18.1324 -18.1172 -18.1000 -18.0944
 -18.0727 -18.0470 -18.0224 -18.0047 -17.9926 -17.9807 -17.9780 -17.9403
 -17.9079 -17.8978 -17.8860 -17.8641 -17.8567 -17.8340 -17.8225 -17.8152
 -17.7982 -17.7805 -17.7759 -17.7661 -17.7440 -17.7329 -17.7217 -17.7101
 -17.6949 -17.6750 -17.6625 -17.6550 -17.6224 -17.5994 -17.5812 -17.5581
 -17.5464 -17.5145 -17.5117 -17.4618 -17.4119 -17.3765 -17.3275 -17.2993
 -17.1878 -17.1427 -17.0875 -17.0316 -16.4137 -16.1496 -16.0570 -15.9420
 -15.9002 -15.8249 -15.7013 -15.6705 -15.5754 -15.5354 -15.5176 -15.4580
 -15.3752 -15.3144 -15.3079 -15.2431 -15.2144 -15.1335 -15.1283 -15.0709
 -14.8775 -14.8264  -7.8397  -7.1925  -7.1290  -7.0463  -6.8988  -6.8935
  -6.7386  -6.7010  -6.6543  -6.5654  -6.5527  -6.5387  -6.5195  -6.4792
  -6.3941  -6.3483  -6.3194  -6.2954  -6.2417  -6.2211  -6.1954  -6.1579
  -6.1511  -6.1179  -6.1054  -6.0457  -6.0333  -6.0075  -5.9883  -5.9716
  -5.9637  -5.9241  -5.8911  -5.8783  -5.8670  -5.8320  -5.7994  -5.7831
  -5.7310  -5.6994  -5.6450  -5.5948  -5.5750  -5.5525  -5.5271  -5.4854
  -5.4353  -5.3943  -5.3616  -5.1910  -4.7105  -4.5454  -4.2970  -4.2077
  -4.1272  -4.0563  -4.0411  -3.9681  -3.8860  -3.8530  -3.7340  -3.7146
  -3.6687  -3.6147  -3.5736  -3.5118  -3.4815  -3.4236  -3.3919  -3.3628
  -3.3495  -3.3023  -3.2695  -3.2199  -3.1969  -3.1670  -3.1198  -3.0906
  -3.0853  -3.0595  -2.9958  -2.9758  -2.9494  -2.9082  -2.8918  -2.8785
  -2.8387  -2.8130  -2.7864  -2.7569  -2.7346  -2.7006  -2.6793  -2.6470
  -2.6047  -2.5779  -2.5641  -2.5378  -2.4741  -2.4203  -2.4114  -2.3936
  -2.3339  -2.3158  -2.2928  -2.2706  -2.2196  -2.2014  -2.1509  -2.1197
  -2.1032  -2.0746  -2.0139  -1.9992  -1.9685  -1.9317  -1.8965  -1.8697
  -1.8350  -1.7960  -1.7622  -1.7501  -1.7213  -1.7103  -1.6648  -1.6101
  -1.5693  -1.5508  -1.5058  -1.4632  -1.4010  -1.3514  -1.3120  -1.2851
  -1.2236  -1.1878  -1.1571  -1.1235  -1.0927  -1.0643  -1.0300  -0.9980
  -0.9464  -0.9410  -0.9138  -0.8910  -0.8854  -0.8612  -0.8393  -0.8078
  -0.7864  -0.7712  -0.7504  -0.7316  -0.7131  -0.6987  -0.6884  -0.6757
  -0.6523  -0.6412  -0.6263  -0.6159  -0.6066  -0.5871  -0.5702  -0.5541
  -0.5395  -0.5318  -0.5226  -0.5159  -0.4999  -0.4925  -0.4631  -0.4566
  -0.4353  -0.4310  -0.4216  -0.3851  -0.3610  -0.3416  -0.3296  -0.3158
  -0.3068  -0.2931  -0.2639  -0.2423  -0.2021  -0.1945  -0.1841  -0.1724
  -0.1547  -0.1467  -0.1245  -0.1086  -0.0808  -0.0452  -0.0392  -0.0200
   0.0085   0.0205   0.0373   0.0697   0.0947   0.1026   0.1370   0.1589
   0.1670   0.2186   0.2872   0.3467   0.3734   0.4035   0.4476   0.5037
   0.5271   0.5628   0.6092   0.6204   0.6545   0.7499   0.8852   0.9371
   4.9648
     eigenvalues at k+q:
 -37.8779 -37.6147 -37.0641 -36.9752 -36.9628 -36.8456 -36.7755 -36.6970
 -36.6324 -36.6251 -36.6066 -36.3555 -19.5065 -19.3130 -19.2058 -19.0889
 -19.0834 -19.0191 -19.0025 -18.9553 -18.9417 -18.7937 -18.7381 -18.7069
 -18.6830 -18.6449 -18.6349 -18.5612 -18.5433 -18.5308 -18.5169 -18.4807
 -18.4518 -18.4374 -18.4096 -18.3770 -18.3651 -18.3485 -18.3194 -18.3012
 -18.2866 -18.2790 -18.2721 -18.2567 -18.2455 -18.2390 -18.2291 -18.2068
 -18.1940 -18.1822 -18.1615 -18.1551 -18.1322 -18.1180 -18.0975 -18.0952
 -18.0721 -18.0479 -18.0232 -18.0053 -17.9905 -17.9813 -17.9785 -17.9402
 -17.9078 -17.8979 -17.8853 -17.8646 -17.8579 -17.8335 -17.8219 -17.8160
 -17.7980 -17.7806 -17.7756 -17.7658 -17.7433 -17.7327 -17.7227 -17.7098
 -17.6951 -17.6753 -17.6626 -17.6548 -17.6223 -17.5993 -17.5813 -17.5575
 -17.5470 -17.5144 -17.5118 -17.4617 -17.4119 -17.3765 -17.3275 -17.2994
 -17.1879 -17.1428 -17.0875 -17.0317 -16.4137 -16.1496 -16.0571 -15.9420
 -15.9002 -15.8250 -15.7013 -15.6705 -15.5754 -15.5354 -15.5177 -15.4580
 -15.3752 -15.3145 -15.3079 -15.2431 -15.2145 -15.1335 -15.1283 -15.0708
 -14.8776 -14.8264  -7.8398  -7.1925  -7.1290  -7.0464  -6.8989  -6.8934
  -6.7385  -6.7011  -6.6542  -6.5656  -6.5526  -6.5388  -6.5196  -6.4792
  -6.3941  -6.3483  -6.3194  -6.2954  -6.2417  -6.2211  -6.1953  -6.1579
  -6.1511  -6.1180  -6.1053  -6.0458  -6.0332  -6.0075  -5.9882  -5.9716
  -5.9637  -5.9241  -5.8911  -5.8782  -5.8674  -5.8319  -5.7993  -5.7832
  -5.7311  -5.6994  -5.6449  -5.5946  -5.5751  -5.5525  -5.5271  -5.4854
  -5.4354  -5.3941  -5.3616  -5.1910  -4.7105  -4.5454  -4.2970  -4.2077
  -4.1273  -4.0563  -4.0411  -3.9682  -3.8860  -3.8530  -3.7341  -3.7147
  -3.6688  -3.6146  -3.5737  -3.5117  -3.4815  -3.4236  -3.3921  -3.3622
  -3.3498  -3.3020  -3.2700  -3.2202  -3.1969  -3.1665  -3.1211  -3.0907
  -3.0843  -3.0595  -2.9928  -2.9771  -2.9520  -2.9076  -2.8919  -2.8766
  -2.8415  -2.8133  -2.7851  -2.7527  -2.7347  -2.7061  -2.6800  -2.6443
  -2.6046  -2.5773  -2.5649  -2.5374  -2.4746  -2.4214  -2.4102  -2.3938
  -2.3336  -2.3161  -2.2949  -2.2693  -2.2186  -2.2008  -2.1491  -2.1215
  -2.1051  -2.0742  -2.0142  -1.9989  -1.9679  -1.9317  -1.8965  -1.8699
  -1.8338  -1.7958  -1.7653  -1.7491  -1.7208  -1.7099  -1.6649  -1.6105
  -1.5693  -1.5508  -1.5056  -1.4632  -1.4009  -1.3516  -1.3118  -1.2850
  -1.2237  -1.1879  -1.1572  -1.1235  -1.0927  -1.0642  -1.0301  -0.9978
  -0.9463  -0.9414  -0.9138  -0.8909  -0.8855  -0.8615  -0.8387  -0.8072
  -0.7871  -0.7702  -0.7507  -0.7317  -0.7132  -0.6993  -0.6886  -0.6753
  -0.6523  -0.6412  -0.6259  -0.6158  -0.6066  -0.5879  -0.5702  -0.5549
  -0.5400  -0.5314  -0.5222  -0.5166  -0.5001  -0.4905  -0.4626  -0.4588
  -0.4361  -0.4293  -0.4209  -0.3845  -0.3598  -0.3417  -0.3301  -0.3167
  -0.3064  -0.2927  -0.2667  -0.2410  -0.2028  -0.1954  -0.1827  -0.1724
  -0.1546  -0.1466  -0.1244  -0.1092  -0.0804  -0.0454  -0.0388  -0.0198
   0.0080   0.0211   0.0373   0.0698   0.0946   0.1011   0.1380   0.1587
   0.1672   0.2185   0.2873   0.3467   0.3733   0.4034   0.4476   0.5036
   0.5272   0.5628   0.6091   0.6204   0.6545   0.7498   0.8851   0.9371
   4.9624
     cgsolve_all iterations 133    anorm=    0.77E-07
     cgsolve_all iterations 133    anorm=    0.77E-07
     cgsolve_all iterations 133    anorm=    0.76E-07

     k-point #    4 of     4      pool #  1    cpu time:   76636.6
     compute_u_kq: q = (    0.0000,    0.0000,    0.0000)
     Rotating WFCS
     ethr =  1.00E-14,  avg # of iterations = 30.0
     eigenvalues at k:
 -37.8779 -37.6147 -37.0642 -36.9752 -36.9627 -36.8456 -36.7754 -36.6970
 -36.6324 -36.6251 -36.6065 -36.3555 -19.5065 -19.3129 -19.2058 -19.0889
 -19.0834 -19.0192 -19.0024 -18.9553 -18.9417 -18.7938 -18.7382 -18.7067
 -18.6833 -18.6450 -18.6342 -18.5626 -18.5429 -18.5319 -18.5133 -18.4843
 -18.4507 -18.4349 -18.4117 -18.3764 -18.3683 -18.3426 -18.3215 -18.3010
 -18.2895 -18.2800 -18.2694 -18.2533 -18.2502 -18.2381 -18.2300 -18.2060
 -18.1927 -18.1826 -18.1597 -18.1537 -18.1339 -18.1252 -18.0996 -18.0895
 -18.0707 -18.0379 -18.0319 -18.0073 -17.9937 -17.9818 -17.9739 -17.9390
 -17.9105 -17.8976 -17.8793 -17.8715 -17.8559 -17.8294 -17.8258 -17.8178
 -17.7952 -17.7818 -17.7759 -17.7653 -17.7435 -17.7341 -17.7204 -17.7082
 -17.6970 -17.6752 -17.6640 -17.6541 -17.6210 -17.6005 -17.5806 -17.5572
 -17.5478 -17.5140 -17.5120 -17.4617 -17.4118 -17.3765 -17.3275 -17.2993
 -17.1878 -17.1427 -17.0875 -17.0316 -16.4137 -16.1496 -16.0570 -15.9420
 -15.9002 -15.8249 -15.7013 -15.6705 -15.5754 -15.5354 -15.5176 -15.4580
 -15.3752 -15.3144 -15.3079 -15.2431 -15.2144 -15.1335 -15.1283 -15.0709
 -14.8775 -14.8264  -7.8397  -7.1925  -7.1290  -7.0463  -6.8988  -6.8934
  -6.7386  -6.7010  -6.6543  -6.5659  -6.5519  -6.5388  -6.5197  -6.4792
  -6.3940  -6.3483  -6.3196  -6.2955  -6.2417  -6.2209  -6.1956  -6.1568
  -6.1521  -6.1179  -6.1056  -6.0457  -6.0331  -6.0076  -5.9883  -5.9720
  -5.9631  -5.9243  -5.8905  -5.8780  -5.8680  -5.8318  -5.7991  -5.7837
  -5.7310  -5.6991  -5.6449  -5.5947  -5.5751  -5.5525  -5.5271  -5.4854
  -5.4358  -5.3937  -5.3618  -5.1910  -4.7105  -4.5454  -4.2970  -4.2077
  -4.1272  -4.0564  -4.0409  -3.9682  -3.8860  -3.8530  -3.7339  -3.7145
  -3.6691  -3.6150  -3.5735  -3.5110  -3.4830  -3.4223  -3.3931  -3.3619
  -3.3453  -3.3093  -3.2672  -3.2202  -3.1945  -3.1686  -3.1194  -3.0943
  -3.0878  -3.0500  -2.9979  -2.9734  -2.9567  -2.9108  -2.8903  -2.8665
  -2.8417  -2.8243  -2.7761  -2.7622  -2.7316  -2.7095  -2.6808  -2.6252
  -2.6050  -2.5913  -2.5627  -2.5375  -2.4759  -2.4263  -2.4136  -2.3814
  -2.3332  -2.3194  -2.2978  -2.2646  -2.2173  -2.2024  -2.1560  -2.1206
  -2.0991  -2.0744  -2.0158  -2.0038  -1.9635  -1.9256  -1.8981  -1.8742
  -1.8333  -1.7968  -1.7677  -1.7450  -1.7236  -1.7085  -1.6642  -1.6103
  -1.5689  -1.5499  -1.5058  -1.4649  -1.4007  -1.3515  -1.3105  -1.2854
  -1.2238  -1.1879  -1.1573  -1.1237  -1.0926  -1.0646  -1.0300  -0.9983
  -0.9470  -0.9405  -0.9140  -0.8906  -0.8855  -0.8616  -0.8381  -0.8075
  -0.7903  -0.7634  -0.7529  -0.7321  -0.7152  -0.6961  -0.6866  -0.6660
  -0.6610  -0.6436  -0.6304  -0.6238  -0.6032  -0.5794  -0.5691  -0.5540
  -0.5443  -0.5289  -0.5225  -0.5161  -0.5032  -0.4902  -0.4683  -0.4569
  -0.4389  -0.4284  -0.4082  -0.3857  -0.3617  -0.3487  -0.3295  -0.3164
  -0.3082  -0.2907  -0.2652  -0.2362  -0.2068  -0.1982  -0.1796  -0.1743
  -0.1548  -0.1421  -0.1223  -0.1119  -0.0803  -0.0451  -0.0403  -0.0212
   0.0078   0.0212   0.0376   0.0692   0.0953   0.1041   0.1317   0.1595
   0.1708   0.2179   0.2872   0.3468   0.3732   0.4035   0.4477   0.5036
   0.5271   0.5628   0.6091   0.6204   0.6545   0.7499   0.8852   0.9371
   4.9571
     eigenvalues at k+q:
 -37.8779 -37.6147 -37.0641 -36.9752 -36.9628 -36.8456 -36.7755 -36.6970
 -36.6324 -36.6251 -36.6066 -36.3555 -19.5065 -19.3130 -19.2058 -19.0889
 -19.0834 -19.0191 -19.0025 -18.9554 -18.9417 -18.7937 -18.7382 -18.7067
 -18.6833 -18.6449 -18.6342 -18.5626 -18.5428 -18.5319 -18.5133 -18.4843
 -18.4507 -18.4349 -18.4117 -18.3764 -18.3683 -18.3427 -18.3215 -18.3010
 -18.2895 -18.2800 -18.2694 -18.2533 -18.2502 -18.2381 -18.2300 -18.2060
 -18.1927 -18.1826 -18.1597 -18.1537 -18.1339 -18.1252 -18.0996 -18.0895
 -18.0707 -18.0380 -18.0319 -18.0073 -17.9937 -17.9818 -17.9739 -17.9390
 -17.9105 -17.8977 -17.8793 -17.8715 -17.8559 -17.8294 -17.8258 -17.8178
 -17.7952 -17.7818 -17.7759 -17.7653 -17.7435 -17.7341 -17.7204 -17.7082
 -17.6970 -17.6752 -17.6640 -17.6541 -17.6210 -17.6005 -17.5806 -17.5572
 -17.5478 -17.5140 -17.5120 -17.4617 -17.4119 -17.3765 -17.3275 -17.2993
 -17.1879 -17.1428 -17.0875 -17.0317 -16.4137 -16.1496 -16.0571 -15.9420
 -15.9002 -15.8249 -15.7013 -15.6706 -15.5754 -15.5355 -15.5176 -15.4580
 -15.3752 -15.3145 -15.3079 -15.2431 -15.2144 -15.1335 -15.1283 -15.0709
 -14.8776 -14.8264  -7.8398  -7.1925  -7.1290  -7.0464  -6.8989  -6.8934
  -6.7385  -6.7011  -6.6543  -6.5660  -6.5519  -6.5389  -6.5196  -6.4792
  -6.3940  -6.3483  -6.3195  -6.2955  -6.2417  -6.2209  -6.1955  -6.1568
  -6.1521  -6.1178  -6.1056  -6.0457  -6.0331  -6.0076  -5.9883  -5.9719
  -5.9631  -5.9242  -5.8905  -5.8780  -5.8680  -5.8318  -5.7991  -5.7837
  -5.7310  -5.6991  -5.6449  -5.5947  -5.5751  -5.5525  -5.5271  -5.4854
  -5.4358  -5.3936  -5.3618  -5.1910  -4.7106  -4.5454  -4.2970  -4.2077
  -4.1272  -4.0564  -4.0409  -3.9682  -3.8860  -3.8531  -3.7339  -3.7145
  -3.6691  -3.6150  -3.5736  -3.5110  -3.4830  -3.4223  -3.3931  -3.3619
  -3.3454  -3.3093  -3.2672  -3.2202  -3.1944  -3.1686  -3.1193  -3.0943
  -3.0878  -3.0500  -2.9979  -2.9734  -2.9567  -2.9108  -2.8903  -2.8665
  -2.8417  -2.8243  -2.7761  -2.7623  -2.7316  -2.7095  -2.6808  -2.6252
  -2.6050  -2.5913  -2.5627  -2.5375  -2.4760  -2.4263  -2.4136  -2.3814
  -2.3332  -2.3194  -2.2978  -2.2646  -2.2174  -2.2024  -2.1560  -2.1206
  -2.0992  -2.0744  -2.0158  -2.0038  -1.9635  -1.9256  -1.8981  -1.8742
  -1.8333  -1.7968  -1.7677  -1.7450  -1.7236  -1.7085  -1.6643  -1.6104
  -1.5689  -1.5499  -1.5058  -1.4649  -1.4007  -1.3515  -1.3105  -1.2854
  -1.2238  -1.1879  -1.1573  -1.1238  -1.0926  -1.0646  -1.0301  -0.9983
  -0.9470  -0.9405  -0.9141  -0.8906  -0.8855  -0.8616  -0.8381  -0.8075
  -0.7903  -0.7634  -0.7529  -0.7321  -0.7152  -0.6961  -0.6866  -0.6660
  -0.6610  -0.6436  -0.6304  -0.6238  -0.6032  -0.5794  -0.5691  -0.5540
  -0.5443  -0.5289  -0.5225  -0.5161  -0.5032  -0.4902  -0.4683  -0.4569
  -0.4389  -0.4284  -0.4082  -0.3857  -0.3617  -0.3487  -0.3295  -0.3164
  -0.3082  -0.2906  -0.2652  -0.2362  -0.2068  -0.1982  -0.1796  -0.1743
  -0.1547  -0.1421  -0.1223  -0.1119  -0.0803  -0.0451  -0.0402  -0.0212
   0.0078   0.0212   0.0376   0.0692   0.0953   0.1041   0.1317   0.1595
   0.1708   0.2179   0.2872   0.3467   0.3732   0.4035   0.4477   0.5036
   0.5271   0.5628   0.6091   0.6204   0.6545   0.7498   0.8852   0.9371
   4.9570
     cgsolve_all iterations 117    anorm=    0.77E-07
PARA_AUG  1      50.6293641        -0.0040346         0.1916253
     cgsolve_all iterations 113    anorm=    0.76E-07
PARA_AUG  2       0.0190164        50.2260583         0.2121396
     cgsolve_all iterations 117    anorm=    0.77E-07
PARA_AUG  3       0.2824253         0.2288923        50.5279100
     cgsolve_all iterations 133    anorm=    0.77E-07
     cgsolve_all iterations 133    anorm=    0.77E-07
     cgsolve_all iterations 133    anorm=    0.76E-07
     compute_u_kq: q = (    0.0400,    0.0000,    0.0000)
     Rotating WFCS
     ethr =  1.00E-14,  avg # of iterations =120.0
     eigenvalues at k:
 -37.8779 -37.6147 -37.0642 -36.9752 -36.9627 -36.8456 -36.7754 -36.6970
 -36.6324 -36.6251 -36.6065 -36.3555 -19.5065 -19.3129 -19.2058 -19.0889
 -19.0834 -19.0192 -19.0024 -18.9553 -18.9417 -18.7938 -18.7382 -18.7067
 -18.6833 -18.6450 -18.6342 -18.5626 -18.5429 -18.5319 -18.5133 -18.4843
 -18.4507 -18.4349 -18.4117 -18.3764 -18.3683 -18.3426 -18.3215 -18.3010
 -18.2895 -18.2800 -18.2694 -18.2533 -18.2502 -18.2381 -18.2300 -18.2060
 -18.1927 -18.1826 -18.1597 -18.1537 -18.1339 -18.1252 -18.0996 -18.0895
 -18.0707 -18.0379 -18.0319 -18.0073 -17.9937 -17.9818 -17.9739 -17.9390
 -17.9105 -17.8976 -17.8793 -17.8715 -17.8559 -17.8294 -17.8258 -17.8178
 -17.7952 -17.7818 -17.7759 -17.7653 -17.7435 -17.7341 -17.7204 -17.7082
 -17.6970 -17.6752 -17.6640 -17.6541 -17.6210 -17.6005 -17.5806 -17.5572
 -17.5478 -17.5140 -17.5120 -17.4617 -17.4118 -17.3765 -17.3275 -17.2993
 -17.1878 -17.1427 -17.0875 -17.0316 -16.4137 -16.1496 -16.0570 -15.9420
 -15.9002 -15.8249 -15.7013 -15.6705 -15.5754 -15.5354 -15.5176 -15.4580
 -15.3752 -15.3144 -15.3079 -15.2431 -15.2144 -15.1335 -15.1283 -15.0709
 -14.8775 -14.8264  -7.8397  -7.1925  -7.1290  -7.0463  -6.8988  -6.8934
  -6.7386  -6.7010  -6.6543  -6.5659  -6.5519  -6.5388  -6.5197  -6.4792
  -6.3940  -6.3483  -6.3196  -6.2955  -6.2417  -6.2209  -6.1956  -6.1568
  -6.1521  -6.1179  -6.1056  -6.0457  -6.0331  -6.0076  -5.9883  -5.9720
  -5.9631  -5.9243  -5.8905  -5.8780  -5.8680  -5.8318  -5.7991  -5.7837
  -5.7310  -5.6991  -5.6449  -5.5947  -5.5751  -5.5525  -5.5271  -5.4854
  -5.4358  -5.3937  -5.3618  -5.1910  -4.7105  -4.5454  -4.2970  -4.2077
  -4.1272  -4.0564  -4.0409  -3.9682  -3.8860  -3.8530  -3.7339  -3.7145
  -3.6691  -3.6150  -3.5735  -3.5110  -3.4830  -3.4223  -3.3931  -3.3619
  -3.3453  -3.3093  -3.2672  -3.2202  -3.1945  -3.1686  -3.1194  -3.0943
  -3.0878  -3.0500  -2.9979  -2.9734  -2.9567  -2.9108  -2.8903  -2.8665
  -2.8417  -2.8243  -2.7761  -2.7622  -2.7316  -2.7095  -2.6808  -2.6252
  -2.6050  -2.5913  -2.5627  -2.5375  -2.4759  -2.4263  -2.4136  -2.3814
  -2.3332  -2.3194  -2.2978  -2.2646  -2.2173  -2.2024  -2.1560  -2.1206
  -2.0991  -2.0744  -2.0158  -2.0038  -1.9635  -1.9256  -1.8981  -1.8742
  -1.8333  -1.7968  -1.7677  -1.7450  -1.7236  -1.7085  -1.6642  -1.6103
  -1.5689  -1.5499  -1.5058  -1.4649  -1.4007  -1.3515  -1.3105  -1.2854
  -1.2238  -1.1879  -1.1573  -1.1237  -1.0926  -1.0646  -1.0300  -0.9983
  -0.9470  -0.9405  -0.9140  -0.8906  -0.8855  -0.8616  -0.8381  -0.8075
  -0.7903  -0.7634  -0.7529  -0.7321  -0.7152  -0.6961  -0.6866  -0.6660
  -0.6610  -0.6436  -0.6304  -0.6238  -0.6032  -0.5794  -0.5691  -0.5540
  -0.5443  -0.5289  -0.5225  -0.5161  -0.5032  -0.4902  -0.4683  -0.4569
  -0.4389  -0.4284  -0.4082  -0.3857  -0.3617  -0.3487  -0.3295  -0.3164
  -0.3082  -0.2907  -0.2652  -0.2362  -0.2068  -0.1982  -0.1796  -0.1743
  -0.1548  -0.1421  -0.1223  -0.1119  -0.0803  -0.0451  -0.0403  -0.0212
   0.0078   0.0212   0.0376   0.0692   0.0953   0.1041   0.1317   0.1595
   0.1708   0.2179   0.2872   0.3468   0.3732   0.4035   0.4477   0.5036
   0.5271   0.5628   0.6091   0.6204   0.6545   0.7499   0.8852   0.9371
   4.9571
     eigenvalues at k+q:
 -37.8779 -37.6147 -37.0641 -36.9751 -36.9629 -36.8456 -36.7755 -36.6970
 -36.6324 -36.6251 -36.6066 -36.3555 -19.5084 -19.3128 -19.2064 -19.0862
 -19.0832 -19.0196 -19.0026 -18.9533 -18.9402 -18.7927 -18.7394 -18.7070
 -18.6829 -18.6439 -18.6339 -18.5623 -18.5435 -18.5331 -18.5128 -18.4830
 -18.4505 -18.4348 -18.4094 -18.3759 -18.3682 -18.3403 -18.3222 -18.3003
 -18.2894 -18.2810 -18.2699 -18.2552 -18.2497 -18.2374 -18.2302 -18.2057
 -18.1920 -18.1817 -18.1600 -18.1546 -18.1351 -18.1253 -18.0992 -18.0894
 -18.0685 -18.0382 -18.0319 -18.0072 -17.9943 -17.9802 -17.9713 -17.9402
 -17.9103 -17.8970 -17.8795 -17.8729 -17.8565 -17.8291 -17.8267 -17.8208
 -17.7953 -17.7827 -17.7765 -17.7651 -17.7453 -17.7358 -17.7234 -17.7116
 -17.6991 -17.6786 -17.6667 -17.6544 -17.6226 -17.6006 -17.5799 -17.5595
 -17.5492 -17.5158 -17.5123 -17.4627 -17.4120 -17.3769 -17.3273 -17.2979
 -17.1823 -17.1438 -17.0875 -17.0222 -16.4068 -16.1465 -16.0562 -15.9466
 -15.9014 -15.8269 -15.7028 -15.6718 -15.5758 -15.5304 -15.5134 -15.4555
 -15.3728 -15.3171 -15.3102 -15.2462 -15.2187 -15.1320 -15.1251 -15.0641
 -14.8815 -14.8312  -7.8514  -7.2071  -7.1275  -7.0459  -6.8952  -6.8932
  -6.7373  -6.6966  -6.6493  -6.5622  -6.5507  -6.5387  -6.5229  -6.4789
  -6.3946  -6.3473  -6.3187  -6.2903  -6.2413  -6.2186  -6.1943  -6.1549
  -6.1484  -6.1187  -6.1037  -6.0412  -6.0258  -6.0065  -5.9873  -5.9730
  -5.9634  -5.9237  -5.8897  -5.8738  -5.8671  -5.8312  -5.8009  -5.7843
  -5.7381  -5.6993  -5.6453  -5.5962  -5.5735  -5.5554  -5.5265  -5.4855
  -5.4392  -5.4012  -5.3614  -5.1970  -4.7268  -4.5511  -4.2871  -4.2008
  -4.1232  -4.0498  -4.0355  -3.9630  -3.8800  -3.8525  -3.7327  -3.7152
  -3.6686  -3.6107  -3.5752  -3.5082  -3.4837  -3.4246  -3.3996  -3.3623
  -3.3497  -3.3119  -3.2713  -3.2284  -3.1937  -3.1696  -3.1221  -3.0906
  -3.0821  -3.0544  -2.9954  -2.9733  -2.9544  -2.9134  -2.8942  -2.8668
  -2.8385  -2.8280  -2.7768  -2.7632  -2.7288  -2.7135  -2.6765  -2.6254
  -2.6023  -2.5919  -2.5641  -2.5354  -2.4709  -2.4287  -2.4121  -2.3841
  -2.3311  -2.3244  -2.2960  -2.2675  -2.2197  -2.2012  -2.1555  -2.1242
  -2.0951  -2.0739  -2.0131  -2.0003  -1.9643  -1.9272  -1.8961  -1.8748
  -1.8360  -1.7950  -1.7693  -1.7436  -1.7233  -1.7070  -1.6686  -1.6117
  -1.5688  -1.5551  -1.5009  -1.4588  -1.3987  -1.3483  -1.3086  -1.2843
  -1.2226  -1.1866  -1.1601  -1.1243  -1.0908  -1.0614  -1.0317  -0.9977
  -0.9517  -0.9444  -0.9145  -0.8941  -0.8876  -0.8627  -0.8384  -0.8071
  -0.7893  -0.7649  -0.7550  -0.7349  -0.7140  -0.6986  -0.6854  -0.6663
  -0.6611  -0.6427  -0.6297  -0.6234  -0.6049  -0.5751  -0.5702  -0.5549
  -0.5433  -0.5293  -0.5212  -0.5149  -0.5028  -0.4913  -0.4678  -0.4558
  -0.4386  -0.4286  -0.4086  -0.3873  -0.3604  -0.3479  -0.3320  -0.3167
  -0.3110  -0.2905  -0.2629  -0.2366  -0.2074  -0.1992  -0.1802  -0.1755
  -0.1562  -0.1422  -0.1225  -0.1109  -0.0818  -0.0491  -0.0398  -0.0217
   0.0050   0.0201   0.0377   0.0704   0.0937   0.1030   0.1286   0.1573
   0.1703   0.2137   0.2872   0.3452   0.3711   0.4042   0.4504   0.5037
   0.5282   0.5643   0.6080   0.6206   0.6554   0.7542   0.8867   0.9413
   4.9796
     cgsolve_all iterations 132    anorm=    0.77E-07
     cgsolve_all iterations 133    anorm=    0.77E-07
     cgsolve_all iterations 132    anorm=    0.77E-07
     compute_u_kq: q = (   -0.0400,    0.0000,    0.0000)
     Rotating WFCS
     ethr =  1.00E-14,  avg # of iterations =120.0
     eigenvalues at k:
 -37.8779 -37.6147 -37.0642 -36.9752 -36.9627 -36.8456 -36.7754 -36.6970
 -36.6324 -36.6251 -36.6065 -36.3555 -19.5065 -19.3129 -19.2058 -19.0889
 -19.0834 -19.0192 -19.0024 -18.9553 -18.9417 -18.7938 -18.7382 -18.7067
 -18.6833 -18.6450 -18.6342 -18.5626 -18.5429 -18.5319 -18.5133 -18.4843
 -18.4507 -18.4349 -18.4117 -18.3764 -18.3683 -18.3426 -18.3215 -18.3010
 -18.2895 -18.2800 -18.2694 -18.2533 -18.2502 -18.2381 -18.2300 -18.2060
 -18.1927 -18.1826 -18.1597 -18.1537 -18.1339 -18.1252 -18.0996 -18.0895
 -18.0707 -18.0379 -18.0319 -18.0073 -17.9937 -17.9818 -17.9739 -17.9390
 -17.9105 -17.8976 -17.8793 -17.8715 -17.8559 -17.8294 -17.8258 -17.8178
 -17.7952 -17.7818 -17.7759 -17.7653 -17.7435 -17.7341 -17.7204 -17.7082
 -17.6970 -17.6752 -17.6640 -17.6541 -17.6210 -17.6005 -17.5806 -17.5572
 -17.5478 -17.5140 -17.5120 -17.4617 -17.4118 -17.3765 -17.3275 -17.2993
 -17.1878 -17.1427 -17.0875 -17.0316 -16.4137 -16.1496 -16.0570 -15.9420
 -15.9002 -15.8249 -15.7013 -15.6705 -15.5754 -15.5354 -15.5176 -15.4580
 -15.3752 -15.3144 -15.3079 -15.2431 -15.2144 -15.1335 -15.1283 -15.0709
 -14.8775 -14.8264  -7.8397  -7.1925  -7.1290  -7.0463  -6.8988  -6.8934
  -6.7386  -6.7010  -6.6543  -6.5659  -6.5519  -6.5388  -6.5197  -6.4792
  -6.3940  -6.3483  -6.3196  -6.2955  -6.2417  -6.2209  -6.1956  -6.1568
  -6.1521  -6.1179  -6.1056  -6.0457  -6.0331  -6.0076  -5.9883  -5.9720
  -5.9631  -5.9243  -5.8905  -5.8780  -5.8680  -5.8318  -5.7991  -5.7837
  -5.7310  -5.6991  -5.6449  -5.5947  -5.5751  -5.5525  -5.5271  -5.4854
  -5.4358  -5.3937  -5.3618  -5.1910  -4.7105  -4.5454  -4.2970  -4.2077
  -4.1272  -4.0564  -4.0409  -3.9682  -3.8860  -3.8530  -3.7339  -3.7145
  -3.6691  -3.6150  -3.5735  -3.5110  -3.4830  -3.4223  -3.3931  -3.3619
  -3.3453  -3.3093  -3.2672  -3.2202  -3.1945  -3.1686  -3.1194  -3.0943
  -3.0878  -3.0500  -2.9979  -2.9734  -2.9567  -2.9108  -2.8903  -2.8665
  -2.8417  -2.8243  -2.7761  -2.7622  -2.7316  -2.7095  -2.6808  -2.6252
  -2.6050  -2.5913  -2.5627  -2.5375  -2.4759  -2.4263  -2.4136  -2.3814
  -2.3332  -2.3194  -2.2978  -2.2646  -2.2173  -2.2024  -2.1560  -2.1206
  -2.0991  -2.0744  -2.0158  -2.0038  -1.9635  -1.9256  -1.8981  -1.8742
  -1.8333  -1.7968  -1.7677  -1.7450  -1.7236  -1.7085  -1.6642  -1.6103
  -1.5689  -1.5499  -1.5058  -1.4649  -1.4007  -1.3515  -1.3105  -1.2854
  -1.2238  -1.1879  -1.1573  -1.1237  -1.0926  -1.0646  -1.0300  -0.9983
  -0.9470  -0.9405  -0.9140  -0.8906  -0.8855  -0.8616  -0.8381  -0.8075
  -0.7903  -0.7634  -0.7529  -0.7321  -0.7152  -0.6961  -0.6866  -0.6660
  -0.6610  -0.6436  -0.6304  -0.6238  -0.6032  -0.5794  -0.5691  -0.5540
  -0.5443  -0.5289  -0.5225  -0.5161  -0.5032  -0.4902  -0.4683  -0.4569
  -0.4389  -0.4284  -0.4082  -0.3857  -0.3617  -0.3487  -0.3295  -0.3164
  -0.3082  -0.2907  -0.2652  -0.2362  -0.2068  -0.1982  -0.1796  -0.1743
  -0.1548  -0.1421  -0.1223  -0.1119  -0.0803  -0.0451  -0.0403  -0.0212
   0.0078   0.0212   0.0376   0.0692   0.0953   0.1041   0.1317   0.1595
   0.1708   0.2179   0.2872   0.3468   0.3732   0.4035   0.4477   0.5036
   0.5271   0.5628   0.6091   0.6204   0.6545   0.7499   0.8852   0.9371
   4.9571
     eigenvalues at k+q:
 -37.8779 -37.6147 -37.0641 -36.9753 -36.9627 -36.8456 -36.7755 -36.6971
 -36.6324 -36.6251 -36.6066 -36.3555 -19.5046 -19.3132 -19.2053 -19.0920
 -19.0832 -19.0186 -19.0023 -18.9574 -18.9431 -18.7947 -18.7370 -18.7064
 -18.6836 -18.6459 -18.6346 -18.5634 -18.5425 -18.5301 -18.5136 -18.4856
 -18.4510 -18.4349 -18.4139 -18.3769 -18.3685 -18.3451 -18.3209 -18.3017
 -18.2904 -18.2789 -18.2691 -18.2524 -18.2503 -18.2393 -18.2288 -18.2070
 -18.1930 -18.1827 -18.1594 -18.1526 -18.1327 -18.1252 -18.1005 -18.0894
 -18.0726 -18.0377 -18.0319 -18.0082 -17.9932 -17.9846 -17.9743 -17.9379
 -17.9105 -17.8981 -17.8794 -17.8702 -17.8549 -17.8299 -17.8253 -17.8144
 -17.7951 -17.7808 -17.7753 -17.7655 -17.7420 -17.7324 -17.7178 -17.7048
 -17.6950 -17.6721 -17.6611 -17.6541 -17.6194 -17.6003 -17.5813 -17.5555
 -17.5455 -17.5134 -17.5103 -17.4608 -17.4117 -17.3761 -17.3277 -17.3006
 -17.1936 -17.1419 -17.0875 -17.0413 -16.4203 -16.1528 -16.0574 -15.9382
 -15.8994 -15.8225 -15.7009 -15.6704 -15.5754 -15.5398 -15.5200 -15.4596
 -15.3775 -15.3125 -15.3067 -15.2406 -15.2107 -15.1359 -15.1295 -15.0763
 -14.8743 -14.8222  -7.8278  -7.1774  -7.1305  -7.0470  -6.9030  -6.8934
  -6.7398  -6.7058  -6.6591  -6.5698  -6.5524  -6.5392  -6.5163  -6.4796
  -6.3933  -6.3497  -6.3201  -6.3012  -6.2419  -6.2232  -6.1969  -6.1588
  -6.1558  -6.1171  -6.1071  -6.0549  -6.0365  -6.0094  -5.9897  -5.9718
  -5.9616  -5.9242  -5.8913  -5.8827  -5.8674  -5.8322  -5.7975  -5.7829
  -5.7234  -5.6989  -5.6444  -5.5938  -5.5767  -5.5494  -5.5276  -5.4854
  -5.4327  -5.3858  -5.3621  -5.1850  -4.6948  -4.5397  -4.3077  -4.2149
  -4.1302  -4.0624  -4.0456  -3.9731  -3.8915  -3.8540  -3.7351  -3.7137
  -3.6701  -3.6197  -3.5716  -3.5145  -3.4836  -3.4207  -3.3866  -3.3618
  -3.3406  -3.3063  -3.2635  -3.2128  -3.1940  -3.1670  -3.1176  -3.0974
  -3.0930  -3.0447  -3.0005  -2.9735  -2.9586  -2.9088  -2.8862  -2.8667
  -2.8447  -2.8200  -2.7778  -2.7595  -2.7344  -2.7057  -2.6851  -2.6251
  -2.6084  -2.5911  -2.5609  -2.5393  -2.4822  -2.4298  -2.4093  -2.3780
  -2.3359  -2.3147  -2.3000  -2.2620  -2.2185  -2.2008  -2.1568  -2.1176
  -2.1013  -2.0748  -2.0181  -2.0070  -1.9626  -1.9244  -1.8998  -1.8735
  -1.8307  -1.7991  -1.7661  -1.7465  -1.7242  -1.7088  -1.6594  -1.6102
  -1.5680  -1.5452  -1.5091  -1.4715  -1.4023  -1.3549  -1.3119  -1.2870
  -1.2253  -1.1892  -1.1543  -1.1228  -1.0954  -1.0670  -1.0280  -0.9989
  -0.9430  -0.9373  -0.9132  -0.8881  -0.8823  -0.8600  -0.8374  -0.8079
  -0.7916  -0.7622  -0.7511  -0.7293  -0.7166  -0.6944  -0.6874  -0.6655
  -0.6612  -0.6436  -0.6316  -0.6237  -0.6022  -0.5833  -0.5677  -0.5536
  -0.5457  -0.5284  -0.5228  -0.5171  -0.5042  -0.4884  -0.4689  -0.4572
  -0.4397  -0.4275  -0.4081  -0.3844  -0.3634  -0.3491  -0.3269  -0.3166
  -0.3055  -0.2902  -0.2674  -0.2361  -0.2062  -0.1973  -0.1787  -0.1733
  -0.1533  -0.1422  -0.1220  -0.1125  -0.0792  -0.0434  -0.0394  -0.0208
   0.0108   0.0222   0.0375   0.0678   0.0973   0.1054   0.1353   0.1611
   0.1723   0.2223   0.2869   0.3475   0.3745   0.4033   0.4458   0.5029
   0.5263   0.5614   0.6095   0.6210   0.6537   0.7450   0.8824   0.9324
   4.9374
     cgsolve_all iterations 133    anorm=    0.76E-07
     cgsolve_all iterations 133    anorm=    0.77E-07
     cgsolve_all iterations 133    anorm=    0.77E-07
     compute_u_kq: q = (    0.0000,    0.0400,    0.0000)
     Rotating WFCS
     ethr =  1.00E-14,  avg # of iterations =117.0
     eigenvalues at k:
 -37.8779 -37.6147 -37.0642 -36.9752 -36.9627 -36.8456 -36.7754 -36.6970
 -36.6324 -36.6251 -36.6065 -36.3555 -19.5065 -19.3129 -19.2058 -19.0889
 -19.0834 -19.0192 -19.0024 -18.9553 -18.9417 -18.7938 -18.7382 -18.7067
 -18.6833 -18.6450 -18.6342 -18.5626 -18.5429 -18.5319 -18.5133 -18.4843
 -18.4507 -18.4349 -18.4117 -18.3764 -18.3683 -18.3426 -18.3215 -18.3010
 -18.2895 -18.2800 -18.2694 -18.2533 -18.2502 -18.2381 -18.2300 -18.2060
 -18.1927 -18.1826 -18.1597 -18.1537 -18.1339 -18.1252 -18.0996 -18.0895
 -18.0707 -18.0379 -18.0319 -18.0073 -17.9937 -17.9818 -17.9739 -17.9390
 -17.9105 -17.8976 -17.8793 -17.8715 -17.8559 -17.8294 -17.8258 -17.8178
 -17.7952 -17.7818 -17.7759 -17.7653 -17.7435 -17.7341 -17.7204 -17.7082
 -17.6970 -17.6752 -17.6640 -17.6541 -17.6210 -17.6005 -17.5806 -17.5572
 -17.5478 -17.5140 -17.5120 -17.4617 -17.4118 -17.3765 -17.3275 -17.2993
 -17.1878 -17.1427 -17.0875 -17.0316 -16.4137 -16.1496 -16.0570 -15.9420
 -15.9002 -15.8249 -15.7013 -15.6705 -15.5754 -15.5354 -15.5176 -15.4580
 -15.3752 -15.3144 -15.3079 -15.2431 -15.2144 -15.1335 -15.1283 -15.0709
 -14.8775 -14.8264  -7.8397  -7.1925  -7.1290  -7.0463  -6.8988  -6.8934
  -6.7386  -6.7010  -6.6543  -6.5659  -6.5519  -6.5388  -6.5197  -6.4792
  -6.3940  -6.3483  -6.3196  -6.2955  -6.2417  -6.2209  -6.1956  -6.1568
  -6.1521  -6.1179  -6.1056  -6.0457  -6.0331  -6.0076  -5.9883  -5.9720
  -5.9631  -5.9243  -5.8905  -5.8780  -5.8680  -5.8318  -5.7991  -5.7837
  -5.7310  -5.6991  -5.6449  -5.5947  -5.5751  -5.5525  -5.5271  -5.4854
  -5.4358  -5.3937  -5.3618  -5.1910  -4.7105  -4.5454  -4.2970  -4.2077
  -4.1272  -4.0564  -4.0409  -3.9682  -3.8860  -3.8530  -3.7339  -3.7145
  -3.6691  -3.6150  -3.5735  -3.5110  -3.4830  -3.4223  -3.3931  -3.3619
  -3.3453  -3.3093  -3.2672  -3.2202  -3.1945  -3.1686  -3.1194  -3.0943
  -3.0878  -3.0500  -2.9979  -2.9734  -2.9567  -2.9108  -2.8903  -2.8665
  -2.8417  -2.8243  -2.7761  -2.7622  -2.7316  -2.7095  -2.6808  -2.6252
  -2.6050  -2.5913  -2.5627  -2.5375  -2.4759  -2.4263  -2.4136  -2.3814
  -2.3332  -2.3194  -2.2978  -2.2646  -2.2173  -2.2024  -2.1560  -2.1206
  -2.0991  -2.0744  -2.0158  -2.0038  -1.9635  -1.9256  -1.8981  -1.8742
  -1.8333  -1.7968  -1.7677  -1.7450  -1.7236  -1.7085  -1.6642  -1.6103
  -1.5689  -1.5499  -1.5058  -1.4649  -1.4007  -1.3515  -1.3105  -1.2854
  -1.2238  -1.1879  -1.1573  -1.1237  -1.0926  -1.0646  -1.0300  -0.9983
  -0.9470  -0.9405  -0.9140  -0.8906  -0.8855  -0.8616  -0.8381  -0.8075
  -0.7903  -0.7634  -0.7529  -0.7321  -0.7152  -0.6961  -0.6866  -0.6660
  -0.6610  -0.6436  -0.6304  -0.6238  -0.6032  -0.5794  -0.5691  -0.5540
  -0.5443  -0.5289  -0.5225  -0.5161  -0.5032  -0.4902  -0.4683  -0.4569
  -0.4389  -0.4284  -0.4082  -0.3857  -0.3617  -0.3487  -0.3295  -0.3164
  -0.3082  -0.2907  -0.2652  -0.2362  -0.2068  -0.1982  -0.1796  -0.1743
  -0.1548  -0.1421  -0.1223  -0.1119  -0.0803  -0.0451  -0.0403  -0.0212
   0.0078   0.0212   0.0376   0.0692   0.0953   0.1041   0.1317   0.1595
   0.1708   0.2179   0.2872   0.3468   0.3732   0.4035   0.4477   0.5036
   0.5271   0.5628   0.6091   0.6204   0.6545   0.7499   0.8852   0.9371
   4.9571
     eigenvalues at k+q:
 -37.8779 -37.6147 -37.0641 -36.9754 -36.9626 -36.8456 -36.7754 -36.6971
 -36.6324 -36.6251 -36.6066 -36.3555 -19.5036 -19.3134 -19.2053 -19.0933
 -19.0823 -19.0183 -19.0027 -18.9579 -18.9445 -18.7954 -18.7365 -18.7063
 -18.6821 -18.6471 -18.6348 -18.5655 -18.5419 -18.5319 -18.5142 -18.4835
 -18.4500 -18.4363 -18.4129 -18.3763 -18.3692 -18.3440 -18.3201 -18.3019
 -18.2915 -18.2791 -18.2685 -18.2549 -18.2512 -18.2400 -18.2287 -18.2066
 -18.1922 -18.1827 -18.1609 -18.1521 -18.1326 -18.1258 -18.1013 -18.0884
 -18.0718 -18.0379 -18.0309 -18.0089 -17.9947 -17.9836 -17.9719 -17.9392
 -17.9098 -17.8978 -17.8799 -17.8705 -17.8554 -17.8295 -17.8238 -17.8136
 -17.7963 -17.7820 -17.7759 -17.7647 -17.7417 -17.7318 -17.7176 -17.7033
 -17.6933 -17.6706 -17.6595 -17.6512 -17.6184 -17.5996 -17.5814 -17.5549
 -17.5440 -17.5143 -17.5092 -17.4607 -17.4116 -17.3758 -17.3278 -17.3016
 -17.1958 -17.1416 -17.0876 -17.0464 -16.4233 -16.1547 -16.0576 -15.9374
 -15.8971 -15.8219 -15.6983 -15.6684 -15.5766 -15.5411 -15.5255 -15.4605
 -15.3788 -15.3121 -15.3060 -15.2395 -15.2126 -15.1363 -15.1298 -15.0730
 -14.8724 -14.8222  -7.8218  -7.1697  -7.1315  -7.0468  -6.9052  -6.8927
  -6.7411  -6.7078  -6.6560  -6.5733  -6.5540  -6.5412  -6.5194  -6.4800
  -6.3932  -6.3527  -6.3194  -6.3027  -6.2421  -6.2209  -6.1970  -6.1624
  -6.1585  -6.1191  -6.1054  -6.0606  -6.0349  -6.0069  -5.9900  -5.9704
  -5.9638  -5.9217  -5.8885  -5.8835  -5.8700  -5.8324  -5.7976  -5.7840
  -5.7272  -5.6992  -5.6431  -5.5869  -5.5778  -5.5502  -5.5275  -5.4851
  -5.4313  -5.3810  -5.3623  -5.1830  -4.6868  -4.5368  -4.3134  -4.2200
  -4.1378  -4.0653  -4.0455  -3.9755  -3.8913  -3.8519  -3.7366  -3.7202
  -3.6701  -3.6153  -3.5750  -3.5061  -3.4810  -3.4150  -3.3921  -3.3564
  -3.3410  -3.3061  -3.2583  -3.2138  -3.1928  -3.1734  -3.1183  -3.0932
  -3.0866  -3.0548  -2.9959  -2.9748  -2.9513  -2.9117  -2.8899  -2.8688
  -2.8406  -2.8213  -2.7762  -2.7612  -2.7341  -2.7082  -2.6849  -2.6239
  -2.6095  -2.5940  -2.5615  -2.5359  -2.4850  -2.4265  -2.4110  -2.3825
  -2.3373  -2.3184  -2.2971  -2.2673  -2.2171  -2.2027  -2.1555  -2.1181
  -2.0992  -2.0729  -2.0148  -2.0030  -1.9628  -1.9269  -1.9016  -1.8675
  -1.8341  -1.7921  -1.7659  -1.7457  -1.7225  -1.7105  -1.6609  -1.6172
  -1.5770  -1.5485  -1.5119  -1.4690  -1.4011  -1.3515  -1.3129  -1.2876
  -1.2238  -1.1908  -1.1578  -1.1207  -1.0924  -1.0629  -1.0296  -0.9944
  -0.9438  -0.9377  -0.9101  -0.8893  -0.8826  -0.8598  -0.8342  -0.8069
  -0.7912  -0.7617  -0.7536  -0.7332  -0.7148  -0.6957  -0.6846  -0.6646
  -0.6610  -0.6436  -0.6309  -0.6250  -0.6041  -0.5807  -0.5658  -0.5535
  -0.5450  -0.5291  -0.5232  -0.5161  -0.5035  -0.4900  -0.4671  -0.4574
  -0.4380  -0.4268  -0.4078  -0.3871  -0.3601  -0.3487  -0.3304  -0.3158
  -0.3057  -0.2926  -0.2661  -0.2373  -0.2068  -0.1976  -0.1792  -0.1732
  -0.1549  -0.1419  -0.1230  -0.1076  -0.0796  -0.0430  -0.0375  -0.0204
   0.0111   0.0226   0.0374   0.0682   0.1006   0.1062   0.1333   0.1600
   0.1738   0.2231   0.2918   0.3501   0.3708   0.4024   0.4474   0.5011
   0.5287   0.5627   0.6076   0.6206   0.6511   0.7432   0.8780   0.9331
   4.9282
     cgsolve_all iterations 133    anorm=    0.77E-07
     cgsolve_all iterations 133    anorm=    0.77E-07
     cgsolve_all iterations 133    anorm=    0.77E-07
     compute_u_kq: q = (    0.0000,   -0.0400,    0.0000)
     Rotating WFCS
     ethr =  1.00E-14,  avg # of iterations =119.0
     eigenvalues at k:
 -37.8779 -37.6147 -37.0642 -36.9752 -36.9627 -36.8456 -36.7754 -36.6970
 -36.6324 -36.6251 -36.6065 -36.3555 -19.5065 -19.3129 -19.2058 -19.0889
 -19.0834 -19.0192 -19.0024 -18.9553 -18.9417 -18.7938 -18.7382 -18.7067
 -18.6833 -18.6450 -18.6342 -18.5626 -18.5429 -18.5319 -18.5133 -18.4843
 -18.4507 -18.4349 -18.4117 -18.3764 -18.3683 -18.3426 -18.3215 -18.3010
 -18.2895 -18.2800 -18.2694 -18.2533 -18.2502 -18.2381 -18.2300 -18.2060
 -18.1927 -18.1826 -18.1597 -18.1537 -18.1339 -18.1252 -18.0996 -18.0895
 -18.0707 -18.0379 -18.0319 -18.0073 -17.9937 -17.9818 -17.9739 -17.9390
 -17.9105 -17.8976 -17.8793 -17.8715 -17.8559 -17.8294 -17.8258 -17.8178
 -17.7952 -17.7818 -17.7759 -17.7653 -17.7435 -17.7341 -17.7204 -17.7082
 -17.6970 -17.6752 -17.6640 -17.6541 -17.6210 -17.6005 -17.5806 -17.5572
 -17.5478 -17.5140 -17.5120 -17.4617 -17.4118 -17.3765 -17.3275 -17.2993
 -17.1878 -17.1427 -17.0875 -17.0316 -16.4137 -16.1496 -16.0570 -15.9420
 -15.9002 -15.8249 -15.7013 -15.6705 -15.5754 -15.5354 -15.5176 -15.4580
 -15.3752 -15.3144 -15.3079 -15.2431 -15.2144 -15.1335 -15.1283 -15.0709
 -14.8775 -14.8264  -7.8397  -7.1925  -7.1290  -7.0463  -6.8988  -6.8934
  -6.7386  -6.7010  -6.6543  -6.5659  -6.5519  -6.5388  -6.5197  -6.4792
  -6.3940  -6.3483  -6.3196  -6.2955  -6.2417  -6.2209  -6.1956  -6.1568
  -6.1521  -6.1179  -6.1056  -6.0457  -6.0331  -6.0076  -5.9883  -5.9720
  -5.9631  -5.9243  -5.8905  -5.8780  -5.8680  -5.8318  -5.7991  -5.7837
  -5.7310  -5.6991  -5.6449  -5.5947  -5.5751  -5.5525  -5.5271  -5.4854
  -5.4358  -5.3937  -5.3618  -5.1910  -4.7105  -4.5454  -4.2970  -4.2077
  -4.1272  -4.0564  -4.0409  -3.9682  -3.8860  -3.8530  -3.7339  -3.7145
  -3.6691  -3.6150  -3.5735  -3.5110  -3.4830  -3.4223  -3.3931  -3.3619
  -3.3453  -3.3093  -3.2672  -3.2202  -3.1945  -3.1686  -3.1194  -3.0943
  -3.0878  -3.0500  -2.9979  -2.9734  -2.9567  -2.9108  -2.8903  -2.8665
  -2.8417  -2.8243  -2.7761  -2.7622  -2.7316  -2.7095  -2.6808  -2.6252
  -2.6050  -2.5913  -2.5627  -2.5375  -2.4759  -2.4263  -2.4136  -2.3814
  -2.3332  -2.3194  -2.2978  -2.2646  -2.2173  -2.2024  -2.1560  -2.1206
  -2.0991  -2.0744  -2.0158  -2.0038  -1.9635  -1.9256  -1.8981  -1.8742
  -1.8333  -1.7968  -1.7677  -1.7450  -1.7236  -1.7085  -1.6642  -1.6103
  -1.5689  -1.5499  -1.5058  -1.4649  -1.4007  -1.3515  -1.3105  -1.2854
  -1.2238  -1.1879  -1.1573  -1.1237  -1.0926  -1.0646  -1.0300  -0.9983
  -0.9470  -0.9405  -0.9140  -0.8906  -0.8855  -0.8616  -0.8381  -0.8075
  -0.7903  -0.7634  -0.7529  -0.7321  -0.7152  -0.6961  -0.6866  -0.6660
  -0.6610  -0.6436  -0.6304  -0.6238  -0.6032  -0.5794  -0.5691  -0.5540
  -0.5443  -0.5289  -0.5225  -0.5161  -0.5032  -0.4902  -0.4683  -0.4569
  -0.4389  -0.4284  -0.4082  -0.3857  -0.3617  -0.3487  -0.3295  -0.3164
  -0.3082  -0.2907  -0.2652  -0.2362  -0.2068  -0.1982  -0.1796  -0.1743
  -0.1548  -0.1421  -0.1223  -0.1119  -0.0803  -0.0451  -0.0403  -0.0212
   0.0078   0.0212   0.0376   0.0692   0.0953   0.1041   0.1317   0.1595
   0.1708   0.2179   0.2872   0.3468   0.3732   0.4035   0.4477   0.5036
   0.5271   0.5628   0.6091   0.6204   0.6545   0.7499   0.8852   0.9371
   4.9571
     eigenvalues at k+q:
 -37.8779 -37.6147 -37.0641 -36.9751 -36.9629 -36.8456 -36.7755 -36.6970
 -36.6324 -36.6251 -36.6066 -36.3555 -19.5094 -19.3126 -19.2063 -19.0863
 -19.0828 -19.0198 -19.0021 -18.9528 -18.9390 -18.7919 -18.7399 -18.7072
 -18.6845 -18.6427 -18.6337 -18.5605 -18.5444 -18.5315 -18.5119 -18.4848
 -18.4512 -18.4334 -18.4106 -18.3765 -18.3676 -18.3411 -18.3227 -18.3010
 -18.2868 -18.2812 -18.2707 -18.2529 -18.2485 -18.2358 -18.2314 -18.2064
 -18.1924 -18.1818 -18.1586 -18.1550 -18.1352 -18.1243 -18.0980 -18.0909
 -18.0697 -18.0388 -18.0319 -18.0057 -17.9933 -17.9837 -17.9720 -17.9384
 -17.9112 -17.8972 -17.8787 -17.8726 -17.8564 -17.8302 -17.8273 -17.8213
 -17.7941 -17.7814 -17.7760 -17.7661 -17.7457 -17.7362 -17.7236 -17.7130
 -17.7012 -17.6799 -17.6685 -17.6573 -17.6235 -17.6013 -17.5798 -17.5608
 -17.5498 -17.5170 -17.5113 -17.4628 -17.4120 -17.3771 -17.3272 -17.2971
 -17.1802 -17.1439 -17.0875 -17.0174 -16.4037 -16.1444 -16.0559 -15.9488
 -15.9035 -15.8263 -15.7048 -15.6735 -15.5747 -15.5294 -15.5086 -15.4548
 -15.3715 -15.3172 -15.3104 -15.2483 -15.2160 -15.1320 -15.1244 -15.0680
 -14.8834 -14.8309  -7.8570  -7.2142  -7.1265  -7.0461  -6.8946  -6.8927
  -6.7359  -6.6951  -6.6519  -6.5597  -6.5487  -6.5363  -6.5197  -6.4786
  -6.3948  -6.3461  -6.3174  -6.2894  -6.2412  -6.2204  -6.1941  -6.1531
  -6.1458  -6.1167  -6.1057  -6.0413  -6.0222  -6.0083  -5.9863  -5.9758
  -5.9612  -5.9263  -5.8923  -5.8715  -5.8634  -5.8304  -5.8017  -5.7822
  -5.7343  -5.6990  -5.6467  -5.6028  -5.5724  -5.5548  -5.5267  -5.4857
  -5.4408  -5.4065  -5.3610  -5.1985  -4.7353  -4.5539  -4.2820  -4.1966
  -4.1150  -4.0487  -4.0338  -3.9605  -3.8803  -3.8547  -3.7309  -3.7089
  -3.6684  -3.6144  -3.5722  -3.5162  -3.4853  -3.4303  -3.3962  -3.3673
  -3.3495  -3.3117  -3.2762  -3.2271  -3.1957  -3.1638  -3.1208  -3.0947
  -3.0884  -3.0446  -2.9998  -2.9722  -2.9623  -2.9100  -2.8911  -2.8637
  -2.8434  -2.8260  -2.7776  -2.7623  -2.7290  -2.7113  -2.6768  -2.6269
  -2.6007  -2.5890  -2.5634  -2.5398  -2.4701  -2.4260  -2.4146  -2.3800
  -2.3289  -2.3207  -2.2981  -2.2620  -2.2180  -2.2016  -2.1565  -2.1229
  -2.0992  -2.0743  -2.0169  -2.0035  -1.9649  -1.9249  -1.8949  -1.8805
  -1.8331  -1.8012  -1.7689  -1.7440  -1.7248  -1.7070  -1.6665  -1.6051
  -1.5637  -1.5473  -1.5004  -1.4594  -1.4036  -1.3490  -1.3085  -1.2835
  -1.2240  -1.1849  -1.1566  -1.1272  -1.0928  -1.0664  -1.0301  -1.0025
  -0.9506  -0.9429  -0.9180  -0.8954  -0.8842  -0.8638  -0.8412  -0.8083
  -0.7899  -0.7653  -0.7520  -0.7309  -0.7155  -0.6977  -0.6874  -0.6677
  -0.6615  -0.6434  -0.6303  -0.6226  -0.6030  -0.5783  -0.5717  -0.5547
  -0.5436  -0.5287  -0.5209  -0.5160  -0.5027  -0.4899  -0.4691  -0.4565
  -0.4401  -0.4301  -0.4087  -0.3842  -0.3640  -0.3480  -0.3288  -0.3173
  -0.3103  -0.2894  -0.2635  -0.2354  -0.2078  -0.1986  -0.1804  -0.1754
  -0.1543  -0.1421  -0.1227  -0.1153  -0.0817  -0.0504  -0.0395  -0.0222
   0.0047   0.0200   0.0379   0.0703   0.0897   0.1029   0.1301   0.1586
   0.1688   0.2133   0.2815   0.3437   0.3754   0.4050   0.4483   0.5053
   0.5259   0.5629   0.6102   0.6205   0.6580   0.7559   0.8912   0.9415
   4.9883
     cgsolve_all iterations 130    anorm=    0.76E-07
     cgsolve_all iterations 132    anorm=    0.76E-07
     cgsolve_all iterations 130    anorm=    0.77E-07
     compute_u_kq: q = (    0.0000,    0.0000,    0.0400)
     Rotating WFCS
     c_bands:  1 eigenvalues not converged
     ethr =  1.00E-14,  avg # of iterations =121.0
     eigenvalues at k:
 -37.8779 -37.6147 -37.0642 -36.9752 -36.9627 -36.8456 -36.7754 -36.6970
 -36.6324 -36.6251 -36.6065 -36.3555 -19.5065 -19.3129 -19.2058 -19.0889
 -19.0834 -19.0192 -19.0024 -18.9553 -18.9417 -18.7938 -18.7382 -18.7067
 -18.6833 -18.6450 -18.6342 -18.5626 -18.5429 -18.5319 -18.5133 -18.4843
 -18.4507 -18.4349 -18.4117 -18.3764 -18.3683 -18.3426 -18.3215 -18.3010
 -18.2895 -18.2800 -18.2694 -18.2533 -18.2502 -18.2381 -18.2300 -18.2060
 -18.1927 -18.1826 -18.1597 -18.1537 -18.1339 -18.1252 -18.0996 -18.0895
 -18.0707 -18.0379 -18.0319 -18.0073 -17.9937 -17.9818 -17.9739 -17.9390
 -17.9105 -17.8976 -17.8793 -17.8715 -17.8559 -17.8294 -17.8258 -17.8178
 -17.7952 -17.7818 -17.7759 -17.7653 -17.7435 -17.7341 -17.7204 -17.7082
 -17.6970 -17.6752 -17.6640 -17.6541 -17.6210 -17.6005 -17.5806 -17.5572
 -17.5478 -17.5140 -17.5120 -17.4617 -17.4118 -17.3765 -17.3275 -17.2993
 -17.1878 -17.1427 -17.0875 -17.0316 -16.4137 -16.1496 -16.0570 -15.9420
 -15.9002 -15.8249 -15.7013 -15.6705 -15.5754 -15.5354 -15.5176 -15.4580
 -15.3752 -15.3144 -15.3079 -15.2431 -15.2144 -15.1335 -15.1283 -15.0709
 -14.8775 -14.8264  -7.8397  -7.1925  -7.1290  -7.0463  -6.8988  -6.8934
  -6.7386  -6.7010  -6.6543  -6.5659  -6.5519  -6.5388  -6.5197  -6.4792
  -6.3940  -6.3483  -6.3196  -6.2955  -6.2417  -6.2209  -6.1956  -6.1568
  -6.1521  -6.1179  -6.1056  -6.0457  -6.0331  -6.0076  -5.9883  -5.9720
  -5.9631  -5.9243  -5.8905  -5.8780  -5.8680  -5.8318  -5.7991  -5.7837
  -5.7310  -5.6991  -5.6449  -5.5947  -5.5751  -5.5525  -5.5271  -5.4854
  -5.4358  -5.3937  -5.3618  -5.1910  -4.7105  -4.5454  -4.2970  -4.2077
  -4.1272  -4.0564  -4.0409  -3.9682  -3.8860  -3.8530  -3.7339  -3.7145
  -3.6691  -3.6150  -3.5735  -3.5110  -3.4830  -3.4223  -3.3931  -3.3619
  -3.3453  -3.3093  -3.2672  -3.2202  -3.1945  -3.1686  -3.1194  -3.0943
  -3.0878  -3.0500  -2.9979  -2.9734  -2.9567  -2.9108  -2.8903  -2.8665
  -2.8417  -2.8243  -2.7761  -2.7622  -2.7316  -2.7095  -2.6808  -2.6252
  -2.6050  -2.5913  -2.5627  -2.5375  -2.4759  -2.4263  -2.4136  -2.3814
  -2.3332  -2.3194  -2.2978  -2.2646  -2.2173  -2.2024  -2.1560  -2.1206
  -2.0991  -2.0744  -2.0158  -2.0038  -1.9635  -1.9256  -1.8981  -1.8742
  -1.8333  -1.7968  -1.7677  -1.7450  -1.7236  -1.7085  -1.6642  -1.6103
  -1.5689  -1.5499  -1.5058  -1.4649  -1.4007  -1.3515  -1.3105  -1.2854
  -1.2238  -1.1879  -1.1573  -1.1237  -1.0926  -1.0646  -1.0300  -0.9983
  -0.9470  -0.9405  -0.9140  -0.8906  -0.8855  -0.8616  -0.8381  -0.8075
  -0.7903  -0.7634  -0.7529  -0.7321  -0.7152  -0.6961  -0.6866  -0.6660
  -0.6610  -0.6436  -0.6304  -0.6238  -0.6032  -0.5794  -0.5691  -0.5540
  -0.5443  -0.5289  -0.5225  -0.5161  -0.5032  -0.4902  -0.4683  -0.4569
  -0.4389  -0.4284  -0.4082  -0.3857  -0.3617  -0.3487  -0.3295  -0.3164
  -0.3082  -0.2907  -0.2652  -0.2362  -0.2068  -0.1982  -0.1796  -0.1743
  -0.1548  -0.1421  -0.1223  -0.1119  -0.0803  -0.0451  -0.0403  -0.0212
   0.0078   0.0212   0.0376   0.0692   0.0953   0.1041   0.1317   0.1595
   0.1708   0.2179   0.2872   0.3468   0.3732   0.4035   0.4477   0.5036
   0.5271   0.5628   0.6091   0.6204   0.6545   0.7499   0.8852   0.9371
   4.9571
     eigenvalues at k+q:
 -37.8779 -37.6147 -37.0641 -36.9752 -36.9628 -36.8456 -36.7755 -36.6970
 -36.6324 -36.6251 -36.6066 -36.3555 -19.5065 -19.3130 -19.2058 -19.0889
 -19.0834 -19.0191 -19.0024 -18.9554 -18.9417 -18.7937 -18.7381 -18.7068
 -18.6833 -18.6452 -18.6340 -18.5625 -18.5428 -18.5315 -18.5144 -18.4837
 -18.4512 -18.4346 -18.4114 -18.3765 -18.3688 -18.3425 -18.3217 -18.3007
 -18.2896 -18.2798 -18.2710 -18.2530 -18.2485 -18.2381 -18.2303 -18.2060
 -18.1925 -18.1833 -18.1603 -18.1541 -18.1331 -18.1250 -18.0988 -18.0896
 -18.0702 -18.0405 -18.0311 -18.0073 -17.9922 -17.9821 -17.9746 -17.9390
 -17.9102 -17.8977 -17.8781 -17.8728 -17.8567 -17.8300 -17.8244 -17.8183
 -17.7953 -17.7815 -17.7757 -17.7651 -17.7428 -17.7340 -17.7214 -17.7081
 -17.6972 -17.6755 -17.6639 -17.6541 -17.6211 -17.6004 -17.5808 -17.5566
 -17.5484 -17.5139 -17.5121 -17.4617 -17.4119 -17.3765 -17.3275 -17.2993
 -17.1879 -17.1428 -17.0875 -17.0317 -16.4137 -16.1496 -16.0571 -15.9420
 -15.9002 -15.8249 -15.7014 -15.6706 -15.5754 -15.5355 -15.5176 -15.4580
 -15.3752 -15.3145 -15.3079 -15.2431 -15.2143 -15.1335 -15.1283 -15.0710
 -14.8776 -14.8264  -7.8398  -7.1925  -7.1290  -7.0464  -6.8989  -6.8934
  -6.7385  -6.7010  -6.6544  -6.5660  -6.5518  -6.5389  -6.5196  -6.4792
  -6.3939  -6.3483  -6.3195  -6.2955  -6.2417  -6.2210  -6.1955  -6.1568
  -6.1519  -6.1178  -6.1056  -6.0457  -6.0331  -6.0076  -5.9883  -5.9719
  -5.9631  -5.9243  -5.8907  -5.8778  -5.8682  -5.8317  -5.7990  -5.7837
  -5.7309  -5.6991  -5.6450  -5.5948  -5.5751  -5.5524  -5.5271  -5.4854
  -5.4359  -5.3936  -5.3618  -5.1910  -4.7106  -4.5454  -4.2970  -4.2076
  -4.1271  -4.0564  -4.0410  -3.9682  -3.8860  -3.8531  -3.7339  -3.7144
  -3.6691  -3.6150  -3.5735  -3.5112  -3.4829  -3.4225  -3.3929  -3.3615
  -3.3460  -3.3083  -3.2679  -3.2203  -3.1948  -3.1677  -3.1208  -3.0939
  -3.0872  -3.0505  -2.9946  -2.9747  -2.9590  -2.9099  -2.8903  -2.8649
  -2.8454  -2.8229  -2.7774  -2.7564  -2.7303  -2.7152  -2.6812  -2.6254
  -2.6043  -2.5903  -2.5630  -2.5374  -2.4763  -2.4265  -2.4128  -2.3823
  -2.3329  -2.3192  -2.2991  -2.2642  -2.2163  -2.2017  -2.1545  -2.1217
  -2.1015  -2.0741  -2.0158  -2.0035  -1.9633  -1.9263  -1.8978  -1.8741
  -1.8321  -1.7968  -1.7696  -1.7451  -1.7229  -1.7083  -1.6643  -1.6105
  -1.5687  -1.5498  -1.5056  -1.4650  -1.4007  -1.3517  -1.3105  -1.2853
  -1.2240  -1.1879  -1.1572  -1.1238  -1.0927  -1.0646  -1.0300  -0.9983
  -0.9468  -0.9408  -0.9141  -0.8905  -0.8855  -0.8618  -0.8378  -0.8070
  -0.7905  -0.7630  -0.7531  -0.7320  -0.7153  -0.6967  -0.6871  -0.6675
  -0.6594  -0.6430  -0.6291  -0.6244  -0.6031  -0.5808  -0.5691  -0.5554
  -0.5438  -0.5291  -0.5220  -0.5166  -0.5029  -0.4887  -0.4682  -0.4583
  -0.4389  -0.4274  -0.4094  -0.3843  -0.3597  -0.3493  -0.3298  -0.3171
  -0.3077  -0.2903  -0.2675  -0.2357  -0.2071  -0.1980  -0.1796  -0.1739
  -0.1545  -0.1424  -0.1222  -0.1124  -0.0800  -0.0453  -0.0397  -0.0209
   0.0075   0.0216   0.0376   0.0693   0.0952   0.1022   0.1333   0.1594
   0.1707   0.2179   0.2871   0.3467   0.3733   0.4035   0.4476   0.5036
   0.5271   0.5628   0.6091   0.6204   0.6545   0.7498   0.8852   0.9371
   4.9556
     cgsolve_all iterations 133    anorm=    0.77E-07
     cgsolve_all iterations 133    anorm=    0.77E-07
     cgsolve_all iterations 132    anorm=    0.76E-07
     compute_u_kq: q = (    0.0000,    0.0000,   -0.0400)
     Rotating WFCS
     c_bands:  1 eigenvalues not converged
     ethr =  1.00E-14,  avg # of iterations =121.0
     eigenvalues at k:
 -37.8779 -37.6147 -37.0642 -36.9752 -36.9627 -36.8456 -36.7754 -36.6970
 -36.6324 -36.6251 -36.6065 -36.3555 -19.5065 -19.3129 -19.2058 -19.0889
 -19.0834 -19.0192 -19.0024 -18.9553 -18.9417 -18.7938 -18.7382 -18.7067
 -18.6833 -18.6450 -18.6342 -18.5626 -18.5429 -18.5319 -18.5133 -18.4843
 -18.4507 -18.4349 -18.4117 -18.3764 -18.3683 -18.3426 -18.3215 -18.3010
 -18.2895 -18.2800 -18.2694 -18.2533 -18.2502 -18.2381 -18.2300 -18.2060
 -18.1927 -18.1826 -18.1597 -18.1537 -18.1339 -18.1252 -18.0996 -18.0895
 -18.0707 -18.0379 -18.0319 -18.0073 -17.9937 -17.9818 -17.9739 -17.9390
 -17.9105 -17.8976 -17.8793 -17.8715 -17.8559 -17.8294 -17.8258 -17.8178
 -17.7952 -17.7818 -17.7759 -17.7653 -17.7435 -17.7341 -17.7204 -17.7082
 -17.6970 -17.6752 -17.6640 -17.6541 -17.6210 -17.6005 -17.5806 -17.5572
 -17.5478 -17.5140 -17.5120 -17.4617 -17.4118 -17.3765 -17.3275 -17.2993
 -17.1878 -17.1427 -17.0875 -17.0316 -16.4137 -16.1496 -16.0570 -15.9420
 -15.9002 -15.8249 -15.7013 -15.6705 -15.5754 -15.5354 -15.5176 -15.4580
 -15.3752 -15.3144 -15.3079 -15.2431 -15.2144 -15.1335 -15.1283 -15.0709
 -14.8775 -14.8264  -7.8397  -7.1925  -7.1290  -7.0463  -6.8988  -6.8934
  -6.7386  -6.7010  -6.6543  -6.5659  -6.5519  -6.5388  -6.5197  -6.4792
  -6.3940  -6.3483  -6.3196  -6.2955  -6.2417  -6.2209  -6.1956  -6.1568
  -6.1521  -6.1179  -6.1056  -6.0457  -6.0331  -6.0076  -5.9883  -5.9720
  -5.9631  -5.9243  -5.8905  -5.8780  -5.8680  -5.8318  -5.7991  -5.7837
  -5.7310  -5.6991  -5.6449  -5.5947  -5.5751  -5.5525  -5.5271  -5.4854
  -5.4358  -5.3937  -5.3618  -5.1910  -4.7105  -4.5454  -4.2970  -4.2077
  -4.1272  -4.0564  -4.0409  -3.9682  -3.8860  -3.8530  -3.7339  -3.7145
  -3.6691  -3.6150  -3.5735  -3.5110  -3.4830  -3.4223  -3.3931  -3.3619
  -3.3453  -3.3093  -3.2672  -3.2202  -3.1945  -3.1686  -3.1194  -3.0943
  -3.0878  -3.0500  -2.9979  -2.9734  -2.9567  -2.9108  -2.8903  -2.8665
  -2.8417  -2.8243  -2.7761  -2.7622  -2.7316  -2.7095  -2.6808  -2.6252
  -2.6050  -2.5913  -2.5627  -2.5375  -2.4759  -2.4263  -2.4136  -2.3814
  -2.3332  -2.3194  -2.2978  -2.2646  -2.2173  -2.2024  -2.1560  -2.1206
  -2.0991  -2.0744  -2.0158  -2.0038  -1.9635  -1.9256  -1.8981  -1.8742
  -1.8333  -1.7968  -1.7677  -1.7450  -1.7236  -1.7085  -1.6642  -1.6103
  -1.5689  -1.5499  -1.5058  -1.4649  -1.4007  -1.3515  -1.3105  -1.2854
  -1.2238  -1.1879  -1.1573  -1.1237  -1.0926  -1.0646  -1.0300  -0.9983
  -0.9470  -0.9405  -0.9140  -0.8906  -0.8855  -0.8616  -0.8381  -0.8075
  -0.7903  -0.7634  -0.7529  -0.7321  -0.7152  -0.6961  -0.6866  -0.6660
  -0.6610  -0.6436  -0.6304  -0.6238  -0.6032  -0.5794  -0.5691  -0.5540
  -0.5443  -0.5289  -0.5225  -0.5161  -0.5032  -0.4902  -0.4683  -0.4569
  -0.4389  -0.4284  -0.4082  -0.3857  -0.3617  -0.3487  -0.3295  -0.3164
  -0.3082  -0.2907  -0.2652  -0.2362  -0.2068  -0.1982  -0.1796  -0.1743
  -0.1548  -0.1421  -0.1223  -0.1119  -0.0803  -0.0451  -0.0403  -0.0212
   0.0078   0.0212   0.0376   0.0692   0.0953   0.1041   0.1317   0.1595
   0.1708   0.2179   0.2872   0.3468   0.3732   0.4035   0.4477   0.5036
   0.5271   0.5628   0.6091   0.6204   0.6545   0.7499   0.8852   0.9371
   4.9571
     eigenvalues at k+q:
 -37.8779 -37.6147 -37.0641 -36.9752 -36.9628 -36.8456 -36.7755 -36.6970
 -36.6324 -36.6251 -36.6066 -36.3555 -19.5065 -19.3130 -19.2058 -19.0889
 -19.0834 -19.0191 -19.0025 -18.9553 -18.9417 -18.7937 -18.7382 -18.7067
 -18.6832 -18.6447 -18.6346 -18.5627 -18.5429 -18.5323 -18.5125 -18.4846
 -18.4503 -18.4356 -18.4119 -18.3763 -18.3675 -18.3434 -18.3210 -18.3016
 -18.2887 -18.2803 -18.2680 -18.2539 -18.2517 -18.2381 -18.2297 -18.2061
 -18.1931 -18.1818 -18.1592 -18.1534 -18.1345 -18.1248 -18.1004 -18.0898
 -18.0714 -18.0376 -18.0304 -18.0070 -17.9952 -17.9815 -17.9735 -17.9391
 -17.9106 -17.8976 -17.8810 -17.8699 -17.8551 -17.8295 -17.8266 -17.8172
 -17.7953 -17.7819 -17.7762 -17.7656 -17.7443 -17.7341 -17.7197 -17.7086
 -17.6966 -17.6749 -17.6641 -17.6542 -17.6211 -17.6006 -17.5805 -17.5579
 -17.5472 -17.5142 -17.5119 -17.4617 -17.4119 -17.3765 -17.3275 -17.2993
 -17.1879 -17.1428 -17.0875 -17.0317 -16.4137 -16.1496 -16.0571 -15.9420
 -15.9002 -15.8250 -15.7013 -15.6705 -15.5754 -15.5354 -15.5177 -15.4580
 -15.3752 -15.3145 -15.3079 -15.2431 -15.2145 -15.1335 -15.1283 -15.0708
 -14.8776 -14.8264  -7.8398  -7.1925  -7.1290  -7.0464  -6.8989  -6.8934
  -6.7385  -6.7011  -6.6542  -6.5659  -6.5521  -6.5388  -6.5197  -6.4792
  -6.3940  -6.3483  -6.3195  -6.2955  -6.2417  -6.2208  -6.1955  -6.1568
  -6.1522  -6.1179  -6.1055  -6.0456  -6.0332  -6.0075  -5.9883  -5.9719
  -5.9632  -5.9242  -5.8904  -5.8782  -5.8677  -5.8320  -5.7992  -5.7837
  -5.7311  -5.6991  -5.6449  -5.5947  -5.5751  -5.5525  -5.5271  -5.4854
  -5.4357  -5.3937  -5.3618  -5.1910  -4.7105  -4.5454  -4.2970  -4.2077
  -4.1273  -4.0565  -4.0409  -3.9682  -3.8859  -3.8531  -3.7339  -3.7146
  -3.6691  -3.6149  -3.5736  -3.5109  -3.4829  -3.4222  -3.3931  -3.3623
  -3.3451  -3.3096  -3.2668  -3.2201  -3.1943  -3.1693  -3.1178  -3.0943
  -3.0884  -3.0502  -3.0003  -2.9729  -2.9537  -2.9116  -2.8904  -2.8688
  -2.8377  -2.8249  -2.7762  -2.7664  -2.7328  -2.7040  -2.6805  -2.6275
  -2.6055  -2.5909  -2.5623  -2.5377  -2.4755  -2.4257  -2.4143  -2.3814
  -2.3337  -2.3193  -2.2960  -2.2656  -2.2186  -2.2029  -2.1569  -2.1196
  -2.0972  -2.0747  -2.0156  -2.0039  -1.9640  -1.9257  -1.8983  -1.8740
  -1.8346  -1.7967  -1.7654  -1.7453  -1.7242  -1.7089  -1.6643  -1.6102
  -1.5691  -1.5501  -1.5060  -1.4648  -1.4007  -1.3512  -1.3107  -1.2855
  -1.2237  -1.1878  -1.1573  -1.1237  -1.0925  -1.0646  -1.0301  -0.9982
  -0.9471  -0.9402  -0.9140  -0.8907  -0.8855  -0.8614  -0.8385  -0.8081
  -0.7898  -0.7645  -0.7525  -0.7321  -0.7150  -0.6956  -0.6862  -0.6668
  -0.6601  -0.6439  -0.6315  -0.6229  -0.6034  -0.5787  -0.5694  -0.5526
  -0.5443  -0.5290  -0.5230  -0.5155  -0.5034  -0.4918  -0.4680  -0.4553
  -0.4389  -0.4296  -0.4082  -0.3871  -0.3632  -0.3477  -0.3293  -0.3157
  -0.3086  -0.2911  -0.2627  -0.2376  -0.2060  -0.1982  -0.1796  -0.1747
  -0.1550  -0.1421  -0.1226  -0.1109  -0.0807  -0.0449  -0.0407  -0.0215
   0.0082   0.0206   0.0376   0.0691   0.0953   0.1059   0.1304   0.1596
   0.1706   0.2180   0.2873   0.3468   0.3731   0.4035   0.4477   0.5035
   0.5271   0.5628   0.6091   0.6204   0.6545   0.7498   0.8851   0.9371
   4.9593
     cgsolve_all iterations 133    anorm=    0.77E-07
     cgsolve_all iterations 133    anorm=    0.77E-07
     cgsolve_all iterations 133    anorm=    0.75E-07

     End of magnetic susceptibility calculation

     f-sum rule (1st term):
          -659.8105         -1.6712          0.0602
            -1.6615       -658.3833         -0.0987
             0.0610         -0.0828       -659.2067

     f-sum rule (2nd term):
           -15.7079         -0.0949         -0.0242
            -0.0946        -15.6947          0.1157
            -0.0243          0.1161        -15.6447

     f-sum rule (should be  -674.8572):
          -675.5185         -1.7661          0.0359
            -1.7561       -674.0779          0.0170
             0.0367          0.0333       -674.8514

     chi_bare pGv (HH) in paratec units:
      -100.251063    118.696872     35.213781
       119.452455   -185.352356     26.268053
        34.056182     28.171064   -178.234429

      -100.251063    118.696872     35.213781
       119.452455   -185.352356     26.268053
        34.056182     28.171064   -178.234429

     chi_bare vGv (VV) in paratec units:
      -125.541996     85.316468     25.843247
        85.316740   -185.456801     19.365324
        25.843033     19.365571   -177.768398

      -125.541996     85.316468     25.843247
        85.316740   -185.456801     19.365324
        25.843033     19.365571   -177.768398

     chi_bare pGv (HH) in 10^{-6} cm^3/mol:
          -476.4025        564.0587        167.3392
           567.6493       -880.8119        124.8283
           161.8382        133.8716       -846.9868

     chi_bare vGv (VV) in 10^{-6} cm^3/mol:
          -596.5874        405.4319        122.8095
           405.4332       -881.3082         92.0258
           122.8085         92.0270       -844.7722

     Contributions to the NMR chemical shifts: -------------------------------

     Macroscopic shape contribution in ppm:                    5.33
             3.4578         -0.0000         -0.0000
            -0.0000          6.3931         -0.0000
            -0.0000         -0.0000          6.1476


     Core contribution in ppm:

     Atom  1  Ca  pos: ( -0.007712  0.445665  0.478082)  core sigma:        1265.05
     Atom  2  Ca  pos: ( -0.246704  0.454778  0.327313)  core sigma:        1265.05
     Atom  3  Ca  pos: ( -0.093165  0.210337  0.339295)  core sigma:        1265.05
     Atom  4  Ca  pos: (  0.161179  0.215405  0.465755)  core sigma:        1265.05
     Atom  5  Ca  pos: ( -0.158719  0.129371  1.563135)  core sigma:        1265.05
     Atom  6  Ca  pos: ( -0.109753  0.390987  0.757538)  core sigma:        1265.05
     Atom  7  Ca  pos: (  0.502584  0.459769  0.478609)  core sigma:        1265.05
     Atom  8  Ca  pos: (  0.246994  0.458030  0.329155)  core sigma:        1265.05
     Atom  9  Ca  pos: (  0.406402  0.217130  0.326854)  core sigma:        1265.05
     Atom 10  Ca  pos: (  0.648614  0.221149  0.478618)  core sigma:        1265.05
     Atom 11  Ca  pos: ( -0.033542  0.013898  1.054861)  core sigma:        1265.05
     Atom 12  Ca  pos: (  0.466270  0.125886  0.056441)  core sigma:        1265.05
     Atom 13  Si  pos: (  0.777221  0.133306  0.092482)  core sigma:         837.79
     Atom 14  Si  pos: (  0.386587  0.231999  0.550616)  core sigma:         837.79
     Atom 15  Si  pos: (  0.644999  0.235597  0.251141)  core sigma:         837.79
     Atom 16  Si  pos: (  0.218685  0.091232  0.058829)  core sigma:         837.79
     Atom 17  Si  pos: ( -0.103621  0.231506  0.565752)  core sigma:         837.79
     Atom 18  Si  pos: (  0.145542  0.237233  0.238863)  core sigma:         837.79
     Atom 19  Si  pos: ( -0.233231  0.437076  0.559635)  core sigma:         837.79
     Atom 20  Si  pos: (  0.013555  0.431826  0.221265)  core sigma:         837.79
     Atom 21  Si  pos: (  0.242582  0.422240  0.567369)  core sigma:         837.79
     Atom 22  Si  pos: (  0.512948  0.435383  0.239905)  core sigma:         837.79
     Atom 23  O   pos: (  0.079882  0.329816  0.184056)  core sigma:         271.07
     Atom 24  O   pos: (  0.133660  0.048750  0.484487)  core sigma:         271.07
     Atom 25  O   pos: (  0.407754  0.054480  0.239981)  core sigma:         271.07
     Atom 26  O   pos: ( -0.332434  0.388884  0.509376)  core sigma:         271.07
     Atom 27  O   pos: ( -0.056492  0.399348  0.315792)  core sigma:         271.07
     Atom 28  O   pos: (  0.113805  0.070913  0.000983)  core sigma:         271.07
     Atom 29  O   pos: ( -0.130570  0.203402  0.156896)  core sigma:         271.07
     Atom 30  H   pos: ( -0.071525  0.205644  0.112668)  core sigma:           0.00
     Atom 31  O   pos: ( -0.096598  0.204058  0.685941)  core sigma:         271.07
     Atom 32  O   pos: (  0.203549  0.184177  0.142867)  core sigma:         271.07
     Atom 33  O   pos: (  0.197981  0.438088  0.682166)  core sigma:         271.07
     Atom 34  O   pos: (  0.803237  0.017615  0.126699)  core sigma:         271.07
     Atom 35  O   pos: (  0.286608  0.304736  0.569437)  core sigma:         271.07
     Atom 36  O   pos: (  0.567233  0.325443  0.212688)  core sigma:         271.07
     Atom 37  O   pos: (  0.643717  0.032141  0.531890)  core sigma:         271.07
     Atom 38  O   pos: (  0.894151  0.039737  0.310144)  core sigma:         271.07
     Atom 39  O   pos: (  0.158170  0.415154  0.477555)  core sigma:         271.07
     Atom 40  O   pos: (  0.407566  0.406215  0.294604)  core sigma:         271.07
     Atom 41  O   pos: (  0.755627  0.148201 -0.028522)  core sigma:         271.07
     Atom 42  H   pos: (  0.363645  0.153600  1.668022)  core sigma:           0.00
     Atom 43  O   pos: (  0.312697  0.126901 -0.008735)  core sigma:         271.07
     Atom 44  O   pos: (  0.419750  0.201393  0.665019)  core sigma:         271.07
     Atom 45  O   pos: (  0.671496  0.169248  0.146816)  core sigma:         271.07
     Atom 46  O   pos: (  0.339289  0.146064  0.475202)  core sigma:         271.07
     Atom 47  O   pos: (  0.579646  0.163087  0.326079)  core sigma:         271.07
     Atom 48  O   pos: (  0.475657  0.285415  0.485683)  core sigma:         271.07
     Atom 49  O   pos: (  0.741485  0.280582  0.308521)  core sigma:         271.07
     Atom 50  O   pos: ( -0.182776  0.161332  0.505420)  core sigma:         271.07
     Atom 51  O   pos: (  0.072490  0.162761  0.299830)  core sigma:         271.07
     Atom 52  O   pos: ( -0.002582  0.245538  0.499654)  core sigma:         271.07
     Atom 53  O   pos: (  0.231980  0.281554  0.312821)  core sigma:         271.07
     Atom 54  O   pos: (  0.067496  0.001428  0.677908)  core sigma:         271.07
     Atom 55  O   pos: ( -0.058893  0.456751  0.122831)  core sigma:         271.07
     Atom 56  O   pos: ( -0.143801  0.349691  0.570936)  core sigma:         271.07
     Atom 57  O   pos: (  0.324734  0.011206  0.657493)  core sigma:         271.07
     Atom 58  H   pos: (  0.400136 -0.008716  0.666428)  core sigma:           0.00
     Atom 59  H   pos: (  0.333003  0.084173  0.665883)  core sigma:           0.00
     Atom 60  O   pos: ( -0.242666  0.301178  1.585684)  core sigma:         271.07
     Atom 61  H   pos: ( -0.285678  0.293776  1.645673)  core sigma:           0.00
     Atom 62  H   pos: ( -0.292192  0.299391  1.530291)  core sigma:           0.00
     Atom 63  O   pos: (  0.354458  0.489176  0.858434)  core sigma:         271.07
     Atom 64  H   pos: (  0.407163  0.438727  0.842385)  core sigma:           0.00
     Atom 65  H   pos: (  0.309442  0.486334  0.800420)  core sigma:           0.00
     Atom 66  O   pos: (  0.381584  0.267977  0.140944)  core sigma:         271.07
     Atom 67  H   pos: (  0.381067  0.333092  0.177269)  core sigma:           0.00
     Atom 68  H   pos: (  0.310156  0.245269  0.137068)  core sigma:           0.00
     Atom 69  O   pos: (  0.000459  0.028611  1.231126)  core sigma:         271.07
     Atom 70  H   pos: (  0.031510  0.082332  1.273213)  core sigma:           0.00
     Atom 71  H   pos: ( -0.282612  0.433688  1.253478)  core sigma:           0.00
     Atom 72  O   pos: (  0.106834  0.127322  1.035970)  core sigma:         271.07
     Atom 73  H   pos: (  0.174505  0.100362  1.042980)  core sigma:           0.00
     Atom 74  H   pos: (  0.110676  0.201730  1.037204)  core sigma:           0.00
     Atom 75  O   pos: ( -0.452662  0.329009  1.002781)  core sigma:         271.07
     Atom 76  H   pos: (  0.536553  0.339803  0.905940)  core sigma:           0.00
     Atom 77  H   pos: (  0.476956  0.322306  1.003830)  core sigma:           0.00
     Atom 78  O   pos: (  0.415719  0.250601  1.424396)  core sigma:         271.07
     Atom 79  H   pos: (  0.384943  0.282567  1.483301)  core sigma:           0.00
     Atom 80  H   pos: (  0.401627  0.178152  1.432326)  core sigma:           0.00
     Atom 81  O   pos: (  0.439387  0.064031  1.031555)  core sigma:         271.07
     Atom 82  H   pos: (  0.497191  0.096055  1.063453)  core sigma:           0.00
     Atom 83  H   pos: (  0.446550  0.082338  0.959714)  core sigma:           0.00
     Atom 84  O   pos: ( -0.261469  0.416785  0.147379)  core sigma:         271.07
     Atom 85  H   pos: ( -0.193049  0.389989  0.140024)  core sigma:           0.00
     Atom 86  H   pos: (  0.051126 -0.000081  0.092124)  core sigma:           0.00
     Atom 87  O   pos: (  0.087324  0.333379  1.015631)  core sigma:         271.07
     Atom 88  H   pos: (  0.118242  0.400395  1.029174)  core sigma:           0.00
     Atom 89  H   pos: (  0.073029  0.336573  0.942403)  core sigma:           0.00
     Atom 90  O   pos: (  0.054682  0.336415  0.812891)  core sigma:         271.07
     Atom 91  H   pos: (  0.106337  0.369805  0.771609)  core sigma:           0.00
     Atom 92  H   pos: (  0.067200  0.261008  0.803871)  core sigma:           0.00
     Atom 93  O   pos: ( -0.395444  0.324001  1.427000)  core sigma:         271.07
     Atom 94  H   pos: ( -0.374452  0.285899  1.367740)  core sigma:           0.00
     Atom 95  H   pos: ( -0.459650  0.289429  1.445910)  core sigma:           0.00
     Atom 96  O   pos: (  0.248746  0.056442  0.864640)  core sigma:         271.07
     Atom 97  H   pos: (  0.210252  0.118775  0.858990)  core sigma:           0.00
     Atom 98  H   pos: (  0.320777  0.074114  0.852380)  core sigma:           0.00
     Atom 99  O   pos: ( -0.274724  0.422687  0.893767)  core sigma:         271.07
     Atom100  H   pos: ( -0.280026  0.352431  0.870316)  core sigma:           0.00
     Atom101  H   pos: (  0.012092 -0.002919  0.839981)  core sigma:           0.00
     Atom102  O   pos: (  0.009026  0.053431  1.615894)  core sigma:         271.07
     Atom103  H   pos: (  0.139558  0.423822 -0.129595)  core sigma:           0.00
     Atom104  H   pos: (  0.071421  0.067118  1.576047)  core sigma:           0.00
     Atom105  O   pos: (  0.619239  0.189115  0.660361)  core sigma:         271.07
     Atom106  H   pos: (  0.543689  0.194432  0.667673)  core sigma:           0.00
     Atom107  H   pos: (  0.630463  0.118274  0.639197)  core sigma:           0.00
     Atom108  O   pos: (  0.046726  0.149830  0.788652)  core sigma:         271.07
     Atom109  H   pos: ( -0.011652  0.172471  0.740439)  core sigma:           0.00
     Atom110  H   pos: (  0.074287  0.094628  0.743168)  core sigma:           0.00
     Atom111  O   pos: ( -0.247694  0.339736  1.110468)  core sigma:         271.07
     Atom112  H   pos: ( -0.175983  0.361995  1.118104)  core sigma:           0.00
     Atom113  H   pos: ( -0.248277  0.275122  1.076593)  core sigma:           0.00
     Atom114  O   pos: ( -0.523971  0.421625  1.626359)  core sigma:         271.07
     Atom115  H   pos: ( -0.581486  0.442955  1.667466)  core sigma:           0.00
     Atom116  H   pos: ( -0.486083  0.372523  1.667443)  core sigma:           0.00
     Atom117  O   pos: (  0.248207  0.440086  0.074095)  core sigma:         271.07
     Atom118  H   pos: (  0.207392  0.380405  0.059994)  core sigma:           0.00
     Atom119  H   pos: (  0.306224  0.435116  0.027423)  core sigma:           0.00
     Atom120  O   pos: (  0.031820  0.387079  1.564897)  core sigma:         271.07
     Atom121  H   pos: (  0.075292  0.358651  1.618098)  core sigma:           0.00
     Atom122  H   pos: ( -0.012656  0.434481  1.601373)  core sigma:           0.00
     Atom123  O   pos: (  0.049607  0.264738 -0.011941)  core sigma:         271.07
     Atom124  H   pos: (  0.063816  0.291459  0.055960)  core sigma:           0.00
     Atom125  H   pos: (  0.063522  0.190269 -0.007951)  core sigma:           0.00
     Atom126  O   pos: ( -0.340286  0.116552  1.545259)  core sigma:         271.07
     Atom127  H   pos: ( -0.387945  0.075407  1.507492)  core sigma:           0.00
     Atom128  H   pos: ( -0.354869  0.104262  1.618338)  core sigma:           0.00
     Atom129  O   pos: (  0.334445  0.047648  1.406187)  core sigma:         271.07
     Atom130  H   pos: (  0.319016  0.018462  1.340132)  core sigma:           0.00
     Atom131  H   pos: (  0.052480  0.461396  1.446864)  core sigma:           0.00
     Atom132  O   pos: ( -0.059618  0.237424  1.467110)  core sigma:         271.07
     Atom133  H   pos: ( -0.027235  0.296082  1.500722)  core sigma:           0.00
     Atom134  H   pos: ( -0.016588  0.219238  1.410165)  core sigma:           0.00
     Atom135  O   pos: (  0.178366  0.110381  1.522250)  core sigma:         271.07
     Atom136  H   pos: (  0.211885  0.135618  1.583175)  core sigma:           0.00
     Atom137  H   pos: (  0.234148  0.078918  1.482371)  core sigma:           0.00
     Atom138  O   pos: ( -0.064920  0.413737  1.129395)  core sigma:         271.07
     Atom139  H   pos: ( -0.013697  0.380725  1.085921)  core sigma:           0.00
     Atom140  H   pos: ( -0.036821  0.477805  1.151593)  core sigma:           0.00
     Atom141  O   pos: (  0.343030  0.301487  1.008626)  core sigma:         271.07
     Atom142  H   pos: (  0.318252  0.369138  1.021648)  core sigma:           0.00
     Atom143  H   pos: (  0.319305  0.288313  0.939145)  core sigma:           0.00
     Atom144  O   pos: (  0.273232  0.271198  0.799614)  core sigma:         271.07
     Atom145  H   pos: (  0.249208  0.331308  0.762626)  core sigma:           0.00
     Atom146  H   pos: (  0.318550  0.241844  0.748588)  core sigma:           0.00
     Atom147  O   pos: ( -0.350934  0.124529  1.271899)  core sigma:         271.07
     Atom148  H   pos: ( -0.408422  0.089788  1.302760)  core sigma:           0.00
     Atom149  H   pos: (  0.631235  0.133910  1.178019)  core sigma:           0.00
     Atom150  O   pos: (  0.099238  0.171770  1.338859)  core sigma:         271.07
     Atom151  H   pos: (  0.157520  0.184664  1.294719)  core sigma:           0.00
     Atom152  H   pos: (  0.127649  0.157209  1.406017)  core sigma:           0.00
     Atom153  O   pos: (  0.280154  0.172548  1.218024)  core sigma:         271.07
     Atom154  H   pos: (  0.328721  0.195767  1.268439)  core sigma:           0.00
     Atom155  H   pos: (  0.296048  0.211102  1.157241)  core sigma:           0.00
     Atom156  O   pos: ( -0.129873  0.006417  0.679234)  core sigma:         271.07
     Atom157  H   pos: ( -0.133115  0.080798  0.688093)  core sigma:           0.00
     Atom158  H   pos: ( -0.054134 -0.004087  0.678585)  core sigma:           0.00
     Atom159  O   pos: ( -0.090250  0.137490  0.935730)  core sigma:         271.07
     Atom160  H   pos: ( -0.153527  0.159829  0.905170)  core sigma:           0.00
     Atom161  H   pos: ( -0.036739  0.143167  0.883400)  core sigma:           0.00
     Atom162  O   pos: ( -0.352398  0.148582  1.033375)  core sigma:         271.07
     Atom163  H   pos: (  0.650138  0.110260  0.949863)  core sigma:           0.00
     Atom164  H   pos: ( -0.389807  0.211220  1.016649)  core sigma:           0.00
     Atom165  O   pos: ( -0.238671  0.240662  0.810910)  core sigma:         271.07
     Atom166  H   pos: ( -0.301708  0.218877  0.775873)  core sigma:           0.00
     Atom167  H   pos: ( -0.186520  0.218950  0.759087)  core sigma:           0.00
     Atom168  O   pos: (  0.494235  0.355560  0.789891)  core sigma:         271.07
     Atom169  H   pos: (  0.463995  0.302157  0.747536)  core sigma:           0.00
     Atom170  H   pos: (  0.520632  0.407026  0.740637)  core sigma:           0.00
     Atom171  O   pos: (  0.446356  0.097164  0.829103)  core sigma:         271.07
     Atom172  H   pos: (  0.477328  0.043757  0.787069)  core sigma:           0.00
     Atom173  H   pos: (  0.436131  0.147837  0.774390)  core sigma:           0.00
     Atom174  O   pos: ( -0.159473  0.047849  1.405866)  core sigma:         271.07
     Atom175  H   pos: ( -0.223473  0.052419  1.370834)  core sigma:           0.00
     Atom176  H   pos: ( -0.449971  0.444128  1.404210)  core sigma:           0.00
     Atom177  O   pos: ( -0.187202  0.072523  1.121400)  core sigma:         271.07
     Atom178  H   pos: ( -0.245877  0.105937  1.089846)  core sigma:           0.00
     Atom179  H   pos: ( -0.196864  0.075767  1.193856)  core sigma:           0.00
     Atom180  O   pos: (  0.553144  0.279595 -0.002277)  core sigma:         271.07
     Atom181  H   pos: (  0.624889  0.279886  0.014677)  core sigma:           0.00
     Atom182  H   pos: (  0.523989  0.332933  0.039799)  core sigma:           0.00

     Bare contribution in ppm:

     Atom  1  Ca  pos: ( -0.007712  0.445665  0.478082)  bare sigma:         105.84
           113.0499          3.8355          3.8471
             4.1927        101.6627          4.7686
             7.3815          6.9293        102.8088

     Atom  2  Ca  pos: ( -0.246704  0.454778  0.327313)  bare sigma:         108.43
           110.0528          2.2755          1.3841
             1.9923        112.7883          1.2215
             4.7023          4.9165        102.4491

     Atom  3  Ca  pos: ( -0.093165  0.210337  0.339295)  bare sigma:         108.28
           116.1982          1.0891         -0.2991
             1.7210        109.0403          0.7149
             3.7907          3.0230         99.6070

     Atom  4  Ca  pos: (  0.161179  0.215405  0.465755)  bare sigma:         107.53
           115.4380          5.6397         -3.5625
             6.0346        107.9448         -3.2462
            -1.5549         -1.3176         99.1942

     Atom  5  Ca  pos: ( -0.158719  0.129371  1.563135)  bare sigma:         106.23
            96.4555         -2.8470          1.1688
            -1.9982         98.2828          2.8113
            -5.0146         -2.4358        123.9370

     Atom  6  Ca  pos: ( -0.109753  0.390987  0.757538)  bare sigma:         110.95
           120.2060          4.0230          6.0105
             3.6784        110.4706          0.4804
             9.3459          2.1319        102.1610

     Atom  7  Ca  pos: (  0.502584  0.459769  0.478609)  bare sigma:         108.84
           112.7214          2.7641         -1.7935
             3.2391        116.9556          0.1729
             1.7782          2.4102         96.8408

     Atom  8  Ca  pos: (  0.246994  0.458030  0.329155)  bare sigma:         106.55
           111.1428          1.0911         -3.5891
             2.2841        111.3849         -2.4856
            -2.0973         -0.2006         97.1161

     Atom  9  Ca  pos: (  0.406402  0.217130  0.326854)  bare sigma:         108.13
           109.9492          1.1221          0.7101
             0.8468        104.9118          0.4805
             3.1803          1.3965        109.5345

     Atom 10  Ca  pos: (  0.648614  0.221149  0.478618)  bare sigma:         106.79
           110.9224          2.4821          2.9396
             2.1386        108.0329          0.6808
             6.3092          3.3216        101.4283

     Atom 11  Ca  pos: ( -0.033542  0.013898  1.054861)  bare sigma:         114.97
           115.2495         -0.2326          2.5284
             0.6059        110.7074          0.8659
             1.2233         -0.7908        118.9546

     Atom 12  Ca  pos: (  0.466270  0.125886  0.056441)  bare sigma:         110.83
           120.9212          0.3098         16.7285
            -1.4933        105.2016          6.0800
            10.4567          1.0104        106.3804

     Atom 13  Si  pos: (  0.777221  0.133306  0.092482)  bare sigma:         -25.68
           -24.2300         -0.0328         -1.2455
            -0.9568        -24.3095         -2.0791
             3.1906          0.1325        -28.5005

     Atom 14  Si  pos: (  0.386587  0.231999  0.550616)  bare sigma:         -25.03
           -22.8336          6.9454          0.6236
             7.1329        -28.3866         -1.2959
             3.5698          0.6655        -23.8805

     Atom 15  Si  pos: (  0.644999  0.235597  0.251141)  bare sigma:         -24.72
           -17.5693          7.0730          0.5297
             7.2486        -25.5495         -0.1115
             5.1802          3.9681        -31.0334

     Atom 16  Si  pos: (  0.218685  0.091232  0.058829)  bare sigma:         -26.67
           -23.2074         -0.1777          0.9516
             0.1277        -31.6971         -0.6341
             0.4164         -1.9508        -25.1063

     Atom 17  Si  pos: ( -0.103621  0.231506  0.565752)  bare sigma:         -25.33
           -21.2285          8.6758         -1.6468
             8.5048        -29.3319          0.5768
             1.1178          1.8799        -25.4276

     Atom 18  Si  pos: (  0.145542  0.237233  0.238863)  bare sigma:         -25.26
           -22.5095          6.2276         -0.3003
             5.9622        -27.5469         -1.1983
             0.2195          0.0478        -25.7212

     Atom 19  Si  pos: ( -0.233231  0.437076  0.559635)  bare sigma:         -25.37
           -21.0986          9.0761          0.4046
             9.2952        -29.7561         -0.1003
             2.4136          1.7259        -25.2461

     Atom 20  Si  pos: (  0.013555  0.431826  0.221265)  bare sigma:         -25.27
           -23.4532          5.6737         -1.6380
             5.3222        -26.8411         -1.5537
            -0.7791         -1.1987        -25.5304

     Atom 21  Si  pos: (  0.242582  0.422240  0.567369)  bare sigma:         -24.84
           -20.8165          7.8087         -1.7494
             7.7137        -28.3293         -0.0529
             1.1608          2.1294        -25.3739

     Atom 22  Si  pos: (  0.512948  0.435383  0.239905)  bare sigma:         -24.47
           -17.9771          7.6618          0.5866
             7.7649        -24.4582          0.8380
             5.1132          4.0802        -30.9718

     Atom 23  O   pos: (  0.079882  0.329816  0.184056)  bare sigma:          49.92
            47.7743         -1.7794          1.6730
            -0.7885         49.7155          3.2860
             0.4481          1.7816         52.2772

     Atom 24  O   pos: (  0.133660  0.048750  0.484487)  bare sigma:          32.61
            28.1819          4.8436          3.9244
             7.9763         41.3746         -1.7117
             5.8577          3.3627         28.2610

     Atom 25  O   pos: (  0.407754  0.054480  0.239981)  bare sigma:          40.23
            43.2094         13.2360          5.0597
            13.5305         37.8692          2.9795
            11.3745          8.3253         39.6062

     Atom 26  O   pos: ( -0.332434  0.388884  0.509376)  bare sigma:          35.58
            43.8707          6.3733          3.4040
             9.3286         45.2854          4.6740
             4.0572          5.0852         17.5937

     Atom 27  O   pos: ( -0.056492  0.399348  0.315792)  bare sigma:          40.20
            40.8111          8.5600         -0.6528
             8.0188         33.4702          2.5665
            -2.5281          0.7745         46.3203

     Atom 28  O   pos: (  0.113805  0.070913  0.000983)  bare sigma:          35.05
            34.2039         -0.6030         -8.0239
            -4.1800         28.1476         -7.4277
            -5.0315        -10.5497         42.7842

     Atom 29  O   pos: ( -0.130570  0.203402  0.156896)  bare sigma:          60.09
            74.3991         22.4284         -7.0774
            27.9455         56.0510          3.1128
             7.7135          8.8618         49.8201

     Atom 30  H   pos: ( -0.071525  0.205644  0.112668)  bare sigma:          18.78
            26.8673          1.9988        -13.0642
             1.0493         15.3059         -6.0621
            -9.3258         -2.9813         14.1744

     Atom 31  O   pos: ( -0.096598  0.204058  0.685941)  bare sigma:          44.49
            48.2122          1.8035          0.3055
             1.5590         39.7143         -1.8737
             2.1733         -0.2164         45.5437

     Atom 32  O   pos: (  0.203549  0.184177  0.142867)  bare sigma:          52.14
            48.4860          1.6518         -2.6555
             1.7280         48.9573          8.7965
            -3.7755          7.8009         58.9666

     Atom 33  O   pos: (  0.197981  0.438088  0.682166)  bare sigma:          47.92
            54.6909          2.5725         -6.4527
             2.9974         41.5049          1.9347
            -1.4099          3.8367         47.5602

     Atom 34  O   pos: (  0.803237  0.017615  0.126699)  bare sigma:          51.24
            57.7254          9.5907          0.6099
            14.8567         55.8494        -15.4886
            18.6255         -3.0530         40.1447

     Atom 35  O   pos: (  0.286608  0.304736  0.569437)  bare sigma:          50.49
            51.9883         -1.3582         -0.2812
            -1.4348         52.4322          0.1511
             2.7580          2.5391         47.0612

     Atom 36  O   pos: (  0.567233  0.325443  0.212688)  bare sigma:          53.67
            59.0745         -3.7011          2.5460
            -3.7124         60.2994         -0.8866
             8.1232          4.3354         41.6309

     Atom 37  O   pos: (  0.643717  0.032141  0.531890)  bare sigma:          43.62
            56.0126          9.4462         -4.5062
             6.5565         41.2889          3.7517
             1.6505          6.6059         33.5624

     Atom 38  O   pos: (  0.894151  0.039737  0.310144)  bare sigma:          35.38
            49.6248          9.4456         -1.4490
            12.6103         39.2228         -2.7529
             9.0622          2.4576         17.2930

     Atom 39  O   pos: (  0.158170  0.415154  0.477555)  bare sigma:          30.22
            49.5220          1.0606         -4.3580
            -0.9969         14.9447         -3.3486
            -4.5832          0.2079         26.1944

     Atom 40  O   pos: (  0.407566  0.406215  0.294604)  bare sigma:          39.47
            59.3340          8.0850          0.5431
             5.9128         28.4434          4.6587
             5.9275          7.5348         30.6278

     Atom 41  O   pos: (  0.755627  0.148201 -0.028522)  bare sigma:          57.50
            63.3808          2.1066         -3.4141
             7.4740         60.8157         17.7984
             1.1135         10.7751         48.3051

     Atom 42  H   pos: (  0.363645  0.153600  1.668022)  bare sigma:          15.06
            12.0722        -14.4522        -15.6229
           -14.4039         14.8143         -4.8104
           -12.4732         -5.0086         18.2874

     Atom 43  O   pos: (  0.312697  0.126901 -0.008735)  bare sigma:          20.25
            26.5561          0.8474         16.9337
            -0.5649         -2.2520          3.7979
            11.1085          0.9378         36.4512

     Atom 44  O   pos: (  0.419750  0.201393  0.665019)  bare sigma:          45.64
            49.5304          5.4682          2.9519
             5.1046         42.1619         -3.4822
             6.8123          0.5054         45.2211

     Atom 45  O   pos: (  0.671496  0.169248  0.146816)  bare sigma:          57.86
            68.2563          7.2351         -2.5385
             6.5641         52.8001         15.3530
             5.2320         18.4330         52.5131

     Atom 46  O   pos: (  0.339289  0.146064  0.475202)  bare sigma:          30.15
            24.9627          5.2196         -7.0092
             8.0507         40.4369         -7.3961
            -4.8994         -9.0507         25.0371

     Atom 47  O   pos: (  0.579646  0.163087  0.326079)  bare sigma:          32.43
            34.4583         11.0729          6.9596
            14.0125         39.9993          4.2957
            11.8684          9.4655         22.8396

     Atom 48  O   pos: (  0.475657  0.285415  0.485683)  bare sigma:          36.14
            40.2774          8.3757         -0.1905
             9.7769         43.5496         -2.3787
             6.0843          2.6940         24.5911

     Atom 49  O   pos: (  0.741485  0.280582  0.308521)  bare sigma:          37.92
            54.2112         10.3526         -3.0166
             7.3705         44.4945          0.1709
             4.1352          7.5452         15.0462

     Atom 50  O   pos: ( -0.182776  0.161332  0.505420)  bare sigma:          34.66
            44.3419          5.4084          4.3979
             3.6615         41.0592          1.2238
             4.4934          1.7693         18.5897

     Atom 51  O   pos: (  0.072490  0.162761  0.299830)  bare sigma:          38.20
            47.1116          7.0707         -5.2038
             8.9587         44.5577         -3.1816
            -2.6321         -0.4234         22.9334

     Atom 52  O   pos: ( -0.002582  0.245538  0.499654)  bare sigma:          36.92
            54.2796          0.9701         -3.8620
            -2.4686         26.6538          3.5836
             3.1406          3.7448         29.8322

     Atom 53  O   pos: (  0.231980  0.281554  0.312821)  bare sigma:          35.06
            39.9085          6.1001          1.5517
             6.6421         36.3067          1.4939
             4.3268          3.2808         28.9744

     Atom 54  O   pos: (  0.067496  0.001428  0.677908)  bare sigma:          37.98
            46.5471         -0.3724          4.0769
            -1.4843         34.6299          1.3141
             5.9554          2.2189         32.7564

     Atom 55  O   pos: ( -0.058893  0.456751  0.122831)  bare sigma:          51.33
            50.8144         -1.8412          6.6238
            -1.5636         47.3914         -9.1878
             3.8777         -9.5864         55.7892

     Atom 56  O   pos: ( -0.143801  0.349691  0.570936)  bare sigma:          50.27
            52.0905          0.8532         -0.6472
             0.3043         53.3023          0.2652
             2.3484          2.7131         45.4134

     Atom 57  O   pos: (  0.324734  0.011206  0.657493)  bare sigma:          63.34
            71.9896          5.0690         -1.7569
             5.0493         59.3122         -3.0178
             1.6309         -0.9326         58.7081

     Atom 58  H   pos: (  0.400136 -0.008716  0.666428)  bare sigma:          12.36
            37.5118         -4.8187          3.4959
            -3.4341          1.9631         -1.3841
             6.6523          0.9354         -2.3979

     Atom 59  H   pos: (  0.333003  0.084173  0.665883)  bare sigma:          19.30
            16.5790          9.5683          0.2406
             9.1388         32.3946          0.6466
             3.3509          3.1679          8.9314

     Atom 60  O   pos: ( -0.242666  0.301178  1.585684)  bare sigma:          63.02
            49.7392         -0.4511          2.0362
             2.7407         54.6354          8.6463
            -7.9592         -1.3801         84.6758

     Atom 61  H   pos: ( -0.285678  0.293776  1.645673)  bare sigma:          17.62
            11.7331         -4.9930         -9.6871
            -4.7863          8.6848         -0.5721
           -13.6191         -4.1633         32.4393

     Atom 62  H   pos: ( -0.292192  0.299391  1.530291)  bare sigma:          15.33
             8.9021         -6.6808         15.9187
            -5.7945          6.3753          2.0236
             5.8865         -3.7338         30.7150

     Atom 63  O   pos: (  0.354458  0.489176  0.858434)  bare sigma:          78.57
            83.9826         -2.4689          5.2852
            -1.9334         76.5102          7.4750
             8.6191          6.7789         75.2091

     Atom 64  H   pos: (  0.407163  0.438727  0.842385)  bare sigma:          17.52
            25.5241        -10.1560         -2.8104
           -11.0003         19.4230          5.6743
            -2.2229          7.4574          7.6091

     Atom 65  H   pos: (  0.309442  0.486334  0.800420)  bare sigma:          22.24
            28.6322          3.2858          9.8338
             4.6851         15.2219          1.0915
            14.9430          2.8558         22.8757

     Atom 66  O   pos: (  0.381584  0.267977  0.140944)  bare sigma:          66.37
            67.3358          8.0788         10.7277
             8.8685         68.7079          5.3431
            11.4893          7.6571         63.0733

     Atom 67  H   pos: (  0.381067  0.333092  0.177269)  bare sigma:          18.70
            14.2896          4.7624          3.6698
             5.6222         26.0233         11.9984
             6.3042         13.6220         15.7771

     Atom 68  H   pos: (  0.310156  0.245269  0.137068)  bare sigma:          16.26
            30.2189         12.0146          5.3304
            10.8729         10.4051          4.9507
             2.4859          3.6014          8.1594

     Atom 69  O   pos: (  0.000459  0.028611  1.231126)  bare sigma:          73.09
            64.0018          6.9564          6.0258
             5.2168         66.6670          6.9177
             3.1378          7.7364         88.5902

     Atom 70  H   pos: (  0.031510  0.082332  1.273213)  bare sigma:          12.70
             4.0100          8.8453          8.3090
             7.0219         15.4017         12.9737
             4.0437         12.5104         18.6968

     Atom 71  H   pos: ( -0.282612  0.433688  1.253478)  bare sigma:          19.03
            10.3868         -7.0791          1.1639
            -6.2893         23.8058         -0.2569
            -1.4177         -4.3517         22.9036

     Atom 72  O   pos: (  0.106834  0.127322  1.035970)  bare sigma:          76.50
            82.9630          6.5618         -5.5380
             5.1536         78.0781         -6.6169
             1.5391         -1.6109         68.4494

     Atom 73  H   pos: (  0.174505  0.100362  1.042980)  bare sigma:          20.09
            28.9416         -5.4751          0.5857
            -3.4730         17.1809         -1.8312
             2.4296         -1.1096         14.1569

     Atom 74  H   pos: (  0.110676  0.201730  1.037204)  bare sigma:          15.24
             6.8377          2.2220         -0.4189
            -1.2024         34.3960         -3.5595
             1.1636         -1.4822          4.4941

     Atom 75  O   pos: ( -0.452662  0.329009  1.002781)  bare sigma:          75.84
            79.6289          6.7163         10.2100
             7.3709         69.4865          2.5995
             5.4169          1.3842         78.4055

     Atom 76  H   pos: (  0.536553  0.339803  0.905940)  bare sigma:          16.67
            11.7171          4.5516          8.0800
             4.7955          3.7489         -2.2967
             8.8033         -0.8872         34.5533

     Atom 77  H   pos: (  0.476956  0.322306  1.003830)  bare sigma:          16.46
            34.5200          6.4704         -6.3784
             6.8437          6.5931         -1.6304
            -3.7599         -0.0232          8.2638

     Atom 78  O   pos: (  0.415719  0.250601  1.424396)  bare sigma:          70.75
            60.8361          9.4029          5.7150
             1.0020         79.6724          7.3939
            -1.2431          1.8056         71.7348

     Atom 79  H   pos: (  0.384943  0.282567  1.483301)  bare sigma:          14.29
             3.5204        -14.4714         -5.8397
           -11.8455         18.7423          5.0897
           -15.0058          1.6537         20.5968

     Atom 80  H   pos: (  0.401627  0.178152  1.432326)  bare sigma:          15.36
             8.5637         -1.2980         -5.3748
            -3.2585         33.1830         -2.0365
            -4.5728         -4.5968          4.3242

     Atom 81  O   pos: (  0.439387  0.064031  1.031555)  bare sigma:          78.01
            86.7966         20.2170        -14.4130
            17.9988         77.1987         -9.6130
            11.0247          7.1005         70.0328

     Atom 82  H   pos: (  0.497191  0.096055  1.063453)  bare sigma:          21.65
            27.9194          8.4678         10.5168
             9.5152         16.0773          5.7944
             6.3291          3.2457         20.9413

     Atom 83  H   pos: (  0.446550  0.082338  0.959714)  bare sigma:          18.90
            14.0699          8.4554         -1.7749
             7.1195          8.5138         -6.7265
             4.9509         -1.5485         34.1157

     Atom 84  O   pos: ( -0.261469  0.416785  0.147379)  bare sigma:          64.48
            76.8903          8.5260        -11.9340
            14.4294         65.5745        -11.1648
            -3.6641         -6.1133         50.9707

     Atom 85  H   pos: ( -0.193049  0.389989  0.140024)  bare sigma:          18.33
            30.5348         -5.3236         -5.6813
            -3.6569         16.5931         -5.7143
            -2.9843         -1.8797          7.8528

     Atom 86  H   pos: (  0.051126 -0.000081  0.092124)  bare sigma:          12.74
             6.6779          0.5179         -8.3112
            -2.3507         17.4394        -17.4874
            -3.9519        -16.5440         14.0906

     Atom 87  O   pos: (  0.087324  0.333379  1.015631)  bare sigma:          72.08
            69.5972          6.3262         -9.1671
             6.3172         78.9713          0.2700
             1.7845          6.0706         67.6810

     Atom 88  H   pos: (  0.118242  0.400395  1.029174)  bare sigma:          15.90
            10.4407         10.5318          0.4677
            10.3451         32.0402          4.2162
             1.7747          4.6308          5.2300

     Atom 89  H   pos: (  0.073029  0.336573  0.942403)  bare sigma:          17.04
             9.3200          5.4327          2.8043
             4.4868          8.0866         -1.4958
             7.0677          2.7700         33.7197

     Atom 90  O   pos: (  0.054682  0.336415  0.812891)  bare sigma:          67.95
            69.1925          4.0900         -0.1552
             6.2325         72.3025         -3.2397
             4.4293         -0.6909         62.3602

     Atom 91  H   pos: (  0.106337  0.369805  0.771609)  bare sigma:          18.98
            25.3991         11.5306        -10.0243
            10.5402         17.6007         -8.0558
            -6.7239         -6.5471         13.9279

     Atom 92  H   pos: (  0.067200  0.261008  0.803871)  bare sigma:          12.55
             4.1464          3.3934         -0.6099
             5.3163         36.5485          3.2943
             2.5532          5.6592         -3.0365

     Atom 93  O   pos: ( -0.395444  0.324001  1.427000)  bare sigma:          68.03
            52.8862         -5.6493         10.9875
             0.3589         63.6687          4.0582
           -15.1802         -5.6934         87.5412

     Atom 94  H   pos: ( -0.374452  0.285899  1.367740)  bare sigma:          19.76
            10.7315         -3.7125         -1.6738
            -6.8085         16.4343         10.0147
            -6.4677          7.1339         32.1092

     Atom 95  H   pos: ( -0.459650  0.289429  1.445910)  bare sigma:          12.43
            19.2952          2.8520         -6.5509
             4.3173         10.0667         -2.6678
           -10.6605         -4.3921          7.9396

     Atom 96  O   pos: (  0.248746  0.056442  0.864640)  bare sigma:          71.89
            78.0984          7.3892         -3.9697
             7.7144         73.1295          1.3842
            -0.9328          5.1838         64.4292

     Atom 97  H   pos: (  0.210252  0.118775  0.858990)  bare sigma:          20.07
            24.0906         -2.4324         -1.3475
            -4.2543         25.6476         -2.0190
             1.8102          0.1900         10.4852

     Atom 98  H   pos: (  0.320777  0.074114  0.852380)  bare sigma:          16.25
            37.2779          8.2993         -5.6985
             9.8505          7.5389         -1.5186
            -2.9427          0.9116          3.9370

     Atom 99  O   pos: ( -0.274724  0.422687  0.893767)  bare sigma:          74.46
            69.7988          1.5397         -0.2823
             2.2797         78.1219          1.8730
             0.8032          2.6386         75.4566

     Atom100  H   pos: ( -0.280026  0.352431  0.870316)  bare sigma:          17.52
             9.8244          1.9649         -1.9522
             1.2020         32.0838          7.9861
            -0.0530         11.1175         10.6419

     Atom101  H   pos: (  0.012092 -0.002919  0.839981)  bare sigma:          20.54
            16.4247         -0.2408          3.0101
             0.9451         22.4822         -7.1788
             4.8551         -7.7020         22.7036

     Atom102  O   pos: (  0.009026  0.053431  1.615894)  bare sigma:          65.28
            62.7901          1.8834          6.1147
            -4.0259         55.6687         -0.4428
           -10.3064         -8.4500         77.3831

     Atom103  H   pos: (  0.139558  0.423822 -0.129595)  bare sigma:          18.20
             5.2563         -4.8302          2.6185
            -2.3638         29.3643          2.9263
            -4.0434         -2.2179         19.9938

     Atom104  H   pos: (  0.071421  0.067118  1.576047)  bare sigma:          12.91
            17.4902          1.0643        -10.5910
            -0.2759          3.8164         -1.7496
           -18.8851         -8.4482         17.4299

     Atom105  O   pos: (  0.619239  0.189115  0.660361)  bare sigma:          68.75
            76.9132          3.4229          1.5547
             5.3177         63.0919          5.0221
             5.1558          8.9214         66.2381

     Atom106  H   pos: (  0.543689  0.194432  0.667673)  bare sigma:          15.24
            40.0184          0.1975         -2.3124
             1.9624          4.8337          0.5058
             0.7653          2.7457          0.8792

     Atom107  H   pos: (  0.630463  0.118274  0.639197)  bare sigma:          18.20
            14.2132          2.1350         -2.1804
             1.1987         28.8863          9.9663
             0.4924         11.5631         11.4998

     Atom108  O   pos: (  0.046726  0.149830  0.788652)  bare sigma:          59.69
            61.2574          1.0989          0.0010
             0.9733         66.5335          3.9044
             3.8261          5.4320         51.2695

     Atom109  H   pos: ( -0.011652  0.172471  0.740439)  bare sigma:          10.83
            23.1529         -5.8320         17.9842
            -5.5731          2.0254         -6.0018
            20.8089         -4.7008          7.3076

     Atom110  H   pos: (  0.074287  0.094628  0.743168)  bare sigma:          13.01
             7.0944         -2.8423         -3.6395
            -2.5685         22.0732         16.1191
            -1.2062         18.3779          9.8731

     Atom111  O   pos: ( -0.247694  0.339736  1.110468)  bare sigma:          75.38
            77.3471          5.2152          5.5802
             6.9701         76.3349          4.5441
             3.6212          1.7009         72.4488

     Atom112  H   pos: ( -0.175983  0.361995  1.118104)  bare sigma:          13.29
            29.9844         12.8806          4.5137
            11.8522          5.8036          2.4593
             2.8505          1.6684          4.0970

     Atom113  H   pos: ( -0.248277  0.275122  1.076593)  bare sigma:          20.49
            13.9969          3.6704          2.7163
             5.1619         29.6287          8.2525
             3.0150          8.2820         17.8320

     Atom114  O   pos: ( -0.523971  0.421625  1.626359)  bare sigma:          66.56
            54.9682         -8.5630         -4.4957
           -11.8281         66.3154         -1.5867
            -3.2991         -1.7835         78.3999

     Atom115  H   pos: ( -0.581486  0.442955  1.667466)  bare sigma:          15.64
            15.3405        -14.9300         -7.8966
           -13.7549         16.7913          1.9544
           -13.8572          2.5915         14.7775

     Atom116  H   pos: ( -0.486083  0.372523  1.667443)  bare sigma:          14.52
            10.2418        -15.7213          4.9266
           -18.3411         17.7907         -8.5054
             2.5217        -13.1374         15.5308

     Atom117  O   pos: (  0.248207  0.440086  0.074095)  bare sigma:          72.38
            84.0704         20.7632          2.3089
            13.4148         61.9580          8.9657
             9.1348         17.7557         71.1201

     Atom118  H   pos: (  0.207392  0.380405  0.059994)  bare sigma:          22.48
            19.2337          6.7996          6.5119
             8.0047         24.4308          3.7567
             1.5939          1.6883         23.7655

     Atom119  H   pos: (  0.306224  0.435116  0.027423)  bare sigma:          20.52
            23.3763         -3.5846         -3.5954
            -2.5110         15.4314          1.9576
            -6.9853         -2.0626         22.7504

     Atom120  O   pos: (  0.031820  0.387079  1.564897)  bare sigma:          43.02
            13.1432        -24.0852         -5.4541
           -20.4116         60.9493          6.5393
           -44.7537        -15.7393         54.9591

     Atom121  H   pos: (  0.075292  0.358651  1.618098)  bare sigma:          12.24
             5.6148        -16.5681          6.4123
           -11.6538         15.5278         -8.9095
            11.0918        -11.7313         15.5769

     Atom122  H   pos: ( -0.012656  0.434481  1.601373)  bare sigma:          20.43
            14.6395        -13.5566          0.1872
           -15.9283         23.2294          4.1044
            -4.5748          3.4100         23.4106

     Atom123  O   pos: (  0.049607  0.264738 -0.011941)  bare sigma:          60.56
            53.1397         -2.9602         -5.0823
            -2.1700         58.9203         -2.2307
            -2.6514         -0.3236         69.6080

     Atom124  H   pos: (  0.063816  0.291459  0.055960)  bare sigma:          16.96
             5.9504         -1.0738          3.0990
            -1.2399         11.7279          8.1762
             0.3261          7.6248         33.1923

     Atom125  H   pos: (  0.063522  0.190269 -0.007951)  bare sigma:          12.39
             1.4323        -12.4789         -0.7648
           -13.1832         30.4788         -0.2617
            -1.5484         -3.0378          5.2660

     Atom126  O   pos: ( -0.340286  0.116552  1.545259)  bare sigma:          65.66
            53.7133         -1.8402         11.8055
            -0.4205         40.9808          9.0109
            -8.4216         -8.6110        102.2876

     Atom127  H   pos: ( -0.387945  0.075407  1.507492)  bare sigma:          16.93
            13.7615         -3.6027          7.2066
            -3.4468         17.6019          3.5845
             2.0530          0.9742         19.4146

     Atom128  H   pos: ( -0.354869  0.104262  1.618338)  bare sigma:          11.93
            -3.4881         -8.3277         -1.7101
            -9.5308          3.0936         -3.9160
            -5.3154         -7.6384         36.1786

     Atom129  O   pos: (  0.334445  0.047648  1.406187)  bare sigma:          64.53
            58.0377        -13.2830         -6.1944
           -21.3840         67.6524        -16.9532
           -13.2634        -11.9483         67.9039

     Atom130  H   pos: (  0.319016  0.018462  1.340132)  bare sigma:          15.22
             4.5622         -1.9791         -0.1000
            -2.1301         11.4296          3.3031
            -1.6943         -1.0047         29.6723

     Atom131  H   pos: (  0.052480  0.461396  1.446864)  bare sigma:          13.42
            -1.3469        -15.3812          1.3174
           -12.7136         22.6946        -12.5565
            -3.7413        -14.9733         18.9178

     Atom132  O   pos: ( -0.059618  0.237424  1.467110)  bare sigma:          66.19
            52.2804          6.1144          2.5744
             3.3113         60.5344          2.1940
           -13.5391         -3.1443         85.7595

     Atom133  H   pos: ( -0.027235  0.296082  1.500722)  bare sigma:          10.49
            -1.5347          4.7949          7.2286
             2.9410         20.1360         14.8823
            -1.1549          8.6888         12.8669

     Atom134  H   pos: ( -0.016588  0.219238  1.410165)  bare sigma:          13.78
             9.1895        -10.5902        -10.9279
            -8.6008          7.6716          5.7256
           -19.7319          3.6715         24.4914

     Atom135  O   pos: (  0.178366  0.110381  1.522250)  bare sigma:          53.41
            49.8814         -9.6583          5.4646
           -15.6461         29.5949         -3.7694
           -29.8325        -19.0516         80.7400

     Atom136  H   pos: (  0.211885  0.135618  1.583175)  bare sigma:          17.04
            11.0325         -8.3199          7.9398
            -9.9475         15.0453          6.1155
             3.6110          3.5938         25.0469

     Atom137  H   pos: (  0.234148  0.078918  1.482371)  bare sigma:          11.52
            10.3299        -18.1509        -15.2494
           -14.7254          8.0484          5.7961
           -21.2185         -1.1523         16.1685

     Atom138  O   pos: ( -0.064920  0.413737  1.129395)  bare sigma:          76.37
            84.2292          8.4012        -15.0626
             7.4714         74.2449          1.0663
            -7.4149          7.8573         70.6223

     Atom139  H   pos: ( -0.013697  0.380725  1.085921)  bare sigma:          14.71
            20.2371         -8.9901        -16.0052
            -6.1571         10.3911          7.6351
           -14.0762          8.7683         13.5161

     Atom140  H   pos: ( -0.036821  0.477805  1.151593)  bare sigma:          18.34
            13.5617          6.3624         -0.2783
             3.7139         26.6981          7.0101
            -0.4384          6.2375         14.7481

     Atom141  O   pos: (  0.343030  0.301487  1.008626)  bare sigma:          83.37
            88.6167          7.9406          0.5982
             8.4680         81.9845          5.1692
             7.6301          7.1704         79.5015

     Atom142  H   pos: (  0.318252  0.369138  1.021648)  bare sigma:          21.48
            17.9358         -3.2106         -0.4975
            -4.0585         29.8149          3.8810
             0.0063          3.5948         16.6770

     Atom143  H   pos: (  0.319305  0.288313  0.939145)  bare sigma:          19.81
            18.0739          8.0056          5.4240
             7.5980         12.3208          2.6523
            10.8806          8.4292         29.0343

     Atom144  O   pos: (  0.273232  0.271198  0.799614)  bare sigma:          76.32
            81.2186         -0.3277         -3.3621
            -0.7779         79.9539         -2.1295
             1.8965          2.0555         67.7987

     Atom145  H   pos: (  0.249208  0.331308  0.762626)  bare sigma:          19.51
            18.3298         -4.0516          2.5638
            -4.9659         26.5494         -9.8277
             6.8101         -8.5373         13.6527

     Atom146  H   pos: (  0.318550  0.241844  0.748588)  bare sigma:          19.21
            24.5777         -4.6076        -11.8135
            -3.8032         15.0425          5.1346
            -9.6271          8.5640         18.0006

     Atom147  O   pos: ( -0.350934  0.124529  1.271899)  bare sigma:          88.21
            74.0330          1.6619         38.8169
             4.6418         58.5392         29.5701
            -5.5005         -7.2580        132.0640

     Atom148  H   pos: ( -0.408422  0.089788  1.302760)  bare sigma:          17.51
            17.4062         -0.7777        -12.8824
            -2.1654         16.0045         -8.4909
           -10.2679         -6.3324         19.1283

     Atom149  H   pos: (  0.631235  0.133910  1.178019)  bare sigma:          24.07
            18.9384          4.5824          6.4732
             5.8172         12.5439          0.6451
             6.1147          1.6776         40.7324

     Atom150  O   pos: (  0.099238  0.171770  1.338859)  bare sigma:          66.53
            67.6365         -2.5968        -14.6902
            -4.2062         50.4377         -8.8636
           -15.1953        -10.6229         81.5263

     Atom151  H   pos: (  0.157520  0.184664  1.294719)  bare sigma:          14.65
            19.7939         -1.1014        -14.3468
            -1.6690          6.5369         -2.7516
           -17.3824         -6.7898         17.6305

     Atom152  H   pos: (  0.127649  0.157209  1.406017)  bare sigma:          12.24
             1.6698        -11.1973          7.9379
           -11.2398          3.2889         -6.0042
             3.0359         -9.6684         31.7684

     Atom153  O   pos: (  0.280154  0.172548  1.218024)  bare sigma:          72.83
            78.6317          1.6211        -27.1943
             2.9526         70.7913        -22.8306
             0.9415         -6.4468         69.0569

     Atom154  H   pos: (  0.328721  0.195767  1.268439)  bare sigma:          17.19
            11.5488         -3.1052         13.4541
            -3.1361         12.8544          4.4272
             3.8562         -1.0571         27.1530

     Atom155  H   pos: (  0.296048  0.211102  1.157241)  bare sigma:          20.84
            15.9703          8.3000         -2.1739
             4.9045         17.2792        -10.5839
             0.2182         -7.8586         29.2801

     Atom156  O   pos: ( -0.129873  0.006417  0.679234)  bare sigma:          66.21
            70.5850          7.7044         -2.3139
             7.9474         67.3478         -3.5430
            -0.8985         -3.1393         60.6938

     Atom157  H   pos: ( -0.133115  0.080798  0.688093)  bare sigma:          16.65
            10.9045          5.7145          0.3374
             4.6530         35.5027          1.4755
             2.8762          3.3329          3.5416

     Atom158  H   pos: ( -0.054134 -0.004087  0.678585)  bare sigma:          14.72
            39.0301          0.5941         -1.1755
             1.8424          3.9534          1.0660
             1.8032          2.7553          1.1748

     Atom159  O   pos: ( -0.090250  0.137490  0.935730)  bare sigma:          75.87
            79.1241          0.3714          0.2005
            -0.1548         68.9551         -5.4653
             0.6717         -5.4163         79.5406

     Atom160  H   pos: ( -0.153527  0.159829  0.905170)  bare sigma:          19.37
            30.2221         -3.8171          6.6979
            -3.8799         12.0822         -4.6387
             9.9714         -3.9953         15.8064

     Atom161  H   pos: ( -0.036739  0.143167  0.883400)  bare sigma:          16.02
            23.6238          3.7501        -13.8535
             4.0906          4.1749         -2.4963
           -13.8958         -1.4469         20.2761

     Atom162  O   pos: ( -0.352398  0.148582  1.033375)  bare sigma:          76.44
            77.5586          5.1972          9.8844
             3.7248         75.1434          6.9647
             7.4715          7.9090         76.6301

     Atom163  H   pos: (  0.650138  0.110260  0.949863)  bare sigma:          16.15
             8.7225          3.2349         -0.7495
             1.9467         17.2667         15.9818
             1.0781         18.6159         22.4670

     Atom164  H   pos: ( -0.389807  0.211220  1.016649)  bare sigma:          16.26
            14.2033         -9.4005          5.1007
            -9.0946         27.8001         -3.1243
             5.4181         -2.8595          6.7892

     Atom165  O   pos: ( -0.238671  0.240662  0.810910)  bare sigma:          70.78
            79.9922          4.3557         -1.3405
             4.9782         65.6384          2.1528
            -1.6214          4.0285         66.6980

     Atom166  H   pos: ( -0.301708  0.218877  0.775873)  bare sigma:          16.28
            29.2583         11.6418         12.0976
            11.8858          7.4062          5.0376
            15.3386          7.2510         12.1771

     Atom167  H   pos: ( -0.186520  0.218950  0.759087)  bare sigma:          14.43
            25.0399         -1.1674        -16.4928
            -1.5404          3.2812          5.5451
           -15.2430          7.2208         14.9638

     Atom168  O   pos: (  0.494235  0.355560  0.789891)  bare sigma:          72.03
            71.1832         10.5441          1.1933
             9.7710         72.8659         -0.7052
             2.5186          2.7331         72.0295

     Atom169  H   pos: (  0.463995  0.302157  0.747536)  bare sigma:          18.22
            16.6973         13.2704          4.9877
            12.7108         23.7221         10.8819
             8.4463         14.7083         14.2436

     Atom170  H   pos: (  0.520632  0.407026  0.740637)  bare sigma:          14.41
             9.6988         14.2144         -7.1985
            14.3889         18.1434        -15.0263
            -6.0460        -14.1657         15.3760

     Atom171  O   pos: (  0.446356  0.097164  0.829103)  bare sigma:          71.89
            72.1341          2.2456         -1.3672
             2.1261         70.6018         -2.3918
             2.2508          0.3368         72.9471

     Atom172  H   pos: (  0.477328  0.043757  0.787069)  bare sigma:          18.11
            16.2512         -3.3921         -6.4058
            -3.1619         20.9241         10.3500
            -3.2002         13.9240         17.1463

     Atom173  H   pos: (  0.436131  0.147837  0.774390)  bare sigma:          16.60
             9.0781          1.1915          2.7259
             0.8291         18.7021        -14.4012
             5.9998        -13.0622         22.0307

     Atom174  O   pos: ( -0.159473  0.047849  1.405866)  bare sigma:          72.55
            52.9584         -7.3380         19.4256
           -10.5522         62.9661         12.9286
           -10.1627          0.5710        101.7272

     Atom175  H   pos: ( -0.223473  0.052419  1.370834)  bare sigma:          17.59
            20.0893        -10.0192          9.6645
            -7.3620         10.0967          0.1895
             6.8216         -4.3750         22.5923

     Atom176  H   pos: ( -0.449971  0.444128  1.404210)  bare sigma:          12.12
             1.1266        -13.5031          1.4414
           -15.3468         27.4641         -1.4809
            -1.7258         -2.4967          7.7605

     Atom177  O   pos: ( -0.187202  0.072523  1.121400)  bare sigma:          78.20
            90.4931         -3.9824         10.0882
            -0.5652         61.3400          6.8919
             4.0652          2.9149         82.7817

     Atom178  H   pos: ( -0.245877  0.105937  1.089846)  bare sigma:          16.14
            26.3167         -9.8032         12.9471
            -8.8074          7.5769         -5.6415
            11.5119         -4.0943         14.5299

     Atom179  H   pos: ( -0.196864  0.075767  1.193856)  bare sigma:          18.93
            11.9069         -3.0010          0.1497
            -4.7348          8.0379          2.7063
            -3.0702         -0.1028         36.8463

     Atom180  O   pos: (  0.553144  0.279595 -0.002277)  bare sigma:          68.82
            58.6028         -4.4644         27.0520
            -8.4201         68.7845         12.7722
             3.1343         -0.7706         79.0812

     Atom181  H   pos: (  0.624889  0.279886  0.014677)  bare sigma:          14.15
            28.8855        -10.1792         -7.5361
            -4.5479         14.3988         -6.1927
             6.7713         -1.1010         -0.8326

     Atom182  H   pos: (  0.523989  0.332933  0.039799)  bare sigma:          20.34
            20.7967         -1.7807         -4.6904
            -5.2038         25.4840          7.5083
             2.3879         13.2141         14.7272

     Diamagnetic contribution in ppm:

     Atom  1  Ca  pos: ( -0.007712  0.445665  0.478082)  dia sigma:          -4.21
            -4.2245          0.0025         -0.0072
             0.0025         -4.2059         -0.0105
            -0.0072         -0.0105         -4.1891

     Atom  2  Ca  pos: ( -0.246704  0.454778  0.327313)  dia sigma:          -4.24
            -4.2287          0.0005         -0.0098
             0.0005         -4.2549         -0.0062
            -0.0098         -0.0062         -4.2371

     Atom  3  Ca  pos: ( -0.093165  0.210337  0.339295)  dia sigma:          -4.23
            -4.2464          0.0091         -0.0005
             0.0091         -4.2235         -0.0027
            -0.0005         -0.0027         -4.2203

     Atom  4  Ca  pos: (  0.161179  0.215405  0.465755)  dia sigma:          -4.20
            -4.2195         -0.0092          0.0075
            -0.0092         -4.2108          0.0054
             0.0075          0.0054         -4.1682

     Atom  5  Ca  pos: ( -0.158719  0.129371  1.563135)  dia sigma:          -4.26
            -4.2484         -0.0084          0.0009
            -0.0084         -4.2496         -0.0029
             0.0009         -0.0029         -4.2836

     Atom  6  Ca  pos: ( -0.109753  0.390987  0.757538)  dia sigma:          -4.22
            -4.2383          0.0048         -0.0196
             0.0048         -4.2223         -0.0070
            -0.0196         -0.0070         -4.2113

     Atom  7  Ca  pos: (  0.502584  0.459769  0.478609)  dia sigma:          -4.23
            -4.2323          0.0058          0.0064
             0.0058         -4.2540          0.0013
             0.0064          0.0013         -4.2060

     Atom  8  Ca  pos: (  0.246994  0.458030  0.329155)  dia sigma:          -4.23
            -4.2322          0.0024          0.0176
             0.0024         -4.2503          0.0063
             0.0176          0.0063         -4.1986

     Atom  9  Ca  pos: (  0.406402  0.217130  0.326854)  dia sigma:          -4.22
            -4.2128          0.0033         -0.0001
             0.0033         -4.2112          0.0020
            -0.0001          0.0020         -4.2270

     Atom 10  Ca  pos: (  0.648614  0.221149  0.478618)  dia sigma:          -4.23
            -4.2298          0.0056         -0.0037
             0.0056         -4.2290         -0.0052
            -0.0037         -0.0052         -4.2214

     Atom 11  Ca  pos: ( -0.033542  0.013898  1.054861)  dia sigma:          -4.27
            -4.2695          0.0113         -0.0007
             0.0113         -4.2640          0.0008
            -0.0007          0.0008         -4.2761

     Atom 12  Ca  pos: (  0.466270  0.125886  0.056441)  dia sigma:          -4.26
            -4.2935          0.0101         -0.0188
             0.0101         -4.2632         -0.0009
            -0.0188         -0.0009         -4.2353

     Atom 13  Si  pos: (  0.777221  0.133306  0.092482)  dia sigma:           1.84
             1.8577          0.0034         -0.0035
             0.0034          1.8441          0.0187
            -0.0035          0.0187          1.8281

     Atom 14  Si  pos: (  0.386587  0.231999  0.550616)  dia sigma:           1.94
             1.9471         -0.0275         -0.0004
            -0.0275          1.9693          0.0012
            -0.0004          0.0012          1.9029

     Atom 15  Si  pos: (  0.644999  0.235597  0.251141)  dia sigma:           1.91
             1.8844         -0.0367         -0.0112
            -0.0367          1.9215          0.0038
            -0.0112          0.0038          1.9200

     Atom 16  Si  pos: (  0.218685  0.091232  0.058829)  dia sigma:           1.92
             1.8570         -0.0273         -0.0056
            -0.0273          1.9674          0.0138
            -0.0056          0.0138          1.9338

     Atom 17  Si  pos: ( -0.103621  0.231506  0.565752)  dia sigma:           1.97
             1.9662         -0.0384          0.0127
            -0.0384          2.0126         -0.0065
             0.0127         -0.0065          1.9461

     Atom 18  Si  pos: (  0.145542  0.237233  0.238863)  dia sigma:           1.94
             1.9287         -0.0425          0.0000
            -0.0425          1.9543          0.0075
             0.0000          0.0075          1.9422

     Atom 19  Si  pos: ( -0.233231  0.437076  0.559635)  dia sigma:           1.98
             1.9800         -0.0475         -0.0042
            -0.0475          2.0120          0.0011
            -0.0042          0.0011          1.9445

     Atom 20  Si  pos: (  0.013555  0.431826  0.221265)  dia sigma:           1.89
             1.8809         -0.0433          0.0170
            -0.0433          1.9024          0.0197
             0.0170          0.0197          1.8891

     Atom 21  Si  pos: (  0.242582  0.422240  0.567369)  dia sigma:           1.91
             1.9094         -0.0317          0.0053
            -0.0317          1.9411          0.0055
             0.0053          0.0055          1.8885

     Atom 22  Si  pos: (  0.512948  0.435383  0.239905)  dia sigma:           1.91
             1.8880         -0.0404         -0.0026
            -0.0404          1.9226         -0.0139
            -0.0026         -0.0139          1.9218

     Atom 23  O   pos: (  0.079882  0.329816  0.184056)  dia sigma:          18.23
            18.1363         -0.3493          0.0531
            -0.3493         18.4158         -0.0154
             0.0531         -0.0154         18.1430

     Atom 24  O   pos: (  0.133660  0.048750  0.484487)  dia sigma:          17.86
            17.8196          0.1078         -0.1272
             0.1078         17.8348         -0.0864
            -0.1272         -0.0864         17.9366

     Atom 25  O   pos: (  0.407754  0.054480  0.239981)  dia sigma:          17.60
            17.6156          0.1880          0.0182
             0.1880         17.6480         -0.0095
             0.0182         -0.0095         17.5256

     Atom 26  O   pos: ( -0.332434  0.388884  0.509376)  dia sigma:          17.78
            17.8640          0.0983          0.1251
             0.0983         17.7621          0.0621
             0.1251          0.0621         17.7188

     Atom 27  O   pos: ( -0.056492  0.399348  0.315792)  dia sigma:          17.70
            17.7257          0.0597         -0.1717
             0.0597         17.6294         -0.0986
            -0.1717         -0.0986         17.7348

     Atom 28  O   pos: (  0.113805  0.070913  0.000983)  dia sigma:          17.50
            17.6433          0.0112          0.1484
             0.0112         17.3931          0.0065
             0.1484          0.0065         17.4714

     Atom 29  O   pos: ( -0.130570  0.203402  0.156896)  dia sigma:          18.05
            18.5022          0.2950         -0.3822
             0.2950         17.6670          0.1218
            -0.3822          0.1218         17.9942

     Atom 30  H   pos: ( -0.071525  0.205644  0.112668)  dia sigma:           1.00
             1.0008         -0.0000         -0.0000
            -0.0000          1.0008         -0.0000
            -0.0000         -0.0000          1.0008

     Atom 31  O   pos: ( -0.096598  0.204058  0.685941)  dia sigma:          17.87
            17.7881          0.0015         -0.0330
             0.0015         17.7202         -0.0422
            -0.0330         -0.0422         18.1005

     Atom 32  O   pos: (  0.203549  0.184177  0.142867)  dia sigma:          18.47
            18.3293         -0.0580         -0.1977
            -0.0580         18.5196          0.3137
            -0.1977          0.3137         18.5546

     Atom 33  O   pos: (  0.197981  0.438088  0.682166)  dia sigma:          17.62
            17.6270          0.0005         -0.1212
             0.0005         17.3568         -0.0078
            -0.1212         -0.0078         17.8715

     Atom 34  O   pos: (  0.803237  0.017615  0.126699)  dia sigma:          18.10
            17.7996         -0.1258          0.0983
            -0.1258         18.2815         -0.2588
             0.0983         -0.2588         18.2309

     Atom 35  O   pos: (  0.286608  0.304736  0.569437)  dia sigma:          18.44
            18.5273         -0.2295         -0.0578
            -0.2295         18.6490          0.0379
            -0.0578          0.0379         18.1315

     Atom 36  O   pos: (  0.567233  0.325443  0.212688)  dia sigma:          18.37
            18.2984         -0.3464          0.0680
            -0.3464         18.6622          0.0136
             0.0680          0.0136         18.1510

     Atom 37  O   pos: (  0.643717  0.032141  0.531890)  dia sigma:          17.59
            17.6015          0.1329         -0.1238
             0.1329         17.5819         -0.0558
            -0.1238         -0.0558         17.5828

     Atom 38  O   pos: (  0.894151  0.039737  0.310144)  dia sigma:          17.77
            17.7409          0.0875          0.1104
             0.0875         17.7954          0.1285
             0.1104          0.1285         17.7694

     Atom 39  O   pos: (  0.158170  0.415154  0.477555)  dia sigma:          17.80
            17.7739          0.0438          0.1645
             0.0438         17.6717          0.0300
             0.1645          0.0300         17.9552

     Atom 40  O   pos: (  0.407566  0.406215  0.294604)  dia sigma:          17.71
            17.8003          0.0798         -0.1088
             0.0798         17.5939         -0.0112
            -0.1088         -0.0112         17.7300

     Atom 41  O   pos: (  0.755627  0.148201 -0.028522)  dia sigma:          17.59
            17.7150         -0.1944         -0.3410
            -0.1944         17.0812          0.0586
            -0.3410          0.0586         17.9763

     Atom 42  H   pos: (  0.363645  0.153600  1.668022)  dia sigma:           0.96
             0.9578         -0.0000         -0.0000
            -0.0000          0.9578         -0.0000
            -0.0000         -0.0000          0.9578

     Atom 43  O   pos: (  0.312697  0.126901 -0.008735)  dia sigma:          17.86
            18.0036          0.1053         -0.1108
             0.1053         17.7163         -0.0819
            -0.1108         -0.0819         17.8744

     Atom 44  O   pos: (  0.419750  0.201393  0.665019)  dia sigma:          17.71
            17.6398          0.0678          0.0919
             0.0678         17.5234         -0.0344
             0.0919         -0.0344         17.9681

     Atom 45  O   pos: (  0.671496  0.169248  0.146816)  dia sigma:          18.18
            18.2906         -0.1430         -0.2017
            -0.1430         17.9993          0.2723
            -0.2017          0.2723         18.2617

     Atom 46  O   pos: (  0.339289  0.146064  0.475202)  dia sigma:          17.79
            17.7148          0.0799          0.1229
             0.0799         17.7650          0.1413
             0.1229          0.1413         17.8969

     Atom 47  O   pos: (  0.579646  0.163087  0.326079)  dia sigma:          17.84
            17.8230          0.1005         -0.1200
             0.1005         17.8266         -0.1387
            -0.1200         -0.1387         17.8661

     Atom 48  O   pos: (  0.475657  0.285415  0.485683)  dia sigma:          17.76
            17.8159          0.0489         -0.1516
             0.0489         17.6901         -0.0914
            -0.1516         -0.0914         17.7659

     Atom 49  O   pos: (  0.741485  0.280582  0.308521)  dia sigma:          17.74
            17.8358          0.0970          0.1324
             0.0970         17.6890          0.0919
             0.1324          0.0919         17.6852

     Atom 50  O   pos: ( -0.182776  0.161332  0.505420)  dia sigma:          17.80
            17.8338          0.0959          0.1168
             0.0959         17.7958          0.1050
             0.1168          0.1050         17.7811

     Atom 51  O   pos: (  0.072490  0.162761  0.299830)  dia sigma:          17.80
            17.7860          0.0929         -0.1041
             0.0929         17.8308         -0.0911
            -0.1041         -0.0911         17.7765

     Atom 52  O   pos: ( -0.002582  0.245538  0.499654)  dia sigma:          17.78
            17.8336          0.0744         -0.1188
             0.0744         17.6572         -0.0914
            -0.1188         -0.0914         17.8632

     Atom 53  O   pos: (  0.231980  0.281554  0.312821)  dia sigma:          17.79
            17.8592          0.0405          0.1758
             0.0405         17.7202          0.0492
             0.1758          0.0492         17.7873

     Atom 54  O   pos: (  0.067496  0.001428  0.677908)  dia sigma:          17.84
            17.7800          0.0587          0.0218
             0.0587         17.6801          0.0782
             0.0218          0.0782         18.0526

     Atom 55  O   pos: ( -0.058893  0.456751  0.122831)  dia sigma:          18.27
            18.1741         -0.1498          0.2810
            -0.1498         18.2985         -0.2311
             0.2810         -0.2311         18.3398

     Atom 56  O   pos: ( -0.143801  0.349691  0.570936)  dia sigma:          18.53
            18.5204         -0.2239          0.0578
            -0.2239         18.7653          0.0026
             0.0578          0.0026         18.3185

     Atom 57  O   pos: (  0.324734  0.011206  0.657493)  dia sigma:          18.18
            18.3023         -0.1737          0.0736
            -0.1737         18.6840          0.0962
             0.0736          0.0962         17.5577

     Atom 58  H   pos: (  0.400136 -0.008716  0.666428)  dia sigma:           0.88
             0.8787         -0.0000         -0.0000
            -0.0000          0.8787         -0.0000
            -0.0000         -0.0000          0.8787

     Atom 59  H   pos: (  0.333003  0.084173  0.665883)  dia sigma:           1.01
             1.0105         -0.0000         -0.0000
            -0.0000          1.0105         -0.0000
            -0.0000         -0.0000          1.0105

     Atom 60  O   pos: ( -0.242666  0.301178  1.585684)  dia sigma:          17.91
            17.9353         -0.0050          0.0298
            -0.0050         17.2101         -0.0600
             0.0298         -0.0600         18.5735

     Atom 61  H   pos: ( -0.285678  0.293776  1.645673)  dia sigma:           1.01
             1.0124         -0.0000         -0.0000
            -0.0000          1.0124         -0.0000
            -0.0000         -0.0000          1.0124

     Atom 62  H   pos: ( -0.292192  0.299391  1.530291)  dia sigma:           1.00
             0.9967         -0.0000         -0.0000
            -0.0000          0.9967         -0.0000
            -0.0000         -0.0000          0.9967

     Atom 63  O   pos: (  0.354458  0.489176  0.858434)  dia sigma:          18.10
            18.3353         -0.5138          0.4691
            -0.5138         17.8010          0.2149
             0.4691          0.2149         18.1732

     Atom 64  H   pos: (  0.407163  0.438727  0.842385)  dia sigma:           0.97
             0.9747         -0.0000         -0.0000
            -0.0000          0.9747         -0.0000
            -0.0000         -0.0000          0.9747

     Atom 65  H   pos: (  0.309442  0.486334  0.800420)  dia sigma:           1.04
             1.0373         -0.0000         -0.0000
            -0.0000          1.0373         -0.0000
            -0.0000         -0.0000          1.0373

     Atom 66  O   pos: (  0.381584  0.267977  0.140944)  dia sigma:          18.19
            18.3666          0.2343          0.0602
             0.2343         18.4527          0.4555
             0.0602          0.4555         17.7405

     Atom 67  H   pos: (  0.381067  0.333092  0.177269)  dia sigma:           0.98
             0.9849         -0.0000         -0.0000
            -0.0000          0.9849         -0.0000
            -0.0000         -0.0000          0.9849

     Atom 68  H   pos: (  0.310156  0.245269  0.137068)  dia sigma:           0.97
             0.9656         -0.0000         -0.0000
            -0.0000          0.9656         -0.0000
            -0.0000         -0.0000          0.9656

     Atom 69  O   pos: (  0.000459  0.028611  1.231126)  dia sigma:          18.18
            17.7375         -0.1437          0.4383
            -0.1437         18.8864          0.0523
             0.4383          0.0523         17.9076

     Atom 70  H   pos: (  0.031510  0.082332  1.273213)  dia sigma:           0.95
             0.9537         -0.0000         -0.0000
            -0.0000          0.9537         -0.0000
            -0.0000         -0.0000          0.9537

     Atom 71  H   pos: ( -0.282612  0.433688  1.253478)  dia sigma:           1.05
             1.0543         -0.0000         -0.0000
            -0.0000          1.0543         -0.0000
            -0.0000         -0.0000          1.0543

     Atom 72  O   pos: (  0.106834  0.127322  1.035970)  dia sigma:          18.24
            18.5850         -0.3163          0.1113
            -0.3163         18.7152         -0.0317
             0.1113         -0.0317         17.4086

     Atom 73  H   pos: (  0.174505  0.100362  1.042980)  dia sigma:           1.04
             1.0395         -0.0000         -0.0000
            -0.0000          1.0395         -0.0000
            -0.0000         -0.0000          1.0395

     Atom 74  H   pos: (  0.110676  0.201730  1.037204)  dia sigma:           0.97
             0.9674         -0.0000         -0.0000
            -0.0000          0.9674         -0.0000
            -0.0000         -0.0000          0.9674

     Atom 75  O   pos: ( -0.452662  0.329009  1.002781)  dia sigma:          18.08
            18.2706          0.1345         -0.2368
             0.1345         17.5033         -0.1271
            -0.2368         -0.1271         18.4580

     Atom 76  H   pos: (  0.536553  0.339803  0.905940)  dia sigma:           0.95
             0.9520         -0.0000         -0.0000
            -0.0000          0.9520         -0.0000
            -0.0000         -0.0000          0.9520

     Atom 77  H   pos: (  0.476956  0.322306  1.003830)  dia sigma:           0.97
             0.9713         -0.0000         -0.0000
            -0.0000          0.9713         -0.0000
            -0.0000         -0.0000          0.9713

     Atom 78  O   pos: (  0.415719  0.250601  1.424396)  dia sigma:          17.78
            17.2821         -0.0131         -0.4470
            -0.0131         18.2999          0.3368
            -0.4470          0.3368         17.7590

     Atom 79  H   pos: (  0.384943  0.282567  1.483301)  dia sigma:           1.03
             1.0271         -0.0000         -0.0000
            -0.0000          1.0271         -0.0000
            -0.0000         -0.0000          1.0271

     Atom 80  H   pos: (  0.401627  0.178152  1.432326)  dia sigma:           1.00
             0.9979         -0.0000         -0.0000
            -0.0000          0.9979         -0.0000
            -0.0000         -0.0000          0.9979

     Atom 81  O   pos: (  0.439387  0.064031  1.031555)  dia sigma:          17.94
            17.8632          0.4456          0.3760
             0.4456         17.5353         -0.0191
             0.3760         -0.0191         18.4147

     Atom 82  H   pos: (  0.497191  0.096055  1.063453)  dia sigma:           1.05
             1.0458         -0.0000         -0.0000
            -0.0000          1.0458         -0.0000
            -0.0000         -0.0000          1.0458

     Atom 83  H   pos: (  0.446550  0.082338  0.959714)  dia sigma:           0.99
             0.9883         -0.0000         -0.0000
            -0.0000          0.9883         -0.0000
            -0.0000         -0.0000          0.9883

     Atom 84  O   pos: ( -0.261469  0.416785  0.147379)  dia sigma:          17.99
            18.1994         -0.5068         -0.0239
            -0.5068         17.9039         -0.4247
            -0.0239         -0.4247         17.8666

     Atom 85  H   pos: ( -0.193049  0.389989  0.140024)  dia sigma:           1.03
             1.0270         -0.0000         -0.0000
            -0.0000          1.0270         -0.0000
            -0.0000         -0.0000          1.0270

     Atom 86  H   pos: (  0.051126 -0.000081  0.092124)  dia sigma:           0.95
             0.9522         -0.0000         -0.0000
            -0.0000          0.9522         -0.0000
            -0.0000         -0.0000          0.9522

     Atom 87  O   pos: (  0.087324  0.333379  1.015631)  dia sigma:          18.04
            17.6066          0.3704          0.2795
             0.3704         18.1513          0.1651
             0.2795          0.1651         18.3764

     Atom 88  H   pos: (  0.118242  0.400395  1.029174)  dia sigma:           0.97
             0.9679         -0.0000         -0.0000
            -0.0000          0.9679         -0.0000
            -0.0000         -0.0000          0.9679

     Atom 89  H   pos: (  0.073029  0.336573  0.942403)  dia sigma:           0.98
             0.9846         -0.0000         -0.0000
            -0.0000          0.9846         -0.0000
            -0.0000         -0.0000          0.9846

     Atom 90  O   pos: (  0.054682  0.336415  0.812891)  dia sigma:          18.20
            18.1170          0.2113         -0.4210
             0.2113         18.5654         -0.1998
            -0.4210         -0.1998         17.9126

     Atom 91  H   pos: (  0.106337  0.369805  0.771609)  dia sigma:           1.01
             1.0052         -0.0000         -0.0000
            -0.0000          1.0052         -0.0000
            -0.0000         -0.0000          1.0052

     Atom 92  H   pos: (  0.067200  0.261008  0.803871)  dia sigma:           0.90
             0.9034         -0.0000         -0.0000
            -0.0000          0.9034         -0.0000
            -0.0000         -0.0000          0.9034

     Atom 93  O   pos: ( -0.395444  0.324001  1.427000)  dia sigma:          17.91
            18.0020          0.1687         -0.5377
             0.1687         17.6861          0.3600
            -0.5377          0.3600         18.0516

     Atom 94  H   pos: ( -0.374452  0.285899  1.367740)  dia sigma:           1.04
             1.0394         -0.0000         -0.0000
            -0.0000          1.0394         -0.0000
            -0.0000         -0.0000          1.0394

     Atom 95  H   pos: ( -0.459650  0.289429  1.445910)  dia sigma:           0.95
             0.9538         -0.0000         -0.0000
            -0.0000          0.9538         -0.0000
            -0.0000         -0.0000          0.9538

     Atom 96  O   pos: (  0.248746  0.056442  0.864640)  dia sigma:          18.16
            18.6961         -0.2828         -0.0797
            -0.2828         18.3486         -0.0578
            -0.0797         -0.0578         17.4381

     Atom 97  H   pos: (  0.210252  0.118775  0.858990)  dia sigma:           1.02
             1.0211         -0.0000         -0.0000
            -0.0000          1.0211         -0.0000
            -0.0000         -0.0000          1.0211

     Atom 98  H   pos: (  0.320777  0.074114  0.852380)  dia sigma:           0.96
             0.9623         -0.0000         -0.0000
            -0.0000          0.9623         -0.0000
            -0.0000         -0.0000          0.9623

     Atom 99  O   pos: ( -0.274724  0.422687  0.893767)  dia sigma:          18.10
            17.5218         -0.1784          0.3006
            -0.1784         18.6716         -0.1895
             0.3006         -0.1895         18.0999

     Atom100  H   pos: ( -0.280026  0.352431  0.870316)  dia sigma:           0.99
             0.9888         -0.0000         -0.0000
            -0.0000          0.9888         -0.0000
            -0.0000         -0.0000          0.9888

     Atom101  H   pos: (  0.012092 -0.002919  0.839981)  dia sigma:           1.03
             1.0303         -0.0000         -0.0000
            -0.0000          1.0303         -0.0000
            -0.0000         -0.0000          1.0303

     Atom102  O   pos: (  0.009026  0.053431  1.615894)  dia sigma:          18.06
            18.0047          0.2910         -0.4040
             0.2910         18.5372         -0.0554
            -0.4040         -0.0554         17.6350

     Atom103  H   pos: (  0.139558  0.423822 -0.129595)  dia sigma:           1.03
             1.0262         -0.0000         -0.0000
            -0.0000          1.0262         -0.0000
            -0.0000         -0.0000          1.0262

     Atom104  H   pos: (  0.071421  0.067118  1.576047)  dia sigma:           0.95
             0.9529         -0.0000         -0.0000
            -0.0000          0.9529         -0.0000
            -0.0000         -0.0000          0.9529

     Atom105  O   pos: (  0.619239  0.189115  0.660361)  dia sigma:          18.09
            18.3663         -0.2490         -0.1274
            -0.2490         18.3523          0.2614
            -0.1274          0.2614         17.5654

     Atom106  H   pos: (  0.543689  0.194432  0.667673)  dia sigma:           0.93
             0.9307         -0.0000         -0.0000
            -0.0000          0.9307         -0.0000
            -0.0000         -0.0000          0.9307

     Atom107  H   pos: (  0.630463  0.118274  0.639197)  dia sigma:           0.98
             0.9799         -0.0000         -0.0000
            -0.0000          0.9799         -0.0000
            -0.0000         -0.0000          0.9799

     Atom108  O   pos: (  0.046726  0.149830  0.788652)  dia sigma:          18.11
            18.1421         -0.3802          0.0753
            -0.3802         18.1120          0.1828
             0.0753          0.1828         18.0738

     Atom109  H   pos: ( -0.011652  0.172471  0.740439)  dia sigma:           0.88
             0.8788         -0.0000         -0.0000
            -0.0000          0.8788         -0.0000
            -0.0000         -0.0000          0.8788

     Atom110  H   pos: (  0.074287  0.094628  0.743168)  dia sigma:           0.91
             0.9137         -0.0000         -0.0000
            -0.0000          0.9137         -0.0000
            -0.0000         -0.0000          0.9137

     Atom111  O   pos: ( -0.247694  0.339736  1.110468)  dia sigma:          18.18
            18.3441          0.2347          0.1129
             0.2347         18.5046          0.5254
             0.1129          0.5254         17.7006

     Atom112  H   pos: ( -0.175983  0.361995  1.118104)  dia sigma:           0.94
             0.9383         -0.0000         -0.0000
            -0.0000          0.9383         -0.0000
            -0.0000         -0.0000          0.9383

     Atom113  H   pos: ( -0.248277  0.275122  1.076593)  dia sigma:           1.05
             1.0488         -0.0000         -0.0000
            -0.0000          1.0488         -0.0000
            -0.0000         -0.0000          1.0488

     Atom114  O   pos: ( -0.523971  0.421625  1.626359)  dia sigma:          18.01
            18.2695         -0.6040         -0.2331
            -0.6040         17.8405         -0.2451
            -0.2331         -0.2451         17.9078

     Atom115  H   pos: ( -0.581486  0.442955  1.667466)  dia sigma:           1.02
             1.0203         -0.0000         -0.0000
            -0.0000          1.0203         -0.0000
            -0.0000         -0.0000          1.0203

     Atom116  H   pos: ( -0.486083  0.372523  1.667443)  dia sigma:           0.99
             0.9871         -0.0000         -0.0000
            -0.0000          0.9871         -0.0000
            -0.0000         -0.0000          0.9871

     Atom117  O   pos: (  0.248207  0.440086  0.074095)  dia sigma:          17.89
            18.1984          0.4924         -0.4737
             0.4924         17.9255          0.2402
            -0.4737          0.2402         17.5356

     Atom118  H   pos: (  0.207392  0.380405  0.059994)  dia sigma:           1.03
             1.0288         -0.0000         -0.0000
            -0.0000          1.0288         -0.0000
            -0.0000         -0.0000          1.0288

     Atom119  H   pos: (  0.306224  0.435116  0.027423)  dia sigma:           0.99
             0.9927         -0.0000         -0.0000
            -0.0000          0.9927         -0.0000
            -0.0000         -0.0000          0.9927

     Atom120  O   pos: (  0.031820  0.387079  1.564897)  dia sigma:          17.83
            17.8990         -0.7179          0.0907
            -0.7179         17.7002          0.1116
             0.0907          0.1116         17.8894

     Atom121  H   pos: (  0.075292  0.358651  1.618098)  dia sigma:           0.99
             0.9864         -0.0000         -0.0000
            -0.0000          0.9864         -0.0000
            -0.0000         -0.0000          0.9864

     Atom122  H   pos: ( -0.012656  0.434481  1.601373)  dia sigma:           1.01
             1.0067         -0.0000         -0.0000
            -0.0000          1.0067         -0.0000
            -0.0000         -0.0000          1.0067

     Atom123  O   pos: (  0.049607  0.264738 -0.011941)  dia sigma:          17.95
            17.3785         -0.0575          0.1543
            -0.0575         18.3438          0.3023
             0.1543          0.3023         18.1357

     Atom124  H   pos: (  0.063816  0.291459  0.055960)  dia sigma:           1.00
             0.9997         -0.0000         -0.0000
            -0.0000          0.9997         -0.0000
            -0.0000         -0.0000          0.9997

     Atom125  H   pos: (  0.063522  0.190269 -0.007951)  dia sigma:           0.93
             0.9348         -0.0000         -0.0000
            -0.0000          0.9348         -0.0000
            -0.0000         -0.0000          0.9348

     Atom126  O   pos: ( -0.340286  0.116552  1.545259)  dia sigma:          18.04
            17.9015          0.5101          0.2055
             0.5101         17.6430          0.2227
             0.2055          0.2227         18.5861

     Atom127  H   pos: ( -0.387945  0.075407  1.507492)  dia sigma:           1.04
             1.0368         -0.0000         -0.0000
            -0.0000          1.0368         -0.0000
            -0.0000         -0.0000          1.0368

     Atom128  H   pos: ( -0.354869  0.104262  1.618338)  dia sigma:           0.95
             0.9470         -0.0000         -0.0000
            -0.0000          0.9470         -0.0000
            -0.0000         -0.0000          0.9470

     Atom129  O   pos: (  0.334445  0.047648  1.406187)  dia sigma:          17.80
            17.3010         -0.2544          0.4634
            -0.2544         17.7701          0.0508
             0.4634          0.0508         18.3325

     Atom130  H   pos: (  0.319016  0.018462  1.340132)  dia sigma:           1.02
             1.0240         -0.0000         -0.0000
            -0.0000          1.0240         -0.0000
            -0.0000         -0.0000          1.0240

     Atom131  H   pos: (  0.052480  0.461396  1.446864)  dia sigma:           0.98
             0.9758         -0.0000         -0.0000
            -0.0000          0.9758         -0.0000
            -0.0000         -0.0000          0.9758

     Atom132  O   pos: ( -0.059618  0.237424  1.467110)  dia sigma:          18.24
            18.0523          0.1954         -0.3401
             0.1954         18.2238          0.5420
            -0.3401          0.5420         18.4294

     Atom133  H   pos: ( -0.027235  0.296082  1.500722)  dia sigma:           0.96
             0.9614         -0.0000         -0.0000
            -0.0000          0.9614         -0.0000
            -0.0000         -0.0000          0.9614

     Atom134  H   pos: ( -0.016588  0.219238  1.410165)  dia sigma:           1.01
             1.0117         -0.0000         -0.0000
            -0.0000          1.0117         -0.0000
            -0.0000         -0.0000          1.0117

     Atom135  O   pos: (  0.178366  0.110381  1.522250)  dia sigma:          17.93
            17.9757         -0.1235          0.0245
            -0.1235         17.4981          0.5582
             0.0245          0.5582         18.3053

     Atom136  H   pos: (  0.211885  0.135618  1.583175)  dia sigma:           1.01
             1.0108         -0.0000         -0.0000
            -0.0000          1.0108         -0.0000
            -0.0000         -0.0000          1.0108

     Atom137  H   pos: (  0.234148  0.078918  1.482371)  dia sigma:           0.95
             0.9487         -0.0000         -0.0000
            -0.0000          0.9487         -0.0000
            -0.0000         -0.0000          0.9487

     Atom138  O   pos: ( -0.064920  0.413737  1.129395)  dia sigma:          18.15
            18.1111          0.1207         -0.2611
             0.1207         18.5163          0.6171
            -0.2611          0.6171         17.8094

     Atom139  H   pos: ( -0.013697  0.380725  1.085921)  dia sigma:           0.97
             0.9675         -0.0000         -0.0000
            -0.0000          0.9675         -0.0000
            -0.0000         -0.0000          0.9675

     Atom140  H   pos: ( -0.036821  0.477805  1.151593)  dia sigma:           1.03
             1.0267         -0.0000         -0.0000
            -0.0000          1.0267         -0.0000
            -0.0000         -0.0000          1.0267

     Atom141  O   pos: (  0.343030  0.301487  1.008626)  dia sigma:          17.88
            17.3754         -0.3264          0.2554
            -0.3264         18.1832          0.4590
             0.2554          0.4590         18.0833

     Atom142  H   pos: (  0.318252  0.369138  1.021648)  dia sigma:           1.06
             1.0556         -0.0000         -0.0000
            -0.0000          1.0556         -0.0000
            -0.0000         -0.0000          1.0556

     Atom143  H   pos: (  0.319305  0.288313  0.939145)  dia sigma:           0.98
             0.9836         -0.0000         -0.0000
            -0.0000          0.9836         -0.0000
            -0.0000         -0.0000          0.9836

     Atom144  O   pos: (  0.273232  0.271198  0.799614)  dia sigma:          17.97
            17.7385         -0.6193         -0.2577
            -0.6193         18.1736         -0.1188
            -0.2577         -0.1188         18.0003

     Atom145  H   pos: (  0.249208  0.331308  0.762626)  dia sigma:           1.00
             0.9974         -0.0000         -0.0000
            -0.0000          0.9974         -0.0000
            -0.0000         -0.0000          0.9974

     Atom146  H   pos: (  0.318550  0.241844  0.748588)  dia sigma:           1.01
             1.0064         -0.0000         -0.0000
            -0.0000          1.0064         -0.0000
            -0.0000         -0.0000          1.0064

     Atom147  O   pos: ( -0.350934  0.124529  1.271899)  dia sigma:          17.69
            17.6918          0.4413         -0.1255
             0.4413         17.1053         -0.3419
            -0.1255         -0.3419         18.2724

     Atom148  H   pos: ( -0.408422  0.089788  1.302760)  dia sigma:           1.03
             1.0283         -0.0000         -0.0000
            -0.0000          1.0283         -0.0000
            -0.0000         -0.0000          1.0283

     Atom149  H   pos: (  0.631235  0.133910  1.178019)  dia sigma:           1.03
             1.0296         -0.0000         -0.0000
            -0.0000          1.0296         -0.0000
            -0.0000         -0.0000          1.0296

     Atom150  O   pos: (  0.099238  0.171770  1.338859)  dia sigma:          18.07
            18.1909          0.1165         -0.1411
             0.1165         17.4014         -0.2947
            -0.1411         -0.2947         18.6303

     Atom151  H   pos: (  0.157520  0.184664  1.294719)  dia sigma:           0.99
             0.9911         -0.0000         -0.0000
            -0.0000          0.9911         -0.0000
            -0.0000         -0.0000          0.9911

     Atom152  H   pos: (  0.127649  0.157209  1.406017)  dia sigma:           0.99
             0.9909         -0.0000         -0.0000
            -0.0000          0.9909         -0.0000
            -0.0000         -0.0000          0.9909

     Atom153  O   pos: (  0.280154  0.172548  1.218024)  dia sigma:          17.85
            17.6207          0.3961          0.3356
             0.3961         17.4657         -0.2693
             0.3356         -0.2693         18.4494

     Atom154  H   pos: (  0.328721  0.195767  1.268439)  dia sigma:           1.02
             1.0232         -0.0000         -0.0000
            -0.0000          1.0232         -0.0000
            -0.0000         -0.0000          1.0232

     Atom155  H   pos: (  0.296048  0.211102  1.157241)  dia sigma:           1.02
             1.0235         -0.0000         -0.0000
            -0.0000          1.0235         -0.0000
            -0.0000         -0.0000          1.0235

     Atom156  O   pos: ( -0.129873  0.006417  0.679234)  dia sigma:          18.13
            18.3528         -0.2394         -0.0260
            -0.2394         18.4652          0.0792
            -0.0260          0.0792         17.5762

     Atom157  H   pos: ( -0.133115  0.080798  0.688093)  dia sigma:           0.97
             0.9710         -0.0000         -0.0000
            -0.0000          0.9710         -0.0000
            -0.0000         -0.0000          0.9710

     Atom158  H   pos: ( -0.054134 -0.004087  0.678585)  dia sigma:           0.93
             0.9271         -0.0000         -0.0000
            -0.0000          0.9271         -0.0000
            -0.0000         -0.0000          0.9271

     Atom159  O   pos: ( -0.090250  0.137490  0.935730)  dia sigma:          18.20
            18.8347         -0.2453         -0.1009
            -0.2453         17.6097         -0.2404
            -0.1009         -0.2404         18.1420

     Atom160  H   pos: ( -0.153527  0.159829  0.905170)  dia sigma:           1.01
             1.0096         -0.0000         -0.0000
            -0.0000          1.0096         -0.0000
            -0.0000         -0.0000          1.0096

     Atom161  H   pos: ( -0.036739  0.143167  0.883400)  dia sigma:           0.97
             0.9660         -0.0000         -0.0000
            -0.0000          0.9660         -0.0000
            -0.0000         -0.0000          0.9660

     Atom162  O   pos: ( -0.352398  0.148582  1.033375)  dia sigma:          18.13
            17.7525         -0.4463          0.1210
            -0.4463         18.4643          0.2621
             0.1210          0.2621         18.1803

     Atom163  H   pos: (  0.650138  0.110260  0.949863)  dia sigma:           0.95
             0.9453         -0.0000         -0.0000
            -0.0000          0.9453         -0.0000
            -0.0000         -0.0000          0.9453

     Atom164  H   pos: ( -0.389807  0.211220  1.016649)  dia sigma:           0.96
             0.9641         -0.0000         -0.0000
            -0.0000          0.9641         -0.0000
            -0.0000         -0.0000          0.9641

     Atom165  O   pos: ( -0.238671  0.240662  0.810910)  dia sigma:          18.07
            18.6021          0.0503         -0.0724
             0.0503         17.6457          0.2977
            -0.0724          0.2977         17.9757

     Atom166  H   pos: ( -0.301708  0.218877  0.775873)  dia sigma:           0.95
             0.9492         -0.0000         -0.0000
            -0.0000          0.9492         -0.0000
            -0.0000         -0.0000          0.9492

     Atom167  H   pos: ( -0.186520  0.218950  0.759087)  dia sigma:           0.93
             0.9278         -0.0000         -0.0000
            -0.0000          0.9278         -0.0000
            -0.0000         -0.0000          0.9278

     Atom168  O   pos: (  0.494235  0.355560  0.789891)  dia sigma:          18.19
            17.8147          0.5093          0.0478
             0.5093         18.5022          0.0523
             0.0478          0.0523         18.2592

     Atom169  H   pos: (  0.463995  0.302157  0.747536)  dia sigma:           0.98
             0.9830         -0.0000         -0.0000
            -0.0000          0.9830         -0.0000
            -0.0000         -0.0000          0.9830

     Atom170  H   pos: (  0.520632  0.407026  0.740637)  dia sigma:           0.93
             0.9322         -0.0000         -0.0000
            -0.0000          0.9322         -0.0000
            -0.0000         -0.0000          0.9322

     Atom171  O   pos: (  0.446356  0.097164  0.829103)  dia sigma:          18.10
            17.6602         -0.4353         -0.1738
            -0.4353         18.4798         -0.0956
            -0.1738         -0.0956         18.1512

     Atom172  H   pos: (  0.477328  0.043757  0.787069)  dia sigma:           0.99
             0.9870         -0.0000         -0.0000
            -0.0000          0.9870         -0.0000
            -0.0000         -0.0000          0.9870

     Atom173  H   pos: (  0.436131  0.147837  0.774390)  dia sigma:           0.96
             0.9610         -0.0000         -0.0000
            -0.0000          0.9610         -0.0000
            -0.0000         -0.0000          0.9610

     Atom174  O   pos: ( -0.159473  0.047849  1.405866)  dia sigma:          18.17
            18.4173         -0.3770          0.5497
            -0.3770         18.3693          0.0317
             0.5497          0.0317         17.7279

     Atom175  H   pos: ( -0.223473  0.052419  1.370834)  dia sigma:           1.04
             1.0422         -0.0000         -0.0000
            -0.0000          1.0422         -0.0000
            -0.0000         -0.0000          1.0422

     Atom176  H   pos: ( -0.449971  0.444128  1.404210)  dia sigma:           0.96
             0.9620         -0.0000         -0.0000
            -0.0000          0.9620         -0.0000
            -0.0000         -0.0000          0.9620

     Atom177  O   pos: ( -0.187202  0.072523  1.121400)  dia sigma:          18.25
            18.1627         -0.4069          0.1795
            -0.4069         17.6925         -0.1397
             0.1795         -0.1397         18.8800

     Atom178  H   pos: ( -0.245877  0.105937  1.089846)  dia sigma:           0.98
             0.9755         -0.0000         -0.0000
            -0.0000          0.9755         -0.0000
            -0.0000         -0.0000          0.9755

     Atom179  H   pos: ( -0.196864  0.075767  1.193856)  dia sigma:           1.04
             1.0358         -0.0000         -0.0000
            -0.0000          1.0358         -0.0000
            -0.0000         -0.0000          1.0358

     Atom180  O   pos: (  0.553144  0.279595 -0.002277)  dia sigma:          17.99
            18.5171         -0.3136         -0.0274
            -0.3136         17.8622          0.4571
            -0.0274          0.4571         17.6021

     Atom181  H   pos: (  0.624889  0.279886  0.014677)  dia sigma:           1.01
             1.0122         -0.0000         -0.0000
            -0.0000          1.0122         -0.0000
            -0.0000         -0.0000          1.0122

     Atom182  H   pos: (  0.523989  0.332933  0.039799)  dia sigma:           1.01
             1.0070         -0.0000         -0.0000
            -0.0000          1.0070         -0.0000
            -0.0000         -0.0000          1.0070

     Paramagnetic contribution in ppm:

     Atom  1  Ca  pos: ( -0.007712  0.445665  0.478082)  para sigma:        -488.73
          -481.5493          3.4285         18.1603
             3.7788       -510.5184         19.3273
            20.0698         19.2290       -474.1351

     Atom  2  Ca  pos: ( -0.246704  0.454778  0.327313)  para sigma:        -472.30
          -476.9543          2.0907         10.0656
            -1.7485       -460.5701          9.2013
             8.8613         15.7014       -479.3888

     Atom  3  Ca  pos: ( -0.093165  0.210337  0.339295)  para sigma:        -474.45
          -457.8138         -5.5959          5.4685
            -0.8535       -472.9314          5.4753
             9.5451          4.5395       -492.5901

     Atom  4  Ca  pos: (  0.161179  0.215405  0.465755)  para sigma:        -475.48
          -465.6705          5.8950        -18.6851
             6.8174       -481.1053        -15.6904
           -18.2121        -12.9725       -479.6523

     Atom  5  Ca  pos: ( -0.158719  0.129371  1.563135)  para sigma:        -481.76
          -498.7598         17.2222          3.5128
            20.5842       -522.3198         10.9859
            -1.7438          2.6640       -424.2048

     Atom  6  Ca  pos: ( -0.109753  0.390987  0.757538)  para sigma:        -452.98
          -430.5332          1.1909         22.1598
             0.1730       -452.2970          0.2941
            25.0551          1.1015       -476.1221

     Atom  7  Ca  pos: (  0.502584  0.459769  0.478609)  para sigma:        -474.25
          -475.9904         -1.9935         -4.1203
            -1.1074       -446.8371          1.8318
            -0.8401          1.6547       -499.9312

     Atom  8  Ca  pos: (  0.246994  0.458030  0.329155)  para sigma:        -485.84
          -475.3383        -11.2782        -14.4230
            -4.0839       -476.8045        -16.3959
           -13.5038        -12.5694       -505.3711

     Atom  9  Ca  pos: (  0.406402  0.217130  0.326854)  para sigma:        -470.11
          -469.0377         -3.5541         -2.6485
            -7.2463       -478.1726          1.1883
             5.9055          0.2011       -463.1190

     Atom 10  Ca  pos: (  0.648614  0.221149  0.478618)  para sigma:        -482.62
          -486.7653         -3.5795         16.7471
            -4.6200       -478.8809          4.0367
            18.5845          6.0323       -482.2183

     Atom 11  Ca  pos: ( -0.033542  0.013898  1.054861)  para sigma:        -450.67
          -448.2450         -1.8052          6.3050
             0.8988       -457.7218          1.7054
             3.4427         -3.5803       -446.0574

     Atom 12  Ca  pos: (  0.466270  0.125886  0.056441)  para sigma:        -447.24
          -417.0266         21.3684         66.3002
             7.8495       -465.1637         22.7242
            35.7702         -3.9478       -459.5397

     Atom 13  Si  pos: (  0.777221  0.133306  0.092482)  para sigma:        -409.44
          -416.9537          6.8482         -0.3326
            -4.4276       -419.0763          2.1534
             9.8790        -15.4222       -392.2967

     Atom 14  Si  pos: (  0.386587  0.231999  0.550616)  para sigma:        -404.67
          -417.0518         23.4902          4.0410
            18.6428       -409.4970         -9.2518
             4.1276         -8.7898       -387.4477

     Atom 15  Si  pos: (  0.644999  0.235597  0.251141)  para sigma:        -393.40
          -368.7499         41.0415          5.6671
            35.6993       -402.2922         -9.1221
            16.5099          8.0226       -409.1515

     Atom 16  Si  pos: (  0.218685  0.091232  0.058829)  para sigma:        -402.22
          -350.9782         17.5346          1.6091
            25.4185       -436.5594         -6.5797
             8.7557         -8.6383       -419.1163

     Atom 17  Si  pos: ( -0.103621  0.231506  0.565752)  para sigma:        -404.53
          -386.4236         23.5960         -4.5450
            27.0760       -435.5206          2.2778
            -4.3627         -0.5545       -391.6355

     Atom 18  Si  pos: (  0.145542  0.237233  0.238863)  para sigma:        -398.47
          -385.4984         33.1363          4.8667
            30.5583       -403.5499         -8.1337
            -3.0713         -3.1881       -406.3654

     Atom 19  Si  pos: ( -0.233231  0.437076  0.559635)  para sigma:        -403.36
          -405.5328         41.4734          1.5756
            37.5504       -419.1598          4.3253
            -2.3273          1.4479       -385.3893

     Atom 20  Si  pos: (  0.013555  0.431826  0.221265)  para sigma:        -404.53
          -395.7728         36.7623        -18.7224
            32.3021       -413.9162         -7.6483
           -16.4535         -9.0551       -403.9156

     Atom 21  Si  pos: (  0.242582  0.422240  0.567369)  para sigma:        -407.66
          -400.2110         24.5090         -5.3885
            27.4913       -429.3997         -2.2039
            -7.1832         -1.7976       -393.3657

     Atom 22  Si  pos: (  0.512948  0.435383  0.239905)  para sigma:        -393.82
          -366.8309         35.7921          2.7074
            35.1892       -407.4903         14.8479
             9.9119         17.3431       -407.1275

     Atom 23  O   pos: (  0.079882  0.329816  0.184056)  para sigma:         -72.08
           -76.6156         -6.6415          5.0997
            -3.7085        -70.5071          5.8473
             1.4592          1.2209        -69.1147

     Atom 24  O   pos: (  0.133660  0.048750  0.484487)  para sigma:        -109.46
          -128.6452          3.5997          8.1584
            10.2616        -89.7884         -4.2525
             6.3748          3.4308       -109.9520

     Atom 25  O   pos: (  0.407754  0.054480  0.239981)  para sigma:         -87.43
           -82.2343         31.0157          8.5744
            31.1665        -91.6889          6.2490
            22.8306         17.7713        -88.3539

     Atom 26  O   pos: ( -0.332434  0.388884  0.509376)  para sigma:        -101.39
           -88.4602          7.9149         11.8159
            13.8136        -80.7002         11.5822
             6.4834          7.2499       -135.0208

     Atom 27  O   pos: ( -0.056492  0.399348  0.315792)  para sigma:         -89.23
           -93.9217         14.4481         -2.3901
            12.9853       -106.4302          6.2886
           -12.2007         -2.2920        -67.3499

     Atom 28  O   pos: (  0.113805  0.070913  0.000983)  para sigma:         -93.74
           -83.7184         12.3789         -9.7185
             5.1620       -117.0145        -12.6866
            -0.6434        -16.5939        -80.4729

     Atom 29  O   pos: ( -0.130570  0.203402  0.156896)  para sigma:         -49.60
           -17.2398         56.2859        -12.1726
            70.9627        -67.3217         14.4030
            15.9592         21.5105        -64.2243

     Atom 30  H   pos: ( -0.071525  0.205644  0.112668)  para sigma:           0.00
             0.0000          0.0000          0.0000
             0.0000          0.0000          0.0000
             0.0000          0.0000          0.0000

     Atom 31  O   pos: ( -0.096598  0.204058  0.685941)  para sigma:         -82.61
           -81.2795         -3.8537          1.5490
            -3.5216        -96.1903         -4.6144
            -0.3896         -3.9579        -70.3497

     Atom 32  O   pos: (  0.203549  0.184177  0.142867)  para sigma:         -68.99
           -78.8846          4.0407         -8.9436
             4.2590        -74.6626         20.2537
           -10.9604         19.0778        -53.4094

     Atom 33  O   pos: (  0.197981  0.438088  0.682166)  para sigma:         -69.86
           -64.1428         -1.7075        -15.0426
            -1.4453        -84.4140          6.7927
           -10.6506          5.1056        -61.0256

     Atom 34  O   pos: (  0.803237  0.017615  0.126699)  para sigma:         -71.59
           -60.3988         22.5696          1.4922
            36.1909        -65.9010        -36.4985
            39.0232        -12.0208        -88.4781

     Atom 35  O   pos: (  0.286608  0.304736  0.569437)  para sigma:         -74.85
           -77.3698        -11.5938         -2.5032
           -12.6520        -68.2755         -0.0181
            -1.9710          0.6308        -78.8971

     Atom 36  O   pos: (  0.567233  0.325443  0.212688)  para sigma:         -65.05
           -61.7944        -15.8955          6.9318
           -16.4341        -48.8427         -1.8708
            12.1365          3.6383        -84.5217

     Atom 37  O   pos: (  0.643717  0.032141  0.531890)  para sigma:         -80.63
           -58.9922         14.7780        -10.5118
             8.6763        -85.4460          5.1443
            -2.9343          6.7970        -97.4662

     Atom 38  O   pos: (  0.894151  0.039737  0.310144)  para sigma:        -102.10
           -78.1691         16.8215          0.5313
            24.0401        -95.9053         -1.6878
            17.1407          4.2864       -132.2245

     Atom 39  O   pos: (  0.158170  0.415154  0.477555)  para sigma:        -114.07
           -77.8467         -6.6105         -5.7542
           -11.0334       -148.6582         -9.2600
           -13.8558         -4.6472       -115.7033

     Atom 40  O   pos: (  0.407566  0.406215  0.294604)  para sigma:         -93.12
           -52.3550         12.7833         -3.2006
             6.7722       -121.0585          8.4913
             3.3209          9.7584       -105.9464

     Atom 41  O   pos: (  0.755627  0.148201 -0.028522)  para sigma:         -51.71
           -30.7258         20.8575         -7.0072
            34.6175        -54.5356         49.4999
             4.1414         30.5078        -69.8583

     Atom 42  H   pos: (  0.363645  0.153600  1.668022)  para sigma:           0.00
             0.0000          0.0000          0.0000
             0.0000          0.0000          0.0000
             0.0000          0.0000          0.0000

     Atom 43  O   pos: (  0.312697  0.126901 -0.008735)  para sigma:        -133.17
          -111.0089         13.2295         28.5695
             9.7549       -179.4841          1.5783
            23.1668          1.6604       -109.0277

     Atom 44  O   pos: (  0.419750  0.201393  0.665019)  para sigma:         -76.82
           -77.5916          2.8748          9.8235
             1.8750        -85.6683         -8.8969
            11.0864         -3.8749        -67.1996

     Atom 45  O   pos: (  0.671496  0.169248  0.146816)  para sigma:         -56.63
           -36.9983         16.7346         -8.4911
            14.9258        -72.2907         37.1183
             3.6546         41.6223        -60.5894

     Atom 46  O   pos: (  0.339289  0.146064  0.475202)  para sigma:        -113.98
          -133.0695          4.1305        -15.1579
             9.5698        -90.5703        -12.2038
           -15.9538        -21.7034       -118.3036

     Atom 47  O   pos: (  0.579646  0.163087  0.326079)  para sigma:        -110.97
          -114.5225         19.0048         12.8589
            25.2633        -94.7423          6.4066
            17.7040         13.8072       -123.6397

     Atom 48  O   pos: (  0.475657  0.285415  0.485683)  para sigma:        -100.71
           -97.9390         11.3681         -4.0771
            13.7523        -84.1012         -6.9057
             4.1312          0.5264       -120.0854

     Atom 49  O   pos: (  0.741485  0.280582  0.308521)  para sigma:         -95.57
           -64.6799         20.7355         -1.5179
            12.5650        -83.6859          2.8152
             6.8249         14.3569       -138.3355

     Atom 50  O   pos: ( -0.182776  0.161332  0.505420)  para sigma:        -104.79
           -91.1494          4.7400         13.6837
             1.6252        -90.2886          6.8797
             6.3698          2.9598       -132.9271

     Atom 51  O   pos: (  0.072490  0.162761  0.299830)  para sigma:         -95.20
           -81.5465         13.4625        -11.3585
            17.5707        -81.5368         -7.3756
           -11.5418         -5.1233       -122.5231

     Atom 52  O   pos: ( -0.002582  0.245538  0.499654)  para sigma:         -97.97
           -64.6888         -6.2405         -9.7669
           -14.3239       -123.3560          8.2785
             0.7362          4.0219       -105.8578

     Atom 53  O   pos: (  0.231980  0.281554  0.312821)  para sigma:        -104.07
           -98.1096          8.2135          6.3208
             9.7826       -100.7217          3.8294
             8.5715          5.1859       -113.3920

     Atom 54  O   pos: (  0.067496  0.001428  0.677908)  para sigma:         -96.51
           -87.8999         -6.1143          8.7204
            -9.1379       -102.3187          2.5853
             8.7232         -0.0911        -99.3015

     Atom 55  O   pos: ( -0.058893  0.456751  0.122831)  para sigma:         -67.66
           -69.9034         -2.4770         18.4340
            -2.5348        -76.4258        -21.5790
            11.7896        -21.2865        -56.6587

     Atom 56  O   pos: ( -0.143801  0.349691  0.570936)  para sigma:         -75.55
           -78.6403         -9.2664          0.3507
           -10.7333        -66.1311          0.8691
             1.1714          2.7614        -81.8874

     Atom 57  O   pos: (  0.324734  0.011206  0.657493)  para sigma:         -47.14
           -34.5524         -1.7578         -2.8813
            -1.8642        -52.1898         -4.8366
            -2.2001         -5.3946        -54.6798

     Atom 58  H   pos: (  0.400136 -0.008716  0.666428)  para sigma:           0.00
             0.0000          0.0000          0.0000
             0.0000          0.0000          0.0000
             0.0000          0.0000          0.0000

     Atom 59  H   pos: (  0.333003  0.084173  0.665883)  para sigma:           0.00
             0.0000          0.0000          0.0000
             0.0000          0.0000          0.0000
             0.0000          0.0000          0.0000

     Atom 60  O   pos: ( -0.242666  0.301178  1.585684)  para sigma:         -39.99
           -55.0438         15.8047         -0.1168
            23.1555        -65.1767         16.1599
            -7.7653          2.8006          0.2416

     Atom 61  H   pos: ( -0.285678  0.293776  1.645673)  para sigma:           0.00
             0.0000          0.0000          0.0000
             0.0000          0.0000          0.0000
             0.0000          0.0000          0.0000

     Atom 62  H   pos: ( -0.292192  0.299391  1.530291)  para sigma:           0.00
             0.0000          0.0000          0.0000
             0.0000          0.0000          0.0000
             0.0000          0.0000          0.0000

     Atom 63  O   pos: (  0.354458  0.489176  0.858434)  para sigma:          -7.92
             0.8962        -18.2637         12.2506
           -17.0797        -13.2913         15.5638
            14.0771         10.2013        -11.3545

     Atom 64  H   pos: (  0.407163  0.438727  0.842385)  para sigma:           0.00
             0.0000          0.0000          0.0000
             0.0000          0.0000          0.0000
             0.0000          0.0000          0.0000

     Atom 65  H   pos: (  0.309442  0.486334  0.800420)  para sigma:           0.00
             0.0000          0.0000          0.0000
             0.0000          0.0000          0.0000
             0.0000          0.0000          0.0000

     Atom 66  O   pos: (  0.381584  0.267977  0.140944)  para sigma:         -39.53
           -36.5146         18.8742         19.2543
            21.2944        -32.4891          8.1911
            23.2992         14.0886        -49.5725

     Atom 67  H   pos: (  0.381067  0.333092  0.177269)  para sigma:           0.00
             0.0000          0.0000          0.0000
             0.0000          0.0000          0.0000
             0.0000          0.0000          0.0000

     Atom 68  H   pos: (  0.310156  0.245269  0.137068)  para sigma:           0.00
             0.0000          0.0000          0.0000
             0.0000          0.0000          0.0000
             0.0000          0.0000          0.0000

     Atom 69  O   pos: (  0.000459  0.028611  1.231126)  para sigma:         -14.66
           -29.5926         20.9884         15.3166
            17.4328        -17.3271         14.3655
            15.6184         21.4427          2.9453

     Atom 70  H   pos: (  0.031510  0.082332  1.273213)  para sigma:           0.00
             0.0000          0.0000          0.0000
             0.0000          0.0000          0.0000
             0.0000          0.0000          0.0000

     Atom 71  H   pos: ( -0.282612  0.433688  1.253478)  para sigma:           0.00
             0.0000          0.0000          0.0000
             0.0000          0.0000          0.0000
             0.0000          0.0000          0.0000

     Atom 72  O   pos: (  0.106834  0.127322  1.035970)  para sigma:          -9.10
             4.7911          7.4038        -12.0587
             4.6475          1.2519        -12.7756
             2.1397         -2.9951        -33.3337

     Atom 73  H   pos: (  0.174505  0.100362  1.042980)  para sigma:           0.00
             0.0000          0.0000          0.0000
             0.0000          0.0000          0.0000
             0.0000          0.0000          0.0000

     Atom 74  H   pos: (  0.110676  0.201730  1.037204)  para sigma:           0.00
             0.0000          0.0000          0.0000
             0.0000          0.0000          0.0000
             0.0000          0.0000          0.0000

     Atom 75  O   pos: ( -0.452662  0.329009  1.002781)  para sigma:         -15.01
            -9.7656         10.7809         18.2704
            12.0935        -32.8100          4.3978
             4.9726         -0.2539         -2.4609

     Atom 76  H   pos: (  0.536553  0.339803  0.905940)  para sigma:           0.00
             0.0000          0.0000          0.0000
             0.0000          0.0000          0.0000
             0.0000          0.0000          0.0000

     Atom 77  H   pos: (  0.476956  0.322306  1.003830)  para sigma:           0.00
             0.0000          0.0000          0.0000
             0.0000          0.0000          0.0000
             0.0000          0.0000          0.0000

     Atom 78  O   pos: (  0.415719  0.250601  1.424396)  para sigma:         -14.26
           -34.6494         39.4345         13.3741
            18.0332          5.7671         20.9469
             5.5922         13.7279        -13.8908

     Atom 79  H   pos: (  0.384943  0.282567  1.483301)  para sigma:           0.00
             0.0000          0.0000          0.0000
             0.0000          0.0000          0.0000
             0.0000          0.0000          0.0000

     Atom 80  H   pos: (  0.401627  0.178152  1.432326)  para sigma:           0.00
             0.0000          0.0000          0.0000
             0.0000          0.0000          0.0000
             0.0000          0.0000          0.0000

     Atom 81  O   pos: (  0.439387  0.064031  1.031555)  para sigma:          -6.69
            10.3274         42.7317        -32.4921
            37.1959        -11.8117        -25.0587
            26.3490         13.5076        -18.5805

     Atom 82  H   pos: (  0.497191  0.096055  1.063453)  para sigma:           0.00
             0.0000          0.0000          0.0000
             0.0000          0.0000          0.0000
             0.0000          0.0000          0.0000

     Atom 83  H   pos: (  0.446550  0.082338  0.959714)  para sigma:           0.00
             0.0000          0.0000          0.0000
             0.0000          0.0000          0.0000
             0.0000          0.0000          0.0000

     Atom 84  O   pos: ( -0.261469  0.416785  0.147379)  para sigma:         -36.79
           -12.6695         17.0358        -18.4779
            32.0270        -39.5158        -21.9807
            -6.7629        -14.5986        -58.1768

     Atom 85  H   pos: ( -0.193049  0.389989  0.140024)  para sigma:           0.00
             0.0000          0.0000          0.0000
             0.0000          0.0000          0.0000
             0.0000          0.0000          0.0000

     Atom 86  H   pos: (  0.051126 -0.000081  0.092124)  para sigma:           0.00
             0.0000          0.0000          0.0000
             0.0000          0.0000          0.0000
             0.0000          0.0000          0.0000

     Atom 87  O   pos: (  0.087324  0.333379  1.015631)  para sigma:         -21.01
           -30.5935         14.8288        -13.9303
            15.1738         -7.3000          3.9768
             6.5304         13.4827        -25.1261

     Atom 88  H   pos: (  0.118242  0.400395  1.029174)  para sigma:           0.00
             0.0000          0.0000          0.0000
             0.0000          0.0000          0.0000
             0.0000          0.0000          0.0000

     Atom 89  H   pos: (  0.073029  0.336573  0.942403)  para sigma:           0.00
             0.0000          0.0000          0.0000
             0.0000          0.0000          0.0000
             0.0000          0.0000          0.0000

     Atom 90  O   pos: (  0.054682  0.336415  0.812891)  para sigma:         -35.08
           -39.3062          0.2783         -1.5450
             5.7832        -22.5809         -5.5687
             2.1101         -4.3490        -43.3407

     Atom 91  H   pos: (  0.106337  0.369805  0.771609)  para sigma:           0.00
             0.0000          0.0000          0.0000
             0.0000          0.0000          0.0000
             0.0000          0.0000          0.0000

     Atom 92  H   pos: (  0.067200  0.261008  0.803871)  para sigma:           0.00
             0.0000          0.0000          0.0000
             0.0000          0.0000          0.0000
             0.0000          0.0000          0.0000

     Atom 93  O   pos: ( -0.395444  0.324001  1.427000)  para sigma:         -25.26
           -44.6453          2.8428         17.7215
            18.4276        -37.0457          8.9941
           -33.6265         -5.6496          5.9169

     Atom 94  H   pos: ( -0.374452  0.285899  1.367740)  para sigma:           0.00
             0.0000          0.0000          0.0000
             0.0000          0.0000          0.0000
             0.0000          0.0000          0.0000

     Atom 95  H   pos: ( -0.459650  0.289429  1.445910)  para sigma:           0.00
             0.0000          0.0000          0.0000
             0.0000          0.0000          0.0000
             0.0000          0.0000          0.0000

     Atom 96  O   pos: (  0.248746  0.056442  0.864640)  para sigma:         -23.72
           -13.2440          6.5658         -6.3301
             8.1523        -18.3377          2.4074
            -5.8678          6.4782        -39.5701

     Atom 97  H   pos: (  0.210252  0.118775  0.858990)  para sigma:           0.00
             0.0000          0.0000          0.0000
             0.0000          0.0000          0.0000
             0.0000          0.0000          0.0000

     Atom 98  H   pos: (  0.320777  0.074114  0.852380)  para sigma:           0.00
             0.0000          0.0000          0.0000
             0.0000          0.0000          0.0000
             0.0000          0.0000          0.0000

     Atom 99  O   pos: ( -0.274724  0.422687  0.893767)  para sigma:         -17.96
           -34.4478         -5.0301          3.6090
            -3.9373         -3.0029          2.7224
             2.2346          2.0546        -16.4391

     Atom100  H   pos: ( -0.280026  0.352431  0.870316)  para sigma:           0.00
             0.0000          0.0000          0.0000
             0.0000          0.0000          0.0000
             0.0000          0.0000          0.0000

     Atom101  H   pos: (  0.012092 -0.002919  0.839981)  para sigma:           0.00
             0.0000          0.0000          0.0000
             0.0000          0.0000          0.0000
             0.0000          0.0000          0.0000

     Atom102  O   pos: (  0.009026  0.053431  1.615894)  para sigma:         -35.35
           -27.0748         21.6371          5.2441
             6.4052        -54.1565         -6.4615
           -18.5760        -13.7703        -24.8076

     Atom103  H   pos: (  0.139558  0.423822 -0.129595)  para sigma:           0.00
             0.0000          0.0000          0.0000
             0.0000          0.0000          0.0000
             0.0000          0.0000          0.0000

     Atom104  H   pos: (  0.071421  0.067118  1.576047)  para sigma:           0.00
             0.0000          0.0000          0.0000
             0.0000          0.0000          0.0000
             0.0000          0.0000          0.0000

     Atom105  O   pos: (  0.619239  0.189115  0.660361)  para sigma:         -33.96
           -22.7644         -4.9597          0.9258
            -0.6115        -43.4241         11.3377
             2.3846         15.7389        -35.6880

     Atom106  H   pos: (  0.543689  0.194432  0.667673)  para sigma:           0.00
             0.0000          0.0000          0.0000
             0.0000          0.0000          0.0000
             0.0000          0.0000          0.0000

     Atom107  H   pos: (  0.630463  0.118274  0.639197)  para sigma:           0.00
             0.0000          0.0000          0.0000
             0.0000          0.0000          0.0000
             0.0000          0.0000          0.0000

     Atom108  O   pos: (  0.046726  0.149830  0.788652)  para sigma:         -54.03
           -55.6288         -8.2555          0.5607
            -8.7184        -41.3928         10.3089
             3.8884          9.4340        -65.0775

     Atom109  H   pos: ( -0.011652  0.172471  0.740439)  para sigma:           0.00
             0.0000          0.0000          0.0000
             0.0000          0.0000          0.0000
             0.0000          0.0000          0.0000

     Atom110  H   pos: (  0.074287  0.094628  0.743168)  para sigma:           0.00
             0.0000          0.0000          0.0000
             0.0000          0.0000          0.0000
             0.0000          0.0000          0.0000

     Atom111  O   pos: ( -0.247694  0.339736  1.110468)  para sigma:         -12.47
            -0.6970         13.8503         10.2801
            17.1234         -9.2834         11.0333
             8.2463          5.5236        -27.4407

     Atom112  H   pos: ( -0.175983  0.361995  1.118104)  para sigma:           0.00
             0.0000          0.0000          0.0000
             0.0000          0.0000          0.0000
             0.0000          0.0000          0.0000

     Atom113  H   pos: ( -0.248277  0.275122  1.076593)  para sigma:           0.00
             0.0000          0.0000          0.0000
             0.0000          0.0000          0.0000
             0.0000          0.0000          0.0000

     Atom114  O   pos: ( -0.523971  0.421625  1.626359)  para sigma:         -27.04
           -39.7299         -6.9618        -11.0135
           -13.5277        -33.7527         -5.9755
             3.6801         -0.0149         -7.6363

     Atom115  H   pos: ( -0.581486  0.442955  1.667466)  para sigma:           0.00
             0.0000          0.0000          0.0000
             0.0000          0.0000          0.0000
             0.0000          0.0000          0.0000

     Atom116  H   pos: ( -0.486083  0.372523  1.667443)  para sigma:           0.00
             0.0000          0.0000          0.0000
             0.0000          0.0000          0.0000
             0.0000          0.0000          0.0000

     Atom117  O   pos: (  0.248207  0.440086  0.074095)  para sigma:         -22.56
            13.7092         62.8087         -6.8483
            41.0248        -48.7212         20.4563
            16.9564         47.5302        -32.6600

     Atom118  H   pos: (  0.207392  0.380405  0.059994)  para sigma:           0.00
             0.0000          0.0000          0.0000
             0.0000          0.0000          0.0000
             0.0000          0.0000          0.0000

     Atom119  H   pos: (  0.306224  0.435116  0.027423)  para sigma:           0.00
             0.0000          0.0000          0.0000
             0.0000          0.0000          0.0000
             0.0000          0.0000          0.0000

     Atom120  O   pos: (  0.031820  0.387079  1.564897)  para sigma:         -85.62
          -141.7641        -41.8095        -13.9782
           -33.0214        -52.6912         18.0804
          -103.1079        -29.2216        -62.3963

     Atom121  H   pos: (  0.075292  0.358651  1.618098)  para sigma:           0.00
             0.0000          0.0000          0.0000
             0.0000          0.0000          0.0000
             0.0000          0.0000          0.0000

     Atom122  H   pos: ( -0.012656  0.434481  1.601373)  para sigma:           0.00
             0.0000          0.0000          0.0000
             0.0000          0.0000          0.0000
             0.0000          0.0000          0.0000

     Atom123  O   pos: (  0.049607  0.264738 -0.011941)  para sigma:         -46.29
           -58.6877          7.1533         -9.0549
             9.1082        -48.4540         -1.7861
             2.2592          7.9525        -31.7243

     Atom124  H   pos: (  0.063816  0.291459  0.055960)  para sigma:           0.00
             0.0000          0.0000          0.0000
             0.0000          0.0000          0.0000
             0.0000          0.0000          0.0000

     Atom125  H   pos: (  0.063522  0.190269 -0.007951)  para sigma:           0.00
             0.0000          0.0000          0.0000
             0.0000          0.0000          0.0000
             0.0000          0.0000          0.0000

     Atom126  O   pos: ( -0.340286  0.116552  1.545259)  para sigma:         -29.22
           -46.0367         18.4742         25.0064
            22.7247        -94.6417         23.0337
           -12.3371        -12.3102         53.0122

     Atom127  H   pos: ( -0.387945  0.075407  1.507492)  para sigma:           0.00
             0.0000          0.0000          0.0000
             0.0000          0.0000          0.0000
             0.0000          0.0000          0.0000

     Atom128  H   pos: ( -0.354869  0.104262  1.618338)  para sigma:           0.00
             0.0000          0.0000          0.0000
             0.0000          0.0000          0.0000
             0.0000          0.0000          0.0000

     Atom129  O   pos: (  0.334445  0.047648  1.406187)  para sigma:         -30.24
           -33.9923        -16.2063         -4.5180
           -37.3433        -29.6718        -37.7227
           -13.1468        -17.8878        -27.0516

     Atom130  H   pos: (  0.319016  0.018462  1.340132)  para sigma:           0.00
             0.0000          0.0000          0.0000
             0.0000          0.0000          0.0000
             0.0000          0.0000          0.0000

     Atom131  H   pos: (  0.052480  0.461396  1.446864)  para sigma:           0.00
             0.0000          0.0000          0.0000
             0.0000          0.0000          0.0000
             0.0000          0.0000          0.0000

     Atom132  O   pos: ( -0.059618  0.237424  1.467110)  para sigma:         -29.00
           -49.0580         28.6303          5.0371
            21.5340        -42.2115          4.9114
           -16.3817          2.9355          4.2757

     Atom133  H   pos: ( -0.027235  0.296082  1.500722)  para sigma:           0.00
             0.0000          0.0000          0.0000
             0.0000          0.0000          0.0000
             0.0000          0.0000          0.0000

     Atom134  H   pos: ( -0.016588  0.219238  1.410165)  para sigma:           0.00
             0.0000          0.0000          0.0000
             0.0000          0.0000          0.0000
             0.0000          0.0000          0.0000

     Atom135  O   pos: (  0.178366  0.110381  1.522250)  para sigma:         -60.80
           -57.2174         -2.6757         14.6083
           -18.2244       -121.9791         -5.3512
           -60.0739        -31.6544         -3.1901

     Atom136  H   pos: (  0.211885  0.135618  1.583175)  para sigma:           0.00
             0.0000          0.0000          0.0000
             0.0000          0.0000          0.0000
             0.0000          0.0000          0.0000

     Atom137  H   pos: (  0.234148  0.078918  1.482371)  para sigma:           0.00
             0.0000          0.0000          0.0000
             0.0000          0.0000          0.0000
             0.0000          0.0000          0.0000

     Atom138  O   pos: ( -0.064920  0.413737  1.129395)  para sigma:          -6.95
             9.7143         18.4537        -33.7548
            16.9757         -7.6346          6.1309
           -15.7910         23.2282        -22.9246

     Atom139  H   pos: ( -0.013697  0.380725  1.085921)  para sigma:           0.00
             0.0000          0.0000          0.0000
             0.0000          0.0000          0.0000
             0.0000          0.0000          0.0000

     Atom140  H   pos: ( -0.036821  0.477805  1.151593)  para sigma:           0.00
             0.0000          0.0000          0.0000
             0.0000          0.0000          0.0000
             0.0000          0.0000          0.0000

     Atom141  O   pos: (  0.343030  0.301487  1.008626)  para sigma:           7.61
            10.8056          9.9852          6.2194
            12.3169          6.7241         18.6965
            17.8491         19.4192          5.3048

     Atom142  H   pos: (  0.318252  0.369138  1.021648)  para sigma:           0.00
             0.0000          0.0000          0.0000
             0.0000          0.0000          0.0000
             0.0000          0.0000          0.0000

     Atom143  H   pos: (  0.319305  0.288313  0.939145)  para sigma:           0.00
             0.0000          0.0000          0.0000
             0.0000          0.0000          0.0000
             0.0000          0.0000          0.0000

     Atom144  O   pos: (  0.273232  0.271198  0.799614)  para sigma:         -12.98
           -11.1694        -13.8292         -7.9111
           -14.1824         -3.6105         -3.5496
            -2.9491          0.4027        -24.1612

     Atom145  H   pos: (  0.249208  0.331308  0.762626)  para sigma:           0.00
             0.0000          0.0000          0.0000
             0.0000          0.0000          0.0000
             0.0000          0.0000          0.0000

     Atom146  H   pos: (  0.318550  0.241844  0.748588)  para sigma:           0.00
             0.0000          0.0000          0.0000
             0.0000          0.0000          0.0000
             0.0000          0.0000          0.0000

     Atom147  O   pos: ( -0.350934  0.124529  1.271899)  para sigma:          24.46
            -2.5858         15.8521         95.8697
            24.0690        -47.8739         69.8589
           -10.8554        -19.6879        123.8429

     Atom148  H   pos: ( -0.408422  0.089788  1.302760)  para sigma:           0.00
             0.0000          0.0000          0.0000
             0.0000          0.0000          0.0000
             0.0000          0.0000          0.0000

     Atom149  H   pos: (  0.631235  0.133910  1.178019)  para sigma:           0.00
             0.0000          0.0000          0.0000
             0.0000          0.0000          0.0000
             0.0000          0.0000          0.0000

     Atom150  O   pos: (  0.099238  0.171770  1.338859)  para sigma:         -26.36
           -13.8243          6.2615        -33.4805
             3.0149        -66.8491        -25.8039
           -25.1518        -22.5242          1.5931

     Atom151  H   pos: (  0.157520  0.184664  1.294719)  para sigma:           0.00
             0.0000          0.0000          0.0000
             0.0000          0.0000          0.0000
             0.0000          0.0000          0.0000

     Atom152  H   pos: (  0.127649  0.157209  1.406017)  para sigma:           0.00
             0.0000          0.0000          0.0000
             0.0000          0.0000          0.0000
             0.0000          0.0000          0.0000

     Atom153  O   pos: (  0.280154  0.172548  1.218024)  para sigma:         -13.00
             5.2522         10.7149        -64.0655
            15.9932        -18.3453        -56.1244
            10.0932        -12.7231        -25.9153

     Atom154  H   pos: (  0.328721  0.195767  1.268439)  para sigma:           0.00
             0.0000          0.0000          0.0000
             0.0000          0.0000          0.0000
             0.0000          0.0000          0.0000

     Atom155  H   pos: (  0.296048  0.211102  1.157241)  para sigma:           0.00
             0.0000          0.0000          0.0000
             0.0000          0.0000          0.0000
             0.0000          0.0000          0.0000

     Atom156  O   pos: ( -0.129873  0.006417  0.679234)  para sigma:         -40.78
           -36.4402          5.2578         -4.6553
             5.5635        -35.5112         -5.6130
            -7.2178         -8.5570        -50.3895

     Atom157  H   pos: ( -0.133115  0.080798  0.688093)  para sigma:           0.00
             0.0000          0.0000          0.0000
             0.0000          0.0000          0.0000
             0.0000          0.0000          0.0000

     Atom158  H   pos: ( -0.054134 -0.004087  0.678585)  para sigma:           0.00
             0.0000          0.0000          0.0000
             0.0000          0.0000          0.0000
             0.0000          0.0000          0.0000

     Atom159  O   pos: ( -0.090250  0.137490  0.935730)  para sigma:         -14.30
            -6.3700         -5.8543         -1.5486
            -7.0323        -29.8375        -11.2942
            -3.1205        -12.7839         -6.6940

     Atom160  H   pos: ( -0.153527  0.159829  0.905170)  para sigma:           0.00
             0.0000          0.0000          0.0000
             0.0000          0.0000          0.0000
             0.0000          0.0000          0.0000

     Atom161  H   pos: ( -0.036739  0.143167  0.883400)  para sigma:           0.00
             0.0000          0.0000          0.0000
             0.0000          0.0000          0.0000
             0.0000          0.0000          0.0000

     Atom162  O   pos: ( -0.352398  0.148582  1.033375)  para sigma:         -12.14
           -15.5525          3.2278         18.0926
            -0.1350         -9.4954         16.3852
            11.4255         17.5930        -11.3586

     Atom163  H   pos: (  0.650138  0.110260  0.949863)  para sigma:           0.00
             0.0000          0.0000          0.0000
             0.0000          0.0000          0.0000
             0.0000          0.0000          0.0000

     Atom164  H   pos: ( -0.389807  0.211220  1.016649)  para sigma:           0.00
             0.0000          0.0000          0.0000
             0.0000          0.0000          0.0000
             0.0000          0.0000          0.0000

     Atom165  O   pos: ( -0.238671  0.240662  0.810910)  para sigma:         -27.86
            -8.8988          2.2330         -2.4404
             3.5613        -42.4422          6.6922
            -8.4943          6.8840        -32.2327

     Atom166  H   pos: ( -0.301708  0.218877  0.775873)  para sigma:           0.00
             0.0000          0.0000          0.0000
             0.0000          0.0000          0.0000
             0.0000          0.0000          0.0000

     Atom167  H   pos: ( -0.186520  0.218950  0.759087)  para sigma:           0.00
             0.0000          0.0000          0.0000
             0.0000          0.0000          0.0000
             0.0000          0.0000          0.0000

     Atom168  O   pos: (  0.494235  0.355560  0.789891)  para sigma:         -26.00
           -36.4172         17.6330          0.7106
            15.5846        -19.6786         -3.9353
            -0.4916         -0.9275        -21.9096

     Atom169  H   pos: (  0.463995  0.302157  0.747536)  para sigma:           0.00
             0.0000          0.0000          0.0000
             0.0000          0.0000          0.0000
             0.0000          0.0000          0.0000

     Atom170  H   pos: (  0.520632  0.407026  0.740637)  para sigma:           0.00
             0.0000          0.0000          0.0000
             0.0000          0.0000          0.0000
             0.0000          0.0000          0.0000

     Atom171  O   pos: (  0.446356  0.097164  0.829103)  para sigma:         -25.89
           -34.8972         -6.1798         -3.4158
            -6.4651        -23.5767         -5.2558
            -2.1523         -4.5040        -19.1898

     Atom172  H   pos: (  0.477328  0.043757  0.787069)  para sigma:           0.00
             0.0000          0.0000          0.0000
             0.0000          0.0000          0.0000
             0.0000          0.0000          0.0000

     Atom173  H   pos: (  0.436131  0.147837  0.774390)  para sigma:           0.00
             0.0000          0.0000          0.0000
             0.0000          0.0000          0.0000
             0.0000          0.0000          0.0000

     Atom174  O   pos: ( -0.159473  0.047849  1.405866)  para sigma:         -13.94
           -45.2800         -7.3784         46.1236
           -16.0961        -31.1340         26.9129
           -14.0029          5.2318         34.5885

     Atom175  H   pos: ( -0.223473  0.052419  1.370834)  para sigma:           0.00
             0.0000          0.0000          0.0000
             0.0000          0.0000          0.0000
             0.0000          0.0000          0.0000

     Atom176  H   pos: ( -0.449971  0.444128  1.404210)  para sigma:           0.00
             0.0000          0.0000          0.0000
             0.0000          0.0000          0.0000
             0.0000          0.0000          0.0000

     Atom177  O   pos: ( -0.187202  0.072523  1.121400)  para sigma:          -5.89
            23.0975         -9.4906         23.9751
             0.1056        -40.6181         12.8597
            12.8647          4.5507         -0.1376

     Atom178  H   pos: ( -0.245877  0.105937  1.089846)  para sigma:           0.00
             0.0000          0.0000          0.0000
             0.0000          0.0000          0.0000
             0.0000          0.0000          0.0000

     Atom179  H   pos: ( -0.196864  0.075767  1.193856)  para sigma:           0.00
             0.0000          0.0000          0.0000
             0.0000          0.0000          0.0000
             0.0000          0.0000          0.0000

     Atom180  O   pos: (  0.553144  0.279595 -0.002277)  para sigma:         -23.88
           -42.5954          1.8828         69.1581
           -10.2843        -30.8834         37.7587
             4.7126          5.3370          1.8489

     Atom181  H   pos: (  0.624889  0.279886  0.014677)  para sigma:           0.00
             0.0000          0.0000          0.0000
             0.0000          0.0000          0.0000
             0.0000          0.0000          0.0000

     Atom182  H   pos: (  0.523989  0.332933  0.039799)  para sigma:           0.00
             0.0000          0.0000          0.0000
             0.0000          0.0000          0.0000
             0.0000          0.0000          0.0000

     Paramagnetic US occ-occ contribution in ppm:

     Atom  1  Ca  pos: ( -0.007712  0.445665  0.478082)  para_oo sigma:          -3.34
            -3.0888         -0.0413          0.2811
            -0.0786         -3.4632          0.2920
             0.2493          0.2628         -3.4825

     Atom  2  Ca  pos: ( -0.246704  0.454778  0.327313)  para_oo sigma:          -2.81
            -3.0004         -0.1643          0.1465
            -0.2395         -2.3769          0.1676
             0.1161          0.1250         -3.0632

     Atom  3  Ca  pos: ( -0.093165  0.210337  0.339295)  para_oo sigma:          -2.91
            -2.7765         -0.5465          0.1374
            -0.5890         -2.5002          0.0974
             0.1450          0.1025         -3.4414

     Atom  4  Ca  pos: (  0.161179  0.215405  0.465755)  para_oo sigma:          -3.13
            -2.9011         -0.0514         -0.4011
            -0.0526         -3.0078         -0.2421
            -0.3658         -0.2417         -3.4723

     Atom  5  Ca  pos: ( -0.158719  0.129371  1.563135)  para_oo sigma:          -2.76
            -2.9829          0.1381          0.0043
             0.2241         -3.0492         -0.1453
             0.1831         -0.4354         -2.2404

     Atom  6  Ca  pos: ( -0.109753  0.390987  0.757538)  para_oo sigma:          -2.27
            -2.1567          0.1252          0.4060
             0.1054         -2.3156         -0.1527
             0.4782         -0.0962         -2.3232

     Atom  7  Ca  pos: (  0.502584  0.459769  0.478609)  para_oo sigma:          -3.01
            -3.0909         -0.2912         -0.1368
            -0.2676         -2.3676         -0.0988
            -0.0861         -0.0775         -3.5865

     Atom  8  Ca  pos: (  0.246994  0.458030  0.329155)  para_oo sigma:          -3.28
            -3.2350         -0.5781         -0.4660
            -0.5214         -2.8394         -0.1751
            -0.4416         -0.1275         -3.7533

     Atom  9  Ca  pos: (  0.406402  0.217130  0.326854)  para_oo sigma:          -2.59
            -2.5560         -0.5014         -0.0325
            -0.5456         -2.5705          0.0496
            -0.0233          0.0364         -2.6300

     Atom 10  Ca  pos: (  0.648614  0.221149  0.478618)  para_oo sigma:          -2.98
            -2.9885         -0.3494          0.2951
            -0.3824         -2.7552          0.2015
             0.2227          0.1109         -3.1881

     Atom 11  Ca  pos: ( -0.033542  0.013898  1.054861)  para_oo sigma:          -2.98
            -2.8857          0.0683         -0.2275
             0.1897         -3.0961          0.1050
            -0.0832          0.0404         -2.9640

     Atom 12  Ca  pos: (  0.466270  0.125886  0.056441)  para_oo sigma:          -2.63
            -2.5465         -0.7589          0.3386
            -0.7428         -2.3003         -0.3590
             0.1839         -0.4480         -3.0466

     Atom 13  Si  pos: (  0.777221  0.133306  0.092482)  para_oo sigma:          -5.70
            -6.0787         -0.1758          0.5498
            -0.1238         -4.8445         -0.5689
             0.5334         -0.3549         -6.1768

     Atom 14  Si  pos: (  0.386587  0.231999  0.550616)  para_oo sigma:          -5.95
            -6.1852          0.3597         -0.0158
             0.3306         -6.0963         -0.2416
            -0.0298         -0.2036         -5.5676

     Atom 15  Si  pos: (  0.644999  0.235597  0.251141)  para_oo sigma:          -6.12
            -5.8762          0.6087          0.4576
             0.5776         -6.2890         -0.1151
             0.4428         -0.1728         -6.1988

     Atom 16  Si  pos: (  0.218685  0.091232  0.058829)  para_oo sigma:          -6.08
            -5.4223          0.3809         -0.1000
             0.4798         -6.4531         -0.1643
            -0.1264         -0.0849         -6.3497

     Atom 17  Si  pos: ( -0.103621  0.231506  0.565752)  para_oo sigma:          -6.05
            -5.6699          0.5729         -0.0054
             0.5564         -6.5701          0.0348
            -0.0201          0.0937         -5.9048

     Atom 18  Si  pos: (  0.145542  0.237233  0.238863)  para_oo sigma:          -6.20
            -5.8945          0.6618         -0.1251
             0.6730         -6.4342         -0.2820
            -0.1297         -0.2321         -6.2604

     Atom 19  Si  pos: ( -0.233231  0.437076  0.559635)  para_oo sigma:          -6.09
            -6.0574          0.7457          0.0506
             0.7146         -6.3657          0.0974
             0.0936          0.0100         -5.8589

     Atom 20  Si  pos: (  0.013555  0.431826  0.221265)  para_oo sigma:          -5.98
            -5.6502          0.7996         -0.4076
             0.8482         -6.4054          0.0185
            -0.3901         -0.0307         -5.8908

     Atom 21  Si  pos: (  0.242582  0.422240  0.567369)  para_oo sigma:          -5.87
            -5.8673          0.4482         -0.0785
             0.4526         -6.1580         -0.0340
            -0.0890         -0.0651         -5.5779

     Atom 22  Si  pos: (  0.512948  0.435383  0.239905)  para_oo sigma:          -6.09
            -5.6981          0.6018          0.0649
             0.6256         -6.3611          0.4148
             0.0163          0.4226         -6.2064

     Atom 23  O   pos: (  0.079882  0.329816  0.184056)  para_oo sigma:          -3.75
            -3.8792         -1.3458          0.1819
            -1.3123         -2.9018         -0.1803
             0.1733         -0.1788         -4.4642

     Atom 24  O   pos: (  0.133660  0.048750  0.484487)  para_oo sigma:          -1.42
            -1.7474          1.0278         -1.3105
             0.8847         -1.3638         -1.4416
            -1.3135         -1.6011         -1.1374

     Atom 25  O   pos: (  0.407754  0.054480  0.239981)  para_oo sigma:          -2.01
            -1.4551          1.8584          0.2464
             1.8119         -1.3220          0.3500
             0.1561          0.2895         -3.2521

     Atom 26  O   pos: ( -0.332434  0.388884  0.509376)  para_oo sigma:          -1.97
            -0.8518          1.2904          1.1999
             1.3928         -2.8542          0.7057
             1.2699          0.8047         -2.2096

     Atom 27  O   pos: ( -0.056492  0.399348  0.315792)  para_oo sigma:          -1.99
            -1.8408          0.5795         -1.8830
             0.5891         -2.9352         -0.9834
            -1.8776         -0.9156         -1.1832

     Atom 28  O   pos: (  0.113805  0.070913  0.000983)  para_oo sigma:          -3.93
            -2.6615          0.3467          1.3668
             0.2585         -4.7828          0.2660
             1.3257          0.1916         -4.3370

     Atom 29  O   pos: ( -0.130570  0.203402  0.156896)  para_oo sigma:          -1.80
            -1.2256          0.7112          0.7321
             0.7396         -1.3922          0.1100
             0.6096          0.2025         -2.7685

     Atom 30  H   pos: ( -0.071525  0.205644  0.112668)  para_oo sigma:           0.00
             0.0000          0.0000          0.0000
             0.0000          0.0000          0.0000
             0.0000          0.0000          0.0000

     Atom 31  O   pos: ( -0.096598  0.204058  0.685941)  para_oo sigma:          -3.13
            -3.9061         -0.0990          0.0686
            -0.1408         -4.0500         -0.7497
             0.1866         -0.8730         -1.4298

     Atom 32  O   pos: (  0.203549  0.184177  0.142867)  para_oo sigma:          -3.76
            -4.6061         -0.8243         -0.7674
            -0.8233         -3.7688          1.2183
            -0.7837          1.3049         -2.9143

     Atom 33  O   pos: (  0.197981  0.438088  0.682166)  para_oo sigma:          -3.36
            -3.8216         -0.1663         -0.9814
            -0.1260         -4.3022          0.2703
            -0.9732          0.3555         -1.9419

     Atom 34  O   pos: (  0.803237  0.017615  0.126699)  para_oo sigma:          -4.09
            -5.2159         -0.8068          0.3909
            -0.8250         -3.0333         -1.3463
             0.3618         -1.3153         -4.0141

     Atom 35  O   pos: (  0.286608  0.304736  0.569437)  para_oo sigma:          -3.48
            -3.4420         -1.7804         -0.3479
            -1.7620         -2.3499         -0.0187
            -0.3205         -0.0157         -4.6457

     Atom 36  O   pos: (  0.567233  0.325443  0.212688)  para_oo sigma:          -4.06
            -4.3116         -1.7099          0.1735
            -1.7128         -2.8820         -0.1252
             0.1653         -0.1294         -4.9903

     Atom 37  O   pos: (  0.643717  0.032141  0.531890)  para_oo sigma:          -2.39
            -2.0000          1.6252         -0.5571
             1.5706         -2.0206         -0.4352
            -0.6320         -0.4083         -3.1429

     Atom 38  O   pos: (  0.894151  0.039737  0.310144)  para_oo sigma:          -1.89
            -2.0412          1.3867          1.4274
             1.3113         -1.9712          1.3691
             1.4780          1.3430         -1.6491

     Atom 39  O   pos: (  0.158170  0.415154  0.477555)  para_oo sigma:          -1.34
            -1.3906          0.1449          1.9174
             0.2387         -2.0843          0.5038
             2.0402          0.3887         -0.5519

     Atom 40  O   pos: (  0.407566  0.406215  0.294604)  para_oo sigma:          -2.15
            -1.1145          0.9099         -1.1001
             1.0624         -3.0046         -0.5187
            -1.1205         -0.4347         -2.3161

     Atom 41  O   pos: (  0.755627  0.148201 -0.028522)  para_oo sigma:          -2.74
            -4.2681         -0.1494          0.6928
            -0.0874         -2.8867         -0.4167
             0.6452         -0.2843         -1.0698

     Atom 42  H   pos: (  0.363645  0.153600  1.668022)  para_oo sigma:           0.00
             0.0000          0.0000          0.0000
             0.0000          0.0000          0.0000
             0.0000          0.0000          0.0000

     Atom 43  O   pos: (  0.312697  0.126901 -0.008735)  para_oo sigma:          -1.51
            -0.9885          0.7629         -2.3960
             0.7250         -1.6571         -0.7545
            -2.3888         -0.7525         -1.8912

     Atom 44  O   pos: (  0.419750  0.201393  0.665019)  para_oo sigma:          -3.52
            -4.3074         -0.1456          0.7067
            -0.1247         -4.2413         -0.6220
             0.7912         -0.7275         -2.0233

     Atom 45  O   pos: (  0.671496  0.169248  0.146816)  para_oo sigma:          -4.03
            -3.9509         -0.9388         -1.2420
            -0.9270         -4.4791          0.8155
            -1.2074          0.8288         -3.6597

     Atom 46  O   pos: (  0.339289  0.146064  0.475202)  para_oo sigma:          -1.33
            -1.8113          0.7652          1.1385
             0.6483         -1.0224          1.5065
             1.1657          1.7387         -1.1562

     Atom 47  O   pos: (  0.579646  0.163087  0.326079)  para_oo sigma:          -1.36
            -1.5350          1.1229         -1.4883
             1.0747         -1.5182         -1.3277
            -1.4914         -1.4540         -1.0303

     Atom 48  O   pos: (  0.475657  0.285415  0.485683)  para_oo sigma:          -1.59
            -0.8570          1.0124         -1.4666
             1.0588         -2.2292         -0.9990
            -1.5966         -1.2020         -1.6824

     Atom 49  O   pos: (  0.741485  0.280582  0.308521)  para_oo sigma:          -2.18
            -1.1392          1.2512          1.4899
             1.3314         -3.1821          0.7930
             1.5980          0.8732         -2.2133

     Atom 50  O   pos: ( -0.182776  0.161332  0.505420)  para_oo sigma:          -1.65
            -1.3273          1.4982          1.3635
             1.4116         -1.9381          0.9696
             1.4764          1.0153         -1.6864

     Atom 51  O   pos: (  0.072490  0.162761  0.299830)  para_oo sigma:          -1.92
            -1.8984          1.5486         -1.1992
             1.5603         -1.8435         -1.1505
            -1.2686         -1.3098         -2.0180

     Atom 52  O   pos: ( -0.002582  0.245538  0.499654)  para_oo sigma:          -1.85
            -0.9261          0.3442         -1.5759
             0.4898         -2.7343         -0.4881
            -1.7819         -0.4660         -1.8895

     Atom 53  O   pos: (  0.231980  0.281554  0.312821)  para_oo sigma:          -1.76
            -1.0181          0.9326          1.6574
             0.8872         -2.6749          1.0183
             1.7950          1.0498         -1.5866

     Atom 54  O   pos: (  0.067496  0.001428  0.677908)  para_oo sigma:          -2.61
            -3.9406          0.1200         -0.7306
             0.1205         -3.2217          1.0800
            -0.8608          1.2823         -0.6741

     Atom 55  O   pos: ( -0.058893  0.456751  0.122831)  para_oo sigma:          -3.97
            -4.5019         -0.9035          1.1358
            -0.8440         -4.0874         -0.9190
             1.0670         -0.9897         -3.3321

     Atom 56  O   pos: ( -0.143801  0.349691  0.570936)  para_oo sigma:          -3.25
            -3.3849         -1.6550          0.1136
            -1.6114         -1.8207         -0.0227
             0.1551         -0.0210         -4.5373

     Atom 57  O   pos: (  0.324734  0.011206  0.657493)  para_oo sigma:          -0.28
            -0.1086         -0.3385          0.0859
            -0.3319          0.0690          0.0215
             0.1221          0.0208         -0.7966

     Atom 58  H   pos: (  0.400136 -0.008716  0.666428)  para_oo sigma:           0.00
             0.0000          0.0000          0.0000
             0.0000          0.0000          0.0000
             0.0000          0.0000          0.0000

     Atom 59  H   pos: (  0.333003  0.084173  0.665883)  para_oo sigma:           0.00
             0.0000          0.0000          0.0000
             0.0000          0.0000          0.0000
             0.0000          0.0000          0.0000

     Atom 60  O   pos: ( -0.242666  0.301178  1.585684)  para_oo sigma:          -0.41
            -0.5210         -0.0743          0.0561
            -0.1657         -0.5671         -0.0649
            -0.0143         -0.0334         -0.1391

     Atom 61  H   pos: ( -0.285678  0.293776  1.645673)  para_oo sigma:           0.00
             0.0000          0.0000          0.0000
             0.0000          0.0000          0.0000
             0.0000          0.0000          0.0000

     Atom 62  H   pos: ( -0.292192  0.299391  1.530291)  para_oo sigma:           0.00
             0.0000          0.0000          0.0000
             0.0000          0.0000          0.0000
             0.0000          0.0000          0.0000

     Atom 63  O   pos: (  0.354458  0.489176  0.858434)  para_oo sigma:          -0.79
            -0.8199         -0.0719         -0.0821
            -0.0765         -0.7450          0.0977
            -0.0816          0.0854         -0.8069

     Atom 64  H   pos: (  0.407163  0.438727  0.842385)  para_oo sigma:           0.00
             0.0000          0.0000          0.0000
             0.0000          0.0000          0.0000
             0.0000          0.0000          0.0000

     Atom 65  H   pos: (  0.309442  0.486334  0.800420)  para_oo sigma:           0.00
             0.0000          0.0000          0.0000
             0.0000          0.0000          0.0000
             0.0000          0.0000          0.0000

     Atom 66  O   pos: (  0.381584  0.267977  0.140944)  para_oo sigma:          -0.46
            -0.2815          0.3996          0.2109
             0.2331         -0.3833          0.0702
             0.1971         -0.0099         -0.7111

     Atom 67  H   pos: (  0.381067  0.333092  0.177269)  para_oo sigma:           0.00
             0.0000          0.0000          0.0000
             0.0000          0.0000          0.0000
             0.0000          0.0000          0.0000

     Atom 68  H   pos: (  0.310156  0.245269  0.137068)  para_oo sigma:           0.00
             0.0000          0.0000          0.0000
             0.0000          0.0000          0.0000
             0.0000          0.0000          0.0000

     Atom 69  O   pos: (  0.000459  0.028611  1.231126)  para_oo sigma:          -0.32
            -0.5151         -0.1752          0.0010
            -0.0916          0.2616          0.1697
            -0.0328          0.0993         -0.7157

     Atom 70  H   pos: (  0.031510  0.082332  1.273213)  para_oo sigma:           0.00
             0.0000          0.0000          0.0000
             0.0000          0.0000          0.0000
             0.0000          0.0000          0.0000

     Atom 71  H   pos: ( -0.282612  0.433688  1.253478)  para_oo sigma:           0.00
             0.0000          0.0000          0.0000
             0.0000          0.0000          0.0000
             0.0000          0.0000          0.0000

     Atom 72  O   pos: (  0.106834  0.127322  1.035970)  para_oo sigma:          -0.35
            -0.4583         -0.5052          0.0340
            -0.4820         -0.0820         -0.0158
             0.0179          0.0023         -0.5123

     Atom 73  H   pos: (  0.174505  0.100362  1.042980)  para_oo sigma:           0.00
             0.0000          0.0000          0.0000
             0.0000          0.0000          0.0000
             0.0000          0.0000          0.0000

     Atom 74  H   pos: (  0.110676  0.201730  1.037204)  para_oo sigma:           0.00
             0.0000          0.0000          0.0000
             0.0000          0.0000          0.0000
             0.0000          0.0000          0.0000

     Atom 75  O   pos: ( -0.452662  0.329009  1.002781)  para_oo sigma:          -0.72
            -0.6817         -0.1927         -0.1008
            -0.2704         -0.9616         -0.1077
            -0.1039         -0.1440         -0.5300

     Atom 76  H   pos: (  0.536553  0.339803  0.905940)  para_oo sigma:           0.00
             0.0000          0.0000          0.0000
             0.0000          0.0000          0.0000
             0.0000          0.0000          0.0000

     Atom 77  H   pos: (  0.476956  0.322306  1.003830)  para_oo sigma:           0.00
             0.0000          0.0000          0.0000
             0.0000          0.0000          0.0000
             0.0000          0.0000          0.0000

     Atom 78  O   pos: (  0.415719  0.250601  1.424396)  para_oo sigma:          -0.72
            -0.7329         -0.1997         -0.0458
            -0.1619         -0.5077          0.0047
             0.0526          0.0368         -0.9302

     Atom 79  H   pos: (  0.384943  0.282567  1.483301)  para_oo sigma:           0.00
             0.0000          0.0000          0.0000
             0.0000          0.0000          0.0000
             0.0000          0.0000          0.0000

     Atom 80  H   pos: (  0.401627  0.178152  1.432326)  para_oo sigma:           0.00
             0.0000          0.0000          0.0000
             0.0000          0.0000          0.0000
             0.0000          0.0000          0.0000

     Atom 81  O   pos: (  0.439387  0.064031  1.031555)  para_oo sigma:          -0.79
            -0.8166          0.0243         -0.0318
             0.0577         -0.7798         -0.0093
            -0.0533         -0.0564         -0.7677

     Atom 82  H   pos: (  0.497191  0.096055  1.063453)  para_oo sigma:           0.00
             0.0000          0.0000          0.0000
             0.0000          0.0000          0.0000
             0.0000          0.0000          0.0000

     Atom 83  H   pos: (  0.446550  0.082338  0.959714)  para_oo sigma:           0.00
             0.0000          0.0000          0.0000
             0.0000          0.0000          0.0000
             0.0000          0.0000          0.0000

     Atom 84  O   pos: ( -0.261469  0.416785  0.147379)  para_oo sigma:          -0.53
            -0.4391         -0.1249         -0.0667
            -0.1894         -0.3202         -0.2522
            -0.1144         -0.1296         -0.8188

     Atom 85  H   pos: ( -0.193049  0.389989  0.140024)  para_oo sigma:           0.00
             0.0000          0.0000          0.0000
             0.0000          0.0000          0.0000
             0.0000          0.0000          0.0000

     Atom 86  H   pos: (  0.051126 -0.000081  0.092124)  para_oo sigma:           0.00
             0.0000          0.0000          0.0000
             0.0000          0.0000          0.0000
             0.0000          0.0000          0.0000

     Atom 87  O   pos: (  0.087324  0.333379  1.015631)  para_oo sigma:          -1.00
            -1.0884         -0.1306         -0.0913
            -0.0762         -0.8823          0.0262
            -0.0768          0.0682         -1.0372

     Atom 88  H   pos: (  0.118242  0.400395  1.029174)  para_oo sigma:           0.00
             0.0000          0.0000          0.0000
             0.0000          0.0000          0.0000
             0.0000          0.0000          0.0000

     Atom 89  H   pos: (  0.073029  0.336573  0.942403)  para_oo sigma:           0.00
             0.0000          0.0000          0.0000
             0.0000          0.0000          0.0000
             0.0000          0.0000          0.0000

     Atom 90  O   pos: (  0.054682  0.336415  0.812891)  para_oo sigma:          -0.64
            -1.0713          0.2160         -0.1069
             0.2294         -0.2168         -0.0764
            -0.1578         -0.0454         -0.6303

     Atom 91  H   pos: (  0.106337  0.369805  0.771609)  para_oo sigma:           0.00
             0.0000          0.0000          0.0000
             0.0000          0.0000          0.0000
             0.0000          0.0000          0.0000

     Atom 92  H   pos: (  0.067200  0.261008  0.803871)  para_oo sigma:           0.00
             0.0000          0.0000          0.0000
             0.0000          0.0000          0.0000
             0.0000          0.0000          0.0000

     Atom 93  O   pos: ( -0.395444  0.324001  1.427000)  para_oo sigma:          -0.69
            -0.6336         -0.0820         -0.0096
            -0.1400         -0.6876         -0.0218
            -0.0554         -0.1228         -0.7494

     Atom 94  H   pos: ( -0.374452  0.285899  1.367740)  para_oo sigma:           0.00
             0.0000          0.0000          0.0000
             0.0000          0.0000          0.0000
             0.0000          0.0000          0.0000

     Atom 95  H   pos: ( -0.459650  0.289429  1.445910)  para_oo sigma:           0.00
             0.0000          0.0000          0.0000
             0.0000          0.0000          0.0000
             0.0000          0.0000          0.0000

     Atom 96  O   pos: (  0.248746  0.056442  0.864640)  para_oo sigma:          -0.30
             0.2241         -0.3196         -0.0995
            -0.2455         -0.5579         -0.1938
            -0.0862         -0.2006         -0.5572

     Atom 97  H   pos: (  0.210252  0.118775  0.858990)  para_oo sigma:           0.00
             0.0000          0.0000          0.0000
             0.0000          0.0000          0.0000
             0.0000          0.0000          0.0000

     Atom 98  H   pos: (  0.320777  0.074114  0.852380)  para_oo sigma:           0.00
             0.0000          0.0000          0.0000
             0.0000          0.0000          0.0000
             0.0000          0.0000          0.0000

     Atom 99  O   pos: ( -0.274724  0.422687  0.893767)  para_oo sigma:          -0.49
            -0.6902         -0.0573          0.0711
            -0.0932         -0.0827         -0.1463
             0.0794         -0.1437         -0.7112

     Atom100  H   pos: ( -0.280026  0.352431  0.870316)  para_oo sigma:           0.00
             0.0000          0.0000          0.0000
             0.0000          0.0000          0.0000
             0.0000          0.0000          0.0000

     Atom101  H   pos: (  0.012092 -0.002919  0.839981)  para_oo sigma:           0.00
             0.0000          0.0000          0.0000
             0.0000          0.0000          0.0000
             0.0000          0.0000          0.0000

     Atom102  O   pos: (  0.009026  0.053431  1.615894)  para_oo sigma:          -0.33
            -0.3683          0.0329         -0.2270
             0.0625         -0.2326         -0.0825
            -0.2743         -0.2213         -0.3876

     Atom103  H   pos: (  0.139558  0.423822 -0.129595)  para_oo sigma:           0.00
             0.0000          0.0000          0.0000
             0.0000          0.0000          0.0000
             0.0000          0.0000          0.0000

     Atom104  H   pos: (  0.071421  0.067118  1.576047)  para_oo sigma:           0.00
             0.0000          0.0000          0.0000
             0.0000          0.0000          0.0000
             0.0000          0.0000          0.0000

     Atom105  O   pos: (  0.619239  0.189115  0.660361)  para_oo sigma:          -0.71
            -0.5786         -0.1095          0.1135
            -0.1612         -0.5946          0.2480
             0.1749          0.1787         -0.9599

     Atom106  H   pos: (  0.543689  0.194432  0.667673)  para_oo sigma:           0.00
             0.0000          0.0000          0.0000
             0.0000          0.0000          0.0000
             0.0000          0.0000          0.0000

     Atom107  H   pos: (  0.630463  0.118274  0.639197)  para_oo sigma:           0.00
             0.0000          0.0000          0.0000
             0.0000          0.0000          0.0000
             0.0000          0.0000          0.0000

     Atom108  O   pos: (  0.046726  0.149830  0.788652)  para_oo sigma:          -1.57
            -1.6909         -0.0161          0.0524
            -0.0461         -1.3009          0.1425
             0.0608          0.1476         -1.7212

     Atom109  H   pos: ( -0.011652  0.172471  0.740439)  para_oo sigma:           0.00
             0.0000          0.0000          0.0000
             0.0000          0.0000          0.0000
             0.0000          0.0000          0.0000

     Atom110  H   pos: (  0.074287  0.094628  0.743168)  para_oo sigma:           0.00
             0.0000          0.0000          0.0000
             0.0000          0.0000          0.0000
             0.0000          0.0000          0.0000

     Atom111  O   pos: ( -0.247694  0.339736  1.110468)  para_oo sigma:          -0.44
            -0.3057          0.4554          0.1217
             0.4232         -0.5384          0.1231
             0.1019          0.1837         -0.4626

     Atom112  H   pos: ( -0.175983  0.361995  1.118104)  para_oo sigma:           0.00
             0.0000          0.0000          0.0000
             0.0000          0.0000          0.0000
             0.0000          0.0000          0.0000

     Atom113  H   pos: ( -0.248277  0.275122  1.076593)  para_oo sigma:           0.00
             0.0000          0.0000          0.0000
             0.0000          0.0000          0.0000
             0.0000          0.0000          0.0000

     Atom114  O   pos: ( -0.523971  0.421625  1.626359)  para_oo sigma:          -0.47
            -0.3256         -0.3694         -0.0021
            -0.3635         -0.5004          0.0296
            -0.0754          0.0290         -0.5984

     Atom115  H   pos: ( -0.581486  0.442955  1.667466)  para_oo sigma:           0.00
             0.0000          0.0000          0.0000
             0.0000          0.0000          0.0000
             0.0000          0.0000          0.0000

     Atom116  H   pos: ( -0.486083  0.372523  1.667443)  para_oo sigma:           0.00
             0.0000          0.0000          0.0000
             0.0000          0.0000          0.0000
             0.0000          0.0000          0.0000

     Atom117  O   pos: (  0.248207  0.440086  0.074095)  para_oo sigma:          -0.03
            -0.0272          0.0013         -0.1256
             0.0989         -0.0951          0.0098
            -0.0981          0.0646          0.0271

     Atom118  H   pos: (  0.207392  0.380405  0.059994)  para_oo sigma:           0.00
             0.0000          0.0000          0.0000
             0.0000          0.0000          0.0000
             0.0000          0.0000          0.0000

     Atom119  H   pos: (  0.306224  0.435116  0.027423)  para_oo sigma:           0.00
             0.0000          0.0000          0.0000
             0.0000          0.0000          0.0000
             0.0000          0.0000          0.0000

     Atom120  O   pos: (  0.031820  0.387079  1.564897)  para_oo sigma:          -0.88
            -1.0732         -0.2790          0.1225
            -0.3152         -0.7109         -0.1256
             0.2470         -0.1048         -0.8678

     Atom121  H   pos: (  0.075292  0.358651  1.618098)  para_oo sigma:           0.00
             0.0000          0.0000          0.0000
             0.0000          0.0000          0.0000
             0.0000          0.0000          0.0000

     Atom122  H   pos: ( -0.012656  0.434481  1.601373)  para_oo sigma:           0.00
             0.0000          0.0000          0.0000
             0.0000          0.0000          0.0000
             0.0000          0.0000          0.0000

     Atom123  O   pos: (  0.049607  0.264738 -0.011941)  para_oo sigma:          -0.74
            -0.8915         -0.2172         -0.1330
            -0.1845         -0.6138         -0.0368
            -0.1129         -0.0697         -0.7218

     Atom124  H   pos: (  0.063816  0.291459  0.055960)  para_oo sigma:           0.00
             0.0000          0.0000          0.0000
             0.0000          0.0000          0.0000
             0.0000          0.0000          0.0000

     Atom125  H   pos: (  0.063522  0.190269 -0.007951)  para_oo sigma:           0.00
             0.0000          0.0000          0.0000
             0.0000          0.0000          0.0000
             0.0000          0.0000          0.0000

     Atom126  O   pos: ( -0.340286  0.116552  1.545259)  para_oo sigma:          -0.35
            -0.8698         -0.2273         -0.0770
            -0.2375         -0.3731          0.0128
             0.0036          0.0493          0.1861

     Atom127  H   pos: ( -0.387945  0.075407  1.507492)  para_oo sigma:           0.00
             0.0000          0.0000          0.0000
             0.0000          0.0000          0.0000
             0.0000          0.0000          0.0000

     Atom128  H   pos: ( -0.354869  0.104262  1.618338)  para_oo sigma:           0.00
             0.0000          0.0000          0.0000
             0.0000          0.0000          0.0000
             0.0000          0.0000          0.0000

     Atom129  O   pos: (  0.334445  0.047648  1.406187)  para_oo sigma:          -0.86
            -1.0228         -0.3528         -0.1375
            -0.2328         -0.6802         -0.2160
            -0.0319         -0.1355         -0.8894

     Atom130  H   pos: (  0.319016  0.018462  1.340132)  para_oo sigma:           0.00
             0.0000          0.0000          0.0000
             0.0000          0.0000          0.0000
             0.0000          0.0000          0.0000

     Atom131  H   pos: (  0.052480  0.461396  1.446864)  para_oo sigma:           0.00
             0.0000          0.0000          0.0000
             0.0000          0.0000          0.0000
             0.0000          0.0000          0.0000

     Atom132  O   pos: ( -0.059618  0.237424  1.467110)  para_oo sigma:          -0.28
            -0.5996         -0.1844          0.0720
            -0.2243         -0.1520          0.6220
            -0.0232          0.5948         -0.0940

     Atom133  H   pos: ( -0.027235  0.296082  1.500722)  para_oo sigma:           0.00
             0.0000          0.0000          0.0000
             0.0000          0.0000          0.0000
             0.0000          0.0000          0.0000

     Atom134  H   pos: ( -0.016588  0.219238  1.410165)  para_oo sigma:           0.00
             0.0000          0.0000          0.0000
             0.0000          0.0000          0.0000
             0.0000          0.0000          0.0000

     Atom135  O   pos: (  0.178366  0.110381  1.522250)  para_oo sigma:          -0.87
            -0.9242         -0.2470         -0.1679
            -0.2151         -0.7725         -0.0257
            -0.1001         -0.0106         -0.9043

     Atom136  H   pos: (  0.211885  0.135618  1.583175)  para_oo sigma:           0.00
             0.0000          0.0000          0.0000
             0.0000          0.0000          0.0000
             0.0000          0.0000          0.0000

     Atom137  H   pos: (  0.234148  0.078918  1.482371)  para_oo sigma:           0.00
             0.0000          0.0000          0.0000
             0.0000          0.0000          0.0000
             0.0000          0.0000          0.0000

     Atom138  O   pos: ( -0.064920  0.413737  1.129395)  para_oo sigma:          -0.75
            -0.6344         -0.0323         -0.0289
            -0.0827         -0.8201         -0.0210
            -0.0813         -0.0435         -0.7920

     Atom139  H   pos: ( -0.013697  0.380725  1.085921)  para_oo sigma:           0.00
             0.0000          0.0000          0.0000
             0.0000          0.0000          0.0000
             0.0000          0.0000          0.0000

     Atom140  H   pos: ( -0.036821  0.477805  1.151593)  para_oo sigma:           0.00
             0.0000          0.0000          0.0000
             0.0000          0.0000          0.0000
             0.0000          0.0000          0.0000

     Atom141  O   pos: (  0.343030  0.301487  1.008626)  para_oo sigma:          -0.68
            -0.6476         -0.0009         -0.0304
            -0.0040         -0.7028         -0.0293
             0.0206         -0.0078         -0.6833

     Atom142  H   pos: (  0.318252  0.369138  1.021648)  para_oo sigma:           0.00
             0.0000          0.0000          0.0000
             0.0000          0.0000          0.0000
             0.0000          0.0000          0.0000

     Atom143  H   pos: (  0.319305  0.288313  0.939145)  para_oo sigma:           0.00
             0.0000          0.0000          0.0000
             0.0000          0.0000          0.0000
             0.0000          0.0000          0.0000

     Atom144  O   pos: (  0.273232  0.271198  0.799614)  para_oo sigma:          -0.83
            -0.7919          0.0525         -0.0243
             0.0190         -0.8090          0.0144
            -0.0022         -0.0052         -0.8796

     Atom145  H   pos: (  0.249208  0.331308  0.762626)  para_oo sigma:           0.00
             0.0000          0.0000          0.0000
             0.0000          0.0000          0.0000
             0.0000          0.0000          0.0000

     Atom146  H   pos: (  0.318550  0.241844  0.748588)  para_oo sigma:           0.00
             0.0000          0.0000          0.0000
             0.0000          0.0000          0.0000
             0.0000          0.0000          0.0000

     Atom147  O   pos: ( -0.350934  0.124529  1.271899)  para_oo sigma:          -0.47
            -0.5382         -0.1497         -0.0382
            -0.1814         -0.5160         -0.0474
             0.0031         -0.0204         -0.3571

     Atom148  H   pos: ( -0.408422  0.089788  1.302760)  para_oo sigma:           0.00
             0.0000          0.0000          0.0000
             0.0000          0.0000          0.0000
             0.0000          0.0000          0.0000

     Atom149  H   pos: (  0.631235  0.133910  1.178019)  para_oo sigma:           0.00
             0.0000          0.0000          0.0000
             0.0000          0.0000          0.0000
             0.0000          0.0000          0.0000

     Atom150  O   pos: (  0.099238  0.171770  1.338859)  para_oo sigma:          -0.88
            -0.9654         -0.0699         -0.0035
            -0.1404         -0.8509          0.0912
            -0.0341          0.0070         -0.8271

     Atom151  H   pos: (  0.157520  0.184664  1.294719)  para_oo sigma:           0.00
             0.0000          0.0000          0.0000
             0.0000          0.0000          0.0000
             0.0000          0.0000          0.0000

     Atom152  H   pos: (  0.127649  0.157209  1.406017)  para_oo sigma:           0.00
             0.0000          0.0000          0.0000
             0.0000          0.0000          0.0000
             0.0000          0.0000          0.0000

     Atom153  O   pos: (  0.280154  0.172548  1.218024)  para_oo sigma:          -0.64
            -0.7193         -0.0883          0.0034
            -0.1009         -0.5746         -0.0384
             0.0037         -0.0485         -0.6121

     Atom154  H   pos: (  0.328721  0.195767  1.268439)  para_oo sigma:           0.00
             0.0000          0.0000          0.0000
             0.0000          0.0000          0.0000
             0.0000          0.0000          0.0000

     Atom155  H   pos: (  0.296048  0.211102  1.157241)  para_oo sigma:           0.00
             0.0000          0.0000          0.0000
             0.0000          0.0000          0.0000
             0.0000          0.0000          0.0000

     Atom156  O   pos: ( -0.129873  0.006417  0.679234)  para_oo sigma:          -0.82
            -0.6601         -0.0661         -0.1824
            -0.0646         -0.6415         -0.1781
            -0.2236         -0.2809         -1.1603

     Atom157  H   pos: ( -0.133115  0.080798  0.688093)  para_oo sigma:           0.00
             0.0000          0.0000          0.0000
             0.0000          0.0000          0.0000
             0.0000          0.0000          0.0000

     Atom158  H   pos: ( -0.054134 -0.004087  0.678585)  para_oo sigma:           0.00
             0.0000          0.0000          0.0000
             0.0000          0.0000          0.0000
             0.0000          0.0000          0.0000

     Atom159  O   pos: ( -0.090250  0.137490  0.935730)  para_oo sigma:          -0.45
            -0.0438          0.0023         -0.2394
             0.0861         -0.7434          0.1353
            -0.3547          0.1535         -0.5598

     Atom160  H   pos: ( -0.153527  0.159829  0.905170)  para_oo sigma:           0.00
             0.0000          0.0000          0.0000
             0.0000          0.0000          0.0000
             0.0000          0.0000          0.0000

     Atom161  H   pos: ( -0.036739  0.143167  0.883400)  para_oo sigma:           0.00
             0.0000          0.0000          0.0000
             0.0000          0.0000          0.0000
             0.0000          0.0000          0.0000

     Atom162  O   pos: ( -0.352398  0.148582  1.033375)  para_oo sigma:          -0.98
            -1.0225          0.0042          0.0018
            -0.0234         -0.8300          0.0759
            -0.0159          0.0477         -1.0757

     Atom163  H   pos: (  0.650138  0.110260  0.949863)  para_oo sigma:           0.00
             0.0000          0.0000          0.0000
             0.0000          0.0000          0.0000
             0.0000          0.0000          0.0000

     Atom164  H   pos: ( -0.389807  0.211220  1.016649)  para_oo sigma:           0.00
             0.0000          0.0000          0.0000
             0.0000          0.0000          0.0000
             0.0000          0.0000          0.0000

     Atom165  O   pos: ( -0.238671  0.240662  0.810910)  para_oo sigma:          -1.00
            -0.9202         -0.0338         -0.0957
            -0.1498         -1.1110          0.1391
            -0.1249          0.1468         -0.9824

     Atom166  H   pos: ( -0.301708  0.218877  0.775873)  para_oo sigma:           0.00
             0.0000          0.0000          0.0000
             0.0000          0.0000          0.0000
             0.0000          0.0000          0.0000

     Atom167  H   pos: ( -0.186520  0.218950  0.759087)  para_oo sigma:           0.00
             0.0000          0.0000          0.0000
             0.0000          0.0000          0.0000
             0.0000          0.0000          0.0000

     Atom168  O   pos: (  0.494235  0.355560  0.789891)  para_oo sigma:          -1.06
            -1.1939         -0.0401         -0.0016
            -0.0084         -1.0394         -0.1002
            -0.0638         -0.0711         -0.9593

     Atom169  H   pos: (  0.463995  0.302157  0.747536)  para_oo sigma:           0.00
             0.0000          0.0000          0.0000
             0.0000          0.0000          0.0000
             0.0000          0.0000          0.0000

     Atom170  H   pos: (  0.520632  0.407026  0.740637)  para_oo sigma:           0.00
             0.0000          0.0000          0.0000
             0.0000          0.0000          0.0000
             0.0000          0.0000          0.0000

     Atom171  O   pos: (  0.446356  0.097164  0.829103)  para_oo sigma:          -1.10
            -1.1145         -0.0508         -0.0222
             0.0044         -1.2360         -0.0871
            -0.0304         -0.0681         -0.9567

     Atom172  H   pos: (  0.477328  0.043757  0.787069)  para_oo sigma:           0.00
             0.0000          0.0000          0.0000
             0.0000          0.0000          0.0000
             0.0000          0.0000          0.0000

     Atom173  H   pos: (  0.436131  0.147837  0.774390)  para_oo sigma:           0.00
             0.0000          0.0000          0.0000
             0.0000          0.0000          0.0000
             0.0000          0.0000          0.0000

     Atom174  O   pos: ( -0.159473  0.047849  1.405866)  para_oo sigma:          -0.17
            -0.0104         -0.4292          0.1974
            -0.4427          0.0692         -0.2538
             0.1635         -0.3082         -0.5719

     Atom175  H   pos: ( -0.223473  0.052419  1.370834)  para_oo sigma:           0.00
             0.0000          0.0000          0.0000
             0.0000          0.0000          0.0000
             0.0000          0.0000          0.0000

     Atom176  H   pos: ( -0.449971  0.444128  1.404210)  para_oo sigma:           0.00
             0.0000          0.0000          0.0000
             0.0000          0.0000          0.0000
             0.0000          0.0000          0.0000

     Atom177  O   pos: ( -0.187202  0.072523  1.121400)  para_oo sigma:          -0.36
            -0.5034         -0.0666          0.3492
            -0.0862         -0.5418         -0.3180
             0.3596         -0.2451         -0.0280

     Atom178  H   pos: ( -0.245877  0.105937  1.089846)  para_oo sigma:           0.00
             0.0000          0.0000          0.0000
             0.0000          0.0000          0.0000
             0.0000          0.0000          0.0000

     Atom179  H   pos: ( -0.196864  0.075767  1.193856)  para_oo sigma:           0.00
             0.0000          0.0000          0.0000
             0.0000          0.0000          0.0000
             0.0000          0.0000          0.0000

     Atom180  O   pos: (  0.553144  0.279595 -0.002277)  para_oo sigma:          -0.59
            -0.4491         -0.4830         -0.0892
            -0.4728         -0.6126          0.0161
             0.0995         -0.0090         -0.7201

     Atom181  H   pos: (  0.624889  0.279886  0.014677)  para_oo sigma:           0.00
             0.0000          0.0000          0.0000
             0.0000          0.0000          0.0000
             0.0000          0.0000          0.0000

     Atom182  H   pos: (  0.523989  0.332933  0.039799)  para_oo sigma:           0.00
             0.0000          0.0000          0.0000
             0.0000          0.0000          0.0000
             0.0000          0.0000          0.0000

     Paramagnetic US L_R Q_R contribution in ppm:

     Atom  1  Ca  pos: ( -0.007712  0.445665  0.478082)  para_lq sigma:         201.84
           202.5243         -0.0341          0.7936
             0.0621        200.9200          0.8635
             1.1288          0.9184        202.0721

     Atom  2  Ca  pos: ( -0.246704  0.454778  0.327313)  para_lq sigma:         202.61
           202.3357         -0.0248          0.4961
            -0.3672        203.0914          0.4575
             0.5306          1.1568        202.4097

     Atom  3  Ca  pos: ( -0.093165  0.210337  0.339295)  para_lq sigma:         202.49
           202.6170         -1.1334          0.5248
            -0.9246        203.1582          0.4816
             0.7943          0.3236        201.6875

     Atom  4  Ca  pos: (  0.161179  0.215405  0.465755)  para_lq sigma:         201.67
           201.8405         -0.0850         -1.0004
             0.0207        201.2238         -0.9194
            -1.0400         -0.9170        201.9417

     Atom  5  Ca  pos: ( -0.158719  0.129371  1.563135)  para_lq sigma:         204.11
           203.5343          0.6880         -0.1013
             1.1156        203.4387         -0.6104
             0.4961         -1.0695        205.3537

     Atom  6  Ca  pos: ( -0.109753  0.390987  0.757538)  para_lq sigma:         203.59
           203.7339          0.2519          1.4720
             0.1459        203.6797         -0.4504
             1.7571         -0.3315        203.3559

     Atom  7  Ca  pos: (  0.502584  0.459769  0.478609)  para_lq sigma:         202.46
           202.1982         -0.5107         -0.2039
            -0.3246        203.7573         -0.0402
            -0.2175         -0.1122        201.4245

     Atom  8  Ca  pos: (  0.246994  0.458030  0.329155)  para_lq sigma:         201.47
           201.5439         -1.8472         -1.0522
            -1.2162        201.5110         -0.8957
            -1.3960         -1.0222        201.3581

     Atom  9  Ca  pos: (  0.406402  0.217130  0.326854)  para_lq sigma:         201.98
           201.5256         -1.1661         -0.3071
            -1.3908        201.5183         -0.0196
            -0.3484         -0.4443        202.8876

     Atom 10  Ca  pos: (  0.648614  0.221149  0.478618)  para_lq sigma:         201.81
           201.1481         -0.2362          1.0310
            -0.6140        202.1518          0.2837
             1.3640          0.3425        202.1207

     Atom 11  Ca  pos: ( -0.033542  0.013898  1.054861)  para_lq sigma:         205.02
           205.1104          0.3611         -0.0898
             0.5735        204.5550          0.1818
            -0.4504         -0.0230        205.4037

     Atom 12  Ca  pos: (  0.466270  0.125886  0.056441)  para_lq sigma:         203.56
           205.0889          0.3674          2.6429
            -0.2867        203.0325         -0.9136
             1.5029         -1.1044        202.5535

     Atom 13  Si  pos: (  0.777221  0.133306  0.092482)  para_lq sigma:          -0.48
            -2.5436          0.6008          1.2259
            -1.1598          2.4721         -0.6079
             1.7571         -3.7609         -1.3692

     Atom 14  Si  pos: (  0.386587  0.231999  0.550616)  para_lq sigma:          -0.81
            -2.1636          2.3314          0.4020
             1.6117         -1.9896         -1.2270
             0.3248         -1.0755          1.7173

     Atom 15  Si  pos: (  0.644999  0.235597  0.251141)  para_lq sigma:          -0.57
             1.1608          3.3899          1.6887
             3.3170         -1.8412         -0.5798
             1.6296         -0.0835         -1.0182

     Atom 16  Si  pos: (  0.218685  0.091232  0.058829)  para_lq sigma:          -0.60
             4.2160          1.8308          0.0471
             2.8725         -3.4865         -0.4271
             0.8433         -0.5285         -2.5328

     Atom 17  Si  pos: ( -0.103621  0.231506  0.565752)  para_lq sigma:          -0.67
             0.7705          2.7965         -0.1971
             3.1749         -3.6409          0.2100
            -0.3136          0.2177          0.8562

     Atom 18  Si  pos: (  0.145542  0.237233  0.238863)  para_lq sigma:          -0.46
             1.0129          3.8094          0.3301
             3.2485         -1.6299         -1.3211
            -0.6566         -0.8980         -0.7680

     Atom 19  Si  pos: ( -0.233231  0.437076  0.559635)  para_lq sigma:          -0.63
            -0.5217          4.1878          0.3037
             3.6412         -2.6277          0.5849
             0.0333          0.0577          1.2737

     Atom 20  Si  pos: (  0.013555  0.431826  0.221265)  para_lq sigma:          -0.75
             0.7183          4.2845         -2.3601
             3.7161         -2.3605         -0.4564
            -1.7256         -0.3479         -0.6034

     Atom 21  Si  pos: (  0.242582  0.422240  0.567369)  para_lq sigma:          -0.87
            -0.7753          2.3933         -0.8235
             2.8614         -2.8266         -0.1221
            -0.9112         -0.1151          0.9791

     Atom 22  Si  pos: (  0.512948  0.435383  0.239905)  para_lq sigma:          -0.63
             1.4006          3.3244          0.3605
             3.4547         -2.0732          1.5946
             0.2414          1.6884         -1.2293

     Atom 23  O   pos: (  0.079882  0.329816  0.184056)  para_lq sigma:        -104.12
          -103.7296          4.4660         -0.6470
             4.1814       -106.6718          0.5709
            -0.7876          0.7014       -101.9653

     Atom 24  O   pos: (  0.133660  0.048750  0.484487)  para_lq sigma:        -109.72
          -108.6554         -1.9778          1.6903
            -1.9910       -110.5098          3.5604
             2.0240          3.8854       -110.0074

     Atom 25  O   pos: (  0.407754  0.054480  0.239981)  para_lq sigma:        -112.29
          -112.7638         -3.6189         -1.4031
            -3.7142       -114.5593         -1.5436
            -1.6362         -1.7477       -109.5605

     Atom 26  O   pos: ( -0.332434  0.388884  0.509376)  para_lq sigma:        -110.48
          -114.0292         -2.2677         -2.8550
            -1.6830       -107.8807         -0.8094
            -3.2392         -1.2370       -109.5421

     Atom 27  O   pos: ( -0.056492  0.399348  0.315792)  para_lq sigma:        -110.87
          -110.1993         -0.8547          3.2678
            -0.7423       -108.6631          1.0797
             3.5253          1.5983       -113.7353

     Atom 28  O   pos: (  0.113805  0.070913  0.000983)  para_lq sigma:        -111.30
          -114.6783         -1.3190         -4.2267
            -1.3518       -107.8425         -0.3809
            -4.3812         -1.1956       -111.3861

     Atom 29  O   pos: ( -0.130570  0.203402  0.156896)  para_lq sigma:        -103.00
          -105.8927         -3.2719          1.5159
            -2.9406        -99.7091         -2.5253
             1.3127         -2.1951       -103.3973

     Atom 30  H   pos: ( -0.071525  0.205644  0.112668)  para_lq sigma:           0.00
             0.0000          0.0000          0.0000
             0.0000          0.0000          0.0000
             0.0000          0.0000          0.0000

     Atom 31  O   pos: ( -0.096598  0.204058  0.685941)  para_lq sigma:        -107.81
          -106.1488          0.4695         -1.6194
             0.3438       -106.0020          1.6886
            -1.3613          1.4330       -111.2708

     Atom 32  O   pos: (  0.203549  0.184177  0.142867)  para_lq sigma:        -101.93
          -100.5086          0.9689          2.1965
             0.9694       -102.3577         -4.1622
             2.1519         -3.7107       -102.9285

     Atom 33  O   pos: (  0.197981  0.438088  0.682166)  para_lq sigma:        -111.94
          -111.2592          0.9923          2.2662
             1.3483       -109.9369         -1.8064
             2.3723         -1.3608       -114.6371

     Atom 34  O   pos: (  0.803237  0.017615  0.126699)  para_lq sigma:        -103.47
          -100.6343          2.0611         -0.9737
             1.8357       -106.0646          3.2625
            -0.8511          2.8375       -103.7116

     Atom 35  O   pos: (  0.286608  0.304736  0.569437)  para_lq sigma:        -102.69
          -103.9750          3.3986          0.1275
             3.4703       -105.4242         -0.8122
             0.1130         -0.8503        -98.6784

     Atom 36  O   pos: (  0.567233  0.325443  0.212688)  para_lq sigma:        -103.07
          -103.3338          3.5518         -0.5525
             3.5512       -105.8161          0.2832
            -0.7339          0.4062       -100.0573

     Atom 37  O   pos: (  0.643717  0.032141  0.531890)  para_lq sigma:        -112.40
          -113.6399         -3.8652          1.6722
            -4.3955       -113.8351          2.1878
             1.9659          2.2149       -109.7149

     Atom 38  O   pos: (  0.894151  0.039737  0.310144)  para_lq sigma:        -110.12
          -109.6218         -2.5917         -1.9641
            -2.6610       -109.9483         -2.4637
            -2.6209         -3.0379       -110.7940

     Atom 39  O   pos: (  0.158170  0.415154  0.477555)  para_lq sigma:        -111.42
          -112.2405         -0.1357         -3.8824
            -0.2494       -109.6702          0.1814
            -4.2767          0.0271       -112.3566

     Atom 40  O   pos: (  0.407566  0.406215  0.294604)  para_lq sigma:        -110.54
          -113.2989         -1.6640          3.1400
            -1.8945       -108.6639          0.9463
             3.8616          1.2735       -109.6694

     Atom 41  O   pos: (  0.755627  0.148201 -0.028522)  para_lq sigma:        -105.08
          -105.4350          2.2762          1.9698
             2.0979        -99.5696         -0.2862
             1.5847         -0.0641       -110.2235

     Atom 42  H   pos: (  0.363645  0.153600  1.668022)  para_lq sigma:           0.00
             0.0000          0.0000          0.0000
             0.0000          0.0000          0.0000
             0.0000          0.0000          0.0000

     Atom 43  O   pos: (  0.312697  0.126901 -0.008735)  para_lq sigma:        -110.87
          -111.1755         -1.7336          4.6098
            -1.8634       -109.1954          1.0269
             5.6374          1.2097       -112.2289

     Atom 44  O   pos: (  0.419750  0.201393  0.665019)  para_lq sigma:        -110.90
          -108.9371          0.9536         -2.2974
             0.5949       -109.1046          2.5098
            -2.0981          2.2448       -114.6626

     Atom 45  O   pos: (  0.671496  0.169248  0.146816)  para_lq sigma:        -102.46
          -103.8498          1.9760          3.1410
             1.4227       -100.5231         -2.7999
             2.9359         -3.2389       -103.0092

     Atom 46  O   pos: (  0.339289  0.146064  0.475202)  para_lq sigma:        -111.32
          -110.1459         -2.2892         -1.8627
[truncated: 130,598 more chars]
