# Supplementary material for: Is there a future for 43Ca nuclear magnetic resonance in cement science?
Source: Phys Chem Chem Phys. 2025 Apr 9;27(17):9159–68. doi: 10.1039/d5cp00491h (PMC11997747; doi:10.1039/d5cp00491h)
Supplement: CP-027-D5CP00491H-s001 [file CP-027-D5CP00491H-s001.zip › QE-Files/CSH-surface-structures/surf6.vc-relax.nmr.out]

     Program GIPAW v.7.2 starts on  5Oct2023 at 11:17:17 

     This program is part of the open-source Quantum ESPRESSO suite
     for quantum simulation of materials; please cite
         "P. Giannozzi et al., J. Phys.:Condens. Matter 21 395502 (2009);
         "P. Giannozzi et al., J. Phys.:Condens. Matter 29 465901 (2017);
         "P. Giannozzi et al., J. Chem. Phys. 152 154105 (2020);
          URL http://www.quantum-espresso.org", 
     in publications or presentations arising from this work. More details at
     http://www.quantum-espresso.org/quote

     Parallel version (MPI), running on    72 processors

     MPI processes distributed on     1 nodes
     R & G space division:  proc/nbgrp/npool/nimage =      72
     483528 MiB available memory on the printing compute node when the environment starts


     ***** This is GIPAW git revision                                          *****
     ***** you can cite: N. Varini et al., Comp. Phys. Comm. 184, 1827 (2013)  *****
     ***** in publications or presentations arising from this work.            *****

     Parallelizing q-star over 1 images
     Reading input from surf6.vc-relax.nmr.in

     ------------------- Input file: --------------------
&inputgipaw
	job = 'nmr'
	prefix = 'surf6.vc-relax_nmr'
	tmp_dir = './tmpSurf6/',
	verbosity = 'high'
	diagonalization = 'david'
/


     Reading xml data from directory:

     ./tmpSurf6/surf6.vc-relax_nmr.save/
     file Ca.pbe-spn-kjpaw_psl.1.0.0.UPF: wavefunction(s)  3S renormalized
     file O.pbe-n-kjpaw_psl.1.0.0.UPF: wavefunction(s)  2S 2P renormalized
     file Si.pbe-nl-kjpaw_psl.1.0.0.UPF: wavefunction(s)  3S 3P renormalized
     file H.pbe-kjpaw_psl.1.0.0.UPF: wavefunction(s)  1S renormalized

     IMPORTANT: XC functional enforced from input :
     Exchange-correlation= PBE
                           (   1   4   3   4   0   0   0)
     Any further DFT definition will be discarded
     Please, verify this is what you really want


     Parallelization info
     --------------------
     sticks:   dense  smooth     PW     G-vecs:    dense   smooth      PW
     Min         106     106     27                16737    16737    2224
     Max         107     107     28                16751    16751    2243
     Sum        7687    7687   2015              1205547  1205547  160985

     Using Slab Decomposition


     Check: negative core charge=   -0.000004
     Reading collected, re-writing distributed wavefunctions
     Subspace diagonalization in iterative solution of the eigenvalue problem:
     a serial algorithm will be used

     GIPAW projectors -----------------------------------------------
     atom=  Ca   l=0  rc=    1.3000  rs=    0.8667
     atom=  Ca   l=0  rc=    1.3000  rs=    0.8667
     atom=  Ca   l=1  rc=    1.6000  rs=    1.0667
     atom=  Ca   l=1  rc=    1.6000  rs=    1.0667
     atom=  Ca   l=2  rc=    1.7000  rs=    1.1333
     atom=  Ca   l=2  rc=    1.7000  rs=    1.1333
     projs nearly linearly dependent: l=0  n1,n2= 1, 2  s=  0.99170013
     projs nearly linearly dependent: l=2  n1,n2= 1, 2  s=  0.99334936

     atom=  O    l=0  rc=    1.3000  rs=    0.8667
     atom=  O    l=0  rc=    1.3000  rs=    0.8667
     atom=  O    l=1  rc=    1.3500  rs=    0.9000
     atom=  O    l=1  rc=    1.3500  rs=    0.9000
     projs nearly linearly dependent: l=1  n1,n2= 1, 2  s=  0.99790099

     atom=  Si   l=0  rc=    1.8000  rs=    1.2000
     atom=  Si   l=0  rc=    1.8000  rs=    1.2000
     atom=  Si   l=1  rc=    1.8000  rs=    1.2000
     atom=  Si   l=1  rc=    1.8000  rs=    1.2000
     atom=  Si   l=2  rc=    1.8000  rs=    1.2000
     atom=  Si   l=2  rc=    1.8000  rs=    1.2000
     projs nearly linearly dependent: l=2  n1,n2= 1, 2  s=  0.99992180

     atom=  H    l=0  rc=    1.0000  rs=    0.6667
     atom=  H    l=0  rc=    1.0000  rs=    0.6667
     projs nearly linearly dependent: l=0  n1,n2= 1, 2  s=  0.99968852
     -----------------------------------------------------------------

     GIPAW integrals: -------------------------------------------
     Atom  i/j   nmr_para   nmr_dia   epr_rmc  epr_para   epr_dia
       Ca  1 1   0.25E+04 -0.66E+00  0.13E+02  0.81E+09  0.75E+03
       Ca  2 1   0.26E+04 -0.73E+00  0.13E+02  0.86E+09  0.79E+03
       Ca  2 2   0.28E+04 -0.80E+00  0.13E+02  0.92E+09  0.84E+03
       Ca  3 3   0.30E+02  0.22E+00  0.11E+02  0.47E+05  0.19E+03
       Ca  4 3   0.33E+02  0.20E+00  0.12E+02  0.54E+05  0.22E+03
       Ca  4 4   0.37E+02  0.17E+00  0.13E+02  0.60E+05  0.24E+03
       Ca  5 5   0.29E+01  0.74E+00  0.81E+01  0.47E+03  0.66E+02
       Ca  6 5   0.36E+01  0.91E+00  0.10E+02  0.59E+03  0.81E+02
       Ca  6 6   0.45E+01  0.11E+01  0.13E+02  0.74E+03  0.10E+03
       O   1 1   0.81E+03 -0.32E+00  0.65E+01  0.43E+08  0.24E+03
       O   2 1   0.91E+03 -0.39E+00  0.71E+01  0.48E+08  0.27E+03
       O   2 2   0.10E+04 -0.48E+00  0.78E+01  0.55E+08  0.31E+03
       O   3 3   0.99E+01  0.87E+00  0.58E+01  0.24E+04  0.75E+02
       O   4 3   0.11E+02  0.97E+00  0.67E+01  0.27E+04  0.83E+02
       O   4 4   0.12E+02  0.11E+01  0.76E+01  0.31E+04  0.93E+02
       Si  1 1   0.12E+04 -0.54E-01  0.93E+01  0.18E+09  0.37E+03
       Si  2 1   0.17E+04  0.68E-01  0.12E+02  0.26E+09  0.52E+03
       Si  2 2   0.24E+04  0.31E+00  0.19E+02  0.37E+09  0.74E+03
       Si  3 3   0.18E+02  0.34E+00  0.10E+02  0.13E+05  0.11E+03
       Si  4 3   0.21E+02  0.27E+00  0.11E+02  0.15E+05  0.13E+03
       Si  4 4   0.23E+02  0.18E+00  0.12E+02  0.18E+05  0.14E+03
       Si  5 5   0.26E+00  0.79E-01  0.58E+00  0.29E+02  0.79E+01
       Si  6 5   0.27E+00  0.84E-01  0.62E+00  0.30E+02  0.81E+01
       Si  6 6   0.29E+00  0.89E-01  0.66E+00  0.31E+02  0.84E+01
       H   1 1   0.39E+02  0.19E+00  0.29E+00  0.78E+05  0.13E+02
       H   2 1   0.41E+02  0.21E+00  0.32E+00  0.82E+05  0.14E+02
       H   2 2   0.43E+02  0.22E+00  0.36E+00  0.86E+05  0.15E+02
     ------------------------------------------------------------

     alpha_pv=     76.4704 eV

     Number of occupied bands for each k-point:
     k-point:     1    nbnd_occ= 368
     k-point:     2    nbnd_occ= 368


     q-space interpolation up to    96.00 Rydberg

     GIPAW job: nmr                                                                             
     NMR macroscopic correction: yes
             0.6667          0.0000          0.0000
             0.0000          0.6667          0.0000
             0.0000          0.0000          0.6667


     Largest allocated arrays     est. size (Mb)     dimensions
        KS wavefunctions at k          11.80 Mb     (    2102,  368)
        KS wavefunctions at k+q        11.80 Mb     (    2102,  368)
        First-order wavefunctions     118.03 Mb     (    2102,  368, 10)
        First-order wavefunct (US)     70.82 Mb     (    2102,  368,  6)
        Charge/spin density             0.37 Mb     (   48600,    1)
        Induced current                 3.34 Mb     (   48600,    3,3,1)
        Induced magnetic field          3.34 Mb     (   48600,    3,3,1)
        NL pseudopotentials            39.52 Mb     (    2102, 1232)
        GIPAW NL terms                 39.52 Mb     (    2102, 1232)

     Computing the magnetic susceptibility     isolve=0    ethr=  0.1000E-13
     k-point #    1 of     2      pool #  1    cpu time:       6.3
     compute_u_kq: q = (    0.0000,    0.0000,    0.0000)
     Rotating WFCS
     ethr =  1.00E-14,  avg # of iterations =  5.0
     eigenvalues at k:
 -36.5022 -36.4940 -36.3997 -36.3911 -36.3823 -36.3443 -36.3277 -36.2005
 -36.0891 -35.9569 -35.8721 -35.7955 -35.7873 -35.7748 -18.4534 -18.3404
 -18.2451 -18.2007 -18.1058 -18.0803 -18.0648 -18.0004 -17.9439 -17.9224
 -17.8956 -17.8751 -17.8589 -17.8296 -17.8223 -17.7952 -17.7580 -17.7504
 -17.7394 -17.7288 -17.7067 -17.6998 -17.6746 -17.6564 -17.6356 -17.6138
 -17.6043 -17.5715 -17.5616 -17.5252 -17.5027 -17.4950 -17.4817 -17.4663
 -17.4533 -17.4419 -17.4075 -17.3828 -17.3745 -17.3561 -17.3388 -17.3258
 -17.3062 -17.2862 -17.2655 -17.2456 -17.2188 -17.1939 -17.1721 -17.1605
 -17.1496 -17.1354 -17.1183 -17.1054 -17.0900 -17.0807 -17.0728 -17.0482
 -17.0355 -17.0197 -17.0015 -16.9960 -16.9654 -16.9593 -16.9456 -16.9142
 -16.8925 -16.8687 -16.8493 -16.8342 -16.8201 -16.8116 -16.7908 -16.7849
 -16.7507 -16.7137 -16.7006 -16.6791 -16.6716 -16.6563 -16.6120 -16.5903
 -16.5486 -16.5067 -16.4923 -16.4853 -16.4469 -16.3563 -16.2721 -16.2107
 -16.0935 -15.9797 -15.9571 -15.7212 -15.5619 -15.4600 -15.3898 -15.2961
 -15.1051 -15.0397 -14.9650 -14.8363 -14.8230 -14.7844 -14.7102 -14.6750
 -14.6018 -14.5301 -14.4757 -14.4335 -14.4049 -14.3726 -14.3584 -14.3232
 -14.2739 -14.2264 -14.1990 -14.1467 -14.1139 -13.9694  -6.4951  -6.3067
  -6.1695  -6.1609  -6.1393  -6.0589  -5.9781  -5.9599  -5.9047  -5.8569
  -5.7321  -5.6814  -5.6314  -5.5832  -5.5476  -5.5284  -5.5096  -5.4698
  -5.4208  -5.3718  -5.3278  -5.2775  -5.2286  -5.2114  -5.1535  -5.1291
  -5.1023  -5.0472  -5.0264  -4.9913  -4.9585  -4.9342  -4.9231  -4.9138
  -4.8860  -4.8578  -4.8477  -4.7970  -4.7586  -4.6634  -4.6412  -4.5897
  -4.5141  -4.4646  -4.4065  -4.3034  -4.1604  -4.0428  -3.8087  -3.5988
  -3.5785  -3.5284  -3.4048  -3.3088  -3.2339  -3.1914  -3.1227  -3.1078
  -3.0589  -3.0060  -2.9311  -2.8752  -2.8677  -2.8272  -2.8066  -2.7468
  -2.7261  -2.5940  -2.5734  -2.5355  -2.5161  -2.4842  -2.4199  -2.3977
  -2.3795  -2.3563  -2.3436  -2.3015  -2.2538  -2.2058  -2.1939  -2.1614
  -2.1350  -2.0761  -2.0458  -2.0425  -2.0002  -1.9798  -1.9670  -1.9294
  -1.8830  -1.8699  -1.8172  -1.7912  -1.7815  -1.7431  -1.6939  -1.6683
  -1.6388  -1.5672  -1.5460  -1.5027  -1.4541  -1.4228  -1.3936  -1.3693
  -1.3228  -1.3031  -1.2829  -1.2582  -1.2045  -1.1669  -1.1458  -1.0922
  -1.0381  -1.0162  -0.9815  -0.9426  -0.9043  -0.8825  -0.8682  -0.8307
  -0.8219  -0.7877  -0.7371  -0.7047  -0.6635  -0.6032  -0.5751  -0.5315
  -0.5224  -0.4694  -0.4586  -0.4308  -0.4085  -0.3749  -0.3615  -0.3276
  -0.3081  -0.2845  -0.2454  -0.2172  -0.2001  -0.1721  -0.1443  -0.1122
  -0.0813  -0.0733  -0.0493  -0.0390  -0.0125   0.0000   0.0204   0.0388
   0.0591   0.0783   0.1028   0.1122   0.1221   0.1439   0.1572   0.1858
   0.2131   0.2214   0.2268   0.2382   0.2478   0.2765   0.2866   0.3062
   0.3257   0.3382   0.3548   0.3660   0.3858   0.3952   0.4223   0.4522
   0.4776   0.4913   0.4983   0.5331   0.5411   0.5611   0.5671   0.5796
   0.5929   0.6175   0.6278   0.6431   0.6594   0.6764   0.6857   0.6924
   0.7192   0.7342   0.7462   0.7540   0.7892   0.7950   0.8100   0.8214
   0.8296   0.8532   0.8645   0.8928   0.9123   0.9258   0.9500   0.9779
   0.9834   1.0316   1.0379   1.0543   1.0961   1.1267   1.1400   1.1756
   1.2114   1.2282   1.2561   1.3227   1.3646   1.3964   1.4094   1.4372
   1.4630   1.4866   1.5349   1.5560   1.5821   1.6063   1.6524   1.7290
     eigenvalues at k+q:
 -36.5022 -36.4940 -36.3997 -36.3911 -36.3823 -36.3443 -36.3277 -36.2005
 -36.0891 -35.9569 -35.8721 -35.7955 -35.7873 -35.7748 -18.4534 -18.3404
 -18.2451 -18.2008 -18.1058 -18.0803 -18.0649 -18.0004 -17.9439 -17.9224
 -17.8956 -17.8751 -17.8589 -17.8296 -17.8223 -17.7952 -17.7580 -17.7504
 -17.7394 -17.7288 -17.7067 -17.6998 -17.6746 -17.6564 -17.6356 -17.6138
 -17.6043 -17.5715 -17.5616 -17.5252 -17.5027 -17.4950 -17.4817 -17.4663
 -17.4533 -17.4419 -17.4075 -17.3829 -17.3745 -17.3561 -17.3388 -17.3258
 -17.3062 -17.2862 -17.2655 -17.2456 -17.2188 -17.1939 -17.1721 -17.1605
 -17.1496 -17.1354 -17.1183 -17.1054 -17.0900 -17.0807 -17.0728 -17.0482
 -17.0355 -17.0197 -17.0015 -16.9960 -16.9654 -16.9593 -16.9456 -16.9142
 -16.8925 -16.8687 -16.8493 -16.8342 -16.8201 -16.8116 -16.7908 -16.7849
 -16.7507 -16.7137 -16.7006 -16.6791 -16.6716 -16.6563 -16.6120 -16.5903
 -16.5486 -16.5067 -16.4923 -16.4853 -16.4469 -16.3563 -16.2721 -16.2107
 -16.0935 -15.9797 -15.9571 -15.7212 -15.5620 -15.4600 -15.3898 -15.2961
 -15.1051 -15.0397 -14.9650 -14.8363 -14.8230 -14.7844 -14.7102 -14.6750
 -14.6018 -14.5301 -14.4757 -14.4335 -14.4049 -14.3726 -14.3584 -14.3232
 -14.2738 -14.2264 -14.1990 -14.1467 -14.1139 -13.9694  -6.4951  -6.3067
  -6.1695  -6.1609  -6.1393  -6.0590  -5.9782  -5.9599  -5.9047  -5.8569
  -5.7321  -5.6814  -5.6314  -5.5832  -5.5476  -5.5284  -5.5096  -5.4698
  -5.4208  -5.3718  -5.3278  -5.2775  -5.2286  -5.2114  -5.1535  -5.1291
  -5.1023  -5.0472  -5.0264  -4.9913  -4.9585  -4.9342  -4.9231  -4.9138
  -4.8860  -4.8578  -4.8477  -4.7970  -4.7586  -4.6634  -4.6412  -4.5897
  -4.5141  -4.4646  -4.4065  -4.3033  -4.1604  -4.0428  -3.8087  -3.5988
  -3.5785  -3.5284  -3.4048  -3.3088  -3.2340  -3.1914  -3.1227  -3.1078
  -3.0589  -3.0060  -2.9311  -2.8752  -2.8677  -2.8272  -2.8066  -2.7468
  -2.7261  -2.5940  -2.5734  -2.5355  -2.5161  -2.4842  -2.4199  -2.3977
  -2.3795  -2.3563  -2.3436  -2.3015  -2.2538  -2.2058  -2.1939  -2.1614
  -2.1349  -2.0761  -2.0458  -2.0425  -2.0002  -1.9798  -1.9670  -1.9294
  -1.8830  -1.8699  -1.8172  -1.7912  -1.7815  -1.7431  -1.6939  -1.6683
  -1.6388  -1.5673  -1.5460  -1.5027  -1.4541  -1.4228  -1.3936  -1.3693
  -1.3228  -1.3031  -1.2829  -1.2582  -1.2045  -1.1669  -1.1458  -1.0922
  -1.0381  -1.0162  -0.9815  -0.9426  -0.9043  -0.8825  -0.8682  -0.8307
  -0.8219  -0.7877  -0.7371  -0.7047  -0.6635  -0.6032  -0.5751  -0.5315
  -0.5224  -0.4694  -0.4586  -0.4308  -0.4085  -0.3749  -0.3615  -0.3276
  -0.3081  -0.2845  -0.2454  -0.2172  -0.2001  -0.1722  -0.1443  -0.1122
  -0.0813  -0.0733  -0.0493  -0.0390  -0.0125   0.0000   0.0204   0.0388
   0.0590   0.0783   0.1028   0.1122   0.1221   0.1438   0.1572   0.1858
   0.2131   0.2214   0.2268   0.2382   0.2478   0.2765   0.2866   0.3062
   0.3257   0.3382   0.3547   0.3660   0.3858   0.3952   0.4223   0.4522
   0.4776   0.4913   0.4983   0.5331   0.5411   0.5611   0.5671   0.5797
   0.5929   0.6175   0.6278   0.6431   0.6594   0.6764   0.6857   0.6924
   0.7192   0.7342   0.7462   0.7540   0.7892   0.7950   0.8100   0.8214
   0.8296   0.8532   0.8645   0.8928   0.9123   0.9258   0.9500   0.9779
   0.9834   1.0316   1.0379   1.0543   1.0961   1.1267   1.1400   1.1756
   1.2115   1.2282   1.2561   1.3227   1.3646   1.3964   1.4094   1.4372
   1.4631   1.4867   1.5349   1.5561   1.5821   1.6063   1.6524   1.7290
     cgsolve_all iterations  65    anorm=    0.76E-07
PARA_AUG  1      99.5644472         0.6535655         0.0838578
     cgsolve_all iterations  66    anorm=    0.75E-07
PARA_AUG  2       0.7472936       101.2810504        -0.5429481
     cgsolve_all iterations  63    anorm=    0.75E-07
PARA_AUG  3       0.1742806        -0.6542175       100.6513980
     cgsolve_all iterations  70    anorm=    0.71E-07
     cgsolve_all iterations  70    anorm=    0.71E-07
     cgsolve_all iterations  72    anorm=    0.70E-07
     compute_u_kq: q = (    0.0409,    0.0000,    0.0000)
     Rotating WFCS
     ethr =  1.00E-14,  avg # of iterations = 23.0
     eigenvalues at k:
 -36.5022 -36.4940 -36.3997 -36.3911 -36.3823 -36.3443 -36.3277 -36.2005
 -36.0891 -35.9569 -35.8721 -35.7955 -35.7873 -35.7748 -18.4534 -18.3404
 -18.2451 -18.2007 -18.1058 -18.0803 -18.0648 -18.0004 -17.9439 -17.9224
 -17.8956 -17.8751 -17.8589 -17.8296 -17.8223 -17.7952 -17.7580 -17.7504
 -17.7394 -17.7288 -17.7067 -17.6998 -17.6746 -17.6564 -17.6356 -17.6138
 -17.6043 -17.5715 -17.5616 -17.5252 -17.5027 -17.4950 -17.4817 -17.4663
 -17.4533 -17.4419 -17.4075 -17.3828 -17.3745 -17.3561 -17.3388 -17.3258
 -17.3062 -17.2862 -17.2655 -17.2456 -17.2188 -17.1939 -17.1721 -17.1605
 -17.1496 -17.1354 -17.1183 -17.1054 -17.0900 -17.0807 -17.0728 -17.0482
 -17.0355 -17.0197 -17.0015 -16.9960 -16.9654 -16.9593 -16.9456 -16.9142
 -16.8925 -16.8687 -16.8493 -16.8342 -16.8201 -16.8116 -16.7908 -16.7849
 -16.7507 -16.7137 -16.7006 -16.6791 -16.6716 -16.6563 -16.6120 -16.5903
 -16.5486 -16.5067 -16.4923 -16.4853 -16.4469 -16.3563 -16.2721 -16.2107
 -16.0935 -15.9797 -15.9571 -15.7212 -15.5619 -15.4600 -15.3898 -15.2961
 -15.1051 -15.0397 -14.9650 -14.8363 -14.8230 -14.7844 -14.7102 -14.6750
 -14.6018 -14.5301 -14.4757 -14.4335 -14.4049 -14.3726 -14.3584 -14.3232
 -14.2739 -14.2264 -14.1990 -14.1467 -14.1139 -13.9694  -6.4951  -6.3067
  -6.1695  -6.1609  -6.1393  -6.0589  -5.9781  -5.9599  -5.9047  -5.8569
  -5.7321  -5.6814  -5.6314  -5.5832  -5.5476  -5.5284  -5.5096  -5.4698
  -5.4208  -5.3718  -5.3278  -5.2775  -5.2286  -5.2114  -5.1535  -5.1291
  -5.1023  -5.0472  -5.0264  -4.9913  -4.9585  -4.9342  -4.9231  -4.9138
  -4.8860  -4.8578  -4.8477  -4.7970  -4.7586  -4.6634  -4.6412  -4.5897
  -4.5141  -4.4646  -4.4065  -4.3034  -4.1604  -4.0428  -3.8087  -3.5988
  -3.5785  -3.5284  -3.4048  -3.3088  -3.2339  -3.1914  -3.1227  -3.1078
  -3.0589  -3.0060  -2.9311  -2.8752  -2.8677  -2.8272  -2.8066  -2.7468
  -2.7261  -2.5940  -2.5734  -2.5355  -2.5161  -2.4842  -2.4199  -2.3977
  -2.3795  -2.3563  -2.3436  -2.3015  -2.2538  -2.2058  -2.1939  -2.1614
  -2.1350  -2.0761  -2.0458  -2.0425  -2.0002  -1.9798  -1.9670  -1.9294
  -1.8830  -1.8699  -1.8172  -1.7912  -1.7815  -1.7431  -1.6939  -1.6683
  -1.6388  -1.5672  -1.5460  -1.5027  -1.4541  -1.4228  -1.3936  -1.3693
  -1.3228  -1.3031  -1.2829  -1.2582  -1.2045  -1.1669  -1.1458  -1.0922
  -1.0381  -1.0162  -0.9815  -0.9426  -0.9043  -0.8825  -0.8682  -0.8307
  -0.8219  -0.7877  -0.7371  -0.7047  -0.6635  -0.6032  -0.5751  -0.5315
  -0.5224  -0.4694  -0.4586  -0.4308  -0.4085  -0.3749  -0.3615  -0.3276
  -0.3081  -0.2845  -0.2454  -0.2172  -0.2001  -0.1721  -0.1443  -0.1122
  -0.0813  -0.0733  -0.0493  -0.0390  -0.0125   0.0000   0.0204   0.0388
   0.0591   0.0783   0.1028   0.1122   0.1221   0.1439   0.1572   0.1858
   0.2131   0.2214   0.2268   0.2382   0.2478   0.2765   0.2866   0.3062
   0.3257   0.3382   0.3548   0.3660   0.3858   0.3952   0.4223   0.4522
   0.4776   0.4913   0.4983   0.5331   0.5411   0.5611   0.5671   0.5796
   0.5929   0.6175   0.6278   0.6431   0.6594   0.6764   0.6857   0.6924
   0.7192   0.7342   0.7462   0.7540   0.7892   0.7950   0.8100   0.8214
   0.8296   0.8532   0.8645   0.8928   0.9123   0.9258   0.9500   0.9779
   0.9834   1.0316   1.0379   1.0543   1.0961   1.1267   1.1400   1.1756
   1.2114   1.2282   1.2561   1.3227   1.3646   1.3964   1.4094   1.4372
   1.4630   1.4866   1.5349   1.5560   1.5821   1.6063   1.6524   1.7290
     eigenvalues at k+q:
 -36.5023 -36.4940 -36.3997 -36.3911 -36.3823 -36.3443 -36.3277 -36.2005
 -36.0891 -35.9569 -35.8721 -35.7954 -35.7873 -35.7748 -18.4531 -18.3405
 -18.2441 -18.1985 -18.1059 -18.0799 -18.0670 -18.0002 -17.9449 -17.9247
 -17.8966 -17.8755 -17.8588 -17.8269 -17.8219 -17.7965 -17.7593 -17.7520
 -17.7405 -17.7298 -17.7052 -17.7010 -17.6739 -17.6563 -17.6357 -17.6157
 -17.6047 -17.5712 -17.5627 -17.5242 -17.5023 -17.4949 -17.4804 -17.4661
 -17.4545 -17.4417 -17.4088 -17.3833 -17.3768 -17.3563 -17.3389 -17.3257
 -17.3057 -17.2880 -17.2659 -17.2466 -17.2177 -17.1939 -17.1721 -17.1570
 -17.1491 -17.1344 -17.1171 -17.1039 -17.0900 -17.0785 -17.0717 -17.0495
 -17.0347 -17.0193 -17.0012 -16.9933 -16.9656 -16.9583 -16.9470 -16.9124
 -16.8932 -16.8680 -16.8506 -16.8358 -16.8187 -16.8127 -16.7911 -16.7866
 -16.7512 -16.7141 -16.7009 -16.6781 -16.6713 -16.6562 -16.6117 -16.5871
 -16.5443 -16.5030 -16.4875 -16.4836 -16.4447 -16.3574 -16.2728 -16.2100
 -16.0936 -15.9902 -15.9688 -15.7208 -15.5620 -15.4579 -15.3861 -15.2916
 -15.0998 -15.0467 -14.9662 -14.8408 -14.8229 -14.7903 -14.7132 -14.6755
 -14.6005 -14.5247 -14.4695 -14.4347 -14.4049 -14.3755 -14.3603 -14.3231
 -14.2733 -14.2274 -14.2032 -14.1405 -14.1115 -13.9705  -6.4948  -6.3068
  -6.1613  -6.1525  -6.1233  -6.0578  -5.9786  -5.9580  -5.9035  -5.8548
  -5.7332  -5.6814  -5.6330  -5.5823  -5.5475  -5.5296  -5.5102  -5.4739
  -5.4234  -5.3723  -5.3316  -5.2792  -5.2344  -5.2139  -5.1575  -5.1304
  -5.1063  -5.0481  -5.0296  -4.9917  -4.9609  -4.9334  -4.9250  -4.9111
  -4.8915  -4.8593  -4.8480  -4.8065  -4.7634  -4.6693  -4.6383  -4.5881
  -4.5153  -4.4661  -4.4082  -4.3047  -4.1573  -4.0430  -3.8090  -3.5819
  -3.5552  -3.5297  -3.4104  -3.3086  -3.2313  -3.1894  -3.1234  -3.1076
  -3.0584  -3.0081  -2.9301  -2.8744  -2.8702  -2.8306  -2.8042  -2.7465
  -2.7244  -2.5990  -2.5783  -2.5355  -2.5168  -2.4842  -2.4185  -2.3971
  -2.3828  -2.3603  -2.3459  -2.3024  -2.2481  -2.2067  -2.1936  -2.1639
  -2.1334  -2.0750  -2.0448  -2.0373  -1.9971  -1.9756  -1.9648  -1.9293
  -1.8845  -1.8709  -1.8218  -1.7876  -1.7786  -1.7404  -1.6959  -1.6704
  -1.6437  -1.5718  -1.5455  -1.5046  -1.4536  -1.4248  -1.3911  -1.3702
  -1.3216  -1.3057  -1.2836  -1.2584  -1.2060  -1.1696  -1.1530  -1.0947
  -1.0407  -1.0163  -0.9870  -0.9453  -0.9023  -0.8864  -0.8685  -0.8327
  -0.8205  -0.7873  -0.7414  -0.7058  -0.6603  -0.6018  -0.5778  -0.5351
  -0.5244  -0.4675  -0.4545  -0.4312  -0.4089  -0.3764  -0.3601  -0.3262
  -0.3069  -0.2893  -0.2449  -0.2152  -0.1975  -0.1713  -0.1458  -0.1118
  -0.0807  -0.0728  -0.0491  -0.0389  -0.0110   0.0026   0.0228   0.0439
   0.0602   0.0826   0.1065   0.1148   0.1233   0.1471   0.1609   0.1864
   0.2116   0.2233   0.2282   0.2397   0.2481   0.2779   0.2862   0.3065
   0.3278   0.3390   0.3556   0.3658   0.3868   0.3952   0.4229   0.4543
   0.4807   0.4921   0.4991   0.5332   0.5433   0.5597   0.5695   0.5802
   0.5918   0.6214   0.6292   0.6438   0.6585   0.6783   0.6854   0.6927
   0.7207   0.7342   0.7476   0.7564   0.7882   0.7952   0.8118   0.8212
   0.8277   0.8534   0.8648   0.8915   0.9123   0.9255   0.9497   0.9767
   0.9816   1.0300   1.0373   1.0551   1.0949   1.1247   1.1389   1.1722
   1.2111   1.2262   1.2565   1.3201   1.3679   1.3963   1.4100   1.4366
   1.4618   1.4850   1.5351   1.5563   1.5822   1.6069   1.6507   1.7288
     cgsolve_all iterations  70    anorm=    0.71E-07
     cgsolve_all iterations  70    anorm=    0.72E-07
     cgsolve_all iterations  72    anorm=    0.70E-07
     compute_u_kq: q = (   -0.0409,    0.0000,    0.0000)
     Rotating WFCS
     ethr =  1.00E-14,  avg # of iterations = 23.0
     eigenvalues at k:
 -36.5022 -36.4940 -36.3997 -36.3911 -36.3823 -36.3443 -36.3277 -36.2005
 -36.0891 -35.9569 -35.8721 -35.7955 -35.7873 -35.7748 -18.4534 -18.3404
 -18.2451 -18.2007 -18.1058 -18.0803 -18.0648 -18.0004 -17.9439 -17.9224
 -17.8956 -17.8751 -17.8589 -17.8296 -17.8223 -17.7952 -17.7580 -17.7504
 -17.7394 -17.7288 -17.7067 -17.6998 -17.6746 -17.6564 -17.6356 -17.6138
 -17.6043 -17.5715 -17.5616 -17.5252 -17.5027 -17.4950 -17.4817 -17.4663
 -17.4533 -17.4419 -17.4075 -17.3828 -17.3745 -17.3561 -17.3388 -17.3258
 -17.3062 -17.2862 -17.2655 -17.2456 -17.2188 -17.1939 -17.1721 -17.1605
 -17.1496 -17.1354 -17.1183 -17.1054 -17.0900 -17.0807 -17.0728 -17.0482
 -17.0355 -17.0197 -17.0015 -16.9960 -16.9654 -16.9593 -16.9456 -16.9142
 -16.8925 -16.8687 -16.8493 -16.8342 -16.8201 -16.8116 -16.7908 -16.7849
 -16.7507 -16.7137 -16.7006 -16.6791 -16.6716 -16.6563 -16.6120 -16.5903
 -16.5486 -16.5067 -16.4923 -16.4853 -16.4469 -16.3563 -16.2721 -16.2107
 -16.0935 -15.9797 -15.9571 -15.7212 -15.5619 -15.4600 -15.3898 -15.2961
 -15.1051 -15.0397 -14.9650 -14.8363 -14.8230 -14.7844 -14.7102 -14.6750
 -14.6018 -14.5301 -14.4757 -14.4335 -14.4049 -14.3726 -14.3584 -14.3232
 -14.2739 -14.2264 -14.1990 -14.1467 -14.1139 -13.9694  -6.4951  -6.3067
  -6.1695  -6.1609  -6.1393  -6.0589  -5.9781  -5.9599  -5.9047  -5.8569
  -5.7321  -5.6814  -5.6314  -5.5832  -5.5476  -5.5284  -5.5096  -5.4698
  -5.4208  -5.3718  -5.3278  -5.2775  -5.2286  -5.2114  -5.1535  -5.1291
  -5.1023  -5.0472  -5.0264  -4.9913  -4.9585  -4.9342  -4.9231  -4.9138
  -4.8860  -4.8578  -4.8477  -4.7970  -4.7586  -4.6634  -4.6412  -4.5897
  -4.5141  -4.4646  -4.4065  -4.3034  -4.1604  -4.0428  -3.8087  -3.5988
  -3.5785  -3.5284  -3.4048  -3.3088  -3.2339  -3.1914  -3.1227  -3.1078
  -3.0589  -3.0060  -2.9311  -2.8752  -2.8677  -2.8272  -2.8066  -2.7468
  -2.7261  -2.5940  -2.5734  -2.5355  -2.5161  -2.4842  -2.4199  -2.3977
  -2.3795  -2.3563  -2.3436  -2.3015  -2.2538  -2.2058  -2.1939  -2.1614
  -2.1350  -2.0761  -2.0458  -2.0425  -2.0002  -1.9798  -1.9670  -1.9294
  -1.8830  -1.8699  -1.8172  -1.7912  -1.7815  -1.7431  -1.6939  -1.6683
  -1.6388  -1.5672  -1.5460  -1.5027  -1.4541  -1.4228  -1.3936  -1.3693
  -1.3228  -1.3031  -1.2829  -1.2582  -1.2045  -1.1669  -1.1458  -1.0922
  -1.0381  -1.0162  -0.9815  -0.9426  -0.9043  -0.8825  -0.8682  -0.8307
  -0.8219  -0.7877  -0.7371  -0.7047  -0.6635  -0.6032  -0.5751  -0.5315
  -0.5224  -0.4694  -0.4586  -0.4308  -0.4085  -0.3749  -0.3615  -0.3276
  -0.3081  -0.2845  -0.2454  -0.2172  -0.2001  -0.1721  -0.1443  -0.1122
  -0.0813  -0.0733  -0.0493  -0.0390  -0.0125   0.0000   0.0204   0.0388
   0.0591   0.0783   0.1028   0.1122   0.1221   0.1439   0.1572   0.1858
   0.2131   0.2214   0.2268   0.2382   0.2478   0.2765   0.2866   0.3062
   0.3257   0.3382   0.3548   0.3660   0.3858   0.3952   0.4223   0.4522
   0.4776   0.4913   0.4983   0.5331   0.5411   0.5611   0.5671   0.5796
   0.5929   0.6175   0.6278   0.6431   0.6594   0.6764   0.6857   0.6924
   0.7192   0.7342   0.7462   0.7540   0.7892   0.7950   0.8100   0.8214
   0.8296   0.8532   0.8645   0.8928   0.9123   0.9258   0.9500   0.9779
   0.9834   1.0316   1.0379   1.0543   1.0961   1.1267   1.1400   1.1756
   1.2114   1.2282   1.2561   1.3227   1.3646   1.3964   1.4094   1.4372
   1.4630   1.4866   1.5349   1.5560   1.5821   1.6063   1.6524   1.7290
     eigenvalues at k+q:
 -36.5022 -36.4940 -36.3997 -36.3911 -36.3823 -36.3443 -36.3277 -36.2005
 -36.0891 -35.9569 -35.8721 -35.7955 -35.7873 -35.7748 -18.4538 -18.3404
 -18.2459 -18.2030 -18.1057 -18.0806 -18.0628 -18.0007 -17.9435 -17.9200
 -17.8945 -17.8747 -17.8586 -17.8324 -17.8227 -17.7934 -17.7567 -17.7487
 -17.7383 -17.7278 -17.7084 -17.6980 -17.6754 -17.6564 -17.6354 -17.6120
 -17.6040 -17.5720 -17.5606 -17.5260 -17.5033 -17.4954 -17.4830 -17.4667
 -17.4524 -17.4422 -17.4061 -17.3825 -17.3719 -17.3555 -17.3389 -17.3260
 -17.3069 -17.2840 -17.2651 -17.2443 -17.2200 -17.1938 -17.1731 -17.1638
 -17.1500 -17.1363 -17.1193 -17.1067 -17.0900 -17.0831 -17.0740 -17.0470
 -17.0362 -17.0200 -17.0018 -16.9987 -16.9652 -16.9603 -16.9445 -16.9159
 -16.8920 -16.8699 -16.8476 -16.8329 -16.8215 -16.8105 -16.7906 -16.7827
 -16.7502 -16.7133 -16.7000 -16.6801 -16.6719 -16.6564 -16.6130 -16.5939
 -16.5533 -16.5105 -16.4966 -16.4865 -16.4482 -16.3553 -16.2714 -16.2113
 -16.0934 -15.9693 -15.9457 -15.7216 -15.5621 -15.4620 -15.3933 -15.3003
 -15.1101 -15.0332 -14.9639 -14.8324 -14.8228 -14.7780 -14.7073 -14.6743
 -14.6027 -14.5367 -14.4808 -14.4322 -14.4062 -14.3701 -14.3553 -14.3233
 -14.2744 -14.2262 -14.1949 -14.1528 -14.1159 -13.9683  -6.4953  -6.3066
  -6.1855  -6.1611  -6.1542  -6.0599  -5.9776  -5.9621  -5.9059  -5.8590
  -5.7310  -5.6814  -5.6301  -5.5841  -5.5491  -5.5260  -5.5088  -5.4657
  -5.4188  -5.3717  -5.3239  -5.2759  -5.2247  -5.2085  -5.1496  -5.1267
  -5.0980  -5.0479  -5.0233  -4.9913  -4.9563  -4.9356  -4.9218  -4.9166
  -4.8794  -4.8575  -4.8461  -4.7867  -4.7513  -4.6582  -4.6443  -4.5901
  -4.5123  -4.4631  -4.4045  -4.3020  -4.1640  -4.0431  -3.8083  -3.6165
  -3.6022  -3.5269  -3.3990  -3.3096  -3.2358  -3.1933  -3.1229  -3.1081
  -3.0590  -3.0041  -2.9318  -2.8777  -2.8671  -2.8260  -2.8028  -2.7475
  -2.7272  -2.5901  -2.5702  -2.5343  -2.5160  -2.4817  -2.4218  -2.3983
  -2.3765  -2.3522  -2.3409  -2.3008  -2.2597  -2.2051  -2.1943  -2.1587
  -2.1355  -2.0775  -2.0511  -2.0438  -2.0044  -1.9838  -1.9688  -1.9286
  -1.8824  -1.8686  -1.8129  -1.7962  -1.7824  -1.7461  -1.6918  -1.6668
  -1.6325  -1.5629  -1.5468  -1.5013  -1.4552  -1.4211  -1.3958  -1.3679
  -1.3248  -1.3003  -1.2807  -1.2581  -1.2032  -1.1644  -1.1385  -1.0904
  -1.0347  -1.0166  -0.9763  -0.9394  -0.9062  -0.8812  -0.8661  -0.8286
  -0.8212  -0.7882  -0.7327  -0.7035  -0.6666  -0.6046  -0.5726  -0.5283
  -0.5207  -0.4720  -0.4631  -0.4303  -0.4087  -0.3740  -0.3629  -0.3299
  -0.3087  -0.2802  -0.2453  -0.2200  -0.2018  -0.1735  -0.1425  -0.1125
  -0.0832  -0.0726  -0.0489  -0.0395  -0.0150  -0.0018   0.0177   0.0336
   0.0572   0.0744   0.0989   0.1107   0.1209   0.1410   0.1539   0.1848
   0.2140   0.2189   0.2265   0.2372   0.2474   0.2752   0.2868   0.3062
   0.3234   0.3376   0.3537   0.3666   0.3852   0.3954   0.4218   0.4494
   0.4744   0.4908   0.4980   0.5321   0.5390   0.5617   0.5651   0.5790
   0.5942   0.6136   0.6270   0.6424   0.6598   0.6746   0.6859   0.6915
   0.7178   0.7341   0.7449   0.7513   0.7893   0.7946   0.8088   0.8221
   0.8317   0.8529   0.8646   0.8939   0.9125   0.9262   0.9496   0.9766
   0.9877   1.0326   1.0390   1.0539   1.0971   1.1281   1.1406   1.1796
   1.2114   1.2304   1.2561   1.3255   1.3613   1.3969   1.4091   1.4381
   1.4642   1.4883   1.5340   1.5559   1.5822   1.6061   1.6544   1.7292
     cgsolve_all iterations  70    anorm=    0.71E-07
     cgsolve_all iterations  70    anorm=    0.70E-07
     cgsolve_all iterations  70    anorm=    0.69E-07
     compute_u_kq: q = (    0.0000,    0.0409,    0.0000)
     Rotating WFCS
     ethr =  1.00E-14,  avg # of iterations = 23.0
     eigenvalues at k:
 -36.5022 -36.4940 -36.3997 -36.3911 -36.3823 -36.3443 -36.3277 -36.2005
 -36.0891 -35.9569 -35.8721 -35.7955 -35.7873 -35.7748 -18.4534 -18.3404
 -18.2451 -18.2007 -18.1058 -18.0803 -18.0648 -18.0004 -17.9439 -17.9224
 -17.8956 -17.8751 -17.8589 -17.8296 -17.8223 -17.7952 -17.7580 -17.7504
 -17.7394 -17.7288 -17.7067 -17.6998 -17.6746 -17.6564 -17.6356 -17.6138
 -17.6043 -17.5715 -17.5616 -17.5252 -17.5027 -17.4950 -17.4817 -17.4663
 -17.4533 -17.4419 -17.4075 -17.3828 -17.3745 -17.3561 -17.3388 -17.3258
 -17.3062 -17.2862 -17.2655 -17.2456 -17.2188 -17.1939 -17.1721 -17.1605
 -17.1496 -17.1354 -17.1183 -17.1054 -17.0900 -17.0807 -17.0728 -17.0482
 -17.0355 -17.0197 -17.0015 -16.9960 -16.9654 -16.9593 -16.9456 -16.9142
 -16.8925 -16.8687 -16.8493 -16.8342 -16.8201 -16.8116 -16.7908 -16.7849
 -16.7507 -16.7137 -16.7006 -16.6791 -16.6716 -16.6563 -16.6120 -16.5903
 -16.5486 -16.5067 -16.4923 -16.4853 -16.4469 -16.3563 -16.2721 -16.2107
 -16.0935 -15.9797 -15.9571 -15.7212 -15.5619 -15.4600 -15.3898 -15.2961
 -15.1051 -15.0397 -14.9650 -14.8363 -14.8230 -14.7844 -14.7102 -14.6750
 -14.6018 -14.5301 -14.4757 -14.4335 -14.4049 -14.3726 -14.3584 -14.3232
 -14.2739 -14.2264 -14.1990 -14.1467 -14.1139 -13.9694  -6.4951  -6.3067
  -6.1695  -6.1609  -6.1393  -6.0589  -5.9781  -5.9599  -5.9047  -5.8569
  -5.7321  -5.6814  -5.6314  -5.5832  -5.5476  -5.5284  -5.5096  -5.4698
  -5.4208  -5.3718  -5.3278  -5.2775  -5.2286  -5.2114  -5.1535  -5.1291
  -5.1023  -5.0472  -5.0264  -4.9913  -4.9585  -4.9342  -4.9231  -4.9138
  -4.8860  -4.8578  -4.8477  -4.7970  -4.7586  -4.6634  -4.6412  -4.5897
  -4.5141  -4.4646  -4.4065  -4.3034  -4.1604  -4.0428  -3.8087  -3.5988
  -3.5785  -3.5284  -3.4048  -3.3088  -3.2339  -3.1914  -3.1227  -3.1078
  -3.0589  -3.0060  -2.9311  -2.8752  -2.8677  -2.8272  -2.8066  -2.7468
  -2.7261  -2.5940  -2.5734  -2.5355  -2.5161  -2.4842  -2.4199  -2.3977
  -2.3795  -2.3563  -2.3436  -2.3015  -2.2538  -2.2058  -2.1939  -2.1614
  -2.1350  -2.0761  -2.0458  -2.0425  -2.0002  -1.9798  -1.9670  -1.9294
  -1.8830  -1.8699  -1.8172  -1.7912  -1.7815  -1.7431  -1.6939  -1.6683
  -1.6388  -1.5672  -1.5460  -1.5027  -1.4541  -1.4228  -1.3936  -1.3693
  -1.3228  -1.3031  -1.2829  -1.2582  -1.2045  -1.1669  -1.1458  -1.0922
  -1.0381  -1.0162  -0.9815  -0.9426  -0.9043  -0.8825  -0.8682  -0.8307
  -0.8219  -0.7877  -0.7371  -0.7047  -0.6635  -0.6032  -0.5751  -0.5315
  -0.5224  -0.4694  -0.4586  -0.4308  -0.4085  -0.3749  -0.3615  -0.3276
  -0.3081  -0.2845  -0.2454  -0.2172  -0.2001  -0.1721  -0.1443  -0.1122
  -0.0813  -0.0733  -0.0493  -0.0390  -0.0125   0.0000   0.0204   0.0388
   0.0591   0.0783   0.1028   0.1122   0.1221   0.1439   0.1572   0.1858
   0.2131   0.2214   0.2268   0.2382   0.2478   0.2765   0.2866   0.3062
   0.3257   0.3382   0.3548   0.3660   0.3858   0.3952   0.4223   0.4522
   0.4776   0.4913   0.4983   0.5331   0.5411   0.5611   0.5671   0.5796
   0.5929   0.6175   0.6278   0.6431   0.6594   0.6764   0.6857   0.6924
   0.7192   0.7342   0.7462   0.7540   0.7892   0.7950   0.8100   0.8214
   0.8296   0.8532   0.8645   0.8928   0.9123   0.9258   0.9500   0.9779
   0.9834   1.0316   1.0379   1.0543   1.0961   1.1267   1.1400   1.1756
   1.2114   1.2282   1.2561   1.3227   1.3646   1.3964   1.4094   1.4372
   1.4630   1.4866   1.5349   1.5560   1.5821   1.6063   1.6524   1.7290
     eigenvalues at k+q:
 -36.5022 -36.4940 -36.3997 -36.3911 -36.3823 -36.3443 -36.3277 -36.2005
 -36.0891 -35.9569 -35.8721 -35.7955 -35.7873 -35.7748 -18.4538 -18.3405
 -18.2465 -18.2042 -18.1050 -18.0788 -18.0638 -18.0001 -17.9449 -17.9216
 -17.8955 -17.8753 -17.8564 -17.8296 -17.8226 -17.7930 -17.7558 -17.7486
 -17.7364 -17.7270 -17.7047 -17.6997 -17.6759 -17.6559 -17.6350 -17.6131
 -17.6039 -17.5719 -17.5620 -17.5247 -17.5045 -17.4951 -17.4830 -17.4670
 -17.4531 -17.4419 -17.4050 -17.3855 -17.3738 -17.3548 -17.3382 -17.3251
 -17.3081 -17.2834 -17.2641 -17.2452 -17.2187 -17.1929 -17.1734 -17.1623
 -17.1515 -17.1370 -17.1195 -17.1061 -17.0921 -17.0833 -17.0725 -17.0487
 -17.0346 -17.0204 -17.0018 -16.9970 -16.9659 -16.9607 -16.9458 -16.9163
 -16.8923 -16.8700 -16.8479 -16.8321 -16.8189 -16.8103 -16.7906 -16.7861
 -16.7505 -16.7127 -16.7012 -16.6793 -16.6714 -16.6560 -16.6147 -16.5943
 -16.5566 -16.5107 -16.4990 -16.4862 -16.4509 -16.3547 -16.2710 -16.2115
 -16.0933 -15.9634 -15.9406 -15.7215 -15.5620 -15.4643 -15.3967 -15.2984
 -15.1032 -15.0437 -14.9613 -14.8327 -14.8200 -14.7832 -14.7094 -14.6729
 -14.5970 -14.5288 -14.4751 -14.4345 -14.4054 -14.3741 -14.3597 -14.3233
 -14.2743 -14.2278 -14.2064 -14.1437 -14.1143 -13.9695  -6.4953  -6.3068
  -6.1939  -6.1637  -6.1600  -6.0579  -5.9793  -5.9616  -5.9063  -5.8615
  -5.7316  -5.6835  -5.6276  -5.5823  -5.5491  -5.5259  -5.5060  -5.4656
  -5.4189  -5.3695  -5.3221  -5.2739  -5.2223  -5.2100  -5.1487  -5.1252
  -5.0993  -5.0465  -5.0241  -4.9868  -4.9555  -4.9351  -4.9219  -4.9175
  -4.8772  -4.8585  -4.8457  -4.7860  -4.7443  -4.6556  -4.6399  -4.5876
  -4.5151  -4.4637  -4.4032  -4.3040  -4.1608  -4.0456  -3.8074  -3.6301
  -3.6103  -3.5254  -3.4022  -3.3086  -3.2336  -3.1917  -3.1246  -3.1093
  -3.0597  -3.0052  -2.9310  -2.8745  -2.8636  -2.8290  -2.7982  -2.7471
  -2.7275  -2.5901  -2.5703  -2.5351  -2.5097  -2.4822  -2.4217  -2.3932
  -2.3755  -2.3567  -2.3403  -2.3003  -2.2581  -2.2141  -2.1916  -2.1640
  -2.1367  -2.0818  -2.0514  -2.0442  -2.0068  -1.9805  -1.9679  -1.9312
  -1.8825  -1.8675  -1.8208  -1.7908  -1.7801  -1.7397  -1.6929  -1.6643
  -1.6428  -1.5648  -1.5440  -1.5031  -1.4555  -1.4199  -1.3930  -1.3694
  -1.3179  -1.2979  -1.2786  -1.2567  -1.1974  -1.1623  -1.1380  -1.0893
  -1.0308  -1.0164  -0.9786  -0.9368  -0.9027  -0.8825  -0.8638  -0.8304
  -0.8175  -0.7849  -0.7389  -0.7051  -0.6610  -0.6044  -0.5780  -0.5351
  -0.5257  -0.4703  -0.4578  -0.4315  -0.4117  -0.3803  -0.3625  -0.3275
  -0.3069  -0.2784  -0.2494  -0.2196  -0.2017  -0.1727  -0.1482  -0.1104
  -0.0829  -0.0736  -0.0510  -0.0366  -0.0144  -0.0013   0.0181   0.0365
   0.0570   0.0741   0.0983   0.1095   0.1171   0.1420   0.1542   0.1837
   0.2110   0.2204   0.2240   0.2362   0.2469   0.2768   0.2873   0.3062
   0.3249   0.3397   0.3538   0.3662   0.3836   0.3950   0.4187   0.4521
   0.4756   0.4885   0.4979   0.5318   0.5382   0.5586   0.5631   0.5764
   0.5916   0.6137   0.6273   0.6448   0.6531   0.6747   0.6856   0.6909
   0.7183   0.7318   0.7452   0.7552   0.7883   0.7943   0.8089   0.8210
   0.8305   0.8530   0.8654   0.8922   0.9113   0.9292   0.9504   0.9806
   0.9894   1.0315   1.0370   1.0557   1.0964   1.1292   1.1426   1.1763
   1.2117   1.2288   1.2581   1.3219   1.3634   1.3964   1.4108   1.4386
   1.4643   1.4886   1.5356   1.5567   1.5805   1.6063   1.6565   1.7291
     cgsolve_all iterations  70    anorm=    0.71E-07
     cgsolve_all iterations  70    anorm=    0.72E-07
     cgsolve_all iterations  70    anorm=    0.69E-07
     compute_u_kq: q = (    0.0000,   -0.0409,    0.0000)
     Rotating WFCS
     ethr =  1.00E-14,  avg # of iterations = 23.0
     eigenvalues at k:
 -36.5022 -36.4940 -36.3997 -36.3911 -36.3823 -36.3443 -36.3277 -36.2005
 -36.0891 -35.9569 -35.8721 -35.7955 -35.7873 -35.7748 -18.4534 -18.3404
 -18.2451 -18.2007 -18.1058 -18.0803 -18.0648 -18.0004 -17.9439 -17.9224
 -17.8956 -17.8751 -17.8589 -17.8296 -17.8223 -17.7952 -17.7580 -17.7504
 -17.7394 -17.7288 -17.7067 -17.6998 -17.6746 -17.6564 -17.6356 -17.6138
 -17.6043 -17.5715 -17.5616 -17.5252 -17.5027 -17.4950 -17.4817 -17.4663
 -17.4533 -17.4419 -17.4075 -17.3828 -17.3745 -17.3561 -17.3388 -17.3258
 -17.3062 -17.2862 -17.2655 -17.2456 -17.2188 -17.1939 -17.1721 -17.1605
 -17.1496 -17.1354 -17.1183 -17.1054 -17.0900 -17.0807 -17.0728 -17.0482
 -17.0355 -17.0197 -17.0015 -16.9960 -16.9654 -16.9593 -16.9456 -16.9142
 -16.8925 -16.8687 -16.8493 -16.8342 -16.8201 -16.8116 -16.7908 -16.7849
 -16.7507 -16.7137 -16.7006 -16.6791 -16.6716 -16.6563 -16.6120 -16.5903
 -16.5486 -16.5067 -16.4923 -16.4853 -16.4469 -16.3563 -16.2721 -16.2107
 -16.0935 -15.9797 -15.9571 -15.7212 -15.5619 -15.4600 -15.3898 -15.2961
 -15.1051 -15.0397 -14.9650 -14.8363 -14.8230 -14.7844 -14.7102 -14.6750
 -14.6018 -14.5301 -14.4757 -14.4335 -14.4049 -14.3726 -14.3584 -14.3232
 -14.2739 -14.2264 -14.1990 -14.1467 -14.1139 -13.9694  -6.4951  -6.3067
  -6.1695  -6.1609  -6.1393  -6.0589  -5.9781  -5.9599  -5.9047  -5.8569
  -5.7321  -5.6814  -5.6314  -5.5832  -5.5476  -5.5284  -5.5096  -5.4698
  -5.4208  -5.3718  -5.3278  -5.2775  -5.2286  -5.2114  -5.1535  -5.1291
  -5.1023  -5.0472  -5.0264  -4.9913  -4.9585  -4.9342  -4.9231  -4.9138
  -4.8860  -4.8578  -4.8477  -4.7970  -4.7586  -4.6634  -4.6412  -4.5897
  -4.5141  -4.4646  -4.4065  -4.3034  -4.1604  -4.0428  -3.8087  -3.5988
  -3.5785  -3.5284  -3.4048  -3.3088  -3.2339  -3.1914  -3.1227  -3.1078
  -3.0589  -3.0060  -2.9311  -2.8752  -2.8677  -2.8272  -2.8066  -2.7468
  -2.7261  -2.5940  -2.5734  -2.5355  -2.5161  -2.4842  -2.4199  -2.3977
  -2.3795  -2.3563  -2.3436  -2.3015  -2.2538  -2.2058  -2.1939  -2.1614
  -2.1350  -2.0761  -2.0458  -2.0425  -2.0002  -1.9798  -1.9670  -1.9294
  -1.8830  -1.8699  -1.8172  -1.7912  -1.7815  -1.7431  -1.6939  -1.6683
  -1.6388  -1.5672  -1.5460  -1.5027  -1.4541  -1.4228  -1.3936  -1.3693
  -1.3228  -1.3031  -1.2829  -1.2582  -1.2045  -1.1669  -1.1458  -1.0922
  -1.0381  -1.0162  -0.9815  -0.9426  -0.9043  -0.8825  -0.8682  -0.8307
  -0.8219  -0.7877  -0.7371  -0.7047  -0.6635  -0.6032  -0.5751  -0.5315
  -0.5224  -0.4694  -0.4586  -0.4308  -0.4085  -0.3749  -0.3615  -0.3276
  -0.3081  -0.2845  -0.2454  -0.2172  -0.2001  -0.1721  -0.1443  -0.1122
  -0.0813  -0.0733  -0.0493  -0.0390  -0.0125   0.0000   0.0204   0.0388
   0.0591   0.0783   0.1028   0.1122   0.1221   0.1439   0.1572   0.1858
   0.2131   0.2214   0.2268   0.2382   0.2478   0.2765   0.2866   0.3062
   0.3257   0.3382   0.3548   0.3660   0.3858   0.3952   0.4223   0.4522
   0.4776   0.4913   0.4983   0.5331   0.5411   0.5611   0.5671   0.5796
   0.5929   0.6175   0.6278   0.6431   0.6594   0.6764   0.6857   0.6924
   0.7192   0.7342   0.7462   0.7540   0.7892   0.7950   0.8100   0.8214
   0.8296   0.8532   0.8645   0.8928   0.9123   0.9258   0.9500   0.9779
   0.9834   1.0316   1.0379   1.0543   1.0961   1.1267   1.1400   1.1756
   1.2114   1.2282   1.2561   1.3227   1.3646   1.3964   1.4094   1.4372
   1.4630   1.4866   1.5349   1.5560   1.5821   1.6063   1.6524   1.7290
     eigenvalues at k+q:
 -36.5023 -36.4940 -36.3997 -36.3911 -36.3823 -36.3443 -36.3277 -36.2005
 -36.0891 -35.9569 -35.8721 -35.7954 -35.7873 -35.7748 -18.4531 -18.3403
 -18.2436 -18.1971 -18.1067 -18.0818 -18.0657 -18.0009 -17.9432 -17.9233
 -17.8961 -17.8753 -17.8609 -17.8293 -17.8213 -17.7972 -17.7604 -17.7523
 -17.7420 -17.7304 -17.7087 -17.6996 -17.6732 -17.6567 -17.6363 -17.6145
 -17.6048 -17.5725 -17.5601 -17.5257 -17.5010 -17.4951 -17.4803 -17.4658
 -17.4534 -17.4417 -17.4098 -17.3807 -17.3750 -17.3576 -17.3395 -17.3265
 -17.3040 -17.2887 -17.2667 -17.2460 -17.2189 -17.1949 -17.1705 -17.1589
 -17.1477 -17.1341 -17.1169 -17.1048 -17.0887 -17.0785 -17.0726 -17.0474
 -17.0361 -17.0191 -17.0013 -16.9949 -16.9650 -16.9581 -16.9455 -16.9122
 -16.8932 -16.8678 -16.8503 -16.8364 -16.8210 -16.8128 -16.7915 -16.7827
 -16.7508 -16.7149 -16.6996 -16.6791 -16.6719 -16.6565 -16.6097 -16.5869
 -16.5419 -16.5057 -16.4843 -16.4803 -16.4418 -16.3580 -16.2732 -16.2098
 -16.0937 -15.9966 -15.9743 -15.7209 -15.5620 -15.4558 -15.3824 -15.2934
 -15.1076 -15.0363 -14.9681 -14.8401 -14.8261 -14.7854 -14.7111 -14.6775
 -14.6060 -14.5314 -14.4765 -14.4325 -14.4045 -14.3712 -14.3567 -14.3231
 -14.2736 -14.2258 -14.1908 -14.1500 -14.1136 -13.9693  -6.4948  -6.3066
  -6.1602  -6.1433  -6.1151  -6.0601  -5.9770  -5.9583  -5.9032  -5.8519
  -5.7326  -5.6793  -5.6355  -5.5844  -5.5469  -5.5299  -5.5133  -5.4746
  -5.4232  -5.3746  -5.3342  -5.2811  -5.2384  -5.2120  -5.1608  -5.1318
  -5.1047  -5.0502  -5.0297  -4.9960  -4.9626  -4.9329  -4.9258  -4.9101
  -4.8908  -4.8610  -4.8474  -4.8057  -4.7688  -4.6712  -4.6416  -4.5914
  -4.5122  -4.4654  -4.4094  -4.3029  -4.1601  -4.0404  -3.8100  -3.5690
  -3.5476  -3.5311  -3.4074  -3.3090  -3.2343  -3.1911  -3.1209  -3.1062
  -3.0583  -3.0067  -2.9313  -2.8764  -2.8722  -2.8269  -2.8122  -2.7467
  -2.7244  -2.5991  -2.5773  -2.5363  -2.5203  -2.4861  -2.4191  -2.4029
  -2.3831  -2.3558  -2.3463  -2.3030  -2.2511  -2.1989  -2.1943  -2.1576
  -2.1320  -2.0719  -2.0414  -2.0382  -1.9938  -1.9791  -1.9652  -1.9272
  -1.8859  -1.8705  -1.8141  -1.7919  -1.7835  -1.7457  -1.6952  -1.6726
  -1.6357  -1.5705  -1.5486  -1.5021  -1.4527  -1.4254  -1.3937  -1.3683
  -1.3296  -1.3070  -1.2857  -1.2591  -1.2116  -1.1719  -1.1553  -1.0948
  -1.0447  -1.0166  -0.9849  -0.9486  -0.9049  -0.8846  -0.8708  -0.8308
  -0.8258  -0.7905  -0.7352  -0.7037  -0.6665  -0.6022  -0.5709  -0.5284
  -0.5191  -0.4707  -0.4580  -0.4303  -0.4055  -0.3717  -0.3603  -0.3278
  -0.3087  -0.2891  -0.2404  -0.2148  -0.1984  -0.1717  -0.1400  -0.1147
  -0.0811  -0.0726  -0.0483  -0.0411  -0.0110   0.0027   0.0226   0.0402
   0.0612   0.0831   0.1066   0.1138   0.1287   0.1462   0.1608   0.1880
   0.2132   0.2237   0.2293   0.2406   0.2486   0.2762   0.2863   0.3063
   0.3268   0.3367   0.3557   0.3661   0.3880   0.3952   0.4258   0.4522
   0.4784   0.4940   0.4989   0.5343   0.5433   0.5633   0.5697   0.5848
   0.5944   0.6201   0.6281   0.6422   0.6645   0.6782   0.6858   0.6950
   0.7203   0.7369   0.7469   0.7532   0.7898   0.7952   0.8112   0.8220
   0.8292   0.8537   0.8639   0.8939   0.9131   0.9223   0.9495   0.9739
   0.9781   1.0313   1.0391   1.0530   1.0957   1.1243   1.1374   1.1747
   1.2110   1.2278   1.2539   1.3233   1.3659   1.3968   1.4083   1.4358
   1.4619   1.4848   1.5339   1.5555   1.5838   1.6064   1.6485   1.7288
     cgsolve_all iterations  70    anorm=    0.70E-07
     cgsolve_all iterations  70    anorm=    0.72E-07
     cgsolve_all iterations  72    anorm=    0.71E-07
     compute_u_kq: q = (    0.0000,    0.0000,    0.0409)
     Rotating WFCS
     ethr =  1.00E-14,  avg # of iterations = 23.0
     eigenvalues at k:
 -36.5022 -36.4940 -36.3997 -36.3911 -36.3823 -36.3443 -36.3277 -36.2005
 -36.0891 -35.9569 -35.8721 -35.7955 -35.7873 -35.7748 -18.4534 -18.3404
 -18.2451 -18.2007 -18.1058 -18.0803 -18.0648 -18.0004 -17.9439 -17.9224
 -17.8956 -17.8751 -17.8589 -17.8296 -17.8223 -17.7952 -17.7580 -17.7504
 -17.7394 -17.7288 -17.7067 -17.6998 -17.6746 -17.6564 -17.6356 -17.6138
 -17.6043 -17.5715 -17.5616 -17.5252 -17.5027 -17.4950 -17.4817 -17.4663
 -17.4533 -17.4419 -17.4075 -17.3828 -17.3745 -17.3561 -17.3388 -17.3258
 -17.3062 -17.2862 -17.2655 -17.2456 -17.2188 -17.1939 -17.1721 -17.1605
 -17.1496 -17.1354 -17.1183 -17.1054 -17.0900 -17.0807 -17.0728 -17.0482
 -17.0355 -17.0197 -17.0015 -16.9960 -16.9654 -16.9593 -16.9456 -16.9142
 -16.8925 -16.8687 -16.8493 -16.8342 -16.8201 -16.8116 -16.7908 -16.7849
 -16.7507 -16.7137 -16.7006 -16.6791 -16.6716 -16.6563 -16.6120 -16.5903
 -16.5486 -16.5067 -16.4923 -16.4853 -16.4469 -16.3563 -16.2721 -16.2107
 -16.0935 -15.9797 -15.9571 -15.7212 -15.5619 -15.4600 -15.3898 -15.2961
 -15.1051 -15.0397 -14.9650 -14.8363 -14.8230 -14.7844 -14.7102 -14.6750
 -14.6018 -14.5301 -14.4757 -14.4335 -14.4049 -14.3726 -14.3584 -14.3232
 -14.2739 -14.2264 -14.1990 -14.1467 -14.1139 -13.9694  -6.4951  -6.3067
  -6.1695  -6.1609  -6.1393  -6.0589  -5.9781  -5.9599  -5.9047  -5.8569
  -5.7321  -5.6814  -5.6314  -5.5832  -5.5476  -5.5284  -5.5096  -5.4698
  -5.4208  -5.3718  -5.3278  -5.2775  -5.2286  -5.2114  -5.1535  -5.1291
  -5.1023  -5.0472  -5.0264  -4.9913  -4.9585  -4.9342  -4.9231  -4.9138
  -4.8860  -4.8578  -4.8477  -4.7970  -4.7586  -4.6634  -4.6412  -4.5897
  -4.5141  -4.4646  -4.4065  -4.3034  -4.1604  -4.0428  -3.8087  -3.5988
  -3.5785  -3.5284  -3.4048  -3.3088  -3.2339  -3.1914  -3.1227  -3.1078
  -3.0589  -3.0060  -2.9311  -2.8752  -2.8677  -2.8272  -2.8066  -2.7468
  -2.7261  -2.5940  -2.5734  -2.5355  -2.5161  -2.4842  -2.4199  -2.3977
  -2.3795  -2.3563  -2.3436  -2.3015  -2.2538  -2.2058  -2.1939  -2.1614
  -2.1350  -2.0761  -2.0458  -2.0425  -2.0002  -1.9798  -1.9670  -1.9294
  -1.8830  -1.8699  -1.8172  -1.7912  -1.7815  -1.7431  -1.6939  -1.6683
  -1.6388  -1.5672  -1.5460  -1.5027  -1.4541  -1.4228  -1.3936  -1.3693
  -1.3228  -1.3031  -1.2829  -1.2582  -1.2045  -1.1669  -1.1458  -1.0922
  -1.0381  -1.0162  -0.9815  -0.9426  -0.9043  -0.8825  -0.8682  -0.8307
  -0.8219  -0.7877  -0.7371  -0.7047  -0.6635  -0.6032  -0.5751  -0.5315
  -0.5224  -0.4694  -0.4586  -0.4308  -0.4085  -0.3749  -0.3615  -0.3276
  -0.3081  -0.2845  -0.2454  -0.2172  -0.2001  -0.1721  -0.1443  -0.1122
  -0.0813  -0.0733  -0.0493  -0.0390  -0.0125   0.0000   0.0204   0.0388
   0.0591   0.0783   0.1028   0.1122   0.1221   0.1439   0.1572   0.1858
   0.2131   0.2214   0.2268   0.2382   0.2478   0.2765   0.2866   0.3062
   0.3257   0.3382   0.3548   0.3660   0.3858   0.3952   0.4223   0.4522
   0.4776   0.4913   0.4983   0.5331   0.5411   0.5611   0.5671   0.5796
   0.5929   0.6175   0.6278   0.6431   0.6594   0.6764   0.6857   0.6924
   0.7192   0.7342   0.7462   0.7540   0.7892   0.7950   0.8100   0.8214
   0.8296   0.8532   0.8645   0.8928   0.9123   0.9258   0.9500   0.9779
   0.9834   1.0316   1.0379   1.0543   1.0961   1.1267   1.1400   1.1756
   1.2114   1.2282   1.2561   1.3227   1.3646   1.3964   1.4094   1.4372
   1.4630   1.4866   1.5349   1.5560   1.5821   1.6063   1.6524   1.7290
     eigenvalues at k+q:
 -36.5022 -36.4940 -36.3997 -36.3911 -36.3823 -36.3443 -36.3277 -36.2005
 -36.0891 -35.9569 -35.8721 -35.7955 -35.7873 -35.7748 -18.4534 -18.3404
 -18.2451 -18.2008 -18.1058 -18.0803 -18.0648 -18.0004 -17.9439 -17.9224
 -17.8956 -17.8751 -17.8588 -17.8296 -17.8224 -17.7952 -17.7578 -17.7502
 -17.7392 -17.7292 -17.7071 -17.6998 -17.6744 -17.6560 -17.6354 -17.6129
 -17.6053 -17.5712 -17.5614 -17.5270 -17.5022 -17.4940 -17.4828 -17.4661
 -17.4533 -17.4418 -17.4072 -17.3830 -17.3740 -17.3564 -17.3389 -17.3259
 -17.3062 -17.2855 -17.2665 -17.2450 -17.2192 -17.1946 -17.1711 -17.1602
 -17.1506 -17.1358 -17.1181 -17.1032 -17.0911 -17.0806 -17.0727 -17.0497
 -17.0354 -17.0201 -17.0009 -16.9950 -16.9655 -16.9599 -16.9453 -16.9143
 -16.8927 -16.8687 -16.8491 -16.8342 -16.8202 -16.8117 -16.7903 -16.7854
 -16.7507 -16.7140 -16.7001 -16.6790 -16.6719 -16.6561 -16.6120 -16.5904
 -16.5486 -16.5068 -16.4923 -16.4853 -16.4469 -16.3563 -16.2721 -16.2107
 -16.0935 -15.9796 -15.9571 -15.7212 -15.5620 -15.4600 -15.3898 -15.2961
 -15.1051 -15.0396 -14.9650 -14.8363 -14.8230 -14.7843 -14.7102 -14.6750
 -14.6019 -14.5302 -14.4758 -14.4335 -14.4049 -14.3725 -14.3584 -14.3232
 -14.2739 -14.2264 -14.1989 -14.1468 -14.1140 -13.9694  -6.4951  -6.3067
  -6.1696  -6.1609  -6.1393  -6.0590  -5.9781  -5.9599  -5.9048  -5.8569
  -5.7319  -5.6815  -5.6315  -5.5831  -5.5476  -5.5283  -5.5097  -5.4698
  -5.4207  -5.3719  -5.3278  -5.2774  -5.2286  -5.2114  -5.1535  -5.1290
  -5.1023  -5.0471  -5.0264  -4.9911  -4.9586  -4.9343  -4.9238  -4.9133
  -4.8858  -4.8578  -4.8478  -4.7968  -4.7586  -4.6634  -4.6412  -4.5898
  -4.5140  -4.4646  -4.4065  -4.3033  -4.1605  -4.0428  -3.8087  -3.5989
  -3.5787  -3.5283  -3.4048  -3.3087  -3.2344  -3.1914  -3.1228  -3.1073
  -3.0589  -3.0061  -2.9313  -2.8754  -2.8690  -2.8265  -2.8047  -2.7475
  -2.7266  -2.5943  -2.5731  -2.5361  -2.5150  -2.4849  -2.4194  -2.3993
  -2.3786  -2.3570  -2.3410  -2.3023  -2.2549  -2.2063  -2.1930  -2.1624
  -2.1361  -2.0723  -2.0481  -2.0406  -2.0013  -1.9805  -1.9659  -1.9313
  -1.8818  -1.8692  -1.8176  -1.7907  -1.7814  -1.7434  -1.6943  -1.6685
  -1.6391  -1.5667  -1.5468  -1.5022  -1.4550  -1.4220  -1.3943  -1.3661
  -1.3228  -1.3064  -1.2850  -1.2560  -1.2037  -1.1667  -1.1458  -1.0928
  -1.0371  -1.0163  -0.9833  -0.9415  -0.9034  -0.8816  -0.8688  -0.8294
  -0.8217  -0.7903  -0.7371  -0.7044  -0.6647  -0.6029  -0.5742  -0.5312
  -0.5219  -0.4707  -0.4565  -0.4321  -0.4099  -0.3724  -0.3619  -0.3287
  -0.3079  -0.2841  -0.2462  -0.2187  -0.2006  -0.1688  -0.1443  -0.1105
  -0.0825  -0.0743  -0.0499  -0.0393  -0.0102  -0.0023   0.0206   0.0385
   0.0593   0.0781   0.1019   0.1114   0.1227   0.1451   0.1591   0.1843
   0.2130   0.2208   0.2273   0.2384   0.2469   0.2754   0.2907   0.3055
   0.3251   0.3380   0.3550   0.3652   0.3860   0.3933   0.4223   0.4517
   0.4776   0.4905   0.5006   0.5349   0.5411   0.5606   0.5655   0.5801
   0.5942   0.6173   0.6274   0.6430   0.6585   0.6770   0.6861   0.6926
   0.7184   0.7349   0.7458   0.7537   0.7886   0.7953   0.8101   0.8210
   0.8305   0.8530   0.8649   0.8924   0.9121   0.9259   0.9499   0.9780
   0.9833   1.0317   1.0380   1.0541   1.0960   1.1268   1.1401   1.1756
   1.2114   1.2282   1.2561   1.3227   1.3645   1.3964   1.4094   1.4372
   1.4630   1.4866   1.5348   1.5561   1.5822   1.6063   1.6524   1.7290
     cgsolve_all iterations  70    anorm=    0.70E-07
     cgsolve_all iterations  70    anorm=    0.71E-07
     cgsolve_all iterations  72    anorm=    0.70E-07
     compute_u_kq: q = (    0.0000,    0.0000,   -0.0409)
     Rotating WFCS
     ethr =  1.00E-14,  avg # of iterations = 23.0
     eigenvalues at k:
 -36.5022 -36.4940 -36.3997 -36.3911 -36.3823 -36.3443 -36.3277 -36.2005
 -36.0891 -35.9569 -35.8721 -35.7955 -35.7873 -35.7748 -18.4534 -18.3404
 -18.2451 -18.2007 -18.1058 -18.0803 -18.0648 -18.0004 -17.9439 -17.9224
 -17.8956 -17.8751 -17.8589 -17.8296 -17.8223 -17.7952 -17.7580 -17.7504
 -17.7394 -17.7288 -17.7067 -17.6998 -17.6746 -17.6564 -17.6356 -17.6138
 -17.6043 -17.5715 -17.5616 -17.5252 -17.5027 -17.4950 -17.4817 -17.4663
 -17.4533 -17.4419 -17.4075 -17.3828 -17.3745 -17.3561 -17.3388 -17.3258
 -17.3062 -17.2862 -17.2655 -17.2456 -17.2188 -17.1939 -17.1721 -17.1605
 -17.1496 -17.1354 -17.1183 -17.1054 -17.0900 -17.0807 -17.0728 -17.0482
 -17.0355 -17.0197 -17.0015 -16.9960 -16.9654 -16.9593 -16.9456 -16.9142
 -16.8925 -16.8687 -16.8493 -16.8342 -16.8201 -16.8116 -16.7908 -16.7849
 -16.7507 -16.7137 -16.7006 -16.6791 -16.6716 -16.6563 -16.6120 -16.5903
 -16.5486 -16.5067 -16.4923 -16.4853 -16.4469 -16.3563 -16.2721 -16.2107
 -16.0935 -15.9797 -15.9571 -15.7212 -15.5619 -15.4600 -15.3898 -15.2961
 -15.1051 -15.0397 -14.9650 -14.8363 -14.8230 -14.7844 -14.7102 -14.6750
 -14.6018 -14.5301 -14.4757 -14.4335 -14.4049 -14.3726 -14.3584 -14.3232
 -14.2739 -14.2264 -14.1990 -14.1467 -14.1139 -13.9694  -6.4951  -6.3067
  -6.1695  -6.1609  -6.1393  -6.0589  -5.9781  -5.9599  -5.9047  -5.8569
  -5.7321  -5.6814  -5.6314  -5.5832  -5.5476  -5.5284  -5.5096  -5.4698
  -5.4208  -5.3718  -5.3278  -5.2775  -5.2286  -5.2114  -5.1535  -5.1291
  -5.1023  -5.0472  -5.0264  -4.9913  -4.9585  -4.9342  -4.9231  -4.9138
  -4.8860  -4.8578  -4.8477  -4.7970  -4.7586  -4.6634  -4.6412  -4.5897
  -4.5141  -4.4646  -4.4065  -4.3034  -4.1604  -4.0428  -3.8087  -3.5988
  -3.5785  -3.5284  -3.4048  -3.3088  -3.2339  -3.1914  -3.1227  -3.1078
  -3.0589  -3.0060  -2.9311  -2.8752  -2.8677  -2.8272  -2.8066  -2.7468
  -2.7261  -2.5940  -2.5734  -2.5355  -2.5161  -2.4842  -2.4199  -2.3977
  -2.3795  -2.3563  -2.3436  -2.3015  -2.2538  -2.2058  -2.1939  -2.1614
  -2.1350  -2.0761  -2.0458  -2.0425  -2.0002  -1.9798  -1.9670  -1.9294
  -1.8830  -1.8699  -1.8172  -1.7912  -1.7815  -1.7431  -1.6939  -1.6683
  -1.6388  -1.5672  -1.5460  -1.5027  -1.4541  -1.4228  -1.3936  -1.3693
  -1.3228  -1.3031  -1.2829  -1.2582  -1.2045  -1.1669  -1.1458  -1.0922
  -1.0381  -1.0162  -0.9815  -0.9426  -0.9043  -0.8825  -0.8682  -0.8307
  -0.8219  -0.7877  -0.7371  -0.7047  -0.6635  -0.6032  -0.5751  -0.5315
  -0.5224  -0.4694  -0.4586  -0.4308  -0.4085  -0.3749  -0.3615  -0.3276
  -0.3081  -0.2845  -0.2454  -0.2172  -0.2001  -0.1721  -0.1443  -0.1122
  -0.0813  -0.0733  -0.0493  -0.0390  -0.0125   0.0000   0.0204   0.0388
   0.0591   0.0783   0.1028   0.1122   0.1221   0.1439   0.1572   0.1858
   0.2131   0.2214   0.2268   0.2382   0.2478   0.2765   0.2866   0.3062
   0.3257   0.3382   0.3548   0.3660   0.3858   0.3952   0.4223   0.4522
   0.4776   0.4913   0.4983   0.5331   0.5411   0.5611   0.5671   0.5796
   0.5929   0.6175   0.6278   0.6431   0.6594   0.6764   0.6857   0.6924
   0.7192   0.7342   0.7462   0.7540   0.7892   0.7950   0.8100   0.8214
   0.8296   0.8532   0.8645   0.8928   0.9123   0.9258   0.9500   0.9779
   0.9834   1.0316   1.0379   1.0543   1.0961   1.1267   1.1400   1.1756
   1.2114   1.2282   1.2561   1.3227   1.3646   1.3964   1.4094   1.4372
   1.4630   1.4866   1.5349   1.5560   1.5821   1.6063   1.6524   1.7290
     eigenvalues at k+q:
 -36.5022 -36.4940 -36.3997 -36.3911 -36.3823 -36.3443 -36.3277 -36.2005
 -36.0891 -35.9569 -35.8721 -35.7955 -35.7873 -35.7748 -18.4534 -18.3404
 -18.2451 -18.2007 -18.1058 -18.0802 -18.0649 -18.0004 -17.9440 -17.9224
 -17.8956 -17.8752 -17.8589 -17.8295 -17.8221 -17.7952 -17.7580 -17.7507
 -17.7396 -17.7282 -17.7063 -17.6999 -17.6747 -17.6563 -17.6357 -17.6146
 -17.6036 -17.5719 -17.5616 -17.5234 -17.5037 -17.4957 -17.4809 -17.4669
 -17.4540 -17.4413 -17.4077 -17.3828 -17.3749 -17.3556 -17.3389 -17.3258
 -17.3063 -17.2867 -17.2644 -17.2463 -17.2184 -17.1934 -17.1729 -17.1610
 -17.1488 -17.1348 -17.1185 -17.1074 -17.0896 -17.0809 -17.0728 -17.0468
 -17.0348 -17.0193 -17.0025 -16.9965 -16.9656 -16.9591 -16.9457 -16.9141
 -16.8925 -16.8685 -16.8495 -16.8342 -16.8200 -16.8115 -16.7914 -16.7843
 -16.7507 -16.7133 -16.7011 -16.6793 -16.6712 -16.6565 -16.6120 -16.5903
 -16.5486 -16.5067 -16.4923 -16.4852 -16.4469 -16.3563 -16.2721 -16.2107
 -16.0935 -15.9797 -15.9572 -15.7212 -15.5620 -15.4600 -15.3898 -15.2960
 -15.1050 -15.0398 -14.9650 -14.8364 -14.8230 -14.7845 -14.7103 -14.6750
 -14.6018 -14.5300 -14.4756 -14.4335 -14.4049 -14.3726 -14.3585 -14.3232
 -14.2738 -14.2264 -14.1991 -14.1466 -14.1139 -13.9694  -6.4951  -6.3067
  -6.1694  -6.1609  -6.1392  -6.0589  -5.9782  -5.9599  -5.9046  -5.8569
  -5.7323  -5.6813  -5.6314  -5.5832  -5.5476  -5.5285  -5.5095  -5.4698
  -5.4209  -5.3718  -5.3278  -5.2775  -5.2286  -5.2114  -5.1536  -5.1291
  -5.1023  -5.0473  -5.0264  -4.9914  -4.9583  -4.9342  -4.9226  -4.9141
  -4.8862  -4.8578  -4.8476  -4.7972  -4.7586  -4.6635  -4.6411  -4.5897
  -4.5141  -4.4646  -4.4065  -4.3034  -4.1604  -4.0429  -3.8087  -3.5987
  -3.5783  -3.5285  -3.4047  -3.3090  -3.2336  -3.1913  -3.1227  -3.1084
  -3.0586  -3.0059  -2.9310  -2.8763  -2.8648  -2.8287  -2.8078  -2.7460
  -2.7259  -2.5941  -2.5736  -2.5354  -2.5170  -2.4834  -2.4204  -2.3967
  -2.3799  -2.3554  -2.3458  -2.3009  -2.2531  -2.2062  -2.1941  -2.1601
  -2.1334  -2.0804  -2.0470  -2.0411  -1.9996  -1.9786  -1.9675  -1.9273
  -1.8842  -1.8709  -1.8178  -1.7912  -1.7817  -1.7427  -1.6936  -1.6681
  -1.6385  -1.5677  -1.5451  -1.5031  -1.4530  -1.4234  -1.3943  -1.3708
  -1.3234  -1.3006  -1.2802  -1.2601  -1.2055  -1.1672  -1.1458  -1.0918
  -1.0391  -1.0157  -0.9795  -0.9444  -0.9063  -0.8836  -0.8651  -0.8315
  -0.8221  -0.7860  -0.7376  -0.7052  -0.6621  -0.6031  -0.5760  -0.5320
  -0.5223  -0.4684  -0.4604  -0.4301  -0.4067  -0.3774  -0.3609  -0.3269
  -0.3078  -0.2848  -0.2451  -0.2161  -0.1997  -0.1749  -0.1437  -0.1142
  -0.0808  -0.0715  -0.0491  -0.0382  -0.0153   0.0020   0.0203   0.0393
   0.0583   0.0789   0.1030   0.1136   0.1216   0.1423   0.1558   0.1867
   0.2125   0.2227   0.2267   0.2379   0.2491   0.2768   0.2835   0.3068
   0.3262   0.3382   0.3540   0.3671   0.3856   0.3976   0.4227   0.4525
   0.4771   0.4916   0.4962   0.5301   0.5423   0.5614   0.5692   0.5793
   0.5918   0.6176   0.6281   0.6436   0.6604   0.6753   0.6855   0.6924
   0.7196   0.7336   0.7466   0.7541   0.7894   0.7951   0.8100   0.8217
   0.8290   0.8534   0.8639   0.8932   0.9123   0.9258   0.9501   0.9777
   0.9836   1.0314   1.0378   1.0545   1.0962   1.1267   1.1399   1.1756
   1.2115   1.2282   1.2561   1.3226   1.3646   1.3965   1.4094   1.4371
   1.4631   1.4867   1.5349   1.5561   1.5821   1.6063   1.6524   1.7290
     cgsolve_all iterations  70    anorm=    0.71E-07
     cgsolve_all iterations  70    anorm=    0.71E-07
     cgsolve_all iterations  72    anorm=    0.70E-07

     k-point #    2 of     2      pool #  1    cpu time:    3770.6
     compute_u_kq: q = (    0.0000,    0.0000,    0.0000)
     Rotating WFCS
     ethr =  1.00E-14,  avg # of iterations =  5.0
     eigenvalues at k:
 -36.5022 -36.4940 -36.3997 -36.3911 -36.3823 -36.3443 -36.3277 -36.2005
 -36.0891 -35.9569 -35.8721 -35.7955 -35.7873 -35.7748 -18.4559 -18.3432
 -18.2321 -18.2014 -18.1120 -18.0927 -18.0627 -17.9903 -17.9660 -17.9256
 -17.8918 -17.8698 -17.8486 -17.8287 -17.8062 -17.7843 -17.7760 -17.7525
 -17.7432 -17.7210 -17.7105 -17.6909 -17.6708 -17.6526 -17.6422 -17.6086
 -17.6052 -17.5792 -17.5527 -17.5252 -17.5109 -17.4935 -17.4824 -17.4706
 -17.4562 -17.4464 -17.4110 -17.3976 -17.3661 -17.3494 -17.3354 -17.3221
 -17.2927 -17.2717 -17.2633 -17.2463 -17.2239 -17.2052 -17.1817 -17.1538
 -17.1467 -17.1322 -17.1177 -17.1018 -17.0988 -17.0873 -17.0702 -17.0494
 -17.0307 -17.0240 -17.0060 -16.9888 -16.9705 -16.9605 -16.9568 -16.9173
 -16.8880 -16.8817 -16.8588 -16.8446 -16.8199 -16.8098 -16.7934 -16.7707
 -16.7385 -16.7130 -16.6918 -16.6715 -16.6653 -16.6598 -16.6388 -16.5915
 -16.5504 -16.5134 -16.4831 -16.4652 -16.4502 -16.3583 -16.2716 -16.2111
 -16.0934 -15.9837 -15.9513 -15.7195 -15.5718 -15.4542 -15.3724 -15.2972
 -15.1374 -15.0098 -14.9600 -14.8516 -14.8253 -14.7677 -14.7232 -14.6600
 -14.5771 -14.5523 -14.4906 -14.4382 -14.4052 -14.3671 -14.3362 -14.3197
 -14.3007 -14.2613 -14.2258 -14.1205 -14.0840 -13.9672  -6.4949  -6.3075
  -6.1736  -6.1588  -6.1372  -6.0571  -5.9758  -5.9632  -5.9127  -5.8518
  -5.7289  -5.6809  -5.6348  -5.6077  -5.5628  -5.5165  -5.4854  -5.4641
  -5.4474  -5.3819  -5.3095  -5.2552  -5.2482  -5.2041  -5.1567  -5.1207
  -5.0767  -5.0647  -5.0085  -4.9810  -4.9702  -4.9439  -4.9208  -4.9150
  -4.9082  -4.8555  -4.8469  -4.7980  -4.7488  -4.6764  -4.6452  -4.5753
  -4.4888  -4.4706  -4.3701  -4.3160  -4.1859  -4.0620  -3.8097  -3.6228
  -3.5634  -3.5176  -3.4119  -3.3167  -3.2060  -3.2033  -3.1403  -3.1124
  -3.0550  -3.0153  -2.9537  -2.9145  -2.8732  -2.8275  -2.7855  -2.7232
  -2.6602  -2.6284  -2.5865  -2.5104  -2.4715  -2.4498  -2.4382  -2.3998
  -2.3801  -2.3601  -2.3328  -2.2935  -2.2730  -2.2339  -2.1914  -2.1729
  -2.1082  -2.0841  -2.0586  -2.0430  -1.9996  -1.9836  -1.9380  -1.9350
  -1.9088  -1.8804  -1.8280  -1.7892  -1.7657  -1.7392  -1.6801  -1.6767
  -1.6107  -1.5693  -1.5410  -1.5017  -1.4841  -1.4159  -1.3823  -1.3644
  -1.3473  -1.3013  -1.2753  -1.2354  -1.2099  -1.1560  -1.1331  -1.1003
  -1.0302  -1.0048  -0.9875  -0.9417  -0.9292  -0.8876  -0.8542  -0.8142
  -0.8078  -0.7575  -0.7324  -0.6961  -0.6768  -0.6322  -0.6097  -0.5623
  -0.5443  -0.5196  -0.4746  -0.4611  -0.4213  -0.3804  -0.3519  -0.3394
  -0.3073  -0.2747  -0.2499  -0.2050  -0.1857  -0.1616  -0.1557  -0.1130
  -0.0881  -0.0700  -0.0466  -0.0387  -0.0170   0.0076   0.0244   0.0400
   0.0486   0.0764   0.0907   0.1056   0.1475   0.1559   0.1724   0.1778
   0.2042   0.2163   0.2277   0.2555   0.2631   0.2750   0.2906   0.3115
   0.3243   0.3417   0.3538   0.3587   0.4013   0.4141   0.4285   0.4487
   0.4747   0.5005   0.5122   0.5227   0.5300   0.5568   0.5637   0.5724
   0.5915   0.6087   0.6303   0.6425   0.6536   0.6642   0.6818   0.6971
   0.7125   0.7300   0.7426   0.7674   0.7808   0.7926   0.8140   0.8250
   0.8391   0.8533   0.8759   0.8891   0.9097   0.9254   0.9473   0.9646
   0.9770   1.0091   1.0401   1.0569   1.0964   1.1152   1.1479   1.1793
   1.2158   1.2322   1.2705   1.3291   1.3693   1.4056   1.4262   1.4486
   1.4679   1.4828   1.5108   1.5596   1.5904   1.6335   1.6643   1.7329
     eigenvalues at k+q:
 -36.5022 -36.4940 -36.3997 -36.3911 -36.3823 -36.3443 -36.3277 -36.2005
 -36.0891 -35.9569 -35.8721 -35.7955 -35.7873 -35.7748 -18.4560 -18.3432
 -18.2322 -18.2014 -18.1120 -18.0927 -18.0627 -17.9903 -17.9660 -17.9256
 -17.8918 -17.8698 -17.8486 -17.8288 -17.8062 -17.7843 -17.7760 -17.7525
 -17.7433 -17.7210 -17.7105 -17.6909 -17.6708 -17.6526 -17.6422 -17.6085
 -17.6052 -17.5792 -17.5527 -17.5252 -17.5109 -17.4935 -17.4824 -17.4706
 -17.4562 -17.4464 -17.4110 -17.3976 -17.3661 -17.3494 -17.3354 -17.3221
 -17.2927 -17.2718 -17.2633 -17.2463 -17.2239 -17.2052 -17.1817 -17.1538
 -17.1467 -17.1322 -17.1177 -17.1018 -17.0988 -17.0873 -17.0702 -17.0494
 -17.0307 -17.0240 -17.0060 -16.9888 -16.9705 -16.9605 -16.9568 -16.9173
 -16.8880 -16.8817 -16.8588 -16.8446 -16.8199 -16.8098 -16.7934 -16.7707
 -16.7385 -16.7130 -16.6918 -16.6715 -16.6653 -16.6598 -16.6388 -16.5915
 -16.5504 -16.5134 -16.4831 -16.4652 -16.4502 -16.3583 -16.2716 -16.2111
 -16.0934 -15.9837 -15.9513 -15.7195 -15.5718 -15.4542 -15.3724 -15.2972
 -15.1374 -15.0098 -14.9600 -14.8516 -14.8253 -14.7677 -14.7232 -14.6600
 -14.5771 -14.5523 -14.4906 -14.4382 -14.4052 -14.3670 -14.3362 -14.3197
 -14.3006 -14.2613 -14.2257 -14.1205 -14.0839 -13.9672  -6.4949  -6.3075
  -6.1736  -6.1588  -6.1372  -6.0571  -5.9759  -5.9632  -5.9127  -5.8518
  -5.7290  -5.6809  -5.6349  -5.6077  -5.5628  -5.5165  -5.4854  -5.4641
  -5.4474  -5.3819  -5.3095  -5.2552  -5.2482  -5.2041  -5.1567  -5.1207
  -5.0767  -5.0647  -5.0085  -4.9810  -4.9702  -4.9439  -4.9208  -4.9149
  -4.9082  -4.8555  -4.8468  -4.7980  -4.7488  -4.6764  -4.6452  -4.5753
  -4.4888  -4.4706  -4.3701  -4.3160  -4.1859  -4.0620  -3.8097  -3.6228
  -3.5634  -3.5176  -3.4119  -3.3167  -3.2060  -3.2033  -3.1403  -3.1124
  -3.0550  -3.0153  -2.9537  -2.9145  -2.8732  -2.8275  -2.7855  -2.7232
  -2.6602  -2.6284  -2.5865  -2.5104  -2.4715  -2.4498  -2.4382  -2.3998
  -2.3801  -2.3601  -2.3328  -2.2935  -2.2730  -2.2339  -2.1914  -2.1729
  -2.1081  -2.0841  -2.0586  -2.0430  -1.9996  -1.9836  -1.9380  -1.9349
  -1.9088  -1.8804  -1.8280  -1.7892  -1.7657  -1.7392  -1.6801  -1.6767
  -1.6107  -1.5693  -1.5410  -1.5017  -1.4841  -1.4159  -1.3823  -1.3644
  -1.3473  -1.3013  -1.2753  -1.2354  -1.2099  -1.1560  -1.1331  -1.1003
  -1.0302  -1.0048  -0.9875  -0.9417  -0.9292  -0.8876  -0.8542  -0.8142
  -0.8078  -0.7575  -0.7324  -0.6961  -0.6768  -0.6322  -0.6097  -0.5623
  -0.5443  -0.5196  -0.4746  -0.4611  -0.4213  -0.3804  -0.3519  -0.3394
  -0.3073  -0.2747  -0.2499  -0.2050  -0.1857  -0.1616  -0.1557  -0.1130
  -0.0881  -0.0700  -0.0466  -0.0387  -0.0170   0.0076   0.0244   0.0400
   0.0486   0.0764   0.0907   0.1056   0.1475   0.1559   0.1724   0.1778
   0.2042   0.2163   0.2277   0.2555   0.2631   0.2750   0.2906   0.3115
   0.3243   0.3417   0.3538   0.3587   0.4013   0.4141   0.4285   0.4487
   0.4747   0.5005   0.5122   0.5227   0.5300   0.5568   0.5637   0.5724
   0.5915   0.6087   0.6303   0.6425   0.6536   0.6642   0.6818   0.6971
   0.7125   0.7300   0.7426   0.7674   0.7808   0.7926   0.8140   0.8250
   0.8391   0.8533   0.8759   0.8891   0.9097   0.9254   0.9473   0.9646
   0.9770   1.0091   1.0401   1.0569   1.0964   1.1152   1.1479   1.1794
   1.2158   1.2322   1.2705   1.3291   1.3693   1.4056   1.4262   1.4486
   1.4679   1.4828   1.5108   1.5596   1.5904   1.6335   1.6643   1.7330
     cgsolve_all iterations  66    anorm=    0.75E-07
PARA_AUG  1      99.5661362         0.6623576         0.0947765
     cgsolve_all iterations  66    anorm=    0.75E-07
PARA_AUG  2       0.7385419       101.2776554        -0.5545832
     cgsolve_all iterations  65    anorm=    0.75E-07
PARA_AUG  3       0.1866857        -0.6508531       100.6957126
     cgsolve_all iterations  72    anorm=    0.71E-07
     cgsolve_all iterations  72    anorm=    0.72E-07
     cgsolve_all iterations  73    anorm=    0.69E-07
     compute_u_kq: q = (    0.0409,    0.0000,    0.0000)
     Rotating WFCS
     ethr =  1.00E-14,  avg # of iterations = 23.0
     eigenvalues at k:
 -36.5022 -36.4940 -36.3997 -36.3911 -36.3823 -36.3443 -36.3277 -36.2005
 -36.0891 -35.9569 -35.8721 -35.7955 -35.7873 -35.7748 -18.4559 -18.3432
 -18.2321 -18.2014 -18.1120 -18.0927 -18.0627 -17.9903 -17.9660 -17.9256
 -17.8918 -17.8698 -17.8486 -17.8287 -17.8062 -17.7843 -17.7760 -17.7525
 -17.7432 -17.7210 -17.7105 -17.6909 -17.6708 -17.6526 -17.6422 -17.6086
 -17.6052 -17.5792 -17.5527 -17.5252 -17.5109 -17.4935 -17.4824 -17.4706
 -17.4562 -17.4464 -17.4110 -17.3976 -17.3661 -17.3494 -17.3354 -17.3221
 -17.2927 -17.2717 -17.2633 -17.2463 -17.2239 -17.2052 -17.1817 -17.1538
 -17.1467 -17.1322 -17.1177 -17.1018 -17.0988 -17.0873 -17.0702 -17.0494
 -17.0307 -17.0240 -17.0060 -16.9888 -16.9705 -16.9605 -16.9568 -16.9173
 -16.8880 -16.8817 -16.8588 -16.8446 -16.8199 -16.8098 -16.7934 -16.7707
 -16.7385 -16.7130 -16.6918 -16.6715 -16.6653 -16.6598 -16.6388 -16.5915
 -16.5504 -16.5134 -16.4831 -16.4652 -16.4502 -16.3583 -16.2716 -16.2111
 -16.0934 -15.9837 -15.9513 -15.7195 -15.5718 -15.4542 -15.3724 -15.2972
 -15.1374 -15.0098 -14.9600 -14.8516 -14.8253 -14.7677 -14.7232 -14.6600
 -14.5771 -14.5523 -14.4906 -14.4382 -14.4052 -14.3671 -14.3362 -14.3197
 -14.3007 -14.2613 -14.2258 -14.1205 -14.0840 -13.9672  -6.4949  -6.3075
  -6.1736  -6.1588  -6.1372  -6.0571  -5.9758  -5.9632  -5.9127  -5.8518
  -5.7289  -5.6809  -5.6348  -5.6077  -5.5628  -5.5165  -5.4854  -5.4641
  -5.4474  -5.3819  -5.3095  -5.2552  -5.2482  -5.2041  -5.1567  -5.1207
  -5.0767  -5.0647  -5.0085  -4.9810  -4.9702  -4.9439  -4.9208  -4.9150
  -4.9082  -4.8555  -4.8469  -4.7980  -4.7488  -4.6764  -4.6452  -4.5753
  -4.4888  -4.4706  -4.3701  -4.3160  -4.1859  -4.0620  -3.8097  -3.6228
  -3.5634  -3.5176  -3.4119  -3.3167  -3.2060  -3.2033  -3.1403  -3.1124
  -3.0550  -3.0153  -2.9537  -2.9145  -2.8732  -2.8275  -2.7855  -2.7232
  -2.6602  -2.6284  -2.5865  -2.5104  -2.4715  -2.4498  -2.4382  -2.3998
  -2.3801  -2.3601  -2.3328  -2.2935  -2.2730  -2.2339  -2.1914  -2.1729
  -2.1082  -2.0841  -2.0586  -2.0430  -1.9996  -1.9836  -1.9380  -1.9350
  -1.9088  -1.8804  -1.8280  -1.7892  -1.7657  -1.7392  -1.6801  -1.6767
  -1.6107  -1.5693  -1.5410  -1.5017  -1.4841  -1.4159  -1.3823  -1.3644
  -1.3473  -1.3013  -1.2753  -1.2354  -1.2099  -1.1560  -1.1331  -1.1003
  -1.0302  -1.0048  -0.9875  -0.9417  -0.9292  -0.8876  -0.8542  -0.8142
  -0.8078  -0.7575  -0.7324  -0.6961  -0.6768  -0.6322  -0.6097  -0.5623
  -0.5443  -0.5196  -0.4746  -0.4611  -0.4213  -0.3804  -0.3519  -0.3394
  -0.3073  -0.2747  -0.2499  -0.2050  -0.1857  -0.1616  -0.1557  -0.1130
  -0.0881  -0.0700  -0.0466  -0.0387  -0.0170   0.0076   0.0244   0.0400
   0.0486   0.0764   0.0907   0.1056   0.1475   0.1559   0.1724   0.1778
   0.2042   0.2163   0.2277   0.2555   0.2631   0.2750   0.2906   0.3115
   0.3243   0.3417   0.3538   0.3587   0.4013   0.4141   0.4285   0.4487
   0.4747   0.5005   0.5122   0.5227   0.5300   0.5568   0.5637   0.5724
   0.5915   0.6087   0.6303   0.6425   0.6536   0.6642   0.6818   0.6971
   0.7125   0.7300   0.7426   0.7674   0.7808   0.7926   0.8140   0.8250
   0.8391   0.8533   0.8759   0.8891   0.9097   0.9254   0.9473   0.9646
   0.9770   1.0091   1.0401   1.0569   1.0964   1.1152   1.1479   1.1793
   1.2158   1.2322   1.2705   1.3291   1.3693   1.4056   1.4262   1.4486
   1.4679   1.4828   1.5108   1.5596   1.5904   1.6335   1.6643   1.7329
     eigenvalues at k+q:
 -36.5022 -36.4940 -36.3997 -36.3911 -36.3823 -36.3443 -36.3277 -36.2005
 -36.0891 -35.9569 -35.8721 -35.7955 -35.7873 -35.7748 -18.4560 -18.3434
 -18.2338 -18.2035 -18.1116 -18.0907 -18.0623 -17.9895 -17.9664 -17.9263
 -17.8915 -17.8692 -17.8476 -17.8288 -17.8073 -17.7823 -17.7738 -17.7506
 -17.7419 -17.7198 -17.7097 -17.6916 -17.6703 -17.6526 -17.6416 -17.6081
 -17.6068 -17.5785 -17.5549 -17.5232 -17.5115 -17.4925 -17.4823 -17.4713
 -17.4563 -17.4473 -17.4118 -17.3994 -17.3674 -17.3488 -17.3342 -17.3203
 -17.2916 -17.2696 -17.2650 -17.2466 -17.2225 -17.2046 -17.1829 -17.1545
 -17.1484 -17.1322 -17.1178 -17.1036 -17.0998 -17.0876 -17.0710 -17.0487
 -17.0320 -17.0244 -17.0064 -16.9893 -16.9709 -16.9611 -16.9568 -16.9183
 -16.8897 -16.8818 -16.8565 -16.8437 -16.8187 -16.8087 -16.7927 -16.7704
 -16.7397 -16.7121 -16.6920 -16.6710 -16.6649 -16.6611 -16.6398 -16.5945
 -16.5556 -16.5182 -16.4840 -16.4694 -16.4520 -16.3571 -16.2709 -16.2116
 -16.0933 -15.9721 -15.9411 -15.7197 -15.5717 -15.4578 -15.3767 -15.2979
 -15.1346 -15.0107 -14.9647 -14.8484 -14.8249 -14.7707 -14.7219 -14.6591
 -14.5675 -14.5478 -14.4908 -14.4377 -14.4048 -14.3673 -14.3405 -14.3215
 -14.3008 -14.2607 -14.2264 -14.1206 -14.0863 -13.9685  -6.4949  -6.3076
  -6.1893  -6.1601  -6.1525  -6.0547  -5.9764  -5.9656  -5.9132  -5.8552
  -5.7296  -5.6830  -5.6331  -5.6076  -5.5618  -5.5141  -5.4841  -5.4622
  -5.4429  -5.3793  -5.3079  -5.2541  -5.2426  -5.2035  -5.1531  -5.1193
  -5.0752  -5.0597  -5.0101  -4.9792  -4.9679  -4.9433  -4.9192  -4.9140
  -4.9046  -4.8561  -4.8458  -4.7908  -4.7407  -4.6741  -4.6442  -4.5734
  -4.4885  -4.4696  -4.3706  -4.3160  -4.1843  -4.0643  -3.8084  -3.6443
  -3.5824  -3.5140  -3.4149  -3.3145  -3.2082  -3.1964  -3.1448  -3.1131
  -3.0533  -3.0161  -2.9463  -2.9161  -2.8727  -2.8266  -2.7848  -2.7234
  -2.6563  -2.6279  -2.5862  -2.5073  -2.4685  -2.4513  -2.4387  -2.3995
  -2.3806  -2.3574  -2.3334  -2.2941  -2.2714  -2.2392  -2.1930  -2.1748
  -2.1104  -2.0872  -2.0581  -2.0450  -2.0022  -1.9841  -1.9397  -1.9380
  -1.9096  -1.8804  -1.8293  -1.7905  -1.7666  -1.7378  -1.6829  -1.6760
  -1.6113  -1.5677  -1.5386  -1.5019  -1.4820  -1.4129  -1.3833  -1.3637
  -1.3418  -1.2976  -1.2734  -1.2331  -1.2038  -1.1528  -1.1322  -1.0921
  -1.0263  -1.0042  -0.9824  -0.9390  -0.9280  -0.8806  -0.8539  -0.8132
  -0.8071  -0.7589  -0.7322  -0.7021  -0.6729  -0.6319  -0.6080  -0.5700
  -0.5477  -0.5191  -0.4755  -0.4612  -0.4229  -0.3833  -0.3506  -0.3396
  -0.3035  -0.2724  -0.2509  -0.2069  -0.1875  -0.1634  -0.1589  -0.1129
  -0.0885  -0.0720  -0.0462  -0.0379  -0.0155   0.0052   0.0232   0.0385
   0.0481   0.0733   0.0896   0.1031   0.1468   0.1546   0.1710   0.1762
   0.2035   0.2150   0.2261   0.2562   0.2597   0.2735   0.2900   0.3080
   0.3239   0.3417   0.3544   0.3612   0.4015   0.4134   0.4263   0.4491
   0.4745   0.4993   0.5085   0.5207   0.5286   0.5548   0.5616   0.5722
   0.5900   0.6072   0.6300   0.6409   0.6524   0.6643   0.6816   0.6971
   0.7121   0.7311   0.7410   0.7667   0.7801   0.7916   0.8144   0.8250
   0.8391   0.8531   0.8734   0.8899   0.9103   0.9246   0.9487   0.9645
   0.9788   1.0082   1.0426   1.0583   1.0975   1.1163   1.1487   1.1787
   1.2155   1.2306   1.2713   1.3282   1.3694   1.4062   1.4274   1.4502
   1.4674   1.4838   1.5116   1.5602   1.5897   1.6342   1.6663   1.7333
     cgsolve_all iterations  72    anorm=    0.72E-07
     cgsolve_all iterations  72    anorm=    0.71E-07
     cgsolve_all iterations  72    anorm=    0.70E-07
     compute_u_kq: q = (   -0.0409,    0.0000,    0.0000)
     Rotating WFCS
     ethr =  1.00E-14,  avg # of iterations = 23.0
     eigenvalues at k:
 -36.5022 -36.4940 -36.3997 -36.3911 -36.3823 -36.3443 -36.3277 -36.2005
 -36.0891 -35.9569 -35.8721 -35.7955 -35.7873 -35.7748 -18.4559 -18.3432
 -18.2321 -18.2014 -18.1120 -18.0927 -18.0627 -17.9903 -17.9660 -17.9256
 -17.8918 -17.8698 -17.8486 -17.8287 -17.8062 -17.7843 -17.7760 -17.7525
 -17.7432 -17.7210 -17.7105 -17.6909 -17.6708 -17.6526 -17.6422 -17.6086
 -17.6052 -17.5792 -17.5527 -17.5252 -17.5109 -17.4935 -17.4824 -17.4706
 -17.4562 -17.4464 -17.4110 -17.3976 -17.3661 -17.3494 -17.3354 -17.3221
 -17.2927 -17.2717 -17.2633 -17.2463 -17.2239 -17.2052 -17.1817 -17.1538
 -17.1467 -17.1322 -17.1177 -17.1018 -17.0988 -17.0873 -17.0702 -17.0494
 -17.0307 -17.0240 -17.0060 -16.9888 -16.9705 -16.9605 -16.9568 -16.9173
 -16.8880 -16.8817 -16.8588 -16.8446 -16.8199 -16.8098 -16.7934 -16.7707
 -16.7385 -16.7130 -16.6918 -16.6715 -16.6653 -16.6598 -16.6388 -16.5915
 -16.5504 -16.5134 -16.4831 -16.4652 -16.4502 -16.3583 -16.2716 -16.2111
 -16.0934 -15.9837 -15.9513 -15.7195 -15.5718 -15.4542 -15.3724 -15.2972
 -15.1374 -15.0098 -14.9600 -14.8516 -14.8253 -14.7677 -14.7232 -14.6600
 -14.5771 -14.5523 -14.4906 -14.4382 -14.4052 -14.3671 -14.3362 -14.3197
 -14.3007 -14.2613 -14.2258 -14.1205 -14.0840 -13.9672  -6.4949  -6.3075
  -6.1736  -6.1588  -6.1372  -6.0571  -5.9758  -5.9632  -5.9127  -5.8518
  -5.7289  -5.6809  -5.6348  -5.6077  -5.5628  -5.5165  -5.4854  -5.4641
  -5.4474  -5.3819  -5.3095  -5.2552  -5.2482  -5.2041  -5.1567  -5.1207
  -5.0767  -5.0647  -5.0085  -4.9810  -4.9702  -4.9439  -4.9208  -4.9150
  -4.9082  -4.8555  -4.8469  -4.7980  -4.7488  -4.6764  -4.6452  -4.5753
  -4.4888  -4.4706  -4.3701  -4.3160  -4.1859  -4.0620  -3.8097  -3.6228
  -3.5634  -3.5176  -3.4119  -3.3167  -3.2060  -3.2033  -3.1403  -3.1124
  -3.0550  -3.0153  -2.9537  -2.9145  -2.8732  -2.8275  -2.7855  -2.7232
  -2.6602  -2.6284  -2.5865  -2.5104  -2.4715  -2.4498  -2.4382  -2.3998
  -2.3801  -2.3601  -2.3328  -2.2935  -2.2730  -2.2339  -2.1914  -2.1729
  -2.1082  -2.0841  -2.0586  -2.0430  -1.9996  -1.9836  -1.9380  -1.9350
  -1.9088  -1.8804  -1.8280  -1.7892  -1.7657  -1.7392  -1.6801  -1.6767
  -1.6107  -1.5693  -1.5410  -1.5017  -1.4841  -1.4159  -1.3823  -1.3644
  -1.3473  -1.3013  -1.2753  -1.2354  -1.2099  -1.1560  -1.1331  -1.1003
  -1.0302  -1.0048  -0.9875  -0.9417  -0.9292  -0.8876  -0.8542  -0.8142
  -0.8078  -0.7575  -0.7324  -0.6961  -0.6768  -0.6322  -0.6097  -0.5623
  -0.5443  -0.5196  -0.4746  -0.4611  -0.4213  -0.3804  -0.3519  -0.3394
  -0.3073  -0.2747  -0.2499  -0.2050  -0.1857  -0.1616  -0.1557  -0.1130
  -0.0881  -0.0700  -0.0466  -0.0387  -0.0170   0.0076   0.0244   0.0400
   0.0486   0.0764   0.0907   0.1056   0.1475   0.1559   0.1724   0.1778
   0.2042   0.2163   0.2277   0.2555   0.2631   0.2750   0.2906   0.3115
   0.3243   0.3417   0.3538   0.3587   0.4013   0.4141   0.4285   0.4487
   0.4747   0.5005   0.5122   0.5227   0.5300   0.5568   0.5637   0.5724
   0.5915   0.6087   0.6303   0.6425   0.6536   0.6642   0.6818   0.6971
   0.7125   0.7300   0.7426   0.7674   0.7808   0.7926   0.8140   0.8250
   0.8391   0.8533   0.8759   0.8891   0.9097   0.9254   0.9473   0.9646
   0.9770   1.0091   1.0401   1.0569   1.0964   1.1152   1.1479   1.1793
   1.2158   1.2322   1.2705   1.3291   1.3693   1.4056   1.4262   1.4486
   1.4679   1.4828   1.5108   1.5596   1.5904   1.6335   1.6643   1.7329
     eigenvalues at k+q:
 -36.5023 -36.4940 -36.3997 -36.3911 -36.3823 -36.3443 -36.3277 -36.2005
 -36.0891 -35.9569 -35.8721 -35.7954 -35.7873 -35.7748 -18.4558 -18.3429
 -18.2308 -18.1992 -18.1124 -18.0943 -18.0632 -17.9915 -17.9652 -17.9248
 -17.8924 -17.8704 -17.8499 -17.8286 -17.8054 -17.7863 -17.7780 -17.7541
 -17.7445 -17.7224 -17.7115 -17.6899 -17.6716 -17.6526 -17.6425 -17.6095
 -17.6033 -17.5801 -17.5507 -17.5273 -17.5099 -17.4946 -17.4822 -17.4700
 -17.4560 -17.4456 -17.4104 -17.3952 -17.3649 -17.3500 -17.3370 -17.3242
 -17.2938 -17.2742 -17.2619 -17.2458 -17.2251 -17.2055 -17.1802 -17.1531
 -17.1448 -17.1323 -17.1176 -17.1001 -17.0980 -17.0871 -17.0693 -17.0502
 -17.0293 -17.0235 -17.0057 -16.9884 -16.9697 -16.9601 -16.9565 -16.9164
 -16.8867 -16.8813 -16.8608 -16.8449 -16.8213 -16.8108 -16.7941 -16.7711
 -16.7376 -16.7141 -16.6916 -16.6721 -16.6662 -16.6580 -16.6376 -16.5884
 -16.5459 -16.5093 -16.4816 -16.4602 -16.4480 -16.3595 -16.2723 -16.2106
 -16.0935 -15.9956 -15.9617 -15.7194 -15.5718 -15.4506 -15.3684 -15.2964
 -15.1398 -15.0106 -14.9544 -14.8546 -14.8255 -14.7646 -14.7242 -14.6612
 -14.5882 -14.5551 -14.4905 -14.4384 -14.4060 -14.3669 -14.3330 -14.3173
 -14.2995 -14.2619 -14.2249 -14.1204 -14.0821 -13.9660  -6.4948  -6.3073
  -6.1592  -6.1555  -6.1212  -6.0597  -5.9750  -5.9610  -5.9122  -5.8482
  -5.7284  -5.6787  -5.6366  -5.6075  -5.5639  -5.5189  -5.4869  -5.4673
  -5.4511  -5.3841  -5.3112  -5.2603  -5.2510  -5.2048  -5.1617  -5.1223
  -5.0806  -5.0685  -5.0072  -4.9832  -4.9729  -4.9453  -4.9262  -4.9137
  -4.9077  -4.8562  -4.8464  -4.8035  -4.7566  -4.6787  -4.6456  -4.5772
  -4.4892  -4.4716  -4.3702  -4.3157  -4.1868  -4.0596  -3.8110  -3.6012
  -3.5453  -3.5209  -3.4089  -3.3185  -3.2122  -3.2021  -3.1358  -3.1115
  -3.0568  -3.0146  -2.9600  -2.9132  -2.8734  -2.8291  -2.7853  -2.7233
  -2.6645  -2.6285  -2.5893  -2.5132  -2.4747  -2.4483  -2.4372  -2.4006
  -2.3801  -2.3628  -2.3315  -2.2943  -2.2747  -2.2276  -2.1888  -2.1708
  -2.1060  -2.0818  -2.0592  -2.0400  -1.9974  -1.9830  -1.9370  -1.9323
  -1.9060  -1.8803  -1.8275  -1.7874  -1.7653  -1.7404  -1.6794  -1.6764
  -1.6096  -1.5723  -1.5448  -1.5002  -1.4849  -1.4186  -1.3823  -1.3650
  -1.3525  -1.3049  -1.2767  -1.2392  -1.2146  -1.1595  -1.1340  -1.1089
  -1.0345  -1.0065  -0.9912  -0.9450  -0.9308  -0.8936  -0.8543  -0.8159
  -0.8084  -0.7559  -0.7327  -0.6922  -0.6786  -0.6321  -0.6100  -0.5543
  -0.5406  -0.5192  -0.4736  -0.4609  -0.4194  -0.3778  -0.3538  -0.3388
  -0.3105  -0.2771  -0.2489  -0.2034  -0.1840  -0.1604  -0.1518  -0.1140
  -0.0874  -0.0683  -0.0472  -0.0405  -0.0162   0.0096   0.0240   0.0414
   0.0508   0.0794   0.0924   0.1082   0.1479   0.1568   0.1728   0.1801
   0.2049   0.2175   0.2300   0.2539   0.2660   0.2773   0.2914   0.3148
   0.3252   0.3406   0.3526   0.3576   0.4007   0.4145   0.4304   0.4481
   0.4746   0.5020   0.5157   0.5245   0.5318   0.5584   0.5657   0.5731
   0.5930   0.6104   0.6299   0.6435   0.6551   0.6647   0.6819   0.6971
   0.7133   0.7295   0.7444   0.7679   0.7815   0.7938   0.8134   0.8248
   0.8386   0.8539   0.8783   0.8885   0.9086   0.9266   0.9459   0.9645
   0.9752   1.0106   1.0377   1.0559   1.0955   1.1142   1.1469   1.1798
   1.2158   1.2340   1.2694   1.3298   1.3690   1.4050   1.4249   1.4467
   1.4685   1.4822   1.5101   1.5590   1.5910   1.6322   1.6623   1.7325
     cgsolve_all iterations  72    anorm=    0.71E-07
     cgsolve_all iterations  73    anorm=    0.71E-07
     cgsolve_all iterations  73    anorm=    0.69E-07
     compute_u_kq: q = (    0.0000,    0.0409,    0.0000)
     Rotating WFCS
     ethr =  1.00E-14,  avg # of iterations = 23.0
     eigenvalues at k:
 -36.5022 -36.4940 -36.3997 -36.3911 -36.3823 -36.3443 -36.3277 -36.2005
 -36.0891 -35.9569 -35.8721 -35.7955 -35.7873 -35.7748 -18.4559 -18.3432
 -18.2321 -18.2014 -18.1120 -18.0927 -18.0627 -17.9903 -17.9660 -17.9256
 -17.8918 -17.8698 -17.8486 -17.8287 -17.8062 -17.7843 -17.7760 -17.7525
 -17.7432 -17.7210 -17.7105 -17.6909 -17.6708 -17.6526 -17.6422 -17.6086
 -17.6052 -17.5792 -17.5527 -17.5252 -17.5109 -17.4935 -17.4824 -17.4706
 -17.4562 -17.4464 -17.4110 -17.3976 -17.3661 -17.3494 -17.3354 -17.3221
 -17.2927 -17.2717 -17.2633 -17.2463 -17.2239 -17.2052 -17.1817 -17.1538
 -17.1467 -17.1322 -17.1177 -17.1018 -17.0988 -17.0873 -17.0702 -17.0494
 -17.0307 -17.0240 -17.0060 -16.9888 -16.9705 -16.9605 -16.9568 -16.9173
 -16.8880 -16.8817 -16.8588 -16.8446 -16.8199 -16.8098 -16.7934 -16.7707
 -16.7385 -16.7130 -16.6918 -16.6715 -16.6653 -16.6598 -16.6388 -16.5915
 -16.5504 -16.5134 -16.4831 -16.4652 -16.4502 -16.3583 -16.2716 -16.2111
 -16.0934 -15.9837 -15.9513 -15.7195 -15.5718 -15.4542 -15.3724 -15.2972
 -15.1374 -15.0098 -14.9600 -14.8516 -14.8253 -14.7677 -14.7232 -14.6600
 -14.5771 -14.5523 -14.4906 -14.4382 -14.4052 -14.3671 -14.3362 -14.3197
 -14.3007 -14.2613 -14.2258 -14.1205 -14.0840 -13.9672  -6.4949  -6.3075
  -6.1736  -6.1588  -6.1372  -6.0571  -5.9758  -5.9632  -5.9127  -5.8518
  -5.7289  -5.6809  -5.6348  -5.6077  -5.5628  -5.5165  -5.4854  -5.4641
  -5.4474  -5.3819  -5.3095  -5.2552  -5.2482  -5.2041  -5.1567  -5.1207
  -5.0767  -5.0647  -5.0085  -4.9810  -4.9702  -4.9439  -4.9208  -4.9150
  -4.9082  -4.8555  -4.8469  -4.7980  -4.7488  -4.6764  -4.6452  -4.5753
  -4.4888  -4.4706  -4.3701  -4.3160  -4.1859  -4.0620  -3.8097  -3.6228
  -3.5634  -3.5176  -3.4119  -3.3167  -3.2060  -3.2033  -3.1403  -3.1124
  -3.0550  -3.0153  -2.9537  -2.9145  -2.8732  -2.8275  -2.7855  -2.7232
  -2.6602  -2.6284  -2.5865  -2.5104  -2.4715  -2.4498  -2.4382  -2.3998
  -2.3801  -2.3601  -2.3328  -2.2935  -2.2730  -2.2339  -2.1914  -2.1729
  -2.1082  -2.0841  -2.0586  -2.0430  -1.9996  -1.9836  -1.9380  -1.9350
  -1.9088  -1.8804  -1.8280  -1.7892  -1.7657  -1.7392  -1.6801  -1.6767
  -1.6107  -1.5693  -1.5410  -1.5017  -1.4841  -1.4159  -1.3823  -1.3644
  -1.3473  -1.3013  -1.2753  -1.2354  -1.2099  -1.1560  -1.1331  -1.1003
  -1.0302  -1.0048  -0.9875  -0.9417  -0.9292  -0.8876  -0.8542  -0.8142
  -0.8078  -0.7575  -0.7324  -0.6961  -0.6768  -0.6322  -0.6097  -0.5623
  -0.5443  -0.5196  -0.4746  -0.4611  -0.4213  -0.3804  -0.3519  -0.3394
  -0.3073  -0.2747  -0.2499  -0.2050  -0.1857  -0.1616  -0.1557  -0.1130
  -0.0881  -0.0700  -0.0466  -0.0387  -0.0170   0.0076   0.0244   0.0400
   0.0486   0.0764   0.0907   0.1056   0.1475   0.1559   0.1724   0.1778
   0.2042   0.2163   0.2277   0.2555   0.2631   0.2750   0.2906   0.3115
   0.3243   0.3417   0.3538   0.3587   0.4013   0.4141   0.4285   0.4487
   0.4747   0.5005   0.5122   0.5227   0.5300   0.5568   0.5637   0.5724
   0.5915   0.6087   0.6303   0.6425   0.6536   0.6642   0.6818   0.6971
   0.7125   0.7300   0.7426   0.7674   0.7808   0.7926   0.8140   0.8250
   0.8391   0.8533   0.8759   0.8891   0.9097   0.9254   0.9473   0.9646
   0.9770   1.0091   1.0401   1.0569   1.0964   1.1152   1.1479   1.1793
   1.2158   1.2322   1.2705   1.3291   1.3693   1.4056   1.4262   1.4486
   1.4679   1.4828   1.5108   1.5596   1.5904   1.6335   1.6643   1.7329
     eigenvalues at k+q:
 -36.5023 -36.4940 -36.3997 -36.3911 -36.3823 -36.3443 -36.3277 -36.2005
 -36.0891 -35.9569 -35.8721 -35.7954 -35.7873 -35.7748 -18.4556 -18.3430
 -18.2301 -18.1981 -18.1121 -18.0944 -18.0646 -17.9906 -17.9670 -17.9274
 -17.8933 -17.8703 -17.8481 -17.8284 -17.8044 -17.7875 -17.7765 -17.7549
 -17.7453 -17.7226 -17.7117 -17.6896 -17.6708 -17.6525 -17.6423 -17.6101
 -17.6044 -17.5797 -17.5515 -17.5265 -17.5105 -17.4943 -17.4819 -17.4694
 -17.4571 -17.4453 -17.4106 -17.3970 -17.3678 -17.3502 -17.3365 -17.3240
 -17.2963 -17.2724 -17.2614 -17.2478 -17.2230 -17.2055 -17.1824 -17.1508
 -17.1437 -17.1300 -17.1165 -17.0998 -17.0983 -17.0854 -17.0683 -17.0491
 -17.0296 -17.0229 -17.0056 -16.9870 -16.9688 -16.9609 -16.9562 -16.9161
 -16.8882 -16.8812 -16.8620 -16.8457 -16.8205 -16.8111 -16.7949 -16.7718
 -16.7400 -16.7138 -16.6922 -16.6714 -16.6639 -16.6591 -16.6376 -16.5864
 -16.5438 -16.5054 -16.4809 -16.4560 -16.4499 -16.3600 -16.2726 -16.2103
 -16.0936 -16.0013 -15.9677 -15.7190 -15.5718 -15.4496 -15.3691 -15.2907
 -15.1372 -15.0137 -14.9562 -14.8560 -14.8279 -14.7692 -14.7265 -14.6631
 -14.5762 -14.5511 -14.4912 -14.4397 -14.4049 -14.3671 -14.3351 -14.3198
 -14.3059 -14.2604 -14.2246 -14.1196 -14.0771 -13.9671  -6.4946  -6.3075
  -6.1588  -6.1479  -6.1123  -6.0583  -5.9740  -5.9621  -5.9104  -5.8480
  -5.7294  -5.6803  -5.6343  -5.6076  -5.5620  -5.5188  -5.4912  -5.4676
  -5.4542  -5.3825  -5.3125  -5.2612  -5.2531  -5.2084  -5.1646  -5.1230
  -5.0835  -5.0723  -5.0085  -4.9831  -4.9684  -4.9460  -4.9321  -4.9120
  -4.9087  -4.8557  -4.8460  -4.8114  -4.7567  -4.6809  -4.6438  -4.5740
  -4.4902  -4.4733  -4.3713  -4.3184  -4.1821  -4.0613  -3.8109  -3.5922
  -3.5348  -3.5207  -3.4149  -3.3179  -3.2073  -3.2007  -3.1385  -3.1122
  -3.0580  -3.0152  -2.9629  -2.9136  -2.8702  -2.8299  -2.7808  -2.7218
  -2.6663  -2.6346  -2.5903  -2.5096  -2.4697  -2.4494  -2.4386  -2.3956
  -2.3798  -2.3655  -2.3356  -2.2945  -2.2744  -2.2380  -2.1902  -2.1721
  -2.1014  -2.0821  -2.0566  -2.0385  -1.9969  -1.9802  -1.9389  -1.9244
  -1.9081  -1.8805  -1.8317  -1.7852  -1.7617  -1.7367  -1.6802  -1.6767
  -1.6163  -1.5720  -1.5465  -1.5052  -1.4838  -1.4172  -1.3860  -1.3675
  -1.3499  -1.3001  -1.2777  -1.2371  -1.2135  -1.1594  -1.1395  -1.1093
  -1.0365  -1.0113  -0.9937  -0.9500  -0.9291  -0.8880  -0.8577  -0.8146
  -0.8081  -0.7609  -0.7348  -0.6947  -0.6756  -0.6277  -0.6072  -0.5588
  -0.5474  -0.5203  -0.4728  -0.4568  -0.4215  -0.3770  -0.3545  -0.3391
  -0.3107  -0.2768  -0.2507  -0.2012  -0.1851  -0.1633  -0.1517  -0.1123
  -0.0886  -0.0666  -0.0458  -0.0376  -0.0163   0.0126   0.0294   0.0432
   0.0533   0.0777   0.0924   0.1056   0.1502   0.1604   0.1758   0.1832
   0.2037   0.2167   0.2297   0.2565   0.2640   0.2763   0.2925   0.3150
   0.3293   0.3426   0.3539   0.3581   0.4008   0.4152   0.4296   0.4497
   0.4769   0.5023   0.5170   0.5256   0.5318   0.5562   0.5663   0.5751
   0.5929   0.6077   0.6315   0.6432   0.6537   0.6658   0.6815   0.6983
   0.7131   0.7304   0.7426   0.7695   0.7817   0.7942   0.8117   0.8245
   0.8394   0.8533   0.8780   0.8864   0.9111   0.9248   0.9500   0.9633
   0.9771   1.0079   1.0386   1.0554   1.0955   1.1124   1.1480   1.1742
   1.2166   1.2346   1.2686   1.3269   1.3705   1.4052   1.4256   1.4462
   1.4670   1.4833   1.5105   1.5594   1.5907   1.6325   1.6616   1.7326
     cgsolve_all iterations  73    anorm=    0.70E-07
     cgsolve_all iterations  73    anorm=    0.72E-07
     cgsolve_all iterations  73    anorm=    0.70E-07
     compute_u_kq: q = (    0.0000,   -0.0409,    0.0000)
     Rotating WFCS
     ethr =  1.00E-14,  avg # of iterations = 23.0
     eigenvalues at k:
 -36.5022 -36.4940 -36.3997 -36.3911 -36.3823 -36.3443 -36.3277 -36.2005
 -36.0891 -35.9569 -35.8721 -35.7955 -35.7873 -35.7748 -18.4559 -18.3432
 -18.2321 -18.2014 -18.1120 -18.0927 -18.0627 -17.9903 -17.9660 -17.9256
 -17.8918 -17.8698 -17.8486 -17.8287 -17.8062 -17.7843 -17.7760 -17.7525
 -17.7432 -17.7210 -17.7105 -17.6909 -17.6708 -17.6526 -17.6422 -17.6086
 -17.6052 -17.5792 -17.5527 -17.5252 -17.5109 -17.4935 -17.4824 -17.4706
 -17.4562 -17.4464 -17.4110 -17.3976 -17.3661 -17.3494 -17.3354 -17.3221
 -17.2927 -17.2717 -17.2633 -17.2463 -17.2239 -17.2052 -17.1817 -17.1538
 -17.1467 -17.1322 -17.1177 -17.1018 -17.0988 -17.0873 -17.0702 -17.0494
 -17.0307 -17.0240 -17.0060 -16.9888 -16.9705 -16.9605 -16.9568 -16.9173
 -16.8880 -16.8817 -16.8588 -16.8446 -16.8199 -16.8098 -16.7934 -16.7707
 -16.7385 -16.7130 -16.6918 -16.6715 -16.6653 -16.6598 -16.6388 -16.5915
 -16.5504 -16.5134 -16.4831 -16.4652 -16.4502 -16.3583 -16.2716 -16.2111
 -16.0934 -15.9837 -15.9513 -15.7195 -15.5718 -15.4542 -15.3724 -15.2972
 -15.1374 -15.0098 -14.9600 -14.8516 -14.8253 -14.7677 -14.7232 -14.6600
 -14.5771 -14.5523 -14.4906 -14.4382 -14.4052 -14.3671 -14.3362 -14.3197
 -14.3007 -14.2613 -14.2258 -14.1205 -14.0840 -13.9672  -6.4949  -6.3075
  -6.1736  -6.1588  -6.1372  -6.0571  -5.9758  -5.9632  -5.9127  -5.8518
  -5.7289  -5.6809  -5.6348  -5.6077  -5.5628  -5.5165  -5.4854  -5.4641
  -5.4474  -5.3819  -5.3095  -5.2552  -5.2482  -5.2041  -5.1567  -5.1207
  -5.0767  -5.0647  -5.0085  -4.9810  -4.9702  -4.9439  -4.9208  -4.9150
  -4.9082  -4.8555  -4.8469  -4.7980  -4.7488  -4.6764  -4.6452  -4.5753
  -4.4888  -4.4706  -4.3701  -4.3160  -4.1859  -4.0620  -3.8097  -3.6228
  -3.5634  -3.5176  -3.4119  -3.3167  -3.2060  -3.2033  -3.1403  -3.1124
  -3.0550  -3.0153  -2.9537  -2.9145  -2.8732  -2.8275  -2.7855  -2.7232
  -2.6602  -2.6284  -2.5865  -2.5104  -2.4715  -2.4498  -2.4382  -2.3998
  -2.3801  -2.3601  -2.3328  -2.2935  -2.2730  -2.2339  -2.1914  -2.1729
  -2.1082  -2.0841  -2.0586  -2.0430  -1.9996  -1.9836  -1.9380  -1.9350
  -1.9088  -1.8804  -1.8280  -1.7892  -1.7657  -1.7392  -1.6801  -1.6767
  -1.6107  -1.5693  -1.5410  -1.5017  -1.4841  -1.4159  -1.3823  -1.3644
  -1.3473  -1.3013  -1.2753  -1.2354  -1.2099  -1.1560  -1.1331  -1.1003
  -1.0302  -1.0048  -0.9875  -0.9417  -0.9292  -0.8876  -0.8542  -0.8142
  -0.8078  -0.7575  -0.7324  -0.6961  -0.6768  -0.6322  -0.6097  -0.5623
  -0.5443  -0.5196  -0.4746  -0.4611  -0.4213  -0.3804  -0.3519  -0.3394
  -0.3073  -0.2747  -0.2499  -0.2050  -0.1857  -0.1616  -0.1557  -0.1130
  -0.0881  -0.0700  -0.0466  -0.0387  -0.0170   0.0076   0.0244   0.0400
   0.0486   0.0764   0.0907   0.1056   0.1475   0.1559   0.1724   0.1778
   0.2042   0.2163   0.2277   0.2555   0.2631   0.2750   0.2906   0.3115
   0.3243   0.3417   0.3538   0.3587   0.4013   0.4141   0.4285   0.4487
   0.4747   0.5005   0.5122   0.5227   0.5300   0.5568   0.5637   0.5724
   0.5915   0.6087   0.6303   0.6425   0.6536   0.6642   0.6818   0.6971
   0.7125   0.7300   0.7426   0.7674   0.7808   0.7926   0.8140   0.8250
   0.8391   0.8533   0.8759   0.8891   0.9097   0.9254   0.9473   0.9646
   0.9770   1.0091   1.0401   1.0569   1.0964   1.1152   1.1479   1.1793
   1.2158   1.2322   1.2705   1.3291   1.3693   1.4056   1.4262   1.4486
   1.4679   1.4828   1.5108   1.5596   1.5904   1.6335   1.6643   1.7329
     eigenvalues at k+q:
 -36.5022 -36.4940 -36.3997 -36.3911 -36.3823 -36.3443 -36.3277 -36.2005
 -36.0891 -35.9569 -35.8721 -35.7955 -35.7873 -35.7748 -18.4563 -18.3434
 -18.2342 -18.2044 -18.1119 -18.0909 -18.0608 -17.9906 -17.9650 -17.9231
 -17.8903 -17.8694 -17.8495 -17.8292 -17.8086 -17.7809 -17.7747 -17.7497
 -17.7411 -17.7196 -17.7092 -17.6922 -17.6710 -17.6528 -17.6420 -17.6080
 -17.6052 -17.5787 -17.5541 -17.5237 -17.5112 -17.4933 -17.4825 -17.4719
 -17.4553 -17.4475 -17.4114 -17.3979 -17.3644 -17.3484 -17.3344 -17.3204
 -17.2891 -17.2727 -17.2639 -17.2444 -17.2247 -17.2046 -17.1812 -17.1567
 -17.1496 -17.1346 -17.1188 -17.1042 -17.0989 -17.0894 -17.0720 -17.0495
 -17.0320 -17.0251 -17.0064 -16.9906 -16.9722 -16.9611 -16.9563 -16.9188
 -16.8884 -16.8817 -16.8555 -16.8428 -16.8194 -16.8085 -16.7917 -16.7697
 -16.7371 -16.7123 -16.6912 -16.6724 -16.6668 -16.6600 -16.6399 -16.5969
 -16.5581 -16.5215 -16.4850 -16.4731 -16.4494 -16.3566 -16.2706 -16.2120
 -16.0933 -15.9668 -15.9355 -15.7201 -15.5717 -15.4587 -15.3761 -15.3033
 -15.1374 -15.0070 -14.9636 -14.8470 -14.8228 -14.7662 -14.7194 -14.6571
 -14.5786 -14.5531 -14.4901 -14.4365 -14.4055 -14.3670 -14.3376 -14.3200
 -14.2943 -14.2617 -14.2268 -14.1215 -14.0914 -13.9673  -6.4951  -6.3075
  -6.1970  -6.1614  -6.1587  -6.0560  -5.9776  -5.9645  -5.9150  -5.8552
  -5.7285  -5.6816  -5.6359  -5.6073  -5.5635  -5.5146  -5.4797  -5.4610
  -5.4406  -5.3812  -5.3066  -5.2549  -5.2408  -5.2004  -5.1491  -5.1182
  -5.0715  -5.0583  -5.0101  -4.9827  -4.9687  -4.9434  -4.9196  -4.9155
  -4.8972  -4.8566  -4.8449  -4.7824  -4.7382  -4.6746  -4.6440  -4.5749
  -4.4873  -4.4680  -4.3694  -4.3132  -4.1893  -4.0627  -3.8085  -3.6546
  -3.5936  -3.5139  -3.4088  -3.3154  -3.2082  -3.2024  -3.1420  -3.1127
  -3.0522  -3.0156  -2.9441  -2.9156  -2.8753  -2.8253  -2.7898  -2.7251
  -2.6540  -2.6221  -2.5834  -2.5126  -2.4768  -2.4501  -2.4365  -2.4034
  -2.3791  -2.3547  -2.3292  -2.2933  -2.2706  -2.2317  -2.1925  -2.1720
  -2.1149  -2.0867  -2.0605  -2.0472  -2.0023  -1.9871  -1.9471  -1.9346
  -1.9091  -1.8797  -1.8255  -1.7931  -1.7697  -1.7422  -1.6809  -1.6759
  -1.6054  -1.5671  -1.5366  -1.4984  -1.4835  -1.4137  -1.3795  -1.3609
  -1.3444  -1.3019  -1.2730  -1.2339  -1.2065  -1.1534  -1.1261  -1.0918
  -1.0248  -1.0049  -0.9739  -0.9354  -0.9279  -0.8873  -0.8498  -0.8141
  -0.8070  -0.7553  -0.7302  -0.6962  -0.6764  -0.6366  -0.6121  -0.5662
  -0.5407  -0.5176  -0.4762  -0.4652  -0.4214  -0.3842  -0.3500  -0.3396
  -0.3035  -0.2727  -0.2486  -0.2097  -0.1866  -0.1625  -0.1568  -0.1143
  -0.0881  -0.0735  -0.0473  -0.0408  -0.0169   0.0032   0.0185   0.0356
   0.0464   0.0748   0.0887   0.1066   0.1444   0.1500   0.1686   0.1739
   0.2051   0.2155   0.2254   0.2539   0.2625   0.2737   0.2889   0.3075
   0.3201   0.3405   0.3533   0.3598   0.4013   0.4127   0.4271   0.4475
   0.4722   0.4987   0.5067   0.5203   0.5291   0.5574   0.5614   0.5698
   0.5895   0.6105   0.6292   0.6420   0.6534   0.6624   0.6822   0.6960
   0.7118   0.7297   0.7425   0.7651   0.7802   0.7909   0.8162   0.8250
   0.8390   0.8525   0.8742   0.8904   0.9095   0.9265   0.9449   0.9657
   0.9776   1.0106   1.0417   1.0586   1.0973   1.1181   1.1474   1.1843
   1.2148   1.2294   1.2726   1.3310   1.3682   1.4062   1.4269   1.4508
   1.4689   1.4824   1.5113   1.5598   1.5900   1.6342   1.6672   1.7333
     cgsolve_all iterations  72    anorm=    0.72E-07
     cgsolve_all iterations  72    anorm=    0.73E-07
     cgsolve_all iterations  72    anorm=    0.70E-07
     compute_u_kq: q = (    0.0000,    0.0000,    0.0409)
     Rotating WFCS
     ethr =  1.00E-14,  avg # of iterations = 23.0
     eigenvalues at k:
 -36.5022 -36.4940 -36.3997 -36.3911 -36.3823 -36.3443 -36.3277 -36.2005
 -36.0891 -35.9569 -35.8721 -35.7955 -35.7873 -35.7748 -18.4559 -18.3432
 -18.2321 -18.2014 -18.1120 -18.0927 -18.0627 -17.9903 -17.9660 -17.9256
 -17.8918 -17.8698 -17.8486 -17.8287 -17.8062 -17.7843 -17.7760 -17.7525
 -17.7432 -17.7210 -17.7105 -17.6909 -17.6708 -17.6526 -17.6422 -17.6086
 -17.6052 -17.5792 -17.5527 -17.5252 -17.5109 -17.4935 -17.4824 -17.4706
 -17.4562 -17.4464 -17.4110 -17.3976 -17.3661 -17.3494 -17.3354 -17.3221
 -17.2927 -17.2717 -17.2633 -17.2463 -17.2239 -17.2052 -17.1817 -17.1538
 -17.1467 -17.1322 -17.1177 -17.1018 -17.0988 -17.0873 -17.0702 -17.0494
 -17.0307 -17.0240 -17.0060 -16.9888 -16.9705 -16.9605 -16.9568 -16.9173
 -16.8880 -16.8817 -16.8588 -16.8446 -16.8199 -16.8098 -16.7934 -16.7707
 -16.7385 -16.7130 -16.6918 -16.6715 -16.6653 -16.6598 -16.6388 -16.5915
 -16.5504 -16.5134 -16.4831 -16.4652 -16.4502 -16.3583 -16.2716 -16.2111
 -16.0934 -15.9837 -15.9513 -15.7195 -15.5718 -15.4542 -15.3724 -15.2972
 -15.1374 -15.0098 -14.9600 -14.8516 -14.8253 -14.7677 -14.7232 -14.6600
 -14.5771 -14.5523 -14.4906 -14.4382 -14.4052 -14.3671 -14.3362 -14.3197
 -14.3007 -14.2613 -14.2258 -14.1205 -14.0840 -13.9672  -6.4949  -6.3075
  -6.1736  -6.1588  -6.1372  -6.0571  -5.9758  -5.9632  -5.9127  -5.8518
  -5.7289  -5.6809  -5.6348  -5.6077  -5.5628  -5.5165  -5.4854  -5.4641
  -5.4474  -5.3819  -5.3095  -5.2552  -5.2482  -5.2041  -5.1567  -5.1207
  -5.0767  -5.0647  -5.0085  -4.9810  -4.9702  -4.9439  -4.9208  -4.9150
  -4.9082  -4.8555  -4.8469  -4.7980  -4.7488  -4.6764  -4.6452  -4.5753
  -4.4888  -4.4706  -4.3701  -4.3160  -4.1859  -4.0620  -3.8097  -3.6228
  -3.5634  -3.5176  -3.4119  -3.3167  -3.2060  -3.2033  -3.1403  -3.1124
  -3.0550  -3.0153  -2.9537  -2.9145  -2.8732  -2.8275  -2.7855  -2.7232
  -2.6602  -2.6284  -2.5865  -2.5104  -2.4715  -2.4498  -2.4382  -2.3998
  -2.3801  -2.3601  -2.3328  -2.2935  -2.2730  -2.2339  -2.1914  -2.1729
  -2.1082  -2.0841  -2.0586  -2.0430  -1.9996  -1.9836  -1.9380  -1.9350
  -1.9088  -1.8804  -1.8280  -1.7892  -1.7657  -1.7392  -1.6801  -1.6767
  -1.6107  -1.5693  -1.5410  -1.5017  -1.4841  -1.4159  -1.3823  -1.3644
  -1.3473  -1.3013  -1.2753  -1.2354  -1.2099  -1.1560  -1.1331  -1.1003
  -1.0302  -1.0048  -0.9875  -0.9417  -0.9292  -0.8876  -0.8542  -0.8142
  -0.8078  -0.7575  -0.7324  -0.6961  -0.6768  -0.6322  -0.6097  -0.5623
  -0.5443  -0.5196  -0.4746  -0.4611  -0.4213  -0.3804  -0.3519  -0.3394
  -0.3073  -0.2747  -0.2499  -0.2050  -0.1857  -0.1616  -0.1557  -0.1130
  -0.0881  -0.0700  -0.0466  -0.0387  -0.0170   0.0076   0.0244   0.0400
   0.0486   0.0764   0.0907   0.1056   0.1475   0.1559   0.1724   0.1778
   0.2042   0.2163   0.2277   0.2555   0.2631   0.2750   0.2906   0.3115
   0.3243   0.3417   0.3538   0.3587   0.4013   0.4141   0.4285   0.4487
   0.4747   0.5005   0.5122   0.5227   0.5300   0.5568   0.5637   0.5724
   0.5915   0.6087   0.6303   0.6425   0.6536   0.6642   0.6818   0.6971
   0.7125   0.7300   0.7426   0.7674   0.7808   0.7926   0.8140   0.8250
   0.8391   0.8533   0.8759   0.8891   0.9097   0.9254   0.9473   0.9646
   0.9770   1.0091   1.0401   1.0569   1.0964   1.1152   1.1479   1.1793
   1.2158   1.2322   1.2705   1.3291   1.3693   1.4056   1.4262   1.4486
   1.4679   1.4828   1.5108   1.5596   1.5904   1.6335   1.6643   1.7329
     eigenvalues at k+q:
 -36.5022 -36.4940 -36.3997 -36.3911 -36.3823 -36.3443 -36.3277 -36.2005
 -36.0891 -35.9569 -35.8721 -35.7955 -35.7873 -35.7748 -18.4560 -18.3432
 -18.2322 -18.2014 -18.1120 -18.0927 -18.0627 -17.9903 -17.9660 -17.9255
 -17.8918 -17.8698 -17.8486 -17.8287 -17.8062 -17.7842 -17.7761 -17.7527
 -17.7435 -17.7209 -17.7110 -17.6892 -17.6711 -17.6527 -17.6423 -17.6092
 -17.6055 -17.5793 -17.5521 -17.5258 -17.5088 -17.4952 -17.4828 -17.4705
 -17.4564 -17.4465 -17.4091 -17.3989 -17.3652 -17.3496 -17.3354 -17.3223
 -17.2929 -17.2710 -17.2644 -17.2456 -17.2260 -17.2036 -17.1814 -17.1537
 -17.1459 -17.1333 -17.1194 -17.1011 -17.0983 -17.0868 -17.0695 -17.0500
 -17.0308 -17.0223 -17.0065 -16.9901 -16.9717 -16.9601 -16.9564 -16.9167
 -16.8877 -16.8816 -16.8591 -16.8445 -16.8201 -16.8096 -16.7937 -16.7705
 -16.7387 -16.7128 -16.6919 -16.6719 -16.6645 -16.6602 -16.6389 -16.5915
 -16.5504 -16.5134 -16.4831 -16.4652 -16.4501 -16.3583 -16.2716 -16.2111
 -16.0934 -15.9838 -15.9513 -15.7195 -15.5718 -15.4541 -15.3724 -15.2973
 -15.1374 -15.0098 -14.9599 -14.8516 -14.8253 -14.7676 -14.7232 -14.6600
 -14.5773 -14.5524 -14.4906 -14.4382 -14.4052 -14.3670 -14.3362 -14.3197
 -14.3006 -14.2613 -14.2257 -14.1205 -14.0840 -13.9672  -6.4949  -6.3075
  -6.1735  -6.1588  -6.1372  -6.0572  -5.9758  -5.9632  -5.9127  -5.8518
  -5.7290  -5.6809  -5.6349  -5.6077  -5.5628  -5.5165  -5.4854  -5.4641
  -5.4475  -5.3819  -5.3095  -5.2553  -5.2482  -5.2040  -5.1567  -5.1208
  -5.0767  -5.0648  -5.0085  -4.9811  -4.9704  -4.9436  -4.9211  -4.9150
  -4.9082  -4.8551  -4.8472  -4.7980  -4.7488  -4.6765  -4.6452  -4.5753
  -4.4888  -4.4706  -4.3701  -4.3160  -4.1860  -4.0619  -3.8097  -3.6227
  -3.5633  -3.5176  -3.4117  -3.3169  -3.2061  -3.2030  -3.1404  -3.1129
  -3.0530  -3.0161  -2.9550  -2.9149  -2.8717  -2.8274  -2.7870  -2.7222
  -2.6605  -2.6287  -2.5858  -2.5108  -2.4717  -2.4501  -2.4384  -2.3994
  -2.3773  -2.3600  -2.3355  -2.2946  -2.2740  -2.2312  -2.1917  -2.1720
  -2.1081  -2.0850  -2.0574  -2.0439  -2.0008  -1.9842  -1.9384  -1.9327
  -1.9091  -1.8804  -1.8284  -1.7895  -1.7665  -1.7386  -1.6791  -1.6759
  -1.6101  -1.5695  -1.5427  -1.5016  -1.4840  -1.4164  -1.3836  -1.3615
  -1.3493  -1.3013  -1.2714  -1.2374  -1.2103  -1.1574  -1.1332  -1.0992
  -1.0307  -1.0057  -0.9861  -0.9434  -0.9283  -0.8849  -0.8560  -0.8146
  -0.8094  -0.7593  -0.7294  -0.6948  -0.6777  -0.6329  -0.6093  -0.5612
  -0.5421  -0.5202  -0.4758  -0.4638  -0.4219  -0.3785  -0.3538  -0.3368
  -0.3086  -0.2740  -0.2493  -0.2065  -0.1844  -0.1612  -0.1540  -0.1147
  -0.0891  -0.0694  -0.0472  -0.0381  -0.0180   0.0084   0.0246   0.0406
   0.0487   0.0767   0.0898   0.1039   0.1507   0.1546   0.1727   0.1783
   0.2022   0.2171   0.2273   0.2544   0.2629   0.2742   0.2923   0.3128
   0.3242   0.3404   0.3540   0.3598   0.4016   0.4165   0.4263   0.4483
   0.4733   0.5009   0.5115   0.5227   0.5302   0.5564   0.5643   0.5732
   0.5932   0.6080   0.6284   0.6431   0.6531   0.6645   0.6815   0.6978
   0.7117   0.7313   0.7423   0.7667   0.7808   0.7932   0.8139   0.8251
   0.8400   0.8523   0.8759   0.8894   0.9094   0.9255   0.9475   0.9646
   0.9767   1.0092   1.0400   1.0570   1.0963   1.1153   1.1480   1.1793
   1.2157   1.2322   1.2705   1.3290   1.3693   1.4056   1.4262   1.4486
   1.4679   1.4828   1.5108   1.5596   1.5904   1.6335   1.6643   1.7329
     cgsolve_all iterations  72    anorm=    0.70E-07
     cgsolve_all iterations  72    anorm=    0.71E-07
     cgsolve_all iterations  73    anorm=    0.69E-07
     compute_u_kq: q = (    0.0000,    0.0000,   -0.0409)
     Rotating WFCS
     ethr =  1.00E-14,  avg # of iterations = 23.0
     eigenvalues at k:
 -36.5022 -36.4940 -36.3997 -36.3911 -36.3823 -36.3443 -36.3277 -36.2005
 -36.0891 -35.9569 -35.8721 -35.7955 -35.7873 -35.7748 -18.4559 -18.3432
 -18.2321 -18.2014 -18.1120 -18.0927 -18.0627 -17.9903 -17.9660 -17.9256
 -17.8918 -17.8698 -17.8486 -17.8287 -17.8062 -17.7843 -17.7760 -17.7525
 -17.7432 -17.7210 -17.7105 -17.6909 -17.6708 -17.6526 -17.6422 -17.6086
 -17.6052 -17.5792 -17.5527 -17.5252 -17.5109 -17.4935 -17.4824 -17.4706
 -17.4562 -17.4464 -17.4110 -17.3976 -17.3661 -17.3494 -17.3354 -17.3221
 -17.2927 -17.2717 -17.2633 -17.2463 -17.2239 -17.2052 -17.1817 -17.1538
 -17.1467 -17.1322 -17.1177 -17.1018 -17.0988 -17.0873 -17.0702 -17.0494
 -17.0307 -17.0240 -17.0060 -16.9888 -16.9705 -16.9605 -16.9568 -16.9173
 -16.8880 -16.8817 -16.8588 -16.8446 -16.8199 -16.8098 -16.7934 -16.7707
 -16.7385 -16.7130 -16.6918 -16.6715 -16.6653 -16.6598 -16.6388 -16.5915
 -16.5504 -16.5134 -16.4831 -16.4652 -16.4502 -16.3583 -16.2716 -16.2111
 -16.0934 -15.9837 -15.9513 -15.7195 -15.5718 -15.4542 -15.3724 -15.2972
 -15.1374 -15.0098 -14.9600 -14.8516 -14.8253 -14.7677 -14.7232 -14.6600
 -14.5771 -14.5523 -14.4906 -14.4382 -14.4052 -14.3671 -14.3362 -14.3197
 -14.3007 -14.2613 -14.2258 -14.1205 -14.0840 -13.9672  -6.4949  -6.3075
  -6.1736  -6.1588  -6.1372  -6.0571  -5.9758  -5.9632  -5.9127  -5.8518
  -5.7289  -5.6809  -5.6348  -5.6077  -5.5628  -5.5165  -5.4854  -5.4641
  -5.4474  -5.3819  -5.3095  -5.2552  -5.2482  -5.2041  -5.1567  -5.1207
  -5.0767  -5.0647  -5.0085  -4.9810  -4.9702  -4.9439  -4.9208  -4.9150
  -4.9082  -4.8555  -4.8469  -4.7980  -4.7488  -4.6764  -4.6452  -4.5753
  -4.4888  -4.4706  -4.3701  -4.3160  -4.1859  -4.0620  -3.8097  -3.6228
  -3.5634  -3.5176  -3.4119  -3.3167  -3.2060  -3.2033  -3.1403  -3.1124
  -3.0550  -3.0153  -2.9537  -2.9145  -2.8732  -2.8275  -2.7855  -2.7232
  -2.6602  -2.6284  -2.5865  -2.5104  -2.4715  -2.4498  -2.4382  -2.3998
  -2.3801  -2.3601  -2.3328  -2.2935  -2.2730  -2.2339  -2.1914  -2.1729
  -2.1082  -2.0841  -2.0586  -2.0430  -1.9996  -1.9836  -1.9380  -1.9350
  -1.9088  -1.8804  -1.8280  -1.7892  -1.7657  -1.7392  -1.6801  -1.6767
  -1.6107  -1.5693  -1.5410  -1.5017  -1.4841  -1.4159  -1.3823  -1.3644
  -1.3473  -1.3013  -1.2753  -1.2354  -1.2099  -1.1560  -1.1331  -1.1003
  -1.0302  -1.0048  -0.9875  -0.9417  -0.9292  -0.8876  -0.8542  -0.8142
  -0.8078  -0.7575  -0.7324  -0.6961  -0.6768  -0.6322  -0.6097  -0.5623
  -0.5443  -0.5196  -0.4746  -0.4611  -0.4213  -0.3804  -0.3519  -0.3394
  -0.3073  -0.2747  -0.2499  -0.2050  -0.1857  -0.1616  -0.1557  -0.1130
  -0.0881  -0.0700  -0.0466  -0.0387  -0.0170   0.0076   0.0244   0.0400
   0.0486   0.0764   0.0907   0.1056   0.1475   0.1559   0.1724   0.1778
   0.2042   0.2163   0.2277   0.2555   0.2631   0.2750   0.2906   0.3115
   0.3243   0.3417   0.3538   0.3587   0.4013   0.4141   0.4285   0.4487
   0.4747   0.5005   0.5122   0.5227   0.5300   0.5568   0.5637   0.5724
   0.5915   0.6087   0.6303   0.6425   0.6536   0.6642   0.6818   0.6971
   0.7125   0.7300   0.7426   0.7674   0.7808   0.7926   0.8140   0.8250
   0.8391   0.8533   0.8759   0.8891   0.9097   0.9254   0.9473   0.9646
   0.9770   1.0091   1.0401   1.0569   1.0964   1.1152   1.1479   1.1793
   1.2158   1.2322   1.2705   1.3291   1.3693   1.4056   1.4262   1.4486
   1.4679   1.4828   1.5108   1.5596   1.5904   1.6335   1.6643   1.7329
     eigenvalues at k+q:
 -36.5022 -36.4940 -36.3997 -36.3911 -36.3823 -36.3443 -36.3277 -36.2005
 -36.0891 -35.9569 -35.8721 -35.7955 -35.7873 -35.7748 -18.4560 -18.3432
 -18.2322 -18.2014 -18.1120 -18.0927 -18.0627 -17.9903 -17.9660 -17.9257
 -17.8917 -17.8698 -17.8486 -17.8288 -17.8063 -17.7844 -17.7759 -17.7523
 -17.7428 -17.7212 -17.7099 -17.6927 -17.6705 -17.6524 -17.6419 -17.6083
 -17.6046 -17.5787 -17.5536 -17.5249 -17.5128 -17.4925 -17.4820 -17.4706
 -17.4560 -17.4465 -17.4124 -17.3963 -17.3669 -17.3492 -17.3356 -17.3218
 -17.2923 -17.2725 -17.2623 -17.2468 -17.2221 -17.2067 -17.1819 -17.1543
 -17.1472 -17.1318 -17.1153 -17.1032 -17.0991 -17.0874 -17.0709 -17.0488
 -17.0308 -17.0250 -17.0056 -16.9878 -16.9693 -16.9617 -16.9563 -16.9180
 -16.8882 -16.8818 -16.8586 -16.8447 -16.8197 -16.8099 -16.7932 -16.7705
 -16.7387 -16.7134 -16.6916 -16.6711 -16.6662 -16.6593 -16.6388 -16.5915
 -16.5505 -16.5134 -16.4831 -16.4652 -16.4502 -16.3583 -16.2716 -16.2111
 -16.0934 -15.9836 -15.9512 -15.7195 -15.5718 -15.4542 -15.3725 -15.2972
 -15.1373 -15.0099 -14.9600 -14.8516 -14.8253 -14.7677 -14.7232 -14.6600
 -14.5770 -14.5522 -14.4906 -14.4382 -14.4052 -14.3670 -14.3363 -14.3197
 -14.3007 -14.2613 -14.2258 -14.1205 -14.0839 -13.9672  -6.4949  -6.3075
  -6.1737  -6.1589  -6.1372  -6.0571  -5.9759  -5.9633  -5.9127  -5.8519
  -5.7288  -5.6809  -5.6348  -5.6078  -5.5628  -5.5166  -5.4855  -5.4641
  -5.4472  -5.3819  -5.3095  -5.2551  -5.2482  -5.2041  -5.1566  -5.1207
  -5.0768  -5.0647  -5.0085  -4.9810  -4.9700  -4.9442  -4.9212  -4.9145
  -4.9082  -4.8557  -4.8467  -4.7980  -4.7488  -4.6764  -4.6452  -4.5753
  -4.4888  -4.4706  -4.3701  -4.3160  -4.1859  -4.0620  -3.8097  -3.6229
  -3.5634  -3.5175  -3.4120  -3.3165  -3.2059  -3.2037  -3.1403  -3.1122
  -3.0562  -3.0146  -2.9526  -2.9142  -2.8748  -2.8276  -2.7840  -2.7241
  -2.6602  -2.6281  -2.5869  -2.5103  -2.4712  -2.4493  -2.4383  -2.4002
  -2.3820  -2.3601  -2.3306  -2.2927  -2.2724  -2.2366  -2.1911  -2.1728
  -2.1087  -2.0830  -2.0607  -2.0414  -1.9983  -1.9837  -1.9400  -1.9347
  -1.9077  -1.8801  -1.8278  -1.7889  -1.7660  -1.7389  -1.6823  -1.6764
  -1.6110  -1.5692  -1.5394  -1.5017  -1.4842  -1.4162  -1.3803  -1.3668
  -1.3449  -1.3026  -1.2781  -1.2337  -1.2092  -1.1555  -1.1330  -1.1014
  -1.0296  -1.0038  -0.9888  -0.9415  -0.9289  -0.8890  -0.8525  -0.8138
  -0.8072  -0.7561  -0.7351  -0.6982  -0.6753  -0.6311  -0.6103  -0.5633
  -0.5460  -0.5189  -0.4735  -0.4584  -0.4206  -0.3828  -0.3501  -0.3418
  -0.3059  -0.2758  -0.2499  -0.2038  -0.1869  -0.1617  -0.1570  -0.1119
  -0.0874  -0.0698  -0.0469  -0.0386  -0.0167   0.0074   0.0244   0.0389
   0.0492   0.0755   0.0917   0.1071   0.1434   0.1571   0.1706   0.1801
   0.2060   0.2153   0.2290   0.2555   0.2628   0.2763   0.2896   0.3100
   0.3242   0.3427   0.3537   0.3583   0.4008   0.4119   0.4305   0.4490
   0.4757   0.5000   0.5117   0.5233   0.5305   0.5570   0.5623   0.5726
   0.5905   0.6093   0.6317   0.6416   0.6545   0.6638   0.6821   0.6964
   0.7131   0.7288   0.7433   0.7681   0.7808   0.7917   0.8140   0.8245
   0.8385   0.8543   0.8759   0.8889   0.9100   0.9254   0.9472   0.9646
   0.9773   1.0089   1.0402   1.0568   1.0966   1.1151   1.1478   1.1794
   1.2158   1.2321   1.2705   1.3291   1.3693   1.4057   1.4262   1.4485
   1.4680   1.4828   1.5108   1.5596   1.5904   1.6335   1.6644   1.7330
     cgsolve_all iterations  72    anorm=    0.70E-07
     cgsolve_all iterations  72    anorm=    0.71E-07
     cgsolve_all iterations  73    anorm=    0.71E-07

     End of magnetic susceptibility calculation

     f-sum rule (1st term):
          -704.1298         -0.0101         -0.0796
            -0.0104       -703.9333          0.0287
            -0.0785          0.0290       -704.0419

     f-sum rule (2nd term):
           -16.8086         -0.0401          0.0791
            -0.0397        -16.9619         -0.0279
             0.0783         -0.0287        -16.9249

     f-sum rule (should be  -720.9667):
          -720.9384         -0.0502         -0.0005
            -0.0501       -720.8952          0.0007
            -0.0002          0.0003       -720.9669

     chi_bare pGv (HH) in paratec units:
      -198.429477      0.419249      0.329858
         0.360027   -198.923824     -0.252531
         0.502057     -0.187233   -195.886279

      -198.429477      0.419249      0.329858
         0.360027   -198.923824     -0.252531
         0.502057     -0.187233   -195.886279

     chi_bare vGv (VV) in paratec units:
      -199.345629      0.402875     -0.097015
         0.402437   -199.454432     -0.323840
        -0.096756     -0.323867   -198.172737

      -199.345629      0.402875     -0.097015
         0.402437   -199.454432     -0.323840
        -0.096756     -0.323867   -198.172737

     chi_bare pGv (HH) in 10^{-6} cm^3/mol:
          -942.9556          1.9923          1.5675
             1.7109       -945.3048         -1.2001
             2.3858         -0.8898       -930.8701

     chi_bare vGv (VV) in 10^{-6} cm^3/mol:
          -947.3092          1.9145         -0.4610
             1.9124       -947.8263         -1.5389
            -0.4598         -1.5390       -941.7355

     Contributions to the NMR chemical shifts: -------------------------------

     Macroscopic shape contribution in ppm:                    7.07
             7.0976         -0.0000         -0.0000
            -0.0000          7.1153          0.0000
            -0.0000          0.0000          7.0066


     Core contribution in ppm:

     Atom  1  Ca  pos: (  0.487498  0.009041  0.468006)  core sigma:        1265.05
     Atom  2  Ca  pos: ( -0.163718  0.445662  0.268739)  core sigma:        1265.05
     Atom  3  Ca  pos: ( -0.025652  0.224865  0.285255)  core sigma:        1265.05
     Atom  4  Ca  pos: (  0.218089  0.171163  0.438948)  core sigma:        1265.05
     Atom  5  Ca  pos: ( -0.120572  0.296517  0.718970)  core sigma:        1265.05
     Atom  6  Ca  pos: (  0.109199  0.099654  0.701007)  core sigma:        1265.05
     Atom  7  Ca  pos: (  0.960842  0.025964  1.021797)  core sigma:        1265.05
     Atom  8  Ca  pos: (  0.978320  0.016507  0.460251)  core sigma:        1265.05
     Atom  9  Ca  pos: (  0.337334  0.447171  0.260200)  core sigma:        1265.05
     Atom 10  Ca  pos: (  0.475339  0.221415  0.288613)  core sigma:        1265.05
     Atom 11  Ca  pos: (  0.724545  0.169895  0.428598)  core sigma:        1265.05
     Atom 12  Ca  pos: (  0.374844  0.281901  0.702991)  core sigma:        1265.05
     Atom 13  Ca  pos: (  0.606273  0.096076  0.690275)  core sigma:        1265.05
     Atom 14  Ca  pos: (  0.320199  0.042421  1.184377)  core sigma:        1265.05
     Atom 15  Si  pos: (  0.852689  0.143220  0.067261)  core sigma:         837.79
     Atom 16  Si  pos: (  0.560677  0.259817  0.552383)  core sigma:         837.79
     Atom 17  Si  pos: (  0.717442  0.236928  0.216859)  core sigma:         837.79
     Atom 18  Si  pos: (  0.362314  0.143131  0.079376)  core sigma:         837.79
     Atom 19  Si  pos: (  0.059831  0.264235  0.563663)  core sigma:         837.79
     Atom 20  Si  pos: (  0.220836  0.234776  0.231267)  core sigma:         837.79
     Atom 21  Si  pos: ( -0.076356  0.426063  0.517648)  core sigma:         837.79
     Atom 22  Si  pos: (  0.098357  0.434218  0.232240)  core sigma:         837.79
     Atom 23  Si  pos: (  0.422696  0.424361  0.510203)  core sigma:         837.79
     Atom 24  Si  pos: (  0.593362  0.435304  0.225657)  core sigma:         837.79
     Atom 25  O   pos: (  0.176400  0.343763  0.200516)  core sigma:         271.07
     Atom 26  O   pos: (  0.316755  0.049516  0.512322)  core sigma:         271.07
     Atom 27  O   pos: (  0.465299  0.046631  0.302703)  core sigma:         271.07
     Atom 28  O   pos: ( -0.154711  0.454647  0.432738)  core sigma:         271.07
     Atom 29  O   pos: ( -0.001076  0.391217  0.279684)  core sigma:         271.07
     Atom 30  O   pos: (  0.325198  0.125328  1.570817)  core sigma:         271.07
     Atom 31  O   pos: ( -0.063328  0.222657  0.121450)  core sigma:         271.07
     Atom 32  O   pos: (  0.040292  0.272013  0.683009)  core sigma:         271.07
     Atom 33  O   pos: (  0.255081  0.179950  0.128716)  core sigma:         271.07
     Atom 34  O   pos: (  0.363398  0.420675  0.616582)  core sigma:         271.07
     Atom 35  O   pos: (  0.864511  0.034708  0.121857)  core sigma:         271.07
     Atom 36  O   pos: (  0.465383  0.308852  0.493402)  core sigma:         271.07
     Atom 37  O   pos: (  0.672397  0.347124  0.190178)  core sigma:         271.07
     Atom 38  O   pos: (  0.813964  0.047612  0.506936)  core sigma:         271.07
     Atom 39  O   pos: ( -0.039175  0.051903  0.310878)  core sigma:         271.07
     Atom 40  O   pos: (  0.347307  0.450981  0.421771)  core sigma:         271.07
     Atom 41  O   pos: (  0.497505  0.388108  0.275773)  core sigma:         271.07
     Atom 42  O   pos: (  0.823940  0.113110  1.559253)  core sigma:         271.07
     Atom 43  O   pos: (  0.447430  0.216726  0.119846)  core sigma:         271.07
     Atom 44  O   pos: (  0.538971  0.256886  0.670895)  core sigma:         271.07
     Atom 45  O   pos: (  0.744473  0.187815  0.108519)  core sigma:         271.07
     Atom 46  O   pos: (  0.572478  0.146972  0.514921)  core sigma:         271.07
     Atom 47  O   pos: (  0.640013  0.166589  0.275604)  core sigma:         271.07
     Atom 48  O   pos: (  0.664700  0.315016  0.523121)  core sigma:         271.07
     Atom 49  O   pos: (  0.809971  0.254492  0.291385)  core sigma:         271.07
     Atom 50  O   pos: (  0.065523  0.146617  0.538941)  core sigma:         271.07
     Atom 51  O   pos: (  0.137814  0.166355  0.284752)  core sigma:         271.07
     Atom 52  O   pos: (  0.161975  0.310587  0.521449)  core sigma:         271.07
     Atom 53  O   pos: (  0.309807  0.251253  0.309342)  core sigma:         271.07
     Atom 54  O   pos: ( -0.125146  0.429440  0.627715)  core sigma:         271.07
     Atom 55  O   pos: (  0.375690  0.030028  0.124191)  core sigma:         271.07
     Atom 56  O   pos: ( -0.037093  0.309791  0.502595)  core sigma:         271.07
     Atom 57  O   pos: (  0.424859  0.052206  0.667683)  core sigma:         271.07
     Atom 58  H   pos: (  0.106819  0.448625  0.702058)  core sigma:           0.00
     Atom 59  H   pos: (  0.373830  0.055076  0.610993)  core sigma:           0.00
     Atom 60  O   pos: (  0.176174  0.348440  1.359670)  core sigma:         271.07
     Atom 61  H   pos: (  0.128397  0.374461  1.408197)  core sigma:           0.00
     Atom 62  H   pos: (  0.232003  0.317228  1.397559)  core sigma:           0.00
     Atom 63  O   pos: (  0.680425  0.427235  0.677700)  core sigma:         271.07
     Atom 64  H   pos: (  0.679038  0.377433  0.621068)  core sigma:           0.00
     Atom 65  H   pos: (  0.612646  0.428762  0.701537)  core sigma:           0.00
     Atom 66  O   pos: (  0.369639  0.394335  0.092389)  core sigma:         271.07
     Atom 67  H   pos: (  0.725440 -0.023605  0.065307)  core sigma:           0.00
     Atom 68  H   pos: (  0.401496  0.326970  0.101638)  core sigma:           0.00
     Atom 69  O   pos: (  0.203341  0.023760  1.307631)  core sigma:         271.07
     Atom 70  H   pos: (  0.189019  0.065211  1.369210)  core sigma:           0.00
     Atom 71  H   pos: ( -0.124367  0.417051  1.322867)  core sigma:           0.00
     Atom 72  O   pos: (  0.022049  0.386261  1.492885)  core sigma:         271.07
     Atom 73  H   pos: (  0.304358 -0.005874  1.512143)  core sigma:           0.00
     Atom 74  H   pos: (  0.079021  0.369422  1.538325)  core sigma:           0.00
     Atom 75  O   pos: (  0.801143  0.207315  1.258322)  core sigma:         271.07
     Atom 76  H   pos: ( -0.171154  0.219886  1.341469)  core sigma:           0.00
     Atom 77  H   pos: (  0.729931  0.206384  1.266354)  core sigma:           0.00
     Atom 78  O   pos: (  0.980529 -0.006892  1.185325)  core sigma:         271.07
     Atom 79  H   pos: (  0.671108  0.388387  1.220650)  core sigma:           0.00
     Atom 80  H   pos: ( -0.023024  0.041248  1.259243)  core sigma:           0.00
     Atom 81  O   pos: (  0.164501  0.292479  0.951349)  core sigma:         271.07
     Atom 82  H   pos: (  0.178844  0.266404  0.885057)  core sigma:           0.00
     Atom 83  H   pos: (  0.228127  0.324076  0.973054)  core sigma:           0.00
     Atom 84  O   pos: ( -0.121218  0.409267  0.095059)  core sigma:         271.07
     Atom 85  H   pos: ( -0.056072  0.440629  0.090114)  core sigma:           0.00
     Atom 86  H   pos: ( -0.102074  0.337143  0.100194)  core sigma:           0.00
     Atom 87  O   pos: ( -0.074380  0.327770  1.175562)  core sigma:         271.07
     Atom 88  H   pos: ( -0.127599  0.294268  1.213770)  core sigma:           0.00
     Atom 89  H   pos: ( -0.017459  0.283685  1.187079)  core sigma:           0.00
     Atom 90  O   pos: (  0.066662  0.159647  1.062423)  core sigma:         271.07
     Atom 91  H   pos: (  0.079188  0.180624  1.130587)  core sigma:           0.00
     Atom 92  H   pos: (  0.107296  0.203604  1.020042)  core sigma:           0.00
     Atom 93  O   pos: ( -0.102779  0.243627  1.444456)  core sigma:         271.07
     Atom 94  H   pos: ( -0.127369  0.207274  1.504009)  core sigma:           0.00
     Atom 95  H   pos: ( -0.058021  0.298391  1.466618)  core sigma:           0.00
     Atom 96  O   pos: (  0.025380  0.429656  1.006468)  core sigma:         271.07
     Atom 97  H   pos: (  0.080836  0.383733  0.991440)  core sigma:           0.00
     Atom 98  H   pos: ( -0.028717  0.400970  0.967942)  core sigma:           0.00
     Atom 99  O   pos: ( -0.198888  0.366388  1.024428)  core sigma:         271.07
     Atom100  H   pos: ( -0.159674  0.378616  0.963270)  core sigma:           0.00
     Atom101  H   pos: ( -0.149913  0.349913  1.076856)  core sigma:           0.00
     Atom102  O   pos: (  0.485551  0.070344  1.481579)  core sigma:         271.07
     Atom103  H   pos: (  0.531103  0.115935  1.513222)  core sigma:           0.00
     Atom104  H   pos: (  0.422372  0.085987  1.518225)  core sigma:           0.00
     Atom105  O   pos: (  0.362763  0.129715  0.890725)  core sigma:         271.07
     Atom106  H   pos: (  0.339533  0.074914  0.933671)  core sigma:           0.00
     Atom107  H   pos: (  0.305506  0.160559  0.858180)  core sigma:           0.00
     Atom108  O   pos: (  0.047873  0.066469  0.869498)  core sigma:         271.07
     Atom109  H   pos: ( -0.019007  0.045404  0.848538)  core sigma:           0.00
     Atom110  H   pos: (  0.097132  0.010196  0.864006)  core sigma:           0.00
     Atom111  O   pos: ( -0.012642  0.090381  1.368244)  core sigma:         271.07
     Atom112  H   pos: (  0.006012  0.042528  1.419802)  core sigma:           0.00
     Atom113  H   pos: ( -0.045642  0.147715  1.401405)  core sigma:           0.00
     Atom114  O   pos: (  0.081752  0.217412  1.254254)  core sigma:         271.07
     Atom115  H   pos: (  0.061523  0.161935  1.298276)  core sigma:           0.00
     Atom116  H   pos: (  0.114327  0.265865  1.300257)  core sigma:           0.00
     Atom117  O   pos: (  0.560857  0.236464  1.595390)  core sigma:         271.07
     Atom118  H   pos: (  0.647820  0.246680  0.025237)  core sigma:           0.00
     Atom119  H   pos: (  0.532897  0.233491  0.036633)  core sigma:           0.00
     Atom120  O   pos: (  0.686227  0.168778  1.445196)  core sigma:         271.07
     Atom121  H   pos: (  0.741135  0.145190  1.491944)  core sigma:           0.00
     Atom122  H   pos: (  0.634716  0.191202  1.490753)  core sigma:           0.00
     Atom123  O   pos: (  0.179046  0.325135  1.578065)  core sigma:         271.07
     Atom124  H   pos: (  0.149131  0.267062  1.609536)  core sigma:           0.00
     Atom125  H   pos: (  0.251338  0.365941  0.015541)  core sigma:           0.00
     Atom126  O   pos: (  0.064263  0.165318  1.624437)  core sigma:         271.07
     Atom127  H   pos: (  0.140981  0.153733  0.061446)  core sigma:           0.00
     Atom128  H   pos: (  0.032743  0.199436  0.056872)  core sigma:           0.00
     Atom129  O   pos: (  0.642530  0.332095  1.343590)  core sigma:         271.07
     Atom130  H   pos: (  0.593392  0.364216  1.388180)  core sigma:           0.00
     Atom131  H   pos: (  0.675636  0.282924  1.386371)  core sigma:           0.00
     Atom132  O   pos: (  0.630216  0.031393  1.310240)  core sigma:         271.07
     Atom133  H   pos: (  0.656220  0.078718  1.359824)  core sigma:           0.00
     Atom134  H   pos: (  0.275570  0.455856  1.347564)  core sigma:           0.00
     Atom135  O   pos: (  0.502413  0.387441  1.476757)  core sigma:         271.07
     Atom136  H   pos: (  0.808723 -0.004170  1.505640)  core sigma:           0.00
     Atom137  H   pos: (  0.529370  0.341295  1.527041)  core sigma:           0.00
     Atom138  O   pos: (  0.263897  0.198789  1.163193)  core sigma:         271.07
     Atom139  H   pos: (  0.201683  0.209791  1.198941)  core sigma:           0.00
     Atom140  H   pos: (  0.303267  0.260662  1.168294)  core sigma:           0.00
     Atom141  O   pos: (  0.161741  0.406282  1.175444)  core sigma:         271.07
     Atom142  H   pos: (  0.209835  0.452084  1.148349)  core sigma:           0.00
     Atom143  H   pos: (  0.183437  0.390025  1.243378)  core sigma:           0.00
     Atom144  O   pos: (  0.703785  0.200806  0.954471)  core sigma:         271.07
     Atom145  H   pos: (  0.746611  0.258247  0.971918)  core sigma:           0.00
     Atom146  H   pos: (  0.711451  0.192681  0.882058)  core sigma:           0.00
     Atom147  O   pos: (  0.173082  0.131345  1.457467)  core sigma:         271.07
     Atom148  H   pos: (  0.229414  0.131108  1.505832)  core sigma:           0.00
     Atom149  H   pos: (  0.114537  0.134021  1.499565)  core sigma:           0.00
     Atom150  O   pos: (  0.381245  0.360235  1.171769)  core sigma:         271.07
     Atom151  H   pos: (  0.371540  0.410147  1.224964)  core sigma:           0.00
     Atom152  H   pos: (  0.444743  0.324977  1.185517)  core sigma:           0.00
     Atom153  O   pos: (  0.457161  0.128212  1.074863)  core sigma:         271.07
     Atom154  H   pos: (  0.496571  0.179487  1.108360)  core sigma:           0.00
     Atom155  H   pos: (  0.430913  0.157674  1.014645)  core sigma:           0.00
     Atom156  O   pos: (  0.342537  0.272287  1.427993)  core sigma:         271.07
     Atom157  H   pos: (  0.334854  0.232453  1.489035)  core sigma:           0.00
     Atom158  H   pos: (  0.394821  0.321741  1.442294)  core sigma:           0.00
     Atom159  O   pos: (  0.569440  0.336662  1.001639)  core sigma:         271.07
     Atom160  H   pos: (  0.607091  0.275631  0.987434)  core sigma:           0.00
     Atom161  H   pos: (  0.517043  0.338530  0.950845)  core sigma:           0.00
     Atom162  O   pos: (  0.326385  0.394556  0.986643)  core sigma:         271.07
     Atom163  H   pos: (  0.376192  0.369662  0.939265)  core sigma:           0.00
     Atom164  H   pos: (  0.354794  0.389054  1.054826)  core sigma:           0.00
     Atom165  O   pos: (  0.817934  0.097928  1.078894)  core sigma:         271.07
     Atom166  H   pos: (  0.766962  0.126686  1.035123)  core sigma:           0.00
     Atom167  H   pos: (  0.809793  0.124860  1.145403)  core sigma:           0.00
     Atom168  O   pos: (  0.855127  0.048545  0.850240)  core sigma:         271.07
     Atom169  H   pos: (  0.808318 -0.011926  0.842847)  core sigma:           0.00
     Atom170  H   pos: (  0.818442  0.105399  0.824841)  core sigma:           0.00
     Atom171  O   pos: (  0.548564  0.056087  0.846227)  core sigma:         271.07
     Atom172  H   pos: (  0.482008  0.081446  0.861227)  core sigma:           0.00
     Atom173  H   pos: (  0.576346  0.027498  0.907534)  core sigma:           0.00
     Atom174  O   pos: (  0.408216  0.124182  1.313855)  core sigma:         271.07
     Atom175  H   pos: (  0.446215  0.096634  1.371989)  core sigma:           0.00
     Atom176  H   pos: (  0.374520  0.181221  1.346546)  core sigma:           0.00
     Atom177  O   pos: (  0.532204  0.240906  1.214845)  core sigma:         271.07
     Atom178  H   pos: (  0.493995  0.192502  1.255034)  core sigma:           0.00
     Atom179  H   pos: (  0.576110  0.274699  1.263956)  core sigma:           0.00
     Atom180  O   pos: ( -0.291432  0.430630  1.543106)  core sigma:         271.07
     Atom181  H   pos: ( -0.235635  0.424630  1.588793)  core sigma:           0.00
     Atom182  H   pos: (  0.968552  0.017886  1.557461)  core sigma:           0.00
     Atom183  O   pos: (  0.228520  0.214663  0.759036)  core sigma:         271.07
     Atom184  H   pos: (  0.177325  0.262441  0.740288)  core sigma:           0.00
     Atom185  O   pos: ( -0.110784  0.398869  0.852314)  core sigma:         271.07
     Atom186  H   pos: ( -0.055989  0.442640  0.837474)  core sigma:           0.00
     Atom187  O   pos: (  0.451803  0.349802  0.839594)  core sigma:         271.07
     Atom188  H   pos: (  0.508126  0.311169  0.816893)  core sigma:           0.00
     Atom189  O   pos: (  0.741342  0.198328  0.750271)  core sigma:         271.07
     Atom190  H   pos: (  0.694425  0.252907  0.744838)  core sigma:           0.00

     Bare contribution in ppm:

     Atom  1  Ca  pos: (  0.487498  0.009041  0.468006)  bare sigma:         101.07
           100.5730          6.0574         -2.7890
             6.1325        105.0332         -4.3170
            -2.3992         -5.2054         97.5978

     Atom  2  Ca  pos: ( -0.163718  0.445662  0.268739)  bare sigma:         106.25
           103.7342         -3.3822         -0.7938
            -3.4699        103.2236          3.3207
            -2.4556          3.4264        111.7981

     Atom  3  Ca  pos: ( -0.025652  0.224865  0.285255)  bare sigma:         100.63
           102.7605         -2.8443          3.4562
            -2.8405        106.5495         -0.8963
             3.1644         -1.7075         92.5946

     Atom  4  Ca  pos: (  0.218089  0.171163  0.438948)  bare sigma:          97.00
            88.7942        -10.9469         -1.4219
           -10.8017         99.9389         -3.4121
            -0.6209         -4.0553        102.2618

     Atom  5  Ca  pos: ( -0.120572  0.296517  0.718970)  bare sigma:          93.69
           101.5572          6.7680         -8.4865
             6.5500         94.9809         -5.9068
            -8.7832         -5.4319         84.5367

     Atom  6  Ca  pos: (  0.109199  0.099654  0.701007)  bare sigma:          98.82
            91.9894          2.8692          0.4904
             0.9267        104.7323          3.8223
             0.4271          4.7358         99.7356

     Atom  7  Ca  pos: (  0.960842  0.025964  1.021797)  bare sigma:         111.11
           112.4916          4.9268         -2.2058
             4.7231        111.6675          2.9551
            -1.5965          2.8145        109.1773

     Atom  8  Ca  pos: (  0.978320  0.016507  0.460251)  bare sigma:         100.43
           101.2745          5.1760         -0.4754
             5.2938         99.6789         -2.5672
            -0.3126         -3.5827        100.3260

     Atom  9  Ca  pos: (  0.337334  0.447171  0.260200)  bare sigma:         105.32
           103.1701         -4.3991          0.1596
            -4.4856        100.9371          4.2066
            -1.4356          4.3938        111.8545

     Atom 10  Ca  pos: (  0.475339  0.221415  0.288613)  bare sigma:         102.93
           105.8720         -2.4163          1.3436
            -2.6150        109.0225         -0.6271
             1.2774         -1.1779         93.8976

     Atom 11  Ca  pos: (  0.724545  0.169895  0.428598)  bare sigma:          98.83
            93.7717        -10.3405         -0.7836
           -11.0463         98.5273         -8.8094
             0.0551         -9.1202        104.1766

     Atom 12  Ca  pos: (  0.374844  0.281901  0.702991)  bare sigma:          95.69
           107.3226          8.5729         -3.8306
             8.4375         91.5609         -8.8619
            -2.0370         -8.9623         88.1824

     Atom 13  Ca  pos: (  0.606273  0.096076  0.690275)  bare sigma:         100.79
            93.6594         -2.6379         -2.2614
            -2.8118        108.8151          6.3512
            -2.5721          6.8540         99.9028

     Atom 14  Ca  pos: (  0.320199  0.042421  1.184377)  bare sigma:         110.51
           111.1105         -5.5089         -3.9932
            -7.0360        113.2309          0.5633
            -4.3237          0.7009        107.1809

     Atom 15  Si  pos: (  0.852689  0.143220  0.067261)  bare sigma:         -27.42
           -30.4836          2.9065          1.7072
             2.8059        -29.3822          2.7779
             0.9666          2.6139        -22.4074

     Atom 16  Si  pos: (  0.560677  0.259817  0.552383)  bare sigma:         -28.64
           -29.8621          0.6423         -1.3822
             0.2343        -27.7368         -0.0301
            -1.5236          0.1772        -28.3160

     Atom 17  Si  pos: (  0.717442  0.236928  0.216859)  bare sigma:         -27.90
           -26.6831          1.5854         -0.2159
             1.7723        -28.8161         -0.4926
            -0.2362         -0.2430        -28.1860

     Atom 18  Si  pos: (  0.362314  0.143131  0.079376)  bare sigma:         -27.47
           -30.7199          3.4918          2.8539
             3.4271        -29.0950          1.9449
             2.1297          1.2216        -22.5979

     Atom 19  Si  pos: (  0.059831  0.264235  0.563663)  bare sigma:         -28.75
           -29.3027          0.7653         -2.8633
             0.3196        -28.7576         -0.8517
            -2.6938         -0.6729        -28.1899

     Atom 20  Si  pos: (  0.220836  0.234776  0.231267)  bare sigma:         -27.88
           -26.6741          1.3239          0.5514
             1.5215        -28.8145         -0.2566
             0.3792          0.0784        -28.1567

     Atom 21  Si  pos: ( -0.076356  0.426063  0.517648)  bare sigma:         -28.21
           -27.4277         -0.5892          1.9360
            -0.2456        -30.3313         -1.2552
             2.7207         -2.2847        -26.8656

     Atom 22  Si  pos: (  0.098357  0.434218  0.232240)  bare sigma:         -27.13
           -23.6809          4.0025         -0.3683
             4.0371        -28.7284         -0.7558
             0.4600          0.1015        -28.9821

     Atom 23  Si  pos: (  0.422696  0.424361  0.510203)  bare sigma:         -28.20
           -26.8547          0.8363          1.2856
             1.1662        -30.0375         -1.4058
             1.6184         -2.8383        -27.7027

     Atom 24  Si  pos: (  0.593362  0.435304  0.225657)  bare sigma:         -26.98
           -23.8741          4.1584         -0.7622
             4.1747        -28.0979         -1.3806
             0.2518         -0.4732        -28.9666

     Atom 25  O   pos: (  0.176400  0.343763  0.200516)  bare sigma:          54.56
            52.1450         -8.2511         -1.1851
            -8.5238         61.4862         -0.9406
            -1.3919          0.6746         50.0572

     Atom 26  O   pos: (  0.316755  0.049516  0.512322)  bare sigma:          33.38
            42.3379         -7.9499          5.5034
           -11.1782         27.4738         -7.8433
             4.2063         -6.9268         30.3416

     Atom 27  O   pos: (  0.465299  0.046631  0.302703)  bare sigma:          33.05
            19.0668         -1.6488          2.4057
             0.4683         36.3631         -3.8250
             5.1843         -2.7155         43.7174

     Atom 28  O   pos: ( -0.154711  0.454647  0.432738)  bare sigma:          32.14
            28.1381          0.7689         -2.6545
             4.4980         20.6714          6.6657
             2.6772          2.8855         47.5962

     Atom 29  O   pos: ( -0.001076  0.391217  0.279684)  bare sigma:          32.76
            39.1541          3.6752         -0.5306
             4.7701         44.9516         -3.3878
            -0.4216         -1.2491         14.1683

     Atom 30  O   pos: (  0.325198  0.125328  1.570817)  bare sigma:          50.60
            49.7506         -2.1097          3.4646
            -3.2370         42.8852          1.8459
             2.8780          2.3254         59.1715

     Atom 31  O   pos: ( -0.063328  0.222657  0.121450)  bare sigma:          36.33
            33.2398          0.4310          1.7703
             0.9699         30.1071          3.9787
             3.5609          4.7116         45.6553

     Atom 32  O   pos: (  0.040292  0.272013  0.683009)  bare sigma:          29.23
            51.2860         -8.8405         -8.9912
            -6.2596         23.5596          4.1665
            -9.3656          3.2253         12.8306

     Atom 33  O   pos: (  0.255081  0.179950  0.128716)  bare sigma:          52.51
            55.1555         -4.6064         -4.2653
            -5.6645         48.1835          5.5275
            -3.8253          3.5993         54.1975

     Atom 34  O   pos: (  0.363398  0.420675  0.616582)  bare sigma:          21.14
             5.7535        -11.0902         -3.8967
           -12.9355         43.1674         -0.7833
            -3.1231         -4.0290         14.5139

     Atom 35  O   pos: (  0.864511  0.034708  0.121857)  bare sigma:          54.99
            48.0596         -1.4637          2.2005
            -1.2289         58.3735        -10.7789
             2.8226         -9.6330         58.5231

     Atom 36  O   pos: (  0.465383  0.308852  0.493402)  bare sigma:          50.93
            50.7025         -9.1724          5.2166
            -8.2086         54.3301          0.6761
             4.1284         -2.6795         47.7495

     Atom 37  O   pos: (  0.672397  0.347124  0.190178)  bare sigma:          54.71
            53.0966         -8.6888         -1.6736
            -9.1631         61.1831          0.3559
            -1.5188          1.9364         49.8546

     Atom 38  O   pos: (  0.813964  0.047612  0.506936)  bare sigma:          28.98
            42.9658        -14.0375         -1.5810
           -16.9204         22.5003         -9.6544
            -2.3174        -10.0339         21.4728

     Atom 39  O   pos: ( -0.039175  0.051903  0.310878)  bare sigma:          32.01
            15.1867         -1.0166          1.6753
             1.2083         34.8777         -4.5829
             4.7428         -3.6570         45.9537

     Atom 40  O   pos: (  0.347307  0.450981  0.421771)  bare sigma:          26.59
            23.9059          0.9120         -5.1996
             4.3805         12.5049          8.2952
             0.1855          3.9640         43.3610

     Atom 41  O   pos: (  0.497505  0.388108  0.275773)  bare sigma:          32.97
            39.1927          3.0930         -0.2173
             4.4398         45.8689         -4.5256
            -0.5711         -2.2565         13.8571

     Atom 42  O   pos: (  0.823940  0.113110  1.559253)  bare sigma:          52.61
            46.1154         -1.3035          4.3392
            -1.0045         48.7039         -2.3594
             5.3672         -0.7056         63.0003

     Atom 43  O   pos: (  0.447430  0.216726  0.119846)  bare sigma:          39.86
            36.2393          3.3239          1.6278
             2.9466         34.8354          1.5554
             2.6232          2.1103         48.4908

     Atom 44  O   pos: (  0.538971  0.256886  0.670895)  bare sigma:          28.62
            42.0396         -7.6394         -7.3821
            -6.0036         28.8969          1.7234
            -8.4011          2.6986         14.9237

     Atom 45  O   pos: (  0.744473  0.187815  0.108519)  bare sigma:          53.82
            55.6786         -5.9559         -5.7138
            -8.0970         49.9698          4.7376
            -4.9495          3.5536         55.7968

     Atom 46  O   pos: (  0.572478  0.146972  0.514921)  bare sigma:          29.32
            30.4586         12.9952          6.0640
             8.6243         25.1451         -1.4769
             3.7907         -0.3786         32.3514

     Atom 47  O   pos: (  0.640013  0.166589  0.275604)  bare sigma:          30.17
            36.1975         -5.3289          4.4575
            -4.7826         29.9807          3.3389
             5.6957          4.0064         24.3177

     Atom 48  O   pos: (  0.664700  0.315016  0.523121)  bare sigma:          34.38
            21.6954         -0.2091          1.2664
             2.5828         46.7303          2.7643
             2.0996          2.4816         34.7208

     Atom 49  O   pos: (  0.809971  0.254492  0.291385)  bare sigma:          32.26
            45.2412         -1.7808         -8.9991
            -4.9459         31.1341         -3.7411
           -13.7788         -4.0482         20.4093

     Atom 50  O   pos: (  0.065523  0.146617  0.538941)  bare sigma:          24.57
            23.9952         17.7369         10.8484
            11.2847         17.3125         -1.7999
             8.6681          0.3032         32.4026

     Atom 51  O   pos: (  0.137814  0.166355  0.284752)  bare sigma:          29.96
            35.4001         -6.0063          5.2124
            -5.8141         27.8767          3.5691
             6.7589          3.4728         26.6162

     Atom 52  O   pos: (  0.161975  0.310587  0.521449)  bare sigma:          28.46
            13.4511         -3.1449          1.4046
            -0.3709         48.2947          0.1654
             2.8075          2.1956         23.6253

     Atom 53  O   pos: (  0.309807  0.251253  0.309342)  bare sigma:          32.85
            47.2747         -1.8396         -8.0050
            -4.8582         28.4572         -4.4409
           -13.0211         -4.8591         22.8124

     Atom 54  O   pos: ( -0.125146  0.429440  0.627715)  bare sigma:          18.12
             8.3458         -8.1692         -6.2485
           -10.0259         33.5221         -5.0192
            -4.1048         -6.4285         12.4891

     Atom 55  O   pos: (  0.375690  0.030028  0.124191)  bare sigma:          53.53
            48.2279         -2.7138          2.4251
            -1.9862         56.7940         -8.8716
             2.5076         -8.1849         55.5813

     Atom 56  O   pos: ( -0.037093  0.309791  0.502595)  bare sigma:          51.46
            51.4836         -8.8083          6.0169
            -8.0192         54.7490          1.0489
             5.0663         -2.5446         48.1329

     Atom 57  O   pos: (  0.424859  0.052206  0.667683)  bare sigma:          72.59
            70.7267          1.5499         10.2245
             2.7362         67.8843         -0.0283
             9.6524         -1.9284         79.1466

     Atom 58  H   pos: (  0.106819  0.448625  0.702058)  bare sigma:          20.06
            14.6219          4.2525         -0.0885
             3.1830         26.2293         -6.6729
             0.3465         -5.6043         19.3319

     Atom 59  H   pos: (  0.373830  0.055076  0.610993)  bare sigma:          10.88
            12.4942          0.1427         19.1579
             0.9748         -1.9249         -0.1263
            17.9371         -1.0402         22.0721

     Atom 60  O   pos: (  0.176174  0.348440  1.359670)  bare sigma:          66.64
            67.3037         -0.6595          0.1532
            -1.0202         63.5455          1.1403
             2.1967          0.4651         69.0690

     Atom 61  H   pos: (  0.128397  0.374461  1.408197)  bare sigma:          14.52
            17.0860         -5.6218        -11.4390
            -6.0743          8.7195          5.0517
           -12.0878          5.3152         17.7600

     Atom 62  H   pos: (  0.232003  0.317228  1.397559)  bare sigma:          11.60
            20.9564        -10.7573          9.3675
           -10.8022          6.2375         -5.6150
            10.2166         -5.9983          7.6058

     Atom 63  O   pos: (  0.680425  0.427235  0.677700)  bare sigma:          67.27
            67.7336          3.4349         -0.7583
             3.9667         65.4308          8.5711
            -0.0267          8.7094         68.6400

     Atom 64  H   pos: (  0.679038  0.377433  0.621068)  bare sigma:          11.68
             1.0137          3.2517          1.6227
             2.3795         12.6832         17.2586
             0.7388         16.5182         21.3489

     Atom 65  H   pos: (  0.612646  0.428762  0.701537)  bare sigma:          19.33
            27.0930          0.1225         -6.9566
             0.7504         12.9485          2.4397
            -5.6333          2.7917         17.9424

     Atom 66  O   pos: (  0.369639  0.394335  0.092389)  bare sigma:          70.39
            66.9902          0.1996          1.5327
             0.3670         75.1059         -0.1617
             0.4531         -0.8632         69.0645

     Atom 67  H   pos: (  0.725440 -0.023605  0.065307)  bare sigma:          18.95
            22.8727         10.0305         -3.5383
             8.8050         20.3628         -3.1904
            -3.9813         -3.6637         13.6101

     Atom 68  H   pos: (  0.401496  0.326970  0.101638)  bare sigma:          12.36
             6.6858        -10.5493          1.6341
            -9.5886         29.7809         -3.9484
             0.8319         -3.5746          0.6017

     Atom 69  O   pos: (  0.203341  0.023760  1.307631)  bare sigma:          66.49
            63.3908         -2.6402         -8.7325
            -1.7904         62.2202          4.8114
            -7.2362          4.6191         73.8476

     Atom 70  H   pos: (  0.189019  0.065211  1.369210)  bare sigma:           9.63
            -1.9564         -4.8849         -5.7618
            -3.6844          9.2046         16.5628
            -4.7852         18.3027         21.6284

     Atom 71  H   pos: ( -0.124367  0.417051  1.322867)  bare sigma:          20.18
            16.1774          4.4871         -1.5588
             4.1585         28.3707         -0.3117
            -1.5455         -1.2235         16.0063

     Atom 72  O   pos: (  0.022049  0.386261  1.492885)  bare sigma:          71.41
            75.1310         -3.6875          3.4914
            -1.3432         73.9349          2.1064
             4.5900          0.6092         65.1556

     Atom 73  H   pos: (  0.304358 -0.005874  1.512143)  bare sigma:          17.18
            11.0316         -5.0186         -0.6153
            -5.4489         30.0317          6.1294
            -0.8468          7.0989         10.4645

     Atom 74  H   pos: (  0.079021  0.369422  1.538325)  bare sigma:          11.82
            21.7816        -10.1252         13.5420
            -8.6294          4.5855         -4.7764
            13.7973         -5.6203          9.0853

     Atom 75  O   pos: (  0.801143  0.207315  1.258322)  bare sigma:          75.13
            78.6635          2.0593         -0.3821
             3.5907         66.9552          0.8699
             1.4272          0.8179         79.7572

     Atom 76  H   pos: ( -0.171154  0.219886  1.341469)  bare sigma:          13.53
            11.7686          1.2575         10.6785
             1.7030          1.5549          3.2913
            12.1057          2.9603         27.2610

     Atom 77  H   pos: (  0.729931  0.206384  1.266354)  bare sigma:          19.34
            31.3101          0.2563         -2.0636
             0.0691         12.3653          0.4849
            -3.0655          0.4853         14.3394

     Atom 78  O   pos: (  0.980529 -0.006892  1.185325)  bare sigma:          70.36
            59.7555         -0.0407          1.4581
             0.8434         64.6611         -2.6019
             0.7970         -2.0138         86.6491

     Atom 79  H   pos: (  0.671108  0.388387  1.220650)  bare sigma:          17.08
             7.5832          3.2280         -1.7000
             3.3749         24.3954         -9.9381
            -2.1060        -11.2101         19.2605

     Atom 80  H   pos: ( -0.023024  0.041248  1.259243)  bare sigma:          13.03
             0.3601          0.8898          0.0330
             1.3317         12.7597         13.4953
             0.5064         15.2527         25.9745

     Atom 81  O   pos: (  0.164501  0.292479  0.951349)  bare sigma:          72.54
            73.2020          3.6667         -2.1730
             3.4820         70.1595          4.1681
            -1.8884          4.9552         74.2710

     Atom 82  H   pos: (  0.178844  0.266404  0.885057)  bare sigma:          17.15
             9.3668         -1.9561         -5.3768
            -1.3380         11.5570          9.2459
            -4.1038         10.0226         30.5114

     Atom 83  H   pos: (  0.228127  0.324076  0.973054)  bare sigma:          12.58
            24.3992         13.8689          7.0124
            13.2056          8.6698          4.3755
             6.1100          4.3123          4.6680

     Atom 84  O   pos: ( -0.121218  0.409267  0.095059)  bare sigma:          70.31
            65.7412          1.2759          0.5439
             0.5226         76.3258         -1.3596
             0.3428         -2.0828         68.8525

     Atom 85  H   pos: ( -0.056072  0.440629  0.090114)  bare sigma:          17.47
            27.4872         10.2371          0.4301
             9.2671         15.9739         -0.7914
            -0.2888         -0.9137          8.9627

     Atom 86  H   pos: ( -0.102074  0.337143  0.100194)  bare sigma:          12.93
             4.3518         -6.8933          0.7656
            -5.9041         33.3169         -3.1163
             0.2031         -3.0035          1.1106

     Atom 87  O   pos: ( -0.074380  0.327770  1.175562)  bare sigma:          71.67
            75.0197          0.2567         -1.0987
            -0.7908         69.3659         -4.2416
            -0.0749         -3.8906         70.6158

     Atom 88  H   pos: ( -0.127599  0.294268  1.213770)  bare sigma:          14.35
            19.0403          9.9134        -10.9330
            10.8563         12.1340         -8.6575
           -11.1332         -8.0536         11.8626

     Atom 89  H   pos: ( -0.017459  0.283685  1.187079)  bare sigma:          15.72
            23.7993        -11.0747          3.8623
           -12.5251         15.1291         -3.9153
             4.4426         -3.8126          8.2338

     Atom 90  O   pos: (  0.066662  0.159647  1.062423)  bare sigma:          70.32
            68.9983          9.0862          1.1943
             8.5359         72.9224          3.0591
             0.7769          2.8543         69.0271

     Atom 91  H   pos: (  0.079188  0.180624  1.130587)  bare sigma:          15.44
             6.7217          1.9298          4.1580
             1.9734          7.7191          8.6759
             2.9124          7.1718         31.8649

     Atom 92  H   pos: (  0.107296  0.203604  1.020042)  bare sigma:          13.64
            10.6132         11.0754        -10.1660
            10.9912         15.4696        -11.4124
            -8.8007         -9.6963         14.8421

     Atom 93  O   pos: ( -0.102779  0.243627  1.444456)  bare sigma:          70.12
            67.3315          6.3585         -0.7882
             6.5436         73.2909          0.8645
            -1.2382         -0.2323         69.7299

     Atom 94  H   pos: ( -0.127369  0.207274  1.504009)  bare sigma:          13.41
             8.0646          7.5260         -7.9326
             7.6156         12.6185        -12.9316
            -8.6483        -13.7570         19.5594

     Atom 95  H   pos: ( -0.058021  0.298391  1.466618)  bare sigma:          12.38
            13.6086         16.1921          4.8660
            16.2946         20.0734          5.6847
             5.4201          6.3777          3.4509

     Atom 96  O   pos: (  0.025380  0.429656  1.006468)  bare sigma:          71.04
            74.1629          0.1573          4.3170
             1.8563         67.7099         -0.8657
             5.9613         -1.4696         71.2574

     Atom 97  H   pos: (  0.080836  0.383733  0.991440)  bare sigma:          14.47
            20.8774        -13.0756         -3.3979
           -14.5958         16.1329          3.4045
            -4.4191          4.4160          6.3892

     Atom 98  H   pos: ( -0.028717  0.400970  0.967942)  bare sigma:          17.96
            25.0544          5.1053         10.7979
             6.2286          9.7599          3.3808
            11.7026          2.6440         19.0727

     Atom 99  O   pos: ( -0.198888  0.366388  1.024428)  bare sigma:          70.36
            69.7085          1.4162          0.6703
             1.2625         66.1830         -2.6140
             0.7744         -1.8284         75.2026

     Atom100  H   pos: ( -0.159674  0.378616  0.963270)  bare sigma:          13.93
            11.6263          3.0676        -12.4731
             2.6021          2.4097         -6.3394
           -11.5078         -6.6194         27.7562

     Atom101  H   pos: ( -0.149913  0.349913  1.076856)  bare sigma:          13.91
            15.5699         -3.8330         15.8214
            -3.4362          3.7153         -5.9407
            13.8249         -5.5673         22.4567

     Atom102  O   pos: (  0.485551  0.070344  1.481579)  bare sigma:          68.99
            75.2006          2.4449         -3.3649
             1.6178         62.7347          3.1024
            -2.4944          3.1427         69.0472

     Atom103  H   pos: (  0.531103  0.115935  1.513222)  bare sigma:          18.80
            21.6751          9.1531          3.9738
            10.0640         19.7416          7.5844
             4.6752          7.8280         14.9766

     Atom104  H   pos: (  0.422372  0.085987  1.518225)  bare sigma:          12.69
            25.7430         -5.0318        -14.0551
            -6.2550          3.7531          5.0321
           -15.1856          4.8657          8.5842

     Atom105  O   pos: (  0.362763  0.129715  0.890725)  bare sigma:          75.36
            73.3065         -2.2691          3.6125
            -2.5408         76.6320         -9.4322
             3.2250         -9.4900         76.1418

     Atom106  H   pos: (  0.339533  0.074914  0.933671)  bare sigma:          14.92
             5.8195          6.1221         -2.5766
             5.3380         23.0071        -14.9518
            -1.5252        -14.8812         15.9320

     Atom107  H   pos: (  0.305506  0.160559  0.858180)  bare sigma:          16.38
            20.5403         -9.8150         10.6222
            -8.0875         13.1940         -7.4018
             9.8473         -7.3520         15.4113

     Atom108  O   pos: (  0.047873  0.066469  0.869498)  bare sigma:          65.81
            73.8370         -6.1664         -3.5355
            -4.6723         59.3946          0.6851
            -4.7821          2.2799         64.1838

     Atom109  H   pos: ( -0.019007  0.045404  0.848538)  bare sigma:          15.13
            32.9240          2.5842          3.2932
             3.8914          3.5340          2.2053
             4.0429          1.9071          8.9184

     Atom110  H   pos: (  0.097132  0.010196  0.864006)  bare sigma:          12.06
            20.2836        -16.5970         -1.7344
           -18.5115         13.6775          0.5858
            -2.1918          0.9756          2.2263

     Atom111  O   pos: ( -0.012642  0.090381  1.368244)  bare sigma:          68.68
            62.0246         -2.3450         -2.2291
            -3.9071         73.2198         -0.6766
            -3.3336          2.1230         70.7840

     Atom112  H   pos: (  0.006012  0.042528  1.419802)  bare sigma:          15.72
             7.8209         -2.1099          2.9922
            -2.1376         18.2132        -10.6365
             3.1348        -10.6917         21.1280

     Atom113  H   pos: ( -0.045642  0.147715  1.401405)  bare sigma:          12.36
             7.8953        -13.1906         -6.2845
           -13.4512         21.8633          9.5783
            -7.2018         10.6775          7.3111

     Atom114  O   pos: (  0.081752  0.217412  1.254254)  bare sigma:          67.50
            66.4355          4.1507         -0.2905
             5.1976         68.1646          0.1517
            -0.4039          0.5933         67.8966

     Atom115  H   pos: (  0.061523  0.161935  1.298276)  bare sigma:          13.21
             7.5873          8.0224         -5.7848
             9.1347         18.2944        -12.3511
            -6.8366        -12.7586         13.7383

     Atom116  H   pos: (  0.114327  0.265865  1.300257)  bare sigma:          12.01
             6.9530         11.6465          8.6374
            11.4047         16.6296         11.7588
             8.8719         12.3835         12.4542

     Atom117  O   pos: (  0.560857  0.236464  1.595390)  bare sigma:          69.80
            74.5679          0.4671         -3.5340
             0.9545         63.8590         -1.1965
            -4.3596         -1.0208         70.9813

     Atom118  H   pos: (  0.647820  0.246680  0.025237)  bare sigma:          17.04
            26.1531         -2.0840         10.0639
            -2.0995          7.9405         -1.1636
            11.0032         -1.2372         17.0298

     Atom119  H   pos: (  0.532897  0.233491  0.036633)  bare sigma:          12.40
            20.9265          4.7373        -15.2130
             5.2402          0.5802         -3.1258
           -16.8738         -3.2512         15.7006

     Atom120  O   pos: (  0.686227  0.168778  1.445196)  bare sigma:          67.54
            71.9005         -4.4075          2.7982
            -4.6617         63.0729         -2.4268
             5.2246         -2.4876         67.6515

     Atom121  H   pos: (  0.741135  0.145190  1.491944)  bare sigma:          10.32
            19.9527         -9.0200         16.2901
            -9.0491         -0.4857         -7.3099
            18.3191         -7.6453         11.4889

     Atom122  H   pos: (  0.634716  0.191202  1.490753)  bare sigma:          17.74
            22.1321         -5.4986        -10.8698
            -5.0730         11.0358          4.6930
           -10.7013          4.9820         20.0571

     Atom123  O   pos: (  0.179046  0.325135  1.578065)  bare sigma:          73.17
            75.0564          3.5243          6.2378
             3.5229         74.3060         -3.0168
             4.7589         -3.6028         70.1604

     Atom124  H   pos: (  0.149131  0.267062  1.609536)  bare sigma:          16.17
            13.0882         10.4648         -2.4239
            10.6907         24.6689         -6.8939
            -3.1764         -8.0612         10.7434

     Atom125  H   pos: (  0.251338  0.365941  0.015541)  bare sigma:          17.21
            21.2398          6.4204          9.9429
             6.2216         12.6229          4.1061
            11.1371          5.0883         17.7718

     Atom126  O   pos: (  0.064263  0.165318  1.624437)  bare sigma:          69.09
            78.7745         -1.0268         -2.3889
            -1.4294         62.5926          2.2753
            -4.2087          2.7830         65.8912

     Atom127  H   pos: (  0.140981  0.153733  0.061446)  bare sigma:          17.99
            25.6715         -3.1903         10.0637
            -3.5533         10.8301         -2.1941
            11.2010         -2.5292         17.4809

     Atom128  H   pos: (  0.032743  0.199436  0.056872)  bare sigma:          12.37
            25.6760         -7.2387        -13.5103
            -7.3567          1.7933          4.8939
           -15.7758          5.3572          9.6314

     Atom129  O   pos: (  0.642530  0.332095  1.343590)  bare sigma:          67.48
            62.9122         -3.1614          0.4370
            -3.5990         69.1378          3.0300
             0.4715          0.2440         70.4016

     Atom130  H   pos: (  0.593392  0.364216  1.388180)  bare sigma:          13.89
            16.2408         -6.6870        -12.0475
            -6.7996          9.0577          6.7339
           -12.6209          7.3584         16.3573

     Atom131  H   pos: (  0.675636  0.282924  1.386371)  bare sigma:          14.89
             9.1787         -8.6140          4.3522
            -8.1928         21.2001        -10.5566
             4.6015        -11.3615         14.2923

     Atom132  O   pos: (  0.630216  0.031393  1.310240)  bare sigma:          76.55
            75.4578          7.8316         -1.5079
             7.9350         80.0548          7.9899
            -0.6576          7.6954         74.1507

     Atom133  H   pos: (  0.656220  0.078718  1.359824)  bare sigma:          14.75
             8.2491          8.3166          5.7734
             8.8436         19.0625         13.3896
             6.8777         14.5733         16.9236

     Atom134  H   pos: (  0.275570  0.455856  1.347564)  bare sigma:          18.48
            22.7349          9.6027         -6.3675
             9.1534         18.3870         -2.8281
            -7.1022         -3.3228         14.3167

     Atom135  O   pos: (  0.502413  0.387441  1.476757)  bare sigma:          72.20
            70.2598          0.1027          1.3664
             0.1713         79.0513          0.7732
             0.4840          1.1735         67.2762

     Atom136  H   pos: (  0.808723 -0.004170  1.505640)  bare sigma:          14.56
             4.7608          1.7400          1.2810
             1.1996         30.8069         10.0689
             1.2185         11.6226          8.1006

     Atom137  H   pos: (  0.529370  0.341295  1.527041)  bare sigma:          15.15
             8.3170         -6.1030          5.6138
            -5.7056         21.1537        -11.7841
             5.7010        -12.6445         15.9668

     Atom138  O   pos: (  0.263897  0.198789  1.163193)  bare sigma:          67.20
            66.2864         -5.2990         -0.1702
            -2.2902         75.3552          0.6815
             1.4008         -0.2880         59.9536

     Atom139  H   pos: (  0.201683  0.209791  1.198941)  bare sigma:          15.39
            27.5515         -2.2680        -10.4948
            -2.9439          7.2652          2.0882
           -10.9217          1.5093         11.3511

     Atom140  H   pos: (  0.303267  0.260662  1.168294)  bare sigma:          13.33
            13.4618         12.0226         -0.1780
            14.3692         23.9339          0.4988
             0.5240          1.1040          2.5806

     Atom141  O   pos: (  0.161741  0.406282  1.175444)  bare sigma:          70.41
            71.8001         -5.1518          3.6991
            -5.5342         68.2050         -6.7367
            -0.7335         -6.8076         71.2147

     Atom142  H   pos: (  0.209835  0.452084  1.148349)  bare sigma:          18.91
            19.1981          4.4778         -4.2968
             3.7124         20.1105         -6.1854
            -3.2861         -5.7695         17.4159

     Atom143  H   pos: (  0.183437  0.390025  1.243378)  bare sigma:          14.20
             4.8822         -0.8351          6.0145
            -0.2265          7.4499         -7.8615
             4.0290         -8.5938         30.2800

     Atom144  O   pos: (  0.703785  0.200806  0.954471)  bare sigma:          68.57
            64.5193         -0.5305          2.4840
            -0.8213         69.0688          4.7136
             2.6246          4.1865         72.1247

     Atom145  H   pos: (  0.746611  0.258247  0.971918)  bare sigma:          14.35
            11.9173         13.0681          5.6675
            12.9081         24.2426          8.1057
             5.0285          7.5791          6.9050

     Atom146  H   pos: (  0.711451  0.192681  0.882058)  bare sigma:          15.50
             5.4802         -0.2145         -3.5068
            -0.0584          6.9884          2.8484
            -2.1211          4.0410         34.0208

     Atom147  O   pos: (  0.173082  0.131345  1.457467)  bare sigma:          69.75
            76.0083         -0.0023          2.8986
             0.7616         60.5227          6.9992
             5.9056          5.8390         72.7129

     Atom148  H   pos: (  0.229414  0.131108  1.505832)  bare sigma:          12.46
            23.8305         -0.4956         15.6105
            -0.4032         -0.3549          0.0636
            17.4747          0.0774         13.9027

     Atom149  H   pos: (  0.114537  0.134021  1.499565)  bare sigma:          17.04
            22.9238         -0.4723         -9.8098
            -0.0801          7.9673          2.4691
            -9.7318          2.7034         20.2404

     Atom150  O   pos: (  0.381245  0.360235  1.171769)  bare sigma:          70.83
            71.7761         -5.4861          0.7512
            -5.6034         70.9103          1.8479
            -0.1502          1.8999         69.8186

     Atom151  H   pos: (  0.371540  0.410147  1.224964)  bare sigma:          13.72
             5.5179         -4.6340         -4.6203
            -5.8631         16.6877         14.9515
            -5.7485         15.1748         18.9482

     Atom152  H   pos: (  0.444743  0.324977  1.185517)  bare sigma:          13.11
            22.9232        -14.8890          4.5983
           -14.0768         12.3296         -3.2003
             4.8887         -3.6328          4.0690

     Atom153  O   pos: (  0.457161  0.128212  1.074863)  bare sigma:          78.43
            74.3029          6.2852          7.0015
             5.5539         75.2389          2.3886
             6.6526          1.2017         85.7464

     Atom154  H   pos: (  0.496571  0.179487  1.108360)  bare sigma:          15.72
            11.2205          9.5034          8.9842
             9.8311         17.0356         11.0768
             7.3028          9.4157         18.9090

     Atom155  H   pos: (  0.430913  0.157674  1.014645)  bare sigma:          18.44
            12.9199          0.0155          8.8447
            -1.1770         12.7221         -4.9951
             9.3283         -3.1896         29.6916

     Atom156  O   pos: (  0.342537  0.272287  1.427993)  bare sigma:          70.85
            70.7074          1.4488          1.2071
             2.4209         73.0875         -1.8695
            -0.3203         -2.1449         68.7443

     Atom157  H   pos: (  0.334854  0.232453  1.489035)  bare sigma:          15.33
             7.6207          2.0595         -2.0832
             2.3963         16.8707        -12.2893
            -2.9656        -13.5099         21.5120

     Atom158  H   pos: (  0.394821  0.321741  1.442294)  bare sigma:          14.58
            21.1558         14.1722          4.6901
            14.2123         16.7451          2.5008
             5.2768          3.0524          5.8250

     Atom159  O   pos: (  0.569440  0.336662  1.001639)  bare sigma:          69.41
            70.5825          0.6778          4.5311
            -1.1507         70.2930          1.2711
             2.6195          1.1788         67.3410

     Atom160  H   pos: (  0.607091  0.275631  0.987434)  bare sigma:          14.90
            17.4192        -12.6856         -3.1725
           -14.3518         21.7560          3.9086
            -3.9812          5.0692          5.5293

     Atom161  H   pos: (  0.517043  0.338530  0.950845)  bare sigma:          15.68
            19.2703         -2.0930         14.4573
            -1.2445          5.7262         -1.1700
            14.8538         -2.1189         22.0480

     Atom162  O   pos: (  0.326385  0.394556  0.986643)  bare sigma:          72.41
            72.4940         -0.3847          1.0523
            -0.3928         64.4675         -0.7168
            -0.3569         -0.3971         80.2717

     Atom163  H   pos: (  0.376192  0.369662  0.939265)  bare sigma:          15.02
            18.4599         -5.4299        -13.9934
            -5.8613          6.0579          5.6294
           -13.1829          5.1256         20.5391

     Atom164  H   pos: (  0.354794  0.389054  1.054826)  bare sigma:          12.63
             5.3996         -0.7993          9.2811
            -1.0768          0.7158         -4.0755
             8.0188         -3.6423         31.7701

     Atom165  O   pos: (  0.817934  0.097928  1.078894)  bare sigma:          72.77
            75.9095         -7.7194          0.1226
            -6.9436         71.6470          0.9342
            -0.4660          1.5285         70.7628

     Atom166  H   pos: (  0.766962  0.126686  1.035123)  bare sigma:          14.24
            15.0536         -8.9786         13.4452
            -9.0722         10.4851         -8.6712
            11.9288         -7.7417         17.1878

     Atom167  H   pos: (  0.809793  0.124860  1.145403)  bare sigma:          16.49
             7.8397         -1.3074         -2.2154
            -1.0216         12.1822         10.2316
            -1.2107          9.3556         29.4475

     Atom168  O   pos: (  0.855127  0.048545  0.850240)  bare sigma:          71.25
            74.5031          5.9588          1.4313
             2.0631         76.6342         -1.1998
             0.7132          0.6806         62.5991

     Atom169  H   pos: (  0.808318 -0.011926  0.842847)  bare sigma:           9.55
             7.7999         18.8002          1.5871
            16.4255         24.4751          1.1239
             2.1768          2.3154         -3.6362

     Atom170  H   pos: (  0.818442  0.105399  0.824841)  bare sigma:          17.48
            15.3176        -11.0769          4.2090
           -10.6181         24.9020         -6.7460
             4.5218         -6.9918         12.2308

     Atom171  O   pos: (  0.548564  0.056087  0.846227)  bare sigma:          73.54
            70.2369         -1.3799         -4.5677
            -3.8537         69.0846         -4.7425
            -0.7046         -6.0406         81.2979

     Atom172  H   pos: (  0.482008  0.081446  0.861227)  bare sigma:          15.58
            29.3408         -9.2832         -4.7530
            -9.8893          8.1696          1.1793
            -5.0267          1.6478          9.2303

     Atom173  H   pos: (  0.576346  0.027498  0.907534)  bare sigma:          14.57
            10.0750         -6.0735          7.4295
            -6.8560         12.0904        -10.8682
             9.8787        -12.1780         21.5572

     Atom174  O   pos: (  0.408216  0.124182  1.313855)  bare sigma:          63.25
            59.8441          0.8993          2.7533
             0.8894         59.8170          1.0549
             2.6082         -0.2967         70.1034

     Atom175  H   pos: (  0.446215  0.096634  1.371989)  bare sigma:          11.96
             6.8292         -6.5120         11.5173
            -6.3121          4.7743         -7.3669
            11.5365         -8.6186         24.2637

     Atom176  H   pos: (  0.374520  0.181221  1.346546)  bare sigma:          13.72
             7.8301         -9.2976         -4.8901
            -9.5900         20.0316         10.8808
            -5.5980         11.2159         13.2876

     Atom177  O   pos: (  0.532204  0.240906  1.214845)  bare sigma:          68.30
            70.1019          7.9211          5.6729
             7.7818         67.6878          0.7948
             6.3059          2.1016         67.1153

     Atom178  H   pos: (  0.493995  0.192502  1.255034)  bare sigma:          14.06
            13.9871         12.2380         -7.6442
            12.6466         15.7389         -9.7469
            -8.3751         -9.9329         12.4599

     Atom179  H   pos: (  0.576110  0.274699  1.263956)  bare sigma:          12.41
            13.4214         11.8511         14.0566
            11.4855          8.0530          9.6569
            14.6953         10.5759         15.7456

     Atom180  O   pos: ( -0.291432  0.430630  1.543106)  bare sigma:          76.53
            80.9866         -3.7948          4.4602
            -3.2895         75.9868          2.7122
             4.1748          1.2761         72.6141

     Atom181  H   pos: ( -0.235635  0.424630  1.588793)  bare sigma:          17.94
            23.9733         -4.0318         11.2949
            -2.5184         10.9026         -1.5840
            12.7437         -2.9454         18.9326

     Atom182  H   pos: (  0.968552  0.017886  1.557461)  bare sigma:          20.05
            22.6576         -6.9988         -2.7278
            -8.2926         21.8375          4.8297
            -3.9095          5.8111         15.6653

     Atom183  O   pos: (  0.228520  0.214663  0.759036)  bare sigma:          45.59
            57.6752         20.4082         -3.9299
            28.5781         30.5597          8.6271
            -2.9816          6.0090         48.5493

     Atom184  H   pos: (  0.177325  0.262441  0.740288)  bare sigma:          18.66
            24.3412         -6.2436          6.6518
            -5.1254         16.3502         -2.5223
             6.2024         -2.0352         15.2885

     Atom185  O   pos: ( -0.110784  0.398869  0.852314)  bare sigma:          52.57
            46.1984         -8.3776          6.1290
            -8.0710         45.0112          9.7700
             6.8443         10.7299         66.4998

     Atom186  H   pos: ( -0.055989  0.442640  0.837474)  bare sigma:          21.22
            24.2730          6.3027         -0.8519
             6.3378         20.0755         -0.9365
            -0.0637         -0.6202         19.3035

     Atom187  O   pos: (  0.451803  0.349802  0.839594)  bare sigma:          49.11
            38.0934          9.3253         12.2857
             8.6378         46.1085          6.4558
             9.3804          8.6474         63.1255

     Atom188  H   pos: (  0.508126  0.311169  0.816893)  bare sigma:          20.79
            21.8031         -4.3264         -4.0937
            -4.5305         18.9818          4.9929
            -3.8707          4.9320         21.5967

     Atom189  O   pos: (  0.741342  0.198328  0.750271)  bare sigma:          49.04
            53.8246         22.4531         -1.7845
            24.6614         37.6226         -0.7461
             0.7708         -2.4005         55.6876

     Atom190  H   pos: (  0.694425  0.252907  0.744838)  bare sigma:          20.57
            22.3630         -5.2093          3.3452
            -4.8331         22.7702         -2.8509
             3.0451         -2.0645         16.5690

     Diamagnetic contribution in ppm:

     Atom  1  Ca  pos: (  0.487498  0.009041  0.468006)  dia sigma:          -4.21
            -4.2231         -0.0144          0.0100
            -0.0144         -4.2212          0.0121
             0.0100          0.0121         -4.1986

     Atom  2  Ca  pos: ( -0.163718  0.445662  0.268739)  dia sigma:          -4.22
            -4.2181          0.0141         -0.0010
             0.0141         -4.2058         -0.0119
            -0.0010         -0.0119         -4.2428

     Atom  3  Ca  pos: ( -0.025652  0.224865  0.285255)  dia sigma:          -4.22
            -4.2283          0.0088         -0.0069
             0.0088         -4.2364          0.0028
            -0.0069          0.0028         -4.1884

     Atom  4  Ca  pos: (  0.218089  0.171163  0.438948)  dia sigma:          -4.18
            -4.1620          0.0117          0.0050
             0.0117         -4.1920          0.0069
             0.0050          0.0069         -4.1824

     Atom  5  Ca  pos: ( -0.120572  0.296517  0.718970)  dia sigma:          -4.20
            -4.2073         -0.0157          0.0210
            -0.0157         -4.2017          0.0174
             0.0210          0.0174         -4.1783

     Atom  6  Ca  pos: (  0.109199  0.099654  0.701007)  dia sigma:          -4.20
            -4.1713          0.0021         -0.0015
             0.0021         -4.2145         -0.0223
            -0.0015         -0.0223         -4.2047

     Atom  7  Ca  pos: (  0.960842  0.025964  1.021797)  dia sigma:          -4.26
            -4.2689         -0.0131          0.0059
            -0.0131         -4.2593         -0.0034
             0.0059         -0.0034         -4.2520

     Atom  8  Ca  pos: (  0.978320  0.016507  0.460251)  dia sigma:          -4.22
            -4.2310         -0.0113          0.0058
            -0.0113         -4.2136          0.0039
             0.0058          0.0039         -4.2128

     Atom  9  Ca  pos: (  0.337334  0.447171  0.260200)  dia sigma:          -4.21
            -4.2097          0.0186         -0.0025
             0.0186         -4.1896         -0.0143
            -0.0025         -0.0143         -4.2400

     Atom 10  Ca  pos: (  0.475339  0.221415  0.288613)  dia sigma:          -4.22
            -4.2348          0.0084          0.0004
             0.0084         -4.2455          0.0007
             0.0004          0.0007         -4.1946

     Atom 11  Ca  pos: (  0.724545  0.169895  0.428598)  dia sigma:          -4.18
            -4.1761          0.0101         -0.0004
             0.0101         -4.1842          0.0202
            -0.0004          0.0202         -4.1879

     Atom 12  Ca  pos: (  0.374844  0.281901  0.702991)  dia sigma:          -4.20
            -4.2258         -0.0216          0.0072
            -0.0216         -4.1866          0.0227
             0.0072          0.0227         -4.1789

     Atom 13  Ca  pos: (  0.606273  0.096076  0.690275)  dia sigma:          -4.21
            -4.1866          0.0148          0.0038
             0.0148         -4.2312         -0.0186
             0.0038         -0.0186         -4.2115

     Atom 14  Ca  pos: (  0.320199  0.042421  1.184377)  dia sigma:          -4.25
            -4.2513          0.0152          0.0160
             0.0152         -4.2577         -0.0059
             0.0160         -0.0059         -4.2380

     Atom 15  Si  pos: (  0.852689  0.143220  0.067261)  dia sigma:           1.92
             1.9429         -0.0308         -0.0180
            -0.0308          1.9344         -0.0260
            -0.0180         -0.0260          1.8764

     Atom 16  Si  pos: (  0.560677  0.259817  0.552383)  dia sigma:           1.98
             1.9852         -0.0043          0.0181
            -0.0043          1.9688         -0.0033
             0.0181         -0.0033          1.9723

     Atom 17  Si  pos: (  0.717442  0.236928  0.216859)  dia sigma:           1.93
             1.9210         -0.0237         -0.0034
            -0.0237          1.9429          0.0045
            -0.0034          0.0045          1.9212

     Atom 18  Si  pos: (  0.362314  0.143131  0.079376)  dia sigma:           1.92
             1.9498         -0.0341         -0.0250
            -0.0341          1.9439         -0.0155
            -0.0250         -0.0155          1.8810

     Atom 19  Si  pos: (  0.059831  0.264235  0.563663)  dia sigma:           1.96
             1.9639         -0.0104          0.0300
            -0.0104          1.9614          0.0037
             0.0300          0.0037          1.9555

     Atom 20  Si  pos: (  0.220836  0.234776  0.231267)  dia sigma:           1.95
             1.9352         -0.0191         -0.0072
            -0.0191          1.9643          0.0003
            -0.0072          0.0003          1.9464

     Atom 21  Si  pos: ( -0.076356  0.426063  0.517648)  dia sigma:           1.93
             1.9288         -0.0030         -0.0159
            -0.0030          1.9493          0.0158
            -0.0159          0.0158          1.9060

     Atom 22  Si  pos: (  0.098357  0.434218  0.232240)  dia sigma:           1.91
             1.8859         -0.0461          0.0003
            -0.0461          1.9336          0.0020
             0.0003          0.0020          1.9232

     Atom 23  Si  pos: (  0.422696  0.424361  0.510203)  dia sigma:           1.92
             1.9052         -0.0180         -0.0129
            -0.0180          1.9363          0.0197
            -0.0129          0.0197          1.9046

     Atom 24  Si  pos: (  0.593362  0.435304  0.225657)  dia sigma:           1.92
             1.8918         -0.0463          0.0024
            -0.0463          1.9301          0.0069
             0.0024          0.0069          1.9277

     Atom 25  O   pos: (  0.176400  0.343763  0.200516)  dia sigma:          18.33
            18.3300         -0.2843         -0.0413
            -0.2843         18.6133         -0.0129
            -0.0413         -0.0129         18.0505

     Atom 26  O   pos: (  0.316755  0.049516  0.512322)  dia sigma:          17.67
            17.7302          0.1811          0.0531
             0.1811         17.7390          0.0044
             0.0531          0.0044         17.5336

     Atom 27  O   pos: (  0.465299  0.046631  0.302703)  dia sigma:          17.77
            17.7463          0.0830          0.1317
             0.0830         17.7692          0.1220
             0.1317          0.1220         17.7912

     Atom 28  O   pos: ( -0.154711  0.454647  0.432738)  dia sigma:          17.87
            17.9137         -0.0107          0.1833
            -0.0107         17.7961         -0.1032
             0.1833         -0.1032         17.8927

     Atom 29  O   pos: ( -0.001076  0.391217  0.279684)  dia sigma:          17.77
            17.9338          0.0725         -0.1188
             0.0725         17.7423         -0.0600
            -0.1188         -0.0600         17.6413

     Atom 30  O   pos: (  0.325198  0.125328  1.570817)  dia sigma:          17.73
            17.6406         -0.0141          0.0473
            -0.0141         17.5846          0.0311
             0.0473          0.0311         17.9682

     Atom 31  O   pos: ( -0.063328  0.222657  0.121450)  dia sigma:          17.73
            17.7746          0.1307          0.0833
             0.1307         17.7818          0.0649
             0.0833          0.0649         17.6275

     Atom 32  O   pos: (  0.040292  0.272013  0.683009)  dia sigma:          17.55
            17.4563          0.0330         -0.0633
             0.0330         17.4534         -0.0385
            -0.0633         -0.0385         17.7370

     Atom 33  O   pos: (  0.255081  0.179950  0.128716)  dia sigma:          18.33
            18.4102         -0.1329         -0.2271
            -0.1329         18.1601          0.2476
            -0.2271          0.2476         18.4087

     Atom 34  O   pos: (  0.363398  0.420675  0.616582)  dia sigma:          17.79
            17.7720          0.0084         -0.1751
             0.0084         17.6453         -0.0228
            -0.1751         -0.0228         17.9430

     Atom 35  O   pos: (  0.864511  0.034708  0.121857)  dia sigma:          18.37
            18.1409         -0.0836          0.1266
            -0.0836         18.5019         -0.3126
             0.1266         -0.3126         18.4710

     Atom 36  O   pos: (  0.465383  0.308852  0.493402)  dia sigma:          18.05
            18.0623         -0.2290          0.1464
            -0.2290         18.1973          0.0067
             0.1464          0.0067         17.8798

     Atom 37  O   pos: (  0.672397  0.347124  0.190178)  dia sigma:          18.32
            18.3030         -0.2793         -0.0495
            -0.2793         18.6042         -0.0030
            -0.0495         -0.0030         18.0392

     Atom 38  O   pos: (  0.813964  0.047612  0.506936)  dia sigma:          17.61
            17.6831          0.1627         -0.0469
             0.1627         17.7155         -0.0344
            -0.0469         -0.0344         17.4399

     Atom 39  O   pos: ( -0.039175  0.051903  0.310878)  dia sigma:          17.77
            17.7449          0.0805          0.1218
             0.0805         17.7745          0.1348
             0.1218          0.1348         17.7774

     Atom 40  O   pos: (  0.347307  0.450981  0.421771)  dia sigma:          17.93
            17.9398          0.0078          0.1865
             0.0078         17.8622         -0.1098
             0.1865         -0.1098         17.9820

     Atom 41  O   pos: (  0.497505  0.388108  0.275773)  dia sigma:          17.78
            17.9168          0.0834         -0.1060
             0.0834         17.7629         -0.0697
            -0.1060         -0.0697         17.6488

     Atom 42  O   pos: (  0.823940  0.113110  1.559253)  dia sigma:          17.68
            17.5464         -0.0012          0.0427
            -0.0012         17.5853          0.0543
             0.0427          0.0543         17.9143

     Atom 43  O   pos: (  0.447430  0.216726  0.119846)  dia sigma:          17.69
            17.7196          0.1470          0.0515
             0.1470         17.7295          0.0582
             0.0515          0.0582         17.6062

     Atom 44  O   pos: (  0.538971  0.256886  0.670895)  dia sigma:          17.66
            17.5724          0.0056         -0.0628
             0.0056         17.5353         -0.0607
            -0.0628         -0.0607         17.8742

     Atom 45  O   pos: (  0.744473  0.187815  0.108519)  dia sigma:          18.18
            18.2181         -0.2028         -0.1885
            -0.2028         17.9943          0.2048
            -0.1885          0.2048         18.3305

     Atom 46  O   pos: (  0.572478  0.146972  0.514921)  dia sigma:          17.77
            17.6802         -0.0151          0.0412
            -0.0151         17.8859          0.0164
             0.0412          0.0164         17.7438

     Atom 47  O   pos: (  0.640013  0.166589  0.275604)  dia sigma:          17.75
            17.7233          0.0623         -0.1195
             0.0623         17.8019         -0.1006
            -0.1195         -0.1006         17.7390

     Atom 48  O   pos: (  0.664700  0.315016  0.523121)  dia sigma:          17.64
            17.7629          0.1151         -0.0728
             0.1151         17.5544          0.0458
            -0.0728          0.0458         17.6081

     Atom 49  O   pos: (  0.809971  0.254492  0.291385)  dia sigma:          17.67
            17.6838          0.0330          0.1596
             0.0330         17.5967          0.0022
             0.1596          0.0022         17.7404

     Atom 50  O   pos: (  0.065523  0.146617  0.538941)  dia sigma:          17.80
            17.7215         -0.0004          0.0334
            -0.0004         17.9313          0.0077
             0.0334          0.0077         17.7369

     Atom 51  O   pos: (  0.137814  0.166355  0.284752)  dia sigma:          17.76
            17.7495          0.0860         -0.1033
             0.0860         17.7837         -0.0811
            -0.1033         -0.0811         17.7340

     Atom 52  O   pos: (  0.161975  0.310587  0.521449)  dia sigma:          17.68
            17.8233          0.0528         -0.1279
             0.0528         17.5687         -0.0301
            -0.1279         -0.0301         17.6512

     Atom 53  O   pos: (  0.309807  0.251253  0.309342)  dia sigma:          17.67
            17.6912          0.0274          0.1425
             0.0274         17.5848         -0.0195
             0.1425         -0.0195         17.7341

     Atom 54  O   pos: ( -0.125146  0.429440  0.627715)  dia sigma:          17.89
            17.8134          0.0097         -0.1172
             0.0097         17.7755          0.0209
            -0.1172          0.0209         18.0759

     Atom 55  O   pos: (  0.375690  0.030028  0.124191)  dia sigma:          18.29
            18.0462         -0.0420          0.1290
            -0.0420         18.4329         -0.2970
             0.1290         -0.2970         18.3879

     Atom 56  O   pos: ( -0.037093  0.309791  0.502595)  dia sigma:          18.01
            18.0187         -0.2076          0.1756
            -0.2076         18.1755         -0.0075
             0.1756         -0.0075         17.8269

     Atom 57  O   pos: (  0.424859  0.052206  0.667683)  dia sigma:          17.97
            17.7445          0.1750          0.2943
             0.1750         18.1660         -0.5492
             0.2943         -0.5492         17.9892

     Atom 58  H   pos: (  0.106819  0.448625  0.702058)  dia sigma:           1.04
             1.0382          0.0000          0.0000
             0.0000          1.0382          0.0000
             0.0000          0.0000          1.0382

     Atom 59  H   pos: (  0.373830  0.055076  0.610993)  dia sigma:           0.88
             0.8839          0.0000          0.0000
             0.0000          0.8839          0.0000
             0.0000          0.0000          0.8839

     Atom 60  O   pos: (  0.176174  0.348440  1.359670)  dia sigma:          18.27
            18.5600         -0.4875         -0.0725
            -0.4875         17.9169          0.0566
            -0.0725          0.0566         18.3196

     Atom 61  H   pos: (  0.128397  0.374461  1.408197)  dia sigma:           0.97
             0.9721          0.0000          0.0000
             0.0000          0.9721          0.0000
             0.0000          0.0000          0.9721

     Atom 62  H   pos: (  0.232003  0.317228  1.397559)  dia sigma:           0.91
             0.9148          0.0000          0.0000
             0.0000          0.9148          0.0000
             0.0000          0.0000          0.9148

     Atom 63  O   pos: (  0.680425  0.427235  0.677700)  dia sigma:          18.05
            18.3863         -0.0396         -0.3884
            -0.0396         17.7744          0.4424
            -0.3884          0.4424         17.9873

     Atom 64  H   pos: (  0.679038  0.377433  0.621068)  dia sigma:           0.91
             0.9075          0.0000          0.0000
             0.0000          0.9075          0.0000
             0.0000          0.0000          0.9075

     Atom 65  H   pos: (  0.612646  0.428762  0.701537)  dia sigma:           1.04
             1.0358          0.0000          0.0000
             0.0000          1.0358          0.0000
             0.0000          0.0000          1.0358

     Atom 66  O   pos: (  0.369639  0.394335  0.092389)  dia sigma:          18.06
            18.1170          0.1478         -0.2990
             0.1478         18.5146         -0.3502
            -0.2990         -0.3502         17.5401

     Atom 67  H   pos: (  0.725440 -0.023605  0.065307)  dia sigma:           1.03
             1.0339          0.0000          0.0000
             0.0000          1.0339          0.0000
             0.0000          0.0000          1.0339

     Atom 68  H   pos: (  0.401496  0.326970  0.101638)  dia sigma:           0.92
             0.9154          0.0000          0.0000
             0.0000          0.9154          0.0000
             0.0000          0.0000          0.9154

     Atom 69  O   pos: (  0.203341  0.023760  1.307631)  dia sigma:          18.19
            17.6801          0.3425         -0.2645
             0.3425         18.8005          0.1509
            -0.2645          0.1509         18.1012

     Atom 70  H   pos: (  0.189019  0.065211  1.369210)  dia sigma:           0.89
             0.8871          0.0000          0.0000
             0.0000          0.8871          0.0000
             0.0000          0.0000          0.8871

     Atom 71  H   pos: ( -0.124367  0.417051  1.322867)  dia sigma:           1.06
             1.0613          0.0000          0.0000
             0.0000          1.0613          0.0000
             0.0000          0.0000          1.0613

     Atom 72  O   pos: (  0.022049  0.386261  1.492885)  dia sigma:          18.08
            18.0473         -0.4317          0.3087
            -0.4317         18.3918          0.1591
             0.3087          0.1591         17.8135

     Atom 73  H   pos: (  0.304358 -0.005874  1.512143)  dia sigma:           1.01
             1.0100          0.0000          0.0000
             0.0000          1.0100          0.0000
             0.0000          0.0000          1.0100

     Atom 74  H   pos: (  0.079021  0.369422  1.538325)  dia sigma:           0.92
             0.9200          0.0000          0.0000
             0.0000          0.9200          0.0000
             0.0000          0.0000          0.9200

     Atom 75  O   pos: (  0.801143  0.207315  1.258322)  dia sigma:          18.10
            18.7017          0.0984          0.2131
             0.0984         17.3635          0.0866
             0.2131          0.0866         18.2295

     Atom 76  H   pos: ( -0.171154  0.219886  1.341469)  dia sigma:           0.94
             0.9407          0.0000          0.0000
             0.0000          0.9407          0.0000
             0.0000          0.0000          0.9407

     Atom 77  H   pos: (  0.729931  0.206384  1.266354)  dia sigma:           1.04
             1.0433          0.0000          0.0000
             0.0000          1.0433          0.0000
             0.0000          0.0000          1.0433

     Atom 78  O   pos: (  0.980529 -0.006892  1.185325)  dia sigma:          18.28
            17.5414          0.0536         -0.0820
             0.0536         18.9320          0.0512
            -0.0820          0.0512         18.3809

     Atom 79  H   pos: (  0.671108  0.388387  1.220650)  dia sigma:           1.02
             1.0177          0.0000          0.0000
             0.0000          1.0177          0.0000
             0.0000          0.0000          1.0177

     Atom 80  H   pos: ( -0.023024  0.041248  1.259243)  dia sigma:           0.95
             0.9462          0.0000          0.0000
             0.0000          0.9462          0.0000
             0.0000          0.0000          0.9462

     Atom 81  O   pos: (  0.164501  0.292479  0.951349)  dia sigma:          18.09
            18.1291          0.2512          0.0413
             0.2512         17.7265          0.4949
             0.0413          0.4949         18.4137

     Atom 82  H   pos: (  0.178844  0.266404  0.885057)  dia sigma:           1.00
             0.9995          0.0000          0.0000
             0.0000          0.9995          0.0000
             0.0000          0.0000          0.9995

     Atom 83  H   pos: (  0.228127  0.324076  0.973054)  dia sigma:           0.93
             0.9335          0.0000          0.0000
             0.0000          0.9335          0.0000
             0.0000          0.0000          0.9335

     Atom 84  O   pos: ( -0.121218  0.409267  0.095059)  dia sigma:          17.99
            18.1963          0.2492         -0.0966
             0.2492         18.4304         -0.0895
            -0.0966         -0.0895         17.3465

     Atom 85  H   pos: ( -0.056072  0.440629  0.090114)  dia sigma:           1.01
             1.0147          0.0000          0.0000
             0.0000          1.0147          0.0000
             0.0000          0.0000          1.0147

     Atom 86  H   pos: ( -0.102074  0.337143  0.100194)  dia sigma:           0.92
             0.9243          0.0000          0.0000
             0.0000          0.9243          0.0000
             0.0000          0.0000          0.9243

     Atom 87  O   pos: ( -0.074380  0.327770  1.175562)  dia sigma:          18.12
            18.6618         -0.1791         -0.2472
            -0.1791         17.9659         -0.3373
            -0.2472         -0.3373         17.7185

     Atom 88  H   pos: ( -0.127599  0.294268  1.213770)  dia sigma:           0.96
             0.9641          0.0000          0.0000
             0.0000          0.9641          0.0000
             0.0000          0.0000          0.9641

     Atom 89  H   pos: ( -0.017459  0.283685  1.187079)  dia sigma:           0.98
             0.9844          0.0000          0.0000
             0.0000          0.9844          0.0000
             0.0000          0.0000          0.9844

     Atom 90  O   pos: (  0.066662  0.159647  1.062423)  dia sigma:          18.29
            17.9366          0.3999         -0.1531
             0.3999         18.0435         -0.0588
            -0.1531         -0.0588         18.8869

     Atom 91  H   pos: (  0.079188  0.180624  1.130587)  dia sigma:           1.00
             1.0039          0.0000          0.0000
             0.0000          1.0039          0.0000
             0.0000          0.0000          1.0039

     Atom 92  H   pos: (  0.107296  0.203604  1.020042)  dia sigma:           0.95
             0.9547          0.0000          0.0000
             0.0000          0.9547          0.0000
             0.0000          0.0000          0.9547

     Atom 93  O   pos: ( -0.102779  0.243627  1.444456)  dia sigma:          18.20
            17.9768          0.5460         -0.0801
             0.5460         18.3014         -0.1212
            -0.0801         -0.1212         18.3259

     Atom 94  H   pos: ( -0.127369  0.207274  1.504009)  dia sigma:           0.94
             0.9417          0.0000          0.0000
             0.0000          0.9417          0.0000
             0.0000          0.0000          0.9417

     Atom 95  H   pos: ( -0.058021  0.298391  1.466618)  dia sigma:           0.93
             0.9264          0.0000          0.0000
             0.0000          0.9264          0.0000
             0.0000          0.0000          0.9264

     Atom 96  O   pos: (  0.025380  0.429656  1.006468)  dia sigma:          18.08
            18.6081         -0.1443          0.2951
            -0.1443         17.9430          0.3326
             0.2951          0.3326         17.6793

     Atom 97  H   pos: (  0.080836  0.383733  0.991440)  dia sigma:           0.95
             0.9550          0.0000          0.0000
             0.0000          0.9550          0.0000
             0.0000          0.0000          0.9550

     Atom 98  H   pos: ( -0.028717  0.400970  0.967942)  dia sigma:           1.02
             1.0211          0.0000          0.0000
             0.0000          1.0211          0.0000
             0.0000          0.0000          1.0211

     Atom 99  O   pos: ( -0.198888  0.366388  1.024428)  dia sigma:          18.14
            18.1950         -0.0426          0.0434
            -0.0426         17.5830         -0.2815
             0.0434         -0.2815         18.6515

     Atom100  H   pos: ( -0.159674  0.378616  0.963270)  dia sigma:           0.96
             0.9640          0.0000          0.0000
             0.0000          0.9640          0.0000
             0.0000          0.0000          0.9640

     Atom101  H   pos: ( -0.149913  0.349913  1.076856)  dia sigma:           0.95
             0.9517          0.0000          0.0000
             0.0000          0.9517          0.0000
             0.0000          0.0000          0.9517

     Atom102  O   pos: (  0.485551  0.070344  1.481579)  dia sigma:          18.01
            18.4886          0.3538         -0.0315
             0.3538         17.6975          0.3736
            -0.0315          0.3736         17.8398

     Atom103  H   pos: (  0.531103  0.115935  1.513222)  dia sigma:           1.04
             1.0442          0.0000          0.0000
             0.0000          1.0442          0.0000
             0.0000          0.0000          1.0442

     Atom104  H   pos: (  0.422372  0.085987  1.518225)  dia sigma:           0.93
             0.9342          0.0000          0.0000
             0.0000          0.9342          0.0000
             0.0000          0.0000          0.9342

     Atom105  O   pos: (  0.362763  0.129715  0.890725)  dia sigma:          18.09
            18.2207         -0.1117          0.1761
            -0.1117         18.1177         -0.6457
             0.1761         -0.6457         17.9272

     Atom106  H   pos: (  0.339533  0.074914  0.933671)  dia sigma:           0.97
             0.9692          0.0000          0.0000
             0.0000          0.9692          0.0000
             0.0000          0.0000          0.9692

     Atom107  H   pos: (  0.305506  0.160559  0.858180)  dia sigma:           0.99
             0.9857          0.0000          0.0000
             0.0000          0.9857          0.0000
             0.0000          0.0000          0.9857

     Atom108  O   pos: (  0.047873  0.066469  0.869498)  dia sigma:          18.02
            18.5605         -0.1592          0.1859
            -0.1592         17.9754          0.0674
             0.1859          0.0674         17.5255

     Atom109  H   pos: ( -0.019007  0.045404  0.848538)  dia sigma:           0.98
             0.9773          0.0000          0.0000
             0.0000          0.9773          0.0000
             0.0000          0.0000          0.9773

     Atom110  H   pos: (  0.097132  0.010196  0.864006)  dia sigma:           0.92
             0.9230          0.0000          0.0000
             0.0000          0.9230          0.0000
             0.0000          0.0000          0.9230

     Atom111  O   pos: ( -0.012642  0.090381  1.368244)  dia sigma:          18.26
            17.8032         -0.5064         -0.0271
            -0.5064         18.5852         -0.1738
            -0.0271         -0.1738         18.3811

     Atom112  H   pos: (  0.006012  0.042528  1.419802)  dia sigma:           0.98
             0.9798          0.0000          0.0000
             0.0000          0.9798          0.0000
             0.0000          0.0000          0.9798

     Atom113  H   pos: ( -0.045642  0.147715  1.401405)  dia sigma:           0.94
             0.9426          0.0000          0.0000
             0.0000          0.9426          0.0000
             0.0000          0.0000          0.9426

     Atom114  O   pos: (  0.081752  0.217412  1.254254)  dia sigma:          18.17
            17.7961          0.4510          0.0867
             0.4510         18.4706         -0.0464
             0.0867         -0.0464         18.2415

     Atom115  H   pos: (  0.061523  0.161935  1.298276)  dia sigma:           0.95
             0.9522          0.0000          0.0000
             0.0000          0.9522          0.0000
             0.0000          0.0000          0.9522

     Atom116  H   pos: (  0.114327  0.265865  1.300257)  dia sigma:           0.93
             0.9337          0.0000          0.0000
             0.0000          0.9337          0.0000
             0.0000          0.0000          0.9337

     Atom117  O   pos: (  0.560857  0.236464  1.595390)  dia sigma:          18.08
            18.6765          0.1159          0.0297
             0.1159         17.4429         -0.0920
             0.0297         -0.0920         18.1327

     Atom118  H   pos: (  0.647820  0.246680  0.025237)  dia sigma:           1.01
             1.0080          0.0000          0.0000
             0.0000          1.0080          0.0000
             0.0000          0.0000          1.0080

     Atom119  H   pos: (  0.532897  0.233491  0.036633)  dia sigma:           0.91
             0.9132          0.0000          0.0000
             0.0000          0.9132          0.0000
             0.0000          0.0000          0.9132

     Atom120  O   pos: (  0.686227  0.168778  1.445196)  dia sigma:          18.06
            18.4186         -0.4456         -0.1341
            -0.4456         17.6368          0.0576
            -0.1341          0.0576         18.1307

     Atom121  H   pos: (  0.741135  0.145190  1.491944)  dia sigma:           0.89
             0.8908          0.0000          0.0000
             0.0000          0.8908          0.0000
             0.0000          0.0000          0.8908

     Atom122  H   pos: (  0.634716  0.191202  1.490753)  dia sigma:           1.02
             1.0225          0.0000          0.0000
             0.0000          1.0225          0.0000
             0.0000          0.0000          1.0225

     Atom123  O   pos: (  0.179046  0.325135  1.578065)  dia sigma:          18.14
            18.0869          0.6025          0.3318
             0.6025         18.2968         -0.1075
             0.3318         -0.1075         18.0279

     Atom124  H   pos: (  0.149131  0.267062  1.609536)  dia sigma:           1.00
             1.0021          0.0000          0.0000
             0.0000          1.0021          0.0000
             0.0000          0.0000          1.0021

     Atom125  H   pos: (  0.251338  0.365941  0.015541)  dia sigma:           1.01
             1.0115          0.0000          0.0000
             0.0000          1.0115          0.0000
             0.0000          0.0000          1.0115

     Atom126  O   pos: (  0.064263  0.165318  1.624437)  dia sigma:          18.06
            18.4566         -0.4777          0.0974
            -0.4777         17.6049         -0.0894
             0.0974         -0.0894         18.1169

     Atom127  H   pos: (  0.140981  0.153733  0.061446)  dia sigma:           1.03
             1.0262          0.0000          0.0000
             0.0000          1.0262          0.0000
             0.0000          0.0000          1.0262

     Atom128  H   pos: (  0.032743  0.199436  0.056872)  dia sigma:           0.93
             0.9282          0.0000          0.0000
             0.0000          0.9282          0.0000
             0.0000          0.0000          0.9282

     Atom129  O   pos: (  0.642530  0.332095  1.343590)  dia sigma:          18.16
            18.1455         -0.6419         -0.0787
            -0.6419         18.1061         -0.0828
            -0.0787         -0.0828         18.2392

     Atom130  H   pos: (  0.593392  0.364216  1.388180)  dia sigma:           0.95
             0.9501          0.0000          0.0000
             0.0000          0.9501          0.0000
             0.0000          0.0000          0.9501

     Atom131  H   pos: (  0.675636  0.282924  1.386371)  dia sigma:           0.98
             0.9781          0.0000          0.0000
             0.0000          0.9781          0.0000
             0.0000          0.0000          0.9781

     Atom132  O   pos: (  0.630216  0.031393  1.310240)  dia sigma:          18.09
            18.1197          0.6670         -0.1976
             0.6670         18.0544          0.2195
            -0.1976          0.2195         18.0908

     Atom133  H   pos: (  0.656220  0.078718  1.359824)  dia sigma:           0.97
             0.9663          0.0000          0.0000
             0.0000          0.9663          0.0000
             0.0000          0.0000          0.9663

     Atom134  H   pos: (  0.275570  0.455856  1.347564)  dia sigma:           1.03
             1.0317          0.0000          0.0000
             0.0000          1.0317          0.0000
             0.0000          0.0000          1.0317

     Atom135  O   pos: (  0.502413  0.387441  1.476757)  dia sigma:          18.05
            17.5306         -0.1817          0.2416
            -0.1817         18.6022         -0.0583
             0.2416         -0.0583         18.0274

     Atom136  H   pos: (  0.808723 -0.004170  1.505640)  dia sigma:           0.96
             0.9553          0.0000          0.0000
             0.0000          0.9553          0.0000
             0.0000          0.0000          0.9553

     Atom137  H   pos: (  0.529370  0.341295  1.527041)  dia sigma:           0.97
             0.9711          0.0000          0.0000
             0.0000          0.9711          0.0000
             0.0000          0.0000          0.9711

     Atom138  O   pos: (  0.263897  0.198789  1.163193)  dia sigma:          18.27
            18.6441          0.2969         -0.4317
             0.2969         18.3494          0.1433
            -0.4317          0.1433         17.8129

     Atom139  H   pos: (  0.201683  0.209791  1.198941)  dia sigma:           1.00
             0.9991          0.0000          0.0000
             0.0000          0.9991          0.0000
             0.0000          0.0000          0.9991

     Atom140  H   pos: (  0.303267  0.260662  1.168294)  dia sigma:           0.95
             0.9508          0.0000          0.0000
             0.0000          0.9508          0.0000
             0.0000          0.0000          0.9508

     Atom141  O   pos: (  0.161741  0.406282  1.175444)  dia sigma:          18.16
            18.1238          0.4187         -0.0324
             0.4187         17.9166         -0.5159
            -0.0324         -0.5159         18.4444

     Atom142  H   pos: (  0.209835  0.452084  1.148349)  dia sigma:           1.03
             1.0343          0.0000          0.0000
             0.0000          1.0343          0.0000
             0.0000          0.0000          1.0343

     Atom143  H   pos: (  0.183437  0.390025  1.243378)  dia sigma:           0.97
             0.9728          0.0000          0.0000
             0.0000          0.9728          0.0000
             0.0000          0.0000          0.9728

     Atom144  O   pos: (  0.703785  0.200806  0.954471)  dia sigma:          18.00
            17.6875          0.3923          0.0576
             0.3923         17.9298          0.3058
             0.0576          0.3058         18.3929

     Atom145  H   pos: (  0.746611  0.258247  0.971918)  dia sigma:           0.97
             0.9683          0.0000          0.0000
             0.0000          0.9683          0.0000
             0.0000          0.0000          0.9683

     Atom146  H   pos: (  0.711451  0.192681  0.882058)  dia sigma:           0.98
             0.9755          0.0000          0.0000
             0.0000          0.9755          0.0000
             0.0000          0.0000          0.9755

     Atom147  O   pos: (  0.173082  0.131345  1.457467)  dia sigma:          18.20
            18.8056         -0.0470         -0.0648
            -0.0470         17.4970          0.1030
            -0.0648          0.1030         18.2930

     Atom148  H   pos: (  0.229414  0.131108  1.505832)  dia sigma:           0.94
             0.9412          0.0000          0.0000
             0.0000          0.9412          0.0000
             0.0000          0.0000          0.9412

     Atom149  H   pos: (  0.114537  0.134021  1.499565)  dia sigma:           1.01
             1.0111          0.0000          0.0000
             0.0000          1.0111          0.0000
             0.0000          0.0000          1.0111

     Atom150  O   pos: (  0.381245  0.360235  1.171769)  dia sigma:          18.18
            18.2548         -0.4489          0.0795
            -0.4489         18.1907          0.3964
             0.0795          0.3964         18.0860

     Atom151  H   pos: (  0.371540  0.410147  1.224964)  dia sigma:           0.95
             0.9500          0.0000          0.0000
             0.0000          0.9500          0.0000
             0.0000          0.0000          0.9500

     Atom152  H   pos: (  0.444743  0.324977  1.185517)  dia sigma:           0.94
             0.9440          0.0000          0.0000
             0.0000          0.9440          0.0000
             0.0000          0.0000          0.9440

     Atom153  O   pos: (  0.457161  0.128212  1.074863)  dia sigma:          18.10
            17.8397          0.2617          0.5994
             0.2617         18.0747         -0.1040
             0.5994         -0.1040         18.3913

     Atom154  H   pos: (  0.496571  0.179487  1.108360)  dia sigma:           0.98
             0.9821          0.0000          0.0000
             0.0000          0.9821          0.0000
             0.0000          0.0000          0.9821

     Atom155  H   pos: (  0.430913  0.157674  1.014645)  dia sigma:           1.03
             1.0269          0.0000          0.0000
             0.0000          1.0269          0.0000
             0.0000          0.0000          1.0269

     Atom156  O   pos: (  0.342537  0.272287  1.427993)  dia sigma:          18.12
            17.9595          0.5258          0.0520
             0.5258         18.2039         -0.3198
             0.0520         -0.3198         18.1941

     Atom157  H   pos: (  0.334854  0.232453  1.489035)  dia sigma:           0.97
             0.9690          0.0000          0.0000
             0.0000          0.9690          0.0000
             0.0000          0.0000          0.9690

     Atom158  H   pos: (  0.394821  0.321741  1.442294)  dia sigma:           0.96
             0.9617          0.0000          0.0000
             0.0000          0.9617          0.0000
             0.0000          0.0000          0.9617

     Atom159  O   pos: (  0.569440  0.336662  1.001639)  dia sigma:          18.13
            18.2821         -0.4224          0.4490
            -0.4224         18.2153          0.1262
             0.4490          0.1262         17.9064

     Atom160  H   pos: (  0.607091  0.275631  0.987434)  dia sigma:           0.98
             0.9775          0.0000          0.0000
             0.0000          0.9775          0.0000
             0.0000          0.0000          0.9775

     Atom161  H   pos: (  0.517043  0.338530  0.950845)  dia sigma:           0.99
             0.9884          0.0000          0.0000
             0.0000          0.9884          0.0000
             0.0000          0.0000          0.9884

     Atom162  O   pos: (  0.326385  0.394556  0.986643)  dia sigma:          18.16
            18.1431         -0.2458         -0.0991
            -0.2458         17.6307          0.1614
            -0.0991          0.1614         18.6939

     Atom163  H   pos: (  0.376192  0.369662  0.939265)  dia sigma:           0.98
             0.9766          0.0000          0.0000
             0.0000          0.9766          0.0000
             0.0000          0.0000          0.9766

     Atom164  H   pos: (  0.354794  0.389054  1.054826)  dia sigma:           0.93
             0.9314          0.0000          0.0000
             0.0000          0.9314          0.0000
             0.0000          0.0000          0.9314

     Atom165  O   pos: (  0.817934  0.097928  1.078894)  dia sigma:          18.29
            18.1518         -0.3585          0.2810
            -0.3585         17.8358          0.1690
             0.2810          0.1690         18.8820

     Atom166  H   pos: (  0.766962  0.126686  1.035123)  dia sigma:           0.97
             0.9681          0.0000          0.0000
             0.0000          0.9681          0.0000
             0.0000          0.0000          0.9681

     Atom167  H   pos: (  0.809793  0.124860  1.145403)  dia sigma:           1.00
             1.0031          0.0000          0.0000
             0.0000          1.0031          0.0000
             0.0000          0.0000          1.0031

     Atom168  O   pos: (  0.855127  0.048545  0.850240)  dia sigma:          18.08
            18.0561         -0.0600          0.2349
            -0.0600         18.6206         -0.2518
             0.2349         -0.2518         17.5653

     Atom169  H   pos: (  0.808318 -0.011926  0.842847)  dia sigma:           0.87
             0.8691          0.0000          0.0000
             0.0000          0.8691          0.0000
             0.0000          0.0000          0.8691

     Atom170  H   pos: (  0.818442  0.105399  0.824841)  dia sigma:           1.01
             1.0129          0.0000          0.0000
             0.0000          1.0129          0.0000
             0.0000          0.0000          1.0129

     Atom171  O   pos: (  0.548564  0.056087  0.846227)  dia sigma:          18.29
            18.6337         -0.4970          0.0985
            -0.4970         17.8474         -0.2642
             0.0985         -0.2642         18.3997

     Atom172  H   pos: (  0.482008  0.081446  0.861227)  dia sigma:           0.98
             0.9818          0.0000          0.0000
             0.0000          0.9818          0.0000
             0.0000          0.0000          0.9818

     Atom173  H   pos: (  0.576346  0.027498  0.907534)  dia sigma:           0.96
             0.9597          0.0000          0.0000
             0.0000          0.9597          0.0000
             0.0000          0.0000          0.9597

     Atom174  O   pos: (  0.408216  0.124182  1.313855)  dia sigma:          18.15
            18.0063         -0.5303          0.1541
            -0.5303         18.2528          0.0340
             0.1541          0.0340         18.1853

     Atom175  H   pos: (  0.446215  0.096634  1.371989)  dia sigma:           0.92
             0.9225          0.0000          0.0000
             0.0000          0.9225          0.0000
             0.0000          0.0000          0.9225

     Atom176  H   pos: (  0.374520  0.181221  1.346546)  dia sigma:           0.95
             0.9530          0.0000          0.0000
             0.0000          0.9530          0.0000
             0.0000          0.0000          0.9530

     Atom177  O   pos: (  0.532204  0.240906  1.214845)  dia sigma:          18.10
            18.0685          0.5609          0.1217
             0.5609         18.1088         -0.0831
             0.1217         -0.0831         18.1274

     Atom178  H   pos: (  0.493995  0.192502  1.255034)  dia sigma:           0.97
             0.9673          0.0000          0.0000
             0.0000          0.9673          0.0000
             0.0000          0.0000          0.9673

     Atom179  H   pos: (  0.576110  0.274699  1.263956)  dia sigma:           0.95
             0.9460          0.0000          0.0000
             0.0000          0.9460          0.0000
             0.0000          0.0000          0.9460

     Atom180  O   pos: ( -0.291432  0.430630  1.543106)  dia sigma:          17.92
            18.2649         -0.6175          0.2307
            -0.6175         17.6601          0.2555
             0.2307          0.2555         17.8498

     Atom181  H   pos: ( -0.235635  0.424630  1.588793)  dia sigma:           1.01
             1.0127          0.0000          0.0000
             0.0000          1.0127          0.0000
             0.0000          0.0000          1.0127

     Atom182  H   pos: (  0.968552  0.017886  1.557461)  dia sigma:           1.04
             1.0401          0.0000          0.0000
             0.0000          1.0401          0.0000
             0.0000          0.0000          1.0401

     Atom183  O   pos: (  0.228520  0.214663  0.759036)  dia sigma:          17.62
            17.7219         -0.4767          0.1694
            -0.4767         17.7347         -0.1515
             0.1694         -0.1515         17.4120

     Atom184  H   pos: (  0.177325  0.262441  0.740288)  dia sigma:           1.02
             1.0237          0.0000          0.0000
             0.0000          1.0237          0.0000
             0.0000          0.0000          1.0237

     Atom185  O   pos: ( -0.110784  0.398869  0.852314)  dia sigma:          17.65
            17.9444          0.4880         -0.1947
             0.4880         17.6468         -0.1741
            -0.1947         -0.1741         17.3634

     Atom186  H   pos: ( -0.055989  0.442640  0.837474)  dia sigma:           1.07
             1.0655          0.0000          0.0000
             0.0000          1.0655          0.0000
             0.0000          0.0000          1.0655

     Atom187  O   pos: (  0.451803  0.349802  0.839594)  dia sigma:          17.64
            17.9104         -0.4286         -0.2283
            -0.4286         17.6313          0.2026
            -0.2283          0.2026         17.3723

     Atom188  H   pos: (  0.508126  0.311169  0.816893)  dia sigma:           1.05
             1.0543          0.0000          0.0000
             0.0000          1.0543          0.0000
             0.0000          0.0000          1.0543

     Atom189  O   pos: (  0.741342  0.198328  0.750271)  dia sigma:          17.56
            17.6297         -0.5216          0.0392
            -0.5216         17.8002         -0.0826
             0.0392         -0.0826         17.2421

     Atom190  H   pos: (  0.694425  0.252907  0.744838)  dia sigma:           1.05
             1.0453          0.0000          0.0000
             0.0000          1.0453          0.0000
             0.0000          0.0000          1.0453

     Paramagnetic contribution in ppm:

     Atom  1  Ca  pos: (  0.487498  0.009041  0.468006)  para sigma:        -499.00
          -516.9075         27.5572         -1.2929
            26.8080       -470.5295        -18.9976
             1.6883        -20.3273       -509.5627

     Atom  2  Ca  pos: ( -0.163718  0.445662  0.268739)  para sigma:        -465.24
          -480.2753         -8.6264         -6.8489
            -8.8950       -473.1270          9.4993
           -11.9551         10.9595       -442.3325

     Atom  3  Ca  pos: ( -0.025652  0.224865  0.285255)  para sigma:        -495.66
          -490.6692        -11.1851          9.1345
            -9.7720       -475.1646         -4.7625
             8.5181         -7.7405       -521.1492

     Atom  4  Ca  pos: (  0.218089  0.171163  0.438948)  para sigma:        -503.72
          -533.6577        -52.8901         -2.2595
           -52.7557       -495.4242        -11.9096
             4.8385        -15.5151       -482.0857

     Atom  5  Ca  pos: ( -0.120572  0.296517  0.718970)  para sigma:        -513.26
          -464.8886         33.2600        -35.0203
            30.0916       -511.6819        -21.9105
           -40.0512        -21.7172       -563.2197

     Atom  6  Ca  pos: (  0.109199  0.099654  0.701007)  para sigma:        -501.57
          -516.1296         13.9240         -7.0875
             4.4999       -484.2244          8.0860
            -5.6409          7.9041       -504.3590

     Atom  7  Ca  pos: (  0.960842  0.025964  1.021797)  para sigma:        -461.35
          -461.2726         18.6582         -7.7517
            17.9020       -451.9903         10.7129
            -5.5867         10.0808       -470.7763

     Atom  8  Ca  pos: (  0.978320  0.016507  0.460251)  para sigma:        -504.44
          -518.2783         24.5216          6.6283
            23.8267       -493.3268        -10.3197
             8.4961        -12.6881       -501.7013

     Atom  9  Ca  pos: (  0.337334  0.447171  0.260200)  para sigma:        -470.58
          -487.3412        -12.0144         -4.0890
           -12.7222       -480.0236         12.3702
            -8.3161         13.8015       -444.3820

     Atom 10  Ca  pos: (  0.475339  0.221415  0.288613)  para sigma:        -484.39
          -473.6586         -8.5434          1.0257
            -8.4303       -463.4359         -3.9718
             1.1491         -5.4081       -516.0691

     Atom 11  Ca  pos: (  0.724545  0.169895  0.428598)  para sigma:        -489.77
          -511.5646        -49.6444         -1.3645
           -52.3975       -490.7663        -33.9043
             6.8380        -37.8999       -466.9768

     Atom 12  Ca  pos: (  0.374844  0.281901  0.702991)  para sigma:        -504.19
          -449.8723         26.9035        -24.3718
            26.1368       -518.8054        -37.0686
           -18.7793        -37.5016       -543.9002

     Atom 13  Ca  pos: (  0.606273  0.096076  0.690275)  para sigma:        -497.63
          -521.1282         -9.0873        -19.8549
           -10.3100       -470.8418         18.2389
           -20.2140         17.5859       -500.9053

     Atom 14  Ca  pos: (  0.320199  0.042421  1.184377)  para sigma:        -459.16
          -452.3572        -23.8781        -16.3044
           -29.0052       -445.4106         -5.6735
           -17.3948         -6.3192       -479.7261

     Atom 15  Si  pos: (  0.852689  0.143220  0.067261)  para sigma:        -404.66
          -421.2426         23.7391         19.4555
            22.3177       -421.2122         20.8221
             9.9454         18.3340       -371.5312

     Atom 16  Si  pos: (  0.560677  0.259817  0.552383)  para sigma:        -416.03
          -421.7666         13.6648         -7.0601
             9.8769       -414.7001          0.3315
            -9.8712          5.8373       -411.6249

     Atom 17  Si  pos: (  0.717442  0.236928  0.216859)  para sigma:        -403.87
          -394.4320         13.8550          2.5227
            18.0546       -412.0821         -1.7534
             1.9566          2.7548       -405.0877

     Atom 18  Si  pos: (  0.362314  0.143131  0.079376)  para sigma:        -405.19
          -422.4014         24.6880         25.3569
            23.4272       -419.7892         16.6326
            20.1250          8.8651       -373.3774

     Atom 19  Si  pos: (  0.059831  0.264235  0.563663)  para sigma:        -416.42
          -415.9530         19.6491        -15.5692
            16.8516       -423.7850         -2.8386
           -15.3633          2.5174       -409.5137

     Atom 20  Si  pos: (  0.220836  0.234776  0.231267)  para sigma:        -401.24
          -391.5882         13.0873          8.0039
            17.0266       -408.9471         -2.9468
             6.8328          4.1945       -403.1952

     Atom 21  Si  pos: ( -0.076356  0.426063  0.517648)  para sigma:        -410.05
          -401.2191          3.8467          6.0169
             7.4437       -432.4275         -0.8038
            14.4345         -6.0280       -396.5009

     Atom 22  Si  pos: (  0.098357  0.434218  0.232240)  para sigma:        -397.45
          -376.0858         34.9230         -8.3293
            33.1409       -413.9634          1.4796
            -0.2868          7.0274       -402.3039

     Atom 23  Si  pos: (  0.422696  0.424361  0.510203)  para sigma:        -408.62
          -396.9748         18.1156          4.7363
            22.4672       -430.7335          1.0959
            10.2542         -6.1557       -398.1499

     Atom 24  Si  pos: (  0.593362  0.435304  0.225657)  para sigma:        -395.48
          -375.7286         35.1770        -11.5598
            32.8562       -410.7669         -0.5293
            -2.5284          5.0653       -399.9510

     Atom 25  O   pos: (  0.176400  0.343763  0.200516)  para sigma:         -58.01
           -64.9398        -19.6758         -2.4724
           -20.9153        -39.8933         -3.4786
            -2.8020         -0.1819        -69.1959

     Atom 26  O   pos: (  0.316755  0.049516  0.512322)  para sigma:         -99.96
           -80.9498        -13.5877          9.1877
           -21.9997       -110.0828        -17.2503
             6.4701        -14.3683       -108.8415

     Atom 27  O   pos: (  0.465299  0.046631  0.302703)  para sigma:        -102.21
          -135.4609         -1.9075          5.6738
             2.7987        -95.6711         -6.2800
            12.8310         -2.9963        -75.4905

     Atom 28  O   pos: ( -0.154711  0.454647  0.432738)  para sigma:        -104.32
          -112.6143          1.1765         -2.2784
             9.5955       -130.4947         12.7283
             9.2536          4.3029        -69.8650

     Atom 29  O   pos: ( -0.001076  0.391217  0.279684)  para sigma:        -102.37
           -86.7485         10.9346         -3.8068
            13.4852        -76.3874         -8.2659
            -2.4240         -4.1349       -143.9617

     Atom 30  O   pos: (  0.325198  0.125328  1.570817)  para sigma:         -61.26
           -65.8890         -3.3785          8.5645
            -5.0845        -80.6541          4.8612
             7.9106          5.9368        -37.2311

     Atom 31  O   pos: ( -0.063328  0.222657  0.121450)  para sigma:         -93.94
          -100.7185          4.9180          7.5667
             5.8886       -108.4627          8.3892
            12.3348         10.5539        -72.6368

     Atom 32  O   pos: (  0.040292  0.272013  0.683009)  para sigma:        -106.46
           -59.9000        -16.4562        -23.3339
           -11.8355       -121.3522         11.5397
           -23.7099          7.8413       -138.1421

     Atom 33  O   pos: (  0.255081  0.179950  0.128716)  para sigma:         -63.35
           -58.3753        -10.9655        -13.2095
           -14.2712        -73.5629         13.9964
           -11.6911         10.6439        -58.1154

     Atom 34  O   pos: (  0.363398  0.420675  0.616582)  para sigma:        -127.99
          -161.8508        -22.1892         -9.8025
           -25.8952        -81.5534         -1.1423
            -9.1866         -7.0355       -140.5525

     Atom 35  O   pos: (  0.864511  0.034708  0.121857)  para sigma:         -57.30
           -74.4744         -5.9233          6.1322
            -5.0936        -49.2108        -25.4529
             7.6509        -23.4995        -48.2181

     Atom 36  O   pos: (  0.465383  0.308852  0.493402)  para sigma:         -65.25
           -64.5755        -22.3016         12.0378
           -20.0369        -56.3307          0.7849
             9.7600         -6.0009        -74.8564

     Atom 37  O   pos: (  0.672397  0.347124  0.190178)  para sigma:         -57.47
           -63.5568        -21.0738         -4.0115
           -22.4772        -40.7474         -0.5974
            -4.0809          3.0668        -68.1191

     Atom 38  O   pos: (  0.813964  0.047612  0.506936)  para sigma:        -108.05
           -77.4514        -25.4799         -5.3927
           -33.6503       -121.5949        -20.5122
            -6.2574        -20.5183       -125.1087

     Atom 39  O   pos: ( -0.039175  0.051903  0.310878)  para sigma:        -104.50
          -144.4972         -0.7037          4.4294
             4.1834        -98.4749         -7.9131
            12.1645         -4.8032        -70.5292

     Atom 40  O   pos: (  0.347307  0.450981  0.421771)  para sigma:        -117.16
          -122.9332          2.0673         -8.2723
             9.6481       -149.3242         15.9477
             3.7511          6.2538        -79.2191

     Atom 41  O   pos: (  0.497505  0.388108  0.275773)  para sigma:        -101.95
           -86.9714          9.6812         -3.0202
            12.5580        -74.5295        -11.0913
            -2.8151         -6.8889       -144.3384

     Atom 42  O   pos: (  0.823940  0.113110  1.559253)  para sigma:         -55.62
           -72.6604         -2.5502          9.6282
            -1.7539        -67.3358         -2.6862
            11.7889          0.6912        -26.8740

     Atom 43  O   pos: (  0.447430  0.216726  0.119846)  para sigma:         -85.69
           -93.0091         10.0525          6.2192
             9.0765        -96.6990          4.4198
             9.1697          6.1954        -67.3541

     Atom 44  O   pos: (  0.538971  0.256886  0.670895)  para sigma:        -109.84
           -81.5777        -15.5231        -18.3461
           -13.3583       -111.0993          3.8583
           -19.4640          4.3681       -136.8304

     Atom 45  O   pos: (  0.744473  0.187815  0.108519)  para sigma:         -59.25
           -56.5163        -12.9913        -15.2470
           -17.5899        -68.1503         12.2539
           -13.4101          9.7715        -53.0971

     Atom 46  O   pos: (  0.572478  0.146972  0.514921)  para sigma:        -110.23
          -108.0474         29.4688         15.0421
            18.2482       -118.2689         -3.3737
            10.3677         -0.1175       -104.3880

     Atom 47  O   pos: (  0.640013  0.166589  0.275604)  para sigma:        -109.10
           -96.7949        -10.6745          8.7427
            -9.3926       -110.6078          6.4521
            11.0549          8.6580       -119.8932

     Atom 48  O   pos: (  0.664700  0.315016  0.523121)  para sigma:         -97.65
          -121.7374          0.0001          1.7452
             7.5440        -72.6093          3.4006
             3.8809          3.9946        -98.6066

     Atom 49  O   pos: (  0.809971  0.254492  0.291385)  para sigma:        -102.78
           -72.8957         -4.7560        -15.4857
           -11.4741       -108.7186         -8.1512
           -26.5986         -8.9996       -126.7318

     Atom 50  O   pos: (  0.065523  0.146617  0.538941)  para sigma:        -120.93
          -121.6316         40.6390         24.3852
            24.7267       -136.3216         -3.9846
            19.9278          1.4431       -104.8288

     Atom 51  O   pos: (  0.137814  0.166355  0.284752)  para sigma:        -109.80
           -97.6461        -11.9783         10.3438
           -11.7465       -115.7573          6.9970
            13.3638          8.1139       -116.0052

     Atom 52  O   pos: (  0.161975  0.310587  0.521449)  para sigma:        -110.57
          -141.1184         -6.2379          2.5823
             1.9030        -69.7490         -1.5811
             5.8042          4.6903       -120.8319

     Atom 53  O   pos: (  0.309807  0.251253  0.309342)  para sigma:        -101.58
           -68.4901         -4.7843        -13.6911
           -11.0324       -114.5150         -9.5767
           -25.0663        -10.5778       -121.7295

     Atom 54  O   pos: ( -0.125146  0.429440  0.627715)  para sigma:        -136.36
          -159.8796        -17.4355        -14.1502
           -20.8163       -102.9056        -10.4136
            -9.3148        -12.2102       -146.3002

     Atom 55  O   pos: (  0.375690  0.030028  0.124191)  para sigma:         -60.46
           -73.7811         -7.2387          5.8565
            -5.2020        -52.5269        -21.3222
             6.2513        -19.8979        -55.0775

     Atom 56  O   pos: ( -0.037093  0.309791  0.502595)  para sigma:         -63.54
           -63.3286        -21.4250         14.3568
           -19.2928        -54.2207          0.7706
            12.4804         -6.3243        -73.0758

     Atom 57  O   pos: (  0.424859  0.052206  0.667683)  para sigma:         -16.20
           -20.6041          1.4866         24.9465
             4.6046        -25.4576         -3.7521
            23.8849         -8.8949         -2.5531

     Atom 58  H   pos: (  0.106819  0.448625  0.702058)  para sigma:           0.00
             0.0000          0.0000          0.0000
             0.0000          0.0000          0.0000
             0.0000          0.0000          0.0000

     Atom 59  H   pos: (  0.373830  0.055076  0.610993)  para sigma:           0.00
             0.0000          0.0000          0.0000
             0.0000          0.0000          0.0000
             0.0000          0.0000          0.0000

     Atom 60  O   pos: (  0.176174  0.348440  1.359670)  para sigma:         -32.30
           -25.3841         -5.5361         -0.1165
            -5.8699        -42.2919          2.5541
             4.5685          0.5357        -29.2243

     Atom 61  H   pos: (  0.128397  0.374461  1.408197)  para sigma:           0.00
             0.0000          0.0000          0.0000
             0.0000          0.0000          0.0000
             0.0000          0.0000          0.0000

     Atom 62  H   pos: (  0.232003  0.317228  1.397559)  para sigma:           0.00
             0.0000          0.0000          0.0000
             0.0000          0.0000          0.0000
             0.0000          0.0000          0.0000

     Atom 63  O   pos: (  0.680425  0.427235  0.677700)  para sigma:         -29.86
           -28.3861          4.3822         -3.9458
             5.8514        -32.6912         20.5496
            -2.7151         21.1769        -28.5154

     Atom 64  H   pos: (  0.679038  0.377433  0.621068)  para sigma:           0.00
             0.0000          0.0000          0.0000
             0.0000          0.0000          0.0000
             0.0000          0.0000          0.0000

     Atom 65  H   pos: (  0.612646  0.428762  0.701537)  para sigma:           0.00
             0.0000          0.0000          0.0000
             0.0000          0.0000          0.0000
             0.0000          0.0000          0.0000

     Atom 66  O   pos: (  0.369639  0.394335  0.092389)  para sigma:         -22.88
           -32.0737         -3.0887          0.6481
            -1.7769         -8.2436         -3.1330
            -0.6944         -4.9521        -28.3098

     Atom 67  H   pos: (  0.725440 -0.023605  0.065307)  para sigma:           0.00
             0.0000          0.0000          0.0000
             0.0000          0.0000          0.0000
             0.0000          0.0000          0.0000

     Atom 68  H   pos: (  0.401496  0.326970  0.101638)  para sigma:           0.00
             0.0000          0.0000          0.0000
             0.0000          0.0000          0.0000
             0.0000          0.0000          0.0000

     Atom 69  O   pos: (  0.203341  0.023760  1.307631)  para sigma:         -30.98
           -40.6910         -4.9379        -19.5635
            -2.9602        -39.2364         12.7477
           -16.5411         12.2975        -13.0249

     Atom 70  H   pos: (  0.189019  0.065211  1.369210)  para sigma:           0.00
             0.0000          0.0000          0.0000
             0.0000          0.0000          0.0000
             0.0000          0.0000          0.0000

     Atom 71  H   pos: ( -0.124367  0.417051  1.322867)  para sigma:           0.00
             0.0000          0.0000          0.0000
             0.0000          0.0000          0.0000
             0.0000          0.0000          0.0000

     Atom 72  O   pos: (  0.022049  0.386261  1.492885)  para sigma:         -20.18
           -12.1247        -12.1189         11.0457
            -6.9989        -15.6989          4.4322
            13.8452          0.1331        -32.7059

     Atom 73  H   pos: (  0.304358 -0.005874  1.512143)  para sigma:           0.00
             0.0000          0.0000          0.0000
             0.0000          0.0000          0.0000
             0.0000          0.0000          0.0000

     Atom 74  H   pos: (  0.079021  0.369422  1.538325)  para sigma:           0.00
             0.0000          0.0000          0.0000
             0.0000          0.0000          0.0000
             0.0000          0.0000          0.0000

     Atom 75  O   pos: (  0.801143  0.207315  1.258322)  para sigma:          -9.98
            -0.4874          4.4838          4.3766
             7.7402        -30.7836          2.3656
             8.6316          2.5295          1.3388

     Atom 76  H   pos: ( -0.171154  0.219886  1.341469)  para sigma:           0.00
             0.0000          0.0000          0.0000
             0.0000          0.0000          0.0000
             0.0000          0.0000          0.0000

     Atom 77  H   pos: (  0.729931  0.206384  1.266354)  para sigma:           0.00
             0.0000          0.0000          0.0000
             0.0000          0.0000          0.0000
             0.0000          0.0000          0.0000

     Atom 78  O   pos: (  0.980529 -0.006892  1.185325)  para sigma:         -24.11
           -49.4748         -1.1685          1.5683
             0.5654        -32.8951         -4.5901
            -0.0862         -3.1975         10.0253

     Atom 79  H   pos: (  0.671108  0.388387  1.220650)  para sigma:           0.00
             0.0000          0.0000          0.0000
             0.0000          0.0000          0.0000
             0.0000          0.0000          0.0000

     Atom 80  H   pos: ( -0.023024  0.041248  1.259243)  para sigma:           0.00
             0.0000          0.0000          0.0000
             0.0000          0.0000          0.0000
             0.0000          0.0000          0.0000

     Atom 81  O   pos: (  0.164501  0.292479  0.951349)  para sigma:         -17.20
           -13.3910         10.7889         -0.7841
            10.5840        -25.6749         13.3495
            -0.7007         13.9974        -12.5376

     Atom 82  H   pos: (  0.178844  0.266404  0.885057)  para sigma:           0.00
             0.0000          0.0000          0.0000
             0.0000          0.0000          0.0000
             0.0000          0.0000          0.0000

     Atom 83  H   pos: (  0.228127  0.324076  0.973054)  para sigma:           0.00
             0.0000          0.0000          0.0000
             0.0000          0.0000          0.0000
             0.0000          0.0000          0.0000

     Atom 84  O   pos: ( -0.121218  0.409267  0.095059)  para sigma:         -23.16
           -32.4254          2.7660         -0.8850
             1.4921         -6.6299         -1.8641
            -0.5609         -3.4407        -30.4227

     Atom 85  H   pos: ( -0.056072  0.440629  0.090114)  para sigma:           0.00
             0.0000          0.0000          0.0000
             0.0000          0.0000          0.0000
             0.0000          0.0000          0.0000

     Atom 86  H   pos: ( -0.102074  0.337143  0.100194)  para sigma:           0.00
             0.0000          0.0000          0.0000
             0.0000          0.0000          0.0000
             0.0000          0.0000          0.0000

     Atom 87  O   pos: ( -0.074380  0.327770  1.175562)  para sigma:         -20.13
            -7.5948         -0.4009         -4.7800
            -2.4520        -26.3015        -11.0316
            -2.9221        -10.9874        -26.5011

     Atom 88  H   pos: ( -0.127599  0.294268  1.213770)  para sigma:           0.00
             0.0000          0.0000          0.0000
             0.0000          0.0000          0.0000
             0.0000          0.0000          0.0000

     Atom 89  H   pos: ( -0.017459  0.283685  1.187079)  para sigma:           0.00
             0.0000          0.0000          0.0000
             0.0000          0.0000          0.0000
             0.0000          0.0000          0.0000

     Atom 90  O   pos: (  0.066662  0.159647  1.062423)  para sigma:         -24.47
           -27.5976         20.0957          1.1472
            18.8375        -20.7496          3.7894
             0.4723          3.4890        -25.0653

     Atom 91  H   pos: (  0.079188  0.180624  1.130587)  para sigma:           0.00
             0.0000          0.0000          0.0000
             0.0000          0.0000          0.0000
             0.0000          0.0000          0.0000

     Atom 92  H   pos: (  0.107296  0.203604  1.020042)  para sigma:           0.00
             0.0000          0.0000          0.0000
             0.0000          0.0000          0.0000
             0.0000          0.0000          0.0000

     Atom 93  O   pos: ( -0.102779  0.243627  1.444456)  para sigma:         -24.03
           -32.0996         17.7208         -3.0684
            17.9774        -15.0405          0.7731
            -3.5985         -1.5429        -24.9524

     Atom 94  H   pos: ( -0.127369  0.207274  1.504009)  para sigma:           0.00
             0.0000          0.0000          0.0000
             0.0000          0.0000          0.0000
             0.0000          0.0000          0.0000

     Atom 95  H   pos: ( -0.058021  0.298391  1.466618)  para sigma:           0.00
             0.0000          0.0000          0.0000
             0.0000          0.0000          0.0000
             0.0000          0.0000          0.0000

     Atom 96  O   pos: (  0.025380  0.429656  1.006468)  para sigma:         -21.92
            -9.7171         -3.8498          9.8090
             0.6034        -29.2509          2.5837
            13.5704          0.5265        -26.7957

     Atom 97  H   pos: (  0.080836  0.383733  0.991440)  para sigma:           0.00
             0.0000          0.0000          0.0000
             0.0000          0.0000          0.0000
             0.0000          0.0000          0.0000

     Atom 98  H   pos: ( -0.028717  0.400970  0.967942)  para sigma:           0.00
             0.0000          0.0000          0.0000
             0.0000          0.0000          0.0000
             0.0000          0.0000          0.0000

     Atom 99  O   pos: ( -0.198888  0.366388  1.024428)  para sigma:         -24.10
           -26.0324          2.4344          0.2893
             2.1218        -36.3495         -7.4750
             0.9794         -6.3929         -9.9113

     Atom100  H   pos: ( -0.159674  0.378616  0.963270)  para sigma:           0.00
             0.0000          0.0000          0.0000
             0.0000          0.0000          0.0000
             0.0000          0.0000          0.0000

     Atom101  H   pos: ( -0.149913  0.349913  1.076856)  para sigma:           0.00
             0.0000          0.0000          0.0000
             0.0000          0.0000          0.0000
             0.0000          0.0000          0.0000

     Atom102  O   pos: (  0.485551  0.070344  1.481579)  para sigma:         -26.24
            -8.0696          5.3422         -7.7237
             3.7125        -43.5402          8.1096
            -5.6031          8.4885        -27.1036

     Atom103  H   pos: (  0.531103  0.115935  1.513222)  para sigma:           0.00
             0.0000          0.0000          0.0000
             0.0000          0.0000          0.0000
             0.0000          0.0000          0.0000

     Atom104  H   pos: (  0.422372  0.085987  1.518225)  para sigma:           0.00
             0.0000          0.0000          0.0000
             0.0000          0.0000          0.0000
             0.0000          0.0000          0.0000

     Atom105  O   pos: (  0.362763  0.129715  0.890725)  para sigma:         -10.08
           -14.4897         -5.1002          8.1258
            -6.6797         -4.9970        -25.8443
             6.9432        -26.3974        -10.7487

     Atom106  H   pos: (  0.339533  0.074914  0.933671)  para sigma:           0.00
             0.0000          0.0000          0.0000
             0.0000          0.0000          0.0000
             0.0000          0.0000          0.0000

     Atom107  H   pos: (  0.305506  0.160559  0.858180)  para sigma:           0.00
             0.0000          0.0000          0.0000
             0.0000          0.0000          0.0000
             0.0000          0.0000          0.0000

     Atom108  O   pos: (  0.047873  0.066469  0.869498)  para sigma:         -35.18
           -12.0854        -15.8850         -5.7506
           -12.4492        -46.6198          0.8756
            -9.3753          4.5426        -46.8450

     Atom109  H   pos: ( -0.019007  0.045404  0.848538)  para sigma:           0.00
             0.0000          0.0000          0.0000
             0.0000          0.0000          0.0000
             0.0000          0.0000          0.0000

     Atom110  H   pos: (  0.097132  0.010196  0.864006)  para sigma:           0.00
             0.0000          0.0000          0.0000
             0.0000          0.0000          0.0000
             0.0000          0.0000          0.0000

     Atom111  O   pos: ( -0.012642  0.090381  1.368244)  para sigma:         -27.56
           -43.4898         -9.1939         -4.4430
           -13.3054        -14.3574         -2.3290
            -6.5724          3.3920        -24.8246

     Atom112  H   pos: (  0.006012  0.042528  1.419802)  para sigma:           0.00
             0.0000          0.0000          0.0000
             0.0000          0.0000          0.0000
             0.0000          0.0000          0.0000

     Atom113  H   pos: ( -0.045642  0.147715  1.401405)  para sigma:           0.00
             0.0000          0.0000          0.0000
             0.0000          0.0000          0.0000
             0.0000          0.0000          0.0000

     Atom114  O   pos: (  0.081752  0.217412  1.254254)  para sigma:         -29.83
           -34.3900         12.8020         -0.5296
            14.6681        -24.4370          0.9322
            -0.6395          2.1369        -30.6614

     Atom115  H   pos: (  0.061523  0.161935  1.298276)  para sigma:           0.00
             0.0000          0.0000          0.0000
             0.0000          0.0000          0.0000
             0.0000          0.0000          0.0000

     Atom116  H   pos: (  0.114327  0.265865  1.300257)  para sigma:           0.00
             0.0000          0.0000          0.0000
             0.0000          0.0000          0.0000
             0.0000          0.0000          0.0000

     Atom117  O   pos: (  0.560857  0.236464  1.595390)  para sigma:         -23.83
            -9.2694          1.9621         -7.8678
             2.8084        -40.6107         -3.5527
            -9.8872         -3.3852        -21.5958

     Atom118  H   pos: (  0.647820  0.246680  0.025237)  para sigma:           0.00
             0.0000          0.0000          0.0000
             0.0000          0.0000          0.0000
             0.0000          0.0000          0.0000

     Atom119  H   pos: (  0.532897  0.233491  0.036633)  para sigma:           0.00
             0.0000          0.0000          0.0000
             0.0000          0.0000          0.0000
             0.0000          0.0000          0.0000

     Atom120  O   pos: (  0.686227  0.168778  1.445196)  para sigma:         -29.39
           -18.3896        -13.2726          5.9300
           -14.1275        -41.0946         -4.7397
            10.5356         -5.0393        -28.6925

     Atom121  H   pos: (  0.741135  0.145190  1.491944)  para sigma:           0.00
             0.0000          0.0000          0.0000
             0.0000          0.0000          0.0000
             0.0000          0.0000          0.0000

     Atom122  H   pos: (  0.634716  0.191202  1.490753)  para sigma:           0.00
             0.0000          0.0000          0.0000
             0.0000          0.0000          0.0000
             0.0000          0.0000          0.0000

     Atom123  O   pos: (  0.179046  0.325135  1.578065)  para sigma:         -16.35
           -11.7316         15.3338         14.1594
            15.5911        -11.7841         -5.4392
            10.8198         -7.0172        -25.5261

     Atom124  H   pos: (  0.149131  0.267062  1.609536)  para sigma:           0.00
             0.0000          0.0000          0.0000
             0.0000          0.0000          0.0000
             0.0000          0.0000          0.0000

     Atom125  H   pos: (  0.251338  0.365941  0.015541)  para sigma:           0.00
             0.0000          0.0000          0.0000
             0.0000          0.0000          0.0000
             0.0000          0.0000          0.0000

     Atom126  O   pos: (  0.064263  0.165318  1.624437)  para sigma:         -26.00
            -2.4190         -8.1164         -4.3258
            -8.2160        -42.9270          4.1363
            -8.2024          5.0695        -32.6531

     Atom127  H   pos: (  0.140981  0.153733  0.061446)  para sigma:           0.00
             0.0000          0.0000          0.0000
             0.0000          0.0000          0.0000
             0.0000          0.0000          0.0000

     Atom128  H   pos: (  0.032743  0.199436  0.056872)  para sigma:           0.00
             0.0000          0.0000          0.0000
             0.0000          0.0000          0.0000
             0.0000          0.0000          0.0000

     Atom129  O   pos: (  0.642530  0.332095  1.343590)  para sigma:         -30.00
           -37.3217        -13.0326         -0.0693
           -14.3189        -27.8325          6.0247
             0.4471         -0.1797        -24.8342

     Atom130  H   pos: (  0.593392  0.364216  1.388180)  para sigma:           0.00
             0.0000          0.0000          0.0000
             0.0000          0.0000          0.0000
             0.0000          0.0000          0.0000

     Atom131  H   pos: (  0.675636  0.282924  1.386371)  para sigma:           0.00
             0.0000          0.0000          0.0000
             0.0000          0.0000          0.0000
             0.0000          0.0000          0.0000

     Atom132  O   pos: (  0.630216  0.031393  1.310240)  para sigma:          -7.69
            -9.5309         21.6089         -3.1397
            21.9011         -1.3830         17.7456
            -1.3692         16.6328        -12.1547

     Atom133  H   pos: (  0.656220  0.078718  1.359824)  para sigma:           0.00
             0.0000          0.0000          0.0000
             0.0000          0.0000          0.0000
             0.0000          0.0000          0.0000

     Atom134  H   pos: (  0.275570  0.455856  1.347564)  para sigma:           0.00
             0.0000          0.0000          0.0000
             0.0000          0.0000          0.0000
             0.0000          0.0000          0.0000

     Atom135  O   pos: (  0.502413  0.387441  1.476757)  para sigma:         -18.55
           -28.9190         -3.5032          5.2033
            -3.0420          0.4441         -0.6031
             3.1186         -0.7017        -27.1860

     Atom136  H   pos: (  0.808723 -0.004170  1.505640)  para sigma:           0.00
             0.0000          0.0000          0.0000
             0.0000          0.0000          0.0000
             0.0000          0.0000          0.0000

     Atom137  H   pos: (  0.529370  0.341295  1.527041)  para sigma:           0.00
             0.0000          0.0000          0.0000
             0.0000          0.0000          0.0000
             0.0000          0.0000          0.0000

     Atom138  O   pos: (  0.263897  0.198789  1.163193)  para sigma:         -31.72
           -32.4724         -6.7221         -2.8621
            -0.9562        -13.0824          3.1017
             0.7314          0.9244        -49.6142

     Atom139  H   pos: (  0.201683  0.209791  1.198941)  para sigma:           0.00
             0.0000          0.0000          0.0000
             0.0000          0.0000          0.0000
             0.0000          0.0000          0.0000

     Atom140  H   pos: (  0.303267  0.260662  1.168294)  para sigma:           0.00
             0.0000          0.0000          0.0000
             0.0000          0.0000          0.0000
             0.0000          0.0000          0.0000

     Atom141  O   pos: (  0.161741  0.406282  1.175444)  para sigma:         -23.83
           -20.8166         -7.6944          8.1946
            -7.8548        -31.9296        -17.8936
            -1.8811        -17.9493        -18.7469

     Atom142  H   pos: (  0.209835  0.452084  1.148349)  para sigma:           0.00
             0.0000          0.0000          0.0000
             0.0000          0.0000          0.0000
             0.0000          0.0000          0.0000

     Atom143  H   pos: (  0.183437  0.390025  1.243378)  para sigma:           0.00
             0.0000          0.0000          0.0000
             0.0000          0.0000          0.0000
             0.0000          0.0000          0.0000

     Atom144  O   pos: (  0.703785  0.200806  0.954471)  para sigma:         -27.04
           -37.7606          4.5083          5.7560
             3.7244        -27.5252         13.3568
             5.2180         10.9775        -15.8453

     Atom145  H   pos: (  0.746611  0.258247  0.971918)  para sigma:           0.00
             0.0000          0.0000          0.0000
             0.0000          0.0000          0.0000
             0.0000          0.0000          0.0000

     Atom146  H   pos: (  0.711451  0.192681  0.882058)  para sigma:           0.00
             0.0000          0.0000          0.0000
             0.0000          0.0000          0.0000
             0.0000          0.0000          0.0000

     Atom147  O   pos: (  0.173082  0.131345  1.457467)  para sigma:         -25.24
            -7.7545         -0.4820          6.4144
             1.0971        -48.0139         13.6665
            12.4134         10.5812        -19.9452

     Atom148  H   pos: (  0.229414  0.131108  1.505832)  para sigma:           0.00
             0.0000          0.0000          0.0000
             0.0000          0.0000          0.0000
             0.0000          0.0000          0.0000

     Atom149  H   pos: (  0.114537  0.134021  1.499565)  para sigma:           0.00
             0.0000          0.0000          0.0000
             0.0000          0.0000          0.0000
             0.0000          0.0000          0.0000

     Atom150  O   pos: (  0.381245  0.360235  1.171769)  para sigma:         -22.16
           -18.5191        -15.6385          1.9933
           -15.3375        -20.4872          7.5722
            -0.2192          7.8247        -27.4696

     Atom151  H   pos: (  0.371540  0.410147  1.224964)  para sigma:           0.00
             0.0000          0.0000          0.0000
             0.0000          0.0000          0.0000
             0.0000          0.0000          0.0000

     Atom152  H   pos: (  0.444743  0.324977  1.185517)  para sigma:           0.00
             0.0000          0.0000          0.0000
             0.0000          0.0000          0.0000
             0.0000          0.0000          0.0000

     Atom153  O   pos: (  0.457161  0.128212  1.074863)  para sigma:          -3.68
           -10.8183         15.1455         20.1978
            14.0849        -11.7357          5.8607
            20.4315          2.4447         11.5096

     Atom154  H   pos: (  0.496571  0.179487  1.108360)  para sigma:           0.00
             0.0000          0.0000          0.0000
             0.0000          0.0000          0.0000
             0.0000          0.0000          0.0000

     Atom155  H   pos: (  0.430913  0.157674  1.014645)  para sigma:           0.00
             0.0000          0.0000          0.0000
             0.0000          0.0000          0.0000
             0.0000          0.0000          0.0000

     Atom156  O   pos: (  0.342537  0.272287  1.427993)  para sigma:         -22.12
           -24.8278          8.6847          2.6091
            11.0813        -16.5458         -5.7925
            -0.1719         -6.5288        -24.9752

     Atom157  H   pos: (  0.334854  0.232453  1.489035)  para sigma:           0.00
             0.0000          0.0000          0.0000
             0.0000          0.0000          0.0000
             0.0000          0.0000          0.0000

     Atom158  H   pos: (  0.394821  0.321741  1.442294)  para sigma:           0.00
             0.0000          0.0000          0.0000
             0.0000          0.0000          0.0000
             0.0000          0.0000          0.0000

     Atom159  O   pos: (  0.569440  0.336662  1.001639)  para sigma:         -26.68
           -23.1337         -3.0867         12.7934
            -7.2023        -23.6323          4.5973
             8.0890          3.5101        -33.2745

     Atom160  H   pos: (  0.607091  0.275631  0.987434)  para sigma:           0.00
             0.0000          0.0000          0.0000
             0.0000          0.0000          0.0000
             0.0000          0.0000          0.0000

     Atom161  H   pos: (  0.517043  0.338530  0.950845)  para sigma:           0.00
             0.0000          0.0000          0.0000
             0.0000          0.0000          0.0000
             0.0000          0.0000          0.0000

     Atom162  O   pos: (  0.326385  0.394556  0.986643)  para sigma:         -17.98
           -19.8444         -3.5870          1.6292
            -2.8679        -37.5605          1.6441
            -1.9085          2.3360          3.4734

     Atom163  H   pos: (  0.376192  0.369662  0.939265)  para sigma:           0.00
             0.0000          0.0000          0.0000
             0.0000          0.0000          0.0000
             0.0000          0.0000          0.0000

     Atom164  H   pos: (  0.354794  0.389054  1.054826)  para sigma:           0.00
             0.0000          0.0000          0.0000
             0.0000          0.0000          0.0000
             0.0000          0.0000          0.0000

     Atom165  O   pos: (  0.817934  0.097928  1.078894)  para sigma:         -17.78
           -10.7226        -17.6579          2.6735
           -15.9463        -23.3818          0.9876
             0.7722          2.5858        -19.2454

     Atom166  H   pos: (  0.766962  0.126686  1.035123)  para sigma:           0.00
             0.0000          0.0000          0.0000
             0.0000          0.0000          0.0000
             0.0000          0.0000          0.0000

     Atom167  H   pos: (  0.809793  0.124860  1.145403)  para sigma:           0.00
             0.0000          0.0000          0.0000
             0.0000          0.0000          0.0000
             0.0000          0.0000          0.0000

     Atom168  O   pos: (  0.855127  0.048545  0.850240)  para sigma:         -19.62
           -14.5258         15.2182          4.2432
             7.1457         -1.9526         -3.4788
             2.5137          0.4829        -42.3852

     Atom169  H   pos: (  0.808318 -0.011926  0.842847)  para sigma:           0.00
             0.0000          0.0000          0.0000
             0.0000          0.0000          0.0000
             0.0000          0.0000          0.0000

     Atom170  H   pos: (  0.818442  0.105399  0.824841)  para sigma:           0.00
             0.0000          0.0000          0.0000
             0.0000          0.0000          0.0000
             0.0000          0.0000          0.0000

     Atom171  O   pos: (  0.548564  0.056087  0.846227)  para sigma:         -16.92
           -22.3587         -6.2982         -9.3842
           -11.4248        -27.4752        -11.1512
            -1.3734        -13.9246         -0.9219

     Atom172  H   pos: (  0.482008  0.081446  0.861227)  para sigma:           0.00
             0.0000          0.0000          0.0000
             0.0000          0.0000          0.0000
             0.0000          0.0000          0.0000

     Atom173  H   pos: (  0.576346  0.027498  0.907534)  para sigma:           0.00
             0.0000          0.0000          0.0000
             0.0000          0.0000          0.0000
             0.0000          0.0000          0.0000

     Atom174  O   pos: (  0.408216  0.124182  1.313855)  para sigma:         -41.04
           -48.0692         -0.9724          7.1867
            -0.7698        -47.8020          2.4203
             7.6570         -0.2100        -27.2411

     Atom175  H   pos: (  0.446215  0.096634  1.371989)  para sigma:           0.00
             0.0000          0.0000          0.0000
             0.0000          0.0000          0.0000
             0.0000          0.0000          0.0000

     Atom176  H   pos: (  0.374520  0.181221  1.346546)  para sigma:           0.00
             0.0000          0.0000          0.0000
             0.0000          0.0000          0.0000
             0.0000          0.0000          0.0000

     Atom177  O   pos: (  0.532204  0.240906  1.214845)  para sigma:         -28.41
           -24.6740         19.7712         11.1805
            20.0139        -28.0625          2.3555
            12.4765          4.5150        -32.4941

     Atom178  H   pos: (  0.493995  0.192502  1.255034)  para sigma:           0.00
             0.0000          0.0000          0.0000
             0.0000          0.0000          0.0000
             0.0000          0.0000          0.0000

     Atom179  H   pos: (  0.576110  0.274699  1.263956)  para sigma:           0.00
             0.0000          0.0000          0.0000
             0.0000          0.0000          0.0000
             0.0000          0.0000          0.0000

     Atom180  O   pos: ( -0.291432  0.430630  1.543106)  para sigma:          -6.23
             6.5928        -14.9582         11.5432
           -13.5905         -9.8551          8.1659
            10.2422          4.7430        -15.4321

     Atom181  H   pos: ( -0.235635  0.424630  1.588793)  para sigma:           0.00
             0.0000          0.0000          0.0000
             0.0000          0.0000          0.0000
             0.0000          0.0000          0.0000

     Atom182  H   pos: (  0.968552  0.017886  1.557461)  para sigma:           0.00
             0.0000          0.0000          0.0000
             0.0000          0.0000          0.0000
             0.0000          0.0000          0.0000

     Atom183  O   pos: (  0.228520  0.214663  0.759036)  para sigma:         -69.95
           -41.0022         42.7893         -9.6475
            61.6166       -102.1036         19.1532
            -9.2746         12.0797        -66.7361

     Atom184  H   pos: (  0.177325  0.262441  0.740288)  para sigma:           0.00
             0.0000          0.0000          0.0000
             0.0000          0.0000          0.0000
             0.0000          0.0000          0.0000

     Atom185  O   pos: ( -0.110784  0.398869  0.852314)  para sigma:         -52.96
           -65.4097        -16.8054         13.2475
           -16.7766        -66.5650         22.0815
            14.2802         23.3909        -26.9065

     Atom186  H   pos: ( -0.055989  0.442640  0.837474)  para sigma:           0.00
             0.0000          0.0000          0.0000
             0.0000          0.0000          0.0000
             0.0000          0.0000          0.0000

     Atom187  O   pos: (  0.451803  0.349802  0.839594)  para sigma:         -61.81
           -84.5618         16.8638         27.4376
            15.0641        -66.8865         13.8021
            20.0427         18.3778        -33.9959

     Atom188  H   pos: (  0.508126  0.311169  0.816893)  para sigma:           0.00
             0.0000          0.0000          0.0000
             0.0000          0.0000          0.0000
             0.0000          0.0000          0.0000

     Atom189  O   pos: (  0.741342  0.198328  0.750271)  para sigma:         -60.85
           -47.9045         48.5866         -5.5811
            53.1219        -85.2929          0.1939
            -0.1576         -4.5465        -49.3654

     Atom190  H   pos: (  0.694425  0.252907  0.744838)  para sigma:           0.00
             0.0000          0.0000          0.0000
             0.0000          0.0000          0.0000
             0.0000          0.0000          0.0000

     Paramagnetic US occ-occ contribution in ppm:

     Atom  1  Ca  pos: (  0.487498  0.009041  0.468006)  para_oo sigma:          -3.71
            -4.2224          0.3871          0.0119
             0.4010         -3.1224         -0.3302
             0.0019         -0.3424         -3.7806

     Atom  2  Ca  pos: ( -0.163718  0.445662  0.268739)  para_oo sigma:          -2.84
            -3.0612         -0.2080          0.0416
            -0.2229         -2.9921          0.1867
            -0.0279          0.1087         -2.4693

     Atom  3  Ca  pos: ( -0.025652  0.224865  0.285255)  para_oo sigma:          -3.71
            -3.6626         -0.4253          0.0615
            -0.4291         -3.3521         -0.0805
             0.0588         -0.0237         -4.1160

     Atom  4  Ca  pos: (  0.218089  0.171163  0.438948)  para_oo sigma:          -3.21
            -3.7813         -1.1273          0.1078
            -1.1117         -3.0938          0.0685
             0.0244          0.0245         -2.7428

     Atom  5  Ca  pos: ( -0.120572  0.296517  0.718970)  para_oo sigma:          -3.82
            -3.4123          0.2900         -0.1856
             0.4643         -3.6297         -0.3976
            -0.1244         -0.2921         -4.4301

     Atom  6  Ca  pos: (  0.109199  0.099654  0.701007)  para_oo sigma:          -3.24
            -3.2840          0.3132          0.0444
             0.1959         -3.1390          0.2669
             0.0205          0.2944         -3.3073

     Atom  7  Ca  pos: (  0.960842  0.025964  1.021797)  para_oo sigma:          -3.29
            -2.7735          0.4107         -0.3052
             0.4181         -2.9906          0.1372
            -0.2530          0.1018         -4.0972

     Atom  8  Ca  pos: (  0.978320  0.016507  0.460251)  para_oo sigma:          -3.86
            -4.1916          0.2641          0.0611
             0.2875         -3.7644         -0.1489
             0.0138         -0.1448         -3.6373

     Atom  9  Ca  pos: (  0.337334  0.447171  0.260200)  para_oo sigma:          -3.01
            -3.2399         -0.2229          0.1298
            -0.2673         -3.2584          0.2539
             0.0523          0.1528         -2.5219

     Atom 10  Ca  pos: (  0.475339  0.221415  0.288613)  para_oo sigma:          -3.53
            -3.3761         -0.3553         -0.0503
            -0.3760         -3.1393         -0.0501
            -0.0455         -0.0084         -4.0881

     Atom 11  Ca  pos: (  0.724545  0.169895  0.428598)  para_oo sigma:          -2.94
            -3.3227         -1.0492          0.1044
            -1.0406         -3.0802         -0.2699
             0.0457         -0.3302         -2.4198

     Atom 12  Ca  pos: (  0.374844  0.281901  0.702991)  para_oo sigma:          -3.60
            -3.2028          0.6076         -0.1687
             0.8060         -3.4412         -0.4748
            -0.1046         -0.5328         -4.1433

     Atom 13  Ca  pos: (  0.606273  0.096076  0.690275)  para_oo sigma:          -3.52
            -3.9342          0.1410         -0.3363
             0.1142         -3.1064          0.6583
            -0.4044          0.6339         -3.5136

     Atom 14  Ca  pos: (  0.320199  0.042421  1.184377)  para_oo sigma:          -2.91
            -3.0349         -0.3549          0.0869
            -0.4855         -3.0375         -0.0772
             0.0004         -0.0747         -2.6697

     Atom 15  Si  pos: (  0.852689  0.143220  0.067261)  para_oo sigma:          -5.99
            -6.2973          0.4293          0.2062
             0.4556         -6.0739          0.1701
             0.1574          0.1158         -5.6135

     Atom 16  Si  pos: (  0.560677  0.259817  0.552383)  para_oo sigma:          -5.67
            -5.7087          0.1316         -0.0819
             0.1622         -5.8875          0.0111
            -0.1383         -0.0478         -5.4073

     Atom 17  Si  pos: (  0.717442  0.236928  0.216859)  para_oo sigma:          -5.99
            -6.0513          0.4663          0.2094
             0.4117         -6.0219         -0.1228
             0.1623         -0.1531         -5.9037

     Atom 18  Si  pos: (  0.362314  0.143131  0.079376)  para_oo sigma:          -6.00
            -6.2463          0.4075          0.3607
             0.4185         -6.1477          0.0814
             0.3132          0.0825         -5.6161

     Atom 19  Si  pos: (  0.059831  0.264235  0.563663)  para_oo sigma:          -5.69
            -5.5107          0.4005         -0.2956
             0.4583         -6.0673          0.0114
            -0.3147         -0.0185         -5.4833

     Atom 20  Si  pos: (  0.220836  0.234776  0.231267)  para_oo sigma:          -6.09
            -6.2363          0.3056          0.3075
             0.2750         -6.1128         -0.0711
             0.2745         -0.1050         -5.9206

     Atom 21  Si  pos: ( -0.076356  0.426063  0.517648)  para_oo sigma:          -5.91
            -5.8729         -0.0228          0.0852
            -0.0573         -6.3795         -0.0865
             0.1499         -0.0319         -5.4860

     Atom 22  Si  pos: (  0.098357  0.434218  0.232240)  para_oo sigma:          -6.26
            -5.7393          0.7196         -0.2345
             0.7098         -6.8477          0.1700
            -0.3273          0.0673         -6.1953

     Atom 23  Si  pos: (  0.422696  0.424361  0.510203)  para_oo sigma:          -5.98
            -5.8386          0.3474          0.0642
             0.3472         -6.3966         -0.0464
             0.1616          0.0220         -5.6918

     Atom 24  Si  pos: (  0.593362  0.435304  0.225657)  para_oo sigma:          -6.31
            -5.9250          0.6925         -0.2040
             0.6719         -6.8707          0.0172
            -0.3014         -0.0864         -6.1416

     Atom 25  O   pos: (  0.176400  0.343763  0.200516)  para_oo sigma:          -3.82
            -4.2943         -1.7052         -0.0853
            -1.6992         -2.4410         -0.1470
            -0.0336         -0.1285         -4.7390

     Atom 26  O   pos: (  0.316755  0.049516  0.512322)  para_oo sigma:          -1.81
            -1.3108          1.7169          0.0371
             1.8762         -1.6355          0.4129
             0.0368          0.3365         -2.4711

     Atom 27  O   pos: (  0.465299  0.046631  0.302703)  para_oo sigma:          -1.54
            -1.3439          1.3802          1.2596
             1.2688         -1.5443          1.4531
             1.1025          1.4047         -1.7196

     Atom 28  O   pos: ( -0.154711  0.454647  0.432738)  para_oo sigma:          -1.63
            -1.2162         -0.7214          1.7738
            -0.8978         -2.2381         -0.6348
             1.7882         -0.5003         -1.4505

     Atom 29  O   pos: ( -0.001076  0.391217  0.279684)  para_oo sigma:          -1.94
            -0.6154          1.2840         -1.4379
             1.3107         -3.2041         -0.4985
            -1.4783         -0.5062         -1.9970

     Atom 30  O   pos: (  0.325198  0.125328  1.570817)  para_oo sigma:          -3.92
            -5.0496         -0.0920          0.3813
            -0.1368         -5.1258          0.1271
             0.3699          0.0985         -1.5908

     Atom 31  O   pos: ( -0.063328  0.222657  0.121450)  para_oo sigma:          -2.70
            -1.9888          1.3125          0.3005
             1.3882         -1.9224          0.6595
             0.3993          0.6320         -4.1797

     Atom 32  O   pos: (  0.040292  0.272013  0.683009)  para_oo sigma:          -1.70
            -3.1378          0.1796         -0.1895
             0.2592         -2.8537          0.1347
            -0.1293          0.3188          0.8846

     Atom 33  O   pos: (  0.255081  0.179950  0.128716)  para_oo sigma:          -3.98
            -3.9996         -0.7628         -1.1175
            -0.7586         -4.4584          0.8362
            -1.1516          0.8570         -3.4692

     Atom 34  O   pos: (  0.363398  0.420675  0.616582)  para_oo sigma:          -0.82
            -0.5381          0.5079         -1.3771
             0.4913         -2.6043         -0.0941
            -1.2773         -0.0371          0.6776

     Atom 35  O   pos: (  0.864511  0.034708  0.121857)  para_oo sigma:          -4.07
            -5.1594         -0.5696          0.3611
            -0.5650         -3.5165         -1.7010
             0.4054         -1.7589         -3.5254

     Atom 36  O   pos: (  0.465383  0.308852  0.493402)  para_oo sigma:          -3.73
            -3.4958         -1.1878          0.5594
            -1.2109         -3.2168         -0.2910
             0.5281         -0.3449         -4.4635

     Atom 37  O   pos: (  0.672397  0.347124  0.190178)  para_oo sigma:          -3.80
            -4.2159         -1.7132         -0.1586
            -1.7438         -2.4463         -0.0053
            -0.0930          0.0085         -4.7242

     Atom 38  O   pos: (  0.813964  0.047612  0.506936)  para_oo sigma:          -1.47
            -1.0316          2.2117         -0.0699
             2.3795         -1.0007          0.4131
            -0.1972          0.3450         -2.3815

     Atom 39  O   pos: ( -0.039175  0.051903  0.310878)  para_oo sigma:          -1.46
            -1.1587          1.3310          1.2225
             1.2291         -1.4532          1.4719
             1.0561          1.4445         -1.7682

     Atom 40  O   pos: (  0.347307  0.450981  0.421771)  para_oo sigma:          -1.40
            -1.2506         -0.6796          1.8182
            -0.8618         -1.8139         -0.4872
             1.8087         -0.3889         -1.1467

     Atom 41  O   pos: (  0.497505  0.388108  0.275773)  para_oo sigma:          -2.02
            -0.8756          1.4241         -1.5200
             1.4236         -3.2157         -0.5418
            -1.5900         -0.5597         -1.9763

     Atom 42  O   pos: (  0.823940  0.113110  1.559253)  para_oo sigma:          -3.93
            -5.0502         -0.0516          0.1295
            -0.0475         -5.0609          0.4174
             0.1757          0.4028         -1.6753

     Atom 43  O   pos: (  0.447430  0.216726  0.119846)  para_oo sigma:          -2.76
            -2.0068          1.2870          0.5018
             1.3498         -2.0853          0.6148
             0.5638          0.6321         -4.1979

     Atom 44  O   pos: (  0.538971  0.256886  0.670895)  para_oo sigma:          -1.64
            -3.0859          0.3840         -0.3819
             0.4646         -3.0035         -0.0814
            -0.4195          0.1235          1.1590

     Atom 45  O   pos: (  0.744473  0.187815  0.108519)  para_oo sigma:          -3.94
            -3.9259         -0.6986         -1.0169
            -0.7298         -4.4167          0.8448
            -1.0895          0.8854         -3.4714

     Atom 46  O   pos: (  0.572478  0.146972  0.514921)  para_oo sigma:          -1.61
            -2.7708         -1.0024         -0.0711
            -0.7052          0.4777          1.0993
             0.1260          1.0607         -2.5368

     Atom 47  O   pos: (  0.640013  0.166589  0.275604)  para_oo sigma:          -1.45
            -1.2117          1.5814         -1.4048
             1.6336         -1.2955         -1.0534
            -1.5301         -1.1638         -1.8349

     Atom 48  O   pos: (  0.664700  0.315016  0.523121)  para_oo sigma:          -1.97
            -0.5604          1.3799         -0.2645
             1.2083         -2.8318         -0.2005
            -0.3649         -0.3258         -2.5140

     Atom 49  O   pos: (  0.809971  0.254492  0.291385)  para_oo sigma:          -1.61
            -0.9891          0.3299          1.9047
             0.3517         -2.6018          0.6793
             2.0941          0.7465         -1.2385

     Atom 50  O   pos: (  0.065523  0.146617  0.538941)  para_oo sigma:          -1.31
            -2.2887         -0.7679         -0.1209
            -0.4795          0.9412          0.7215
             0.0270          0.7216         -2.5754

     Atom 51  O   pos: (  0.137814  0.166355  0.284752)  para_oo sigma:          -1.39
            -0.9658          1.6115         -1.3818
             1.6918         -1.3016         -0.9153
            -1.5104         -1.0465         -1.9024

     Atom 52  O   pos: (  0.161975  0.310587  0.521449)  para_oo sigma:          -1.59
             0.3235          1.5000         -0.7918
             1.3127         -3.1391         -0.5276
            -0.8937         -0.7371         -1.9657

     Atom 53  O   pos: (  0.309807  0.251253  0.309342)  para_oo sigma:          -1.70
            -1.3170          0.3044          2.0639
             0.2982         -2.5873          0.6619
             2.2773          0.7146         -1.1983

     Atom 54  O   pos: ( -0.125146  0.429440  0.627715)  para_oo sigma:          -1.00
            -0.9096          0.3640         -1.1833
             0.3514         -2.8481          0.1282
            -1.1111          0.1968          0.7701

     Atom 55  O   pos: (  0.375690  0.030028  0.124191)  para_oo sigma:          -4.03
            -5.0990         -0.5000          0.2794
            -0.5299         -3.3909         -1.5099
             0.2949         -1.5737         -3.6073

     Atom 56  O   pos: ( -0.037093  0.309791  0.502595)  para_oo sigma:          -3.73
            -3.5263         -1.1278          0.5083
            -1.1386         -3.1488         -0.1695
             0.4502         -0.2511         -4.5185

     Atom 57  O   pos: (  0.424859  0.052206  0.667683)  para_oo sigma:          -0.56
            -0.7609         -0.1504          0.3066
            -0.1338         -0.6249         -0.1265
             0.2972         -0.1257         -0.3020

     Atom 58  H   pos: (  0.106819  0.448625  0.702058)  para_oo sigma:           0.00
             0.0000          0.0000          0.0000
             0.0000          0.0000          0.0000
             0.0000          0.0000          0.0000

     Atom 59  H   pos: (  0.373830  0.055076  0.610993)  para_oo sigma:           0.00
             0.0000          0.0000          0.0000
             0.0000          0.0000          0.0000
             0.0000          0.0000          0.0000

     Atom 60  O   pos: (  0.176174  0.348440  1.359670)  para_oo sigma:          -1.08
            -1.1159          0.0279          0.0400
            -0.0021         -1.0962          0.0464
             0.0708          0.0531         -1.0199

     Atom 61  H   pos: (  0.128397  0.374461  1.408197)  para_oo sigma:           0.00
             0.0000          0.0000          0.0000
             0.0000          0.0000          0.0000
             0.0000          0.0000          0.0000

     Atom 62  H   pos: (  0.232003  0.317228  1.397559)  para_oo sigma:           0.00
             0.0000          0.0000          0.0000
             0.0000          0.0000          0.0000
             0.0000          0.0000          0.0000

     Atom 63  O   pos: (  0.680425  0.427235  0.677700)  para_oo sigma:          -0.55
            -0.7288         -0.2520         -0.1063
            -0.3127         -0.5844          0.3142
            -0.1374          0.2486         -0.3440

     Atom 64  H   pos: (  0.679038  0.377433  0.621068)  para_oo sigma:           0.00
             0.0000          0.0000          0.0000
             0.0000          0.0000          0.0000
             0.0000          0.0000          0.0000

     Atom 65  H   pos: (  0.612646  0.428762  0.701537)  para_oo sigma:           0.00
             0.0000          0.0000          0.0000
             0.0000          0.0000          0.0000
             0.0000          0.0000          0.0000

     Atom 66  O   pos: (  0.369639  0.394335  0.092389)  para_oo sigma:          -0.43
            -0.4425          0.0002          0.0980
            -0.0020         -0.1064         -0.1761
             0.0781         -0.1149         -0.7406

     Atom 67  H   pos: (  0.725440 -0.023605  0.065307)  para_oo sigma:           0.00
             0.0000          0.0000          0.0000
             0.0000          0.0000          0.0000
             0.0000          0.0000          0.0000

     Atom 68  H   pos: (  0.401496  0.326970  0.101638)  para_oo sigma:           0.00
             0.0000          0.0000          0.0000
             0.0000          0.0000          0.0000
             0.0000          0.0000          0.0000

     Atom 69  O   pos: (  0.203341  0.023760  1.307631)  para_oo sigma:          -0.27
            -0.8271          0.0165          0.1878
             0.0326          0.3979          0.4148
             0.1694          0.4436         -0.3864

     Atom 70  H   pos: (  0.189019  0.065211  1.369210)  para_oo sigma:           0.00
             0.0000          0.0000          0.0000
             0.0000          0.0000          0.0000
             0.0000          0.0000          0.0000

     Atom 71  H   pos: ( -0.124367  0.417051  1.322867)  para_oo sigma:           0.00
             0.0000          0.0000          0.0000
             0.0000          0.0000          0.0000
             0.0000          0.0000          0.0000

     Atom 72  O   pos: (  0.022049  0.386261  1.492885)  para_oo sigma:          -1.00
            -0.8476         -0.0428          0.0283
             0.0412         -1.1167          0.0309
             0.0194          0.0786         -1.0250

     Atom 73  H   pos: (  0.304358 -0.005874  1.512143)  para_oo sigma:           0.00
             0.0000          0.0000          0.0000
             0.0000          0.0000          0.0000
             0.0000          0.0000          0.0000

     Atom 74  H   pos: (  0.079021  0.369422  1.538325)  para_oo sigma:           0.00
             0.0000          0.0000          0.0000
             0.0000          0.0000          0.0000
             0.0000          0.0000          0.0000

     Atom 75  O   pos: (  0.801143  0.207315  1.258322)  para_oo sigma:          -0.91
            -0.9891          0.0369         -0.0367
             0.0732         -0.9087          0.1398
            -0.0250          0.0722         -0.8364

     Atom 76  H   pos: ( -0.171154  0.219886  1.341469)  para_oo sigma:           0.00
             0.0000          0.0000          0.0000
             0.0000          0.0000          0.0000
             0.0000          0.0000          0.0000

     Atom 77  H   pos: (  0.729931  0.206384  1.266354)  para_oo sigma:           0.00
             0.0000          0.0000          0.0000
             0.0000          0.0000          0.0000
             0.0000          0.0000          0.0000

     Atom 78  O   pos: (  0.980529 -0.006892  1.185325)  para_oo sigma:          -0.29
            -0.4363          0.1502         -0.0866
             0.1411          0.2422          0.2849
            -0.0530          0.2963         -0.6671

     Atom 79  H   pos: (  0.671108  0.388387  1.220650)  para_oo sigma:           0.00
             0.0000          0.0000          0.0000
             0.0000          0.0000          0.0000
             0.0000          0.0000          0.0000

     Atom 80  H   pos: ( -0.023024  0.041248  1.259243)  para_oo sigma:           0.00
             0.0000          0.0000          0.0000
             0.0000          0.0000          0.0000
             0.0000          0.0000          0.0000

     Atom 81  O   pos: (  0.164501  0.292479  0.951349)  para_oo sigma:          -0.95
            -0.8675          0.0214         -0.0995
             0.0436         -0.8518         -0.0428
            -0.0716         -0.0510         -1.1314

     Atom 82  H   pos: (  0.178844  0.266404  0.885057)  para_oo sigma:           0.00
             0.0000          0.0000          0.0000
             0.0000          0.0000          0.0000
             0.0000          0.0000          0.0000

     Atom 83  H   pos: (  0.228127  0.324076  0.973054)  para_oo sigma:           0.00
             0.0000          0.0000          0.0000
             0.0000          0.0000          0.0000
             0.0000          0.0000          0.0000

     Atom 84  O   pos: ( -0.121218  0.409267  0.095059)  para_oo sigma:          -0.48
            -0.4931          0.0647          0.1279
             0.0561         -0.1656         -0.1177
             0.0911         -0.0905         -0.7847

     Atom 85  H   pos: ( -0.056072  0.440629  0.090114)  para_oo sigma:           0.00
             0.0000          0.0000          0.0000
             0.0000          0.0000          0.0000
             0.0000          0.0000          0.0000

     Atom 86  H   pos: ( -0.102074  0.337143  0.100194)  para_oo sigma:           0.00
             0.0000          0.0000          0.0000
             0.0000          0.0000          0.0000
             0.0000          0.0000          0.0000

     Atom 87  O   pos: ( -0.074380  0.327770  1.175562)  para_oo sigma:          -0.84
            -0.8067         -0.0447         -0.0275
            -0.1503         -0.8666         -0.0208
            -0.0512         -0.0165         -0.8363

     Atom 88  H   pos: ( -0.127599  0.294268  1.213770)  para_oo sigma:           0.00
             0.0000          0.0000          0.0000
             0.0000          0.0000          0.0000
             0.0000          0.0000          0.0000

     Atom 89  H   pos: ( -0.017459  0.283685  1.187079)  para_oo sigma:           0.00
             0.0000          0.0000          0.0000
             0.0000          0.0000          0.0000
             0.0000          0.0000          0.0000

     Atom 90  O   pos: (  0.066662  0.159647  1.062423)  para_oo sigma:          -0.30
            -0.5827         -0.2281         -0.1930
            -0.2465         -0.7281         -0.1239
            -0.2481         -0.1902          0.3981

     Atom 91  H   pos: (  0.079188  0.180624  1.130587)  para_oo sigma:           0.00
             0.0000          0.0000          0.0000
             0.0000          0.0000          0.0000
             0.0000          0.0000          0.0000

     Atom 92  H   pos: (  0.107296  0.203604  1.020042)  para_oo sigma:           0.00
             0.0000          0.0000          0.0000
             0.0000          0.0000          0.0000
             0.0000          0.0000          0.0000

     Atom 93  O   pos: ( -0.102779  0.243627  1.444456)  para_oo sigma:          -1.07
            -1.1312          0.0720         -0.0207
             0.0989         -0.9593          0.0776
            -0.0116          0.1098         -1.1339

     Atom 94  H   pos: ( -0.127369  0.207274  1.504009)  para_oo sigma:           0.00
             0.0000          0.0000          0.0000
             0.0000          0.0000          0.0000
             0.0000          0.0000          0.0000

     Atom 95  H   pos: ( -0.058021  0.298391  1.466618)  para_oo sigma:           0.00
             0.0000          0.0000          0.0000
             0.0000          0.0000          0.0000
             0.0000          0.0000          0.0000

     Atom 96  O   pos: (  0.025380  0.429656  1.006468)  para_oo sigma:          -0.81
            -0.7526         -0.0028          0.0460
            -0.0054         -0.7723         -0.0945
             0.0326         -0.1208         -0.9080

     Atom 97  H   pos: (  0.080836  0.383733  0.991440)  para_oo sigma:           0.00
             0.0000          0.0000          0.0000
             0.0000          0.0000          0.0000
             0.0000          0.0000          0.0000

     Atom 98  H   pos: ( -0.028717  0.400970  0.967942)  para_oo sigma:           0.00
             0.0000          0.0000          0.0000
             0.0000          0.0000          0.0000
             0.0000          0.0000          0.0000

     Atom 99  O   pos: ( -0.198888  0.366388  1.024428)  para_oo sigma:          -0.82
            -1.0106          0.1343          0.0156
             0.1411         -0.9171         -0.0410
             0.0318         -0.0743         -0.5204

     Atom100  H   pos: ( -0.159674  0.378616  0.963270)  para_oo sigma:           0.00
             0.0000          0.0000          0.0000
             0.0000          0.0000          0.0000
             0.0000          0.0000          0.0000

     Atom101  H   pos: ( -0.149913  0.349913  1.076856)  para_oo sigma:           0.00
             0.0000          0.0000          0.0000
             0.0000          0.0000          0.0000
             0.0000          0.0000          0.0000

     Atom102  O   pos: (  0.485551  0.070344  1.481579)  para_oo sigma:          -1.01
            -0.9832         -0.0506         -0.0613
            -0.0536         -1.0737         -0.0158
            -0.0349         -0.0547         -0.9727

     Atom103  H   pos: (  0.531103  0.115935  1.513222)  para_oo sigma:           0.00
             0.0000          0.0000          0.0000
             0.0000          0.0000          0.0000
             0.0000          0.0000          0.0000

     Atom104  H   pos: (  0.422372  0.085987  1.518225)  para_oo sigma:           0.00
             0.0000          0.0000          0.0000
             0.0000          0.0000          0.0000
             0.0000          0.0000          0.0000

     Atom105  O   pos: (  0.362763  0.129715  0.890725)  para_oo sigma:          -0.96
            -1.0166         -0.1106          0.1361
            -0.0340         -0.9587         -0.0726
             0.0983         -0.0683         -0.9138

     Atom106  H   pos: (  0.339533  0.074914  0.933671)  para_oo sigma:           0.00
             0.0000          0.0000          0.0000
             0.0000          0.0000          0.0000
             0.0000          0.0000          0.0000

     Atom107  H   pos: (  0.305506  0.160559  0.858180)  para_oo sigma:           0.00
             0.0000          0.0000          0.0000
             0.0000          0.0000          0.0000
             0.0000          0.0000          0.0000

     Atom108  O   pos: (  0.047873  0.066469  0.869498)  para_oo sigma:          -0.55
            -0.0255         -0.2913          0.2566
            -0.3333         -0.7222          0.1667
             0.3425          0.1155         -0.8963

     Atom109  H   pos: ( -0.019007  0.045404  0.848538)  para_oo sigma:           0.00
             0.0000          0.0000          0.0000
             0.0000          0.0000          0.0000
             0.0000          0.0000          0.0000

     Atom110  H   pos: (  0.097132  0.010196  0.864006)  para_oo sigma:           0.00
             0.0000          0.0000          0.0000
             0.0000          0.0000          0.0000
             0.0000          0.0000          0.0000

     Atom111  O   pos: ( -0.012642  0.090381  1.368244)  para_oo sigma:          -1.09
            -1.0535         -0.0007         -0.0173
             0.0148         -1.1171          0.0684
            -0.0163          0.0855         -1.0943

     Atom112  H   pos: (  0.006012  0.042528  1.419802)  para_oo sigma:           0.00
             0.0000          0.0000          0.0000
             0.0000          0.0000          0.0000
             0.0000          0.0000          0.0000

     Atom113  H   pos: ( -0.045642  0.147715  1.401405)  para_oo sigma:           0.00
             0.0000          0.0000          0.0000
             0.0000          0.0000          0.0000
             0.0000          0.0000          0.0000

     Atom114  O   pos: (  0.081752  0.217412  1.254254)  para_oo sigma:          -1.13
            -1.0953         -0.0162          0.0189
             0.0156         -1.2303          0.0382
             0.0359          0.0245         -1.0629

     Atom115  H   pos: (  0.061523  0.161935  1.298276)  para_oo sigma:           0.00
             0.0000          0.0000          0.0000
             0.0000          0.0000          0.0000
             0.0000          0.0000          0.0000

     Atom116  H   pos: (  0.114327  0.265865  1.300257)  para_oo sigma:           0.00
             0.0000          0.0000          0.0000
             0.0000          0.0000          0.0000
             0.0000          0.0000          0.0000

     Atom117  O   pos: (  0.560857  0.236464  1.595390)  para_oo sigma:          -0.99
            -1.0322         -0.0352         -0.1234
            -0.0357         -0.9935         -0.1010
            -0.1503         -0.0788         -0.9438

     Atom118  H   pos: (  0.647820  0.246680  0.025237)  para_oo sigma:           0.00
             0.0000          0.0000          0.0000
             0.0000          0.0000          0.0000
             0.0000          0.0000          0.0000

     Atom119  H   pos: (  0.532897  0.233491  0.036633)  para_oo sigma:           0.00
             0.0000          0.0000          0.0000
             0.0000          0.0000          0.0000
             0.0000          0.0000          0.0000

     Atom120  O   pos: (  0.686227  0.168778  1.445196)  para_oo sigma:          -1.17
            -1.2114         -0.0291          0.1300
            -0.0487         -1.0991         -0.0730
             0.2193         -0.1028         -1.2143

     Atom121  H   pos: (  0.741135  0.145190  1.491944)  para_oo sigma:           0.00
             0.0000          0.0000          0.0000
             0.0000          0.0000          0.0000
             0.0000          0.0000          0.0000

     Atom122  H   pos: (  0.634716  0.191202  1.490753)  para_oo sigma:           0.00
             0.0000          0.0000          0.0000
             0.0000          0.0000          0.0000
             0.0000          0.0000          0.0000

     Atom123  O   pos: (  0.179046  0.325135  1.578065)  para_oo sigma:          -0.89
            -0.7693         -0.0011          0.0697
            -0.0627         -1.0163         -0.0286
             0.0399         -0.0300         -0.8795

     Atom124  H   pos: (  0.149131  0.267062  1.609536)  para_oo sigma:           0.00
             0.0000          0.0000          0.0000
             0.0000          0.0000          0.0000
             0.0000          0.0000          0.0000

     Atom125  H   pos: (  0.251338  0.365941  0.015541)  para_oo sigma:           0.00
             0.0000          0.0000          0.0000
             0.0000          0.0000          0.0000
             0.0000          0.0000          0.0000

     Atom126  O   pos: (  0.064263  0.165318  1.624437)  para_oo sigma:          -1.09
            -1.0032          0.0453         -0.1358
             0.0298         -1.0872          0.0124
            -0.2060          0.0370         -1.1695

     Atom127  H   pos: (  0.140981  0.153733  0.061446)  para_oo sigma:           0.00
             0.0000          0.0000          0.0000
             0.0000          0.0000          0.0000
             0.0000          0.0000          0.0000

     Atom128  H   pos: (  0.032743  0.199436  0.056872)  para_oo sigma:           0.00
             0.0000          0.0000          0.0000
             0.0000          0.0000          0.0000
             0.0000          0.0000          0.0000

     Atom129  O   pos: (  0.642530  0.332095  1.343590)  para_oo sigma:          -1.14
            -1.2084          0.0870          0.0531
             0.0891         -1.1028          0.0046
             0.0781          0.0150         -1.1069

     Atom130  H   pos: (  0.593392  0.364216  1.388180)  para_oo sigma:           0.00
             0.0000          0.0000          0.0000
             0.0000          0.0000          0.0000
             0.0000          0.0000          0.0000

     Atom131  H   pos: (  0.675636  0.282924  1.386371)  para_oo sigma:           0.00
             0.0000          0.0000          0.0000
             0.0000          0.0000          0.0000
             0.0000          0.0000          0.0000

     Atom132  O   pos: (  0.630216  0.031393  1.310240)  para_oo sigma:          -0.84
            -1.0069          0.0037         -0.0082
             0.0579         -0.7390          0.0891
             0.0071          0.1231         -0.7875

     Atom133  H   pos: (  0.656220  0.078718  1.359824)  para_oo sigma:           0.00
             0.0000          0.0000          0.0000
             0.0000          0.0000          0.0000
             0.0000          0.0000          0.0000

     Atom134  H   pos: (  0.275570  0.455856  1.347564)  para_oo sigma:           0.00
             0.0000          0.0000          0.0000
             0.0000          0.0000          0.0000
             0.0000          0.0000          0.0000

     Atom135  O   pos: (  0.502413  0.387441  1.476757)  para_oo sigma:          -0.97
            -0.9728          0.0302         -0.0309
             0.0236         -0.8849          0.0702
            -0.0393          0.1138         -1.0522

     Atom136  H   pos: (  0.808723 -0.004170  1.505640)  para_oo sigma:           0.00
             0.0000          0.0000          0.0000
             0.0000          0.0000          0.0000
             0.0000          0.0000          0.0000

     Atom137  H   pos: (  0.529370  0.341295  1.527041)  para_oo sigma:           0.00
             0.0000          0.0000          0.0000
             0.0000          0.0000          0.0000
             0.0000          0.0000          0.0000

     Atom138  O   pos: (  0.263897  0.198789  1.163193)  para_oo sigma:          -0.18
             0.3667          0.4909         -0.2428
             0.4640         -0.6523         -0.0498
            -0.2430         -0.0451         -0.2446

     Atom139  H   pos: (  0.201683  0.209791  1.198941)  para_oo sigma:           0.00
             0.0000          0.0000          0.0000
             0.0000          0.0000          0.0000
             0.0000          0.0000          0.0000

     Atom140  H   pos: (  0.303267  0.260662  1.168294)  para_oo sigma:           0.00
             0.0000          0.0000          0.0000
             0.0000          0.0000          0.0000
             0.0000          0.0000          0.0000

     Atom141  O   pos: (  0.161741  0.406282  1.175444)  para_oo sigma:          -0.40
            -0.7894          0.2615         -0.1084
             0.2522         -0.3636         -0.4074
            -0.1014         -0.3825         -0.0384

     Atom142  H   pos: (  0.209835  0.452084  1.148349)  para_oo sigma:           0.00
             0.0000          0.0000          0.0000
             0.0000          0.0000          0.0000
             0.0000          0.0000          0.0000

     Atom143  H   pos: (  0.183437  0.390025  1.243378)  para_oo sigma:           0.00
             0.0000          0.0000          0.0000
             0.0000          0.0000          0.0000
             0.0000          0.0000          0.0000

     Atom144  O   pos: (  0.703785  0.200806  0.954471)  para_oo sigma:          -1.08
            -1.0398         -0.0187         -0.0270
            -0.0127         -1.0039         -0.0230
            -0.0082         -0.0032         -1.1911

     Atom145  H   pos: (  0.746611  0.258247  0.971918)  para_oo sigma:           0.00
             0.0000          0.0000          0.0000
             0.0000          0.0000          0.0000
             0.0000          0.0000          0.0000

     Atom146  H   pos: (  0.711451  0.192681  0.882058)  para_oo sigma:           0.00
             0.0000          0.0000          0.0000
             0.0000          0.0000          0.0000
             0.0000          0.0000          0.0000

     Atom147  O   pos: (  0.173082  0.131345  1.457467)  para_oo sigma:          -1.13
            -1.1663         -0.0175          0.0507
            -0.0363         -1.1648          0.1177
             0.1404          0.1118         -1.0470

     Atom148  H   pos: (  0.229414  0.131108  1.505832)  para_oo sigma:           0.00
             0.0000          0.0000          0.0000
             0.0000          0.0000          0.0000
             0.0000          0.0000          0.0000

     Atom149  H   pos: (  0.114537  0.134021  1.499565)  para_oo sigma:           0.00
             0.0000          0.0000          0.0000
             0.0000          0.0000          0.0000
             0.0000          0.0000          0.0000

     Atom150  O   pos: (  0.381245  0.360235  1.171769)  para_oo sigma:          -1.05
            -1.1693         -0.0149          0.0890
            -0.0833         -1.0066         -0.0276
             0.1012         -0.0155         -0.9685

     Atom151  H   pos: (  0.371540  0.410147  1.224964)  para_oo sigma:           0.00
             0.0000          0.0000          0.0000
             0.0000          0.0000          0.0000
             0.0000          0.0000          0.0000

     Atom152  H   pos: (  0.444743  0.324977  1.185517)  para_oo sigma:           0.00
             0.0000          0.0000          0.0000
             0.0000          0.0000          0.0000
             0.0000          0.0000          0.0000

     Atom153  O   pos: (  0.457161  0.128212  1.074863)  para_oo sigma:          -0.73
            -0.7877          0.0047          0.2828
             0.0469         -0.8277          0.1957
             0.2601          0.2088         -0.5824

     Atom154  H   pos: (  0.496571  0.179487  1.108360)  para_oo sigma:           0.00
             0.0000          0.0000          0.0000
             0.0000          0.0000          0.0000
             0.0000          0.0000          0.0000

     Atom155  H   pos: (  0.430913  0.157674  1.014645)  para_oo sigma:           0.00
             0.0000          0.0000          0.0000
             0.0000          0.0000          0.0000
             0.0000          0.0000          0.0000

     Atom156  O   pos: (  0.342537  0.272287  1.427993)  para_oo sigma:          -0.94
            -0.8932          0.0141          0.0119
             0.0307         -0.9047          0.0505
            -0.0201          0.0819         -1.0329

     Atom157  H   pos: (  0.334854  0.232453  1.489035)  para_oo sigma:           0.00
             0.0000          0.0000          0.0000
             0.0000          0.0000          0.0000
             0.0000          0.0000          0.0000

     Atom158  H   pos: (  0.394821  0.321741  1.442294)  para_oo sigma:           0.00
             0.0000          0.0000          0.0000
             0.0000          0.0000          0.0000
             0.0000          0.0000          0.0000

     Atom159  O   pos: (  0.569440  0.336662  1.001639)  para_oo sigma:          -0.41
            -0.1653         -0.5463          0.1397
            -0.5344         -0.6489         -0.2124
             0.1488         -0.1394         -0.4188

     Atom160  H   pos: (  0.607091  0.275631  0.987434)  para_oo sigma:           0.00
             0.0000          0.0000          0.0000
             0.0000          0.0000          0.0000
             0.0000          0.0000          0.0000

     Atom161  H   pos: (  0.517043  0.338530  0.950845)  para_oo sigma:           0.00
             0.0000          0.0000          0.0000
             0.0000          0.0000          0.0000
             0.0000          0.0000          0.0000

     Atom162  O   pos: (  0.326385  0.394556  0.986643)  para_oo sigma:          -1.13
            -1.1559          0.0885          0.0452
             0.1010         -1.1685         -0.0931
             0.0158         -0.0728         -1.0585

     Atom163  H   pos: (  0.376192  0.369662  0.939265)  para_oo sigma:           0.00
             0.0000          0.0000          0.0000
             0.0000          0.0000          0.0000
             0.0000          0.0000          0.0000

     Atom164  H   pos: (  0.354794  0.389054  1.054826)  para_oo sigma:           0.00
             0.0000          0.0000          0.0000
             0.0000          0.0000          0.0000
             0.0000          0.0000          0.0000

     Atom165  O   pos: (  0.817934  0.097928  1.078894)  para_oo sigma:          -0.24
            -0.6006          0.0948          0.4543
             0.0628         -0.4531         -0.1529
             0.4562         -0.1235          0.3246

     Atom166  H   pos: (  0.766962  0.126686  1.035123)  para_oo sigma:           0.00
             0.0000          0.0000          0.0000
             0.0000          0.0000          0.0000
             0.0000          0.0000          0.0000

     Atom167  H   pos: (  0.809793  0.124860  1.145403)  para_oo sigma:           0.00
             0.0000          0.0000          0.0000
             0.0000          0.0000          0.0000
             0.0000          0.0000          0.0000

     Atom168  O   pos: (  0.855127  0.048545  0.850240)  para_oo sigma:          -1.01
            -0.9681          0.2391         -0.0161
             0.1414         -0.9086         -0.0301
            -0.0450          0.0083         -1.1635

     Atom169  H   pos: (  0.808318 -0.011926  0.842847)  para_oo sigma:           0.00
             0.0000          0.0000          0.0000
             0.0000          0.0000          0.0000
             0.0000          0.0000          0.0000

     Atom170  H   pos: (  0.818442  0.105399  0.824841)  para_oo sigma:           0.00
             0.0000          0.0000          0.0000
             0.0000          0.0000          0.0000
             0.0000          0.0000          0.0000

     Atom171  O   pos: (  0.548564  0.056087  0.846227)  para_oo sigma:          -0.33
             0.0723         -0.3905          0.4503
            -0.3554         -0.3281          0.0090
             0.3783         -0.0486         -0.7394

     Atom172  H   pos: (  0.482008  0.081446  0.861227)  para_oo sigma:           0.00
             0.0000          0.0000          0.0000
             0.0000          0.0000          0.0000
             0.0000          0.0000          0.0000

     Atom173  H   pos: (  0.576346  0.027498  0.907534)  para_oo sigma:           0.00
             0.0000          0.0000          0.0000
             0.0000          0.0000          0.0000
             0.0000          0.0000          0.0000

     Atom174  O   pos: (  0.408216  0.124182  1.313855)  para_oo sigma:          -0.60
            -0.6030         -0.3217         -0.0816
            -0.3200         -0.4621         -0.2191
            -0.0952         -0.1709         -0.7314

     Atom175  H   pos: (  0.446215  0.096634  1.371989)  para_oo sigma:           0.00
             0.0000          0.0000          0.0000
             0.0000          0.0000          0.0000
             0.0000          0.0000          0.0000

     Atom176  H   pos: (  0.374520  0.181221  1.346546)  para_oo sigma:           0.00
             0.0000          0.0000          0.0000
             0.0000          0.0000          0.0000
             0.0000          0.0000          0.0000

     Atom177  O   pos: (  0.532204  0.240906  1.214845)  para_oo sigma:          -1.10
            -1.0429          0.1496          0.0717
             0.1482         -1.1469          0.1133
             0.1226          0.1187         -1.1000

     Atom178  H   pos: (  0.493995  0.192502  1.255034)  para_oo sigma:           0.00
             0.0000          0.0000          0.0000
             0.0000          0.0000          0.0000
             0.0000          0.0000          0.0000

     Atom179  H   pos: (  0.576110  0.274699  1.263956)  para_oo sigma:           0.00
             0.0000          0.0000          0.0000
             0.0000          0.0000          0.0000
             0.0000          0.0000          0.0000

     Atom180  O   pos: ( -0.291432  0.430630  1.543106)  para_oo sigma:          -0.70
            -0.7054         -0.0020          0.0497
             0.0186         -0.7278         -0.0042
             0.0786         -0.0368         -0.6623

     Atom181  H   pos: ( -0.235635  0.424630  1.588793)  para_oo sigma:           0.00
             0.0000          0.0000          0.0000
             0.0000          0.0000          0.0000
             0.0000          0.0000          0.0000

     Atom182  H   pos: (  0.968552  0.017886  1.557461)  para_oo sigma:           0.00
             0.0000          0.0000          0.0000
             0.0000          0.0000          0.0000
             0.0000          0.0000          0.0000

     Atom183  O   pos: (  0.228520  0.214663  0.759036)  para_oo sigma:           0.55
             0.2963         -1.1769          0.4569
            -1.3899          0.7912         -0.3851
             0.4847         -0.3479          0.5606

     Atom184  H   pos: (  0.177325  0.262441  0.740288)  para_oo sigma:           0.00
             0.0000          0.0000          0.0000
             0.0000          0.0000          0.0000
             0.0000          0.0000          0.0000

     Atom185  O   pos: ( -0.110784  0.398869  0.852314)  para_oo sigma:          -0.35
             0.0155          0.1152         -0.2952
             0.1326         -0.6113         -0.4975
            -0.2821         -0.4568         -0.4606

     Atom186  H   pos: ( -0.055989  0.442640  0.837474)  para_oo sigma:           0.00
             0.0000          0.0000          0.0000
             0.0000          0.0000          0.0000
             0.0000          0.0000          0.0000

     Atom187  O   pos: (  0.451803  0.349802  0.839594)  para_oo sigma:          -0.59
            -0.4544         -0.2234         -0.6276
            -0.0504         -0.5738          0.0100
            -0.4157         -0.0114         -0.7312

     Atom188  H   pos: (  0.508126  0.311169  0.816893)  para_oo sigma:           0.00
             0.0000          0.0000          0.0000
             0.0000          0.0000          0.0000
             0.0000          0.0000          0.0000

     Atom189  O   pos: (  0.741342  0.198328  0.750271)  para_oo sigma:           0.42
             0.1443         -1.1695          0.1566
            -1.2223          0.7207         -0.2297
             0.1398         -0.1754          0.3877

     Atom190  H   pos: (  0.694425  0.252907  0.744838)  para_oo sigma:           0.00
             0.0000          0.0000          0.0000
             0.0000          0.0000          0.0000
             0.0000          0.0000          0.0000

     Paramagnetic US L_R Q_R contribution in ppm:

     Atom  1  Ca  pos: (  0.487498  0.009041  0.468006)  para_lq sigma:         201.01
           199.1306          1.3159          0.1786
             1.4858        202.5587         -1.0975
             0.3610         -1.3051        201.3471

     Atom  2  Ca  pos: ( -0.163718  0.445662  0.268739)  para_lq sigma:         202.47
           202.2080         -0.4549          0.1677
            -0.5492        202.1703          0.4031
            -0.3541          0.3565        203.0387

     Atom  3  Ca  pos: ( -0.025652  0.224865  0.285255)  para_lq sigma:         201.07
           200.9009         -0.7482          0.6235
            -0.8140        201.8719          0.0400
             0.4096         -0.3494        200.4297

     Atom  4  Ca  pos: (  0.218089  0.171163  0.438948)  para_lq sigma:         198.64
           195.9255         -4.7083         -0.2510
            -4.5407        199.3108         -0.0437
             0.2124         -0.4440        200.6919

     Atom  5  Ca  pos: ( -0.120572  0.296517  0.718970)  para_lq sigma:         198.65
           201.6981          1.9761         -0.9758
             1.4214        198.4454         -1.0601
            -1.6298         -1.5279        195.8099

     Atom  6  Ca  pos: (  0.109199  0.099654  0.701007)  para_lq sigma:         199.99
           198.9351          1.2966          0.0460
             0.3769        200.8286         -0.0430
            -0.1473          0.3288        200.1970

     Atom  7  Ca  pos: (  0.960842  0.025964  1.021797)  para_lq sigma:         204.24
           205.2160          0.9862         -1.0241
             0.9863        204.8469          0.4426
            -0.6209          0.4752        202.6683

     Atom  8  Ca  pos: (  0.978320  0.016507  0.460251)  para_lq sigma:         200.57
           198.9062          1.1153          0.4685
             1.3927        201.0536         -0.5718
             0.6186         -0.9290        201.7429

     Atom  9  Ca  pos: (  0.337334  0.447171  0.260200)  para_lq sigma:         202.32
           202.1513         -0.6029          0.4274
            -0.6637        201.8871          0.4887
             0.0158          0.4416        202.9235

     Atom 10  Ca  pos: (  0.475339  0.221415  0.288613)  para_lq sigma:         201.74
           202.0149         -0.5364          0.2566
            -0.7050        202.6105          0.0107
             0.1477         -0.2740        200.5864

     Atom 11  Ca  pos: (  0.724545  0.169895  0.428598)  para_lq sigma:         199.27
           197.1165         -4.4487          0.0396
            -4.7565        199.3332         -1.7635
             0.4314         -1.9803        201.3649

     Atom 12  Ca  pos: (  0.374844  0.281901  0.702991)  para_lq sigma:         199.14
           201.4823          2.8336         -0.8650
             2.2791        198.7300         -1.7400
            -0.3356         -2.1934        197.2014

     Atom 13  Ca  pos: (  0.606273  0.096076  0.690275)  para_lq sigma:         200.45
           198.6610          0.2235         -0.9772
             0.2070        202.5867          2.0087
            -1.2806          2.0788        200.0949

     Atom 14  Ca  pos: (  0.320199  0.042421  1.184377)  para_lq sigma:         204.07
           204.0107         -0.8812          0.5068
            -1.3026        203.8497         -0.5446
             0.1507         -0.2505        204.3551

     Atom 15  Si  pos: (  0.852689  0.143220  0.067261)  para_lq sigma:          -0.64
            -2.2028          2.4344          1.8257
             2.3500         -1.9116          1.9675
             0.4275          1.4225          2.1934

     Atom 16  Si  pos: (  0.560677  0.259817  0.552383)  para_lq sigma:          -1.21
            -1.5721          1.2357         -0.7026
             0.7807         -2.0981         -0.4448
            -1.2344          0.1654          0.0276

     Atom 17  Si  pos: (  0.717442  0.236928  0.216859)  para_lq sigma:          -0.76
            -0.6665          1.7519          0.5638
             2.4577         -1.3315         -0.5282
             0.8321         -0.1085         -0.2952

     Atom 18  Si  pos: (  0.362314  0.143131  0.079376)  para_lq sigma:          -0.64
            -2.1230          2.5057          2.4141
             2.3725         -1.8696          1.5510
             1.5470          0.5064          2.0846

     Atom 19  Si  pos: (  0.059831  0.264235  0.563663)  para_lq sigma:          -1.21
            -0.7369          1.9294         -1.6550
             1.7555         -3.0048         -0.5171
            -2.0259         -0.0351          0.1097

     Atom 20  Si  pos: (  0.220836  0.234776  0.231267)  para_lq sigma:          -0.69
            -0.6304          1.3019          1.2603
             2.0640         -1.2216         -0.5873
             1.3960          0.1425         -0.2040

     Atom 21  Si  pos: ( -0.076356  0.426063  0.517648)  para_lq sigma:          -0.91
            -0.3504          0.0655          0.6137
             0.6094         -2.8079         -0.2635
             1.3472         -0.6303          0.4200

     Atom 22  Si  pos: (  0.098357  0.434218  0.232240)  para_lq sigma:          -0.38
             2.3537          3.9394         -1.2727
             3.4636         -3.0245          0.1407
            -0.4828          0.8250         -0.4702

     Atom 23  Si  pos: (  0.422696  0.424361  0.510203)  para_lq sigma:          -0.89
            -0.0254          1.7442          0.4219
             2.3377         -2.6379         -0.0428
             0.8148         -0.5552         -0.0152

     Atom 24  Si  pos: (  0.593362  0.435304  0.225657)  para_lq sigma:          -0.30
             2.0245          3.9149         -1.4339
             3.3333         -2.7537         -0.2638
            -0.5272          0.4013         -0.1815

     Atom 25  O   pos: (  0.176400  0.343763  0.200516)  para_lq sigma:        -103.10
          -103.1928          2.9769          0.1217
             3.2035       -106.6430          0.3000
             0.0366          0.4992        -99.4582

     Atom 26  O   pos: (  0.316755  0.049516  0.512322)  para_lq sigma:        -111.74
          -113.3992         -4.0137          0.0915
            -4.4873       -112.7562          0.2121
            -0.1267          0.1371       -109.0616

     Atom 27  O   pos: (  0.465299  0.046631  0.302703)  para_lq sigma:        -110.50
          -110.7057         -2.6064         -2.3654
            -2.5411       -110.8869         -3.1431
            -2.4402         -3.1964       -109.9097

     Atom 28  O   pos: ( -0.154711  0.454647  0.432738)  para_lq sigma:        -109.68
          -111.2608          1.7318         -4.4081
             2.2666       -108.3328          2.3557
            -3.2996          1.7681       -109.4315

     Atom 29  O   pos: ( -0.001076  0.391217  0.279684)  para_lq sigma:        -110.88
          -113.8633         -2.5508          3.1580
            -2.2301       -108.5833          1.0969
             3.7292          1.6855       -110.1847

     Atom 30  O   pos: (  0.325198  0.125328  1.570817)  para_lq sigma:        -108.68
          -106.5873          0.0914         -0.0121
            -0.1511       -105.6991         -0.3593
            -0.4849         -0.4899       -113.7636

     Atom 31  O   pos: ( -0.063328  0.222657  0.121450)  para_lq sigma:        -110.53
          -112.3900         -3.6478         -2.0417
            -3.5852       -111.1107         -1.1783
            -1.3587         -1.0555       -108.0927

     Atom 32  O   pos: (  0.040292  0.272013  0.683009)  para_lq sigma:        -114.46
          -109.7408         -0.0772          0.8182
             0.7591       -112.4551         -0.3371
             0.9995         -0.1596       -121.1902

     Atom 33  O   pos: (  0.255081  0.179950  0.128716)  para_lq sigma:        -102.84
          -103.7818          1.7261          2.8605
             1.8752       -101.0731         -2.7837
             2.7463         -2.7824       -103.6592

     Atom 34  O   pos: (  0.363398  0.420675  0.616582)  para_lq sigma:        -112.91
          -112.5207         -0.0917          2.9627
            -0.1862       -108.8337         -0.1562
             3.5711         -0.4733       -117.3843

     Atom 35  O   pos: (  0.864511  0.034708  0.121857)  para_lq sigma:        -103.04
          -100.5340          1.5171         -1.7635
             1.1978       -105.2305          3.5623
            -1.4294          3.4890       -103.3426

     Atom 36  O   pos: (  0.465383  0.308852  0.493402)  para_lq sigma:        -104.59
          -104.9933          4.0729         -1.5999
             3.9592       -106.6960          0.8149
            -1.8749          0.5798       -102.0882

     Atom 37  O   pos: (  0.672397  0.347124  0.190178)  para_lq sigma:        -103.23
          -103.4195          2.9351          0.1824
             3.1333       -106.6662          0.1441
             0.2035          0.3465        -99.6075

     Atom 38  O   pos: (  0.813964  0.047612  0.506936)  para_lq sigma:        -113.81
          -115.4184         -4.9497          0.0587
            -5.2466       -115.6734         -0.1850
            -0.3555         -0.5703       -110.3410

     Atom 39  O   pos: ( -0.039175  0.051903  0.310878)  para_lq sigma:        -110.81
          -111.2099         -2.6968         -2.4673
            -2.5757       -111.2651         -3.0073
            -2.4971         -3.0250       -109.9688

     Atom 40  O   pos: (  0.347307  0.450981  0.421771)  para_lq sigma:        -109.94
          -111.2652          1.7134         -4.5535
             2.3446       -108.9378          2.7253
            -3.5064          1.8474       -109.6177

     Atom 41  O   pos: (  0.497505  0.388108  0.275773)  para_lq sigma:        -110.74
          -113.3945         -2.7761          3.2762
            -2.3906       -108.4334          1.2873
             3.7842          1.9621       -110.3897

     Atom 42  O   pos: (  0.823940  0.113110  1.559253)  para_lq sigma:        -109.18
          -106.7330          0.0691         -0.0351
             0.0087       -106.3604         -1.1675
            -0.4054         -0.9297       -114.4569

     Atom 43  O   pos: (  0.447430  0.216726  0.119846)  para_lq sigma:        -110.30
          -112.2111         -3.6518         -1.9687
            -3.7803       -110.6396         -1.3915
            -1.4526         -1.2052       -108.0535

     Atom 44  O   pos: (  0.538971  0.256886  0.670895)  para_lq sigma:        -113.17
          -109.4918         -0.3806          1.3938
             0.3550       -110.8904         -0.0969
             1.1114          0.6332       -119.1340

     Atom 45  O   pos: (  0.744473  0.187815  0.108519)  para_lq sigma:        -103.60
          -104.3981          2.0855          2.1289
             2.0775       -101.6870         -2.4154
             2.1507         -2.4403       -104.7127

     Atom 46  O   pos: (  0.572478  0.146972  0.514921)  para_lq sigma:        -110.77
          -107.3865          2.0040          1.5099
             1.5893       -116.8395         -3.0210
             1.1641         -2.9189       -108.0787

     Atom 47  O   pos: (  0.640013  0.166589  0.275604)  para_lq sigma:        -110.47
          -110.8757         -3.4074          2.8624
            -3.3780       -110.2250          3.3810
             3.2452          3.4087       -110.3019

     Atom 48  O   pos: (  0.664700  0.315016  0.523121)  para_lq sigma:        -111.75
          -115.4883         -3.8398          2.5498
            -3.5232       -110.7773          0.4831
             2.4197          0.4015       -108.9942

     Atom 49  O   pos: (  0.809971  0.254492  0.291385)  para_lq sigma:        -111.54
          -113.4663         -1.2937         -4.6502
            -1.8048       -108.1990         -0.4447
            -5.3295         -0.3094       -112.9406

     Atom 50  O   pos: (  0.065523  0.146617  0.538941)  para_lq sigma:        -111.39
          -108.1278          2.3912          1.4512
             1.5744       -118.0466         -2.0533
             1.1373         -1.7962       -107.9819

     Atom 51  O   pos: (  0.137814  0.166355  0.284752)  para_lq sigma:        -110.40
          -111.5190         -3.6452          2.9021
            -3.5495       -110.0457          3.0182
             3.2728          2.9550       -109.6370

     Atom 52  O   pos: (  0.161975  0.310587  0.521449)  para_lq sigma:        -112.95
          -117.0879         -3.3058          3.5454
            -3.3454       -111.3352          1.1861
             3.3079          1.1626       -110.4186

     Atom 53  O   pos: (  0.309807  0.251253  0.309342)  para_lq sigma:        -111.36
          -112.9750         -1.3435         -4.6913
            -1.9084       -107.9190         -0.7633
            -5.3565         -0.5493       -113.1719

     Atom 54  O   pos: ( -0.125146  0.429440  0.627715)  para_lq sigma:        -112.12
          -111.1026          0.1600          2.7184
            -0.1412       -108.0413         -0.7241
             3.2623         -0.9855       -117.2300

     Atom 55  O   pos: (  0.375690  0.030028  0.124191)  para_lq sigma:        -103.13
          -100.3983          1.3832         -1.5966
             1.0668       -105.5374          3.3780
            -1.3756          3.2439       -103.4499

     Atom 56  O   pos: ( -0.037093  0.309791  0.502595)  para_lq sigma:        -104.95
          -105.0212          3.7807         -1.6616
             3.7987       -107.5290          0.9684
            -2.0004          0.6176       -102.3092

     Atom 57  O   pos: (  0.424859  0.052206  0.667683)  para_lq sigma:        -102.73
          -103.4820         -2.9321         -4.1164
            -2.6972       -102.1992          3.2487
            -4.4620          3.1032       -102.4978

     Atom 58  H   pos: (  0.106819  0.448625  0.702058)  para_lq sigma:           0.00
             0.0000          0.0000          0.0000
             0.0000          0.0000          0.0000
             0.0000          0.0000          0.0000

     Atom 59  H   pos: (  0.373830  0.055076  0.610993)  para_lq sigma:           0.00
             0.0000          0.0000          0.0000
             0.0000          0.0000          0.0000
             0.0000          0.0000          0.0000

     Atom 60  O   pos: (  0.176174  0.348440  1.359670)  para_lq sigma:         -98.99
          -100.8277          4.7993         -0.1921
             4.6443        -95.0225          0.1902
             0.2000          0.0488       -101.1261

     Atom 61  H   pos: (  0.128397  0.374461  1.408197)  para_lq sigma:           0.00
             0.0000          0.0000          0.0000
             0.0000          0.0000          0.0000
             0.0000          0.0000          0.0000

     Atom 62  H   pos: (  0.232003  0.317228  1.397559)  para_lq sigma:           0.00
             0.0000          0.0000          0.0000
             0.0000          0.0000          0.0000
             0.0000          0.0000          0.0000

     Atom 63  O   pos: (  0.680425  0.427235  0.677700)  para_lq sigma:        -102.10
          -104.1618         -1.6874          2.0094
            -1.8839       -100.6269         -5.2455
             1.8982         -5.4318       -101.4976

     Atom 64  H   pos: (  0.679038  0.377433  0.621068)  para_lq sigma:           0.00
             0.0000          0.0000          0.0000
             0.0000          0.0000          0.0000
             0.0000          0.0000          0.0000

     Atom 65  H   pos: (  0.612646  0.428762  0.701537)  para_lq sigma:           0.00
             0.0000          0.0000          0.0000
             0.0000          0.0000          0.0000
             0.0000          0.0000          0.0000

     Atom 66  O   pos: (  0.369639  0.394335  0.092389)  para_lq sigma:        -101.39
          -103.5354          1.3245          3.0626
             1.3077       -104.8437          2.2213
             2.7706          2.2580        -95.7837

     Atom 67  H   pos: (  0.725440 -0.023605  0.065307)  para_lq sigma:           0.00
             0.0000          0.0000          0.0000
             0.0000          0.0000          0.0000
             0.0000          0.0000          0.0000

     Atom 68  H   pos: (  0.401496  0.326970  0.101638)  para_lq sigma:           0.00
             0.0000          0.0000          0.0000
             0.0000          0.0000          0.0000
             0.0000          0.0000          0.0000

     Atom 69  O   pos: (  0.203341  0.023760  1.307631)  para_lq sigma:        -101.91
           -96.9185         -1.8242          3.9244
            -1.5978       -104.1123         -3.5721
             4.1804         -3.6125       -104.6977

     Atom 70  H   pos: (  0.189019  0.065211  1.369210)  para_lq sigma:           0.00
             0.0000          0.0000          0.0000
             0.0000          0.0000          0.0000
             0.0000          0.0000          0.0000

     Atom 71  H   pos: ( -0.124367  0.417051  1.322867)  para_lq sigma:           0.00
             0.0000          0.0000          0.0000
             0.0000          0.0000          0.0000
             0.0000          0.0000          0.0000

     Atom 72  O   pos: (  0.022049  0.386261  1.492885)  para_lq sigma:        -100.60
          -100.2810          2.5905         -5.1026
             3.1973       -102.0744         -1.7331
            -5.0013         -1.8594        -99.4412

     Atom 73  H   pos: (  0.304358 -0.005874  1.512143)  para_lq sigma:           0.00
             0.0000          0.0000          0.0000
             0.0000          0.0000          0.0000
             0.0000          0.0000          0.0000

     Atom 74  H   pos: (  0.079021  0.369422  1.538325)  para_lq sigma:           0.00
             0.0000          0.0000          0.0000
             0.0000          0.0000          0.0000
             0.0000          0.0000          0.0000

     Atom 75  O   pos: (  0.801143  0.207315  1.258322)  para_lq sigma:        -101.11
          -104.1098         -0.4752         -1.2643
            -0.2865        -93.3649         -0.7709
            -1.0393         -1.0585       -105.8602

     Atom 76  H   pos: ( -0.171154  0.219886  1.341469)  para_lq sigma:           0.00
             0.0000          0.0000          0.0000
             0.0000          0.0000          0.0000
             0.0000          0.0000          0.0000

     Atom 77  H   pos: (  0.729931  0.206384  1.266354)  para_lq sigma:           0.00
             0.0000          0.0000          0.0000
             0.0000          0.0000          0.0000
             0.0000          0.0000          0.0000

     Atom 78  O   pos: (  0.980529 -0.006892  1.185325)  para_lq sigma:         -99.91
           -91.8750         -0.4232          1.2008
            -0.2613       -103.8628         -0.6795
             1.1056         -0.7469       -103.9997

     Atom 79  H   pos: (  0.671108  0.388387  1.220650)  para_lq sigma:           0.00
             0.0000          0.0000          0.0000
             0.0000          0.0000          0.0000
             0.0000          0.0000          0.0000

     Atom 80  H   pos: ( -0.023024  0.041248  1.259243)  para_lq sigma:           0.00
             0.0000          0.0000          0.0000
             0.0000          0.0000          0.0000
             0.0000          0.0000          0.0000

     Atom 81  O   pos: (  0.164501  0.292479  0.951349)  para_lq sigma:        -101.19
          -104.2696         -3.5105         -0.2912
            -3.4981        -96.6152         -4.0209
            -0.0887         -4.1013       -102.6915

     Atom 82  H   pos: (  0.178844  0.266404  0.885057)  para_lq sigma:           0.00
             0.0000          0.0000          0.0000
             0.0000          0.0000          0.0000
             0.0000          0.0000          0.0000

     Atom 83  H   pos: (  0.228127  0.324076  0.973054)  para_lq sigma:           0.00
             0.0000          0.0000          0.0000
             0.0000          0.0000          0.0000
             0.0000          0.0000          0.0000

     Atom 84  O   pos: ( -0.121218  0.409267  0.095059)  para_lq sigma:        -101.13
          -104.3588          0.0819          1.1290
            -0.0511       -104.7924          0.3942
             0.9274          0.4406        -94.2512

     Atom 85  H   pos: ( -0.056072  0.440629  0.090114)  para_lq sigma:           0.00
             0.0000          0.0000          0.0000
             0.0000          0.0000          0.0000
             0.0000          0.0000          0.0000

     Atom 86  H   pos: ( -0.102074  0.337143  0.100194)  para_lq sigma:           0.00
             0.0000          0.0000          0.0000
             0.0000          0.0000          0.0000
             0.0000          0.0000          0.0000

     Atom 87  O   pos: ( -0.074380  0.327770  1.175562)  para_lq sigma:        -100.31
          -104.0754          1.2976          2.2764
             0.8433       -100.3503          4.7851
             2.8461          4.8861        -96.4968

     Atom 88  H   pos: ( -0.127599  0.294268  1.213770)  para_lq sigma:           0.00
             0.0000          0.0000          0.0000
             0.0000          0.0000          0.0000
             0.0000          0.0000          0.0000

     Atom 89  H   pos: ( -0.017459  0.283685  1.187079)  para_lq sigma:           0.00
             0.0000          0.0000          0.0000
             0.0000          0.0000          0.0000
             0.0000          0.0000          0.0000

     Atom 90  O   pos: (  0.066662  0.159647  1.062423)  para_lq sigma:         -99.64
           -96.3043         -5.8643          1.0718
            -5.9762        -98.2101          0.2253
             0.9673          0.0477       -104.3984

     Atom 91  H   pos: (  0.079188  0.180624  1.130587)  para_lq sigma:           0.00
             0.0000          0.0000          0.0000
             0.0000          0.0000          0.0000
             0.0000          0.0000          0.0000

     Atom 92  H   pos: (  0.107296  0.203604  1.020042)  para_lq sigma:           0.00
             0.0000          0.0000          0.0000
             0.0000          0.0000          0.0000
             0.0000          0.0000          0.0000

     Atom 93  O   pos: ( -0.102779  0.243627  1.444456)  para_lq sigma:         -99.96
           -97.7026         -5.6395          0.2143
            -5.5297       -100.1984          0.8621
             0.0340          0.5294       -101.9708

     Atom 94  H   pos: ( -0.127369  0.207274  1.504009)  para_lq sigma:           0.00
             0.0000          0.0000          0.0000
             0.0000          0.0000          0.0000
             0.0000          0.0000          0.0000

     Atom 95  H   pos: ( -0.058021  0.298391  1.466618)  para_lq sigma:           0.00
             0.0000          0.0000          0.0000
             0.0000          0.0000          0.0000
             0.0000          0.0000          0.0000

     Atom 96  O   pos: (  0.025380  0.429656  1.006468)  para_lq sigma:        -100.70
          -104.3541          2.5652         -1.6131
             2.8204       -100.8541         -5.0217
            -1.8417         -5.1427        -96.8939

     Atom 97  H   pos: (  0.080836  0.383733  0.991440)  para_lq sigma:           0.00
             0.0000          0.0000          0.0000
             0.0000          0.0000          0.0000
             0.0000          0.0000          0.0000

     Atom 98  H   pos: ( -0.028717  0.400970  0.967942)  para_lq sigma:           0.00
             0.0000          0.0000          0.0000
             0.0000          0.0000          0.0000
             0.0000          0.0000          0.0000

     Atom 99  O   pos: ( -0.198888  0.366388  1.024428)  para_lq sigma:         -99.87
          -102.5200          0.8947         -0.3392
             0.9014        -93.5348          2.3391
            -0.1619          2.8473       -103.5500

     Atom100  H   pos: ( -0.159674  0.378616  0.963270)  para_lq sigma:           0.00
             0.0000          0.0000          0.0000
             0.0000          0.0000          0.0000
             0.0000          0.0000          0.0000

     Atom101  H   pos: ( -0.149913  0.349913  1.076856)  para_lq sigma:           0.00
             0.0000          0.0000          0.0000
             0.0000          0.0000          0.0000
             0.0000          0.0000          0.0000

     Atom102  O   pos: (  0.485551  0.070344  1.481579)  para_lq sigma:        -101.65
          -105.1532         -1.4682          2.2638
            -1.7523        -98.8857         -4.7844
             2.1426         -4.7255       -100.8967

     Atom103  H   pos: (  0.531103  0.115935  1.513222)  para_lq sigma:           0.00
             0.0000          0.0000          0.0000
             0.0000          0.0000          0.0000
             0.0000          0.0000          0.0000

     Atom104  H   pos: (  0.422372  0.085987  1.518225)  para_lq sigma:           0.00
             0.0000          0.0000          0.0000
             0.0000          0.0000          0.0000
             0.0000          0.0000          0.0000

     Atom105  O   pos: (  0.362763  0.129715  0.890725)  para_lq sigma:        -101.63
          -104.4190         -0.0253         -0.5932
             0.2520       -101.1863          6.4619
            -0.9067          6.5824        -99.2926

     Atom106  H   pos: (  0.339533  0.074914  0.933671)  para_lq sigma:           0.00
             0.0000          0.0000          0.0000
             0.0000          0.0000          0.0000
             0.0000          0.0000          0.0000

     Atom107  H   pos: (  0.305506  0.160559  0.858180)  para_lq sigma:           0.00
             0.0000          0.0000          0.0000
             0.0000          0.0000          0.0000
             0.0000          0.0000          0.0000

     Atom108  O   pos: (  0.047873  0.066469  0.869498)  para_lq sigma:        -100.85
          -104.5884          0.6342         -1.6515
             0.8944       -101.8951         -1.1083
            -1.7973         -1.0483        -96.0579

     Atom109  H   pos: ( -0.019007  0.045404  0.848538)  para_lq sigma:           0.00
             0.0000          0.0000          0.0000
             0.0000          0.0000          0.0000
             0.0000          0.0000          0.0000

     Atom110  H   pos: (  0.097132  0.010196  0.864006)  para_lq sigma:           0.00
             0.0000          0.0000          0.0000
             0.0000          0.0000          0.0000
             0.0000          0.0000          0.0000

     Atom111  O   pos: ( -0.012642  0.090381  1.368244)  para_lq sigma:        -100.02
           -95.2324          4.9096          1.0970
             4.8706       -102.4755          0.4699
             0.7597          0.7256       -102.3662

     Atom112  H   pos: (  0.006012  0.042528  1.419802)  para_lq sigma:           0.00
             0.0000          0.0000          0.0000
             0.0000          0.0000          0.0000
             0.0000          0.0000          0.0000

     Atom113  H   pos: ( -0.045642  0.147715  1.401405)  para_lq sigma:           0.00
             0.0000          0.0000          0.0000
             0.0000          0.0000          0.0000
             0.0000          0.0000          0.0000

     Atom114  O   pos: (  0.081752  0.217412  1.254254)  para_lq sigma:         -99.96
           -95.3752         -4.9135         -1.0589
            -4.5870       -102.9398          0.7621
            -1.0276          1.0516       -101.5786

     Atom115  H   pos: (  0.061523  0.161935  1.298276)  para_lq sigma:           0.00
             0.0000          0.0000          0.0000
             0.0000          0.0000          0.0000
             0.0000          0.0000          0.0000

     Atom116  H   pos: (  0.114327  0.265865  1.300257)  para_lq sigma:           0.00
             0.0000          0.0000          0.0000
             0.0000          0.0000          0.0000
             0.0000          0.0000          0.0000

     Atom117  O   pos: (  0.560857  0.236464  1.595390)  para_lq sigma:        -101.22
          -105.7267         -1.2102         -0.1212
            -1.2065        -94.2094          1.4730
            -0.2556          1.6077       -103.7121

     Atom118  H   pos: (  0.647820  0.246680  0.025237)  para_lq sigma:           0.00
             0.0000          0.0000          0.0000
             0.0000          0.0000          0.0000
             0.0000          0.0000          0.0000

     Atom119  H   pos: (  0.532897  0.233491  0.036633)  para_lq sigma:           0.00
             0.0000          0.0000          0.0000
             0.0000          0.0000          0.0000
             0.0000          0.0000          0.0000

     Atom120  O   pos: (  0.686227  0.168778  1.445196)  para_lq sigma:        -101.51
          -103.9706          3.8204         -0.5432
             3.7716        -96.4251         -0.0149
             0.0065         -0.0631       -104.1367

     Atom121  H   pos: (  0.741135  0.145190  1.491944)  para_lq sigma:           0.00
             0.0000          0.0000          0.0000
             0.0000          0.0000          0.0000
             0.0000          0.0000          0.0000

     Atom122  H   pos: (  0.634716  0.191202  1.490753)  para_lq sigma:           0.00
             0.0000          0.0000          0.0000
             0.0000          0.0000          0.0000
             0.0000          0.0000          0.0000

     Atom123  O   pos: (  0.179046  0.325135  1.578065)  para_lq sigma:        -100.48
           -98.4388         -4.9118         -3.0999
            -5.2267       -101.6562          2.4049
            -3.3928          2.4045       -101.3373

     Atom124  H   pos: (  0.149131  0.267062  1.609536)  para_lq sigma:           0.00
             0.0000          0.0000          0.0000
             0.0000          0.0000          0.0000
             0.0000          0.0000          0.0000

     Atom125  H   pos: (  0.251338  0.365941  0.015541)  para_lq sigma:           0.00
             0.0000          0.0000          0.0000
             0.0000          0.0000          0.0000
             0.0000          0.0000          0.0000

     Atom126  O   pos: (  0.064263  0.165318  1.624437)  para_lq sigma:        -101.95
          -104.8791          4.5462          0.4725
             4.3791        -96.3734         -0.0347
             0.2272          0.3409       -104.5924

     Atom127  H   pos: (  0.140981  0.153733  0.061446)  para_lq sigma:           0.00
             0.0000          0.0000          0.0000
             0.0000          0.0000          0.0000
             0.0000          0.0000          0.0000

     Atom128  H   pos: (  0.032743  0.199436  0.056872)  para_lq sigma:           0.00
             0.0000          0.0000          0.0000
             0.0000          0.0000          0.0000
             0.0000          0.0000          0.0000

     Atom129  O   pos: (  0.642530  0.332095  1.343590)  para_lq sigma:        -100.66
           -99.5741          5.7997          1.5487
             6.0212        -99.2244          1.6982
             1.3515          1.2680       -103.1917

     Atom130  H   pos: (  0.593392  0.364216  1.388180)  para_lq sigma:           0.00
             0.0000          0.0000          0.0000
             0.0000          0.0000          0.0000
             0.0000          0.0000          0.0000

     Atom131  H   pos: (  0.675636  0.282924  1.386371)  para_lq sigma:           0.00
             0.0000          0.0000          0.0000
             0.0000          0.0000          0.0000
             0.0000          0.0000          0.0000

     Atom132  O   pos: (  0.630216  0.031393  1.310240)  para_lq sigma:        -101.06
          -100.1429         -5.6243          1.9517
            -5.3946        -99.4450         -3.4676
             2.2490         -3.4147       -103.5869

     Atom133  H   pos: (  0.656220  0.078718  1.359824)  para_lq sigma:           0.00
             0.0000          0.0000          0.0000
             0.0000          0.0000          0.0000
             0.0000          0.0000          0.0000

     Atom134  H   pos: (  0.275570  0.455856  1.347564)  para_lq sigma:           0.00
             0.0000          0.0000          0.0000
             0.0000          0.0000          0.0000
             0.0000          0.0000          0.0000

     Atom135  O   pos: (  0.502413  0.387441  1.476757)  para_lq sigma:        -100.67
           -95.0490          1.6486         -3.6555
             1.6924       -104.8224          0.3860
            -3.6793          0.6329       -102.1256

     Atom136  H   pos: (  0.808723 -0.004170  1.505640)  para_lq sigma:           0.00
             0.0000          0.0000          0.0000
             0.0000          0.0000          0.0000
             0.0000          0.0000          0.0000

     Atom137  H   pos: (  0.529370  0.341295  1.527041)  para_lq sigma:           0.00
             0.0000          0.0000          0.0000
             0.0000          0.0000          0.0000
             0.0000          0.0000          0.0000

     Atom138  O   pos: (  0.263897  0.198789  1.163193)  para_lq sigma:        -100.12
          -102.8227         -2.8175          4.2834
            -2.1177       -102.6371         -2.4255
             4.4972         -2.4068        -94.9114

     Atom139  H   pos: (  0.201683  0.209791  1.198941)  para_lq sigma:           0.00
             0.0000          0.0000          0.0000
             0.0000          0.0000          0.0000
             0.0000          0.0000          0.0000

     Atom140  H   pos: (  0.303267  0.260662  1.168294)  para_lq sigma:           0.00
             0.0000          0.0000          0.0000
             0.0000          0.0000          0.0000
             0.0000          0.0000          0.0000

     Atom141  O   pos: (  0.161741  0.406282  1.175444)  para_lq sigma:        -100.10
          -100.4396         -3.4542         -2.1394
            -3.4773        -96.3881          3.9462
            -2.5722          3.8806       -103.4663

     Atom142  H   pos: (  0.209835  0.452084  1.148349)  para_lq sigma:           0.00
             0.0000          0.0000          0.0000
             0.0000          0.0000          0.0000
             0.0000          0.0000          0.0000

     Atom143  H   pos: (  0.183437  0.390025  1.243378)  para_lq sigma:           0.00
             0.0000          0.0000          0.0000
             0.0000          0.0000          0.0000
             0.0000          0.0000          0.0000

     Atom144  O   pos: (  0.703785  0.200806  0.954471)  para_lq sigma:        -101.49
           -98.7397         -5.0438          0.0957
            -4.9664       -101.2030         -1.9107
             0.4296         -2.0767       -104.5270

     Atom145  H   pos: (  0.746611  0.258247  0.971918)  para_lq sigma:           0.00
             0.0000          0.0000          0.0000
             0.0000          0.0000          0.0000
             0.0000          0.0000          0.0000

     Atom146  H   pos: (  0.711451  0.192681  0.882058)  para_lq sigma:           0.00
             0.0000          0.0000          0.0000
             0.0000          0.0000          0.0000
             0.0000          0.0000          0.0000

     Atom147  O   pos: (  0.173082  0.131345  1.457467)  para_lq sigma:        -100.17
          -104.1789          0.3098         -0.5069
             0.1573        -92.9978         -0.8694
             0.0810         -1.0375       -103.3317

     Atom148  H   pos: (  0.229414  0.131108  1.505832)  para_lq sigma:           0.00
             0.0000          0.0000          0.0000
             0.0000          0.0000          0.0000
             0.0000          0.0000          0.0000

     Atom149  H   pos: (  0.114537  0.134021  1.499565)  para_lq sigma:           0.00
             0.0000          0.0000          0.0000
             0.0000          0.0000          0.0000
             0.0000          0.0000          0.0000

     Atom150  O   pos: (  0.381245  0.360235  1.171769)  para_lq sigma:         -99.93
          -101.1375          4.1862         -1.6183
             3.8861        -99.2248         -4.2290
            -1.6374         -4.4029        -99.4174

     Atom151  H   pos: (  0.371540  0.410147  1.224964)  para_lq sigma:           0.00
             0.0000          0.0000          0.0000
             0.0000          0.0000          0.0000
             0.0000          0.0000          0.0000

     Atom152  H   pos: (  0.444743  0.324977  1.185517)  para_lq sigma:           0.00
             0.0000          0.0000          0.0000
             0.0000          0.0000          0.0000
             0.0000          0.0000          0.0000

     Atom153  O   pos: (  0.457161  0.128212  1.074863)  para_lq sigma:        -100.46
           -97.2425         -3.7447         -4.8109
            -3.9113       -102.7998          1.1681
            -5.1299          1.1325       -101.3408

     Atom154  H   pos: (  0.496571  0.179487  1.108360)  para_lq sigma:           0.00
             0.0000          0.0000          0.0000
             0.0000          0.0000          0.0000
             0.0000          0.0000          0.0000

     Atom155  H   pos: (  0.430913  0.157674  1.014645)  para_lq sigma:           0.00
             0.0000          0.0000          0.0000
             0.0000          0.0000          0.0000
             0.0000          0.0000          0.0000

     Atom156  O   pos: (  0.342537  0.272287  1.427993)  para_lq sigma:         -99.98
           -98.5414         -5.3286         -1.7519
            -5.1314        -99.7061          2.6376
            -1.9699          2.5998       -101.6982

     Atom157  H   pos: (  0.334854  0.232453  1.489035)  para_lq sigma:           0.00
             0.0000          0.0000          0.0000
             0.0000          0.0000          0.0000
             0.0000          0.0000          0.0000

     Atom158  H   pos: (  0.394821  0.321741  1.442294)  para_lq sigma:           0.00
             0.0000          0.0000          0.0000
             0.0000          0.0000          0.0000
             0.0000          0.0000          0.0000

     Atom159  O   pos: (  0.569440  0.336662  1.001639)  para_lq sigma:        -100.84
          -100.9897          3.7419         -4.1468
             3.4653       -102.8397         -3.1306
            -4.6167         -3.1253        -98.6801

     Atom160  H   pos: (  0.607091  0.275631  0.987434)  para_lq sigma:           0.00
             0.0000          0.0000          0.0000
             0.0000          0.0000          0.0000
             0.0000          0.0000          0.0000

     Atom161  H   pos: (  0.517043  0.338530  0.950845)  para_lq sigma:           0.00
             0.0000          0.0000          0.0000
             0.0000          0.0000          0.0000
             0.0000          0.0000          0.0000

     Atom162  O   pos: (  0.326385  0.394556  0.986643)  para_lq sigma:        -100.06
          -100.9604          3.3715          0.0481
             3.4090        -94.3523         -1.1717
             0.1052         -1.3121       -104.8743

     Atom163  H   pos: (  0.376192  0.369662  0.939265)  para_lq sigma:           0.00
             0.0000          0.0000          0.0000
             0.0000          0.0000          0.0000
             0.0000          0.0000          0.0000

     Atom164  H   pos: (  0.354794  0.389054  1.054826)  para_lq sigma:           0.00
             0.0000          0.0000          0.0000
             0.0000          0.0000          0.0000
             0.0000          0.0000          0.0000

     Atom165  O   pos: (  0.817934  0.097928  1.078894)  para_lq sigma:        -100.17
           -99.8945          5.1449         -2.6673
             5.2735        -95.8323         -1.7185
            -2.6170         -1.7866       -104.7849

     Atom166  H   pos: (  0.766962  0.126686  1.035123)  para_lq sigma:           0.00
             0.0000          0.0000          0.0000
             0.0000          0.0000          0.0000
             0.0000          0.0000          0.0000

     Atom167  H   pos: (  0.809793  0.124860  1.145403)  para_lq sigma:           0.00
             0.0000          0.0000          0.0000
             0.0000          0.0000          0.0000
             0.0000          0.0000          0.0000

     Atom168  O   pos: (  0.855127  0.048545  0.850240)  para_lq sigma:        -102.10
          -103.5942         -0.2893         -2.8757
            -1.0129       -105.8041          1.3298
            -3.1672          1.7654        -96.9001

     Atom169  H   pos: (  0.808318 -0.011926  0.842847)  para_lq sigma:           0.00
             0.0000          0.0000          0.0000
             0.0000          0.0000          0.0000
             0.0000          0.0000          0.0000

     Atom170  H   pos: (  0.818442  0.105399  0.824841)  para_lq sigma:           0.00
             0.0000          0.0000          0.0000
             0.0000          0.0000          0.0000
             0.0000          0.0000          0.0000

     Atom171  O   pos: (  0.548564  0.056087  0.846227)  para_lq sigma:         -99.83
          -102.5225          4.7435         -0.1083
             4.5637        -94.2328          3.1875
             0.4603          2.7355       -102.7456

     Atom172  H   pos: (  0.482008  0.081446  0.861227)  para_lq sigma:           0.00
             0.0000          0.0000          0.0000
             0.0000          0.0000          0.0000
             0.0000          0.0000          0.0000

     Atom173  H   pos: (  0.576346  0.027498  0.907534)  para_lq sigma:           0.00
             0.0000          0.0000          0.0000
             0.0000          0.0000          0.0000
             0.0000          0.0000          0.0000

     Atom174  O   pos: (  0.408216  0.124182  1.313855)  para_lq sigma:         -99.98
           -97.7393          4.7810         -1.9746
             4.8106       -100.1567         -0.9368
            -2.2484         -1.2516       -102.0512

     Atom175  H   pos: (  0.446215  0.096634  1.371989)  para_lq sigma:           0.00
             0.0000          0.0000          0.0000
             0.0000          0.0000          0.0000
             0.0000          0.0000          0.0000

     Atom176  H   pos: (  0.374520  0.181221  1.346546)  para_lq sigma:           0.00
             0.0000          0.0000          0.0000
             0.0000          0.0000          0.0000
             0.0000          0.0000          0.0000

     Atom177  O   pos: (  0.532204  0.240906  1.214845)  para_lq sigma:        -100.46
           -98.9780         -4.9660         -1.3593
            -5.2855        -99.9686          0.9564
            -1.2514          1.4731       -102.4220

     Atom178  H   pos: (  0.493995  0.192502  1.255034)  para_lq sigma:           0.00
             0.0000          0.0000          0.0000
             0.0000          0.0000          0.0000
             0.0000          0.0000          0.0000

     Atom179  H   pos: (  0.576110  0.274699  1.263956)  para_lq sigma:           0.00
             0.0000          0.0000          0.0000
             0.0000          0.0000          0.0000
             0.0000          0.0000          0.0000

     Atom180  O   pos: ( -0.291432  0.430630  1.543106)  para_lq sigma:        -102.63
          -104.1360          4.7702         -3.5840
             4.7559        -99.2144         -4.0476
            -3.5259         -4.0997       -104.5534

     Atom181  H   pos: ( -0.235635  0.424630  1.588793)  para_lq sigma:           0.00
             0.0000          0.0000          0.0000
             0.0000          0.0000          0.0000
             0.0000          0.0000          0.0000

     Atom182  H   pos: (  0.968552  0.017886  1.557461)  para_lq sigma:           0.00
             0.0000          0.0000          0.0000
             0.0000          0.0000          0.0000
             0.0000          0.0000          0.0000

     Atom183  O   pos: (  0.228520  0.214663  0.759036)  para_lq sigma:        -112.88
          -114.9784          4.6412         -2.0932
             4.8301       -114.2745          2.1231
            -1.6579          1.9348       -109.3887

     Atom184  H   pos: (  0.177325  0.262441  0.740288)  para_lq sigma:           0.00
             0.0000          0.0000          0.0000
             0.0000          0.0000          0.0000
             0.0000          0.0000          0.0000

     Atom185  O   pos: ( -0.110784  0.398869  0.852314)  para_lq sigma:        -112.25
          -114.4815         -3.0287          1.4049
            -2.5348       -112.5381          0.5563
             1.2205          0.7796       -109.7404

     Atom186  H   pos: ( -0.055989  0.442640  0.837474)  para_lq sigma:           0.00
             0.0000          0.0000          0.0000
             0.0000          0.0000          0.0000
             0.0000          0.0000          0.0000

     Atom187  O   pos: (  0.451803  0.349802  0.839594)  para_lq sigma:        -111.79
          -114.5162          3.1012          2.2338
             3.1984       -111.9051         -1.4349
             1.7144         -1.1931       -108.9572

     Atom188  H   pos: (  0.508126  0.311169  0.816893)  para_lq sigma:           0.00
             0.0000          0.0000          0.0000
             0.0000          0.0000          0.0000
             0.0000          0.0000          0.0000

     Atom189  O   pos: (  0.741342  0.198328  0.750271)  para_lq sigma:        -113.44
          -114.6986          4.0943         -0.4281
             4.0628       -116.2808          0.7137
            -0.2743          0.5283       -109.3463

     Atom190  H   pos: (  0.694425  0.252907  0.744838)  para_lq sigma:           0.00
             0.0000          0.0000          0.0000
             0.0000          0.0000          0.0000
             0.0000          0.0000          0.0000


     Total NMR chemical shifts in ppm: ---------------------------------------
     (adopting the Simpson convention for anisotropy and asymmetry)-----------

     Atom  1  Ca  pos: (  0.487498  0.009041  0.468006)  Total sigma:        1067.28
          1046.5026         35.3032         -3.8813
            34.8128       1101.8884        -24.7302
            -0.3380        -27.1681       1053.4639

     Ca   1    anisotropy:     89.55    eta:   -0.4019
     Ca   1    sigma_11=   1049.43    axis=(  0.498174  0.093482  0.862023)
     Ca   1    sigma_22=   1025.44    axis=(  0.776549 -0.490382 -0.395597)
     Ca   1    sigma_33=   1126.99    axis=( -0.385740 -0.866479  0.316889)

     Atom  2  Ca  pos: ( -0.163718  0.445662  0.268739)  Total sigma:        1108.54
          1090.5397        -12.6573         -7.4344
           -13.1228       1097.2387         13.3979
           -14.7937         14.8393       1137.8532

     Ca   2    anisotropy:     56.40    eta:   -0.4879
     Ca   2    sigma_11=   1098.92    axis=( -0.552680  0.720416 -0.418981)
     Ca   2    sigma_22=   1080.57    axis=(  0.792448  0.609930  0.003421)
     Ca   2    sigma_33=   1146.14    axis=( -0.258014  0.330130  0.907988)

     Atom  3  Ca  pos: ( -0.025652  0.224865  0.285255)  Total sigma:        1070.24
          1077.2533        -15.1940         13.2689
           -13.8468       1097.8380         -5.6965
            12.1441         -9.8183       1035.6317

     Ca   3    anisotropy:    -57.58    eta:   -0.9486
     Ca   3    sigma_11=   1071.23    axis=( -0.838207 -0.512063 -0.187620)
     Ca   3    sigma_22=   1107.64    axis=(  0.483759 -0.856976  0.177678)
     Ca   3    sigma_33=   1031.85    axis=( -0.251768  0.058168  0.966038)

     Atom  4  Ca  pos: (  0.218089  0.171163  0.438948)  Total sigma:        1056.66
          1015.2707        -69.6609         -3.8197
           -69.1982       1068.7093        -15.2899
             4.4593        -19.9830       1086.0038

     Ca   4    anisotropy:   -134.80    eta:   -0.4638
     Ca   4    sigma_11=   1080.76    axis=( -0.280712  0.269012  0.921321)
     Ca   4    sigma_22=   1122.43    axis=(  0.503755 -0.775777  0.380002)
     Ca   4    sigma_33=    966.79    axis=(  0.816965  0.570791  0.082254)

     Atom  5  Ca  pos: ( -0.120572  0.296517  0.718970)  Total sigma:        1043.19
          1102.8991         42.2784        -44.6472
            38.5117       1046.0827        -29.2576
           -50.5675        -28.9517        980.5795

     Ca   5    anisotropy:    149.67    eta:   -0.6416
     Ca   5    sigma_11=   1025.31    axis=( -0.485607  0.872688 -0.050995)
     Ca   5    sigma_22=    961.29    axis=(  0.260445  0.200117  0.944522)
     Ca   5    sigma_33=   1142.97    axis=( -0.834478 -0.445386  0.324465)

     Atom  6  Ca  pos: (  0.109199  0.099654  0.701007)  Total sigma:        1061.92
          1039.4916         18.4052         -6.5083
             6.0015       1086.1526         12.1100
            -5.3422         13.2408       1060.1227

     Ca   6    anisotropy:     46.51    eta:   -0.8422
     Ca   6    sigma_11=   1059.48    axis=( -0.405195 -0.234504  0.883643)
     Ca   6    sigma_22=   1033.36    axis=( -0.897171  0.287842 -0.335009)
     Ca   6    sigma_33=   1092.93    axis=(  0.175789  0.928523  0.327022)

     Atom  7  Ca  pos: (  0.960842  0.025964  1.021797)  Total sigma:        1118.59
          1121.5446         24.9688        -11.2808
            24.0164       1129.4437         14.2444
            -8.0511         13.4690       1104.7812

     Ca   7    anisotropy:    -48.68    eta:   -0.9822
     Ca   7    sigma_11=   1118.88    axis=( -0.571557  0.354300  0.740131)
     Ca   7    sigma_22=   1150.75    axis=( -0.618411 -0.778845 -0.104728)
     Ca   7    sigma_33=   1086.14    axis=( -0.539342  0.517563 -0.664258)

     Atom  8  Ca  pos: (  0.978320  0.016507  0.460251)  Total sigma:        1060.60
          1045.6318         31.0657          6.6883
            30.7894       1071.5974        -13.6037
             8.8216        -17.3408       1064.5785

     Ca   8    anisotropy:    -61.05    eta:   -0.6846
     Ca   8    sigma_11=   1067.02    axis=(  0.436879  0.077442  0.896181)
     Ca   8    sigma_22=   1094.88    axis=( -0.472445 -0.828053  0.301867)
     Ca   8    sigma_33=   1019.90    axis=( -0.765463  0.555275  0.325172)

     Atom  9  Ca  pos: (  0.337334  0.447171  0.260200)  Total sigma:        1101.97
          1082.6826        -17.2208         -3.3747
           -18.1202       1087.5222         17.3051
            -9.6862         18.7754       1135.6950

     Ca   9    anisotropy:     63.19    eta:   -0.6851
     Ca   9    sigma_11=   1095.33    axis=( -0.674726  0.626980 -0.389411)
     Ca   9    sigma_22=   1066.47    axis=(  0.710753  0.694167 -0.113853)
     Ca   9    sigma_33=   1144.10    axis=( -0.198933  0.353595  0.914000)

     Atom 10  Ca  pos: (  0.475339  0.221415  0.288613)  Total sigma:        1084.65
          1098.7694        -11.8429          2.5760
           -12.1181       1112.9820         -4.6376
             2.5291         -6.8676       1042.1933

     Ca  10    anisotropy:    -64.45    eta:   -0.6599
     Ca  10    sigma_11=   1091.95    axis=( -0.870252 -0.492453  0.012290)
     Ca  10    sigma_22=   1120.31    axis=(  0.491769 -0.867050  0.079923)
     Ca  10    sigma_33=   1041.68    axis=( -0.028702  0.075597  0.996725)

     Atom 11  Ca  pos: (  0.724545  0.169895  0.428598)  Total sigma:        1073.33
          1043.9768        -65.4727         -2.0045
           -69.2308       1071.9995        -44.7270
             7.3699        -49.3103       1104.0180

     Ca  11    anisotropy:   -136.44    eta:   -0.8377
     Ca  11    sigma_11=   1080.71    axis=( -0.567560  0.339434  0.750107)
     Ca  11    sigma_22=   1156.91    axis=(  0.414083 -0.669773  0.616393)
     Ca  11    sigma_33=    982.37    axis=(  0.711626  0.660446  0.239583)

     Atom 12  Ca  pos: (  0.374844  0.281901  0.702991)  Total sigma:        1054.97
          1123.6560         38.8960        -29.2289
            37.6379       1036.0273        -48.1227
           -21.2492        -49.1674       1005.2224

     Ca  12    anisotropy:    143.04    eta:   -0.7913
     Ca  12    sigma_11=   1045.02    axis=( -0.502774  0.688463 -0.522720)
     Ca  12    sigma_22=    969.56    axis=( -0.016813  0.596805  0.802210)
     Ca  12    sigma_33=   1150.33    axis=( -0.864254 -0.412119  0.288483)

     Atom 13  Ca  pos: (  0.606273  0.096076  0.690275)  Total sigma:        1068.01
          1035.2233        -11.3459        -23.4261
           -12.7858       1105.3920         27.2384
           -24.4674         27.1341       1063.4284

     Ca  13    anisotropy:     84.15    eta:   -0.6619
     Ca  13    sigma_11=   1058.53    axis=( -0.457453 -0.531408  0.712982)
     Ca  13    sigma_22=   1021.40    axis=( -0.855462  0.044121 -0.515983)
     Ca  13    sigma_33=   1124.11    axis=( -0.242740  0.845966  0.474782)

     Atom 14  Ca  pos: (  0.320199  0.042421  1.184377)  Total sigma:        1120.38
          1127.6297        -30.6078        -19.6879
           -37.8141       1136.5445         -5.7378
           -21.5514         -5.9495       1096.9632

     Ca  14    anisotropy:     71.25    eta:   -0.8081
     Ca  14    sigma_11=   1115.82    axis=( -0.461122 -0.569355  0.680589)
     Ca  14    sigma_22=   1077.43    axis=( -0.568016 -0.399857 -0.719355)
     Ca  14    sigma_33=   1167.88    axis=( -0.681707  0.718296  0.139020)

     Atom 15  Si  pos: (  0.852689  0.143220  0.067261)  Total sigma:         408.06
           386.6084         29.4786         23.1767
            27.8984        388.2640         25.7115
            11.4789         22.4601        449.3185

     Si  15    anisotropy:     87.76    eta:   -0.6947
     Si  15    sigma_11=    399.13    axis=(  0.640779  0.582075 -0.500591)
     Si  15    sigma_22=    358.49    axis=(  0.695430 -0.716308  0.057277)
     Si  15    sigma_33=    466.57    axis=(  0.325238  0.384827  0.863787)

     Atom 16  Si  pos: (  0.560677  0.259817  0.552383)  Total sigma:         395.29
           387.9676         15.6701         -9.2088
            11.0498        396.4558         -0.1355
           -12.7495          6.1289        401.4526

     Si  16    anisotropy:    -31.94    eta:   -0.3571
     Si  16    sigma_11=    402.14    axis=( -0.154287 -0.719821 -0.676797)
     Si  16    sigma_22=    409.74    axis=( -0.609988 -0.469467  0.638369)
     Si  16    sigma_33=    374.00    axis=( -0.777245  0.511330 -0.366649)

     Atom 17  Si  pos: (  0.717442  0.236928  0.216859)  Total sigma:         408.28
           418.9799         17.6350          3.0766
            22.6726        398.6007         -2.8925
             2.7115          2.2547        407.2495

     Si  17    anisotropy:     34.97    eta:   -0.9062
     Si  17    sigma_11=    407.18    axis=(  0.035995  0.121374 -0.991954)
     Si  17    sigma_22=    386.06    axis=( -0.525603  0.846522  0.084507)
     Si  17    sigma_33=    431.59    axis=( -0.849968 -0.518332 -0.094265)

     Atom 18  Si  pos: (  0.362314  0.143131  0.079376)  Total sigma:         407.49
           385.3509         31.0589         30.9605
            29.6113        389.9519         20.1945
            24.0899         10.6601        447.1750

     Si  18    anisotropy:     88.68    eta:   -0.7420
     Si  18    sigma_11=    399.87    axis=(  0.491418  0.702378 -0.514950)
     Si  18    sigma_22=    356.00    axis=(  0.767422 -0.628782 -0.125290)
     Si  18    sigma_33=    466.61    axis=(  0.411792  0.333614  0.848015)

     Atom 19  Si  pos: (  0.059831  0.264235  0.563663)  Total sigma:         394.76
           395.3524         22.7339        -20.3531
            19.3746        385.2563         -4.1923
           -20.3676          1.7946        403.6792

     Si  19    anisotropy:     46.84    eta:   -0.9345
     Si  19    sigma_11=    393.74    axis=(  0.301848  0.650687  0.696774)
     Si  19    sigma_22=    364.56    axis=(  0.671488 -0.663920  0.329112)
     Si  19    sigma_33=    425.99    axis=( -0.676751 -0.368534  0.637331)

     Atom 20  Si  pos: (  0.220836  0.234776  0.231267)  Total sigma:         410.92
           421.6980         15.9996         10.1158
            20.8679        401.7777         -3.8615
             8.8752          4.3107        409.2706

     Si  20    anisotropy:     36.67    eta:   -0.7454
     Si  20    sigma_11=    407.80    axis=(  0.133048  0.372768 -0.918337)
     Si  20    sigma_22=    389.58    axis=(  0.536477 -0.806184 -0.249519)
     Si  20    sigma_33=    435.36    axis=(  0.833361  0.459469  0.307242)

     Atom 21  Si  pos: ( -0.076356  0.426063  0.517648)  Total sigma:         401.71
           411.9505          3.2972          8.6358
             7.7472        374.9126         -2.3932
            18.6364         -8.9591        418.2743

     Si  21    anisotropy:    -43.49    eta:   -0.8915
     Si  21    sigma_11=    403.29    axis=( -0.761033 -0.266441  0.591471)
     Si  21    sigma_22=    429.13    axis=(  0.617759 -0.019381  0.786128)
     Si  21    sigma_33=    372.72    axis=( -0.197994  0.963656  0.179346)

     Atom 22  Si  pos: (  0.098357  0.434218  0.232240)  Total sigma:         415.56
           443.6254         43.5384        -10.2045
            41.3053        394.2791          1.0366
            -0.6366          8.0232        408.7725

     Si  22    anisotropy:     78.85    eta:   -0.7798
     Si  22    sigma_11=    409.77    axis=( -0.045881  0.162555  0.985632)
     Si  22    sigma_22=    368.78    axis=( -0.495372  0.853106 -0.163758)
     Si  22    sigma_33=    468.13    axis=( -0.867469 -0.495768  0.041384)

     Atom 23  Si  pos: (  0.422696  0.424361  0.510203)  Total sigma:         403.10
           417.1036         21.0255          6.4950
            26.3002        377.0403         -0.3794
            12.8360         -9.5075        415.1458

     Si  23    anisotropy:    -57.74    eta:   -0.4546
     Si  23    sigma_11=    413.59    axis=(  0.307670  0.320335 -0.895949)
     Si  23    sigma_22=    431.09    axis=(  0.848438  0.333857  0.410721)
     Si  23    sigma_33=    364.60    axis=(  0.430687 -0.886524 -0.169067)

     Atom 24  Si  pos: (  0.593362  0.435304  0.225657)  Total sigma:         417.71
           443.2804         43.8964        -13.9575
            40.9897        398.3504         -2.1495
            -3.1028          4.9139        411.4879

     Si  24    anisotropy:     77.83    eta:   -0.7621
     Si  24    sigma_11=    411.53    axis=(  0.023829  0.179821  0.983411)
     Si  24    sigma_22=    371.99    axis=( -0.518884  0.843039 -0.141580)
     Si  24    sigma_33=    469.59    axis=( -0.854513 -0.506902  0.113395)

     Atom 25  O   pos: (  0.176400  0.343763  0.200516)  Total sigma:         186.11
           176.2207        -26.9395         -3.6626
           -28.2192        209.3124         -4.2790
            -4.2322          0.8504        172.7962

     O   25    anisotropy:     58.23    eta:   -0.3836
     O   25    sigma_11=    174.14    axis=( -0.258052 -0.155892  0.953471)
     O   25    sigma_22=    159.25    axis=(  0.830757  0.468003  0.301358)
     O   25    sigma_33=    224.93    axis=( -0.493206  0.869868  0.008740)

     Atom 26  O   pos: (  0.316755  0.049516  0.512322)  Total sigma:         115.70
           142.5808        -23.6534         14.8728
           -35.6080         98.9285        -24.4642
            10.6395        -20.8172        105.5825

     O   26    anisotropy:     74.95    eta:   -0.6121
     O   26    sigma_11=    106.01    axis=(  0.528478  0.312520 -0.789330)
     O   26    sigma_22=     75.42    axis=( -0.266760 -0.821550 -0.503879)
     O   26    sigma_33=    165.66    axis=( -0.805947  0.476851 -0.350804)

     Atom 27  O   pos: (  0.465299  0.046631  0.302703)  Total sigma:         114.72
            67.4750         -4.6995          7.1053
             2.0777        124.2202        -11.6730
            16.8092         -7.3815        152.4704

     O   27    anisotropy:    -73.35    eta:   -0.7271
     O   27    sigma_11=    121.39    axis=(  0.038609  0.959432  0.279284)
     O   27    sigma_22=    156.95    axis=(  0.131149 -0.281940  0.950426)
     O   27    sigma_33=     65.82    axis=( -0.990611  0.000067  0.136714)

     Atom 28  O   pos: ( -0.154711  0.454647  0.432738)  Total sigma:         112.52
            99.1331          2.9451         -7.3839
            15.4515         75.5920         21.0117
            10.6027          8.3530        162.8234

     O   28    anisotropy:     79.29    eta:   -0.5911
     O   28    sigma_11=    101.71    axis=(  0.954372  0.283675 -0.093285)
     O   28    sigma_22=     70.47    axis=( -0.294902  0.944461 -0.145004)
     O   28    sigma_33=    165.37    axis=(  0.046970  0.165898  0.985024)

     Atom 29  O   pos: ( -0.001076  0.391217  0.279684)  Total sigma:         113.50
           134.0333         13.4155         -2.7361
            17.4084        152.7093        -11.1153
            -0.7136         -4.2647         53.7477

     O   29    anisotropy:    -90.52    eta:   -0.6048
     O   29    sigma_11=    125.42    axis=( -0.874017  0.484905 -0.030993)
     O   29    sigma_22=    161.92    axis=( -0.485847 -0.871261  0.069686)
     O   29    sigma_33=     53.15    axis=(  0.006788  0.075965  0.997087)

     Atom 30  O   pos: (  0.325198  0.125328  1.570817)  Total sigma:         172.62
           168.0378         -5.5030         12.4456
            -8.6235        147.1811          6.5058
            10.7210          7.9019        202.6357

     O   30    anisotropy:     50.92    eta:   -0.7367
     O   30    sigma_11=    168.15    axis=(  0.898232 -0.379032 -0.222519)
     O   30    sigma_22=    143.14    axis=(  0.344617  0.921580 -0.178690)
     O   30    sigma_33=    206.56    axis=(  0.272798  0.083821  0.958413)

     Atom 31  O   pos: ( -0.063328  0.222657  0.121450)  Total sigma:         125.04
           114.0897          3.1444          7.6791
             4.7921        104.5832         11.9141
            15.0195         14.9069        156.4551

     O   31    anisotropy:     56.43    eta:   -0.2680
     O   31    sigma_11=    111.27    axis=( -0.964524 -0.054213  0.258367)
     O   31    sigma_22=    101.19    axis=( -0.111526  0.970742 -0.212653)
     O   31    sigma_33=    162.67    axis=(  0.239279  0.233924  0.942351)

     Atom 32  O   pos: (  0.040292  0.272013  0.683009)  Total sigma:         102.29
           174.1361        -25.1612        -31.7598
           -17.0438         82.5422         15.4653
           -32.2685         11.1874         50.2015

     O   32    anisotropy:    127.48    eta:   -0.4484
     O   32    sigma_11=     78.86    axis=(  0.261806  0.953261  0.150836)
     O   32    sigma_22=     40.74    axis=(  0.197456 -0.205886  0.958448)
     O   32    sigma_33=    187.28    axis=( -0.944706  0.221144  0.242129)

     Atom 33  O   pos: (  0.255081  0.179950  0.128716)  Total sigma:         178.82
           185.5816        -14.7415        -15.9590
           -18.9520        165.4394         17.8240
           -14.1488         12.5653        185.4439

     O   33    anisotropy:     49.28    eta:   -0.4944
     O   33    sigma_11=    170.51    axis=( -0.677221  0.050277 -0.734060)
     O   33    sigma_22=    154.27    axis=(  0.354591  0.896466 -0.265734)
     O   33    sigma_33=    211.68    axis=( -0.644699  0.440252  0.624933)

     Atom 34  O   pos: (  0.363398  0.420675  0.616582)  Total sigma:          75.36
            26.7885        -32.8548        -12.2887
           -38.5172        146.0114         -2.1987
           -10.1910        -11.5978         53.2793

     O   34    anisotropy:    120.97    eta:   -0.5481
     O   34    sigma_11=     57.14    axis=( -0.298892 -0.046031  0.953176)
     O   34    sigma_22=     12.93    axis=(  0.917295  0.261547  0.300271)
     O   34    sigma_33=    156.01    axis=( -0.263122  0.964092 -0.035950)

     Atom 35  O   pos: (  0.864511  0.034708  0.121857)  Total sigma:         187.10
           164.2052         -6.5232          7.0570
            -5.7733        197.1078        -34.6831
             9.5761        -31.7151        199.9895

     O   35    anisotropy:     69.30    eta:   -0.0800
     O   35    sigma_11=    165.85    axis=(  0.374465  0.708697  0.597934)
     O   35    sigma_22=    162.15    axis=(  0.915529 -0.180420 -0.359522)
     O   35    sigma_33=    233.30    axis=(  0.146913 -0.682054  0.716393)

     Atom 36  O   pos: (  0.465383  0.308852  0.493402)  Total sigma:         173.55
           173.8726        -28.8179         16.3602
           -25.7261        184.4742          1.9916
            12.6880         -8.4389        162.3027

     O   36    anisotropy:     54.57    eta:   -0.5367
     O   36    sigma_11=    165.12    axis=(  0.272456  0.518925  0.810237)
     O   36    sigma_22=    145.60    axis=( -0.713287 -0.456228  0.532051)
     O   36    sigma_33=    209.93    axis=(  0.645747 -0.722892  0.245840)

     Atom 37  O   pos: (  0.672397  0.347124  0.190178)  Total sigma:         186.67
           178.3799        -28.8201         -5.7109
           -30.5302        208.1176         -0.1058
            -5.5388          5.3553        173.5246

     O   37    anisotropy:     60.41    eta:   -0.3633
     O   37    sigma_11=    173.85    axis=( -0.152964 -0.206511  0.966414)
     O   37    sigma_22=    159.22    axis=( -0.835928 -0.494555 -0.237991)
     O   37    sigma_33=    226.95    axis=(  0.527093 -0.844256 -0.096979)

     Atom 38  O   pos: (  0.813964  0.047612  0.506936)  Total sigma:         101.41
           144.9201        -42.0927         -7.0318
           -53.2751         80.1369        -29.9728
            -9.1743        -30.8119         79.1631

     O   38    anisotropy:    104.05    eta:   -0.9453
     O   38    sigma_11=     99.51    axis=( -0.336647 -0.460202  0.821513)
     O   38    sigma_22=     33.94    axis=(  0.360422  0.743021  0.563928)
     O   38    sigma_33=    170.77    axis=( -0.869923  0.485936 -0.084269)

     Atom 39  O   pos: ( -0.039175  0.051903  0.310878)  Total sigma:         111.14
            54.2382         -3.0056          4.9816
             4.1257        119.6493        -13.8966
            15.5882         -9.9060        159.5464

     O   39    anisotropy:    -86.92    eta:   -0.8139
     O   39    sigma_11=    116.54    axis=(  0.050786  0.965596  0.255039)
     O   39    sigma_22=    163.70    axis=(  0.089049 -0.258729  0.961836)
     O   39    sigma_33=     53.20    axis=(  0.994732 -0.026137 -0.099126)

     Atom 40  O   pos: (  0.347307  0.450981  0.421771)  Total sigma:          94.16
            84.5691          4.0209        -16.0207
            15.5192         48.4814         26.3713
             2.4253         11.5664        149.4409

     O   40    anisotropy:     88.63    eta:   -0.7573
     O   40    sigma_11=     86.99    axis=(  0.965735  0.258154  0.026708)
     O   40    sigma_22=     42.25    axis=( -0.249080  0.950832 -0.184058)
     O   40    sigma_33=    153.25    axis=( -0.072910  0.171099  0.982552)

     Atom 41  O   pos: (  0.497505  0.388108  0.275773)  Total sigma:         114.19
           134.0405         11.5056         -1.5872
            16.1142        155.6434        -14.9411
            -1.2978         -7.8127         52.8830

     O   41    anisotropy:    -93.83    eta:   -0.5749
     O   41    sigma_11=    127.48    axis=( -0.904253  0.424378 -0.047234)
     O   41    sigma_22=    163.44    axis=( -0.426997 -0.898919  0.098071)
     O   41    sigma_33=     51.64    axis=( -0.000840  0.108850  0.994058)

     Atom 42  O   pos: (  0.823940  0.113110  1.559253)  Total sigma:         179.70
           157.3906         -3.8374         14.1046
            -2.7983        165.7224         -5.7414
            16.9691         -0.4870        215.9899

     O   42    anisotropy:     60.63    eta:   -0.3192
     O   42    sigma_11=    165.94    axis=( -0.171997  0.978446  0.114278)
     O   42    sigma_22=    153.04    axis=( -0.954578 -0.194196  0.225986)
     O   42    sigma_33=    220.12    axis=(  0.243307 -0.070218  0.967404)

     Atom 43  O   pos: (  0.447430  0.216726  0.119846)  Total sigma:         136.94
           124.9045         11.1586          6.4316
             9.7396        121.3311          5.2568
            10.9557          7.7909        164.5731

     O   43    anisotropy:     46.62    eta:   -0.5720
     O   43    sigma_11=    130.29    axis=(  0.721979  0.622745 -0.301553)
     O   43    sigma_22=    112.51    axis=(  0.649901 -0.759903 -0.013301)
     O   43    sigma_33=    168.01    axis=(  0.237435  0.186376  0.953356)

     Atom 44  O   pos: (  0.538971  0.256886  0.670895)  Total sigma:          99.78
           143.6290        -23.1535        -24.7790
           -18.5367         99.6292          5.3427
           -27.2360          7.7628         56.0740

     O   44    anisotropy:     88.57    eta:   -0.7226
     O   44    sigma_11=     91.59    axis=( -0.338384 -0.938036  0.074727)
     O   44    sigma_22=     48.92    axis=(  0.261205 -0.017341  0.965128)
     O   44    sigma_33=    158.83    axis=(  0.904029 -0.346103 -0.250888)

     Atom 45  O   pos: (  0.744473  0.187815  0.108519)  Total sigma:         183.35
           187.2288        -17.7630        -20.0374
           -24.5420        171.9003         15.6256
           -17.4869         11.9749        190.9276

     O   45    anisotropy:     55.63    eta:   -0.4183
     O   45    sigma_11=    172.56    axis=( -0.522402  0.333819 -0.784641)
     O   45    sigma_22=    157.05    axis=(  0.563751  0.825593 -0.024095)
     O   45    sigma_33=    220.44    axis=( -0.639751  0.454930  0.619482)

     Atom 46  O   pos: (  0.572478  0.146972  0.514921)  Total sigma:         102.62
           108.1065         43.4504         22.5860
            27.7415         86.5905         -6.7559
            15.4896         -2.3379        113.1733

     O   46    anisotropy:    -69.82    eta:   -0.6438
     O   46    sigma_11=    110.91    axis=(  0.214583  0.473728 -0.854128)
     O   46    sigma_22=    140.88    axis=(  0.764038  0.463354  0.448941)
     O   46    sigma_33=     56.08    axis=(  0.608440 -0.748922 -0.262519)

     Atom 47  O   pos: (  0.640013  0.166589  0.275604)  Total sigma:         105.05
           123.2111        -17.7671         14.5384
           -15.8573        103.8444         12.0179
            18.3462         14.8087         88.1082

     O   47    anisotropy:    -51.80    eta:   -0.7040
     O   47    sigma_11=    110.17    axis=(  0.204938  0.761003  0.615528)
     O   47    sigma_22=    134.47    axis=( -0.893216  0.402550 -0.200295)
     O   47    sigma_33=     70.52    axis=( -0.400206 -0.508751  0.762238)

     Atom 48  O   pos: (  0.664700  0.315016  0.523121)  Total sigma:         118.80
            79.8447         -2.5538          5.2241
             7.9270        156.2565          6.4933
             7.9626          6.5978        120.2957

     O   48    anisotropy:    -60.05    eta:   -0.9382
     O   48    sigma_11=    120.04    axis=(  0.146896 -0.186447  0.971421)
     O   48    sigma_22=    157.60    axis=(  0.049293  0.982234  0.181068)
     O   48    sigma_33=     78.76    axis=( -0.987923  0.021286  0.153477)

     Atom 49  O   pos: (  0.809971  0.254492  0.291385)  Total sigma:         112.16
           153.7464         -7.4676        -27.0708
           -17.8400        107.4015        -11.6556
           -43.4532        -12.6084         75.3202

     O   49    anisotropy:     84.10    eta:   -0.9753
     O   49    sigma_11=    111.46    axis=(  0.010081  0.944966 -0.327014)
     O   49    sigma_22=     56.78    axis=(  0.360355  0.301623  0.882705)
     O   49    sigma_33=    168.22    axis=( -0.932761  0.126740  0.337483)

     Atom 50  O   pos: (  0.065523  0.146617  0.538941)  Total sigma:          86.89
            87.8411         59.9989         36.5973
            37.1060         60.0070         -7.1086
            29.7936          0.6795        112.8350

     O   50    anisotropy:   -103.74    eta:   -0.6967
     O   50    sigma_11=     97.38    axis=( -0.391381 -0.570543  0.722013)
     O   50    sigma_22=    145.57    axis=(  0.673041  0.357596  0.647411)
     O   50    sigma_33=     17.73    axis=( -0.627564  0.739328  0.244043)

     Atom 51  O   pos: (  0.137814  0.166355  0.284752)  Total sigma:         104.27
           121.1914        -19.9323         16.9732
           -19.3322         96.7460         12.5880
            21.7818         13.4141         94.8872

     O   51    anisotropy:    -53.83    eta:   -0.7468
     O   51    sigma_11=    108.82    axis=( -0.027995 -0.711082 -0.702552)
     O   51    sigma_22=    135.62    axis=( -0.885970  0.343116 -0.311977)
     O   51    sigma_33=     68.39    axis=(  0.462898  0.613706 -0.639602)

     Atom 52  O   pos: (  0.161975  0.310587  0.521449)  Total sigma:          99.18
            51.5640        -11.1357          6.6125
            -0.4477        159.8303         -0.7873
            10.8980          7.2813         86.1419

     O   52    anisotropy:     91.60    eta:   -0.6400
     O   52    sigma_11=     88.19    axis=(  0.236168 -0.024933  0.971392)
     O   52    sigma_22=     49.10    axis=(  0.970418  0.057634 -0.234452)
     O   52    sigma_33=    160.24    axis=( -0.050140  0.998026  0.037807)

     Atom 53  O   pos: (  0.309807  0.251253  0.309342)  Total sigma:         114.03
           160.3563         -7.6357        -24.1810
           -17.4734         99.2107        -14.1384
           -41.0241        -15.2911         82.5284

     O   53    anisotropy:     88.24    eta:   -0.7757
     O   53    sigma_11=    107.43    axis=( -0.062660  0.893036 -0.445602)
     O   53    sigma_22=     61.80    axis=(  0.332071  0.439695  0.834504)
     O   53    sigma_33=    172.86    axis=( -0.941171  0.095682  0.324103)

     Atom 54  O   pos: ( -0.125146  0.429440  0.627715)  Total sigma:          64.67
            32.4399        -25.0711        -18.9808
           -30.6224        115.6928        -16.0078
           -11.3857        -19.4065         45.8864

     O   54    anisotropy:     92.29    eta:   -0.7105
     O   54    sigma_11=     55.77    axis=(  0.542342  0.003768 -0.840150)
     O   54    sigma_22=     12.05    axis=(  0.799936  0.303387  0.517743)
     O   54    sigma_33=    126.20    axis=( -0.256841  0.952860 -0.161525)

     Atom 55  O   pos: (  0.375690  0.030028  0.124191)  Total sigma:         182.35
           165.1682         -9.1113          7.0935
            -6.6932        191.9617        -28.6227
             7.8073        -26.7095        189.9161

     O   55    anisotropy:     57.60    eta:   -0.0081
     O   55    sigma_11=    163.31    axis=( -0.401712  0.576323  0.711674)
     O   55    sigma_22=    162.99    axis=(  0.895461  0.409950  0.173470)
     O   55    sigma_33=    220.75    axis=(  0.191776 -0.706961  0.680756)

     Atom 56  O   pos: ( -0.037093  0.309791  0.502595)  Total sigma:         175.38
           175.7987        -27.7880         19.3960
           -24.8595        186.2161          2.6110
            16.1722         -8.5099        164.1379

     O   56    anisotropy:     54.78    eta:   -0.6473
     O   56    sigma_11=    168.94    axis=(  0.300515  0.586432  0.752189)
     O   56    sigma_22=    145.31    axis=(  0.695613  0.404805 -0.593512)
     O   56    sigma_33=    211.90    axis=(  0.652544 -0.701591  0.286280)

     Atom 57  O   pos: (  0.424859  0.052206  0.667683)  Total sigma:         249.21
           241.7967          0.1290         31.6555
             4.6848        235.9588         -1.2074
            29.6668         -8.3949        269.8643

     O   57    anisotropy:     60.73    eta:   -0.4082
     O   57    sigma_11=    237.23    axis=(  0.272628  0.955148 -0.115611)
     O   57    sigma_22=    220.70    axis=( -0.798565  0.291664  0.526522)
     O   57    sigma_33=    289.69    axis=(  0.536626 -0.051221  0.842264)

     Atom 58  H   pos: (  0.106819  0.448625  0.702058)  Total sigma:          28.17
            22.7577          4.2525         -0.0885
             3.1830         34.3828         -6.6729
             0.3465         -5.6043         27.3767

     H   58    anisotropy:     15.62    eta:   -0.4057
     H   58    sigma_11=     25.08    axis=(  0.534404  0.306218  0.787809)
     H   58    sigma_22=     20.85    axis=(  0.821632 -0.406908 -0.399183)
     H   58    sigma_33=     38.59    axis=( -0.198329 -0.860614  0.469051)

     Atom 59  H   pos: (  0.373830  0.055076  0.610993)  Total sigma:          18.84
            20.4757          0.1427         19.1579
             0.9748          6.0743         -0.1263
            17.9371         -1.0402         29.9626

     H   59    anisotropy:     38.29    eta:   -0.0626
     H   59    sigma_11=      6.87    axis=( -0.560013 -0.706940  0.431997)
     H   59    sigma_22=      5.28    axis=( -0.557079  0.707267  0.435243)
     H   59    sigma_33=     44.36    axis=(  0.613228 -0.003085  0.789900)

     Atom 60  O   pos: (  0.176174  0.348440  1.359670)  Total sigma:         230.68
           236.7085         -1.8560         -0.1878
            -2.7354        221.2420          3.9875
             6.9635          1.1592        234.0999

     O   60    anisotropy:    -15.70    eta:   -0.5983
     O   60    sigma_11=    232.79    axis=( -0.526377  0.283397  0.801632)
     O   60    sigma_22=    239.05    axis=( -0.831207  0.026912 -0.555311)
     O   60    sigma_33=    220.22    axis=( -0.178947 -0.958625  0.221395)

     Atom 61  H   pos: (  0.128397  0.374461  1.408197)  Total sigma:          22.57
            25.1556         -5.6218        -11.4390
            -6.0743         16.8068          5.0517
           -12.0878          5.3152         25.7387

     H   61    anisotropy:     25.93    eta:   -0.0683
     H   61    sigma_11=     14.52    axis=(  0.195789 -0.795963  0.572808)
     H   61    sigma_22=     13.33    axis=( -0.719430 -0.513520 -0.467672)
     H   61    sigma_33=     39.85    axis=( -0.666398  0.320531  0.673182)

     Atom 62  H   pos: (  0.232003  0.317228  1.397559)  Total sigma:          19.59
            28.9688        -10.7573          9.3675
           -10.8022         14.2676         -5.6150
            10.2166         -5.9983         15.5272

     H   62    anisotropy:     30.56    eta:   -0.0957
     H   62    sigma_11=     10.38    axis=( -0.486993 -0.047724  0.872101)
     H   62    sigma_22=      8.43    axis=(  0.355042  0.901467  0.247592)
     H   62    sigma_33=     39.96    axis=(  0.797987 -0.430208  0.422064)

     Atom 63  O   pos: (  0.680425  0.427235  0.677700)  Total sigma:         230.95
           231.0157          5.8382         -3.1895
             7.5820        227.4929         24.6317
            -1.3695         25.1454        234.3518

     O   63    anisotropy:    -40.15    eta:   -0.8971
     O   63    sigma_11=    232.33    axis=(  0.964966  0.107807 -0.239205)
     O   63    sigma_22=    256.34    axis=(  0.109263  0.663759  0.739923)
     O   63    sigma_33=    204.19    axis=( -0.238543  0.740136 -0.628725)

     Atom 64  H   pos: (  0.679038  0.377433  0.621068)  Total sigma:          19.66
             9.0188          3.2517          1.6227
             2.3795         20.7059         17.2586
             0.7388         16.5182         29.2630

     H   64    anisotropy:     34.43    eta:   -0.1409
     H   64    sigma_11=      9.80    axis=(  0.829489  0.395941 -0.393928)
     H   64    sigma_22=      6.57    axis=( -0.552893  0.681995 -0.478740)
     H   64    sigma_33=     42.62    axis=(  0.079104  0.614910  0.784620)

     Atom 65  H   pos: (  0.612646  0.428762  0.701537)  Total sigma:          27.44
            35.2264          0.1225         -6.9566
             0.7504         21.0995          2.4397
            -5.6333          2.7917         25.9848

     H   65    anisotropy:     16.52    eta:   -0.4852
     H   65    sigma_11=     24.60    axis=(  0.397324  0.580384  0.710836)
     H   65    sigma_22=     19.26    axis=(  0.232629 -0.813002  0.533771)
     H   65    sigma_33=     38.45    axis=( -0.887703  0.046719  0.458040)

     Atom 66  O   pos: (  0.369639  0.394335  0.092389)  Total sigma:         241.90
           227.2282         -1.4166          5.0424
             0.0437        258.6169         -1.5996
             2.3083         -4.0224        239.8521

     O   66    anisotropy:     25.77    eta:   -0.8237
     O   66    sigma_11=    240.39    axis=(  0.258127  0.156705  0.953317)
     O   66    sigma_22=    226.24    axis=( -0.965331  0.002195  0.261019)
     O   66    sigma_33=    259.08    axis=(  0.038811 -0.987643  0.151838)

     Atom 67  H   pos: (  0.725440 -0.023605  0.065307)  Total sigma:          27.06
            31.0042         10.0305         -3.5383
             8.8050         28.5121         -3.1904
            -3.9813         -3.6637         21.6506

     H   67    anisotropy:     20.35    eta:   -0.0143
     H   67    sigma_11=     20.37    axis=(  0.578359 -0.361046  0.731537)
     H   67    sigma_22=     20.18    axis=(  0.372902 -0.680556 -0.630704)
     H   67    sigma_33=     40.62    axis=( -0.725565 -0.637565  0.258971)

     Atom 68  H   pos: (  0.401496  0.326970  0.101638)  Total sigma:          20.34
            14.6988        -10.5493          1.6341
            -9.5886         37.8116         -3.9484
             0.8319         -3.5746          8.5237

     H   68    anisotropy:     32.56    eta:   -0.1331
     H   68    sigma_11=     10.94    axis=(  0.937512  0.343384 -0.056208)
     H   68    sigma_22=      8.05    axis=(  0.012056  0.129385  0.991521)
     H   68    sigma_33=     42.05    axis=( -0.347745  0.930240 -0.117160)

     Atom 69  O   pos: (  0.203341  0.023760  1.307631)  Total sigma:         229.66
           220.8067         -9.0433        -24.4483
            -5.9732        216.2601         14.5528
           -19.6920         13.8986        251.9212

     O   69    anisotropy:     58.01    eta:   -0.0502
     O   69    sigma_11=    211.30    axis=(  0.084709  0.953873 -0.288011)
     O   69    sigma_22=    209.36    axis=( -0.893813 -0.055004 -0.445054)
     O   69    sigma_33=    268.33    axis=( -0.440367  0.295128  0.847925)

     Atom 70  H   pos: (  0.189019  0.065211  1.369210)  Total sigma:          17.59
             6.0283         -4.8849         -5.7618
            -3.6844         17.2070         16.5628
            -4.7852         18.3027         29.5221

     H   70    anisotropy:     38.26    eta:   -0.0351
     H   70    sigma_11=      5.28    axis=( -0.660265  0.534275 -0.527826)
     H   70    sigma_22=      4.38    axis=(  0.729155  0.624417 -0.280065)
     H   70    sigma_33=     43.09    axis=( -0.179952  0.569784  0.801850)

     Atom 71  H   pos: ( -0.124367  0.417051  1.322867)  Total sigma:          28.32
            24.3364          4.4871         -1.5588
             4.1585         36.5473         -0.3117
            -1.5455         -1.2235         24.0742

     H   71    anisotropy:     14.56    eta:   -0.2762
     H   71    sigma_11=     24.81    axis=(  0.508933 -0.241390 -0.826268)
     H   71    sigma_22=     22.12    axis=( -0.803484  0.211204 -0.556602)
     H   71    sigma_33=     38.03    axis=(  0.308869  0.947166 -0.086464)

     Atom 72  O   pos: (  0.022049  0.386261  1.492885)  Total sigma:         245.87
           258.0976        -13.6905          9.7715
            -5.5353        251.6270          4.9956
            13.7621         -0.8793        227.8786

     O   72    anisotropy:    -34.48    eta:   -0.8349
     O   72    sigma_11=    247.77    axis=(  0.411970  0.848717  0.331601)
     O   72    sigma_22=    266.95    axis=( -0.838574  0.495509 -0.226416)
     O   72    sigma_33=    222.88    axis=( -0.356475 -0.184796  0.915847)

     Atom 73  H   pos: (  0.304358 -0.005874  1.512143)  Total sigma:          25.26
            19.1392         -5.0186         -0.6153
            -5.4489         38.1570          6.1294
            -0.8468          7.0989         18.4812

     H   73    anisotropy:     24.21    eta:   -0.1344
     H   73    sigma_11=     18.27    axis=(  0.888810  0.084097  0.450494)
     H   73    sigma_22=     16.10    axis=(  0.397221  0.348866 -0.848828)
     H   73    sigma_33=     41.40    axis=( -0.228546  0.933392  0.276670)

     Atom 74  H   pos: (  0.079021  0.369422  1.538325)  Total sigma:          19.81
            29.7992        -10.1252         13.5420
            -8.6294         12.6208         -4.7764
            13.7973         -5.6203         17.0120

     H   74    anisotropy:     33.81    eta:   -0.0577
     H   74    sigma_11=      9.19    axis=( -0.068391  0.771602  0.632418)
     H   74    sigma_22=      7.89    axis=(  0.599771  0.538360 -0.591983)
     H   74    sigma_33=     42.35    axis=(  0.797243 -0.338820  0.499604)

     Atom 75  O   pos: (  0.801143  0.207315  1.258322)  Total sigma:         259.37
           269.9513          6.2032          2.9066
            11.2162        237.4518          2.6910
             9.2075          2.4476        270.7104

     O   75    anisotropy:    -36.20    eta:   -0.5415
     O   75    sigma_11=    264.90    axis=(  0.654258  0.137981 -0.743578)
     O   75    sigma_22=    277.97    axis=(  0.717724  0.196615  0.667993)
     O   75    sigma_33=    235.23    axis=(  0.238369 -0.970723  0.029605)

     Atom 76  H   pos: ( -0.171154  0.219886  1.341469)  Total sigma:          21.54
            19.8069          1.2575         10.6785
             1.7030          9.6108          3.2913
            12.1057          2.9603         35.2083

     H   76    anisotropy:     30.13    eta:   -0.2255
     H   76    sigma_11=     13.76    axis=(  0.884685 -0.034605 -0.464903)
     H   76    sigma_22=      9.23    axis=(  0.019478 -0.993627  0.111025)
     H   76    sigma_33=     41.63    axis=(  0.465782  0.107278  0.878373)

     Atom 77  H   pos: (  0.729931  0.206384  1.266354)  Total sigma:          27.45
            39.4511          0.2563         -2.0636
             0.0691         20.5239          0.4849
            -3.0655          0.4853         22.3894

     H   77    anisotropy:     18.56    eta:   -0.1453
     H   77    sigma_11=     22.17    axis=( -0.137626 -0.293043 -0.946142)
     H   77    sigma_22=     20.37    axis=( -0.047031  0.956088 -0.289282)
     H   77    sigma_33=     39.83    axis=( -0.989367 -0.004686  0.145365)

     Atom 78  O   pos: (  0.980529 -0.006892  1.185325)  Total sigma:         242.47
           213.6833         -1.4287          4.0587
             1.3423        225.2676         -7.5353
             1.6814         -5.6107        288.4700

     O   78    anisotropy:     70.17    eta:   -0.2357
     O   78    sigma_11=    224.60    axis=(  0.022709  0.994594  0.101331)
     O   78    sigma_22=    213.57    axis=(  0.999027 -0.018743 -0.039925)
     O   78    sigma_33=    289.25    axis=(  0.037810 -0.102139  0.994051)

     Atom 79  H   pos: (  0.671108  0.388387  1.220650)  Total sigma:          25.17
            15.6985          3.2280         -1.7000
             3.3749         32.5284         -9.9381
            -2.1060        -11.2101         27.2848

     H   79    anisotropy:     24.28    eta:   -0.2478
     H   79    sigma_11=     19.08    axis=(  0.131351  0.592702  0.794639)
     H   79    sigma_22=     15.07    axis=(  0.980592 -0.195374 -0.016363)
     H   79    sigma_33=     41.36    axis=( -0.145553 -0.781367  0.606861)

     Atom 80  H   pos: ( -0.023024  0.041248  1.259243)  Total sigma:          21.05
             8.4039          0.8898          0.0330
             1.3317         20.8212         13.4953
             0.5064         15.2527         33.9274

     H   80    anisotropy:     33.21    eta:   -0.1608
     H   80    sigma_11=     11.76    axis=(  0.227216  0.815824 -0.531793)
     H   80    sigma_22=      8.20    axis=(  0.973554 -0.203635  0.103568)
     H   80    sigma_33=     43.19    axis=(  0.023798  0.541261  0.840518)

     Atom 81  O   pos: (  0.164501  0.292479  0.951349)  Total sigma:         249.44
           250.9755         11.2178         -3.3064
            10.8627        242.9342         13.9488
            -2.7081         15.2951        254.4057

     O   81    anisotropy:    -32.42    eta:   -0.4989
     O   81    sigma_11=    254.85    axis=( -0.845765 -0.158328  0.509523)
     O   81    sigma_22=    265.64    axis=( -0.317688 -0.617795 -0.719308)
     O   81    sigma_33=    227.83    axis=(  0.428667 -0.770235  0.472211)

     Atom 82  H   pos: (  0.178844  0.266404  0.885057)  Total sigma:          25.22
            17.4639         -1.9561         -5.3768
            -1.3380         19.6718          9.2459
            -4.1038         10.0226         38.5175

     H   82    anisotropy:     27.47    eta:   -0.0592
     H   82    sigma_11=     16.60    axis=(  0.935322  0.350494  0.048229)
     H   82    sigma_22=     15.52    axis=( -0.299285  0.856525 -0.420469)
     H   82    sigma_33=     43.53    axis=( -0.188682  0.378840  0.906024)

     Atom 83  H   pos: (  0.228127  0.324076  0.973054)  Total sigma:          20.59
            32.4302         13.8689          7.0124
            13.2056         16.7185          4.3755
             6.1100          4.3123         12.6081

     H   83    anisotropy:     32.58    eta:   -0.0860
     H   83    sigma_11=     10.66    axis=(  0.345890 -0.104306 -0.932459)
     H   83    sigma_22=      8.79    axis=(  0.426214 -0.867884  0.255184)
     H   83    sigma_33=     42.30    axis=(  0.835884  0.485693  0.255736)

     Atom 84  O   pos: ( -0.121218  0.409267  0.095059)  Total sigma:         241.67
           224.8327          4.4376          0.8193
             2.2688        261.3585         -3.0367
             0.7038         -5.2630        238.8220

     O   84    anisotropy:     31.04    eta:   -0.6657
     O   84    sigma_11=    238.21    axis=(  0.096518  0.162084  0.982045)
     O   84    sigma_22=    224.44    axis=(  0.991759 -0.099182 -0.081103)
     O   84    sigma_33=    262.37    axis=( -0.084255 -0.981780  0.170321)

     Atom 85  H   pos: ( -0.056072  0.440629  0.090114)  Total sigma:          25.56
            35.5995         10.2371          0.4301
             9.2671         24.1039         -0.7914
            -0.2888         -0.9137         16.9840

     H   85    anisotropy:     23.42    eta:   -0.1405
     H   85    sigma_11=     18.85    axis=( -0.463801  0.799241 -0.382233)
     H   85    sigma_22=     16.66    axis=( -0.177818  0.338684  0.923945)
     H   85    sigma_33=     41.18    axis=( -0.867911 -0.496494  0.014962)

     Atom 86  H   pos: ( -0.102074  0.337143  0.100194)  Total sigma:          20.92
            12.3737         -6.8933          0.7656
            -5.9041         41.3565         -3.1163
[truncated: 56,458 more chars]
