# Supplementary material for: Is there a future for 43Ca nuclear magnetic resonance in cement science?
Source: Phys Chem Chem Phys. 2025 Apr 9;27(17):9159–68. doi: 10.1039/d5cp00491h (PMC11997747; doi:10.1039/d5cp00491h)
Supplement: CP-027-D5CP00491H-s001 [file CP-027-D5CP00491H-s001.zip › QE-Files/CSH-surface-structures/surf52.vc-relax.nmr.out]

     Program GIPAW v.7.2 starts on 29Feb2024 at  4:46:38 

     This program is part of the open-source Quantum ESPRESSO suite
     for quantum simulation of materials; please cite
         "P. Giannozzi et al., J. Phys.:Condens. Matter 21 395502 (2009);
         "P. Giannozzi et al., J. Phys.:Condens. Matter 29 465901 (2017);
         "P. Giannozzi et al., J. Chem. Phys. 152 154105 (2020);
          URL http://www.quantum-espresso.org", 
     in publications or presentations arising from this work. More details at
     http://www.quantum-espresso.org/quote

     Parallel version (MPI), running on   112 processors

     MPI processes distributed on     1 nodes
     R & G space division:  proc/nbgrp/npool/nimage =     112
     201014 MiB available memory on the printing compute node when the environment starts


     ***** This is GIPAW git revision                                          *****
     ***** you can cite: N. Varini et al., Comp. Phys. Comm. 184, 1827 (2013)  *****
     ***** in publications or presentations arising from this work.            *****

     Parallelizing q-star over 1 images
     Reading input from surf52.vc-relax.nmr.in

     ------------------- Input file: --------------------
&inputgipaw
	job = 'nmr'
	prefix = 'surf52.vc-relax_nmr'
	tmp_dir = './tmpSurf52/',
	verbosity = 'high'
	diagonalization = 'david'
/


     Reading xml data from directory:

     ./tmpSurf52/surf52.vc-relax_nmr.save/
     file Ca.pbe-spn-kjpaw_psl.1.0.0.UPF: wavefunction(s)  3S renormalized
     file O.pbe-n-kjpaw_psl.1.0.0.UPF: wavefunction(s)  2S 2P renormalized
     file Si.pbe-nl-kjpaw_psl.1.0.0.UPF: wavefunction(s)  3S 3P renormalized
     file H.pbe-kjpaw_psl.1.0.0.UPF: wavefunction(s)  1S renormalized

     IMPORTANT: XC functional enforced from input :
     Exchange-correlation= PBE
                           (   1   4   3   4   0   0   0)
     Any further DFT definition will be discarded
     Please, verify this is what you really want


     Parallelization info
     --------------------
     sticks:   dense  smooth     PW     G-vecs:    dense   smooth      PW
     Min         126     126     43                27122    27122    5433
     Max         127     127     44                27136    27136    5446
     Sum       14181   14181   4857              3038515  3038515  609079

     Using Slab Decomposition

     Reading collected, re-writing distributed wavefunctions
     Subspace diagonalization in iterative solution of the eigenvalue problem:
     a serial algorithm will be used

     GIPAW projectors -----------------------------------------------
     atom=  Ca   l=0  rc=    1.3000  rs=    0.8667
     atom=  Ca   l=0  rc=    1.3000  rs=    0.8667
     atom=  Ca   l=1  rc=    1.6000  rs=    1.0667
     atom=  Ca   l=1  rc=    1.6000  rs=    1.0667
     atom=  Ca   l=2  rc=    1.7000  rs=    1.1333
     atom=  Ca   l=2  rc=    1.7000  rs=    1.1333
     projs nearly linearly dependent: l=0  n1,n2= 1, 2  s=  0.99170013
     projs nearly linearly dependent: l=2  n1,n2= 1, 2  s=  0.99334936

     atom=  O    l=0  rc=    1.3000  rs=    0.8667
     atom=  O    l=0  rc=    1.3000  rs=    0.8667
     atom=  O    l=1  rc=    1.3500  rs=    0.9000
     atom=  O    l=1  rc=    1.3500  rs=    0.9000
     projs nearly linearly dependent: l=1  n1,n2= 1, 2  s=  0.99790099

     atom=  Si   l=0  rc=    1.8000  rs=    1.2000
     atom=  Si   l=0  rc=    1.8000  rs=    1.2000
     atom=  Si   l=1  rc=    1.8000  rs=    1.2000
     atom=  Si   l=1  rc=    1.8000  rs=    1.2000
     atom=  Si   l=2  rc=    1.8000  rs=    1.2000
     atom=  Si   l=2  rc=    1.8000  rs=    1.2000
     projs nearly linearly dependent: l=2  n1,n2= 1, 2  s=  0.99992180

     atom=  H    l=0  rc=    1.0000  rs=    0.6667
     atom=  H    l=0  rc=    1.0000  rs=    0.6667
     projs nearly linearly dependent: l=0  n1,n2= 1, 2  s=  0.99968852
     -----------------------------------------------------------------

     GIPAW integrals: -------------------------------------------
     Atom  i/j   nmr_para   nmr_dia   epr_rmc  epr_para   epr_dia
       Ca  1 1   0.25E+04 -0.66E+00  0.13E+02  0.81E+09  0.75E+03
       Ca  2 1   0.26E+04 -0.73E+00  0.13E+02  0.86E+09  0.79E+03
       Ca  2 2   0.28E+04 -0.80E+00  0.13E+02  0.92E+09  0.84E+03
       Ca  3 3   0.30E+02  0.22E+00  0.11E+02  0.47E+05  0.19E+03
       Ca  4 3   0.33E+02  0.20E+00  0.12E+02  0.54E+05  0.22E+03
       Ca  4 4   0.37E+02  0.17E+00  0.13E+02  0.60E+05  0.24E+03
       Ca  5 5   0.29E+01  0.74E+00  0.81E+01  0.47E+03  0.66E+02
       Ca  6 5   0.36E+01  0.91E+00  0.10E+02  0.59E+03  0.81E+02
       Ca  6 6   0.45E+01  0.11E+01  0.13E+02  0.74E+03  0.10E+03
       O   1 1   0.81E+03 -0.32E+00  0.65E+01  0.43E+08  0.24E+03
       O   2 1   0.91E+03 -0.39E+00  0.71E+01  0.48E+08  0.27E+03
       O   2 2   0.10E+04 -0.48E+00  0.78E+01  0.55E+08  0.31E+03
       O   3 3   0.99E+01  0.87E+00  0.58E+01  0.24E+04  0.75E+02
       O   4 3   0.11E+02  0.97E+00  0.67E+01  0.27E+04  0.83E+02
       O   4 4   0.12E+02  0.11E+01  0.76E+01  0.31E+04  0.93E+02
       Si  1 1   0.12E+04 -0.54E-01  0.93E+01  0.18E+09  0.37E+03
       Si  2 1   0.17E+04  0.68E-01  0.12E+02  0.26E+09  0.52E+03
       Si  2 2   0.24E+04  0.31E+00  0.19E+02  0.37E+09  0.74E+03
       Si  3 3   0.18E+02  0.34E+00  0.10E+02  0.13E+05  0.11E+03
       Si  4 3   0.21E+02  0.27E+00  0.11E+02  0.15E+05  0.13E+03
       Si  4 4   0.23E+02  0.18E+00  0.12E+02  0.18E+05  0.14E+03
       Si  5 5   0.26E+00  0.79E-01  0.58E+00  0.29E+02  0.79E+01
       Si  6 5   0.27E+00  0.84E-01  0.62E+00  0.30E+02  0.81E+01
       Si  6 6   0.29E+00  0.89E-01  0.66E+00  0.31E+02  0.84E+01
       H   1 1   0.39E+02  0.19E+00  0.29E+00  0.78E+05  0.13E+02
       H   2 1   0.41E+02  0.21E+00  0.32E+00  0.82E+05  0.14E+02
       H   2 2   0.43E+02  0.22E+00  0.36E+00  0.86E+05  0.15E+02
     ------------------------------------------------------------

     alpha_pv=     77.8633 eV

     Number of occupied bands for each k-point:
     k-point:     1    nbnd_occ= 360
     k-point:     2    nbnd_occ= 360
     k-point:     3    nbnd_occ= 360
     k-point:     4    nbnd_occ= 360


     q-space interpolation up to   240.00 Rydberg

     GIPAW job: nmr                                                                             
     NMR macroscopic correction: yes
             0.6667          0.0000          0.0000
             0.0000          0.6667          0.0000
             0.0000          0.0000          0.6667


     Largest allocated arrays     est. size (Mb)     dimensions
        KS wavefunctions at k          28.70 Mb     (    5224,  360)
        KS wavefunctions at k+q        28.70 Mb     (    5224,  360)
        First-order wavefunctions     286.96 Mb     (    5224,  360, 10)
        First-order wavefunct (US)    172.18 Mb     (    5224,  360,  6)
        Charge/spin density             0.73 Mb     (   96000,    1)
        Induced current                 6.59 Mb     (   96000,    3,3,1)
        Induced magnetic field          6.59 Mb     (   96000,    3,3,1)
        NL pseudopotentials            96.13 Mb     (    5224, 1206)
        GIPAW NL terms                 96.13 Mb     (    5224, 1206)

     Computing the magnetic susceptibility     isolve=0    ethr=  0.1000E-13
     k-point #    1 of     4      pool #  1    cpu time:      20.1
     compute_u_kq: q = (    0.0000,    0.0000,    0.0000)
     Rotating WFCS
     ethr =  1.00E-14,  avg # of iterations =  5.0
     eigenvalues at k:
 -36.9987 -36.2700 -36.0428 -35.9419 -35.9380 -35.9110 -35.8968 -35.8525
 -35.7854 -35.7648 -35.7566 -35.6859 -35.6821 -18.6115 -18.3847 -18.3822
 -18.2670 -18.2634 -18.2144 -18.1713 -18.1539 -18.1485 -18.0735 -18.0465
 -18.0065 -17.9841 -17.9442 -17.8980 -17.8845 -17.8745 -17.8540 -17.8078
 -17.7654 -17.7230 -17.6939 -17.6763 -17.6579 -17.6262 -17.5759 -17.5607
 -17.5492 -17.5103 -17.4718 -17.4683 -17.4377 -17.4188 -17.3960 -17.3605
 -17.3359 -17.3244 -17.3187 -17.3001 -17.2757 -17.2696 -17.2474 -17.2377
 -17.2206 -17.1958 -17.1850 -17.1641 -17.1469 -17.0960 -17.0906 -17.0800
 -17.0599 -17.0546 -17.0403 -17.0249 -17.0075 -16.9957 -16.9862 -16.9734
 -16.9639 -16.9234 -16.9100 -16.8950 -16.8812 -16.8750 -16.8641 -16.8501
 -16.8335 -16.8240 -16.8122 -16.8025 -16.8007 -16.7895 -16.7856 -16.7709
 -16.7609 -16.7533 -16.7443 -16.6932 -16.6659 -16.6142 -16.5833 -16.5325
 -16.4463 -16.4062 -16.3756 -16.3569 -16.3102 -16.3078 -16.2758 -15.5646
 -15.3644 -15.2897 -15.1803 -15.1137 -15.0617 -14.9996 -14.9759 -14.9166
 -14.8629 -14.8121 -14.7533 -14.7127 -14.7031 -14.6538 -14.4451 -14.4290
 -14.3741 -14.3665 -14.3312 -14.3170 -14.2537 -14.2317 -14.0253 -13.9951
 -13.9721  -6.8147  -6.5981  -6.1738  -6.1575  -6.1197  -6.1045  -6.0079
  -5.9927  -5.9841  -5.9545  -5.9216  -5.9034  -5.8784  -5.8305  -5.7711
  -5.7381  -5.6650  -5.6386  -5.5807  -5.5708  -5.5531  -5.5409  -5.5197
  -5.4942  -5.4289  -5.4063  -5.3756  -5.3520  -5.3393  -5.3211  -5.2937
  -5.2735  -5.2463  -5.1974  -5.1643  -5.1455  -5.1117  -5.0884  -5.0790
  -5.0484  -4.9934  -4.9630  -4.9569  -4.8982  -4.8045  -4.7592  -4.7426
  -4.5704  -4.5467  -3.7481  -3.7043  -3.5452  -3.4207  -3.3871  -3.3249
  -3.2509  -3.1931  -3.1430  -3.0844  -3.0526  -2.9763  -2.9257  -2.9028
  -2.8698  -2.8322  -2.8091  -2.7840  -2.7433  -2.7157  -2.6954  -2.6178
  -2.5961  -2.5713  -2.5145  -2.4904  -2.4607  -2.4256  -2.4011  -2.3777
  -2.3424  -2.2983  -2.2658  -2.2490  -2.2035  -2.1566  -2.1067  -2.0916
  -2.0553  -2.0304  -2.0101  -1.9854  -1.9586  -1.9353  -1.8853  -1.8549
  -1.8338  -1.7997  -1.7874  -1.7630  -1.7224  -1.7027  -1.6959  -1.6491
  -1.6140  -1.5871  -1.5416  -1.4919  -1.4727  -1.3976  -1.3616  -1.3115
  -1.2882  -1.2254  -1.2154  -1.1985  -1.1582  -1.1372  -1.1122  -1.0776
  -1.0449  -1.0169  -0.9762  -0.9196  -0.8672  -0.8043  -0.7796  -0.7444
  -0.6892  -0.6630  -0.6392  -0.6054  -0.5665  -0.5357  -0.4958  -0.4680
  -0.4434  -0.3969  -0.3599  -0.3235  -0.3104  -0.2900  -0.2572  -0.2432
  -0.2284  -0.2221  -0.1931  -0.1796  -0.1689  -0.1474  -0.1325  -0.1182
  -0.1006  -0.0834  -0.0546  -0.0389  -0.0310  -0.0174   0.0080   0.0420
   0.0627   0.0745   0.0798   0.1061   0.1222   0.1457   0.1509   0.1909
   0.1944   0.2107   0.2288   0.2494   0.2679   0.2806   0.2931   0.3089
   0.3365   0.3503   0.3596   0.3881   0.3974   0.4251   0.4498   0.4558
   0.4682   0.4844   0.5048   0.5194   0.5404   0.5531   0.5688   0.5841
   0.5981   0.6233   0.6293   0.6453   0.6641   0.6777   0.7102   0.7318
   0.7478   0.7787   0.7856   0.8060   0.8211   0.8693   0.8791   0.9272
   0.9544   0.9759   1.0157   1.0319   1.0456   1.0747   1.0849   1.1093
   1.1317   1.1468   1.1712   1.2003   1.2116   1.2942   1.3336   1.3562
   1.3859   1.4116   1.5268   1.5399   1.6007   1.6599   1.7745   1.7973
     eigenvalues at k+q:
 -36.9987 -36.2700 -36.0428 -35.9419 -35.9380 -35.9110 -35.8968 -35.8525
 -35.7854 -35.7648 -35.7566 -35.6859 -35.6821 -18.6115 -18.3848 -18.3822
 -18.2670 -18.2634 -18.2144 -18.1713 -18.1539 -18.1485 -18.0735 -18.0465
 -18.0065 -17.9841 -17.9442 -17.8980 -17.8845 -17.8745 -17.8540 -17.8078
 -17.7654 -17.7230 -17.6939 -17.6763 -17.6579 -17.6262 -17.5759 -17.5607
 -17.5492 -17.5103 -17.4718 -17.4683 -17.4377 -17.4188 -17.3961 -17.3605
 -17.3359 -17.3244 -17.3187 -17.3001 -17.2757 -17.2696 -17.2474 -17.2377
 -17.2206 -17.1958 -17.1850 -17.1641 -17.1469 -17.0960 -17.0906 -17.0800
 -17.0599 -17.0546 -17.0403 -17.0249 -17.0075 -16.9957 -16.9862 -16.9734
 -16.9638 -16.9234 -16.9100 -16.8950 -16.8812 -16.8750 -16.8641 -16.8501
 -16.8335 -16.8240 -16.8121 -16.8025 -16.8007 -16.7895 -16.7856 -16.7709
 -16.7609 -16.7533 -16.7443 -16.6932 -16.6659 -16.6142 -16.5833 -16.5325
 -16.4463 -16.4062 -16.3756 -16.3569 -16.3102 -16.3078 -16.2758 -15.5647
 -15.3644 -15.2897 -15.1803 -15.1137 -15.0617 -14.9996 -14.9759 -14.9166
 -14.8629 -14.8121 -14.7533 -14.7127 -14.7031 -14.6538 -14.4451 -14.4289
 -14.3741 -14.3665 -14.3312 -14.3170 -14.2537 -14.2317 -14.0253 -13.9950
 -13.9721  -6.8147  -6.5981  -6.1738  -6.1575  -6.1197  -6.1045  -6.0079
  -5.9927  -5.9841  -5.9545  -5.9216  -5.9034  -5.8784  -5.8306  -5.7711
  -5.7381  -5.6650  -5.6386  -5.5807  -5.5708  -5.5531  -5.5409  -5.5197
  -5.4942  -5.4289  -5.4063  -5.3756  -5.3520  -5.3393  -5.3211  -5.2937
  -5.2735  -5.2463  -5.1974  -5.1643  -5.1455  -5.1118  -5.0884  -5.0790
  -5.0484  -4.9934  -4.9630  -4.9569  -4.8982  -4.8045  -4.7592  -4.7426
  -4.5704  -4.5467  -3.7481  -3.7043  -3.5452  -3.4207  -3.3871  -3.3249
  -3.2509  -3.1931  -3.1430  -3.0844  -3.0526  -2.9763  -2.9257  -2.9028
  -2.8698  -2.8322  -2.8091  -2.7840  -2.7433  -2.7157  -2.6954  -2.6178
  -2.5961  -2.5713  -2.5145  -2.4904  -2.4607  -2.4256  -2.4011  -2.3777
  -2.3424  -2.2983  -2.2658  -2.2490  -2.2035  -2.1566  -2.1067  -2.0916
  -2.0553  -2.0305  -2.0101  -1.9854  -1.9586  -1.9353  -1.8853  -1.8549
  -1.8338  -1.7997  -1.7874  -1.7630  -1.7224  -1.7027  -1.6959  -1.6491
  -1.6140  -1.5871  -1.5416  -1.4919  -1.4727  -1.3976  -1.3616  -1.3115
  -1.2882  -1.2254  -1.2154  -1.1985  -1.1582  -1.1372  -1.1122  -1.0776
  -1.0449  -1.0169  -0.9762  -0.9196  -0.8672  -0.8043  -0.7796  -0.7444
  -0.6892  -0.6630  -0.6392  -0.6054  -0.5665  -0.5357  -0.4958  -0.4680
  -0.4434  -0.3969  -0.3599  -0.3234  -0.3104  -0.2900  -0.2572  -0.2432
  -0.2283  -0.2221  -0.1931  -0.1796  -0.1689  -0.1474  -0.1325  -0.1182
  -0.1006  -0.0834  -0.0546  -0.0389  -0.0310  -0.0174   0.0080   0.0420
   0.0627   0.0746   0.0798   0.1061   0.1222   0.1457   0.1509   0.1908
   0.1944   0.2107   0.2288   0.2494   0.2679   0.2806   0.2931   0.3089
   0.3365   0.3503   0.3596   0.3881   0.3974   0.4251   0.4498   0.4558
   0.4682   0.4844   0.5048   0.5194   0.5404   0.5531   0.5688   0.5842
   0.5981   0.6233   0.6293   0.6453   0.6641   0.6777   0.7102   0.7318
   0.7478   0.7787   0.7856   0.8060   0.8211   0.8693   0.8791   0.9272
   0.9544   0.9759   1.0157   1.0319   1.0456   1.0747   1.0849   1.1093
   1.1317   1.1468   1.1712   1.2003   1.2116   1.2942   1.3336   1.3562
   1.3859   1.4116   1.5268   1.5399   1.6007   1.6599   1.7745   1.7973
     cgsolve_all iterations  63    anorm=    0.74E-07
PARA_AUG  1      50.4319656        -0.3966014         0.1995249
     cgsolve_all iterations  66    anorm=    0.74E-07
PARA_AUG  2      -0.3155799        50.7610575         0.0418994
     cgsolve_all iterations  64    anorm=    0.72E-07
PARA_AUG  3       0.2061361         0.0591465        50.4729947
     cgsolve_all iterations  71    anorm=    0.71E-07
     cgsolve_all iterations  70    anorm=    0.72E-07
     cgsolve_all iterations  70    anorm=    0.73E-07
     compute_u_kq: q = (    0.0404,    0.0000,    0.0000)
     Rotating WFCS
     ethr =  1.00E-14,  avg # of iterations = 23.0
     eigenvalues at k:
 -36.9987 -36.2700 -36.0428 -35.9419 -35.9380 -35.9110 -35.8968 -35.8525
 -35.7854 -35.7648 -35.7566 -35.6859 -35.6821 -18.6115 -18.3847 -18.3822
 -18.2670 -18.2634 -18.2144 -18.1713 -18.1539 -18.1485 -18.0735 -18.0465
 -18.0065 -17.9841 -17.9442 -17.8980 -17.8845 -17.8745 -17.8540 -17.8078
 -17.7654 -17.7230 -17.6939 -17.6763 -17.6579 -17.6262 -17.5759 -17.5607
 -17.5492 -17.5103 -17.4718 -17.4683 -17.4377 -17.4188 -17.3960 -17.3605
 -17.3359 -17.3244 -17.3187 -17.3001 -17.2757 -17.2696 -17.2474 -17.2377
 -17.2206 -17.1958 -17.1850 -17.1641 -17.1469 -17.0960 -17.0906 -17.0800
 -17.0599 -17.0546 -17.0403 -17.0249 -17.0075 -16.9957 -16.9862 -16.9734
 -16.9639 -16.9234 -16.9100 -16.8950 -16.8812 -16.8750 -16.8641 -16.8501
 -16.8335 -16.8240 -16.8122 -16.8025 -16.8007 -16.7895 -16.7856 -16.7709
 -16.7609 -16.7533 -16.7443 -16.6932 -16.6659 -16.6142 -16.5833 -16.5325
 -16.4463 -16.4062 -16.3756 -16.3569 -16.3102 -16.3078 -16.2758 -15.5646
 -15.3644 -15.2897 -15.1803 -15.1137 -15.0617 -14.9996 -14.9759 -14.9166
 -14.8629 -14.8121 -14.7533 -14.7127 -14.7031 -14.6538 -14.4451 -14.4290
 -14.3741 -14.3665 -14.3312 -14.3170 -14.2537 -14.2317 -14.0253 -13.9951
 -13.9721  -6.8147  -6.5981  -6.1738  -6.1575  -6.1197  -6.1045  -6.0079
  -5.9927  -5.9841  -5.9545  -5.9216  -5.9034  -5.8784  -5.8305  -5.7711
  -5.7381  -5.6650  -5.6386  -5.5807  -5.5708  -5.5531  -5.5409  -5.5197
  -5.4942  -5.4289  -5.4063  -5.3756  -5.3520  -5.3393  -5.3211  -5.2937
  -5.2735  -5.2463  -5.1974  -5.1643  -5.1455  -5.1117  -5.0884  -5.0790
  -5.0484  -4.9934  -4.9630  -4.9569  -4.8982  -4.8045  -4.7592  -4.7426
  -4.5704  -4.5467  -3.7481  -3.7043  -3.5452  -3.4207  -3.3871  -3.3249
  -3.2509  -3.1931  -3.1430  -3.0844  -3.0526  -2.9763  -2.9257  -2.9028
  -2.8698  -2.8322  -2.8091  -2.7840  -2.7433  -2.7157  -2.6954  -2.6178
  -2.5961  -2.5713  -2.5145  -2.4904  -2.4607  -2.4256  -2.4011  -2.3777
  -2.3424  -2.2983  -2.2658  -2.2490  -2.2035  -2.1566  -2.1067  -2.0916
  -2.0553  -2.0304  -2.0101  -1.9854  -1.9586  -1.9353  -1.8853  -1.8549
  -1.8338  -1.7997  -1.7874  -1.7630  -1.7224  -1.7027  -1.6959  -1.6491
  -1.6140  -1.5871  -1.5416  -1.4919  -1.4727  -1.3976  -1.3616  -1.3115
  -1.2882  -1.2254  -1.2154  -1.1985  -1.1582  -1.1372  -1.1122  -1.0776
  -1.0449  -1.0169  -0.9762  -0.9196  -0.8672  -0.8043  -0.7796  -0.7444
  -0.6892  -0.6630  -0.6392  -0.6054  -0.5665  -0.5357  -0.4958  -0.4680
  -0.4434  -0.3969  -0.3599  -0.3235  -0.3104  -0.2900  -0.2572  -0.2432
  -0.2284  -0.2221  -0.1931  -0.1796  -0.1689  -0.1474  -0.1325  -0.1182
  -0.1006  -0.0834  -0.0546  -0.0389  -0.0310  -0.0174   0.0080   0.0420
   0.0627   0.0745   0.0798   0.1061   0.1222   0.1457   0.1509   0.1909
   0.1944   0.2107   0.2288   0.2494   0.2679   0.2806   0.2931   0.3089
   0.3365   0.3503   0.3596   0.3881   0.3974   0.4251   0.4498   0.4558
   0.4682   0.4844   0.5048   0.5194   0.5404   0.5531   0.5688   0.5841
   0.5981   0.6233   0.6293   0.6453   0.6641   0.6777   0.7102   0.7318
   0.7478   0.7787   0.7856   0.8060   0.8211   0.8693   0.8791   0.9272
   0.9544   0.9759   1.0157   1.0319   1.0456   1.0747   1.0849   1.1093
   1.1317   1.1468   1.1712   1.2003   1.2116   1.2942   1.3336   1.3562
   1.3859   1.4116   1.5268   1.5399   1.6007   1.6599   1.7745   1.7973
     eigenvalues at k+q:
 -36.9987 -36.2700 -36.0428 -35.9419 -35.9380 -35.9110 -35.8968 -35.8525
 -35.7854 -35.7648 -35.7566 -35.6859 -35.6821 -18.6115 -18.3869 -18.3843
 -18.2656 -18.2631 -18.2148 -18.1729 -18.1523 -18.1445 -18.0739 -18.0463
 -18.0057 -17.9842 -17.9431 -17.8981 -17.8849 -17.8749 -17.8548 -17.8072
 -17.7672 -17.7222 -17.6942 -17.6744 -17.6579 -17.6271 -17.5755 -17.5624
 -17.5520 -17.5118 -17.4714 -17.4681 -17.4386 -17.4203 -17.3990 -17.3622
 -17.3364 -17.3261 -17.3180 -17.3037 -17.2776 -17.2717 -17.2480 -17.2407
 -17.2217 -17.1975 -17.1849 -17.1657 -17.1469 -17.0958 -17.0885 -17.0790
 -17.0595 -17.0554 -17.0372 -17.0205 -17.0056 -16.9926 -16.9862 -16.9734
 -16.9615 -16.9204 -16.9071 -16.8936 -16.8786 -16.8736 -16.8623 -16.8467
 -16.8305 -16.8227 -16.8103 -16.8022 -16.7970 -16.7890 -16.7833 -16.7707
 -16.7596 -16.7517 -16.7424 -16.6928 -16.6659 -16.6140 -16.5837 -16.5327
 -16.4468 -16.4069 -16.3765 -16.3572 -16.3187 -16.3092 -16.2861 -15.5641
 -15.3645 -15.2870 -15.1809 -15.1128 -15.0616 -15.0056 -14.9714 -14.9224
 -14.8653 -14.8142 -14.7535 -14.7129 -14.7026 -14.6551 -14.4497 -14.4304
 -14.3724 -14.3652 -14.3352 -14.3088 -14.2546 -14.2292 -14.0295 -13.9912
 -13.9680  -6.8012  -6.5815  -6.1765  -6.1573  -6.1199  -6.1043  -6.0075
  -5.9933  -5.9831  -5.9559  -5.9225  -5.9039  -5.8784  -5.8311  -5.7695
  -5.7370  -5.6644  -5.6373  -5.5823  -5.5720  -5.5543  -5.5404  -5.5197
  -5.4961  -5.4316  -5.4079  -5.3770  -5.3540  -5.3410  -5.3228  -5.2944
  -5.2724  -5.2456  -5.1987  -5.1797  -5.1491  -5.1159  -5.0882  -5.0785
  -5.0487  -4.9978  -4.9782  -4.9593  -4.8991  -4.8037  -4.7595  -4.7385
  -4.5701  -4.5461  -3.7292  -3.6863  -3.5441  -3.4231  -3.3879  -3.3265
  -3.2516  -3.1934  -3.1442  -3.0905  -3.0538  -2.9762  -2.9318  -2.9055
  -2.8726  -2.8281  -2.8054  -2.7870  -2.7423  -2.7157  -2.6963  -2.6184
  -2.5983  -2.5735  -2.5156  -2.4938  -2.4614  -2.4224  -2.3977  -2.3725
  -2.3412  -2.2986  -2.2653  -2.2495  -2.2043  -2.1568  -2.1057  -2.0891
  -2.0548  -2.0287  -2.0072  -1.9826  -1.9560  -1.9346  -1.8845  -1.8556
  -1.8335  -1.8005  -1.7879  -1.7660  -1.7249  -1.6989  -1.6941  -1.6514
  -1.6150  -1.5951  -1.5413  -1.4925  -1.4726  -1.3957  -1.3651  -1.3134
  -1.2894  -1.2233  -1.2120  -1.1975  -1.1587  -1.1394  -1.1155  -1.0720
  -1.0434  -1.0139  -0.9767  -0.9191  -0.8651  -0.8076  -0.7774  -0.7451
  -0.6893  -0.6630  -0.6413  -0.6058  -0.5662  -0.5396  -0.4957  -0.4663
  -0.4437  -0.3961  -0.3590  -0.3236  -0.3122  -0.2954  -0.2574  -0.2454
  -0.2314  -0.2195  -0.1956  -0.1781  -0.1677  -0.1472  -0.1297  -0.1171
  -0.1007  -0.0823  -0.0535  -0.0373  -0.0314  -0.0174   0.0075   0.0409
   0.0640   0.0753   0.0849   0.1059   0.1221   0.1436   0.1505   0.1900
   0.1926   0.2116   0.2309   0.2491   0.2677   0.2814   0.2941   0.3091
   0.3350   0.3517   0.3597   0.3841   0.3985   0.4251   0.4452   0.4530
   0.4683   0.4846   0.5045   0.5198   0.5391   0.5556   0.5691   0.5882
   0.5979   0.6234   0.6287   0.6472   0.6650   0.6843   0.7099   0.7324
   0.7481   0.7792   0.7863   0.8094   0.8200   0.8743   0.8817   0.9282
   0.9577   0.9781   1.0149   1.0326   1.0461   1.0767   1.0869   1.1106
   1.1354   1.1499   1.1745   1.1960   1.2088   1.2918   1.3332   1.3595
   1.3858   1.4076   1.5211   1.5397   1.5955   1.6607   1.7686   1.8013
     cgsolve_all iterations  71    anorm=    0.72E-07
     cgsolve_all iterations  71    anorm=    0.72E-07
     cgsolve_all iterations  73    anorm=    0.73E-07
     compute_u_kq: q = (   -0.0404,    0.0000,    0.0000)
     Rotating WFCS
     ethr =  1.00E-14,  avg # of iterations = 23.0
     eigenvalues at k:
 -36.9987 -36.2700 -36.0428 -35.9419 -35.9380 -35.9110 -35.8968 -35.8525
 -35.7854 -35.7648 -35.7566 -35.6859 -35.6821 -18.6115 -18.3847 -18.3822
 -18.2670 -18.2634 -18.2144 -18.1713 -18.1539 -18.1485 -18.0735 -18.0465
 -18.0065 -17.9841 -17.9442 -17.8980 -17.8845 -17.8745 -17.8540 -17.8078
 -17.7654 -17.7230 -17.6939 -17.6763 -17.6579 -17.6262 -17.5759 -17.5607
 -17.5492 -17.5103 -17.4718 -17.4683 -17.4377 -17.4188 -17.3960 -17.3605
 -17.3359 -17.3244 -17.3187 -17.3001 -17.2757 -17.2696 -17.2474 -17.2377
 -17.2206 -17.1958 -17.1850 -17.1641 -17.1469 -17.0960 -17.0906 -17.0800
 -17.0599 -17.0546 -17.0403 -17.0249 -17.0075 -16.9957 -16.9862 -16.9734
 -16.9639 -16.9234 -16.9100 -16.8950 -16.8812 -16.8750 -16.8641 -16.8501
 -16.8335 -16.8240 -16.8122 -16.8025 -16.8007 -16.7895 -16.7856 -16.7709
 -16.7609 -16.7533 -16.7443 -16.6932 -16.6659 -16.6142 -16.5833 -16.5325
 -16.4463 -16.4062 -16.3756 -16.3569 -16.3102 -16.3078 -16.2758 -15.5646
 -15.3644 -15.2897 -15.1803 -15.1137 -15.0617 -14.9996 -14.9759 -14.9166
 -14.8629 -14.8121 -14.7533 -14.7127 -14.7031 -14.6538 -14.4451 -14.4290
 -14.3741 -14.3665 -14.3312 -14.3170 -14.2537 -14.2317 -14.0253 -13.9951
 -13.9721  -6.8147  -6.5981  -6.1738  -6.1575  -6.1197  -6.1045  -6.0079
  -5.9927  -5.9841  -5.9545  -5.9216  -5.9034  -5.8784  -5.8305  -5.7711
  -5.7381  -5.6650  -5.6386  -5.5807  -5.5708  -5.5531  -5.5409  -5.5197
  -5.4942  -5.4289  -5.4063  -5.3756  -5.3520  -5.3393  -5.3211  -5.2937
  -5.2735  -5.2463  -5.1974  -5.1643  -5.1455  -5.1117  -5.0884  -5.0790
  -5.0484  -4.9934  -4.9630  -4.9569  -4.8982  -4.8045  -4.7592  -4.7426
  -4.5704  -4.5467  -3.7481  -3.7043  -3.5452  -3.4207  -3.3871  -3.3249
  -3.2509  -3.1931  -3.1430  -3.0844  -3.0526  -2.9763  -2.9257  -2.9028
  -2.8698  -2.8322  -2.8091  -2.7840  -2.7433  -2.7157  -2.6954  -2.6178
  -2.5961  -2.5713  -2.5145  -2.4904  -2.4607  -2.4256  -2.4011  -2.3777
  -2.3424  -2.2983  -2.2658  -2.2490  -2.2035  -2.1566  -2.1067  -2.0916
  -2.0553  -2.0304  -2.0101  -1.9854  -1.9586  -1.9353  -1.8853  -1.8549
  -1.8338  -1.7997  -1.7874  -1.7630  -1.7224  -1.7027  -1.6959  -1.6491
  -1.6140  -1.5871  -1.5416  -1.4919  -1.4727  -1.3976  -1.3616  -1.3115
  -1.2882  -1.2254  -1.2154  -1.1985  -1.1582  -1.1372  -1.1122  -1.0776
  -1.0449  -1.0169  -0.9762  -0.9196  -0.8672  -0.8043  -0.7796  -0.7444
  -0.6892  -0.6630  -0.6392  -0.6054  -0.5665  -0.5357  -0.4958  -0.4680
  -0.4434  -0.3969  -0.3599  -0.3235  -0.3104  -0.2900  -0.2572  -0.2432
  -0.2284  -0.2221  -0.1931  -0.1796  -0.1689  -0.1474  -0.1325  -0.1182
  -0.1006  -0.0834  -0.0546  -0.0389  -0.0310  -0.0174   0.0080   0.0420
   0.0627   0.0745   0.0798   0.1061   0.1222   0.1457   0.1509   0.1909
   0.1944   0.2107   0.2288   0.2494   0.2679   0.2806   0.2931   0.3089
   0.3365   0.3503   0.3596   0.3881   0.3974   0.4251   0.4498   0.4558
   0.4682   0.4844   0.5048   0.5194   0.5404   0.5531   0.5688   0.5841
   0.5981   0.6233   0.6293   0.6453   0.6641   0.6777   0.7102   0.7318
   0.7478   0.7787   0.7856   0.8060   0.8211   0.8693   0.8791   0.9272
   0.9544   0.9759   1.0157   1.0319   1.0456   1.0747   1.0849   1.1093
   1.1317   1.1468   1.1712   1.2003   1.2116   1.2942   1.3336   1.3562
   1.3859   1.4116   1.5268   1.5399   1.6007   1.6599   1.7745   1.7973
     eigenvalues at k+q:
 -36.9987 -36.2700 -36.0428 -35.9419 -35.9380 -35.9110 -35.8968 -35.8525
 -35.7854 -35.7648 -35.7566 -35.6859 -35.6821 -18.6114 -18.3825 -18.3801
 -18.2682 -18.2636 -18.2141 -18.1699 -18.1553 -18.1525 -18.0732 -18.0468
 -18.0072 -17.9840 -17.9455 -17.8984 -17.8841 -17.8741 -17.8530 -17.8086
 -17.7634 -17.7240 -17.6936 -17.6780 -17.6578 -17.6251 -17.5766 -17.5593
 -17.5461 -17.5086 -17.4726 -17.4681 -17.4369 -17.4176 -17.3928 -17.3586
 -17.3355 -17.3226 -17.3199 -17.2963 -17.2735 -17.2678 -17.2465 -17.2343
 -17.2196 -17.1943 -17.1849 -17.1624 -17.1470 -17.0967 -17.0925 -17.0808
 -17.0612 -17.0533 -17.0434 -17.0292 -17.0099 -16.9984 -16.9862 -16.9739
 -16.9656 -16.9268 -16.9131 -16.8966 -16.8839 -16.8774 -16.8653 -16.8531
 -16.8365 -16.8255 -16.8142 -16.8061 -16.8018 -16.7898 -16.7869 -16.7713
 -16.7622 -16.7544 -16.7457 -16.6935 -16.6659 -16.6145 -16.5827 -16.5323
 -16.4460 -16.4056 -16.3746 -16.3570 -16.3089 -16.2995 -16.2653 -15.5652
 -15.3644 -15.2926 -15.1796 -15.1149 -15.0619 -14.9938 -14.9791 -14.9129
 -14.8579 -14.8097 -14.7530 -14.7125 -14.7039 -14.6522 -14.4426 -14.4270
 -14.3783 -14.3655 -14.3332 -14.3182 -14.2529 -14.2344 -14.0235 -13.9988
 -13.9742  -6.8279  -6.6141  -6.1709  -6.1578  -6.1194  -6.1047  -6.0082
  -5.9921  -5.9853  -5.9533  -5.9211  -5.9028  -5.8783  -5.8302  -5.7729
  -5.7392  -5.6654  -5.6400  -5.5810  -5.5690  -5.5517  -5.5414  -5.5193
  -5.4918  -5.4267  -5.4046  -5.3743  -5.3503  -5.3377  -5.3195  -5.2931
  -5.2746  -5.2467  -5.1975  -5.1565  -5.1360  -5.1049  -5.0893  -5.0785
  -5.0485  -4.9916  -4.9554  -4.9421  -4.8972  -4.8052  -4.7592  -4.7466
  -4.5715  -4.5467  -3.7677  -3.7228  -3.5460  -3.4199  -3.3850  -3.3233
  -3.2501  -3.1929  -3.1423  -3.0786  -3.0514  -2.9768  -2.9201  -2.8995
  -2.8659  -2.8370  -2.8127  -2.7809  -2.7432  -2.7159  -2.6945  -2.6167
  -2.5935  -2.5693  -2.5146  -2.4876  -2.4610  -2.4297  -2.4040  -2.3827
  -2.3435  -2.2955  -2.2667  -2.2469  -2.2035  -2.1556  -2.1081  -2.0941
  -2.0557  -2.0329  -2.0133  -1.9880  -1.9613  -1.9361  -1.8857  -1.8545
  -1.8334  -1.7990  -1.7870  -1.7605  -1.7201  -1.7060  -1.6967  -1.6464
  -1.6137  -1.5785  -1.5415  -1.4908  -1.4730  -1.3998  -1.3584  -1.3096
  -1.2871  -1.2280  -1.2177  -1.1986  -1.1586  -1.1348  -1.1100  -1.0827
  -1.0463  -1.0183  -0.9758  -0.9204  -0.8695  -0.8023  -0.7816  -0.7436
  -0.6903  -0.6631  -0.6373  -0.6060  -0.5686  -0.5307  -0.4955  -0.4697
  -0.4424  -0.3981  -0.3610  -0.3246  -0.3088  -0.2857  -0.2565  -0.2416
  -0.2273  -0.2220  -0.1909  -0.1813  -0.1702  -0.1465  -0.1357  -0.1185
  -0.1001  -0.0843  -0.0558  -0.0403  -0.0303  -0.0173   0.0090   0.0428
   0.0595   0.0737   0.0767   0.1063   0.1229   0.1476   0.1520   0.1894
   0.1986   0.2098   0.2269   0.2493   0.2672   0.2802   0.2923   0.3090
   0.3365   0.3491   0.3597   0.3909   0.3985   0.4247   0.4542   0.4586
   0.4676   0.4841   0.5050   0.5190   0.5412   0.5503   0.5686   0.5797
   0.5979   0.6228   0.6301   0.6433   0.6629   0.6721   0.7103   0.7311
   0.7470   0.7773   0.7856   0.8025   0.8224   0.8643   0.8767   0.9261
   0.9514   0.9742   1.0160   1.0309   1.0449   1.0723   1.0827   1.1072
   1.1281   1.1445   1.1670   1.2025   1.2168   1.2966   1.3347   1.3535
   1.3861   1.4176   1.5305   1.5424   1.6043   1.6592   1.7778   1.7984
     cgsolve_all iterations  71    anorm=    0.72E-07
     cgsolve_all iterations  70    anorm=    0.71E-07
     cgsolve_all iterations  70    anorm=    0.73E-07
     compute_u_kq: q = (    0.0000,    0.0404,    0.0000)
     Rotating WFCS
     ethr =  1.00E-14,  avg # of iterations = 23.0
     eigenvalues at k:
 -36.9987 -36.2700 -36.0428 -35.9419 -35.9380 -35.9110 -35.8968 -35.8525
 -35.7854 -35.7648 -35.7566 -35.6859 -35.6821 -18.6115 -18.3847 -18.3822
 -18.2670 -18.2634 -18.2144 -18.1713 -18.1539 -18.1485 -18.0735 -18.0465
 -18.0065 -17.9841 -17.9442 -17.8980 -17.8845 -17.8745 -17.8540 -17.8078
 -17.7654 -17.7230 -17.6939 -17.6763 -17.6579 -17.6262 -17.5759 -17.5607
 -17.5492 -17.5103 -17.4718 -17.4683 -17.4377 -17.4188 -17.3960 -17.3605
 -17.3359 -17.3244 -17.3187 -17.3001 -17.2757 -17.2696 -17.2474 -17.2377
 -17.2206 -17.1958 -17.1850 -17.1641 -17.1469 -17.0960 -17.0906 -17.0800
 -17.0599 -17.0546 -17.0403 -17.0249 -17.0075 -16.9957 -16.9862 -16.9734
 -16.9639 -16.9234 -16.9100 -16.8950 -16.8812 -16.8750 -16.8641 -16.8501
 -16.8335 -16.8240 -16.8122 -16.8025 -16.8007 -16.7895 -16.7856 -16.7709
 -16.7609 -16.7533 -16.7443 -16.6932 -16.6659 -16.6142 -16.5833 -16.5325
 -16.4463 -16.4062 -16.3756 -16.3569 -16.3102 -16.3078 -16.2758 -15.5646
 -15.3644 -15.2897 -15.1803 -15.1137 -15.0617 -14.9996 -14.9759 -14.9166
 -14.8629 -14.8121 -14.7533 -14.7127 -14.7031 -14.6538 -14.4451 -14.4290
 -14.3741 -14.3665 -14.3312 -14.3170 -14.2537 -14.2317 -14.0253 -13.9951
 -13.9721  -6.8147  -6.5981  -6.1738  -6.1575  -6.1197  -6.1045  -6.0079
  -5.9927  -5.9841  -5.9545  -5.9216  -5.9034  -5.8784  -5.8305  -5.7711
  -5.7381  -5.6650  -5.6386  -5.5807  -5.5708  -5.5531  -5.5409  -5.5197
  -5.4942  -5.4289  -5.4063  -5.3756  -5.3520  -5.3393  -5.3211  -5.2937
  -5.2735  -5.2463  -5.1974  -5.1643  -5.1455  -5.1117  -5.0884  -5.0790
  -5.0484  -4.9934  -4.9630  -4.9569  -4.8982  -4.8045  -4.7592  -4.7426
  -4.5704  -4.5467  -3.7481  -3.7043  -3.5452  -3.4207  -3.3871  -3.3249
  -3.2509  -3.1931  -3.1430  -3.0844  -3.0526  -2.9763  -2.9257  -2.9028
  -2.8698  -2.8322  -2.8091  -2.7840  -2.7433  -2.7157  -2.6954  -2.6178
  -2.5961  -2.5713  -2.5145  -2.4904  -2.4607  -2.4256  -2.4011  -2.3777
  -2.3424  -2.2983  -2.2658  -2.2490  -2.2035  -2.1566  -2.1067  -2.0916
  -2.0553  -2.0304  -2.0101  -1.9854  -1.9586  -1.9353  -1.8853  -1.8549
  -1.8338  -1.7997  -1.7874  -1.7630  -1.7224  -1.7027  -1.6959  -1.6491
  -1.6140  -1.5871  -1.5416  -1.4919  -1.4727  -1.3976  -1.3616  -1.3115
  -1.2882  -1.2254  -1.2154  -1.1985  -1.1582  -1.1372  -1.1122  -1.0776
  -1.0449  -1.0169  -0.9762  -0.9196  -0.8672  -0.8043  -0.7796  -0.7444
  -0.6892  -0.6630  -0.6392  -0.6054  -0.5665  -0.5357  -0.4958  -0.4680
  -0.4434  -0.3969  -0.3599  -0.3235  -0.3104  -0.2900  -0.2572  -0.2432
  -0.2284  -0.2221  -0.1931  -0.1796  -0.1689  -0.1474  -0.1325  -0.1182
  -0.1006  -0.0834  -0.0546  -0.0389  -0.0310  -0.0174   0.0080   0.0420
   0.0627   0.0745   0.0798   0.1061   0.1222   0.1457   0.1509   0.1909
   0.1944   0.2107   0.2288   0.2494   0.2679   0.2806   0.2931   0.3089
   0.3365   0.3503   0.3596   0.3881   0.3974   0.4251   0.4498   0.4558
   0.4682   0.4844   0.5048   0.5194   0.5404   0.5531   0.5688   0.5841
   0.5981   0.6233   0.6293   0.6453   0.6641   0.6777   0.7102   0.7318
   0.7478   0.7787   0.7856   0.8060   0.8211   0.8693   0.8791   0.9272
   0.9544   0.9759   1.0157   1.0319   1.0456   1.0747   1.0849   1.1093
   1.1317   1.1468   1.1712   1.2003   1.2116   1.2942   1.3336   1.3562
   1.3859   1.4116   1.5268   1.5399   1.6007   1.6599   1.7745   1.7973
     eigenvalues at k+q:
 -36.9987 -36.2700 -36.0428 -35.9418 -35.9380 -35.9110 -35.8968 -35.8525
 -35.7854 -35.7648 -35.7566 -35.6859 -35.6821 -18.6111 -18.3821 -18.3809
 -18.2669 -18.2637 -18.2142 -18.1723 -18.1534 -18.1506 -18.0737 -18.0470
 -18.0072 -17.9867 -17.9457 -17.8970 -17.8857 -17.8743 -17.8537 -17.8078
 -17.7646 -17.7243 -17.6910 -17.6787 -17.6571 -17.6255 -17.5745 -17.5594
 -17.5469 -17.5095 -17.4716 -17.4645 -17.4368 -17.4178 -17.3934 -17.3590
 -17.3343 -17.3235 -17.3152 -17.2965 -17.2720 -17.2661 -17.2463 -17.2354
 -17.2207 -17.1953 -17.1815 -17.1637 -17.1460 -17.0969 -17.0920 -17.0835
 -17.0607 -17.0560 -17.0434 -17.0248 -17.0118 -16.9974 -16.9882 -16.9753
 -16.9673 -16.9273 -16.9158 -16.8988 -16.8847 -16.8779 -16.8663 -16.8540
 -16.8369 -16.8245 -16.8160 -16.8075 -16.8021 -16.7916 -16.7876 -16.7715
 -16.7620 -16.7553 -16.7464 -16.6943 -16.6657 -16.6136 -16.5828 -16.5323
 -16.4460 -16.4053 -16.3743 -16.3564 -16.3095 -16.2952 -16.2611 -15.5652
 -15.3643 -15.2941 -15.1791 -15.1164 -15.0620 -15.0008 -14.9688 -14.9111
 -14.8549 -14.8105 -14.7531 -14.7123 -14.7039 -14.6511 -14.4466 -14.4301
 -14.3709 -14.3643 -14.3382 -14.3168 -14.2524 -14.2342 -14.0302 -13.9946
 -13.9747  -6.8333  -6.6211  -6.1704  -6.1574  -6.1199  -6.1028  -6.0081
  -5.9924  -5.9887  -5.9536  -5.9182  -5.9025  -5.8775  -5.8297  -5.7733
  -5.7399  -5.6669  -5.6408  -5.5822  -5.5679  -5.5510  -5.5413  -5.5182
  -5.4913  -5.4286  -5.4029  -5.3721  -5.3506  -5.3368  -5.3188  -5.2928
  -5.2743  -5.2469  -5.1968  -5.1548  -5.1356  -5.0999  -5.0891  -5.0787
  -5.0459  -4.9913  -4.9530  -4.9328  -4.8966  -4.8049  -4.7609  -4.7485
  -4.5716  -4.5467  -3.7762  -3.7313  -3.5465  -3.4187  -3.3849  -3.3242
  -3.2481  -3.1886  -3.1409  -3.0817  -3.0474  -2.9783  -2.9230  -2.8992
  -2.8646  -2.8311  -2.8081  -2.7822  -2.7449  -2.7160  -2.6951  -2.6195
  -2.5929  -2.5665  -2.5171  -2.4891  -2.4583  -2.4315  -2.4031  -2.3820
  -2.3450  -2.2983  -2.2670  -2.2499  -2.2048  -2.1581  -2.1100  -2.0937
  -2.0585  -2.0323  -2.0129  -1.9827  -1.9623  -1.9313  -1.8881  -1.8570
  -1.8328  -1.7984  -1.7838  -1.7573  -1.7224  -1.7045  -1.6927  -1.6494
  -1.6146  -1.5792  -1.5414  -1.4924  -1.4740  -1.3981  -1.3587  -1.3078
  -1.2871  -1.2334  -1.2177  -1.1997  -1.1561  -1.1361  -1.1077  -1.0806
  -1.0479  -1.0190  -0.9769  -0.9206  -0.8679  -0.7996  -0.7768  -0.7442
  -0.6879  -0.6605  -0.6373  -0.6074  -0.5722  -0.5349  -0.4925  -0.4682
  -0.4414  -0.3978  -0.3575  -0.3260  -0.3098  -0.2955  -0.2575  -0.2437
  -0.2284  -0.2200  -0.1916  -0.1817  -0.1708  -0.1463  -0.1309  -0.1213
  -0.1048  -0.0836  -0.0552  -0.0368  -0.0307  -0.0165   0.0103   0.0435
   0.0636   0.0734   0.0791   0.1064   0.1208   0.1440   0.1516   0.1888
   0.1947   0.2090   0.2283   0.2496   0.2676   0.2795   0.2890   0.3087
   0.3378   0.3534   0.3594   0.3913   0.4007   0.4247   0.4499   0.4575
   0.4701   0.4835   0.5063   0.5207   0.5404   0.5499   0.5673   0.5861
   0.5957   0.6239   0.6288   0.6448   0.6620   0.6757   0.7109   0.7306
   0.7445   0.7739   0.7787   0.8002   0.8193   0.8683   0.8755   0.9276
   0.9494   0.9766   1.0138   1.0305   1.0465   1.0722   1.0834   1.1080
   1.1310   1.1467   1.1705   1.1950   1.2091   1.2919   1.3349   1.3592
   1.3863   1.4171   1.5292   1.5464   1.6038   1.6632   1.7709   1.8050
     cgsolve_all iterations  71    anorm=    0.71E-07
     cgsolve_all iterations  70    anorm=    0.71E-07
     cgsolve_all iterations  70    anorm=    0.73E-07
     compute_u_kq: q = (    0.0000,   -0.0404,    0.0000)
     Rotating WFCS
     ethr =  1.00E-14,  avg # of iterations = 24.0
     eigenvalues at k:
 -36.9987 -36.2700 -36.0428 -35.9419 -35.9380 -35.9110 -35.8968 -35.8525
 -35.7854 -35.7648 -35.7566 -35.6859 -35.6821 -18.6115 -18.3847 -18.3822
 -18.2670 -18.2634 -18.2144 -18.1713 -18.1539 -18.1485 -18.0735 -18.0465
 -18.0065 -17.9841 -17.9442 -17.8980 -17.8845 -17.8745 -17.8540 -17.8078
 -17.7654 -17.7230 -17.6939 -17.6763 -17.6579 -17.6262 -17.5759 -17.5607
 -17.5492 -17.5103 -17.4718 -17.4683 -17.4377 -17.4188 -17.3960 -17.3605
 -17.3359 -17.3244 -17.3187 -17.3001 -17.2757 -17.2696 -17.2474 -17.2377
 -17.2206 -17.1958 -17.1850 -17.1641 -17.1469 -17.0960 -17.0906 -17.0800
 -17.0599 -17.0546 -17.0403 -17.0249 -17.0075 -16.9957 -16.9862 -16.9734
 -16.9639 -16.9234 -16.9100 -16.8950 -16.8812 -16.8750 -16.8641 -16.8501
 -16.8335 -16.8240 -16.8122 -16.8025 -16.8007 -16.7895 -16.7856 -16.7709
 -16.7609 -16.7533 -16.7443 -16.6932 -16.6659 -16.6142 -16.5833 -16.5325
 -16.4463 -16.4062 -16.3756 -16.3569 -16.3102 -16.3078 -16.2758 -15.5646
 -15.3644 -15.2897 -15.1803 -15.1137 -15.0617 -14.9996 -14.9759 -14.9166
 -14.8629 -14.8121 -14.7533 -14.7127 -14.7031 -14.6538 -14.4451 -14.4290
 -14.3741 -14.3665 -14.3312 -14.3170 -14.2537 -14.2317 -14.0253 -13.9951
 -13.9721  -6.8147  -6.5981  -6.1738  -6.1575  -6.1197  -6.1045  -6.0079
  -5.9927  -5.9841  -5.9545  -5.9216  -5.9034  -5.8784  -5.8305  -5.7711
  -5.7381  -5.6650  -5.6386  -5.5807  -5.5708  -5.5531  -5.5409  -5.5197
  -5.4942  -5.4289  -5.4063  -5.3756  -5.3520  -5.3393  -5.3211  -5.2937
  -5.2735  -5.2463  -5.1974  -5.1643  -5.1455  -5.1117  -5.0884  -5.0790
  -5.0484  -4.9934  -4.9630  -4.9569  -4.8982  -4.8045  -4.7592  -4.7426
  -4.5704  -4.5467  -3.7481  -3.7043  -3.5452  -3.4207  -3.3871  -3.3249
  -3.2509  -3.1931  -3.1430  -3.0844  -3.0526  -2.9763  -2.9257  -2.9028
  -2.8698  -2.8322  -2.8091  -2.7840  -2.7433  -2.7157  -2.6954  -2.6178
  -2.5961  -2.5713  -2.5145  -2.4904  -2.4607  -2.4256  -2.4011  -2.3777
  -2.3424  -2.2983  -2.2658  -2.2490  -2.2035  -2.1566  -2.1067  -2.0916
  -2.0553  -2.0304  -2.0101  -1.9854  -1.9586  -1.9353  -1.8853  -1.8549
  -1.8338  -1.7997  -1.7874  -1.7630  -1.7224  -1.7027  -1.6959  -1.6491
  -1.6140  -1.5871  -1.5416  -1.4919  -1.4727  -1.3976  -1.3616  -1.3115
  -1.2882  -1.2254  -1.2154  -1.1985  -1.1582  -1.1372  -1.1122  -1.0776
  -1.0449  -1.0169  -0.9762  -0.9196  -0.8672  -0.8043  -0.7796  -0.7444
  -0.6892  -0.6630  -0.6392  -0.6054  -0.5665  -0.5357  -0.4958  -0.4680
  -0.4434  -0.3969  -0.3599  -0.3235  -0.3104  -0.2900  -0.2572  -0.2432
  -0.2284  -0.2221  -0.1931  -0.1796  -0.1689  -0.1474  -0.1325  -0.1182
  -0.1006  -0.0834  -0.0546  -0.0389  -0.0310  -0.0174   0.0080   0.0420
   0.0627   0.0745   0.0798   0.1061   0.1222   0.1457   0.1509   0.1909
   0.1944   0.2107   0.2288   0.2494   0.2679   0.2806   0.2931   0.3089
   0.3365   0.3503   0.3596   0.3881   0.3974   0.4251   0.4498   0.4558
   0.4682   0.4844   0.5048   0.5194   0.5404   0.5531   0.5688   0.5841
   0.5981   0.6233   0.6293   0.6453   0.6641   0.6777   0.7102   0.7318
   0.7478   0.7787   0.7856   0.8060   0.8211   0.8693   0.8791   0.9272
   0.9544   0.9759   1.0157   1.0319   1.0456   1.0747   1.0849   1.1093
   1.1317   1.1468   1.1712   1.2003   1.2116   1.2942   1.3336   1.3562
   1.3859   1.4116   1.5268   1.5399   1.6007   1.6599   1.7745   1.7973
     eigenvalues at k+q:
 -36.9987 -36.2700 -36.0428 -35.9419 -35.9380 -35.9110 -35.8968 -35.8525
 -35.7854 -35.7648 -35.7566 -35.6859 -35.6821 -18.6118 -18.3876 -18.3832
 -18.2670 -18.2631 -18.2146 -18.1706 -18.1568 -18.1437 -18.0732 -18.0459
 -18.0058 -17.9814 -17.9429 -17.8997 -17.8831 -17.8746 -17.8541 -17.8080
 -17.7662 -17.7217 -17.6972 -17.6735 -17.6583 -17.6267 -17.5775 -17.5629
 -17.5508 -17.5111 -17.4742 -17.4698 -17.4391 -17.4195 -17.3985 -17.3619
 -17.3378 -17.3267 -17.3213 -17.3032 -17.2798 -17.2727 -17.2481 -17.2397
 -17.2204 -17.1961 -17.1883 -17.1648 -17.1477 -17.0963 -17.0896 -17.0760
 -17.0602 -17.0524 -17.0377 -17.0245 -17.0037 -16.9933 -16.9835 -16.9714
 -16.9601 -16.9200 -16.9047 -16.8916 -16.8788 -16.8733 -16.8609 -16.8461
 -16.8306 -16.8230 -16.8087 -16.8016 -16.7961 -16.7872 -16.7817 -16.7702
 -16.7596 -16.7507 -16.7415 -16.6921 -16.6661 -16.6148 -16.5837 -16.5326
 -16.4466 -16.4073 -16.3770 -16.3581 -16.3236 -16.3086 -16.2901 -15.5641
 -15.3645 -15.2855 -15.1815 -15.1109 -15.0614 -14.9981 -14.9829 -14.9232
 -14.8695 -14.8136 -14.7535 -14.7132 -14.7025 -14.6563 -14.4467 -14.4254
 -14.3775 -14.3683 -14.3273 -14.3138 -14.2553 -14.2291 -14.0218 -13.9952
 -13.9686  -6.7954  -6.5739  -6.1771  -6.1576  -6.1195  -6.1060  -6.0076
  -5.9936  -5.9793  -5.9558  -5.9254  -5.9043  -5.8793  -5.8315  -5.7692
  -5.7362  -5.6630  -5.6365  -5.5809  -5.5738  -5.5551  -5.5404  -5.5210
  -5.4968  -5.4299  -5.4104  -5.3789  -5.3536  -5.3423  -5.3235  -5.2947
  -5.2729  -5.2456  -5.2001  -5.1852  -5.1491  -5.1167  -5.0880  -5.0784
  -5.0510  -5.0012  -4.9827  -4.9616  -4.8993  -4.8040  -4.7576  -4.7367
  -4.5696  -4.5465  -3.7212  -3.6784  -3.5438  -3.4229  -3.3892  -3.3258
  -3.2537  -3.1983  -3.1454  -3.0870  -3.0581  -2.9741  -2.9285  -2.9060
  -2.8746  -2.8342  -2.8087  -2.7853  -2.7413  -2.7153  -2.6956  -2.6163
  -2.5998  -2.5761  -2.5143  -2.4903  -2.4636  -2.4227  -2.3964  -2.3722
  -2.3397  -2.2988  -2.2640  -2.2473  -2.2026  -2.1548  -2.1044  -2.0886
  -2.0525  -2.0284  -2.0076  -1.9883  -1.9548  -1.9387  -1.8835  -1.8533
  -1.8354  -1.8013  -1.7905  -1.7681  -1.7238  -1.7010  -1.6967  -1.6483
  -1.6141  -1.5937  -1.5416  -1.4911  -1.4711  -1.3977  -1.3643  -1.3157
  -1.2895  -1.2216  -1.2093  -1.1963  -1.1603  -1.1379  -1.1168  -1.0743
  -1.0424  -1.0141  -0.9759  -0.9183  -0.8667  -0.8119  -0.7836  -0.7431
  -0.6904  -0.6654  -0.6409  -0.6044  -0.5631  -0.5341  -0.4996  -0.4674
  -0.4449  -0.3964  -0.3626  -0.3215  -0.3106  -0.2865  -0.2591  -0.2422
  -0.2304  -0.2196  -0.1947  -0.1767  -0.1672  -0.1481  -0.1344  -0.1143
  -0.0961  -0.0828  -0.0539  -0.0410  -0.0310  -0.0186   0.0066   0.0404
   0.0615   0.0724   0.0839   0.1061   0.1236   0.1470   0.1510   0.1924
   0.1947   0.2122   0.2288   0.2492   0.2681   0.2812   0.2973   0.3081
   0.3348   0.3469   0.3601   0.3834   0.3959   0.4259   0.4485   0.4551
   0.4665   0.4851   0.5029   0.5187   0.5404   0.5559   0.5704   0.5822
   0.6005   0.6226   0.6295   0.6459   0.6662   0.6801   0.7098   0.7320
   0.7518   0.7816   0.7933   0.8113   0.8250   0.8696   0.8818   0.9268
   0.9598   0.9753   1.0174   1.0326   1.0452   1.0759   1.0876   1.1109
   1.1323   1.1469   1.1709   1.2038   1.2168   1.2964   1.3330   1.3537
   1.3856   1.4070   1.5230   1.5348   1.5967   1.6566   1.7776   1.7912
     cgsolve_all iterations  73    anorm=    0.71E-07
     cgsolve_all iterations  70    anorm=    0.73E-07
     cgsolve_all iterations  73    anorm=    0.72E-07
     compute_u_kq: q = (    0.0000,    0.0000,    0.0404)
     Rotating WFCS
     ethr =  1.00E-14,  avg # of iterations = 23.0
     eigenvalues at k:
 -36.9987 -36.2700 -36.0428 -35.9419 -35.9380 -35.9110 -35.8968 -35.8525
 -35.7854 -35.7648 -35.7566 -35.6859 -35.6821 -18.6115 -18.3847 -18.3822
 -18.2670 -18.2634 -18.2144 -18.1713 -18.1539 -18.1485 -18.0735 -18.0465
 -18.0065 -17.9841 -17.9442 -17.8980 -17.8845 -17.8745 -17.8540 -17.8078
 -17.7654 -17.7230 -17.6939 -17.6763 -17.6579 -17.6262 -17.5759 -17.5607
 -17.5492 -17.5103 -17.4718 -17.4683 -17.4377 -17.4188 -17.3960 -17.3605
 -17.3359 -17.3244 -17.3187 -17.3001 -17.2757 -17.2696 -17.2474 -17.2377
 -17.2206 -17.1958 -17.1850 -17.1641 -17.1469 -17.0960 -17.0906 -17.0800
 -17.0599 -17.0546 -17.0403 -17.0249 -17.0075 -16.9957 -16.9862 -16.9734
 -16.9639 -16.9234 -16.9100 -16.8950 -16.8812 -16.8750 -16.8641 -16.8501
 -16.8335 -16.8240 -16.8122 -16.8025 -16.8007 -16.7895 -16.7856 -16.7709
 -16.7609 -16.7533 -16.7443 -16.6932 -16.6659 -16.6142 -16.5833 -16.5325
 -16.4463 -16.4062 -16.3756 -16.3569 -16.3102 -16.3078 -16.2758 -15.5646
 -15.3644 -15.2897 -15.1803 -15.1137 -15.0617 -14.9996 -14.9759 -14.9166
 -14.8629 -14.8121 -14.7533 -14.7127 -14.7031 -14.6538 -14.4451 -14.4290
 -14.3741 -14.3665 -14.3312 -14.3170 -14.2537 -14.2317 -14.0253 -13.9951
 -13.9721  -6.8147  -6.5981  -6.1738  -6.1575  -6.1197  -6.1045  -6.0079
  -5.9927  -5.9841  -5.9545  -5.9216  -5.9034  -5.8784  -5.8305  -5.7711
  -5.7381  -5.6650  -5.6386  -5.5807  -5.5708  -5.5531  -5.5409  -5.5197
  -5.4942  -5.4289  -5.4063  -5.3756  -5.3520  -5.3393  -5.3211  -5.2937
  -5.2735  -5.2463  -5.1974  -5.1643  -5.1455  -5.1117  -5.0884  -5.0790
  -5.0484  -4.9934  -4.9630  -4.9569  -4.8982  -4.8045  -4.7592  -4.7426
  -4.5704  -4.5467  -3.7481  -3.7043  -3.5452  -3.4207  -3.3871  -3.3249
  -3.2509  -3.1931  -3.1430  -3.0844  -3.0526  -2.9763  -2.9257  -2.9028
  -2.8698  -2.8322  -2.8091  -2.7840  -2.7433  -2.7157  -2.6954  -2.6178
  -2.5961  -2.5713  -2.5145  -2.4904  -2.4607  -2.4256  -2.4011  -2.3777
  -2.3424  -2.2983  -2.2658  -2.2490  -2.2035  -2.1566  -2.1067  -2.0916
  -2.0553  -2.0304  -2.0101  -1.9854  -1.9586  -1.9353  -1.8853  -1.8549
  -1.8338  -1.7997  -1.7874  -1.7630  -1.7224  -1.7027  -1.6959  -1.6491
  -1.6140  -1.5871  -1.5416  -1.4919  -1.4727  -1.3976  -1.3616  -1.3115
  -1.2882  -1.2254  -1.2154  -1.1985  -1.1582  -1.1372  -1.1122  -1.0776
  -1.0449  -1.0169  -0.9762  -0.9196  -0.8672  -0.8043  -0.7796  -0.7444
  -0.6892  -0.6630  -0.6392  -0.6054  -0.5665  -0.5357  -0.4958  -0.4680
  -0.4434  -0.3969  -0.3599  -0.3235  -0.3104  -0.2900  -0.2572  -0.2432
  -0.2284  -0.2221  -0.1931  -0.1796  -0.1689  -0.1474  -0.1325  -0.1182
  -0.1006  -0.0834  -0.0546  -0.0389  -0.0310  -0.0174   0.0080   0.0420
   0.0627   0.0745   0.0798   0.1061   0.1222   0.1457   0.1509   0.1909
   0.1944   0.2107   0.2288   0.2494   0.2679   0.2806   0.2931   0.3089
   0.3365   0.3503   0.3596   0.3881   0.3974   0.4251   0.4498   0.4558
   0.4682   0.4844   0.5048   0.5194   0.5404   0.5531   0.5688   0.5841
   0.5981   0.6233   0.6293   0.6453   0.6641   0.6777   0.7102   0.7318
   0.7478   0.7787   0.7856   0.8060   0.8211   0.8693   0.8791   0.9272
   0.9544   0.9759   1.0157   1.0319   1.0456   1.0747   1.0849   1.1093
   1.1317   1.1468   1.1712   1.2003   1.2116   1.2942   1.3336   1.3562
   1.3859   1.4116   1.5268   1.5399   1.6007   1.6599   1.7745   1.7973
     eigenvalues at k+q:
 -36.9987 -36.2700 -36.0428 -35.9419 -35.9380 -35.9110 -35.8968 -35.8525
 -35.7854 -35.7648 -35.7566 -35.6859 -35.6821 -18.6115 -18.3848 -18.3822
 -18.2669 -18.2634 -18.2144 -18.1713 -18.1539 -18.1485 -18.0735 -18.0465
 -18.0065 -17.9840 -17.9442 -17.8981 -17.8841 -17.8748 -17.8540 -17.8079
 -17.7655 -17.7228 -17.6936 -17.6767 -17.6582 -17.6259 -17.5757 -17.5604
 -17.5493 -17.5111 -17.4712 -17.4687 -17.4374 -17.4190 -17.3959 -17.3602
 -17.3373 -17.3230 -17.3182 -17.3013 -17.2751 -17.2704 -17.2477 -17.2366
 -17.2207 -17.1970 -17.1830 -17.1656 -17.1464 -17.0958 -17.0903 -17.0806
 -17.0605 -17.0557 -17.0392 -17.0234 -17.0081 -16.9957 -16.9866 -16.9731
 -16.9639 -16.9234 -16.9101 -16.8951 -16.8812 -16.8749 -16.8643 -16.8497
 -16.8327 -16.8245 -16.8126 -16.8032 -16.8002 -16.7898 -16.7852 -16.7709
 -16.7605 -16.7533 -16.7446 -16.6930 -16.6660 -16.6142 -16.5833 -16.5325
 -16.4462 -16.4063 -16.3756 -16.3570 -16.3102 -16.3079 -16.2758 -15.5646
 -15.3644 -15.2897 -15.1804 -15.1136 -15.0617 -14.9996 -14.9760 -14.9166
 -14.8629 -14.8121 -14.7533 -14.7128 -14.7031 -14.6538 -14.4451 -14.4289
 -14.3741 -14.3665 -14.3312 -14.3170 -14.2537 -14.2316 -14.0252 -13.9951
 -13.9721  -6.8146  -6.5980  -6.1738  -6.1575  -6.1197  -6.1045  -6.0079
  -5.9927  -5.9840  -5.9545  -5.9217  -5.9034  -5.8785  -5.8305  -5.7710
  -5.7382  -5.6650  -5.6386  -5.5808  -5.5710  -5.5528  -5.5410  -5.5197
  -5.4942  -5.4288  -5.4064  -5.3756  -5.3521  -5.3392  -5.3211  -5.2937
  -5.2735  -5.2463  -5.1974  -5.1645  -5.1454  -5.1117  -5.0884  -5.0791
  -5.0485  -4.9934  -4.9631  -4.9569  -4.8982  -4.8045  -4.7592  -4.7425
  -4.5704  -4.5467  -3.7480  -3.7042  -3.5452  -3.4207  -3.3871  -3.3249
  -3.2510  -3.1930  -3.1431  -3.0845  -3.0523  -2.9763  -2.9259  -2.9018
  -2.8713  -2.8317  -2.8095  -2.7837  -2.7439  -2.7141  -2.6963  -2.6179
  -2.5950  -2.5718  -2.5143  -2.4917  -2.4601  -2.4259  -2.4006  -2.3777
  -2.3424  -2.2981  -2.2650  -2.2497  -2.2039  -2.1559  -2.1103  -2.0886
  -2.0556  -2.0296  -2.0122  -1.9825  -1.9606  -1.9333  -1.8851  -1.8557
  -1.8338  -1.7997  -1.7885  -1.7654  -1.7215  -1.7021  -1.6956  -1.6463
  -1.6149  -1.5888  -1.5400  -1.4916  -1.4733  -1.3993  -1.3618  -1.3109
  -1.2870  -1.2259  -1.2140  -1.2005  -1.1589  -1.1342  -1.1137  -1.0772
  -1.0452  -1.0162  -0.9758  -0.9220  -0.8663  -0.8053  -0.7801  -0.7430
  -0.6897  -0.6619  -0.6395  -0.6057  -0.5665  -0.5359  -0.4952  -0.4679
  -0.4441  -0.3974  -0.3586  -0.3243  -0.3098  -0.2905  -0.2572  -0.2440
  -0.2265  -0.2222  -0.1936  -0.1810  -0.1686  -0.1464  -0.1337  -0.1168
  -0.1009  -0.0843  -0.0534  -0.0383  -0.0296  -0.0188   0.0080   0.0416
   0.0638   0.0737   0.0792   0.1054   0.1220   0.1446   0.1533   0.1897
   0.1943   0.2114   0.2283   0.2499   0.2646   0.2804   0.2955   0.3087
   0.3375   0.3491   0.3630   0.3884   0.3963   0.4242   0.4473   0.4562
   0.4698   0.4848   0.5042   0.5204   0.5398   0.5541   0.5702   0.5852
   0.5964   0.6217   0.6287   0.6461   0.6637   0.6777   0.7100   0.7317
   0.7471   0.7797   0.7859   0.8060   0.8220   0.8691   0.8786   0.9272
   0.9542   0.9762   1.0157   1.0320   1.0455   1.0745   1.0851   1.1093
   1.1315   1.1472   1.1710   1.2003   1.2116   1.2942   1.3336   1.3562
   1.3859   1.4116   1.5268   1.5398   1.6007   1.6599   1.7745   1.7973
     cgsolve_all iterations  71    anorm=    0.71E-07
     cgsolve_all iterations  70    anorm=    0.72E-07
     cgsolve_all iterations  70    anorm=    0.73E-07
     compute_u_kq: q = (    0.0000,    0.0000,   -0.0404)
     Rotating WFCS
     ethr =  1.00E-14,  avg # of iterations = 23.0
     eigenvalues at k:
 -36.9987 -36.2700 -36.0428 -35.9419 -35.9380 -35.9110 -35.8968 -35.8525
 -35.7854 -35.7648 -35.7566 -35.6859 -35.6821 -18.6115 -18.3847 -18.3822
 -18.2670 -18.2634 -18.2144 -18.1713 -18.1539 -18.1485 -18.0735 -18.0465
 -18.0065 -17.9841 -17.9442 -17.8980 -17.8845 -17.8745 -17.8540 -17.8078
 -17.7654 -17.7230 -17.6939 -17.6763 -17.6579 -17.6262 -17.5759 -17.5607
 -17.5492 -17.5103 -17.4718 -17.4683 -17.4377 -17.4188 -17.3960 -17.3605
 -17.3359 -17.3244 -17.3187 -17.3001 -17.2757 -17.2696 -17.2474 -17.2377
 -17.2206 -17.1958 -17.1850 -17.1641 -17.1469 -17.0960 -17.0906 -17.0800
 -17.0599 -17.0546 -17.0403 -17.0249 -17.0075 -16.9957 -16.9862 -16.9734
 -16.9639 -16.9234 -16.9100 -16.8950 -16.8812 -16.8750 -16.8641 -16.8501
 -16.8335 -16.8240 -16.8122 -16.8025 -16.8007 -16.7895 -16.7856 -16.7709
 -16.7609 -16.7533 -16.7443 -16.6932 -16.6659 -16.6142 -16.5833 -16.5325
 -16.4463 -16.4062 -16.3756 -16.3569 -16.3102 -16.3078 -16.2758 -15.5646
 -15.3644 -15.2897 -15.1803 -15.1137 -15.0617 -14.9996 -14.9759 -14.9166
 -14.8629 -14.8121 -14.7533 -14.7127 -14.7031 -14.6538 -14.4451 -14.4290
 -14.3741 -14.3665 -14.3312 -14.3170 -14.2537 -14.2317 -14.0253 -13.9951
 -13.9721  -6.8147  -6.5981  -6.1738  -6.1575  -6.1197  -6.1045  -6.0079
  -5.9927  -5.9841  -5.9545  -5.9216  -5.9034  -5.8784  -5.8305  -5.7711
  -5.7381  -5.6650  -5.6386  -5.5807  -5.5708  -5.5531  -5.5409  -5.5197
  -5.4942  -5.4289  -5.4063  -5.3756  -5.3520  -5.3393  -5.3211  -5.2937
  -5.2735  -5.2463  -5.1974  -5.1643  -5.1455  -5.1117  -5.0884  -5.0790
  -5.0484  -4.9934  -4.9630  -4.9569  -4.8982  -4.8045  -4.7592  -4.7426
  -4.5704  -4.5467  -3.7481  -3.7043  -3.5452  -3.4207  -3.3871  -3.3249
  -3.2509  -3.1931  -3.1430  -3.0844  -3.0526  -2.9763  -2.9257  -2.9028
  -2.8698  -2.8322  -2.8091  -2.7840  -2.7433  -2.7157  -2.6954  -2.6178
  -2.5961  -2.5713  -2.5145  -2.4904  -2.4607  -2.4256  -2.4011  -2.3777
  -2.3424  -2.2983  -2.2658  -2.2490  -2.2035  -2.1566  -2.1067  -2.0916
  -2.0553  -2.0304  -2.0101  -1.9854  -1.9586  -1.9353  -1.8853  -1.8549
  -1.8338  -1.7997  -1.7874  -1.7630  -1.7224  -1.7027  -1.6959  -1.6491
  -1.6140  -1.5871  -1.5416  -1.4919  -1.4727  -1.3976  -1.3616  -1.3115
  -1.2882  -1.2254  -1.2154  -1.1985  -1.1582  -1.1372  -1.1122  -1.0776
  -1.0449  -1.0169  -0.9762  -0.9196  -0.8672  -0.8043  -0.7796  -0.7444
  -0.6892  -0.6630  -0.6392  -0.6054  -0.5665  -0.5357  -0.4958  -0.4680
  -0.4434  -0.3969  -0.3599  -0.3235  -0.3104  -0.2900  -0.2572  -0.2432
  -0.2284  -0.2221  -0.1931  -0.1796  -0.1689  -0.1474  -0.1325  -0.1182
  -0.1006  -0.0834  -0.0546  -0.0389  -0.0310  -0.0174   0.0080   0.0420
   0.0627   0.0745   0.0798   0.1061   0.1222   0.1457   0.1509   0.1909
   0.1944   0.2107   0.2288   0.2494   0.2679   0.2806   0.2931   0.3089
   0.3365   0.3503   0.3596   0.3881   0.3974   0.4251   0.4498   0.4558
   0.4682   0.4844   0.5048   0.5194   0.5404   0.5531   0.5688   0.5841
   0.5981   0.6233   0.6293   0.6453   0.6641   0.6777   0.7102   0.7318
   0.7478   0.7787   0.7856   0.8060   0.8211   0.8693   0.8791   0.9272
   0.9544   0.9759   1.0157   1.0319   1.0456   1.0747   1.0849   1.1093
   1.1317   1.1468   1.1712   1.2003   1.2116   1.2942   1.3336   1.3562
   1.3859   1.4116   1.5268   1.5399   1.6007   1.6599   1.7745   1.7973
     eigenvalues at k+q:
 -36.9987 -36.2700 -36.0428 -35.9419 -35.9380 -35.9110 -35.8968 -35.8525
 -35.7854 -35.7648 -35.7566 -35.6859 -35.6821 -18.6115 -18.3847 -18.3822
 -18.2671 -18.2633 -18.2144 -18.1713 -18.1539 -18.1485 -18.0736 -18.0465
 -18.0065 -17.9841 -17.9442 -17.8979 -17.8849 -17.8744 -17.8540 -17.8078
 -17.7654 -17.7232 -17.6940 -17.6759 -17.6577 -17.6264 -17.5766 -17.5608
 -17.5488 -17.5096 -17.4729 -17.4670 -17.4382 -17.4187 -17.3962 -17.3606
 -17.3344 -17.3263 -17.3186 -17.2989 -17.2762 -17.2693 -17.2483 -17.2373
 -17.2208 -17.1945 -17.1868 -17.1628 -17.1473 -17.0964 -17.0907 -17.0795
 -17.0595 -17.0533 -17.0416 -17.0266 -17.0069 -16.9954 -16.9857 -16.9736
 -16.9639 -16.9234 -16.9099 -16.8949 -16.8812 -16.8751 -16.8639 -16.8507
 -16.8342 -16.8235 -16.8117 -16.8020 -16.8011 -16.7897 -16.7859 -16.7707
 -16.7610 -16.7534 -16.7439 -16.6934 -16.6658 -16.6142 -16.5833 -16.5325
 -16.4463 -16.4062 -16.3756 -16.3569 -16.3102 -16.3077 -16.2757 -15.5647
 -15.3644 -15.2898 -15.1802 -15.1138 -15.0617 -14.9997 -14.9758 -14.9166
 -14.8628 -14.8121 -14.7533 -14.7127 -14.7032 -14.6538 -14.4451 -14.4290
 -14.3741 -14.3665 -14.3313 -14.3170 -14.2537 -14.2317 -14.0253 -13.9950
 -13.9721  -6.8148  -6.5982  -6.1738  -6.1575  -6.1197  -6.1045  -6.0078
  -5.9927  -5.9842  -5.9545  -5.9216  -5.9034  -5.8784  -5.8306  -5.7712
  -5.7380  -5.6650  -5.6387  -5.5807  -5.5705  -5.5535  -5.5407  -5.5197
  -5.4941  -5.4290  -5.4062  -5.3755  -5.3520  -5.3394  -5.3211  -5.2938
  -5.2735  -5.2462  -5.1975  -5.1640  -5.1455  -5.1117  -5.0884  -5.0791
  -5.0484  -4.9934  -4.9628  -4.9569  -4.8982  -4.8044  -4.7592  -4.7427
  -4.5704  -4.5467  -3.7483  -3.7045  -3.5452  -3.4206  -3.3871  -3.3249
  -3.2508  -3.1933  -3.1429  -3.0843  -3.0528  -2.9762  -2.9256  -2.9035
  -2.8685  -2.8325  -2.8086  -2.7842  -2.7429  -2.7176  -2.6942  -2.6177
  -2.5968  -2.5709  -2.5151  -2.4893  -2.4610  -2.4253  -2.4014  -2.3773
  -2.3431  -2.2985  -2.2661  -2.2487  -2.2031  -2.1575  -2.1035  -2.0938
  -2.0550  -2.0317  -2.0078  -1.9880  -1.9584  -1.9345  -1.8858  -1.8548
  -1.8334  -1.8003  -1.7863  -1.7620  -1.7226  -1.7036  -1.6954  -1.6513
  -1.6134  -1.5854  -1.5430  -1.4923  -1.4719  -1.3963  -1.3612  -1.3130
  -1.2888  -1.2250  -1.2166  -1.1966  -1.1574  -1.1409  -1.1099  -1.0775
  -1.0445  -1.0178  -0.9762  -0.9183  -0.8683  -0.8029  -0.7792  -0.7460
  -0.6888  -0.6640  -0.6387  -0.6051  -0.5664  -0.5356  -0.4965  -0.4680
  -0.4427  -0.3964  -0.3608  -0.3233  -0.3106  -0.2899  -0.2573  -0.2424
  -0.2298  -0.2216  -0.1929  -0.1789  -0.1680  -0.1481  -0.1315  -0.1197
  -0.1005  -0.0830  -0.0558  -0.0398  -0.0322  -0.0160   0.0091   0.0417
   0.0618   0.0750   0.0812   0.1068   0.1220   0.1455   0.1500   0.1914
   0.1947   0.2102   0.2292   0.2487   0.2708   0.2812   0.2907   0.3090
   0.3355   0.3504   0.3575   0.3878   0.3986   0.4262   0.4520   0.4558
   0.4665   0.4838   0.5052   0.5185   0.5411   0.5521   0.5676   0.5832
   0.5994   0.6236   0.6315   0.6450   0.6641   0.6777   0.7103   0.7318
   0.7489   0.7773   0.7856   0.8058   0.8202   0.8694   0.8798   0.9273
   0.9544   0.9758   1.0158   1.0318   1.0457   1.0750   1.0848   1.1092
   1.1319   1.1464   1.1714   1.2002   1.2116   1.2942   1.3336   1.3563
   1.3859   1.4117   1.5268   1.5399   1.6007   1.6600   1.7744   1.7974
     cgsolve_all iterations  71    anorm=    0.71E-07
     cgsolve_all iterations  70    anorm=    0.72E-07
     cgsolve_all iterations  70    anorm=    0.73E-07

     k-point #    2 of     4      pool #  1    cpu time:   13773.9
     compute_u_kq: q = (    0.0000,    0.0000,    0.0000)
     Rotating WFCS
     ethr =  1.00E-14,  avg # of iterations =  6.0
     eigenvalues at k:
 -36.9987 -36.2700 -36.0428 -35.9419 -35.9380 -35.9110 -35.8968 -35.8525
 -35.7854 -35.7648 -35.7566 -35.6859 -35.6821 -18.6115 -18.3847 -18.3822
 -18.2675 -18.2628 -18.2144 -18.1713 -18.1545 -18.1481 -18.0733 -18.0467
 -18.0064 -17.9842 -17.9441 -17.8975 -17.8837 -17.8766 -17.8537 -17.8076
 -17.7661 -17.7219 -17.6925 -17.6761 -17.6598 -17.6259 -17.5801 -17.5598
 -17.5464 -17.5105 -17.4754 -17.4588 -17.4431 -17.4192 -17.3962 -17.3590
 -17.3388 -17.3228 -17.3158 -17.2986 -17.2798 -17.2706 -17.2523 -17.2331
 -17.2136 -17.2055 -17.1798 -17.1679 -17.1444 -17.0978 -17.0880 -17.0793
 -17.0624 -17.0558 -17.0373 -17.0284 -17.0060 -16.9939 -16.9861 -16.9714
 -16.9654 -16.9231 -16.9106 -16.8951 -16.8819 -16.8759 -16.8637 -16.8514
 -16.8337 -16.8210 -16.8128 -16.8049 -16.7983 -16.7938 -16.7852 -16.7696
 -16.7573 -16.7545 -16.7439 -16.6944 -16.6655 -16.6143 -16.5832 -16.5326
 -16.4463 -16.4063 -16.3757 -16.3567 -16.3104 -16.3076 -16.2758 -15.5646
 -15.3644 -15.2897 -15.1803 -15.1137 -15.0617 -14.9997 -14.9758 -14.9165
 -14.8629 -14.8121 -14.7533 -14.7130 -14.7029 -14.6538 -14.4451 -14.4290
 -14.3741 -14.3665 -14.3312 -14.3170 -14.2537 -14.2317 -14.0253 -13.9951
 -13.9721  -6.8147  -6.5981  -6.1738  -6.1575  -6.1197  -6.1045  -6.0077
  -5.9926  -5.9843  -5.9546  -5.9217  -5.9034  -5.8785  -5.8304  -5.7713
  -5.7382  -5.6648  -5.6387  -5.5809  -5.5702  -5.5540  -5.5402  -5.5197
  -5.4946  -5.4283  -5.4066  -5.3756  -5.3523  -5.3391  -5.3213  -5.2931
  -5.2739  -5.2465  -5.1972  -5.1644  -5.1452  -5.1111  -5.0888  -5.0795
  -5.0483  -4.9932  -4.9629  -4.9570  -4.8982  -4.8045  -4.7592  -4.7426
  -4.5704  -4.5467  -3.7482  -3.7043  -3.5451  -3.4206  -3.3872  -3.3249
  -3.2507  -3.1939  -3.1427  -3.0841  -3.0530  -2.9752  -2.9267  -2.9010
  -2.8713  -2.8311  -2.8074  -2.7848  -2.7461  -2.7194  -2.6913  -2.6183
  -2.5925  -2.5734  -2.5178  -2.4927  -2.4578  -2.4245  -2.3962  -2.3733
  -2.3507  -2.2983  -2.2600  -2.2521  -2.2051  -2.1587  -2.1162  -2.0773
  -2.0555  -2.0364  -2.0114  -1.9836  -1.9662  -1.9085  -1.8899  -1.8639
  -1.8301  -1.8105  -1.7836  -1.7768  -1.7121  -1.7092  -1.6877  -1.6427
  -1.6177  -1.5865  -1.5381  -1.4943  -1.4709  -1.4038  -1.3605  -1.3187
  -1.2825  -1.2256  -1.2172  -1.1975  -1.1608  -1.1418  -1.1038  -1.0701
  -1.0444  -1.0185  -0.9668  -0.9362  -0.8687  -0.7989  -0.7818  -0.7454
  -0.6907  -0.6615  -0.6367  -0.6064  -0.5667  -0.5363  -0.4969  -0.4666
  -0.4419  -0.3974  -0.3561  -0.3305  -0.3062  -0.2949  -0.2573  -0.2444
  -0.2274  -0.2126  -0.1977  -0.1842  -0.1570  -0.1471  -0.1355  -0.1174
  -0.1033  -0.0917  -0.0535  -0.0413  -0.0327  -0.0155   0.0252   0.0287
   0.0623   0.0748   0.0904   0.1062   0.1146   0.1388   0.1594   0.1884
   0.1934   0.2142   0.2283   0.2419   0.2679   0.2808   0.2938   0.3132
   0.3329   0.3428   0.3689   0.3889   0.4034   0.4259   0.4445   0.4562
   0.4717   0.4820   0.5032   0.5194   0.5408   0.5517   0.5663   0.5854
   0.5986   0.6163   0.6355   0.6522   0.6609   0.6773   0.7089   0.7318
   0.7497   0.7803   0.7871   0.8007   0.8205   0.8686   0.8807   0.9276
   0.9536   0.9770   1.0163   1.0310   1.0457   1.0745   1.0860   1.1086
   1.1316   1.1464   1.1715   1.1994   1.2124   1.2942   1.3336   1.3563
   1.3856   1.4120   1.5268   1.5398   1.6007   1.6599   1.7745   1.7973
     eigenvalues at k+q:
 -36.9987 -36.2700 -36.0428 -35.9419 -35.9380 -35.9110 -35.8968 -35.8525
 -35.7854 -35.7648 -35.7566 -35.6859 -35.6821 -18.6115 -18.3847 -18.3822
 -18.2675 -18.2628 -18.2145 -18.1713 -18.1545 -18.1481 -18.0733 -18.0467
 -18.0064 -17.9842 -17.9441 -17.8975 -17.8837 -17.8766 -17.8537 -17.8076
 -17.7661 -17.7219 -17.6925 -17.6761 -17.6598 -17.6259 -17.5801 -17.5598
 -17.5464 -17.5105 -17.4754 -17.4588 -17.4431 -17.4192 -17.3962 -17.3590
 -17.3388 -17.3228 -17.3158 -17.2986 -17.2798 -17.2706 -17.2523 -17.2331
 -17.2136 -17.2055 -17.1798 -17.1679 -17.1444 -17.0978 -17.0880 -17.0793
 -17.0624 -17.0558 -17.0373 -17.0284 -17.0060 -16.9939 -16.9861 -16.9714
 -16.9653 -16.9230 -16.9106 -16.8951 -16.8819 -16.8759 -16.8637 -16.8514
 -16.8337 -16.8210 -16.8128 -16.8049 -16.7983 -16.7938 -16.7852 -16.7696
 -16.7573 -16.7545 -16.7439 -16.6944 -16.6655 -16.6143 -16.5832 -16.5326
 -16.4463 -16.4063 -16.3757 -16.3567 -16.3104 -16.3076 -16.2758 -15.5646
 -15.3644 -15.2897 -15.1803 -15.1137 -15.0617 -14.9997 -14.9758 -14.9165
 -14.8629 -14.8121 -14.7533 -14.7130 -14.7029 -14.6538 -14.4451 -14.4289
 -14.3741 -14.3665 -14.3312 -14.3170 -14.2537 -14.2317 -14.0253 -13.9950
 -13.9721  -6.8147  -6.5981  -6.1738  -6.1575  -6.1197  -6.1045  -6.0077
  -5.9926  -5.9843  -5.9546  -5.9217  -5.9034  -5.8785  -5.8304  -5.7713
  -5.7382  -5.6648  -5.6387  -5.5809  -5.5702  -5.5540  -5.5402  -5.5197
  -5.4946  -5.4283  -5.4066  -5.3756  -5.3523  -5.3391  -5.3213  -5.2931
  -5.2739  -5.2465  -5.1972  -5.1644  -5.1452  -5.1111  -5.0888  -5.0795
  -5.0483  -4.9932  -4.9629  -4.9570  -4.8982  -4.8045  -4.7592  -4.7426
  -4.5704  -4.5468  -3.7482  -3.7044  -3.5451  -3.4206  -3.3872  -3.3249
  -3.2507  -3.1939  -3.1427  -3.0841  -3.0530  -2.9752  -2.9267  -2.9010
  -2.8713  -2.8311  -2.8074  -2.7848  -2.7462  -2.7194  -2.6913  -2.6183
  -2.5925  -2.5734  -2.5178  -2.4927  -2.4579  -2.4245  -2.3962  -2.3733
  -2.3507  -2.2983  -2.2600  -2.2521  -2.2051  -2.1587  -2.1162  -2.0774
  -2.0555  -2.0364  -2.0114  -1.9836  -1.9662  -1.9085  -1.8899  -1.8639
  -1.8301  -1.8105  -1.7836  -1.7768  -1.7121  -1.7092  -1.6877  -1.6427
  -1.6177  -1.5865  -1.5381  -1.4943  -1.4709  -1.4038  -1.3605  -1.3187
  -1.2825  -1.2256  -1.2172  -1.1975  -1.1608  -1.1418  -1.1038  -1.0701
  -1.0444  -1.0185  -0.9668  -0.9362  -0.8687  -0.7989  -0.7818  -0.7454
  -0.6907  -0.6615  -0.6367  -0.6064  -0.5667  -0.5363  -0.4969  -0.4666
  -0.4419  -0.3974  -0.3561  -0.3305  -0.3062  -0.2949  -0.2573  -0.2444
  -0.2274  -0.2126  -0.1977  -0.1842  -0.1570  -0.1471  -0.1355  -0.1174
  -0.1033  -0.0917  -0.0535  -0.0413  -0.0327  -0.0155   0.0252   0.0287
   0.0623   0.0748   0.0904   0.1062   0.1146   0.1388   0.1594   0.1884
   0.1934   0.2141   0.2283   0.2419   0.2679   0.2808   0.2938   0.3132
   0.3328   0.3428   0.3689   0.3889   0.4034   0.4259   0.4444   0.4562
   0.4717   0.4820   0.5032   0.5194   0.5408   0.5517   0.5663   0.5854
   0.5986   0.6163   0.6355   0.6522   0.6609   0.6773   0.7089   0.7318
   0.7497   0.7803   0.7871   0.8007   0.8205   0.8686   0.8807   0.9276
   0.9536   0.9770   1.0163   1.0310   1.0457   1.0745   1.0860   1.1086
   1.1316   1.1464   1.1715   1.1994   1.2124   1.2942   1.3336   1.3563
   1.3856   1.4120   1.5268   1.5398   1.6007   1.6599   1.7745   1.7973
     cgsolve_all iterations  63    anorm=    0.74E-07
PARA_AUG  1      50.4319607        -0.3965983         0.1995243
     cgsolve_all iterations  66    anorm=    0.73E-07
PARA_AUG  2      -0.3155760        50.7610576         0.0418985
     cgsolve_all iterations  64    anorm=    0.73E-07
PARA_AUG  3       0.2061378         0.0591396        50.4729977
     cgsolve_all iterations  73    anorm=    0.71E-07
     cgsolve_all iterations  71    anorm=    0.73E-07
     cgsolve_all iterations  70    anorm=    0.72E-07
     compute_u_kq: q = (    0.0404,    0.0000,    0.0000)
     Rotating WFCS
     ethr =  1.00E-14,  avg # of iterations = 23.0
     eigenvalues at k:
 -36.9987 -36.2700 -36.0428 -35.9419 -35.9380 -35.9110 -35.8968 -35.8525
 -35.7854 -35.7648 -35.7566 -35.6859 -35.6821 -18.6115 -18.3847 -18.3822
 -18.2675 -18.2628 -18.2144 -18.1713 -18.1545 -18.1481 -18.0733 -18.0467
 -18.0064 -17.9842 -17.9441 -17.8975 -17.8837 -17.8766 -17.8537 -17.8076
 -17.7661 -17.7219 -17.6925 -17.6761 -17.6598 -17.6259 -17.5801 -17.5598
 -17.5464 -17.5105 -17.4754 -17.4588 -17.4431 -17.4192 -17.3962 -17.3590
 -17.3388 -17.3228 -17.3158 -17.2986 -17.2798 -17.2706 -17.2523 -17.2331
 -17.2136 -17.2055 -17.1798 -17.1679 -17.1444 -17.0978 -17.0880 -17.0793
 -17.0624 -17.0558 -17.0373 -17.0284 -17.0060 -16.9939 -16.9861 -16.9714
 -16.9654 -16.9231 -16.9106 -16.8951 -16.8819 -16.8759 -16.8637 -16.8514
 -16.8337 -16.8210 -16.8128 -16.8049 -16.7983 -16.7938 -16.7852 -16.7696
 -16.7573 -16.7545 -16.7439 -16.6944 -16.6655 -16.6143 -16.5832 -16.5326
 -16.4463 -16.4063 -16.3757 -16.3567 -16.3104 -16.3076 -16.2758 -15.5646
 -15.3644 -15.2897 -15.1803 -15.1137 -15.0617 -14.9997 -14.9758 -14.9165
 -14.8629 -14.8121 -14.7533 -14.7130 -14.7029 -14.6538 -14.4451 -14.4290
 -14.3741 -14.3665 -14.3312 -14.3170 -14.2537 -14.2317 -14.0253 -13.9951
 -13.9721  -6.8147  -6.5981  -6.1738  -6.1575  -6.1197  -6.1045  -6.0077
  -5.9926  -5.9843  -5.9546  -5.9217  -5.9034  -5.8785  -5.8304  -5.7713
  -5.7382  -5.6648  -5.6387  -5.5809  -5.5702  -5.5540  -5.5402  -5.5197
  -5.4946  -5.4283  -5.4066  -5.3756  -5.3523  -5.3391  -5.3213  -5.2931
  -5.2739  -5.2465  -5.1972  -5.1644  -5.1452  -5.1111  -5.0888  -5.0795
  -5.0483  -4.9932  -4.9629  -4.9570  -4.8982  -4.8045  -4.7592  -4.7426
  -4.5704  -4.5467  -3.7482  -3.7043  -3.5451  -3.4206  -3.3872  -3.3249
  -3.2507  -3.1939  -3.1427  -3.0841  -3.0530  -2.9752  -2.9267  -2.9010
  -2.8713  -2.8311  -2.8074  -2.7848  -2.7461  -2.7194  -2.6913  -2.6183
  -2.5925  -2.5734  -2.5178  -2.4927  -2.4578  -2.4245  -2.3962  -2.3733
  -2.3507  -2.2983  -2.2600  -2.2521  -2.2051  -2.1587  -2.1162  -2.0773
  -2.0555  -2.0364  -2.0114  -1.9836  -1.9662  -1.9085  -1.8899  -1.8639
  -1.8301  -1.8105  -1.7836  -1.7768  -1.7121  -1.7092  -1.6877  -1.6427
  -1.6177  -1.5865  -1.5381  -1.4943  -1.4709  -1.4038  -1.3605  -1.3187
  -1.2825  -1.2256  -1.2172  -1.1975  -1.1608  -1.1418  -1.1038  -1.0701
  -1.0444  -1.0185  -0.9668  -0.9362  -0.8687  -0.7989  -0.7818  -0.7454
  -0.6907  -0.6615  -0.6367  -0.6064  -0.5667  -0.5363  -0.4969  -0.4666
  -0.4419  -0.3974  -0.3561  -0.3305  -0.3062  -0.2949  -0.2573  -0.2444
  -0.2274  -0.2126  -0.1977  -0.1842  -0.1570  -0.1471  -0.1355  -0.1174
  -0.1033  -0.0917  -0.0535  -0.0413  -0.0327  -0.0155   0.0252   0.0287
   0.0623   0.0748   0.0904   0.1062   0.1146   0.1388   0.1594   0.1884
   0.1934   0.2142   0.2283   0.2419   0.2679   0.2808   0.2938   0.3132
   0.3329   0.3428   0.3689   0.3889   0.4034   0.4259   0.4445   0.4562
   0.4717   0.4820   0.5032   0.5194   0.5408   0.5517   0.5663   0.5854
   0.5986   0.6163   0.6355   0.6522   0.6609   0.6773   0.7089   0.7318
   0.7497   0.7803   0.7871   0.8007   0.8205   0.8686   0.8807   0.9276
   0.9536   0.9770   1.0163   1.0310   1.0457   1.0745   1.0860   1.1086
   1.1316   1.1464   1.1715   1.1994   1.2124   1.2942   1.3336   1.3563
   1.3856   1.4120   1.5268   1.5398   1.6007   1.6599   1.7745   1.7973
     eigenvalues at k+q:
 -36.9987 -36.2700 -36.0428 -35.9419 -35.9380 -35.9110 -35.8968 -35.8525
 -35.7854 -35.7648 -35.7566 -35.6859 -35.6821 -18.6115 -18.3869 -18.3843
 -18.2662 -18.2624 -18.2149 -18.1730 -18.1527 -18.1442 -18.0736 -18.0466
 -18.0055 -17.9843 -17.9429 -17.8975 -17.8844 -17.8767 -17.8543 -17.8070
 -17.7679 -17.7210 -17.6932 -17.6739 -17.6596 -17.6270 -17.5802 -17.5613
 -17.5489 -17.5119 -17.4749 -17.4580 -17.4448 -17.4210 -17.3988 -17.3608
 -17.3392 -17.3240 -17.3159 -17.3026 -17.2799 -17.2731 -17.2555 -17.2333
 -17.2152 -17.2063 -17.1817 -17.1694 -17.1435 -17.0975 -17.0872 -17.0777
 -17.0610 -17.0555 -17.0353 -17.0247 -17.0035 -16.9921 -16.9847 -16.9724
 -16.9625 -16.9200 -16.9076 -16.8937 -16.8795 -16.8738 -16.8619 -16.8486
 -16.8309 -16.8197 -16.8104 -16.8031 -16.7973 -16.7920 -16.7833 -16.7689
 -16.7573 -16.7519 -16.7420 -16.6941 -16.6654 -16.6141 -16.5836 -16.5328
 -16.4468 -16.4070 -16.3767 -16.3569 -16.3188 -16.3091 -16.2861 -15.5641
 -15.3645 -15.2870 -15.1809 -15.1128 -15.0616 -15.0057 -14.9713 -14.9224
 -14.8653 -14.8142 -14.7536 -14.7132 -14.7024 -14.6551 -14.4497 -14.4304
 -14.3724 -14.3652 -14.3352 -14.3088 -14.2546 -14.2292 -14.0295 -13.9912
 -13.9680  -6.8012  -6.5815  -6.1766  -6.1573  -6.1199  -6.1043  -6.0073
  -5.9932  -5.9832  -5.9561  -5.9225  -5.9039  -5.8784  -5.8309  -5.7697
  -5.7371  -5.6642  -5.6374  -5.5824  -5.5716  -5.5550  -5.5399  -5.5197
  -5.4966  -5.4310  -5.4082  -5.3770  -5.3543  -5.3407  -5.3230  -5.2937
  -5.2728  -5.2460  -5.1983  -5.1798  -5.1494  -5.1150  -5.0885  -5.0792
  -5.0485  -4.9974  -4.9784  -4.9593  -4.8991  -4.8037  -4.7595  -4.7385
  -4.5701  -4.5461  -3.7292  -3.6863  -3.5441  -3.4231  -3.3880  -3.3266
  -3.2513  -3.1942  -3.1436  -3.0905  -3.0542  -2.9755  -2.9332  -2.9019
  -2.8754  -2.8274  -2.8025  -2.7881  -2.7453  -2.7195  -2.6924  -2.6189
  -2.5942  -2.5751  -2.5207  -2.4951  -2.4596  -2.4232  -2.3896  -2.3672
  -2.3486  -2.3002  -2.2594  -2.2542  -2.2057  -2.1586  -2.1148  -2.0747
  -2.0536  -2.0354  -2.0097  -1.9814  -1.9646  -1.9063  -1.8892  -1.8624
  -1.8308  -1.8131  -1.7847  -1.7781  -1.7105  -1.7091  -1.6871  -1.6457
  -1.6173  -1.5940  -1.5371  -1.4974  -1.4711  -1.4003  -1.3639  -1.3200
  -1.2846  -1.2223  -1.2156  -1.1955  -1.1630  -1.1417  -1.1068  -1.0642
  -1.0428  -1.0171  -0.9679  -0.9347  -0.8662  -0.8023  -0.7804  -0.7458
  -0.6905  -0.6607  -0.6396  -0.6065  -0.5665  -0.5401  -0.4972  -0.4647
  -0.4414  -0.3970  -0.3562  -0.3290  -0.3096  -0.3000  -0.2580  -0.2468
  -0.2287  -0.2124  -0.1960  -0.1854  -0.1581  -0.1437  -0.1334  -0.1151
  -0.1038  -0.0918  -0.0527  -0.0408  -0.0312  -0.0151   0.0239   0.0284
   0.0644   0.0773   0.0916   0.1054   0.1153   0.1388   0.1584   0.1865
   0.1919   0.2150   0.2295   0.2417   0.2700   0.2800   0.2955   0.3123
   0.3340   0.3413   0.3697   0.3854   0.4038   0.4257   0.4419   0.4537
   0.4706   0.4817   0.5021   0.5187   0.5428   0.5533   0.5668   0.5889
   0.5991   0.6152   0.6359   0.6529   0.6625   0.6835   0.7092   0.7327
   0.7497   0.7794   0.7895   0.8028   0.8199   0.8731   0.8837   0.9287
   0.9571   0.9791   1.0155   1.0317   1.0461   1.0766   1.0877   1.1102
   1.1355   1.1490   1.1750   1.1952   1.2095   1.2918   1.3332   1.3595
   1.3854   1.4081   1.5211   1.5397   1.5955   1.6607   1.7686   1.8013
     cgsolve_all iterations  71    anorm=    0.72E-07
     cgsolve_all iterations  71    anorm=    0.73E-07
     cgsolve_all iterations  71    anorm=    0.73E-07
     compute_u_kq: q = (   -0.0404,    0.0000,    0.0000)
     Rotating WFCS
     ethr =  1.00E-14,  avg # of iterations = 23.0
     eigenvalues at k:
 -36.9987 -36.2700 -36.0428 -35.9419 -35.9380 -35.9110 -35.8968 -35.8525
 -35.7854 -35.7648 -35.7566 -35.6859 -35.6821 -18.6115 -18.3847 -18.3822
 -18.2675 -18.2628 -18.2144 -18.1713 -18.1545 -18.1481 -18.0733 -18.0467
 -18.0064 -17.9842 -17.9441 -17.8975 -17.8837 -17.8766 -17.8537 -17.8076
 -17.7661 -17.7219 -17.6925 -17.6761 -17.6598 -17.6259 -17.5801 -17.5598
 -17.5464 -17.5105 -17.4754 -17.4588 -17.4431 -17.4192 -17.3962 -17.3590
 -17.3388 -17.3228 -17.3158 -17.2986 -17.2798 -17.2706 -17.2523 -17.2331
 -17.2136 -17.2055 -17.1798 -17.1679 -17.1444 -17.0978 -17.0880 -17.0793
 -17.0624 -17.0558 -17.0373 -17.0284 -17.0060 -16.9939 -16.9861 -16.9714
 -16.9654 -16.9231 -16.9106 -16.8951 -16.8819 -16.8759 -16.8637 -16.8514
 -16.8337 -16.8210 -16.8128 -16.8049 -16.7983 -16.7938 -16.7852 -16.7696
 -16.7573 -16.7545 -16.7439 -16.6944 -16.6655 -16.6143 -16.5832 -16.5326
 -16.4463 -16.4063 -16.3757 -16.3567 -16.3104 -16.3076 -16.2758 -15.5646
 -15.3644 -15.2897 -15.1803 -15.1137 -15.0617 -14.9997 -14.9758 -14.9165
 -14.8629 -14.8121 -14.7533 -14.7130 -14.7029 -14.6538 -14.4451 -14.4290
 -14.3741 -14.3665 -14.3312 -14.3170 -14.2537 -14.2317 -14.0253 -13.9951
 -13.9721  -6.8147  -6.5981  -6.1738  -6.1575  -6.1197  -6.1045  -6.0077
  -5.9926  -5.9843  -5.9546  -5.9217  -5.9034  -5.8785  -5.8304  -5.7713
  -5.7382  -5.6648  -5.6387  -5.5809  -5.5702  -5.5540  -5.5402  -5.5197
  -5.4946  -5.4283  -5.4066  -5.3756  -5.3523  -5.3391  -5.3213  -5.2931
  -5.2739  -5.2465  -5.1972  -5.1644  -5.1452  -5.1111  -5.0888  -5.0795
  -5.0483  -4.9932  -4.9629  -4.9570  -4.8982  -4.8045  -4.7592  -4.7426
  -4.5704  -4.5467  -3.7482  -3.7043  -3.5451  -3.4206  -3.3872  -3.3249
  -3.2507  -3.1939  -3.1427  -3.0841  -3.0530  -2.9752  -2.9267  -2.9010
  -2.8713  -2.8311  -2.8074  -2.7848  -2.7461  -2.7194  -2.6913  -2.6183
  -2.5925  -2.5734  -2.5178  -2.4927  -2.4578  -2.4245  -2.3962  -2.3733
  -2.3507  -2.2983  -2.2600  -2.2521  -2.2051  -2.1587  -2.1162  -2.0773
  -2.0555  -2.0364  -2.0114  -1.9836  -1.9662  -1.9085  -1.8899  -1.8639
  -1.8301  -1.8105  -1.7836  -1.7768  -1.7121  -1.7092  -1.6877  -1.6427
  -1.6177  -1.5865  -1.5381  -1.4943  -1.4709  -1.4038  -1.3605  -1.3187
  -1.2825  -1.2256  -1.2172  -1.1975  -1.1608  -1.1418  -1.1038  -1.0701
  -1.0444  -1.0185  -0.9668  -0.9362  -0.8687  -0.7989  -0.7818  -0.7454
  -0.6907  -0.6615  -0.6367  -0.6064  -0.5667  -0.5363  -0.4969  -0.4666
  -0.4419  -0.3974  -0.3561  -0.3305  -0.3062  -0.2949  -0.2573  -0.2444
  -0.2274  -0.2126  -0.1977  -0.1842  -0.1570  -0.1471  -0.1355  -0.1174
  -0.1033  -0.0917  -0.0535  -0.0413  -0.0327  -0.0155   0.0252   0.0287
   0.0623   0.0748   0.0904   0.1062   0.1146   0.1388   0.1594   0.1884
   0.1934   0.2142   0.2283   0.2419   0.2679   0.2808   0.2938   0.3132
   0.3329   0.3428   0.3689   0.3889   0.4034   0.4259   0.4445   0.4562
   0.4717   0.4820   0.5032   0.5194   0.5408   0.5517   0.5663   0.5854
   0.5986   0.6163   0.6355   0.6522   0.6609   0.6773   0.7089   0.7318
   0.7497   0.7803   0.7871   0.8007   0.8205   0.8686   0.8807   0.9276
   0.9536   0.9770   1.0163   1.0310   1.0457   1.0745   1.0860   1.1086
   1.1316   1.1464   1.1715   1.1994   1.2124   1.2942   1.3336   1.3563
   1.3856   1.4120   1.5268   1.5398   1.6007   1.6599   1.7745   1.7973
     eigenvalues at k+q:
 -36.9987 -36.2700 -36.0428 -35.9419 -35.9380 -35.9110 -35.8968 -35.8525
 -35.7854 -35.7648 -35.7566 -35.6859 -35.6821 -18.6114 -18.3825 -18.3801
 -18.2687 -18.2631 -18.2141 -18.1699 -18.1563 -18.1517 -18.0731 -18.0469
 -18.0071 -17.9840 -17.9453 -17.8980 -17.8829 -17.8764 -17.8528 -17.8084
 -17.7642 -17.7229 -17.6918 -17.6781 -17.6597 -17.6247 -17.5803 -17.5585
 -17.5438 -17.5088 -17.4758 -17.4598 -17.4415 -17.4178 -17.3933 -17.3574
 -17.3382 -17.3224 -17.3148 -17.2949 -17.2797 -17.2678 -17.2493 -17.2321
 -17.2124 -17.2041 -17.1779 -17.1660 -17.1456 -17.0981 -17.0897 -17.0802
 -17.0641 -17.0561 -17.0391 -17.0319 -17.0088 -16.9957 -16.9871 -16.9707
 -16.9677 -16.9265 -16.9139 -16.8968 -16.8844 -16.8785 -16.8650 -16.8540
 -16.8364 -16.8224 -16.8155 -16.8081 -16.7991 -16.7949 -16.7861 -16.7705
 -16.7577 -16.7564 -16.7453 -16.6947 -16.6655 -16.6146 -16.5826 -16.5323
 -16.4460 -16.4057 -16.3747 -16.3569 -16.3090 -16.2994 -16.2653 -15.5652
 -15.3644 -15.2926 -15.1795 -15.1149 -15.0619 -14.9939 -14.9790 -14.9129
 -14.8579 -14.8097 -14.7530 -14.7128 -14.7036 -14.6522 -14.4426 -14.4270
 -14.3783 -14.3655 -14.3332 -14.3182 -14.2529 -14.2344 -14.0235 -13.9988
 -13.9742  -6.8279  -6.6141  -6.1710  -6.1578  -6.1194  -6.1047  -6.0080
  -5.9920  -5.9856  -5.9533  -5.9211  -5.9028  -5.8783  -5.8301  -5.7730
  -5.7393  -5.6652  -5.6401  -5.5812  -5.5683  -5.5528  -5.5405  -5.5193
  -5.4923  -5.4261  -5.4049  -5.3743  -5.3505  -5.3376  -5.3197  -5.2925
  -5.2750  -5.2469  -5.1974  -5.1568  -5.1352  -5.1044  -5.0901  -5.0787
  -5.0483  -4.9915  -4.9553  -4.9421  -4.8972  -4.8053  -4.7592  -4.7466
  -4.5715  -4.5467  -3.7677  -3.7228  -3.5460  -3.4199  -3.3851  -3.3231
  -3.2501  -3.1937  -3.1421  -3.0782  -3.0517  -2.9755  -2.9202  -2.9002
  -2.8658  -2.8357  -2.8120  -2.7817  -2.7460  -2.7189  -2.6904  -2.6172
  -2.5904  -2.5721  -2.5161  -2.4906  -2.4568  -2.4267  -2.4036  -2.3791
  -2.3513  -2.2951  -2.2615  -2.2476  -2.2049  -2.1585  -2.1175  -2.0818
  -2.0561  -2.0377  -2.0135  -1.9864  -1.9677  -1.9106  -1.8904  -1.8649
  -1.8292  -1.8083  -1.7834  -1.7751  -1.7146  -1.7078  -1.6880  -1.6391
  -1.6184  -1.5784  -1.5389  -1.4905  -1.4710  -1.4074  -1.3573  -1.3173
  -1.2805  -1.2286  -1.2184  -1.1992  -1.1592  -1.1416  -1.1028  -1.0740
  -1.0461  -1.0186  -0.9655  -0.9379  -0.8714  -0.7969  -0.7830  -0.7445
  -0.6919  -0.6622  -0.6343  -0.6071  -0.5686  -0.5317  -0.4958  -0.4685
  -0.4418  -0.3984  -0.3566  -0.3326  -0.3035  -0.2906  -0.2563  -0.2425
  -0.2257  -0.2135  -0.1995  -0.1820  -0.1572  -0.1505  -0.1359  -0.1192
  -0.1028  -0.0911  -0.0539  -0.0419  -0.0337  -0.0157   0.0260   0.0296
   0.0588   0.0731   0.0890   0.1079   0.1143   0.1393   0.1604   0.1891
   0.1958   0.2135   0.2270   0.2422   0.2657   0.2812   0.2921   0.3146
   0.3319   0.3434   0.3677   0.3929   0.4034   0.4257   0.4472   0.4579
   0.4729   0.4825   0.5044   0.5199   0.5378   0.5500   0.5655   0.5820
   0.5978   0.6173   0.6352   0.6514   0.6579   0.6730   0.7086   0.7308
   0.7493   0.7801   0.7857   0.7981   0.8213   0.8641   0.8780   0.9264
   0.9504   0.9752   1.0166   1.0302   1.0451   1.0718   1.0841   1.1063
   1.1279   1.1443   1.1671   1.2019   1.2174   1.2966   1.3346   1.3536
   1.3860   1.4179   1.5305   1.5423   1.6043   1.6592   1.7778   1.7984
     cgsolve_all iterations  73    anorm=    0.71E-07
     cgsolve_all iterations  71    anorm=    0.72E-07
     cgsolve_all iterations  70    anorm=    0.73E-07
     compute_u_kq: q = (    0.0000,    0.0404,    0.0000)
     Rotating WFCS
     ethr =  1.00E-14,  avg # of iterations = 23.0
     eigenvalues at k:
 -36.9987 -36.2700 -36.0428 -35.9419 -35.9380 -35.9110 -35.8968 -35.8525
 -35.7854 -35.7648 -35.7566 -35.6859 -35.6821 -18.6115 -18.3847 -18.3822
 -18.2675 -18.2628 -18.2144 -18.1713 -18.1545 -18.1481 -18.0733 -18.0467
 -18.0064 -17.9842 -17.9441 -17.8975 -17.8837 -17.8766 -17.8537 -17.8076
 -17.7661 -17.7219 -17.6925 -17.6761 -17.6598 -17.6259 -17.5801 -17.5598
 -17.5464 -17.5105 -17.4754 -17.4588 -17.4431 -17.4192 -17.3962 -17.3590
 -17.3388 -17.3228 -17.3158 -17.2986 -17.2798 -17.2706 -17.2523 -17.2331
 -17.2136 -17.2055 -17.1798 -17.1679 -17.1444 -17.0978 -17.0880 -17.0793
 -17.0624 -17.0558 -17.0373 -17.0284 -17.0060 -16.9939 -16.9861 -16.9714
 -16.9654 -16.9231 -16.9106 -16.8951 -16.8819 -16.8759 -16.8637 -16.8514
 -16.8337 -16.8210 -16.8128 -16.8049 -16.7983 -16.7938 -16.7852 -16.7696
 -16.7573 -16.7545 -16.7439 -16.6944 -16.6655 -16.6143 -16.5832 -16.5326
 -16.4463 -16.4063 -16.3757 -16.3567 -16.3104 -16.3076 -16.2758 -15.5646
 -15.3644 -15.2897 -15.1803 -15.1137 -15.0617 -14.9997 -14.9758 -14.9165
 -14.8629 -14.8121 -14.7533 -14.7130 -14.7029 -14.6538 -14.4451 -14.4290
 -14.3741 -14.3665 -14.3312 -14.3170 -14.2537 -14.2317 -14.0253 -13.9951
 -13.9721  -6.8147  -6.5981  -6.1738  -6.1575  -6.1197  -6.1045  -6.0077
  -5.9926  -5.9843  -5.9546  -5.9217  -5.9034  -5.8785  -5.8304  -5.7713
  -5.7382  -5.6648  -5.6387  -5.5809  -5.5702  -5.5540  -5.5402  -5.5197
  -5.4946  -5.4283  -5.4066  -5.3756  -5.3523  -5.3391  -5.3213  -5.2931
  -5.2739  -5.2465  -5.1972  -5.1644  -5.1452  -5.1111  -5.0888  -5.0795
  -5.0483  -4.9932  -4.9629  -4.9570  -4.8982  -4.8045  -4.7592  -4.7426
  -4.5704  -4.5467  -3.7482  -3.7043  -3.5451  -3.4206  -3.3872  -3.3249
  -3.2507  -3.1939  -3.1427  -3.0841  -3.0530  -2.9752  -2.9267  -2.9010
  -2.8713  -2.8311  -2.8074  -2.7848  -2.7461  -2.7194  -2.6913  -2.6183
  -2.5925  -2.5734  -2.5178  -2.4927  -2.4578  -2.4245  -2.3962  -2.3733
  -2.3507  -2.2983  -2.2600  -2.2521  -2.2051  -2.1587  -2.1162  -2.0773
  -2.0555  -2.0364  -2.0114  -1.9836  -1.9662  -1.9085  -1.8899  -1.8639
  -1.8301  -1.8105  -1.7836  -1.7768  -1.7121  -1.7092  -1.6877  -1.6427
  -1.6177  -1.5865  -1.5381  -1.4943  -1.4709  -1.4038  -1.3605  -1.3187
  -1.2825  -1.2256  -1.2172  -1.1975  -1.1608  -1.1418  -1.1038  -1.0701
  -1.0444  -1.0185  -0.9668  -0.9362  -0.8687  -0.7989  -0.7818  -0.7454
  -0.6907  -0.6615  -0.6367  -0.6064  -0.5667  -0.5363  -0.4969  -0.4666
  -0.4419  -0.3974  -0.3561  -0.3305  -0.3062  -0.2949  -0.2573  -0.2444
  -0.2274  -0.2126  -0.1977  -0.1842  -0.1570  -0.1471  -0.1355  -0.1174
  -0.1033  -0.0917  -0.0535  -0.0413  -0.0327  -0.0155   0.0252   0.0287
   0.0623   0.0748   0.0904   0.1062   0.1146   0.1388   0.1594   0.1884
   0.1934   0.2142   0.2283   0.2419   0.2679   0.2808   0.2938   0.3132
   0.3329   0.3428   0.3689   0.3889   0.4034   0.4259   0.4445   0.4562
   0.4717   0.4820   0.5032   0.5194   0.5408   0.5517   0.5663   0.5854
   0.5986   0.6163   0.6355   0.6522   0.6609   0.6773   0.7089   0.7318
   0.7497   0.7803   0.7871   0.8007   0.8205   0.8686   0.8807   0.9276
   0.9536   0.9770   1.0163   1.0310   1.0457   1.0745   1.0860   1.1086
   1.1316   1.1464   1.1715   1.1994   1.2124   1.2942   1.3336   1.3563
   1.3856   1.4120   1.5268   1.5398   1.6007   1.6599   1.7745   1.7973
     eigenvalues at k+q:
 -36.9987 -36.2700 -36.0428 -35.9418 -35.9380 -35.9110 -35.8968 -35.8525
 -35.7854 -35.7648 -35.7566 -35.6859 -35.6821 -18.6111 -18.3821 -18.3809
 -18.2674 -18.2631 -18.2142 -18.1723 -18.1540 -18.1501 -18.0734 -18.0473
 -18.0070 -17.9868 -17.9456 -17.8969 -17.8838 -17.8770 -17.8533 -17.8077
 -17.7652 -17.7234 -17.6889 -17.6787 -17.6593 -17.6252 -17.5787 -17.5591
 -17.5435 -17.5097 -17.4724 -17.4583 -17.4419 -17.4183 -17.3935 -17.3577
 -17.3384 -17.3189 -17.3121 -17.2969 -17.2767 -17.2670 -17.2498 -17.2333
 -17.2121 -17.2029 -17.1802 -17.1647 -17.1438 -17.0999 -17.0894 -17.0822
 -17.0631 -17.0554 -17.0403 -17.0309 -17.0090 -16.9952 -16.9882 -16.9734
 -16.9689 -16.9269 -16.9165 -16.8993 -16.8857 -16.8787 -16.8660 -16.8544
 -16.8368 -16.8212 -16.8167 -16.8098 -16.7998 -16.7961 -16.7872 -16.7708
 -16.7584 -16.7569 -16.7457 -16.6954 -16.6653 -16.6137 -16.5827 -16.5323
 -16.4460 -16.4054 -16.3745 -16.3562 -16.3095 -16.2952 -16.2611 -15.5652
 -15.3643 -15.2941 -15.1791 -15.1164 -15.0620 -15.0009 -14.9687 -14.9110
 -14.8549 -14.8105 -14.7531 -14.7126 -14.7036 -14.6511 -14.4466 -14.4301
 -14.3709 -14.3643 -14.3382 -14.3168 -14.2524 -14.2342 -14.0302 -13.9946
 -13.9747  -6.8333  -6.6211  -6.1704  -6.1574  -6.1198  -6.1028  -6.0079
  -5.9923  -5.9888  -5.9537  -5.9182  -5.9024  -5.8775  -5.8295  -5.7735
  -5.7400  -5.6667  -5.6408  -5.5822  -5.5675  -5.5516  -5.5406  -5.5182
  -5.4918  -5.4280  -5.4032  -5.3720  -5.3509  -5.3367  -5.3190  -5.2922
  -5.2747  -5.2472  -5.1966  -5.1553  -5.1348  -5.0992  -5.0896  -5.0791
  -5.0459  -4.9913  -4.9529  -4.9329  -4.8967  -4.8050  -4.7609  -4.7485
  -4.5716  -4.5467  -3.7762  -3.7313  -3.5464  -3.4187  -3.3851  -3.3241
  -3.2480  -3.1895  -3.1404  -3.0815  -3.0478  -2.9774  -2.9237  -2.8977
  -2.8669  -2.8277  -2.8076  -2.7835  -2.7468  -2.7204  -2.6911  -2.6204
  -2.5902  -2.5678  -2.5198  -2.4922  -2.4545  -2.4302  -2.3998  -2.3771
  -2.3522  -2.2988  -2.2608  -2.2538  -2.2071  -2.1599  -2.1190  -2.0806
  -2.0583  -2.0392  -2.0118  -1.9823  -1.9669  -1.9082  -1.8918  -1.8644
  -1.8292  -1.8110  -1.7791  -1.7726  -1.7130  -1.7058  -1.6871  -1.6440
  -1.6186  -1.5779  -1.5378  -1.4949  -1.4720  -1.4046  -1.3574  -1.3146
  -1.2814  -1.2338  -1.2187  -1.2003  -1.1611  -1.1381  -1.0977  -1.0728
  -1.0468  -1.0214  -0.9659  -0.9404  -0.8686  -0.7956  -0.7780  -0.7441
  -0.6897  -0.6590  -0.6352  -0.6084  -0.5720  -0.5354  -0.4936  -0.4665
  -0.4404  -0.3981  -0.3539  -0.3328  -0.3063  -0.2997  -0.2580  -0.2444
  -0.2266  -0.2128  -0.1975  -0.1853  -0.1574  -0.1465  -0.1353  -0.1185
  -0.1066  -0.0932  -0.0536  -0.0405  -0.0309  -0.0149   0.0261   0.0305
   0.0631   0.0747   0.0886   0.1063   0.1132   0.1402   0.1570   0.1873
   0.1931   0.2133   0.2265   0.2424   0.2664   0.2798   0.2931   0.3134
   0.3323   0.3445   0.3697   0.3933   0.4057   0.4257   0.4453   0.4557
   0.4739   0.4825   0.5050   0.5210   0.5386   0.5494   0.5659   0.5853
   0.5969   0.6171   0.6345   0.6505   0.6608   0.6752   0.7090   0.7314
   0.7467   0.7721   0.7822   0.7964   0.8181   0.8681   0.8768   0.9277
   0.9485   0.9775   1.0146   1.0293   1.0468   1.0716   1.0850   1.1072
   1.1309   1.1462   1.1708   1.1942   1.2098   1.2919   1.3348   1.3592
   1.3861   1.4174   1.5292   1.5464   1.6038   1.6632   1.7709   1.8050
     cgsolve_all iterations  71    anorm=    0.71E-07
     cgsolve_all iterations  71    anorm=    0.72E-07
     cgsolve_all iterations  70    anorm=    0.73E-07
     compute_u_kq: q = (    0.0000,   -0.0404,    0.0000)
     Rotating WFCS
     ethr =  1.00E-14,  avg # of iterations = 23.0
     eigenvalues at k:
 -36.9987 -36.2700 -36.0428 -35.9419 -35.9380 -35.9110 -35.8968 -35.8525
 -35.7854 -35.7648 -35.7566 -35.6859 -35.6821 -18.6115 -18.3847 -18.3822
 -18.2675 -18.2628 -18.2144 -18.1713 -18.1545 -18.1481 -18.0733 -18.0467
 -18.0064 -17.9842 -17.9441 -17.8975 -17.8837 -17.8766 -17.8537 -17.8076
 -17.7661 -17.7219 -17.6925 -17.6761 -17.6598 -17.6259 -17.5801 -17.5598
 -17.5464 -17.5105 -17.4754 -17.4588 -17.4431 -17.4192 -17.3962 -17.3590
 -17.3388 -17.3228 -17.3158 -17.2986 -17.2798 -17.2706 -17.2523 -17.2331
 -17.2136 -17.2055 -17.1798 -17.1679 -17.1444 -17.0978 -17.0880 -17.0793
 -17.0624 -17.0558 -17.0373 -17.0284 -17.0060 -16.9939 -16.9861 -16.9714
 -16.9654 -16.9231 -16.9106 -16.8951 -16.8819 -16.8759 -16.8637 -16.8514
 -16.8337 -16.8210 -16.8128 -16.8049 -16.7983 -16.7938 -16.7852 -16.7696
 -16.7573 -16.7545 -16.7439 -16.6944 -16.6655 -16.6143 -16.5832 -16.5326
 -16.4463 -16.4063 -16.3757 -16.3567 -16.3104 -16.3076 -16.2758 -15.5646
 -15.3644 -15.2897 -15.1803 -15.1137 -15.0617 -14.9997 -14.9758 -14.9165
 -14.8629 -14.8121 -14.7533 -14.7130 -14.7029 -14.6538 -14.4451 -14.4290
 -14.3741 -14.3665 -14.3312 -14.3170 -14.2537 -14.2317 -14.0253 -13.9951
 -13.9721  -6.8147  -6.5981  -6.1738  -6.1575  -6.1197  -6.1045  -6.0077
  -5.9926  -5.9843  -5.9546  -5.9217  -5.9034  -5.8785  -5.8304  -5.7713
  -5.7382  -5.6648  -5.6387  -5.5809  -5.5702  -5.5540  -5.5402  -5.5197
  -5.4946  -5.4283  -5.4066  -5.3756  -5.3523  -5.3391  -5.3213  -5.2931
  -5.2739  -5.2465  -5.1972  -5.1644  -5.1452  -5.1111  -5.0888  -5.0795
  -5.0483  -4.9932  -4.9629  -4.9570  -4.8982  -4.8045  -4.7592  -4.7426
  -4.5704  -4.5467  -3.7482  -3.7043  -3.5451  -3.4206  -3.3872  -3.3249
  -3.2507  -3.1939  -3.1427  -3.0841  -3.0530  -2.9752  -2.9267  -2.9010
  -2.8713  -2.8311  -2.8074  -2.7848  -2.7461  -2.7194  -2.6913  -2.6183
  -2.5925  -2.5734  -2.5178  -2.4927  -2.4578  -2.4245  -2.3962  -2.3733
  -2.3507  -2.2983  -2.2600  -2.2521  -2.2051  -2.1587  -2.1162  -2.0773
  -2.0555  -2.0364  -2.0114  -1.9836  -1.9662  -1.9085  -1.8899  -1.8639
  -1.8301  -1.8105  -1.7836  -1.7768  -1.7121  -1.7092  -1.6877  -1.6427
  -1.6177  -1.5865  -1.5381  -1.4943  -1.4709  -1.4038  -1.3605  -1.3187
  -1.2825  -1.2256  -1.2172  -1.1975  -1.1608  -1.1418  -1.1038  -1.0701
  -1.0444  -1.0185  -0.9668  -0.9362  -0.8687  -0.7989  -0.7818  -0.7454
  -0.6907  -0.6615  -0.6367  -0.6064  -0.5667  -0.5363  -0.4969  -0.4666
  -0.4419  -0.3974  -0.3561  -0.3305  -0.3062  -0.2949  -0.2573  -0.2444
  -0.2274  -0.2126  -0.1977  -0.1842  -0.1570  -0.1471  -0.1355  -0.1174
  -0.1033  -0.0917  -0.0535  -0.0413  -0.0327  -0.0155   0.0252   0.0287
   0.0623   0.0748   0.0904   0.1062   0.1146   0.1388   0.1594   0.1884
   0.1934   0.2142   0.2283   0.2419   0.2679   0.2808   0.2938   0.3132
   0.3329   0.3428   0.3689   0.3889   0.4034   0.4259   0.4445   0.4562
   0.4717   0.4820   0.5032   0.5194   0.5408   0.5517   0.5663   0.5854
   0.5986   0.6163   0.6355   0.6522   0.6609   0.6773   0.7089   0.7318
   0.7497   0.7803   0.7871   0.8007   0.8205   0.8686   0.8807   0.9276
   0.9536   0.9770   1.0163   1.0310   1.0457   1.0745   1.0860   1.1086
   1.1316   1.1464   1.1715   1.1994   1.2124   1.2942   1.3336   1.3563
   1.3856   1.4120   1.5268   1.5398   1.6007   1.6599   1.7745   1.7973
     eigenvalues at k+q:
 -36.9987 -36.2700 -36.0428 -35.9419 -35.9380 -35.9110 -35.8968 -35.8525
 -35.7854 -35.7648 -35.7566 -35.6859 -35.6821 -18.6118 -18.3876 -18.3832
 -18.2675 -18.2625 -18.2147 -18.1706 -18.1571 -18.1435 -18.0730 -18.0461
 -18.0057 -17.9815 -17.9428 -17.8990 -17.8834 -17.8758 -17.8538 -17.8078
 -17.7670 -17.7204 -17.6963 -17.6734 -17.6599 -17.6265 -17.5816 -17.5611
 -17.5490 -17.5112 -17.4788 -17.4588 -17.4450 -17.4201 -17.3986 -17.3603
 -17.3393 -17.3268 -17.3195 -17.3002 -17.2834 -17.2735 -17.2544 -17.2324
 -17.2150 -17.2078 -17.1794 -17.1708 -17.1451 -17.0973 -17.0869 -17.0755
 -17.0617 -17.0563 -17.0344 -17.0264 -17.0027 -16.9922 -16.9831 -16.9695
 -16.9612 -16.9198 -16.9052 -16.8913 -16.8791 -16.8740 -16.8605 -16.8482
 -16.8310 -16.8204 -16.8092 -16.8020 -16.7962 -16.7909 -16.7818 -16.7679
 -16.7567 -16.7511 -16.7414 -16.6934 -16.6656 -16.6150 -16.5836 -16.5326
 -16.4466 -16.4073 -16.3772 -16.3578 -16.3236 -16.3085 -16.2901 -15.5641
 -15.3645 -15.2854 -15.1815 -15.1109 -15.0615 -14.9982 -14.9829 -14.9231
 -14.8695 -14.8136 -14.7535 -14.7134 -14.7023 -14.6563 -14.4467 -14.4255
 -14.3775 -14.3683 -14.3273 -14.3138 -14.2553 -14.2291 -14.0218 -13.9952
 -13.9686  -6.7954  -6.5739  -6.1772  -6.1576  -6.1195  -6.1060  -6.0074
  -5.9935  -5.9796  -5.9558  -5.9254  -5.9043  -5.8794  -5.8313  -5.7693
  -5.7362  -5.6628  -5.6365  -5.5811  -5.5731  -5.5562  -5.5396  -5.5210
  -5.4973  -5.4292  -5.4106  -5.3790  -5.3539  -5.3421  -5.3238  -5.2940
  -5.2733  -5.2459  -5.2000  -5.1849  -5.1495  -5.1158  -5.0885  -5.0790
  -5.0506  -5.0009  -4.9830  -4.9615  -4.8994  -4.8040  -4.7576  -4.7367
  -4.5696  -4.5465  -3.7213  -3.6784  -3.5437  -3.4228  -3.3892  -3.3258
  -3.2535  -3.1989  -3.1452  -3.0865  -3.0585  -2.9731  -2.9297  -2.9042
  -2.8756  -2.8347  -2.8059  -2.7860  -2.7452  -2.7180  -2.6913  -2.6164
  -2.5954  -2.5793  -2.5180  -2.4919  -2.4616  -2.4214  -2.3907  -2.3684
  -2.3486  -2.2985  -2.2584  -2.2499  -2.2035  -2.1571  -2.1132  -2.0748
  -2.0535  -2.0329  -2.0112  -1.9847  -1.9657  -1.9100  -1.8870  -1.8639
  -1.8312  -1.8110  -1.7905  -1.7773  -1.7130  -1.7100  -1.6879  -1.6423
  -1.6159  -1.5943  -1.5377  -1.4937  -1.4694  -1.4035  -1.3635  -1.3234
  -1.2834  -1.2204  -1.2140  -1.1927  -1.1605  -1.1442  -1.1105  -1.0675
  -1.0424  -1.0150  -0.9677  -0.9313  -0.8694  -0.8056  -0.7857  -0.7455
  -0.6914  -0.6639  -0.6381  -0.6054  -0.5638  -0.5349  -0.5007  -0.4660
  -0.4431  -0.3973  -0.3588  -0.3285  -0.3062  -0.2915  -0.2587  -0.2437
  -0.2289  -0.2102  -0.1975  -0.1828  -0.1563  -0.1478  -0.1358  -0.1166
  -0.0999  -0.0887  -0.0531  -0.0419  -0.0341  -0.0163   0.0242   0.0273
   0.0612   0.0735   0.0936   0.1066   0.1164   0.1375   0.1620   0.1893
   0.1936   0.2146   0.2294   0.2420   0.2683   0.2823   0.2947   0.3119
   0.3332   0.3406   0.3686   0.3837   0.4021   0.4264   0.4434   0.4565
   0.4699   0.4819   0.5007   0.5182   0.5428   0.5536   0.5664   0.5854
   0.6005   0.6156   0.6362   0.6539   0.6609   0.6799   0.7089   0.7317
   0.7532   0.7854   0.7930   0.8054   0.8249   0.8686   0.8835   0.9273
   0.9591   0.9764   1.0177   1.0322   1.0450   1.0759   1.0881   1.1105
   1.1321   1.1463   1.1713   1.2032   1.2174   1.2964   1.3329   1.3537
   1.3852   1.4075   1.5230   1.5347   1.5967   1.6567   1.7776   1.7912
     cgsolve_all iterations  73    anorm=    0.71E-07
     cgsolve_all iterations  71    anorm=    0.73E-07
     cgsolve_all iterations  71    anorm=    0.72E-07
     compute_u_kq: q = (    0.0000,    0.0000,    0.0404)
     Rotating WFCS
     ethr =  1.00E-14,  avg # of iterations = 23.0
     eigenvalues at k:
 -36.9987 -36.2700 -36.0428 -35.9419 -35.9380 -35.9110 -35.8968 -35.8525
 -35.7854 -35.7648 -35.7566 -35.6859 -35.6821 -18.6115 -18.3847 -18.3822
 -18.2675 -18.2628 -18.2144 -18.1713 -18.1545 -18.1481 -18.0733 -18.0467
 -18.0064 -17.9842 -17.9441 -17.8975 -17.8837 -17.8766 -17.8537 -17.8076
 -17.7661 -17.7219 -17.6925 -17.6761 -17.6598 -17.6259 -17.5801 -17.5598
 -17.5464 -17.5105 -17.4754 -17.4588 -17.4431 -17.4192 -17.3962 -17.3590
 -17.3388 -17.3228 -17.3158 -17.2986 -17.2798 -17.2706 -17.2523 -17.2331
 -17.2136 -17.2055 -17.1798 -17.1679 -17.1444 -17.0978 -17.0880 -17.0793
 -17.0624 -17.0558 -17.0373 -17.0284 -17.0060 -16.9939 -16.9861 -16.9714
 -16.9654 -16.9231 -16.9106 -16.8951 -16.8819 -16.8759 -16.8637 -16.8514
 -16.8337 -16.8210 -16.8128 -16.8049 -16.7983 -16.7938 -16.7852 -16.7696
 -16.7573 -16.7545 -16.7439 -16.6944 -16.6655 -16.6143 -16.5832 -16.5326
 -16.4463 -16.4063 -16.3757 -16.3567 -16.3104 -16.3076 -16.2758 -15.5646
 -15.3644 -15.2897 -15.1803 -15.1137 -15.0617 -14.9997 -14.9758 -14.9165
 -14.8629 -14.8121 -14.7533 -14.7130 -14.7029 -14.6538 -14.4451 -14.4290
 -14.3741 -14.3665 -14.3312 -14.3170 -14.2537 -14.2317 -14.0253 -13.9951
 -13.9721  -6.8147  -6.5981  -6.1738  -6.1575  -6.1197  -6.1045  -6.0077
  -5.9926  -5.9843  -5.9546  -5.9217  -5.9034  -5.8785  -5.8304  -5.7713
  -5.7382  -5.6648  -5.6387  -5.5809  -5.5702  -5.5540  -5.5402  -5.5197
  -5.4946  -5.4283  -5.4066  -5.3756  -5.3523  -5.3391  -5.3213  -5.2931
  -5.2739  -5.2465  -5.1972  -5.1644  -5.1452  -5.1111  -5.0888  -5.0795
  -5.0483  -4.9932  -4.9629  -4.9570  -4.8982  -4.8045  -4.7592  -4.7426
  -4.5704  -4.5467  -3.7482  -3.7043  -3.5451  -3.4206  -3.3872  -3.3249
  -3.2507  -3.1939  -3.1427  -3.0841  -3.0530  -2.9752  -2.9267  -2.9010
  -2.8713  -2.8311  -2.8074  -2.7848  -2.7461  -2.7194  -2.6913  -2.6183
  -2.5925  -2.5734  -2.5178  -2.4927  -2.4578  -2.4245  -2.3962  -2.3733
  -2.3507  -2.2983  -2.2600  -2.2521  -2.2051  -2.1587  -2.1162  -2.0773
  -2.0555  -2.0364  -2.0114  -1.9836  -1.9662  -1.9085  -1.8899  -1.8639
  -1.8301  -1.8105  -1.7836  -1.7768  -1.7121  -1.7092  -1.6877  -1.6427
  -1.6177  -1.5865  -1.5381  -1.4943  -1.4709  -1.4038  -1.3605  -1.3187
  -1.2825  -1.2256  -1.2172  -1.1975  -1.1608  -1.1418  -1.1038  -1.0701
  -1.0444  -1.0185  -0.9668  -0.9362  -0.8687  -0.7989  -0.7818  -0.7454
  -0.6907  -0.6615  -0.6367  -0.6064  -0.5667  -0.5363  -0.4969  -0.4666
  -0.4419  -0.3974  -0.3561  -0.3305  -0.3062  -0.2949  -0.2573  -0.2444
  -0.2274  -0.2126  -0.1977  -0.1842  -0.1570  -0.1471  -0.1355  -0.1174
  -0.1033  -0.0917  -0.0535  -0.0413  -0.0327  -0.0155   0.0252   0.0287
   0.0623   0.0748   0.0904   0.1062   0.1146   0.1388   0.1594   0.1884
   0.1934   0.2142   0.2283   0.2419   0.2679   0.2808   0.2938   0.3132
   0.3329   0.3428   0.3689   0.3889   0.4034   0.4259   0.4445   0.4562
   0.4717   0.4820   0.5032   0.5194   0.5408   0.5517   0.5663   0.5854
   0.5986   0.6163   0.6355   0.6522   0.6609   0.6773   0.7089   0.7318
   0.7497   0.7803   0.7871   0.8007   0.8205   0.8686   0.8807   0.9276
   0.9536   0.9770   1.0163   1.0310   1.0457   1.0745   1.0860   1.1086
   1.1316   1.1464   1.1715   1.1994   1.2124   1.2942   1.3336   1.3563
   1.3856   1.4120   1.5268   1.5398   1.6007   1.6599   1.7745   1.7973
     eigenvalues at k+q:
 -36.9987 -36.2700 -36.0428 -35.9419 -35.9380 -35.9110 -35.8968 -35.8525
 -35.7854 -35.7648 -35.7566 -35.6859 -35.6821 -18.6115 -18.3847 -18.3822
 -18.2675 -18.2627 -18.2145 -18.1713 -18.1545 -18.1481 -18.0733 -18.0467
 -18.0063 -17.9841 -17.9441 -17.8974 -17.8842 -17.8762 -17.8537 -17.8076
 -17.7660 -17.7222 -17.6928 -17.6757 -17.6594 -17.6262 -17.5804 -17.5600
 -17.5464 -17.5097 -17.4757 -17.4589 -17.4433 -17.4191 -17.3963 -17.3593
 -17.3378 -17.3235 -17.3166 -17.2974 -17.2796 -17.2710 -17.2525 -17.2324
 -17.2163 -17.2026 -17.1820 -17.1660 -17.1448 -17.0979 -17.0884 -17.0787
 -17.0616 -17.0551 -17.0382 -17.0298 -17.0056 -16.9940 -16.9855 -16.9717
 -16.9652 -16.9230 -16.9104 -16.8949 -16.8818 -16.8759 -16.8635 -16.8518
 -16.8342 -16.8209 -16.8121 -16.8045 -16.7990 -16.7933 -16.7855 -16.7696
 -16.7579 -16.7543 -16.7435 -16.6945 -16.6654 -16.6144 -16.5832 -16.5326
 -16.4463 -16.4063 -16.3758 -16.3567 -16.3105 -16.3076 -16.2758 -15.5646
 -15.3644 -15.2897 -15.1802 -15.1138 -15.0617 -14.9997 -14.9759 -14.9166
 -14.8629 -14.8121 -14.7533 -14.7129 -14.7029 -14.6538 -14.4450 -14.4289
 -14.3741 -14.3665 -14.3312 -14.3170 -14.2537 -14.2316 -14.0252 -13.9951
 -13.9721  -6.8146  -6.5980  -6.1738  -6.1575  -6.1197  -6.1045  -6.0076
  -5.9926  -5.9843  -5.9546  -5.9216  -5.9034  -5.8785  -5.8305  -5.7713
  -5.7381  -5.6648  -5.6387  -5.5808  -5.5699  -5.5544  -5.5401  -5.5197
  -5.4946  -5.4284  -5.4065  -5.3755  -5.3523  -5.3393  -5.3213  -5.2932
  -5.2739  -5.2464  -5.1973  -5.1643  -5.1453  -5.1112  -5.0888  -5.0795
  -5.0483  -4.9933  -4.9630  -4.9571  -4.8983  -4.8045  -4.7592  -4.7426
  -4.5704  -4.5468  -3.7480  -3.7042  -3.5451  -3.4206  -3.3873  -3.3249
  -3.2507  -3.1940  -3.1427  -3.0840  -3.0533  -2.9752  -2.9266  -2.9020
  -2.8699  -2.8314  -2.8070  -2.7850  -2.7455  -2.7206  -2.6907  -2.6182
  -2.5938  -2.5728  -2.5179  -2.4918  -2.4581  -2.4245  -2.3964  -2.3735
  -2.3507  -2.2985  -2.2612  -2.2512  -2.2045  -2.1593  -2.1142  -2.0788
  -2.0551  -2.0371  -2.0098  -1.9854  -1.9658  -1.9108  -1.8894  -1.8622
  -1.8319  -1.8085  -1.7834  -1.7750  -1.7125  -1.7097  -1.6880  -1.6457
  -1.6167  -1.5847  -1.5397  -1.4949  -1.4700  -1.4020  -1.3602  -1.3197
  -1.2835  -1.2250  -1.2181  -1.1958  -1.1603  -1.1438  -1.1032  -1.0705
  -1.0438  -1.0193  -0.9684  -0.9327  -0.8695  -0.7977  -0.7816  -0.7469
  -0.6902  -0.6625  -0.6365  -0.6060  -0.5666  -0.5361  -0.4975  -0.4667
  -0.4413  -0.3969  -0.3578  -0.3294  -0.3069  -0.2943  -0.2572  -0.2438
  -0.2278  -0.2147  -0.1959  -0.1833  -0.1569  -0.1480  -0.1346  -0.1188
  -0.1023  -0.0916  -0.0546  -0.0419  -0.0331  -0.0146   0.0233   0.0308
   0.0615   0.0752   0.0906   0.1088   0.1135   0.1385   0.1582   0.1894
   0.1937   0.2132   0.2286   0.2426   0.2701   0.2806   0.2927   0.3122
   0.3338   0.3413   0.3670   0.3885   0.4040   0.4273   0.4465   0.4562
   0.4704   0.4810   0.5037   0.5188   0.5414   0.5507   0.5655   0.5845
   0.5995   0.6174   0.6367   0.6515   0.6613   0.6773   0.7091   0.7316
   0.7510   0.7784   0.7872   0.8009   0.8199   0.8687   0.8812   0.9276
   0.9537   0.9767   1.0163   1.0310   1.0458   1.0747   1.0858   1.1086
   1.1318   1.1460   1.1717   1.1995   1.2124   1.2942   1.3336   1.3563
   1.3856   1.4120   1.5268   1.5398   1.6007   1.6599   1.7745   1.7973
     cgsolve_all iterations  73    anorm=    0.71E-07
     cgsolve_all iterations  71    anorm=    0.73E-07
     cgsolve_all iterations  70    anorm=    0.74E-07
     compute_u_kq: q = (    0.0000,    0.0000,   -0.0404)
     Rotating WFCS
     ethr =  1.00E-14,  avg # of iterations = 23.0
     eigenvalues at k:
 -36.9987 -36.2700 -36.0428 -35.9419 -35.9380 -35.9110 -35.8968 -35.8525
 -35.7854 -35.7648 -35.7566 -35.6859 -35.6821 -18.6115 -18.3847 -18.3822
 -18.2675 -18.2628 -18.2144 -18.1713 -18.1545 -18.1481 -18.0733 -18.0467
 -18.0064 -17.9842 -17.9441 -17.8975 -17.8837 -17.8766 -17.8537 -17.8076
 -17.7661 -17.7219 -17.6925 -17.6761 -17.6598 -17.6259 -17.5801 -17.5598
 -17.5464 -17.5105 -17.4754 -17.4588 -17.4431 -17.4192 -17.3962 -17.3590
 -17.3388 -17.3228 -17.3158 -17.2986 -17.2798 -17.2706 -17.2523 -17.2331
 -17.2136 -17.2055 -17.1798 -17.1679 -17.1444 -17.0978 -17.0880 -17.0793
 -17.0624 -17.0558 -17.0373 -17.0284 -17.0060 -16.9939 -16.9861 -16.9714
 -16.9654 -16.9231 -16.9106 -16.8951 -16.8819 -16.8759 -16.8637 -16.8514
 -16.8337 -16.8210 -16.8128 -16.8049 -16.7983 -16.7938 -16.7852 -16.7696
 -16.7573 -16.7545 -16.7439 -16.6944 -16.6655 -16.6143 -16.5832 -16.5326
 -16.4463 -16.4063 -16.3757 -16.3567 -16.3104 -16.3076 -16.2758 -15.5646
 -15.3644 -15.2897 -15.1803 -15.1137 -15.0617 -14.9997 -14.9758 -14.9165
 -14.8629 -14.8121 -14.7533 -14.7130 -14.7029 -14.6538 -14.4451 -14.4290
 -14.3741 -14.3665 -14.3312 -14.3170 -14.2537 -14.2317 -14.0253 -13.9951
 -13.9721  -6.8147  -6.5981  -6.1738  -6.1575  -6.1197  -6.1045  -6.0077
  -5.9926  -5.9843  -5.9546  -5.9217  -5.9034  -5.8785  -5.8304  -5.7713
  -5.7382  -5.6648  -5.6387  -5.5809  -5.5702  -5.5540  -5.5402  -5.5197
  -5.4946  -5.4283  -5.4066  -5.3756  -5.3523  -5.3391  -5.3213  -5.2931
  -5.2739  -5.2465  -5.1972  -5.1644  -5.1452  -5.1111  -5.0888  -5.0795
  -5.0483  -4.9932  -4.9629  -4.9570  -4.8982  -4.8045  -4.7592  -4.7426
  -4.5704  -4.5467  -3.7482  -3.7043  -3.5451  -3.4206  -3.3872  -3.3249
  -3.2507  -3.1939  -3.1427  -3.0841  -3.0530  -2.9752  -2.9267  -2.9010
  -2.8713  -2.8311  -2.8074  -2.7848  -2.7461  -2.7194  -2.6913  -2.6183
  -2.5925  -2.5734  -2.5178  -2.4927  -2.4578  -2.4245  -2.3962  -2.3733
  -2.3507  -2.2983  -2.2600  -2.2521  -2.2051  -2.1587  -2.1162  -2.0773
  -2.0555  -2.0364  -2.0114  -1.9836  -1.9662  -1.9085  -1.8899  -1.8639
  -1.8301  -1.8105  -1.7836  -1.7768  -1.7121  -1.7092  -1.6877  -1.6427
  -1.6177  -1.5865  -1.5381  -1.4943  -1.4709  -1.4038  -1.3605  -1.3187
  -1.2825  -1.2256  -1.2172  -1.1975  -1.1608  -1.1418  -1.1038  -1.0701
  -1.0444  -1.0185  -0.9668  -0.9362  -0.8687  -0.7989  -0.7818  -0.7454
  -0.6907  -0.6615  -0.6367  -0.6064  -0.5667  -0.5363  -0.4969  -0.4666
  -0.4419  -0.3974  -0.3561  -0.3305  -0.3062  -0.2949  -0.2573  -0.2444
  -0.2274  -0.2126  -0.1977  -0.1842  -0.1570  -0.1471  -0.1355  -0.1174
  -0.1033  -0.0917  -0.0535  -0.0413  -0.0327  -0.0155   0.0252   0.0287
   0.0623   0.0748   0.0904   0.1062   0.1146   0.1388   0.1594   0.1884
   0.1934   0.2142   0.2283   0.2419   0.2679   0.2808   0.2938   0.3132
   0.3329   0.3428   0.3689   0.3889   0.4034   0.4259   0.4445   0.4562
   0.4717   0.4820   0.5032   0.5194   0.5408   0.5517   0.5663   0.5854
   0.5986   0.6163   0.6355   0.6522   0.6609   0.6773   0.7089   0.7318
   0.7497   0.7803   0.7871   0.8007   0.8205   0.8686   0.8807   0.9276
   0.9536   0.9770   1.0163   1.0310   1.0457   1.0745   1.0860   1.1086
   1.1316   1.1464   1.1715   1.1994   1.2124   1.2942   1.3336   1.3563
   1.3856   1.4120   1.5268   1.5398   1.6007   1.6599   1.7745   1.7973
     eigenvalues at k+q:
 -36.9987 -36.2700 -36.0428 -35.9419 -35.9380 -35.9110 -35.8968 -35.8525
 -35.7854 -35.7648 -35.7566 -35.6859 -35.6821 -18.6115 -18.3847 -18.3822
 -18.2674 -18.2629 -18.2144 -18.1714 -18.1544 -18.1481 -18.0733 -18.0467
 -18.0064 -17.9842 -17.9441 -17.8977 -17.8832 -17.8768 -17.8537 -17.8077
 -17.7661 -17.7218 -17.6922 -17.6766 -17.6600 -17.6257 -17.5795 -17.5596
 -17.5466 -17.5112 -17.4750 -17.4596 -17.4423 -17.4194 -17.3960 -17.3588
 -17.3394 -17.3224 -17.3149 -17.3002 -17.2795 -17.2702 -17.2520 -17.2334
 -17.2120 -17.2072 -17.1778 -17.1697 -17.1441 -17.0975 -17.0877 -17.0801
 -17.0629 -17.0563 -17.0370 -17.0267 -17.0065 -16.9940 -16.9866 -16.9712
 -16.9653 -16.9231 -16.9108 -16.8952 -16.8819 -16.8757 -16.8639 -16.8509
 -16.8330 -16.8214 -16.8134 -16.8052 -16.7978 -16.7940 -16.7849 -16.7697
 -16.7572 -16.7544 -16.7442 -16.6942 -16.6656 -16.6143 -16.5832 -16.5326
 -16.4462 -16.4063 -16.3757 -16.3568 -16.3104 -16.3076 -16.2757 -15.5646
 -15.3644 -15.2897 -15.1804 -15.1136 -15.0617 -14.9997 -14.9758 -14.9165
 -14.8628 -14.8121 -14.7533 -14.7131 -14.7028 -14.6538 -14.4451 -14.4290
 -14.3741 -14.3665 -14.3313 -14.3170 -14.2537 -14.2317 -14.0253 -13.9950
 -13.9721  -6.8148  -6.5982  -6.1738  -6.1575  -6.1197  -6.1045  -6.0078
  -5.9926  -5.9842  -5.9546  -5.9217  -5.9034  -5.8785  -5.8304  -5.7711
  -5.7383  -5.6648  -5.6387  -5.5809  -5.5704  -5.5536  -5.5403  -5.5197
  -5.4946  -5.4282  -5.4066  -5.3756  -5.3523  -5.3390  -5.3213  -5.2931
  -5.2739  -5.2466  -5.1972  -5.1645  -5.1451  -5.1110  -5.0888  -5.0795
  -5.0483  -4.9932  -4.9628  -4.9569  -4.8982  -4.8045  -4.7592  -4.7426
  -4.5704  -4.5467  -3.7483  -3.7045  -3.5452  -3.4207  -3.3872  -3.3248
  -3.2508  -3.1936  -3.1427  -3.0842  -3.0526  -2.9754  -2.9268  -2.9001
  -2.8727  -2.8307  -2.8079  -2.7844  -2.7466  -2.7179  -2.6922  -2.6184
  -2.5916  -2.5739  -2.5174  -2.4935  -2.4578  -2.4246  -2.3966  -2.3733
  -2.3501  -2.2981  -2.2593  -2.2529  -2.2054  -2.1580  -2.1176  -2.0769
  -2.0559  -2.0353  -2.0127  -1.9817  -1.9666  -1.9084  -1.8900  -1.8647
  -1.8284  -1.8116  -1.7845  -1.7774  -1.7134  -1.7072  -1.6880  -1.6400
  -1.6187  -1.5884  -1.5368  -1.4935  -1.4719  -1.4050  -1.3608  -1.3173
  -1.2818  -1.2261  -1.2160  -1.1993  -1.1609  -1.1397  -1.1049  -1.0702
  -1.0450  -1.0176  -0.9663  -0.9379  -0.8678  -0.8005  -0.7817  -0.7439
  -0.6910  -0.6606  -0.6371  -0.6066  -0.5667  -0.5365  -0.4962  -0.4666
  -0.4427  -0.3979  -0.3548  -0.3312  -0.3058  -0.2951  -0.2575  -0.2449
  -0.2270  -0.2109  -0.1995  -0.1848  -0.1581  -0.1459  -0.1363  -0.1159
  -0.1042  -0.0911  -0.0526  -0.0404  -0.0321  -0.0166   0.0232   0.0302
   0.0634   0.0741   0.0890   0.1046   0.1158   0.1393   0.1602   0.1872
   0.1933   0.2148   0.2279   0.2420   0.2657   0.2809   0.2952   0.3134
   0.3328   0.3441   0.3706   0.3893   0.4018   0.4248   0.4428   0.4564
   0.4725   0.4831   0.5028   0.5201   0.5401   0.5529   0.5675   0.5859
   0.5976   0.6157   0.6341   0.6523   0.6606   0.6774   0.7087   0.7319
   0.7485   0.7814   0.7873   0.8009   0.8212   0.8685   0.8801   0.9276
   0.9535   0.9771   1.0162   1.0311   1.0456   1.0742   1.0861   1.1087
   1.1314   1.1468   1.1713   1.1995   1.2123   1.2942   1.3336   1.3563
   1.3857   1.4120   1.5268   1.5399   1.6007   1.6600   1.7744   1.7974
     cgsolve_all iterations  73    anorm=    0.71E-07
     cgsolve_all iterations  71    anorm=    0.72E-07
     cgsolve_all iterations  70    anorm=    0.73E-07

     k-point #    3 of     4      pool #  1    cpu time:   27391.3
     compute_u_kq: q = (    0.0000,    0.0000,    0.0000)
     Rotating WFCS
     ethr =  1.00E-14,  avg # of iterations =  6.0
     eigenvalues at k:
 -36.9987 -36.2700 -36.0428 -35.9419 -35.9380 -35.9110 -35.8968 -35.8525
 -35.7854 -35.7648 -35.7566 -35.6859 -35.6821 -18.6102 -18.3890 -18.3823
 -18.2624 -18.2566 -18.2162 -18.1847 -18.1467 -18.1409 -18.0779 -18.0549
 -18.0000 -17.9814 -17.9543 -17.9137 -17.8877 -17.8671 -17.8382 -17.8242
 -17.7530 -17.7199 -17.6941 -17.6660 -17.6569 -17.6240 -17.5936 -17.5782
 -17.5394 -17.5016 -17.4861 -17.4605 -17.4270 -17.4058 -17.3866 -17.3568
 -17.3491 -17.3314 -17.3274 -17.2982 -17.2787 -17.2481 -17.2460 -17.2267
 -17.2064 -17.1985 -17.1881 -17.1731 -17.1425 -17.1361 -17.0957 -17.0847
 -17.0575 -17.0432 -17.0367 -17.0314 -17.0037 -16.9970 -16.9727 -16.9655
 -16.9495 -16.9401 -16.9246 -16.8974 -16.8854 -16.8729 -16.8648 -16.8496
 -16.8306 -16.8238 -16.8142 -16.8084 -16.7953 -16.7885 -16.7808 -16.7749
 -16.7614 -16.7542 -16.7426 -16.6934 -16.6638 -16.6170 -16.5779 -16.5335
 -16.4583 -16.4078 -16.3670 -16.3591 -16.3126 -16.3044 -16.2744 -15.5645
 -15.3790 -15.2959 -15.1690 -15.1346 -15.0642 -15.0263 -14.9721 -14.8710
 -14.8175 -14.7550 -14.7364 -14.7112 -14.7042 -14.6352 -14.5643 -14.4869
 -14.4133 -14.3633 -14.2974 -14.2763 -14.2320 -14.2010 -14.1500 -13.9730
 -13.9090  -6.8149  -6.5979  -6.1726  -6.1615  -6.1190  -6.0969  -6.0083
  -5.9948  -5.9877  -5.9630  -5.9251  -5.8888  -5.8668  -5.8464  -5.7651
  -5.7477  -5.6478  -5.6380  -5.6209  -5.5589  -5.5477  -5.5420  -5.5046
  -5.4868  -5.4310  -5.4185  -5.3754  -5.3550  -5.3319  -5.3244  -5.2948
  -5.2769  -5.2344  -5.1857  -5.1795  -5.1382  -5.1206  -5.1088  -5.0573
  -5.0462  -4.9852  -4.9657  -4.9517  -4.9043  -4.8049  -4.7683  -4.7475
  -4.5943  -4.5229  -3.7510  -3.7040  -3.5430  -3.4365  -3.3667  -3.3149
  -3.2503  -3.2195  -3.1558  -3.1014  -3.0629  -2.9959  -2.9205  -2.9107
  -2.8506  -2.8445  -2.7979  -2.7772  -2.7241  -2.7056  -2.6817  -2.6070
  -2.5899  -2.5823  -2.5460  -2.5094  -2.4686  -2.4380  -2.3851  -2.3583
  -2.3319  -2.2865  -2.2592  -2.2324  -2.1960  -2.1321  -2.1136  -2.0757
  -2.0494  -2.0410  -2.0069  -1.9844  -1.9647  -1.9215  -1.9008  -1.8530
  -1.8413  -1.8158  -1.7637  -1.7478  -1.7307  -1.6851  -1.6640  -1.6243
  -1.6007  -1.5906  -1.5387  -1.4882  -1.4647  -1.4158  -1.3543  -1.3278
  -1.2684  -1.2328  -1.2097  -1.1929  -1.1631  -1.1447  -1.1198  -1.0614
  -1.0096  -0.9763  -0.9444  -0.9167  -0.8851  -0.8448  -0.8132  -0.7781
  -0.7402  -0.6792  -0.6570  -0.6163  -0.5772  -0.5585  -0.5166  -0.4693
  -0.4394  -0.4117  -0.3844  -0.3547  -0.3155  -0.2988  -0.2756  -0.2495
  -0.2355  -0.2112  -0.1963  -0.1848  -0.1787  -0.1409  -0.1242  -0.1079
  -0.0864  -0.0596  -0.0517  -0.0337  -0.0248  -0.0080   0.0231   0.0308
   0.0668   0.0840   0.0982   0.1199   0.1423   0.1603   0.1720   0.1865
   0.1989   0.2156   0.2285   0.2437   0.2607   0.2887   0.2991   0.3122
   0.3323   0.3415   0.3614   0.3722   0.3848   0.4099   0.4275   0.4349
   0.4624   0.4785   0.5026   0.5128   0.5316   0.5443   0.5734   0.5862
   0.5975   0.6018   0.6188   0.6345   0.6524   0.6777   0.7067   0.7253
   0.7481   0.7750   0.7986   0.8119   0.8292   0.8573   0.9014   0.9282
   0.9395   0.9646   0.9847   0.9977   1.0455   1.0673   1.0747   1.0944
   1.1280   1.1412   1.1617   1.2071   1.2351   1.2634   1.3532   1.3875
   1.4254   1.4779   1.5145   1.5615   1.5890   1.6614   1.7806   1.9330
     eigenvalues at k+q:
 -36.9987 -36.2700 -36.0428 -35.9419 -35.9379 -35.9110 -35.8968 -35.8525
 -35.7854 -35.7648 -35.7566 -35.6859 -35.6821 -18.6102 -18.3890 -18.3823
 -18.2624 -18.2566 -18.2162 -18.1847 -18.1467 -18.1409 -18.0779 -18.0549
 -18.0000 -17.9814 -17.9543 -17.9137 -17.8877 -17.8671 -17.8382 -17.8243
 -17.7530 -17.7199 -17.6941 -17.6660 -17.6569 -17.6240 -17.5936 -17.5782
 -17.5394 -17.5016 -17.4861 -17.4605 -17.4270 -17.4058 -17.3866 -17.3568
 -17.3491 -17.3314 -17.3274 -17.2982 -17.2787 -17.2481 -17.2460 -17.2267
 -17.2064 -17.1985 -17.1881 -17.1731 -17.1425 -17.1361 -17.0957 -17.0847
 -17.0575 -17.0432 -17.0367 -17.0314 -17.0037 -16.9970 -16.9727 -16.9655
 -16.9495 -16.9401 -16.9246 -16.8974 -16.8854 -16.8729 -16.8647 -16.8496
 -16.8306 -16.8238 -16.8142 -16.8084 -16.7953 -16.7885 -16.7807 -16.7749
 -16.7614 -16.7542 -16.7426 -16.6934 -16.6638 -16.6171 -16.5779 -16.5335
 -16.4583 -16.4078 -16.3669 -16.3591 -16.3126 -16.3044 -16.2744 -15.5645
 -15.3790 -15.2959 -15.1690 -15.1346 -15.0642 -15.0263 -14.9720 -14.8710
 -14.8175 -14.7550 -14.7364 -14.7112 -14.7042 -14.6352 -14.5643 -14.4869
 -14.4133 -14.3633 -14.2974 -14.2763 -14.2320 -14.2010 -14.1500 -13.9730
 -13.9089  -6.8149  -6.5979  -6.1726  -6.1615  -6.1190  -6.0969  -6.0083
  -5.9948  -5.9877  -5.9630  -5.9251  -5.8888  -5.8668  -5.8464  -5.7651
  -5.7477  -5.6478  -5.6380  -5.6209  -5.5589  -5.5477  -5.5420  -5.5046
  -5.4868  -5.4310  -5.4186  -5.3754  -5.3550  -5.3320  -5.3244  -5.2948
  -5.2769  -5.2344  -5.1857  -5.1795  -5.1382  -5.1206  -5.1088  -5.0573
  -5.0462  -4.9852  -4.9657  -4.9517  -4.9043  -4.8049  -4.7683  -4.7475
  -4.5943  -4.5229  -3.7510  -3.7040  -3.5430  -3.4365  -3.3667  -3.3149
  -3.2503  -3.2195  -3.1558  -3.1014  -3.0629  -2.9959  -2.9205  -2.9107
  -2.8506  -2.8445  -2.7979  -2.7772  -2.7241  -2.7056  -2.6817  -2.6070
  -2.5899  -2.5823  -2.5460  -2.5094  -2.4686  -2.4380  -2.3851  -2.3583
  -2.3319  -2.2865  -2.2592  -2.2324  -2.1960  -2.1321  -2.1136  -2.0757
  -2.0494  -2.0410  -2.0069  -1.9844  -1.9647  -1.9214  -1.9008  -1.8530
  -1.8413  -1.8158  -1.7636  -1.7477  -1.7307  -1.6851  -1.6640  -1.6243
  -1.6007  -1.5906  -1.5387  -1.4882  -1.4647  -1.4158  -1.3543  -1.3278
  -1.2684  -1.2328  -1.2097  -1.1929  -1.1631  -1.1447  -1.1198  -1.0614
  -1.0096  -0.9763  -0.9444  -0.9167  -0.8851  -0.8448  -0.8132  -0.7781
  -0.7402  -0.6792  -0.6569  -0.6162  -0.5772  -0.5585  -0.5166  -0.4693
  -0.4394  -0.4117  -0.3844  -0.3547  -0.3155  -0.2988  -0.2756  -0.2495
  -0.2355  -0.2112  -0.1963  -0.1848  -0.1787  -0.1409  -0.1242  -0.1079
  -0.0864  -0.0596  -0.0517  -0.0337  -0.0248  -0.0080   0.0231   0.0308
   0.0668   0.0840   0.0982   0.1199   0.1423   0.1603   0.1720   0.1865
   0.1989   0.2156   0.2285   0.2437   0.2607   0.2887   0.2991   0.3122
   0.3323   0.3415   0.3614   0.3722   0.3848   0.4099   0.4275   0.4349
   0.4624   0.4785   0.5026   0.5128   0.5316   0.5443   0.5734   0.5862
   0.5975   0.6018   0.6188   0.6345   0.6524   0.6777   0.7067   0.7253
   0.7481   0.7750   0.7986   0.8119   0.8292   0.8573   0.9014   0.9282
   0.9395   0.9646   0.9847   0.9977   1.0455   1.0673   1.0747   1.0944
   1.1281   1.1412   1.1617   1.2071   1.2351   1.2634   1.3532   1.3876
   1.4255   1.4779   1.5145   1.5615   1.5890   1.6614   1.7806   1.9330
     cgsolve_all iterations  68    anorm=    0.73E-07
PARA_AUG  1      50.4264921        -0.3929718         0.1990519
     cgsolve_all iterations  68    anorm=    0.74E-07
PARA_AUG  2      -0.3153197        50.7559700         0.0515689
     cgsolve_all iterations  66    anorm=    0.72E-07
PARA_AUG  3       0.2056654         0.0568747        50.4993702
     cgsolve_all iterations  75    anorm=    0.72E-07
     cgsolve_all iterations  75    anorm=    0.72E-07
     cgsolve_all iterations  73    anorm=    0.72E-07
     compute_u_kq: q = (    0.0404,    0.0000,    0.0000)
     Rotating WFCS
     ethr =  1.00E-14,  avg # of iterations = 23.0
     eigenvalues at k:
 -36.9987 -36.2700 -36.0428 -35.9419 -35.9380 -35.9110 -35.8968 -35.8525
 -35.7854 -35.7648 -35.7566 -35.6859 -35.6821 -18.6102 -18.3890 -18.3823
 -18.2624 -18.2566 -18.2162 -18.1847 -18.1467 -18.1409 -18.0779 -18.0549
 -18.0000 -17.9814 -17.9543 -17.9137 -17.8877 -17.8671 -17.8382 -17.8242
 -17.7530 -17.7199 -17.6941 -17.6660 -17.6569 -17.6240 -17.5936 -17.5782
 -17.5394 -17.5016 -17.4861 -17.4605 -17.4270 -17.4058 -17.3866 -17.3568
 -17.3491 -17.3314 -17.3274 -17.2982 -17.2787 -17.2481 -17.2460 -17.2267
 -17.2064 -17.1985 -17.1881 -17.1731 -17.1425 -17.1361 -17.0957 -17.0847
 -17.0575 -17.0432 -17.0367 -17.0314 -17.0037 -16.9970 -16.9727 -16.9655
 -16.9495 -16.9401 -16.9246 -16.8974 -16.8854 -16.8729 -16.8648 -16.8496
 -16.8306 -16.8238 -16.8142 -16.8084 -16.7953 -16.7885 -16.7808 -16.7749
 -16.7614 -16.7542 -16.7426 -16.6934 -16.6638 -16.6170 -16.5779 -16.5335
 -16.4583 -16.4078 -16.3670 -16.3591 -16.3126 -16.3044 -16.2744 -15.5645
 -15.3790 -15.2959 -15.1690 -15.1346 -15.0642 -15.0263 -14.9721 -14.8710
 -14.8175 -14.7550 -14.7364 -14.7112 -14.7042 -14.6352 -14.5643 -14.4869
 -14.4133 -14.3633 -14.2974 -14.2763 -14.2320 -14.2010 -14.1500 -13.9730
 -13.9090  -6.8149  -6.5979  -6.1726  -6.1615  -6.1190  -6.0969  -6.0083
  -5.9948  -5.9877  -5.9630  -5.9251  -5.8888  -5.8668  -5.8464  -5.7651
  -5.7477  -5.6478  -5.6380  -5.6209  -5.5589  -5.5477  -5.5420  -5.5046
  -5.4868  -5.4310  -5.4185  -5.3754  -5.3550  -5.3319  -5.3244  -5.2948
  -5.2769  -5.2344  -5.1857  -5.1795  -5.1382  -5.1206  -5.1088  -5.0573
  -5.0462  -4.9852  -4.9657  -4.9517  -4.9043  -4.8049  -4.7683  -4.7475
  -4.5943  -4.5229  -3.7510  -3.7040  -3.5430  -3.4365  -3.3667  -3.3149
  -3.2503  -3.2195  -3.1558  -3.1014  -3.0629  -2.9959  -2.9205  -2.9107
  -2.8506  -2.8445  -2.7979  -2.7772  -2.7241  -2.7056  -2.6817  -2.6070
  -2.5899  -2.5823  -2.5460  -2.5094  -2.4686  -2.4380  -2.3851  -2.3583
  -2.3319  -2.2865  -2.2592  -2.2324  -2.1960  -2.1321  -2.1136  -2.0757
  -2.0494  -2.0410  -2.0069  -1.9844  -1.9647  -1.9215  -1.9008  -1.8530
  -1.8413  -1.8158  -1.7637  -1.7478  -1.7307  -1.6851  -1.6640  -1.6243
  -1.6007  -1.5906  -1.5387  -1.4882  -1.4647  -1.4158  -1.3543  -1.3278
  -1.2684  -1.2328  -1.2097  -1.1929  -1.1631  -1.1447  -1.1198  -1.0614
  -1.0096  -0.9763  -0.9444  -0.9167  -0.8851  -0.8448  -0.8132  -0.7781
  -0.7402  -0.6792  -0.6570  -0.6163  -0.5772  -0.5585  -0.5166  -0.4693
  -0.4394  -0.4117  -0.3844  -0.3547  -0.3155  -0.2988  -0.2756  -0.2495
  -0.2355  -0.2112  -0.1963  -0.1848  -0.1787  -0.1409  -0.1242  -0.1079
  -0.0864  -0.0596  -0.0517  -0.0337  -0.0248  -0.0080   0.0231   0.0308
   0.0668   0.0840   0.0982   0.1199   0.1423   0.1603   0.1720   0.1865
   0.1989   0.2156   0.2285   0.2437   0.2607   0.2887   0.2991   0.3122
   0.3323   0.3415   0.3614   0.3722   0.3848   0.4099   0.4275   0.4349
   0.4624   0.4785   0.5026   0.5128   0.5316   0.5443   0.5734   0.5862
   0.5975   0.6018   0.6188   0.6345   0.6524   0.6777   0.7067   0.7253
   0.7481   0.7750   0.7986   0.8119   0.8292   0.8573   0.9014   0.9282
   0.9395   0.9646   0.9847   0.9977   1.0455   1.0673   1.0747   1.0944
   1.1280   1.1412   1.1617   1.2071   1.2351   1.2634   1.3532   1.3875
   1.4254   1.4779   1.5145   1.5615   1.5890   1.6614   1.7806   1.9330
     eigenvalues at k+q:
 -36.9987 -36.2700 -36.0428 -35.9419 -35.9379 -35.9110 -35.8968 -35.8525
 -35.7854 -35.7648 -35.7566 -35.6859 -35.6821 -18.6100 -18.3883 -18.3802
 -18.2624 -18.2558 -18.2162 -18.1848 -18.1501 -18.1404 -18.0783 -18.0549
 -18.0007 -17.9827 -17.9556 -17.9127 -17.8879 -17.8666 -17.8385 -17.8246
 -17.7529 -17.7208 -17.6943 -17.6655 -17.6550 -17.6227 -17.5933 -17.5758
 -17.5383 -17.5014 -17.4861 -17.4588 -17.4248 -17.4052 -17.3867 -17.3541
 -17.3472 -17.3295 -17.3261 -17.2956 -17.2775 -17.2490 -17.2446 -17.2259
 -17.2049 -17.1983 -17.1863 -17.1742 -17.1439 -17.1352 -17.0956 -17.0863
 -17.0589 -17.0435 -17.0372 -17.0315 -17.0044 -16.9974 -16.9759 -16.9676
 -16.9509 -16.9416 -16.9281 -16.9002 -16.8883 -16.8762 -16.8679 -16.8505
 -16.8324 -16.8267 -16.8181 -16.8108 -16.7964 -16.7894 -16.7811 -16.7755
 -16.7618 -16.7559 -16.7445 -16.6939 -16.6637 -16.6162 -16.5780 -16.5333
 -16.4570 -16.4071 -16.3668 -16.3588 -16.3077 -16.2996 -16.2644 -15.5649
 -15.3779 -15.2986 -15.1690 -15.1339 -15.0643 -15.0242 -14.9659 -14.8748
 -14.8168 -14.7556 -14.7378 -14.7107 -14.7059 -14.6347 -14.5586 -14.4826
 -14.4096 -14.3630 -14.3005 -14.2760 -14.2375 -14.2011 -14.1475 -13.9752
 -13.9130  -6.8279  -6.6141  -6.1702  -6.1611  -6.1195  -6.0958  -6.0100
  -5.9949  -5.9883  -5.9619  -5.9240  -5.8880  -5.8661  -5.8456  -5.7660
  -5.7498  -5.6497  -5.6397  -5.6213  -5.5568  -5.5474  -5.5409  -5.5040
  -5.4857  -5.4309  -5.4150  -5.3723  -5.3546  -5.3299  -5.3229  -5.2947
  -5.2766  -5.2340  -5.1853  -5.1721  -5.1391  -5.1197  -5.0966  -5.0566
  -5.0439  -4.9793  -4.9595  -4.9387  -4.9031  -4.8050  -4.7697  -4.7520
  -4.5954  -4.5230  -3.7705  -3.7226  -3.5444  -3.4342  -3.3656  -3.3149
  -3.2458  -3.2135  -3.1537  -3.1024  -3.0585  -2.9946  -2.9243  -2.9042
  -2.8495  -2.8436  -2.7960  -2.7749  -2.7250  -2.7102  -2.6802  -2.6085
  -2.5919  -2.5815  -2.5463  -2.5067  -2.4713  -2.4373  -2.3853  -2.3576
  -2.3361  -2.2927  -2.2605  -2.2295  -2.1996  -2.1375  -2.1114  -2.0778
  -2.0518  -2.0414  -2.0063  -1.9851  -1.9624  -1.9235  -1.8994  -1.8547
  -1.8387  -1.8165  -1.7617  -1.7437  -1.7304  -1.6842  -1.6613  -1.6298
  -1.6010  -1.5905  -1.5394  -1.4878  -1.4651  -1.4116  -1.3541  -1.3226
  -1.2696  -1.2327  -1.2134  -1.1947  -1.1591  -1.1457  -1.1157  -1.0609
  -1.0097  -0.9759  -0.9485  -0.9194  -0.8822  -0.8500  -0.8086  -0.7752
  -0.7419  -0.6775  -0.6495  -0.6173  -0.5769  -0.5597  -0.5212  -0.4702
  -0.4410  -0.4132  -0.3840  -0.3546  -0.3178  -0.2971  -0.2731  -0.2490
  -0.2371  -0.2105  -0.1953  -0.1836  -0.1780  -0.1407  -0.1235  -0.1084
  -0.0871  -0.0616  -0.0495  -0.0343  -0.0240  -0.0091   0.0247   0.0313
   0.0669   0.0820   0.0995   0.1202   0.1412   0.1612   0.1720   0.1874
   0.1963   0.2132   0.2267   0.2432   0.2609   0.2882   0.2983   0.3130
   0.3312   0.3398   0.3609   0.3736   0.3864   0.4089   0.4269   0.4349
   0.4640   0.4796   0.5021   0.5150   0.5326   0.5466   0.5732   0.5862
   0.5967   0.6027   0.6175   0.6357   0.6507   0.6766   0.7071   0.7248
   0.7452   0.7691   0.7980   0.8081   0.8267   0.8554   0.8987   0.9270
   0.9408   0.9625   0.9850   0.9971   1.0424   1.0653   1.0750   1.0936
   1.1277   1.1409   1.1593   1.2067   1.2287   1.2617   1.3529   1.3878
   1.4261   1.4806   1.5180   1.5662   1.5929   1.6619   1.7836   1.9337
     cgsolve_all iterations  75    anorm=    0.73E-07
     cgsolve_all iterations  75    anorm=    0.72E-07
     cgsolve_all iterations  73    anorm=    0.72E-07
     compute_u_kq: q = (   -0.0404,    0.0000,    0.0000)
     Rotating WFCS
     ethr =  1.00E-14,  avg # of iterations = 24.0
     eigenvalues at k:
 -36.9987 -36.2700 -36.0428 -35.9419 -35.9380 -35.9110 -35.8968 -35.8525
 -35.7854 -35.7648 -35.7566 -35.6859 -35.6821 -18.6102 -18.3890 -18.3823
 -18.2624 -18.2566 -18.2162 -18.1847 -18.1467 -18.1409 -18.0779 -18.0549
 -18.0000 -17.9814 -17.9543 -17.9137 -17.8877 -17.8671 -17.8382 -17.8242
 -17.7530 -17.7199 -17.6941 -17.6660 -17.6569 -17.6240 -17.5936 -17.5782
 -17.5394 -17.5016 -17.4861 -17.4605 -17.4270 -17.4058 -17.3866 -17.3568
 -17.3491 -17.3314 -17.3274 -17.2982 -17.2787 -17.2481 -17.2460 -17.2267
 -17.2064 -17.1985 -17.1881 -17.1731 -17.1425 -17.1361 -17.0957 -17.0847
 -17.0575 -17.0432 -17.0367 -17.0314 -17.0037 -16.9970 -16.9727 -16.9655
 -16.9495 -16.9401 -16.9246 -16.8974 -16.8854 -16.8729 -16.8648 -16.8496
 -16.8306 -16.8238 -16.8142 -16.8084 -16.7953 -16.7885 -16.7808 -16.7749
 -16.7614 -16.7542 -16.7426 -16.6934 -16.6638 -16.6170 -16.5779 -16.5335
 -16.4583 -16.4078 -16.3670 -16.3591 -16.3126 -16.3044 -16.2744 -15.5645
 -15.3790 -15.2959 -15.1690 -15.1346 -15.0642 -15.0263 -14.9721 -14.8710
 -14.8175 -14.7550 -14.7364 -14.7112 -14.7042 -14.6352 -14.5643 -14.4869
 -14.4133 -14.3633 -14.2974 -14.2763 -14.2320 -14.2010 -14.1500 -13.9730
 -13.9090  -6.8149  -6.5979  -6.1726  -6.1615  -6.1190  -6.0969  -6.0083
  -5.9948  -5.9877  -5.9630  -5.9251  -5.8888  -5.8668  -5.8464  -5.7651
  -5.7477  -5.6478  -5.6380  -5.6209  -5.5589  -5.5477  -5.5420  -5.5046
  -5.4868  -5.4310  -5.4185  -5.3754  -5.3550  -5.3319  -5.3244  -5.2948
  -5.2769  -5.2344  -5.1857  -5.1795  -5.1382  -5.1206  -5.1088  -5.0573
  -5.0462  -4.9852  -4.9657  -4.9517  -4.9043  -4.8049  -4.7683  -4.7475
  -4.5943  -4.5229  -3.7510  -3.7040  -3.5430  -3.4365  -3.3667  -3.3149
  -3.2503  -3.2195  -3.1558  -3.1014  -3.0629  -2.9959  -2.9205  -2.9107
  -2.8506  -2.8445  -2.7979  -2.7772  -2.7241  -2.7056  -2.6817  -2.6070
  -2.5899  -2.5823  -2.5460  -2.5094  -2.4686  -2.4380  -2.3851  -2.3583
  -2.3319  -2.2865  -2.2592  -2.2324  -2.1960  -2.1321  -2.1136  -2.0757
  -2.0494  -2.0410  -2.0069  -1.9844  -1.9647  -1.9215  -1.9008  -1.8530
  -1.8413  -1.8158  -1.7637  -1.7478  -1.7307  -1.6851  -1.6640  -1.6243
  -1.6007  -1.5906  -1.5387  -1.4882  -1.4647  -1.4158  -1.3543  -1.3278
  -1.2684  -1.2328  -1.2097  -1.1929  -1.1631  -1.1447  -1.1198  -1.0614
  -1.0096  -0.9763  -0.9444  -0.9167  -0.8851  -0.8448  -0.8132  -0.7781
  -0.7402  -0.6792  -0.6570  -0.6163  -0.5772  -0.5585  -0.5166  -0.4693
  -0.4394  -0.4117  -0.3844  -0.3547  -0.3155  -0.2988  -0.2756  -0.2495
  -0.2355  -0.2112  -0.1963  -0.1848  -0.1787  -0.1409  -0.1242  -0.1079
  -0.0864  -0.0596  -0.0517  -0.0337  -0.0248  -0.0080   0.0231   0.0308
   0.0668   0.0840   0.0982   0.1199   0.1423   0.1603   0.1720   0.1865
   0.1989   0.2156   0.2285   0.2437   0.2607   0.2887   0.2991   0.3122
   0.3323   0.3415   0.3614   0.3722   0.3848   0.4099   0.4275   0.4349
   0.4624   0.4785   0.5026   0.5128   0.5316   0.5443   0.5734   0.5862
   0.5975   0.6018   0.6188   0.6345   0.6524   0.6777   0.7067   0.7253
   0.7481   0.7750   0.7986   0.8119   0.8292   0.8573   0.9014   0.9282
   0.9395   0.9646   0.9847   0.9977   1.0455   1.0673   1.0747   1.0944
   1.1280   1.1412   1.1617   1.2071   1.2351   1.2634   1.3532   1.3875
   1.4254   1.4779   1.5145   1.5615   1.5890   1.6614   1.7806   1.9330
     eigenvalues at k+q:
 -36.9987 -36.2700 -36.0428 -35.9419 -35.9380 -35.9110 -35.8968 -35.8525
 -35.7854 -35.7648 -35.7566 -35.6859 -35.6821 -18.6105 -18.3897 -18.3844
 -18.2625 -18.2575 -18.2160 -18.1846 -18.1434 -18.1413 -18.0773 -18.0547
 -17.9994 -17.9801 -17.9529 -17.9145 -17.8873 -17.8679 -17.8384 -17.8234
 -17.7533 -17.7189 -17.6942 -17.6669 -17.6584 -17.6252 -17.5937 -17.5805
 -17.5405 -17.5023 -17.4854 -17.4623 -17.4293 -17.4065 -17.3870 -17.3599
 -17.3509 -17.3340 -17.3269 -17.3008 -17.2801 -17.2486 -17.2465 -17.2275
 -17.2095 -17.1980 -17.1887 -17.1717 -17.1419 -17.1357 -17.0957 -17.0829
 -17.0564 -17.0443 -17.0354 -17.0308 -17.0031 -16.9964 -16.9694 -16.9636
 -16.9482 -16.9385 -16.9210 -16.8950 -16.8832 -16.8692 -16.8617 -16.8486
 -16.8291 -16.8213 -16.8113 -16.8048 -16.7939 -16.7875 -16.7805 -16.7737
 -16.7608 -16.7521 -16.7405 -16.6929 -16.6638 -16.6179 -16.5779 -16.5336
 -16.4594 -16.4085 -16.3673 -16.3597 -16.3217 -16.3052 -16.2844 -15.5641
 -15.3799 -15.2930 -15.1692 -15.1352 -15.0641 -15.0285 -14.9775 -14.8687
 -14.8184 -14.7547 -14.7365 -14.7117 -14.7027 -14.6360 -14.5682 -14.4893
 -14.4170 -14.3637 -14.2949 -14.2761 -14.2274 -14.2029 -14.1496 -13.9710
 -13.9055  -6.8015  -6.5811  -6.1750  -6.1619  -6.1186  -6.0980  -6.0069
  -5.9949  -5.9868  -5.9640  -5.9263  -5.8897  -5.8677  -5.8469  -5.7645
  -5.7453  -5.6458  -5.6367  -5.6203  -5.5616  -5.5484  -5.5427  -5.5055
  -5.4878  -5.4314  -5.4220  -5.3786  -5.3555  -5.3348  -5.3256  -5.2949
  -5.2772  -5.2351  -5.1941  -5.1824  -5.1376  -5.1214  -5.1172  -5.0582
  -5.0479  -4.9978  -4.9706  -4.9581  -4.9052  -4.8047  -4.7669  -4.7429
  -4.5930  -4.5231  -3.7321  -3.6858  -3.5417  -3.4381  -3.3684  -3.3151
  -3.2551  -3.2254  -3.1579  -3.0998  -3.0673  -2.9965  -2.9195  -2.9139
  -2.8520  -2.8460  -2.7989  -2.7799  -2.7240  -2.7008  -2.6833  -2.6063
  -2.5877  -2.5832  -2.5454  -2.5118  -2.4657  -2.4389  -2.3837  -2.3591
  -2.3282  -2.2812  -2.2580  -2.2354  -2.1925  -2.1273  -2.1151  -2.0739
  -2.0482  -2.0404  -2.0070  -1.9841  -1.9668  -1.9196  -1.9016  -1.8524
  -1.8447  -1.8151  -1.7638  -1.7521  -1.7309  -1.6863  -1.6668  -1.6197
  -1.6009  -1.5898  -1.5382  -1.4893  -1.4633  -1.4202  -1.3549  -1.3329
  -1.2685  -1.2323  -1.2063  -1.1910  -1.1672  -1.1429  -1.1230  -1.0617
  -1.0108  -0.9778  -0.9414  -0.9175  -0.8858  -0.8369  -0.8166  -0.7807
  -0.7375  -0.6821  -0.6628  -0.6153  -0.5774  -0.5574  -0.5122  -0.4680
  -0.4374  -0.4102  -0.3851  -0.3540  -0.3132  -0.3006  -0.2777  -0.2502
  -0.2341  -0.2122  -0.1980  -0.1878  -0.1768  -0.1409  -0.1248  -0.1071
  -0.0856  -0.0591  -0.0532  -0.0332  -0.0254  -0.0068   0.0210   0.0307
   0.0667   0.0862   0.0964   0.1196   0.1431   0.1591   0.1717   0.1858
   0.2004   0.2177   0.2300   0.2443   0.2610   0.2897   0.2986   0.3110
   0.3328   0.3448   0.3612   0.3727   0.3838   0.4112   0.4286   0.4351
   0.4608   0.4768   0.5033   0.5108   0.5303   0.5422   0.5734   0.5861
   0.5978   0.6021   0.6205   0.6337   0.6542   0.6785   0.7065   0.7259
   0.7504   0.7812   0.7992   0.8146   0.8315   0.8594   0.9042   0.9280
   0.9393   0.9669   0.9856   0.9993   1.0489   1.0687   1.0748   1.0953
   1.1281   1.1415   1.1641   1.2075   1.2409   1.2664   1.3536   1.3873
   1.4239   1.4741   1.5121   1.5558   1.5848   1.6611   1.7768   1.9310
     cgsolve_all iterations  75    anorm=    0.73E-07
     cgsolve_all iterations  75    anorm=    0.73E-07
     cgsolve_all iterations  73    anorm=    0.72E-07
     compute_u_kq: q = (    0.0000,    0.0404,    0.0000)
     Rotating WFCS
     ethr =  1.00E-14,  avg # of iterations = 23.0
     eigenvalues at k:
 -36.9987 -36.2700 -36.0428 -35.9419 -35.9380 -35.9110 -35.8968 -35.8525
 -35.7854 -35.7648 -35.7566 -35.6859 -35.6821 -18.6102 -18.3890 -18.3823
 -18.2624 -18.2566 -18.2162 -18.1847 -18.1467 -18.1409 -18.0779 -18.0549
 -18.0000 -17.9814 -17.9543 -17.9137 -17.8877 -17.8671 -17.8382 -17.8242
 -17.7530 -17.7199 -17.6941 -17.6660 -17.6569 -17.6240 -17.5936 -17.5782
 -17.5394 -17.5016 -17.4861 -17.4605 -17.4270 -17.4058 -17.3866 -17.3568
 -17.3491 -17.3314 -17.3274 -17.2982 -17.2787 -17.2481 -17.2460 -17.2267
 -17.2064 -17.1985 -17.1881 -17.1731 -17.1425 -17.1361 -17.0957 -17.0847
 -17.0575 -17.0432 -17.0367 -17.0314 -17.0037 -16.9970 -16.9727 -16.9655
 -16.9495 -16.9401 -16.9246 -16.8974 -16.8854 -16.8729 -16.8648 -16.8496
 -16.8306 -16.8238 -16.8142 -16.8084 -16.7953 -16.7885 -16.7808 -16.7749
 -16.7614 -16.7542 -16.7426 -16.6934 -16.6638 -16.6170 -16.5779 -16.5335
 -16.4583 -16.4078 -16.3670 -16.3591 -16.3126 -16.3044 -16.2744 -15.5645
 -15.3790 -15.2959 -15.1690 -15.1346 -15.0642 -15.0263 -14.9721 -14.8710
 -14.8175 -14.7550 -14.7364 -14.7112 -14.7042 -14.6352 -14.5643 -14.4869
 -14.4133 -14.3633 -14.2974 -14.2763 -14.2320 -14.2010 -14.1500 -13.9730
 -13.9090  -6.8149  -6.5979  -6.1726  -6.1615  -6.1190  -6.0969  -6.0083
  -5.9948  -5.9877  -5.9630  -5.9251  -5.8888  -5.8668  -5.8464  -5.7651
  -5.7477  -5.6478  -5.6380  -5.6209  -5.5589  -5.5477  -5.5420  -5.5046
  -5.4868  -5.4310  -5.4185  -5.3754  -5.3550  -5.3319  -5.3244  -5.2948
  -5.2769  -5.2344  -5.1857  -5.1795  -5.1382  -5.1206  -5.1088  -5.0573
  -5.0462  -4.9852  -4.9657  -4.9517  -4.9043  -4.8049  -4.7683  -4.7475
  -4.5943  -4.5229  -3.7510  -3.7040  -3.5430  -3.4365  -3.3667  -3.3149
  -3.2503  -3.2195  -3.1558  -3.1014  -3.0629  -2.9959  -2.9205  -2.9107
  -2.8506  -2.8445  -2.7979  -2.7772  -2.7241  -2.7056  -2.6817  -2.6070
  -2.5899  -2.5823  -2.5460  -2.5094  -2.4686  -2.4380  -2.3851  -2.3583
  -2.3319  -2.2865  -2.2592  -2.2324  -2.1960  -2.1321  -2.1136  -2.0757
  -2.0494  -2.0410  -2.0069  -1.9844  -1.9647  -1.9215  -1.9008  -1.8530
  -1.8413  -1.8158  -1.7637  -1.7478  -1.7307  -1.6851  -1.6640  -1.6243
  -1.6007  -1.5906  -1.5387  -1.4882  -1.4647  -1.4158  -1.3543  -1.3278
  -1.2684  -1.2328  -1.2097  -1.1929  -1.1631  -1.1447  -1.1198  -1.0614
  -1.0096  -0.9763  -0.9444  -0.9167  -0.8851  -0.8448  -0.8132  -0.7781
  -0.7402  -0.6792  -0.6570  -0.6163  -0.5772  -0.5585  -0.5166  -0.4693
  -0.4394  -0.4117  -0.3844  -0.3547  -0.3155  -0.2988  -0.2756  -0.2495
  -0.2355  -0.2112  -0.1963  -0.1848  -0.1787  -0.1409  -0.1242  -0.1079
  -0.0864  -0.0596  -0.0517  -0.0337  -0.0248  -0.0080   0.0231   0.0308
   0.0668   0.0840   0.0982   0.1199   0.1423   0.1603   0.1720   0.1865
   0.1989   0.2156   0.2285   0.2437   0.2607   0.2887   0.2991   0.3122
   0.3323   0.3415   0.3614   0.3722   0.3848   0.4099   0.4275   0.4349
   0.4624   0.4785   0.5026   0.5128   0.5316   0.5443   0.5734   0.5862
   0.5975   0.6018   0.6188   0.6345   0.6524   0.6777   0.7067   0.7253
   0.7481   0.7750   0.7986   0.8119   0.8292   0.8573   0.9014   0.9282
   0.9395   0.9646   0.9847   0.9977   1.0455   1.0673   1.0747   1.0944
   1.1280   1.1412   1.1617   1.2071   1.2351   1.2634   1.3532   1.3875
   1.4254   1.4779   1.5145   1.5615   1.5890   1.6614   1.7806   1.9330
     eigenvalues at k+q:
 -36.9987 -36.2700 -36.0428 -35.9419 -35.9380 -35.9110 -35.8968 -35.8525
 -35.7854 -35.7648 -35.7566 -35.6859 -35.6821 -18.6103 -18.3918 -18.3854
 -18.2624 -18.2561 -18.2165 -18.1849 -18.1407 -18.1392 -18.0779 -18.0547
 -17.9986 -17.9830 -17.9515 -17.9147 -17.8884 -17.8683 -17.8392 -17.8220
 -17.7553 -17.7185 -17.6917 -17.6685 -17.6571 -17.6262 -17.5935 -17.5809
 -17.5418 -17.5028 -17.4849 -17.4618 -17.4296 -17.4080 -17.3881 -17.3609
 -17.3522 -17.3330 -17.3289 -17.2996 -17.2806 -17.2505 -17.2452 -17.2295
 -17.2106 -17.1988 -17.1875 -17.1725 -17.1421 -17.1364 -17.0952 -17.0823
 -17.0549 -17.0423 -17.0349 -17.0299 -16.9997 -16.9940 -16.9718 -16.9684
 -16.9470 -16.9364 -16.9208 -16.8926 -16.8823 -16.8680 -16.8615 -16.8462
 -16.8272 -16.8204 -16.8101 -16.8039 -16.7930 -16.7884 -16.7802 -16.7735
 -16.7608 -16.7509 -16.7393 -16.6932 -16.6635 -16.6174 -16.5780 -16.5339
 -16.4603 -16.4088 -16.3676 -16.3594 -16.3252 -16.3061 -16.2888 -15.5638
 -15.3803 -15.2921 -15.1688 -15.1366 -15.0641 -15.0302 -14.9800 -14.8633
 -14.8179 -14.7551 -14.7351 -14.7112 -14.7037 -14.6353 -14.5748 -14.4919
 -14.4173 -14.3648 -14.2932 -14.2750 -14.2243 -14.1990 -14.1561 -13.9700
 -13.9031  -6.7955  -6.5739  -6.1765  -6.1617  -6.1188  -6.0965  -6.0068
  -5.9961  -5.9877  -5.9649  -5.9257  -5.8893  -5.8662  -5.8481  -5.7634
  -5.7449  -5.6445  -5.6385  -5.6201  -5.5635  -5.5478  -5.5422  -5.5065
  -5.4893  -5.4337  -5.4205  -5.3794  -5.3569  -5.3346  -5.3270  -5.2949
  -5.2762  -5.2353  -5.2026  -5.1812  -5.1394  -5.1207  -5.1198  -5.0582
  -5.0470  -5.0053  -4.9713  -4.9582  -4.9057  -4.8034  -4.7689  -4.7409
  -4.5923  -4.5230  -3.7241  -3.6785  -3.5410  -3.4399  -3.3686  -3.3169
  -3.2551  -3.2241  -3.1575  -3.1049  -3.0664  -2.9991  -2.9213  -2.9156
  -2.8530  -2.8454  -2.7937  -2.7766  -2.7257  -2.7030  -2.6805  -2.6063
  -2.5909  -2.5818  -2.5501  -2.5119  -2.4659  -2.4377  -2.3829  -2.3581
  -2.3254  -2.2827  -2.2617  -2.2326  -2.1959  -2.1286  -2.1150  -2.0723
  -2.0482  -2.0377  -2.0050  -1.9816  -1.9658  -1.9193  -1.9005  -1.8514
  -1.8419  -1.8176  -1.7655  -1.7523  -1.7290  -1.6857  -1.6618  -1.6218
  -1.6057  -1.5888  -1.5378  -1.4942  -1.4690  -1.4170  -1.3557  -1.3325
  -1.2709  -1.2323  -1.2052  -1.1950  -1.1645  -1.1425  -1.1226  -1.0633
  -1.0073  -0.9760  -0.9421  -0.9117  -0.8848  -0.8476  -0.8114  -0.7740
  -0.7405  -0.6771  -0.6631  -0.6181  -0.5819  -0.5529  -0.5136  -0.4676
  -0.4397  -0.4103  -0.3830  -0.3571  -0.3168  -0.3030  -0.2748  -0.2520
  -0.2351  -0.2152  -0.2021  -0.1851  -0.1763  -0.1391  -0.1252  -0.1067
  -0.0846  -0.0584  -0.0507  -0.0338  -0.0251  -0.0096   0.0209   0.0313
   0.0670   0.0843   0.0981   0.1206   0.1412   0.1611   0.1724   0.1844
   0.2009   0.2147   0.2302   0.2455   0.2637   0.2891   0.3029   0.3097
   0.3332   0.3429   0.3607   0.3724   0.3844   0.4099   0.4287   0.4344
   0.4637   0.4762   0.4999   0.5119   0.5299   0.5457   0.5725   0.5869
   0.5971   0.6033   0.6193   0.6347   0.6556   0.6791   0.7063   0.7262
   0.7507   0.7804   0.8018   0.8130   0.8326   0.8593   0.9053   0.9294
   0.9460   0.9675   0.9841   1.0001   1.0505   1.0677   1.0753   1.0967
   1.1276   1.1418   1.1679   1.2074   1.2402   1.2649   1.3532   1.3874
   1.4223   1.4734   1.5109   1.5558   1.5836   1.6589   1.7747   1.9323
     cgsolve_all iterations  75    anorm=    0.73E-07
     cgsolve_all iterations  75    anorm=    0.73E-07
     cgsolve_all iterations  73    anorm=    0.72E-07
     compute_u_kq: q = (    0.0000,   -0.0404,    0.0000)
     Rotating WFCS
     ethr =  1.00E-14,  avg # of iterations = 23.0
     eigenvalues at k:
 -36.9987 -36.2700 -36.0428 -35.9419 -35.9380 -35.9110 -35.8968 -35.8525
 -35.7854 -35.7648 -35.7566 -35.6859 -35.6821 -18.6102 -18.3890 -18.3823
 -18.2624 -18.2566 -18.2162 -18.1847 -18.1467 -18.1409 -18.0779 -18.0549
 -18.0000 -17.9814 -17.9543 -17.9137 -17.8877 -17.8671 -17.8382 -17.8242
 -17.7530 -17.7199 -17.6941 -17.6660 -17.6569 -17.6240 -17.5936 -17.5782
 -17.5394 -17.5016 -17.4861 -17.4605 -17.4270 -17.4058 -17.3866 -17.3568
 -17.3491 -17.3314 -17.3274 -17.2982 -17.2787 -17.2481 -17.2460 -17.2267
 -17.2064 -17.1985 -17.1881 -17.1731 -17.1425 -17.1361 -17.0957 -17.0847
 -17.0575 -17.0432 -17.0367 -17.0314 -17.0037 -16.9970 -16.9727 -16.9655
 -16.9495 -16.9401 -16.9246 -16.8974 -16.8854 -16.8729 -16.8648 -16.8496
 -16.8306 -16.8238 -16.8142 -16.8084 -16.7953 -16.7885 -16.7808 -16.7749
 -16.7614 -16.7542 -16.7426 -16.6934 -16.6638 -16.6170 -16.5779 -16.5335
 -16.4583 -16.4078 -16.3670 -16.3591 -16.3126 -16.3044 -16.2744 -15.5645
 -15.3790 -15.2959 -15.1690 -15.1346 -15.0642 -15.0263 -14.9721 -14.8710
 -14.8175 -14.7550 -14.7364 -14.7112 -14.7042 -14.6352 -14.5643 -14.4869
 -14.4133 -14.3633 -14.2974 -14.2763 -14.2320 -14.2010 -14.1500 -13.9730
 -13.9090  -6.8149  -6.5979  -6.1726  -6.1615  -6.1190  -6.0969  -6.0083
  -5.9948  -5.9877  -5.9630  -5.9251  -5.8888  -5.8668  -5.8464  -5.7651
  -5.7477  -5.6478  -5.6380  -5.6209  -5.5589  -5.5477  -5.5420  -5.5046
  -5.4868  -5.4310  -5.4185  -5.3754  -5.3550  -5.3319  -5.3244  -5.2948
  -5.2769  -5.2344  -5.1857  -5.1795  -5.1382  -5.1206  -5.1088  -5.0573
  -5.0462  -4.9852  -4.9657  -4.9517  -4.9043  -4.8049  -4.7683  -4.7475
  -4.5943  -4.5229  -3.7510  -3.7040  -3.5430  -3.4365  -3.3667  -3.3149
  -3.2503  -3.2195  -3.1558  -3.1014  -3.0629  -2.9959  -2.9205  -2.9107
  -2.8506  -2.8445  -2.7979  -2.7772  -2.7241  -2.7056  -2.6817  -2.6070
  -2.5899  -2.5823  -2.5460  -2.5094  -2.4686  -2.4380  -2.3851  -2.3583
  -2.3319  -2.2865  -2.2592  -2.2324  -2.1960  -2.1321  -2.1136  -2.0757
  -2.0494  -2.0410  -2.0069  -1.9844  -1.9647  -1.9215  -1.9008  -1.8530
  -1.8413  -1.8158  -1.7637  -1.7478  -1.7307  -1.6851  -1.6640  -1.6243
  -1.6007  -1.5906  -1.5387  -1.4882  -1.4647  -1.4158  -1.3543  -1.3278
  -1.2684  -1.2328  -1.2097  -1.1929  -1.1631  -1.1447  -1.1198  -1.0614
  -1.0096  -0.9763  -0.9444  -0.9167  -0.8851  -0.8448  -0.8132  -0.7781
  -0.7402  -0.6792  -0.6570  -0.6163  -0.5772  -0.5585  -0.5166  -0.4693
  -0.4394  -0.4117  -0.3844  -0.3547  -0.3155  -0.2988  -0.2756  -0.2495
  -0.2355  -0.2112  -0.1963  -0.1848  -0.1787  -0.1409  -0.1242  -0.1079
  -0.0864  -0.0596  -0.0517  -0.0337  -0.0248  -0.0080   0.0231   0.0308
   0.0668   0.0840   0.0982   0.1199   0.1423   0.1603   0.1720   0.1865
   0.1989   0.2156   0.2285   0.2437   0.2607   0.2887   0.2991   0.3122
   0.3323   0.3415   0.3614   0.3722   0.3848   0.4099   0.4275   0.4349
   0.4624   0.4785   0.5026   0.5128   0.5316   0.5443   0.5734   0.5862
   0.5975   0.6018   0.6188   0.6345   0.6524   0.6777   0.7067   0.7253
   0.7481   0.7750   0.7986   0.8119   0.8292   0.8573   0.9014   0.9282
   0.9395   0.9646   0.9847   0.9977   1.0455   1.0673   1.0747   1.0944
   1.1280   1.1412   1.1617   1.2071   1.2351   1.2634   1.3532   1.3875
   1.4254   1.4779   1.5145   1.5615   1.5890   1.6614   1.7806   1.9330
     eigenvalues at k+q:
 -36.9987 -36.2700 -36.0428 -35.9419 -35.9379 -35.9110 -35.8968 -35.8525
 -35.7854 -35.7648 -35.7566 -35.6859 -35.6821 -18.6102 -18.3861 -18.3791
 -18.2626 -18.2572 -18.2158 -18.1845 -18.1525 -18.1426 -18.0778 -18.0551
 -18.0014 -17.9798 -17.9570 -17.9127 -17.8867 -17.8663 -17.8380 -17.8255
 -17.7510 -17.7214 -17.6965 -17.6644 -17.6560 -17.6216 -17.5934 -17.5750
 -17.5369 -17.5003 -17.4874 -17.4593 -17.4246 -17.4042 -17.3852 -17.3531
 -17.3462 -17.3300 -17.3247 -17.2965 -17.2768 -17.2501 -17.2436 -17.2238
 -17.2027 -17.1976 -17.1879 -17.1740 -17.1418 -17.1352 -17.0962 -17.0866
 -17.0603 -17.0440 -17.0382 -17.0332 -17.0084 -16.9994 -16.9752 -16.9620
 -16.9521 -16.9438 -16.9280 -16.9027 -16.8897 -16.8776 -16.8677 -16.8528
 -16.8345 -16.8277 -16.8195 -16.8121 -16.7970 -16.7882 -16.7808 -16.7760
 -16.7619 -16.7566 -16.7452 -16.6936 -16.6639 -16.6167 -16.5779 -16.5329
 -16.4563 -16.4069 -16.3667 -16.3594 -16.3067 -16.2963 -16.2599 -15.5652
 -15.3776 -15.2995 -15.1693 -15.1326 -15.0643 -15.0225 -14.9633 -14.8797
 -14.8171 -14.7554 -14.7385 -14.7112 -14.7050 -14.6350 -14.5524 -14.4807
 -14.4095 -14.3619 -14.3022 -14.2774 -14.2403 -14.2038 -14.1425 -13.9761
 -13.9154  -6.8335  -6.6207  -6.1685  -6.1613  -6.1193  -6.0974  -6.0099
  -5.9935  -5.9878  -5.9610  -5.9247  -5.8885  -5.8675  -5.8447  -5.7674
  -5.7497  -5.6509  -5.6384  -5.6213  -5.5551  -5.5480  -5.5416  -5.5034
  -5.4838  -5.4295  -5.4156  -5.3716  -5.3531  -5.3304  -5.3217  -5.2945
  -5.2777  -5.2336  -5.1855  -5.1690  -5.1364  -5.1204  -5.0909  -5.0562
  -5.0447  -4.9770  -4.9591  -4.9314  -4.9023  -4.8062  -4.7679  -4.7539
  -4.5962  -4.5230  -3.7792  -3.7303  -3.5449  -3.4334  -3.3649  -3.3132
  -3.2455  -3.2150  -3.1539  -3.0973  -3.0599  -2.9918  -2.9228  -2.9020
  -2.8489  -2.8426  -2.8027  -2.7770  -2.7231  -2.7090  -2.6827  -2.6082
  -2.5887  -2.5823  -2.5419  -2.5070  -2.4723  -2.4386  -2.3868  -2.3585
  -2.3403  -2.2884  -2.2569  -2.2324  -2.1942  -2.1362  -2.1124  -2.0799
  -2.0531  -2.0417  -2.0093  -1.9886  -1.9631  -1.9230  -1.9008  -1.8565
  -1.8390  -1.8141  -1.7622  -1.7441  -1.7315  -1.6849  -1.6653  -1.6277
  -1.5975  -1.5905  -1.5396  -1.4845  -1.4582  -1.4138  -1.3536  -1.3232
  -1.2670  -1.2332  -1.2140  -1.1903  -1.1633  -1.1444  -1.1170  -1.0599
  -1.0112  -0.9770  -0.9476  -0.9238  -0.8850  -0.8410  -0.8129  -0.7817
  -0.7406  -0.6817  -0.6512  -0.6147  -0.5743  -0.5625  -0.5182  -0.4710
  -0.4388  -0.4136  -0.3851  -0.3524  -0.3141  -0.2956  -0.2758  -0.2465
  -0.2359  -0.2083  -0.1903  -0.1853  -0.1802  -0.1420  -0.1229  -0.1092
  -0.0876  -0.0616  -0.0524  -0.0339  -0.0245  -0.0059   0.0242   0.0314
   0.0659   0.0831   0.0979   0.1204   0.1432   0.1587   0.1720   0.1886
   0.1964   0.2164   0.2271   0.2419   0.2576   0.2872   0.2961   0.3145
   0.3301   0.3406   0.3626   0.3722   0.3870   0.4104   0.4262   0.4356
   0.4611   0.4808   0.5052   0.5136   0.5331   0.5430   0.5739   0.5855
   0.5965   0.6019   0.6181   0.6345   0.6493   0.6763   0.7070   0.7243
   0.7443   0.7708   0.7949   0.8103   0.8262   0.8560   0.8948   0.9256
   0.9366   0.9626   0.9845   0.9966   1.0408   1.0649   1.0755   1.0921
   1.1281   1.1408   1.1559   1.2069   1.2297   1.2632   1.3530   1.3877
   1.4281   1.4819   1.5181   1.5668   1.5944   1.6641   1.7857   1.9331
     cgsolve_all iterations  75    anorm=    0.72E-07
     cgsolve_all iterations  75    anorm=    0.72E-07
     cgsolve_all iterations  73    anorm=    0.72E-07
     compute_u_kq: q = (    0.0000,    0.0000,    0.0404)
     Rotating WFCS
     ethr =  1.00E-14,  avg # of iterations = 23.0
     eigenvalues at k:
 -36.9987 -36.2700 -36.0428 -35.9419 -35.9380 -35.9110 -35.8968 -35.8525
 -35.7854 -35.7648 -35.7566 -35.6859 -35.6821 -18.6102 -18.3890 -18.3823
 -18.2624 -18.2566 -18.2162 -18.1847 -18.1467 -18.1409 -18.0779 -18.0549
 -18.0000 -17.9814 -17.9543 -17.9137 -17.8877 -17.8671 -17.8382 -17.8242
 -17.7530 -17.7199 -17.6941 -17.6660 -17.6569 -17.6240 -17.5936 -17.5782
 -17.5394 -17.5016 -17.4861 -17.4605 -17.4270 -17.4058 -17.3866 -17.3568
 -17.3491 -17.3314 -17.3274 -17.2982 -17.2787 -17.2481 -17.2460 -17.2267
 -17.2064 -17.1985 -17.1881 -17.1731 -17.1425 -17.1361 -17.0957 -17.0847
 -17.0575 -17.0432 -17.0367 -17.0314 -17.0037 -16.9970 -16.9727 -16.9655
 -16.9495 -16.9401 -16.9246 -16.8974 -16.8854 -16.8729 -16.8648 -16.8496
 -16.8306 -16.8238 -16.8142 -16.8084 -16.7953 -16.7885 -16.7808 -16.7749
 -16.7614 -16.7542 -16.7426 -16.6934 -16.6638 -16.6170 -16.5779 -16.5335
 -16.4583 -16.4078 -16.3670 -16.3591 -16.3126 -16.3044 -16.2744 -15.5645
 -15.3790 -15.2959 -15.1690 -15.1346 -15.0642 -15.0263 -14.9721 -14.8710
 -14.8175 -14.7550 -14.7364 -14.7112 -14.7042 -14.6352 -14.5643 -14.4869
 -14.4133 -14.3633 -14.2974 -14.2763 -14.2320 -14.2010 -14.1500 -13.9730
 -13.9090  -6.8149  -6.5979  -6.1726  -6.1615  -6.1190  -6.0969  -6.0083
  -5.9948  -5.9877  -5.9630  -5.9251  -5.8888  -5.8668  -5.8464  -5.7651
  -5.7477  -5.6478  -5.6380  -5.6209  -5.5589  -5.5477  -5.5420  -5.5046
  -5.4868  -5.4310  -5.4185  -5.3754  -5.3550  -5.3319  -5.3244  -5.2948
  -5.2769  -5.2344  -5.1857  -5.1795  -5.1382  -5.1206  -5.1088  -5.0573
  -5.0462  -4.9852  -4.9657  -4.9517  -4.9043  -4.8049  -4.7683  -4.7475
  -4.5943  -4.5229  -3.7510  -3.7040  -3.5430  -3.4365  -3.3667  -3.3149
  -3.2503  -3.2195  -3.1558  -3.1014  -3.0629  -2.9959  -2.9205  -2.9107
  -2.8506  -2.8445  -2.7979  -2.7772  -2.7241  -2.7056  -2.6817  -2.6070
  -2.5899  -2.5823  -2.5460  -2.5094  -2.4686  -2.4380  -2.3851  -2.3583
  -2.3319  -2.2865  -2.2592  -2.2324  -2.1960  -2.1321  -2.1136  -2.0757
  -2.0494  -2.0410  -2.0069  -1.9844  -1.9647  -1.9215  -1.9008  -1.8530
  -1.8413  -1.8158  -1.7637  -1.7478  -1.7307  -1.6851  -1.6640  -1.6243
  -1.6007  -1.5906  -1.5387  -1.4882  -1.4647  -1.4158  -1.3543  -1.3278
  -1.2684  -1.2328  -1.2097  -1.1929  -1.1631  -1.1447  -1.1198  -1.0614
  -1.0096  -0.9763  -0.9444  -0.9167  -0.8851  -0.8448  -0.8132  -0.7781
  -0.7402  -0.6792  -0.6570  -0.6163  -0.5772  -0.5585  -0.5166  -0.4693
  -0.4394  -0.4117  -0.3844  -0.3547  -0.3155  -0.2988  -0.2756  -0.2495
  -0.2355  -0.2112  -0.1963  -0.1848  -0.1787  -0.1409  -0.1242  -0.1079
  -0.0864  -0.0596  -0.0517  -0.0337  -0.0248  -0.0080   0.0231   0.0308
   0.0668   0.0840   0.0982   0.1199   0.1423   0.1603   0.1720   0.1865
   0.1989   0.2156   0.2285   0.2437   0.2607   0.2887   0.2991   0.3122
   0.3323   0.3415   0.3614   0.3722   0.3848   0.4099   0.4275   0.4349
   0.4624   0.4785   0.5026   0.5128   0.5316   0.5443   0.5734   0.5862
   0.5975   0.6018   0.6188   0.6345   0.6524   0.6777   0.7067   0.7253
   0.7481   0.7750   0.7986   0.8119   0.8292   0.8573   0.9014   0.9282
   0.9395   0.9646   0.9847   0.9977   1.0455   1.0673   1.0747   1.0944
   1.1280   1.1412   1.1617   1.2071   1.2351   1.2634   1.3532   1.3875
   1.4254   1.4779   1.5145   1.5615   1.5890   1.6614   1.7806   1.9330
     eigenvalues at k+q:
 -36.9987 -36.2700 -36.0428 -35.9419 -35.9379 -35.9110 -35.8968 -35.8525
 -35.7854 -35.7648 -35.7566 -35.6859 -35.6821 -18.6102 -18.3890 -18.3823
 -18.2624 -18.2566 -18.2162 -18.1847 -18.1468 -18.1408 -18.0778 -18.0550
 -18.0000 -17.9813 -17.9545 -17.9137 -17.8875 -17.8670 -17.8384 -17.8243
 -17.7529 -17.7198 -17.6940 -17.6666 -17.6569 -17.6229 -17.5937 -17.5793
 -17.5386 -17.5017 -17.4859 -17.4604 -17.4272 -17.4061 -17.3863 -17.3567
 -17.3492 -17.3316 -17.3266 -17.2991 -17.2788 -17.2479 -17.2461 -17.2258
 -17.2062 -17.1987 -17.1877 -17.1759 -17.1416 -17.1356 -17.0949 -17.0841
 -17.0574 -17.0439 -17.0369 -17.0314 -17.0037 -16.9967 -16.9726 -16.9657
 -16.9496 -16.9406 -16.9259 -16.8966 -16.8843 -16.8738 -16.8650 -16.8492
 -16.8305 -16.8237 -16.8142 -16.8084 -16.7952 -16.7878 -16.7809 -16.7754
 -16.7617 -16.7543 -16.7425 -16.6934 -16.6639 -16.6169 -16.5779 -16.5335
 -16.4583 -16.4078 -16.3670 -16.3591 -16.3126 -16.3043 -16.2744 -15.5645
 -15.3790 -15.2959 -15.1691 -15.1345 -15.0642 -15.0263 -14.9720 -14.8711
 -14.8175 -14.7550 -14.7364 -14.7113 -14.7041 -14.6352 -14.5643 -14.4868
 -14.4133 -14.3633 -14.2974 -14.2763 -14.2320 -14.2010 -14.1499 -13.9730
 -13.9090  -6.8150  -6.5980  -6.1726  -6.1615  -6.1190  -6.0969  -6.0082
  -5.9949  -5.9877  -5.9629  -5.9251  -5.8889  -5.8668  -5.8463  -5.7651
  -5.7478  -5.6479  -5.6380  -5.6209  -5.5589  -5.5479  -5.5418  -5.5046
  -5.4868  -5.4310  -5.4186  -5.3753  -5.3551  -5.3320  -5.3244  -5.2948
  -5.2767  -5.2345  -5.1856  -5.1796  -5.1382  -5.1206  -5.1086  -5.0576
  -5.0461  -4.9851  -4.9657  -4.9516  -4.9043  -4.8049  -4.7684  -4.7475
  -4.5943  -4.5229  -3.7512  -3.7041  -3.5430  -3.4365  -3.3667  -3.3150
  -3.2500  -3.2196  -3.1558  -3.1011  -3.0632  -2.9962  -2.9207  -2.9104
  -2.8502  -2.8444  -2.7979  -2.7774  -2.7239  -2.7054  -2.6821  -2.6067
  -2.5906  -2.5811  -2.5463  -2.5108  -2.4706  -2.4347  -2.3856  -2.3562
  -2.3323  -2.2887  -2.2599  -2.2322  -2.1944  -2.1331  -2.1127  -2.0763
  -2.0501  -2.0401  -2.0052  -1.9851  -1.9677  -1.9199  -1.9010  -1.8509
  -1.8418  -1.8175  -1.7632  -1.7481  -1.7293  -1.6852  -1.6647  -1.6247
  -1.6022  -1.5896  -1.5374  -1.4881  -1.4663  -1.4130  -1.3569  -1.3274
  -1.2694  -1.2318  -1.2079  -1.1940  -1.1641  -1.1454  -1.1172  -1.0613
  -1.0100  -0.9766  -0.9437  -0.9185  -0.8843  -0.8461  -0.8123  -0.7775
  -0.7405  -0.6795  -0.6562  -0.6165  -0.5773  -0.5585  -0.5166  -0.4694
  -0.4395  -0.4112  -0.3845  -0.3535  -0.3166  -0.2986  -0.2762  -0.2486
  -0.2364  -0.2110  -0.1954  -0.1849  -0.1791  -0.1415  -0.1234  -0.1077
  -0.0891  -0.0588  -0.0499  -0.0341  -0.0259  -0.0058   0.0221   0.0305
   0.0666   0.0845   0.0963   0.1190   0.1442   0.1590   0.1745   0.1861
   0.2004   0.2148   0.2273   0.2454   0.2598   0.2873   0.2995   0.3122
   0.3322   0.3434   0.3601   0.3736   0.3850   0.4076   0.4276   0.4332
   0.4661   0.4784   0.5015   0.5125   0.5318   0.5450   0.5758   0.5843
   0.5977   0.6030   0.6177   0.6331   0.6516   0.6778   0.7068   0.7259
   0.7485   0.7753   0.7982   0.8110   0.8297   0.8575   0.9010   0.9281
   0.9394   0.9647   0.9847   0.9976   1.0455   1.0674   1.0747   1.0943
   1.1280   1.1413   1.1616   1.2071   1.2351   1.2634   1.3531   1.3875
   1.4255   1.4780   1.5145   1.5616   1.5891   1.6614   1.7806   1.9330
     cgsolve_all iterations  75    anorm=    0.71E-07
     cgsolve_all iterations  75    anorm=    0.72E-07
     cgsolve_all iterations  73    anorm=    0.73E-07
     compute_u_kq: q = (    0.0000,    0.0000,   -0.0404)
     Rotating WFCS
     ethr =  1.00E-14,  avg # of iterations = 23.0
     eigenvalues at k:
 -36.9987 -36.2700 -36.0428 -35.9419 -35.9380 -35.9110 -35.8968 -35.8525
 -35.7854 -35.7648 -35.7566 -35.6859 -35.6821 -18.6102 -18.3890 -18.3823
 -18.2624 -18.2566 -18.2162 -18.1847 -18.1467 -18.1409 -18.0779 -18.0549
 -18.0000 -17.9814 -17.9543 -17.9137 -17.8877 -17.8671 -17.8382 -17.8242
 -17.7530 -17.7199 -17.6941 -17.6660 -17.6569 -17.6240 -17.5936 -17.5782
 -17.5394 -17.5016 -17.4861 -17.4605 -17.4270 -17.4058 -17.3866 -17.3568
 -17.3491 -17.3314 -17.3274 -17.2982 -17.2787 -17.2481 -17.2460 -17.2267
 -17.2064 -17.1985 -17.1881 -17.1731 -17.1425 -17.1361 -17.0957 -17.0847
 -17.0575 -17.0432 -17.0367 -17.0314 -17.0037 -16.9970 -16.9727 -16.9655
 -16.9495 -16.9401 -16.9246 -16.8974 -16.8854 -16.8729 -16.8648 -16.8496
 -16.8306 -16.8238 -16.8142 -16.8084 -16.7953 -16.7885 -16.7808 -16.7749
 -16.7614 -16.7542 -16.7426 -16.6934 -16.6638 -16.6170 -16.5779 -16.5335
 -16.4583 -16.4078 -16.3670 -16.3591 -16.3126 -16.3044 -16.2744 -15.5645
 -15.3790 -15.2959 -15.1690 -15.1346 -15.0642 -15.0263 -14.9721 -14.8710
 -14.8175 -14.7550 -14.7364 -14.7112 -14.7042 -14.6352 -14.5643 -14.4869
 -14.4133 -14.3633 -14.2974 -14.2763 -14.2320 -14.2010 -14.1500 -13.9730
 -13.9090  -6.8149  -6.5979  -6.1726  -6.1615  -6.1190  -6.0969  -6.0083
  -5.9948  -5.9877  -5.9630  -5.9251  -5.8888  -5.8668  -5.8464  -5.7651
  -5.7477  -5.6478  -5.6380  -5.6209  -5.5589  -5.5477  -5.5420  -5.5046
  -5.4868  -5.4310  -5.4185  -5.3754  -5.3550  -5.3319  -5.3244  -5.2948
  -5.2769  -5.2344  -5.1857  -5.1795  -5.1382  -5.1206  -5.1088  -5.0573
  -5.0462  -4.9852  -4.9657  -4.9517  -4.9043  -4.8049  -4.7683  -4.7475
  -4.5943  -4.5229  -3.7510  -3.7040  -3.5430  -3.4365  -3.3667  -3.3149
  -3.2503  -3.2195  -3.1558  -3.1014  -3.0629  -2.9959  -2.9205  -2.9107
  -2.8506  -2.8445  -2.7979  -2.7772  -2.7241  -2.7056  -2.6817  -2.6070
  -2.5899  -2.5823  -2.5460  -2.5094  -2.4686  -2.4380  -2.3851  -2.3583
  -2.3319  -2.2865  -2.2592  -2.2324  -2.1960  -2.1321  -2.1136  -2.0757
  -2.0494  -2.0410  -2.0069  -1.9844  -1.9647  -1.9215  -1.9008  -1.8530
  -1.8413  -1.8158  -1.7637  -1.7478  -1.7307  -1.6851  -1.6640  -1.6243
  -1.6007  -1.5906  -1.5387  -1.4882  -1.4647  -1.4158  -1.3543  -1.3278
  -1.2684  -1.2328  -1.2097  -1.1929  -1.1631  -1.1447  -1.1198  -1.0614
  -1.0096  -0.9763  -0.9444  -0.9167  -0.8851  -0.8448  -0.8132  -0.7781
  -0.7402  -0.6792  -0.6570  -0.6163  -0.5772  -0.5585  -0.5166  -0.4693
  -0.4394  -0.4117  -0.3844  -0.3547  -0.3155  -0.2988  -0.2756  -0.2495
  -0.2355  -0.2112  -0.1963  -0.1848  -0.1787  -0.1409  -0.1242  -0.1079
  -0.0864  -0.0596  -0.0517  -0.0337  -0.0248  -0.0080   0.0231   0.0308
   0.0668   0.0840   0.0982   0.1199   0.1423   0.1603   0.1720   0.1865
   0.1989   0.2156   0.2285   0.2437   0.2607   0.2887   0.2991   0.3122
   0.3323   0.3415   0.3614   0.3722   0.3848   0.4099   0.4275   0.4349
   0.4624   0.4785   0.5026   0.5128   0.5316   0.5443   0.5734   0.5862
   0.5975   0.6018   0.6188   0.6345   0.6524   0.6777   0.7067   0.7253
   0.7481   0.7750   0.7986   0.8119   0.8292   0.8573   0.9014   0.9282
   0.9395   0.9646   0.9847   0.9977   1.0455   1.0673   1.0747   1.0944
   1.1280   1.1412   1.1617   1.2071   1.2351   1.2634   1.3532   1.3875
   1.4254   1.4779   1.5145   1.5615   1.5890   1.6614   1.7806   1.9330
     eigenvalues at k+q:
 -36.9987 -36.2700 -36.0428 -35.9419 -35.9379 -35.9110 -35.8968 -35.8525
 -35.7854 -35.7648 -35.7566 -35.6859 -35.6821 -18.6102 -18.3890 -18.3824
 -18.2624 -18.2566 -18.2162 -18.1847 -18.1466 -18.1409 -18.0779 -18.0548
 -18.0000 -17.9814 -17.9542 -17.9138 -17.8878 -17.8672 -17.8381 -17.8243
 -17.7530 -17.7199 -17.6945 -17.6648 -17.6568 -17.6253 -17.5937 -17.5768
 -17.5403 -17.5016 -17.4863 -17.4607 -17.4264 -17.4054 -17.3869 -17.3572
 -17.3486 -17.3313 -17.3284 -17.2976 -17.2786 -17.2481 -17.2455 -17.2276
 -17.2070 -17.1989 -17.1881 -17.1703 -17.1431 -17.1363 -17.0966 -17.0854
 -17.0576 -17.0427 -17.0365 -17.0313 -17.0038 -16.9971 -16.9728 -16.9653
 -16.9495 -16.9398 -16.9230 -16.8988 -16.8862 -16.8721 -16.8646 -16.8498
 -16.8305 -16.8238 -16.8143 -16.8083 -16.7953 -16.7891 -16.7806 -16.7745
 -16.7611 -16.7540 -16.7428 -16.6933 -16.6637 -16.6171 -16.5779 -16.5335
 -16.4583 -16.4078 -16.3669 -16.3591 -16.3127 -16.3044 -16.2745 -15.5645
 -15.3790 -15.2958 -15.1689 -15.1347 -15.0642 -15.0264 -14.9721 -14.8710
 -14.8175 -14.7550 -14.7364 -14.7111 -14.7042 -14.6352 -14.5644 -14.4869
 -14.4133 -14.3633 -14.2974 -14.2763 -14.2319 -14.2010 -14.1500 -13.9730
 -13.9089  -6.8148  -6.5978  -6.1726  -6.1615  -6.1190  -6.0968  -6.0084
  -5.9947  -5.9878  -5.9630  -5.9250  -5.8888  -5.8667  -5.8465  -5.7650
  -5.7477  -5.6478  -5.6380  -5.6209  -5.5590  -5.5476  -5.5421  -5.5046
  -5.4868  -5.4310  -5.4185  -5.3755  -5.3551  -5.3319  -5.3244  -5.2948
  -5.2771  -5.2343  -5.1860  -5.1792  -5.1382  -5.1207  -5.1090  -5.0571
  -5.0463  -4.9853  -4.9657  -4.9519  -4.9043  -4.8049  -4.7683  -4.7475
  -4.5943  -4.5229  -3.7509  -3.7038  -3.5430  -3.4366  -3.3667  -3.3147
  -3.2506  -3.2196  -3.1558  -3.1017  -3.0625  -2.9956  -2.9202  -2.9109
  -2.8512  -2.8446  -2.7976  -2.7773  -2.7243  -2.7054  -2.6816  -2.6076
  -2.5898  -2.5831  -2.5453  -2.5080  -2.4668  -2.4404  -2.3857  -2.3602
  -2.3307  -2.2851  -2.2589  -2.2317  -2.1975  -2.1322  -2.1139  -2.0750
  -2.0499  -2.0406  -2.0093  -1.9833  -1.9613  -1.9239  -1.9005  -1.8550
  -1.8403  -1.8138  -1.7642  -1.7479  -1.7315  -1.6851  -1.6635  -1.6240
  -1.5995  -1.5916  -1.5402  -1.4887  -1.4625  -1.4181  -1.3518  -1.3281
  -1.2681  -1.2339  -1.2115  -1.1919  -1.1616  -1.1437  -1.1226  -1.0614
  -1.0091  -0.9772  -0.9448  -0.9153  -0.8848  -0.8437  -0.8139  -0.7786
  -0.7402  -0.6786  -0.6578  -0.6161  -0.5771  -0.5584  -0.5166  -0.4694
  -0.4391  -0.4119  -0.3843  -0.3560  -0.3147  -0.2991  -0.2748  -0.2497
  -0.2343  -0.2118  -0.1971  -0.1849  -0.1784  -0.1400  -0.1251  -0.1081
  -0.0838  -0.0613  -0.0529  -0.0329  -0.0237  -0.0099   0.0234   0.0310
   0.0669   0.0836   0.1001   0.1209   0.1401   0.1616   0.1694   0.1866
   0.1980   0.2164   0.2297   0.2424   0.2617   0.2902   0.2986   0.3122
   0.3314   0.3402   0.3624   0.3715   0.3848   0.4108   0.4286   0.4362
   0.4590   0.4788   0.5033   0.5137   0.5315   0.5434   0.5713   0.5880
   0.5970   0.6008   0.6197   0.6356   0.6538   0.6768   0.7070   0.7250
   0.7480   0.7746   0.7977   0.8132   0.8285   0.8575   0.9019   0.9283
   0.9396   0.9645   0.9846   0.9977   1.0456   1.0672   1.0748   1.0943
   1.1281   1.1412   1.1617   1.2071   1.2351   1.2634   1.3532   1.3876
   1.4254   1.4779   1.5145   1.5615   1.5890   1.6614   1.7805   1.9330
     cgsolve_all iterations  75    anorm=    0.72E-07
     cgsolve_all iterations  75    anorm=    0.72E-07
     cgsolve_all iterations  73    anorm=    0.72E-07

     k-point #    4 of     4      pool #  1    cpu time:   41655.1
     compute_u_kq: q = (    0.0000,    0.0000,    0.0000)
     Rotating WFCS
     ethr =  1.00E-14,  avg # of iterations =  5.0
     eigenvalues at k:
 -36.9987 -36.2700 -36.0428 -35.9419 -35.9380 -35.9110 -35.8968 -35.8525
 -35.7854 -35.7648 -35.7566 -35.6859 -35.6821 -18.6102 -18.3891 -18.3822
 -18.2622 -18.2569 -18.2161 -18.1847 -18.1470 -18.1405 -18.0782 -18.0545
 -17.9998 -17.9814 -17.9546 -17.9145 -17.8871 -17.8666 -17.8384 -17.8246
 -17.7531 -17.7184 -17.6979 -17.6598 -17.6566 -17.6275 -17.5966 -17.5752
 -17.5399 -17.5028 -17.4855 -17.4615 -17.4224 -17.4050 -17.3880 -17.3593
 -17.3467 -17.3332 -17.3282 -17.3008 -17.2787 -17.2467 -17.2392 -17.2239
 -17.2141 -17.2044 -17.1854 -17.1732 -17.1402 -17.1321 -17.0959 -17.0872
 -17.0569 -17.0451 -17.0375 -17.0293 -17.0043 -16.9959 -16.9722 -16.9655
 -16.9500 -16.9418 -16.9242 -16.8998 -16.8853 -16.8711 -16.8656 -16.8482
 -16.8276 -16.8233 -16.8160 -16.8094 -16.7951 -16.7883 -16.7802 -16.7751
 -16.7618 -16.7533 -16.7437 -16.6931 -16.6647 -16.6165 -16.5779 -16.5335
 -16.4583 -16.4078 -16.3671 -16.3588 -16.3129 -16.3042 -16.2744 -15.5645
 -15.3790 -15.2959 -15.1690 -15.1345 -15.0642 -15.0263 -14.9722 -14.8710
 -14.8175 -14.7550 -14.7362 -14.7119 -14.7036 -14.6352 -14.5643 -14.4869
 -14.4133 -14.3633 -14.2974 -14.2763 -14.2320 -14.2010 -14.1500 -13.9730
 -13.9090  -6.8149  -6.5979  -6.1726  -6.1615  -6.1191  -6.0970  -6.0086
  -5.9944  -5.9878  -5.9627  -5.9251  -5.8891  -5.8666  -5.8464  -5.7649
  -5.7481  -5.6478  -5.6381  -5.6208  -5.5591  -5.5482  -5.5412  -5.5046
  -5.4870  -5.4310  -5.4185  -5.3744  -5.3565  -5.3309  -5.3249  -5.2947
  -5.2769  -5.2346  -5.1872  -5.1775  -5.1387  -5.1207  -5.1085  -5.0580
  -5.0456  -4.9850  -4.9659  -4.9519  -4.9042  -4.8048  -4.7684  -4.7475
  -4.5943  -4.5229  -3.7511  -3.7040  -3.5429  -3.4367  -3.3675  -3.3129
  -3.2514  -3.2201  -3.1552  -3.1020  -3.0621  -2.9964  -2.9200  -2.9105
  -2.8514  -2.8447  -2.7918  -2.7830  -2.7236  -2.7015  -2.6856  -2.6098
  -2.5955  -2.5791  -2.5413  -2.5093  -2.4735  -2.4182  -2.4037  -2.3581
  -2.3203  -2.2956  -2.2630  -2.2250  -2.1921  -2.1443  -2.1083  -2.0744
  -2.0562  -2.0304  -2.0177  -1.9788  -1.9617  -1.9280  -1.9026  -1.8522
  -1.8379  -1.8088  -1.7636  -1.7546  -1.7225  -1.6840  -1.6691  -1.6244
  -1.6072  -1.5886  -1.5408  -1.4920  -1.4585  -1.4115  -1.3545  -1.3246
  -1.2756  -1.2353  -1.2104  -1.1925  -1.1562  -1.1455  -1.1182  -1.0597
  -1.0048  -0.9930  -0.9437  -0.9199  -0.8719  -0.8508  -0.8105  -0.7776
  -0.7430  -0.6760  -0.6585  -0.6171  -0.5775  -0.5581  -0.5163  -0.4716
  -0.4384  -0.4066  -0.3848  -0.3568  -0.3195  -0.3006  -0.2728  -0.2416
  -0.2325  -0.2181  -0.1958  -0.1868  -0.1782  -0.1381  -0.1250  -0.1083
  -0.0914  -0.0641  -0.0442  -0.0331  -0.0230  -0.0043   0.0174   0.0284
   0.0662   0.0824   0.1003   0.1182   0.1426   0.1550   0.1750   0.1873
   0.2011   0.2178   0.2276   0.2472   0.2663   0.2845   0.2991   0.3144
   0.3230   0.3448   0.3588   0.3791   0.3839   0.4008   0.4249   0.4368
   0.4647   0.4870   0.4980   0.5160   0.5359   0.5405   0.5689   0.5870
   0.5969   0.6035   0.6170   0.6336   0.6578   0.6693   0.7112   0.7283
   0.7581   0.7693   0.7851   0.8148   0.8289   0.8606   0.9023   0.9277
   0.9402   0.9643   0.9843   0.9971   1.0457   1.0679   1.0762   1.0929
   1.1283   1.1412   1.1615   1.2071   1.2351   1.2634   1.3532   1.3873
   1.4254   1.4779   1.5145   1.5615   1.5890   1.6614   1.7806   1.9330
     eigenvalues at k+q:
 -36.9987 -36.2700 -36.0428 -35.9419 -35.9379 -35.9110 -35.8968 -35.8525
 -35.7854 -35.7648 -35.7566 -35.6859 -35.6821 -18.6102 -18.3891 -18.3822
 -18.2622 -18.2569 -18.2161 -18.1847 -18.1470 -18.1405 -18.0782 -18.0545
 -17.9998 -17.9814 -17.9546 -17.9145 -17.8871 -17.8666 -17.8384 -17.8246
 -17.7531 -17.7184 -17.6979 -17.6598 -17.6566 -17.6275 -17.5966 -17.5752
 -17.5399 -17.5028 -17.4855 -17.4615 -17.4224 -17.4050 -17.3880 -17.3593
 -17.3467 -17.3332 -17.3282 -17.3008 -17.2787 -17.2467 -17.2392 -17.2239
 -17.2141 -17.2044 -17.1854 -17.1732 -17.1402 -17.1321 -17.0959 -17.0872
 -17.0569 -17.0451 -17.0374 -17.0293 -17.0043 -16.9959 -16.9722 -16.9655
 -16.9500 -16.9418 -16.9242 -16.8998 -16.8853 -16.8711 -16.8655 -16.8482
 -16.8276 -16.8233 -16.8160 -16.8094 -16.7951 -16.7883 -16.7802 -16.7750
 -16.7618 -16.7533 -16.7436 -16.6931 -16.6647 -16.6165 -16.5779 -16.5335
 -16.4583 -16.4078 -16.3671 -16.3588 -16.3129 -16.3042 -16.2744 -15.5645
 -15.3790 -15.2959 -15.1690 -15.1345 -15.0642 -15.0263 -14.9721 -14.8710
 -14.8175 -14.7550 -14.7362 -14.7119 -14.7036 -14.6352 -14.5643 -14.4869
 -14.4133 -14.3633 -14.2974 -14.2763 -14.2320 -14.2010 -14.1500 -13.9730
 -13.9089  -6.8149  -6.5979  -6.1726  -6.1615  -6.1191  -6.0970  -6.0086
  -5.9944  -5.9878  -5.9627  -5.9251  -5.8891  -5.8666  -5.8464  -5.7649
  -5.7481  -5.6478  -5.6381  -5.6208  -5.5591  -5.5482  -5.5412  -5.5046
  -5.4870  -5.4310  -5.4185  -5.3744  -5.3565  -5.3309  -5.3249  -5.2947
  -5.2769  -5.2346  -5.1872  -5.1775  -5.1387  -5.1207  -5.1085  -5.0580
  -5.0457  -4.9850  -4.9659  -4.9519  -4.9042  -4.8048  -4.7684  -4.7475
  -4.5943  -4.5229  -3.7511  -3.7040  -3.5429  -3.4367  -3.3675  -3.3129
  -3.2514  -3.2201  -3.1552  -3.1020  -3.0621  -2.9964  -2.9200  -2.9105
  -2.8514  -2.8447  -2.7918  -2.7830  -2.7236  -2.7015  -2.6856  -2.6098
  -2.5955  -2.5791  -2.5413  -2.5093  -2.4735  -2.4182  -2.4037  -2.3581
  -2.3203  -2.2956  -2.2630  -2.2250  -2.1921  -2.1443  -2.1083  -2.0744
  -2.0562  -2.0304  -2.0177  -1.9788  -1.9617  -1.9280  -1.9026  -1.8522
  -1.8379  -1.8088  -1.7636  -1.7546  -1.7225  -1.6840  -1.6691  -1.6244
  -1.6072  -1.5886  -1.5408  -1.4920  -1.4585  -1.4115  -1.3545  -1.3246
  -1.2756  -1.2353  -1.2104  -1.1925  -1.1562  -1.1455  -1.1182  -1.0597
  -1.0048  -0.9930  -0.9437  -0.9199  -0.8719  -0.8508  -0.8105  -0.7776
  -0.7430  -0.6760  -0.6585  -0.6171  -0.5775  -0.5580  -0.5163  -0.4716
  -0.4384  -0.4066  -0.3848  -0.3568  -0.3194  -0.3006  -0.2728  -0.2416
  -0.2325  -0.2181  -0.1958  -0.1868  -0.1782  -0.1381  -0.1250  -0.1083
  -0.0914  -0.0640  -0.0442  -0.0331  -0.0230  -0.0043   0.0174   0.0284
   0.0662   0.0824   0.1003   0.1182   0.1426   0.1551   0.1750   0.1873
   0.2011   0.2178   0.2276   0.2472   0.2663   0.2845   0.2991   0.3144
   0.3230   0.3448   0.3588   0.3791   0.3839   0.4008   0.4249   0.4368
   0.4647   0.4870   0.4980   0.5160   0.5358   0.5405   0.5689   0.5870
   0.5969   0.6035   0.6170   0.6335   0.6578   0.6693   0.7112   0.7283
   0.7581   0.7693   0.7851   0.8148   0.8289   0.8606   0.9023   0.9277
   0.9402   0.9643   0.9843   0.9971   1.0457   1.0679   1.0762   1.0929
   1.1283   1.1412   1.1615   1.2071   1.2351   1.2634   1.3532   1.3874
   1.4255   1.4780   1.5145   1.5616   1.5890   1.6614   1.7806   1.9330
     cgsolve_all iterations  68    anorm=    0.73E-07
PARA_AUG  1      50.4265018        -0.3929734         0.1990469
     cgsolve_all iterations  68    anorm=    0.74E-07
PARA_AUG  2      -0.3153273        50.7559830         0.0515782
     cgsolve_all iterations  66    anorm=    0.72E-07
PARA_AUG  3       0.2056600         0.0568870        50.4993691
     cgsolve_all iterations  75    anorm=    0.73E-07
     cgsolve_all iterations  75    anorm=    0.72E-07
     cgsolve_all iterations  73    anorm=    0.72E-07
     compute_u_kq: q = (    0.0404,    0.0000,    0.0000)
     Rotating WFCS
     ethr =  1.00E-14,  avg # of iterations = 23.0
     eigenvalues at k:
 -36.9987 -36.2700 -36.0428 -35.9419 -35.9380 -35.9110 -35.8968 -35.8525
 -35.7854 -35.7648 -35.7566 -35.6859 -35.6821 -18.6102 -18.3891 -18.3822
 -18.2622 -18.2569 -18.2161 -18.1847 -18.1470 -18.1405 -18.0782 -18.0545
 -17.9998 -17.9814 -17.9546 -17.9145 -17.8871 -17.8666 -17.8384 -17.8246
 -17.7531 -17.7184 -17.6979 -17.6598 -17.6566 -17.6275 -17.5966 -17.5752
 -17.5399 -17.5028 -17.4855 -17.4615 -17.4224 -17.4050 -17.3880 -17.3593
 -17.3467 -17.3332 -17.3282 -17.3008 -17.2787 -17.2467 -17.2392 -17.2239
 -17.2141 -17.2044 -17.1854 -17.1732 -17.1402 -17.1321 -17.0959 -17.0872
 -17.0569 -17.0451 -17.0375 -17.0293 -17.0043 -16.9959 -16.9722 -16.9655
 -16.9500 -16.9418 -16.9242 -16.8998 -16.8853 -16.8711 -16.8656 -16.8482
 -16.8276 -16.8233 -16.8160 -16.8094 -16.7951 -16.7883 -16.7802 -16.7751
 -16.7618 -16.7533 -16.7437 -16.6931 -16.6647 -16.6165 -16.5779 -16.5335
 -16.4583 -16.4078 -16.3671 -16.3588 -16.3129 -16.3042 -16.2744 -15.5645
 -15.3790 -15.2959 -15.1690 -15.1345 -15.0642 -15.0263 -14.9722 -14.8710
 -14.8175 -14.7550 -14.7362 -14.7119 -14.7036 -14.6352 -14.5643 -14.4869
 -14.4133 -14.3633 -14.2974 -14.2763 -14.2320 -14.2010 -14.1500 -13.9730
 -13.9090  -6.8149  -6.5979  -6.1726  -6.1615  -6.1191  -6.0970  -6.0086
  -5.9944  -5.9878  -5.9627  -5.9251  -5.8891  -5.8666  -5.8464  -5.7649
  -5.7481  -5.6478  -5.6381  -5.6208  -5.5591  -5.5482  -5.5412  -5.5046
  -5.4870  -5.4310  -5.4185  -5.3744  -5.3565  -5.3309  -5.3249  -5.2947
  -5.2769  -5.2346  -5.1872  -5.1775  -5.1387  -5.1207  -5.1085  -5.0580
  -5.0456  -4.9850  -4.9659  -4.9519  -4.9042  -4.8048  -4.7684  -4.7475
  -4.5943  -4.5229  -3.7511  -3.7040  -3.5429  -3.4367  -3.3675  -3.3129
  -3.2514  -3.2201  -3.1552  -3.1020  -3.0621  -2.9964  -2.9200  -2.9105
  -2.8514  -2.8447  -2.7918  -2.7830  -2.7236  -2.7015  -2.6856  -2.6098
  -2.5955  -2.5791  -2.5413  -2.5093  -2.4735  -2.4182  -2.4037  -2.3581
  -2.3203  -2.2956  -2.2630  -2.2250  -2.1921  -2.1443  -2.1083  -2.0744
  -2.0562  -2.0304  -2.0177  -1.9788  -1.9617  -1.9280  -1.9026  -1.8522
  -1.8379  -1.8088  -1.7636  -1.7546  -1.7225  -1.6840  -1.6691  -1.6244
  -1.6072  -1.5886  -1.5408  -1.4920  -1.4585  -1.4115  -1.3545  -1.3246
  -1.2756  -1.2353  -1.2104  -1.1925  -1.1562  -1.1455  -1.1182  -1.0597
  -1.0048  -0.9930  -0.9437  -0.9199  -0.8719  -0.8508  -0.8105  -0.7776
  -0.7430  -0.6760  -0.6585  -0.6171  -0.5775  -0.5581  -0.5163  -0.4716
  -0.4384  -0.4066  -0.3848  -0.3568  -0.3195  -0.3006  -0.2728  -0.2416
  -0.2325  -0.2181  -0.1958  -0.1868  -0.1782  -0.1381  -0.1250  -0.1083
  -0.0914  -0.0641  -0.0442  -0.0331  -0.0230  -0.0043   0.0174   0.0284
   0.0662   0.0824   0.1003   0.1182   0.1426   0.1550   0.1750   0.1873
   0.2011   0.2178   0.2276   0.2472   0.2663   0.2845   0.2991   0.3144
   0.3230   0.3448   0.3588   0.3791   0.3839   0.4008   0.4249   0.4368
   0.4647   0.4870   0.4980   0.5160   0.5359   0.5405   0.5689   0.5870
   0.5969   0.6035   0.6170   0.6336   0.6578   0.6693   0.7112   0.7283
   0.7581   0.7693   0.7851   0.8148   0.8289   0.8606   0.9023   0.9277
   0.9402   0.9643   0.9843   0.9971   1.0457   1.0679   1.0762   1.0929
   1.1283   1.1412   1.1615   1.2071   1.2351   1.2634   1.3532   1.3873
   1.4254   1.4779   1.5145   1.5615   1.5890   1.6614   1.7806   1.9330
     eigenvalues at k+q:
 -36.9987 -36.2700 -36.0428 -35.9419 -35.9379 -35.9110 -35.8968 -35.8525
 -35.7854 -35.7648 -35.7566 -35.6859 -35.6821 -18.6100 -18.3884 -18.3801
 -18.2623 -18.2560 -18.2162 -18.1848 -18.1503 -18.1401 -18.0787 -18.0544
 -18.0006 -17.9827 -17.9559 -17.9135 -17.8872 -17.8660 -17.8387 -17.8250
 -17.7531 -17.7195 -17.6979 -17.6586 -17.6559 -17.6262 -17.5957 -17.5727
 -17.5392 -17.5033 -17.4850 -17.4591 -17.4211 -17.4043 -17.3874 -17.3570
 -17.3451 -17.3321 -17.3267 -17.2972 -17.2776 -17.2461 -17.2386 -17.2242
 -17.2140 -17.2030 -17.1861 -17.1705 -17.1405 -17.1331 -17.0973 -17.0876
 -17.0585 -17.0449 -17.0378 -17.0294 -17.0052 -16.9969 -16.9754 -16.9674
 -16.9516 -16.9429 -16.9271 -16.9034 -16.8889 -16.8734 -16.8683 -16.8495
 -16.8295 -16.8260 -16.8202 -16.8122 -16.7961 -16.7885 -16.7806 -16.7764
 -16.7618 -16.7551 -16.7456 -16.6937 -16.6646 -16.6157 -16.5780 -16.5333
 -16.4571 -16.4071 -16.3669 -16.3585 -16.3080 -16.2995 -16.2644 -15.5649
 -15.3779 -15.2986 -15.1690 -15.1337 -15.0643 -15.0242 -14.9660 -14.8748
 -14.8168 -14.7556 -14.7376 -14.7114 -14.7053 -14.6347 -14.5586 -14.4826
 -14.4096 -14.3630 -14.3005 -14.2760 -14.2375 -14.2011 -14.1475 -13.9752
 -13.9130  -6.8279  -6.6141  -6.1702  -6.1611  -6.1195  -6.0958  -6.0101
  -5.9945  -5.9885  -5.9616  -5.9240  -5.8883  -5.8659  -5.8456  -5.7658
  -5.7502  -5.6497  -5.6397  -5.6213  -5.5569  -5.5478  -5.5403  -5.5039
  -5.4860  -5.4308  -5.4150  -5.3712  -5.3560  -5.3291  -5.3233  -5.2946
  -5.2766  -5.2341  -5.1863  -5.1706  -5.1396  -5.1197  -5.0962  -5.0577
  -5.0431  -4.9791  -4.9599  -4.9388  -4.9030  -4.8049  -4.7698  -4.7520
  -4.5953  -4.5230  -3.7705  -3.7226  -3.5443  -3.4343  -3.3665  -3.3127
  -3.2472  -3.2138  -3.1529  -3.1033  -3.0576  -2.9950  -2.9236  -2.9043
  -2.8492  -2.8451  -2.7896  -2.7819  -2.7235  -2.7063  -2.6846  -2.6096
  -2.5975  -2.5796  -2.5419  -2.5066  -2.4747  -2.4211  -2.4010  -2.3582
  -2.3249  -2.2994  -2.2661  -2.2218  -2.1966  -2.1477  -2.1075  -2.0764
  -2.0578  -2.0309  -2.0165  -1.9778  -1.9643  -1.9276  -1.9025  -1.8524
  -1.8369  -1.8081  -1.7635  -1.7509  -1.7204  -1.6833  -1.6669  -1.6308
  -1.6066  -1.5881  -1.5406  -1.4922  -1.4577  -1.4105  -1.3506  -1.3218
  -1.2759  -1.2360  -1.2136  -1.1940  -1.1533  -1.1425  -1.1174  -1.0598
  -1.0044  -0.9941  -0.9471  -0.9157  -0.8799  -0.8496  -0.8065  -0.7747
  -0.7444  -0.6760  -0.6502  -0.6179  -0.5771  -0.5594  -0.5210  -0.4718
  -0.4401  -0.4085  -0.3858  -0.3554  -0.3203  -0.3009  -0.2705  -0.2420
  -0.2314  -0.2174  -0.1964  -0.1849  -0.1766  -0.1393  -0.1263  -0.1074
  -0.0909  -0.0646  -0.0433  -0.0333  -0.0240  -0.0032   0.0182   0.0285
   0.0661   0.0806   0.1022   0.1183   0.1418   0.1551   0.1756   0.1861
   0.2003   0.2143   0.2267   0.2471   0.2659   0.2842   0.2978   0.3146
   0.3230   0.3448   0.3578   0.3794   0.3860   0.3997   0.4253   0.4360
   0.4652   0.4885   0.4980   0.5176   0.5370   0.5429   0.5684   0.5861
   0.5984   0.6038   0.6165   0.6331   0.6563   0.6682   0.7117   0.7276
   0.7534   0.7663   0.7838   0.8111   0.8265   0.8584   0.8994   0.9266
   0.9413   0.9625   0.9844   0.9965   1.0427   1.0659   1.0765   1.0922
   1.1278   1.1411   1.1590   1.2066   1.2287   1.2617   1.3530   1.3876
   1.4261   1.4807   1.5180   1.5662   1.5929   1.6620   1.7836   1.9337
     cgsolve_all iterations  75    anorm=    0.73E-07
     cgsolve_all iterations  75    anorm=    0.72E-07
     cgsolve_all iterations  73    anorm=    0.71E-07
     compute_u_kq: q = (   -0.0404,    0.0000,    0.0000)
     Rotating WFCS
     ethr =  1.00E-14,  avg # of iterations = 23.0
     eigenvalues at k:
 -36.9987 -36.2700 -36.0428 -35.9419 -35.9380 -35.9110 -35.8968 -35.8525
 -35.7854 -35.7648 -35.7566 -35.6859 -35.6821 -18.6102 -18.3891 -18.3822
 -18.2622 -18.2569 -18.2161 -18.1847 -18.1470 -18.1405 -18.0782 -18.0545
 -17.9998 -17.9814 -17.9546 -17.9145 -17.8871 -17.8666 -17.8384 -17.8246
 -17.7531 -17.7184 -17.6979 -17.6598 -17.6566 -17.6275 -17.5966 -17.5752
 -17.5399 -17.5028 -17.4855 -17.4615 -17.4224 -17.4050 -17.3880 -17.3593
 -17.3467 -17.3332 -17.3282 -17.3008 -17.2787 -17.2467 -17.2392 -17.2239
 -17.2141 -17.2044 -17.1854 -17.1732 -17.1402 -17.1321 -17.0959 -17.0872
 -17.0569 -17.0451 -17.0375 -17.0293 -17.0043 -16.9959 -16.9722 -16.9655
 -16.9500 -16.9418 -16.9242 -16.8998 -16.8853 -16.8711 -16.8656 -16.8482
 -16.8276 -16.8233 -16.8160 -16.8094 -16.7951 -16.7883 -16.7802 -16.7751
 -16.7618 -16.7533 -16.7437 -16.6931 -16.6647 -16.6165 -16.5779 -16.5335
 -16.4583 -16.4078 -16.3671 -16.3588 -16.3129 -16.3042 -16.2744 -15.5645
 -15.3790 -15.2959 -15.1690 -15.1345 -15.0642 -15.0263 -14.9722 -14.8710
 -14.8175 -14.7550 -14.7362 -14.7119 -14.7036 -14.6352 -14.5643 -14.4869
 -14.4133 -14.3633 -14.2974 -14.2763 -14.2320 -14.2010 -14.1500 -13.9730
 -13.9090  -6.8149  -6.5979  -6.1726  -6.1615  -6.1191  -6.0970  -6.0086
  -5.9944  -5.9878  -5.9627  -5.9251  -5.8891  -5.8666  -5.8464  -5.7649
  -5.7481  -5.6478  -5.6381  -5.6208  -5.5591  -5.5482  -5.5412  -5.5046
  -5.4870  -5.4310  -5.4185  -5.3744  -5.3565  -5.3309  -5.3249  -5.2947
  -5.2769  -5.2346  -5.1872  -5.1775  -5.1387  -5.1207  -5.1085  -5.0580
  -5.0456  -4.9850  -4.9659  -4.9519  -4.9042  -4.8048  -4.7684  -4.7475
  -4.5943  -4.5229  -3.7511  -3.7040  -3.5429  -3.4367  -3.3675  -3.3129
  -3.2514  -3.2201  -3.1552  -3.1020  -3.0621  -2.9964  -2.9200  -2.9105
  -2.8514  -2.8447  -2.7918  -2.7830  -2.7236  -2.7015  -2.6856  -2.6098
  -2.5955  -2.5791  -2.5413  -2.5093  -2.4735  -2.4182  -2.4037  -2.3581
  -2.3203  -2.2956  -2.2630  -2.2250  -2.1921  -2.1443  -2.1083  -2.0744
  -2.0562  -2.0304  -2.0177  -1.9788  -1.9617  -1.9280  -1.9026  -1.8522
  -1.8379  -1.8088  -1.7636  -1.7546  -1.7225  -1.6840  -1.6691  -1.6244
  -1.6072  -1.5886  -1.5408  -1.4920  -1.4585  -1.4115  -1.3545  -1.3246
  -1.2756  -1.2353  -1.2104  -1.1925  -1.1562  -1.1455  -1.1182  -1.0597
  -1.0048  -0.9930  -0.9437  -0.9199  -0.8719  -0.8508  -0.8105  -0.7776
  -0.7430  -0.6760  -0.6585  -0.6171  -0.5775  -0.5581  -0.5163  -0.4716
  -0.4384  -0.4066  -0.3848  -0.3568  -0.3195  -0.3006  -0.2728  -0.2416
  -0.2325  -0.2181  -0.1958  -0.1868  -0.1782  -0.1381  -0.1250  -0.1083
  -0.0914  -0.0641  -0.0442  -0.0331  -0.0230  -0.0043   0.0174   0.0284
   0.0662   0.0824   0.1003   0.1182   0.1426   0.1550   0.1750   0.1873
   0.2011   0.2178   0.2276   0.2472   0.2663   0.2845   0.2991   0.3144
   0.3230   0.3448   0.3588   0.3791   0.3839   0.4008   0.4249   0.4368
   0.4647   0.4870   0.4980   0.5160   0.5359   0.5405   0.5689   0.5870
   0.5969   0.6035   0.6170   0.6336   0.6578   0.6693   0.7112   0.7283
   0.7581   0.7693   0.7851   0.8148   0.8289   0.8606   0.9023   0.9277
   0.9402   0.9643   0.9843   0.9971   1.0457   1.0679   1.0762   1.0929
   1.1283   1.1412   1.1615   1.2071   1.2351   1.2634   1.3532   1.3873
   1.4254   1.4779   1.5145   1.5615   1.5890   1.6614   1.7806   1.9330
     eigenvalues at k+q:
 -36.9987 -36.2700 -36.0428 -35.9419 -35.9380 -35.9110 -35.8968 -35.8525
 -35.7854 -35.7648 -35.7566 -35.6859 -35.6821 -18.6105 -18.3898 -18.3842
 -18.2622 -18.2579 -18.2160 -18.1846 -18.1441 -18.1406 -18.0776 -18.0545
 -17.9991 -17.9802 -17.9532 -17.9151 -17.8869 -17.8672 -17.8386 -17.8237
 -17.7534 -17.7175 -17.6981 -17.6624 -17.6561 -17.6286 -17.5973 -17.5775
 -17.5407 -17.5027 -17.4854 -17.4638 -17.4242 -17.4061 -17.3886 -17.3618
 -17.3487 -17.3349 -17.3280 -17.3042 -17.2798 -17.2476 -17.2407 -17.2235
 -17.2150 -17.2052 -17.1842 -17.1754 -17.1404 -17.1301 -17.0945 -17.0868
 -17.0555 -17.0463 -17.0365 -17.0288 -17.0036 -16.9947 -16.9689 -16.9636
 -16.9486 -16.9404 -16.9217 -16.8966 -16.8820 -16.8692 -16.8622 -16.8469
 -16.8262 -16.8212 -16.8122 -16.8058 -16.7940 -16.7881 -16.7802 -16.7726
 -16.7619 -16.7511 -16.7414 -16.6926 -16.6648 -16.6173 -16.5779 -16.5336
 -16.4594 -16.4085 -16.3675 -16.3593 -16.3219 -16.3051 -16.2844 -15.5641
 -15.3799 -15.2930 -15.1692 -15.1351 -15.0641 -15.0285 -14.9775 -14.8687
 -14.8184 -14.7547 -14.7362 -14.7124 -14.7022 -14.6360 -14.5682 -14.4893
 -14.4170 -14.3637 -14.2949 -14.2761 -14.2274 -14.2029 -14.1496 -13.9710
 -13.9055  -6.8015  -6.5811  -6.1749  -6.1619  -6.1187  -6.0981  -6.0073
  -5.9946  -5.9866  -5.9638  -5.9263  -5.8899  -5.8675  -5.8470  -5.7644
  -5.7456  -5.6458  -5.6367  -5.6202  -5.5618  -5.5490  -5.5419  -5.5055
  -5.4879  -5.4314  -5.4219  -5.3777  -5.3571  -5.3336  -5.3261  -5.2949
  -5.2773  -5.2354  -5.1942  -5.1815  -5.1382  -5.1216  -5.1168  -5.0585
  -5.0476  -4.9977  -4.9707  -4.9583  -4.9051  -4.8046  -4.7669  -4.7429
  -4.5930  -4.5231  -3.7321  -3.6858  -3.5417  -3.4382  -3.3692  -3.3133
  -3.2557  -3.2263  -3.1573  -3.1001  -3.0668  -2.9971  -2.9193  -2.9134
  -2.8535  -2.8450  -2.7936  -2.7843  -2.7241  -2.6970  -2.6869  -2.6105
  -2.5936  -2.5785  -2.5406  -2.5119  -2.4720  -2.4165  -2.4041  -2.3581
  -2.3164  -2.2928  -2.2601  -2.2279  -2.1874  -2.1418  -2.1092  -2.0721
  -2.0550  -2.0299  -2.0192  -1.9797  -1.9592  -1.9282  -1.9024  -1.8546
  -1.8391  -1.8089  -1.7626  -1.7582  -1.7242  -1.6849  -1.6713  -1.6200
  -1.6070  -1.5884  -1.5412  -1.4922  -1.4593  -1.4123  -1.3588  -1.3270
  -1.2767  -1.2343  -1.2069  -1.1912  -1.1594  -1.1471  -1.1182  -1.0593
  -1.0070  -0.9920  -0.9427  -0.9239  -0.8653  -0.8482  -0.8132  -0.7801
  -0.7406  -0.6761  -0.6661  -0.6163  -0.5779  -0.5568  -0.5117  -0.4711
  -0.4362  -0.4047  -0.3840  -0.3577  -0.3186  -0.3000  -0.2751  -0.2425
  -0.2334  -0.2188  -0.1961  -0.1894  -0.1777  -0.1366  -0.1239  -0.1089
  -0.0917  -0.0644  -0.0454  -0.0320  -0.0223  -0.0058   0.0171   0.0286
   0.0662   0.0840   0.0980   0.1180   0.1431   0.1555   0.1737   0.1882
   0.2010   0.2208   0.2285   0.2478   0.2669   0.2844   0.2999   0.3135
   0.3233   0.3450   0.3618   0.3794   0.3815   0.4025   0.4246   0.4380
   0.4638   0.4853   0.4980   0.5144   0.5343   0.5384   0.5692   0.5873
   0.5965   0.6034   0.6180   0.6343   0.6593   0.6705   0.7108   0.7291
   0.7614   0.7729   0.7871   0.8178   0.8311   0.8627   0.9051   0.9277
   0.9398   0.9663   0.9856   0.9988   1.0490   1.0692   1.0764   1.0938
   1.1285   1.1413   1.1640   1.2075   1.2409   1.2664   1.3535   1.3871
   1.4239   1.4741   1.5121   1.5558   1.5848   1.6611   1.7768   1.9310
     cgsolve_all iterations  75    anorm=    0.73E-07
     cgsolve_all iterations  75    anorm=    0.72E-07
     cgsolve_all iterations  73    anorm=    0.73E-07
     compute_u_kq: q = (    0.0000,    0.0404,    0.0000)
     Rotating WFCS
     ethr =  1.00E-14,  avg # of iterations = 23.0
     eigenvalues at k:
 -36.9987 -36.2700 -36.0428 -35.9419 -35.9380 -35.9110 -35.8968 -35.8525
 -35.7854 -35.7648 -35.7566 -35.6859 -35.6821 -18.6102 -18.3891 -18.3822
 -18.2622 -18.2569 -18.2161 -18.1847 -18.1470 -18.1405 -18.0782 -18.0545
 -17.9998 -17.9814 -17.9546 -17.9145 -17.8871 -17.8666 -17.8384 -17.8246
 -17.7531 -17.7184 -17.6979 -17.6598 -17.6566 -17.6275 -17.5966 -17.5752
 -17.5399 -17.5028 -17.4855 -17.4615 -17.4224 -17.4050 -17.3880 -17.3593
 -17.3467 -17.3332 -17.3282 -17.3008 -17.2787 -17.2467 -17.2392 -17.2239
 -17.2141 -17.2044 -17.1854 -17.1732 -17.1402 -17.1321 -17.0959 -17.0872
 -17.0569 -17.0451 -17.0375 -17.0293 -17.0043 -16.9959 -16.9722 -16.9655
 -16.9500 -16.9418 -16.9242 -16.8998 -16.8853 -16.8711 -16.8656 -16.8482
 -16.8276 -16.8233 -16.8160 -16.8094 -16.7951 -16.7883 -16.7802 -16.7751
 -16.7618 -16.7533 -16.7437 -16.6931 -16.6647 -16.6165 -16.5779 -16.5335
 -16.4583 -16.4078 -16.3671 -16.3588 -16.3129 -16.3042 -16.2744 -15.5645
 -15.3790 -15.2959 -15.1690 -15.1345 -15.0642 -15.0263 -14.9722 -14.8710
 -14.8175 -14.7550 -14.7362 -14.7119 -14.7036 -14.6352 -14.5643 -14.4869
 -14.4133 -14.3633 -14.2974 -14.2763 -14.2320 -14.2010 -14.1500 -13.9730
 -13.9090  -6.8149  -6.5979  -6.1726  -6.1615  -6.1191  -6.0970  -6.0086
  -5.9944  -5.9878  -5.9627  -5.9251  -5.8891  -5.8666  -5.8464  -5.7649
  -5.7481  -5.6478  -5.6381  -5.6208  -5.5591  -5.5482  -5.5412  -5.5046
  -5.4870  -5.4310  -5.4185  -5.3744  -5.3565  -5.3309  -5.3249  -5.2947
  -5.2769  -5.2346  -5.1872  -5.1775  -5.1387  -5.1207  -5.1085  -5.0580
  -5.0456  -4.9850  -4.9659  -4.9519  -4.9042  -4.8048  -4.7684  -4.7475
  -4.5943  -4.5229  -3.7511  -3.7040  -3.5429  -3.4367  -3.3675  -3.3129
  -3.2514  -3.2201  -3.1552  -3.1020  -3.0621  -2.9964  -2.9200  -2.9105
  -2.8514  -2.8447  -2.7918  -2.7830  -2.7236  -2.7015  -2.6856  -2.6098
  -2.5955  -2.5791  -2.5413  -2.5093  -2.4735  -2.4182  -2.4037  -2.3581
  -2.3203  -2.2956  -2.2630  -2.2250  -2.1921  -2.1443  -2.1083  -2.0744
  -2.0562  -2.0304  -2.0177  -1.9788  -1.9617  -1.9280  -1.9026  -1.8522
  -1.8379  -1.8088  -1.7636  -1.7546  -1.7225  -1.6840  -1.6691  -1.6244
  -1.6072  -1.5886  -1.5408  -1.4920  -1.4585  -1.4115  -1.3545  -1.3246
  -1.2756  -1.2353  -1.2104  -1.1925  -1.1562  -1.1455  -1.1182  -1.0597
  -1.0048  -0.9930  -0.9437  -0.9199  -0.8719  -0.8508  -0.8105  -0.7776
  -0.7430  -0.6760  -0.6585  -0.6171  -0.5775  -0.5581  -0.5163  -0.4716
  -0.4384  -0.4066  -0.3848  -0.3568  -0.3195  -0.3006  -0.2728  -0.2416
  -0.2325  -0.2181  -0.1958  -0.1868  -0.1782  -0.1381  -0.1250  -0.1083
  -0.0914  -0.0641  -0.0442  -0.0331  -0.0230  -0.0043   0.0174   0.0284
   0.0662   0.0824   0.1003   0.1182   0.1426   0.1550   0.1750   0.1873
   0.2011   0.2178   0.2276   0.2472   0.2663   0.2845   0.2991   0.3144
   0.3230   0.3448   0.3588   0.3791   0.3839   0.4008   0.4249   0.4368
   0.4647   0.4870   0.4980   0.5160   0.5359   0.5405   0.5689   0.5870
   0.5969   0.6035   0.6170   0.6336   0.6578   0.6693   0.7112   0.7283
   0.7581   0.7693   0.7851   0.8148   0.8289   0.8606   0.9023   0.9277
   0.9402   0.9643   0.9843   0.9971   1.0457   1.0679   1.0762   1.0929
   1.1283   1.1412   1.1615   1.2071   1.2351   1.2634   1.3532   1.3873
   1.4254   1.4779   1.5145   1.5615   1.5890   1.6614   1.7806   1.9330
     eigenvalues at k+q:
 -36.9987 -36.2700 -36.0428 -35.9419 -35.9380 -35.9110 -35.8968 -35.8525
 -35.7854 -35.7648 -35.7566 -35.6859 -35.6821 -18.6103 -18.3919 -18.3853
 -18.2622 -18.2563 -18.2164 -18.1849 -18.1416 -18.1383 -18.0783 -18.0542
 -17.9983 -17.9830 -17.9518 -17.9154 -17.8879 -17.8676 -17.8397 -17.8223
 -17.7554 -17.7169 -17.6959 -17.6633 -17.6557 -17.6297 -17.5961 -17.5776
 -17.5428 -17.5041 -17.4842 -17.4631 -17.4250 -17.4063 -17.3904 -17.3636
 -17.3502 -17.3355 -17.3272 -17.3029 -17.2808 -17.2483 -17.2418 -17.2225
 -17.2182 -17.2053 -17.1859 -17.1727 -17.1413 -17.1318 -17.0943 -17.0850
 -17.0544 -17.0441 -17.0357 -17.0279 -17.0001 -16.9936 -16.9720 -16.9676
 -16.9473 -16.9376 -16.9207 -16.8951 -16.8804 -16.8700 -16.8602 -16.8449
 -16.8248 -16.8197 -16.8113 -16.8049 -16.7942 -16.7881 -16.7798 -16.7724
 -16.7611 -16.7503 -16.7405 -16.6929 -16.6646 -16.6168 -16.5779 -16.5339
 -16.4604 -16.4088 -16.3677 -16.3591 -16.3255 -16.3060 -16.2888 -15.5638
 -15.3803 -15.2921 -15.1689 -15.1365 -15.0641 -15.0301 -14.9801 -14.8633
 -14.8179 -14.7551 -14.7348 -14.7120 -14.7031 -14.6353 -14.5748 -14.4919
 -14.4173 -14.3648 -14.2932 -14.2750 -14.2243 -14.1990 -14.1561 -13.9700
 -13.9031  -6.7955  -6.5739  -6.1765  -6.1617  -6.1189  -6.0966  -6.0070
  -5.9959  -5.9877  -5.9646  -5.9258  -5.8896  -5.8660  -5.8481  -5.7633
  -5.7453  -5.6445  -5.6385  -5.6200  -5.5636  -5.5484  -5.5414  -5.5065
  -5.4896  -5.4336  -5.4204  -5.3786  -5.3584  -5.3334  -5.3275  -5.2950
  -5.2761  -5.2356  -5.2026  -5.1806  -5.1399  -5.1211  -5.1193  -5.0583
  -5.0470  -5.0051  -4.9714  -4.9583  -4.9057  -4.8034  -4.7689  -4.7410
  -4.5923  -4.5230  -3.7241  -3.6785  -3.5409  -3.4400  -3.3694  -3.3150
  -3.2561  -3.2248  -3.1568  -3.1059  -3.0654  -2.9995  -2.9218  -2.9141
  -2.8531  -2.8464  -2.7887  -2.7811  -2.7252  -2.7000  -2.6837  -2.6095
  -2.5964  -2.5797  -2.5448  -2.5109  -2.4710  -2.4172  -2.4019  -2.3587
  -2.3099  -2.2963  -2.2632  -2.2268  -2.1916  -2.1429  -2.1073  -2.0699
  -2.0555  -2.0282  -2.0183  -1.9754  -1.9581  -1.9269  -1.9030  -1.8513
  -1.8383  -1.8107  -1.7656  -1.7596  -1.7215  -1.6830  -1.6680  -1.6218
  -1.6077  -1.5906  -1.5402  -1.4963  -1.4642  -1.4130  -1.3551  -1.3298
  -1.2780  -1.2339  -1.2084  -1.1926  -1.1549  -1.1482  -1.1190  -1.0636
  -1.0006  -0.9921  -0.9410  -0.9130  -0.8779  -0.8505  -0.8079  -0.7743
  -0.7428  -0.6741  -0.6645  -0.6190  -0.5823  -0.5521  -0.5134  -0.4701
  -0.4389  -0.4037  -0.3857  -0.3578  -0.3228  -0.3010  -0.2743  -0.2431
  -0.2334  -0.2227  -0.1993  -0.1890  -0.1759  -0.1366  -0.1239  -0.1069
  -0.0920  -0.0619  -0.0439  -0.0332  -0.0229  -0.0045   0.0154   0.0276
   0.0664   0.0821   0.1022   0.1183   0.1411   0.1540   0.1752   0.1876
   0.2016   0.2182   0.2297   0.2497   0.2675   0.2856   0.3001   0.3136
   0.3235   0.3477   0.3569   0.3790   0.3839   0.4023   0.4242   0.4380
   0.4638   0.4851   0.4957   0.5157   0.5346   0.5409   0.5691   0.5870
   0.5972   0.6045   0.6179   0.6330   0.6602   0.6716   0.7104   0.7287
   0.7620   0.7746   0.7879   0.8162   0.8328   0.8626   0.9059   0.9289
   0.9464   0.9672   0.9835   0.9999   1.0507   1.0678   1.0775   1.0950
   1.1279   1.1418   1.1677   1.2074   1.2401   1.2649   1.3533   1.3872
   1.4223   1.4734   1.5110   1.5558   1.5836   1.6589   1.7747   1.9323
     cgsolve_all iterations  75    anorm=    0.72E-07
     cgsolve_all iterations  75    anorm=    0.73E-07
     cgsolve_all iterations  73    anorm=    0.72E-07
     compute_u_kq: q = (    0.0000,   -0.0404,    0.0000)
     Rotating WFCS
     ethr =  1.00E-14,  avg # of iterations = 23.0
     eigenvalues at k:
 -36.9987 -36.2700 -36.0428 -35.9419 -35.9380 -35.9110 -35.8968 -35.8525
 -35.7854 -35.7648 -35.7566 -35.6859 -35.6821 -18.6102 -18.3891 -18.3822
 -18.2622 -18.2569 -18.2161 -18.1847 -18.1470 -18.1405 -18.0782 -18.0545
 -17.9998 -17.9814 -17.9546 -17.9145 -17.8871 -17.8666 -17.8384 -17.8246
 -17.7531 -17.7184 -17.6979 -17.6598 -17.6566 -17.6275 -17.5966 -17.5752
 -17.5399 -17.5028 -17.4855 -17.4615 -17.4224 -17.4050 -17.3880 -17.3593
 -17.3467 -17.3332 -17.3282 -17.3008 -17.2787 -17.2467 -17.2392 -17.2239
 -17.2141 -17.2044 -17.1854 -17.1732 -17.1402 -17.1321 -17.0959 -17.0872
 -17.0569 -17.0451 -17.0375 -17.0293 -17.0043 -16.9959 -16.9722 -16.9655
 -16.9500 -16.9418 -16.9242 -16.8998 -16.8853 -16.8711 -16.8656 -16.8482
 -16.8276 -16.8233 -16.8160 -16.8094 -16.7951 -16.7883 -16.7802 -16.7751
 -16.7618 -16.7533 -16.7437 -16.6931 -16.6647 -16.6165 -16.5779 -16.5335
 -16.4583 -16.4078 -16.3671 -16.3588 -16.3129 -16.3042 -16.2744 -15.5645
 -15.3790 -15.2959 -15.1690 -15.1345 -15.0642 -15.0263 -14.9722 -14.8710
 -14.8175 -14.7550 -14.7362 -14.7119 -14.7036 -14.6352 -14.5643 -14.4869
 -14.4133 -14.3633 -14.2974 -14.2763 -14.2320 -14.2010 -14.1500 -13.9730
 -13.9090  -6.8149  -6.5979  -6.1726  -6.1615  -6.1191  -6.0970  -6.0086
  -5.9944  -5.9878  -5.9627  -5.9251  -5.8891  -5.8666  -5.8464  -5.7649
  -5.7481  -5.6478  -5.6381  -5.6208  -5.5591  -5.5482  -5.5412  -5.5046
  -5.4870  -5.4310  -5.4185  -5.3744  -5.3565  -5.3309  -5.3249  -5.2947
  -5.2769  -5.2346  -5.1872  -5.1775  -5.1387  -5.1207  -5.1085  -5.0580
  -5.0456  -4.9850  -4.9659  -4.9519  -4.9042  -4.8048  -4.7684  -4.7475
  -4.5943  -4.5229  -3.7511  -3.7040  -3.5429  -3.4367  -3.3675  -3.3129
  -3.2514  -3.2201  -3.1552  -3.1020  -3.0621  -2.9964  -2.9200  -2.9105
  -2.8514  -2.8447  -2.7918  -2.7830  -2.7236  -2.7015  -2.6856  -2.6098
  -2.5955  -2.5791  -2.5413  -2.5093  -2.4735  -2.4182  -2.4037  -2.3581
  -2.3203  -2.2956  -2.2630  -2.2250  -2.1921  -2.1443  -2.1083  -2.0744
  -2.0562  -2.0304  -2.0177  -1.9788  -1.9617  -1.9280  -1.9026  -1.8522
  -1.8379  -1.8088  -1.7636  -1.7546  -1.7225  -1.6840  -1.6691  -1.6244
  -1.6072  -1.5886  -1.5408  -1.4920  -1.4585  -1.4115  -1.3545  -1.3246
  -1.2756  -1.2353  -1.2104  -1.1925  -1.1562  -1.1455  -1.1182  -1.0597
  -1.0048  -0.9930  -0.9437  -0.9199  -0.8719  -0.8508  -0.8105  -0.7776
  -0.7430  -0.6760  -0.6585  -0.6171  -0.5775  -0.5581  -0.5163  -0.4716
  -0.4384  -0.4066  -0.3848  -0.3568  -0.3195  -0.3006  -0.2728  -0.2416
  -0.2325  -0.2181  -0.1958  -0.1868  -0.1782  -0.1381  -0.1250  -0.1083
  -0.0914  -0.0641  -0.0442  -0.0331  -0.0230  -0.0043   0.0174   0.0284
   0.0662   0.0824   0.1003   0.1182   0.1426   0.1550   0.1750   0.1873
   0.2011   0.2178   0.2276   0.2472   0.2663   0.2845   0.2991   0.3144
   0.3230   0.3448   0.3588   0.3791   0.3839   0.4008   0.4249   0.4368
   0.4647   0.4870   0.4980   0.5160   0.5359   0.5405   0.5689   0.5870
   0.5969   0.6035   0.6170   0.6336   0.6578   0.6693   0.7112   0.7283
   0.7581   0.7693   0.7851   0.8148   0.8289   0.8606   0.9023   0.9277
   0.9402   0.9643   0.9843   0.9971   1.0457   1.0679   1.0762   1.0929
   1.1283   1.1412   1.1615   1.2071   1.2351   1.2634   1.3532   1.3873
   1.4254   1.4779   1.5145   1.5615   1.5890   1.6614   1.7806   1.9330
     eigenvalues at k+q:
 -36.9987 -36.2700 -36.0428 -35.9419 -35.9379 -35.9110 -35.8968 -35.8525
 -35.7854 -35.7648 -35.7566 -35.6859 -35.6821 -18.6102 -18.3862 -18.3790
 -18.2624 -18.2575 -18.2158 -18.1845 -18.1527 -18.1425 -18.0780 -18.0548
 -18.0012 -17.9798 -17.9572 -17.9135 -17.8861 -17.8659 -17.8380 -17.8261
 -17.7511 -17.7201 -17.6998 -17.6599 -17.6544 -17.6248 -17.5968 -17.5725
 -17.5369 -17.5014 -17.4868 -17.4600 -17.4200 -17.4047 -17.3855 -17.3555
 -17.3434 -17.3318 -17.3271 -17.2982 -17.2770 -17.2464 -17.2369 -17.2247
 -17.2115 -17.2018 -17.1841 -17.1738 -17.1388 -17.1319 -17.0973 -17.0888
 -17.0596 -17.0459 -17.0389 -17.0310 -17.0089 -16.9980 -16.9743 -16.9622
 -16.9530 -16.9460 -16.9277 -16.9047 -16.8907 -16.8720 -16.8710 -16.8516
 -16.8316 -16.8269 -16.8219 -16.8131 -16.7962 -16.7876 -16.7804 -16.7770
 -16.7627 -16.7554 -16.7461 -16.6933 -16.6647 -16.6162 -16.5779 -16.5329
 -16.4563 -16.4070 -16.3669 -16.3591 -16.3069 -16.2962 -16.2599 -15.5652
 -15.3776 -15.2995 -15.1693 -15.1325 -15.0643 -15.0226 -14.9634 -14.8797
 -14.8171 -14.7554 -14.7383 -14.7118 -14.7045 -14.6350 -14.5524 -14.4807
 -14.4095 -14.3619 -14.3022 -14.2774 -14.2403 -14.2038 -14.1425 -13.9761
 -13.9154  -6.8335  -6.6207  -6.1685  -6.1613  -6.1193  -6.0975  -6.0102
  -5.9930  -5.9879  -5.9608  -5.9247  -5.8887  -5.8673  -5.8447  -5.7673
  -5.7501  -5.6508  -5.6385  -5.6212  -5.5554  -5.5483  -5.5409  -5.5034
  -5.4839  -5.4295  -5.4156  -5.3705  -5.3546  -5.3295  -5.3221  -5.2944
  -5.2778  -5.2337  -5.1861  -5.1679  -5.1370  -5.1204  -5.0904  -5.0575
  -5.0437  -4.9768  -4.9594  -4.9315  -4.9022  -4.8060  -4.7679  -4.7540
  -4.5961  -4.5230  -3.7792  -3.7303  -3.5448  -3.4335  -3.3658  -3.3111
  -3.2468  -3.2154  -3.1535  -3.0975  -3.0594  -2.9925  -2.9220  -2.9022
  -2.8501  -2.8424  -2.7962  -2.7835  -2.7228  -2.7040  -2.6871  -2.6104
  -2.5941  -2.5785  -2.5379  -2.5078  -2.4768  -2.4216  -2.4023  -2.3583
  -2.3314  -2.2949  -2.2617  -2.2235  -2.1913  -2.1460  -2.1100  -2.0791
  -2.0568  -2.0332  -2.0173  -1.9828  -1.9645  -1.9295  -1.9021  -1.8544
  -1.8365  -1.8064  -1.7612  -1.7505  -1.7235  -1.6854  -1.6693  -1.6284
  -1.6068  -1.5857  -1.5412  -1.4895  -1.4511  -1.4092  -1.3543  -1.3200
  -1.2744  -1.2365  -1.2114  -1.1927  -1.1590  -1.1401  -1.1176  -1.0555
  -1.0090  -0.9936  -0.9478  -0.9275  -0.8669  -0.8501  -0.8107  -0.7803
  -0.7440  -0.6783  -0.6530  -0.6154  -0.5743  -0.5625  -0.5177  -0.4731
  -0.4377  -0.4099  -0.3835  -0.3557  -0.3163  -0.3008  -0.2710  -0.2402
  -0.2316  -0.2147  -0.1928  -0.1843  -0.1795  -0.1397  -0.1251  -0.1099
  -0.0900  -0.0666  -0.0452  -0.0330  -0.0233  -0.0036   0.0191   0.0300
   0.0654   0.0819   0.0985   0.1188   0.1440   0.1554   0.1750   0.1873
   0.2000   0.2178   0.2257   0.2440   0.2650   0.2814   0.2998   0.3150
   0.3223   0.3410   0.3625   0.3769   0.3868   0.3998   0.4258   0.4355
   0.4652   0.4894   0.5000   0.5162   0.5360   0.5410   0.5683   0.5867
   0.5963   0.6032   0.6162   0.6341   0.6556   0.6673   0.7116   0.7277
   0.7517   0.7666   0.7826   0.8126   0.8257   0.8589   0.8957   0.9252
   0.9375   0.9623   0.9845   0.9957   1.0410   1.0660   1.0763   1.0909
   1.1282   1.1408   1.1557   1.2068   1.2297   1.2632   1.3530   1.3875
   1.4281   1.4819   1.5181   1.5668   1.5944   1.6641   1.7857   1.9331
     cgsolve_all iterations  75    anorm=    0.72E-07
     cgsolve_all iterations  75    anorm=    0.73E-07
     cgsolve_all iterations  73    anorm=    0.71E-07
     compute_u_kq: q = (    0.0000,    0.0000,    0.0404)
     Rotating WFCS
     ethr =  1.00E-14,  avg # of iterations = 23.0
     eigenvalues at k:
 -36.9987 -36.2700 -36.0428 -35.9419 -35.9380 -35.9110 -35.8968 -35.8525
 -35.7854 -35.7648 -35.7566 -35.6859 -35.6821 -18.6102 -18.3891 -18.3822
 -18.2622 -18.2569 -18.2161 -18.1847 -18.1470 -18.1405 -18.0782 -18.0545
 -17.9998 -17.9814 -17.9546 -17.9145 -17.8871 -17.8666 -17.8384 -17.8246
 -17.7531 -17.7184 -17.6979 -17.6598 -17.6566 -17.6275 -17.5966 -17.5752
 -17.5399 -17.5028 -17.4855 -17.4615 -17.4224 -17.4050 -17.3880 -17.3593
 -17.3467 -17.3332 -17.3282 -17.3008 -17.2787 -17.2467 -17.2392 -17.2239
 -17.2141 -17.2044 -17.1854 -17.1732 -17.1402 -17.1321 -17.0959 -17.0872
 -17.0569 -17.0451 -17.0375 -17.0293 -17.0043 -16.9959 -16.9722 -16.9655
 -16.9500 -16.9418 -16.9242 -16.8998 -16.8853 -16.8711 -16.8656 -16.8482
 -16.8276 -16.8233 -16.8160 -16.8094 -16.7951 -16.7883 -16.7802 -16.7751
 -16.7618 -16.7533 -16.7437 -16.6931 -16.6647 -16.6165 -16.5779 -16.5335
 -16.4583 -16.4078 -16.3671 -16.3588 -16.3129 -16.3042 -16.2744 -15.5645
 -15.3790 -15.2959 -15.1690 -15.1345 -15.0642 -15.0263 -14.9722 -14.8710
 -14.8175 -14.7550 -14.7362 -14.7119 -14.7036 -14.6352 -14.5643 -14.4869
 -14.4133 -14.3633 -14.2974 -14.2763 -14.2320 -14.2010 -14.1500 -13.9730
 -13.9090  -6.8149  -6.5979  -6.1726  -6.1615  -6.1191  -6.0970  -6.0086
  -5.9944  -5.9878  -5.9627  -5.9251  -5.8891  -5.8666  -5.8464  -5.7649
  -5.7481  -5.6478  -5.6381  -5.6208  -5.5591  -5.5482  -5.5412  -5.5046
  -5.4870  -5.4310  -5.4185  -5.3744  -5.3565  -5.3309  -5.3249  -5.2947
  -5.2769  -5.2346  -5.1872  -5.1775  -5.1387  -5.1207  -5.1085  -5.0580
  -5.0456  -4.9850  -4.9659  -4.9519  -4.9042  -4.8048  -4.7684  -4.7475
  -4.5943  -4.5229  -3.7511  -3.7040  -3.5429  -3.4367  -3.3675  -3.3129
  -3.2514  -3.2201  -3.1552  -3.1020  -3.0621  -2.9964  -2.9200  -2.9105
  -2.8514  -2.8447  -2.7918  -2.7830  -2.7236  -2.7015  -2.6856  -2.6098
  -2.5955  -2.5791  -2.5413  -2.5093  -2.4735  -2.4182  -2.4037  -2.3581
  -2.3203  -2.2956  -2.2630  -2.2250  -2.1921  -2.1443  -2.1083  -2.0744
  -2.0562  -2.0304  -2.0177  -1.9788  -1.9617  -1.9280  -1.9026  -1.8522
  -1.8379  -1.8088  -1.7636  -1.7546  -1.7225  -1.6840  -1.6691  -1.6244
  -1.6072  -1.5886  -1.5408  -1.4920  -1.4585  -1.4115  -1.3545  -1.3246
  -1.2756  -1.2353  -1.2104  -1.1925  -1.1562  -1.1455  -1.1182  -1.0597
  -1.0048  -0.9930  -0.9437  -0.9199  -0.8719  -0.8508  -0.8105  -0.7776
  -0.7430  -0.6760  -0.6585  -0.6171  -0.5775  -0.5581  -0.5163  -0.4716
  -0.4384  -0.4066  -0.3848  -0.3568  -0.3195  -0.3006  -0.2728  -0.2416
  -0.2325  -0.2181  -0.1958  -0.1868  -0.1782  -0.1381  -0.1250  -0.1083
  -0.0914  -0.0641  -0.0442  -0.0331  -0.0230  -0.0043   0.0174   0.0284
   0.0662   0.0824   0.1003   0.1182   0.1426   0.1550   0.1750   0.1873
   0.2011   0.2178   0.2276   0.2472   0.2663   0.2845   0.2991   0.3144
   0.3230   0.3448   0.3588   0.3791   0.3839   0.4008   0.4249   0.4368
   0.4647   0.4870   0.4980   0.5160   0.5359   0.5405   0.5689   0.5870
   0.5969   0.6035   0.6170   0.6336   0.6578   0.6693   0.7112   0.7283
   0.7581   0.7693   0.7851   0.8148   0.8289   0.8606   0.9023   0.9277
   0.9402   0.9643   0.9843   0.9971   1.0457   1.0679   1.0762   1.0929
   1.1283   1.1412   1.1615   1.2071   1.2351   1.2634   1.3532   1.3873
   1.4254   1.4779   1.5145   1.5615   1.5890   1.6614   1.7806   1.9330
     eigenvalues at k+q:
 -36.9987 -36.2700 -36.0428 -35.9419 -35.9379 -35.9110 -35.8968 -35.8525
 -35.7854 -35.7648 -35.7566 -35.6859 -35.6821 -18.6102 -18.3891 -18.3822
 -18.2622 -18.2569 -18.2161 -18.1847 -18.1469 -18.1406 -18.0782 -18.0545
 -17.9998 -17.9814 -17.9545 -17.9145 -17.8873 -17.8667 -17.8383 -17.8247
 -17.7531 -17.7186 -17.6980 -17.6594 -17.6562 -17.6287 -17.5963 -17.5742
 -17.5407 -17.5028 -17.4857 -17.4616 -17.4222 -17.4046 -17.3883 -17.3593
 -17.3463 -17.3332 -17.3291 -17.2999 -17.2786 -17.2468 -17.2387 -17.2263
 -17.2128 -17.2043 -17.1858 -17.1708 -17.1405 -17.1327 -17.0970 -17.0877
 -17.0571 -17.0444 -17.0373 -17.0293 -17.0043 -16.9962 -16.9724 -16.9651
 -16.9499 -16.9414 -16.9228 -16.9011 -16.8860 -16.8705 -16.8654 -16.8486
 -16.8278 -16.8235 -16.8160 -16.8094 -16.7952 -16.7888 -16.7802 -16.7745
 -16.7616 -16.7531 -16.7439 -16.6931 -16.6646 -16.6166 -16.5779 -16.5335
 -16.4583 -16.4078 -16.3671 -16.3588 -16.3128 -16.3042 -16.2744 -15.5645
 -15.3790 -15.2959 -15.1689 -15.1346 -15.0642 -15.0263 -14.9721 -14.8711
 -14.8175 -14.7550 -14.7362 -14.7118 -14.7037 -14.6352 -14.5643 -14.4868
 -14.4133 -14.3633 -14.2974 -14.2763 -14.2320 -14.2010 -14.1499 -13.9730
 -13.9090  -6.8150  -6.5980  -6.1726  -6.1615  -6.1191  -6.0969  -6.0087
  -5.9943  -5.9878  -5.9627  -5.9251  -5.8890  -5.8665  -5.8465  -5.7649
  -5.7481  -5.6478  -5.6381  -5.6208  -5.5591  -5.5481  -5.5414  -5.5046
  -5.4870  -5.4309  -5.4185  -5.3745  -5.3565  -5.3309  -5.3248  -5.2947
  -5.2771  -5.2344  -5.1872  -5.1773  -5.1386  -5.1208  -5.1085  -5.0577
  -5.0458  -4.9849  -4.9658  -4.9519  -4.9042  -4.8048  -4.7683  -4.7475
  -4.5943  -4.5229  -3.7512  -3.7041  -3.5429  -3.4367  -3.3674  -3.3128
  -3.2516  -3.2200  -3.1552  -3.1022  -3.0618  -2.9960  -2.9197  -2.9107
  -2.8517  -2.8449  -2.7920  -2.7828  -2.7238  -2.7019  -2.6851  -2.6101
  -2.5950  -2.5801  -2.5410  -2.5078  -2.4724  -2.4220  -2.4023  -2.3595
  -2.3212  -2.2924  -2.2630  -2.2246  -2.1939  -2.1437  -2.1087  -2.0739
  -2.0561  -2.0304  -2.0190  -1.9789  -1.9580  -1.9309  -1.9015  -1.8549
  -1.8372  -1.8070  -1.7644  -1.7541  -1.7242  -1.6838  -1.6680  -1.6241
  -1.6060  -1.5894  -1.5419  -1.4920  -1.4567  -1.4145  -1.3520  -1.3248
  -1.2749  -1.2362  -1.2119  -1.1917  -1.1548  -1.1451  -1.1209  -1.0599
  -1.0041  -0.9930  -0.9441  -0.9187  -0.8724  -0.8492  -0.8113  -0.7782
  -0.7427  -0.6755  -0.6594  -0.6168  -0.5773  -0.5581  -0.5163  -0.4716
  -0.4382  -0.4073  -0.3844  -0.3580  -0.3184  -0.3005  -0.2725  -0.2427
  -0.2309  -0.2183  -0.1970  -0.1863  -0.1781  -0.1374  -0.1257  -0.1089
  -0.0886  -0.0649  -0.0463  -0.0320  -0.0224  -0.0068   0.0191   0.0286
   0.0664   0.0821   0.1019   0.1189   0.1410   0.1556   0.1731   0.1876
   0.1999   0.2181   0.2291   0.2455   0.2668   0.2861   0.2989   0.3148
   0.3219   0.3436   0.3598   0.3780   0.3835   0.4027   0.4258   0.4377
   0.4619   0.4856   0.4998   0.5166   0.5366   0.5385   0.5679   0.5875
   0.5965   0.6030   0.6180   0.6347   0.6591   0.6688   0.7111   0.7278
   0.7571   0.7689   0.7862   0.8153   0.8283   0.8604   0.9027   0.9278
   0.9402   0.9642   0.9843   0.9971   1.0457   1.0677   1.0762   1.0929
   1.1284   1.1411   1.1615   1.2071   1.2351   1.2634   1.3533   1.3874
   1.4255   1.4780   1.5146   1.5616   1.5891   1.6614   1.7806   1.9330
     cgsolve_all iterations  75    anorm=    0.72E-07
     cgsolve_all iterations  75    anorm=    0.72E-07
     cgsolve_all iterations  73    anorm=    0.72E-07
     compute_u_kq: q = (    0.0000,    0.0000,   -0.0404)
     Rotating WFCS
     ethr =  1.00E-14,  avg # of iterations = 23.0
     eigenvalues at k:
 -36.9987 -36.2700 -36.0428 -35.9419 -35.9380 -35.9110 -35.8968 -35.8525
 -35.7854 -35.7648 -35.7566 -35.6859 -35.6821 -18.6102 -18.3891 -18.3822
 -18.2622 -18.2569 -18.2161 -18.1847 -18.1470 -18.1405 -18.0782 -18.0545
 -17.9998 -17.9814 -17.9546 -17.9145 -17.8871 -17.8666 -17.8384 -17.8246
 -17.7531 -17.7184 -17.6979 -17.6598 -17.6566 -17.6275 -17.5966 -17.5752
 -17.5399 -17.5028 -17.4855 -17.4615 -17.4224 -17.4050 -17.3880 -17.3593
 -17.3467 -17.3332 -17.3282 -17.3008 -17.2787 -17.2467 -17.2392 -17.2239
 -17.2141 -17.2044 -17.1854 -17.1732 -17.1402 -17.1321 -17.0959 -17.0872
 -17.0569 -17.0451 -17.0375 -17.0293 -17.0043 -16.9959 -16.9722 -16.9655
 -16.9500 -16.9418 -16.9242 -16.8998 -16.8853 -16.8711 -16.8656 -16.8482
 -16.8276 -16.8233 -16.8160 -16.8094 -16.7951 -16.7883 -16.7802 -16.7751
 -16.7618 -16.7533 -16.7437 -16.6931 -16.6647 -16.6165 -16.5779 -16.5335
 -16.4583 -16.4078 -16.3671 -16.3588 -16.3129 -16.3042 -16.2744 -15.5645
 -15.3790 -15.2959 -15.1690 -15.1345 -15.0642 -15.0263 -14.9722 -14.8710
 -14.8175 -14.7550 -14.7362 -14.7119 -14.7036 -14.6352 -14.5643 -14.4869
 -14.4133 -14.3633 -14.2974 -14.2763 -14.2320 -14.2010 -14.1500 -13.9730
 -13.9090  -6.8149  -6.5979  -6.1726  -6.1615  -6.1191  -6.0970  -6.0086
  -5.9944  -5.9878  -5.9627  -5.9251  -5.8891  -5.8666  -5.8464  -5.7649
  -5.7481  -5.6478  -5.6381  -5.6208  -5.5591  -5.5482  -5.5412  -5.5046
  -5.4870  -5.4310  -5.4185  -5.3744  -5.3565  -5.3309  -5.3249  -5.2947
  -5.2769  -5.2346  -5.1872  -5.1775  -5.1387  -5.1207  -5.1085  -5.0580
  -5.0456  -4.9850  -4.9659  -4.9519  -4.9042  -4.8048  -4.7684  -4.7475
  -4.5943  -4.5229  -3.7511  -3.7040  -3.5429  -3.4367  -3.3675  -3.3129
  -3.2514  -3.2201  -3.1552  -3.1020  -3.0621  -2.9964  -2.9200  -2.9105
  -2.8514  -2.8447  -2.7918  -2.7830  -2.7236  -2.7015  -2.6856  -2.6098
  -2.5955  -2.5791  -2.5413  -2.5093  -2.4735  -2.4182  -2.4037  -2.3581
  -2.3203  -2.2956  -2.2630  -2.2250  -2.1921  -2.1443  -2.1083  -2.0744
  -2.0562  -2.0304  -2.0177  -1.9788  -1.9617  -1.9280  -1.9026  -1.8522
  -1.8379  -1.8088  -1.7636  -1.7546  -1.7225  -1.6840  -1.6691  -1.6244
  -1.6072  -1.5886  -1.5408  -1.4920  -1.4585  -1.4115  -1.3545  -1.3246
  -1.2756  -1.2353  -1.2104  -1.1925  -1.1562  -1.1455  -1.1182  -1.0597
  -1.0048  -0.9930  -0.9437  -0.9199  -0.8719  -0.8508  -0.8105  -0.7776
  -0.7430  -0.6760  -0.6585  -0.6171  -0.5775  -0.5581  -0.5163  -0.4716
  -0.4384  -0.4066  -0.3848  -0.3568  -0.3195  -0.3006  -0.2728  -0.2416
  -0.2325  -0.2181  -0.1958  -0.1868  -0.1782  -0.1381  -0.1250  -0.1083
  -0.0914  -0.0641  -0.0442  -0.0331  -0.0230  -0.0043   0.0174   0.0284
   0.0662   0.0824   0.1003   0.1182   0.1426   0.1550   0.1750   0.1873
   0.2011   0.2178   0.2276   0.2472   0.2663   0.2845   0.2991   0.3144
   0.3230   0.3448   0.3588   0.3791   0.3839   0.4008   0.4249   0.4368
   0.4647   0.4870   0.4980   0.5160   0.5359   0.5405   0.5689   0.5870
   0.5969   0.6035   0.6170   0.6336   0.6578   0.6693   0.7112   0.7283
   0.7581   0.7693   0.7851   0.8148   0.8289   0.8606   0.9023   0.9277
   0.9402   0.9643   0.9843   0.9971   1.0457   1.0679   1.0762   1.0929
   1.1283   1.1412   1.1615   1.2071   1.2351   1.2634   1.3532   1.3873
   1.4254   1.4779   1.5145   1.5615   1.5890   1.6614   1.7806   1.9330
     eigenvalues at k+q:
 -36.9987 -36.2700 -36.0428 -35.9419 -35.9379 -35.9110 -35.8968 -35.8525
 -35.7854 -35.7648 -35.7566 -35.6859 -35.6821 -18.6102 -18.3892 -18.3822
 -18.2623 -18.2568 -18.2161 -18.1847 -18.1470 -18.1405 -18.0781 -18.0546
 -17.9998 -17.9814 -17.9547 -17.9144 -17.8870 -17.8665 -17.8386 -17.8246
 -17.7531 -17.7184 -17.6976 -17.6609 -17.6570 -17.6259 -17.5967 -17.5765
 -17.5391 -17.5028 -17.4854 -17.4613 -17.4230 -17.4055 -17.3876 -17.3590
 -17.3471 -17.3331 -17.3273 -17.3015 -17.2788 -17.2467 -17.2401 -17.2217
 -17.2148 -17.2041 -17.1852 -17.1755 -17.1399 -17.1319 -17.0950 -17.0863
 -17.0567 -17.0457 -17.0375 -17.0295 -17.0042 -16.9956 -16.9721 -16.9658
 -16.9501 -16.9421 -16.9255 -16.8986 -16.8844 -16.8719 -16.8656 -16.8480
 -16.8277 -16.8232 -16.8159 -16.8093 -16.7951 -16.7877 -16.7802 -16.7756
 -16.7621 -16.7535 -16.7434 -16.6931 -16.6647 -16.6165 -16.5779 -16.5335
 -16.4583 -16.4078 -16.3671 -16.3588 -16.3130 -16.3042 -16.2745 -15.5645
 -15.3790 -15.2959 -15.1691 -15.1344 -15.0642 -15.0263 -14.9722 -14.8710
 -14.8175 -14.7550 -14.7362 -14.7119 -14.7036 -14.6352 -14.5644 -14.4869
 -14.4133 -14.3633 -14.2974 -14.2763 -14.2319 -14.2010 -14.1500 -13.9730
 -13.9089  -6.8148  -6.5978  -6.1726  -6.1615  -6.1191  -6.0970  -6.0084
  -5.9945  -5.9877  -5.9627  -5.9252  -5.8891  -5.8666  -5.8464  -5.7650
  -5.7481  -5.6478  -5.6381  -5.6208  -5.5591  -5.5483  -5.5411  -5.5046
  -5.4870  -5.4310  -5.4186  -5.3744  -5.3565  -5.3310  -5.3249  -5.2948
  -5.2767  -5.2347  -5.1871  -5.1777  -5.1387  -5.1206  -5.1085  -5.0582
  -5.0456  -4.9850  -4.9660  -4.9519  -4.9042  -4.8048  -4.7684  -4.7474
  -4.5943  -4.5229  -3.7509  -3.7038  -3.5429  -3.4367  -3.3675  -3.3131
  -3.2511  -3.2201  -3.1553  -3.1017  -3.0625  -2.9967  -2.9202  -2.9103
  -2.8510  -2.8445  -2.7925  -2.7825  -2.7235  -2.7017  -2.6857  -2.6093
  -2.5957  -2.5783  -2.5420  -2.5108  -2.4742  -2.4174  -2.4022  -2.3567
  -2.3205  -2.2980  -2.2628  -2.2258  -2.1907  -2.1440  -2.1081  -2.0750
  -2.0560  -2.0311  -2.0154  -1.9790  -1.9655  -1.9252  -1.9034  -1.8495
  -1.8389  -1.8115  -1.7629  -1.7543  -1.7214  -1.6845  -1.6695  -1.6248
  -1.6078  -1.5881  -1.5395  -1.4918  -1.4607  -1.4088  -1.3572  -1.3247
  -1.2757  -1.2342  -1.2089  -1.1934  -1.1581  -1.1456  -1.1158  -1.0597
  -1.0064  -0.9912  -0.9431  -0.9209  -0.8726  -0.8516  -0.8099  -0.7770
  -0.7430  -0.6767  -0.6575  -0.6173  -0.5777  -0.5581  -0.5163  -0.4715
  -0.4386  -0.4063  -0.3850  -0.3554  -0.3203  -0.3005  -0.2734  -0.2409
  -0.2348  -0.2172  -0.1944  -0.1874  -0.1783  -0.1390  -0.1243  -0.1076
  -0.0937  -0.0631  -0.0428  -0.0339  -0.0239  -0.0018   0.0159   0.0285
   0.0660   0.0828   0.0985   0.1177   0.1440   0.1550   0.1767   0.1867
   0.2024   0.2172   0.2261   0.2487   0.2649   0.2837   0.2993   0.3138
   0.3246   0.3459   0.3578   0.3793   0.3853   0.3987   0.4247   0.4355
   0.4674   0.4876   0.4963   0.5153   0.5351   0.5423   0.5704   0.5866
   0.5972   0.6038   0.6162   0.6322   0.6563   0.6705   0.7109   0.7287
   0.7573   0.7713   0.7849   0.8141   0.8294   0.8605   0.9019   0.9277
   0.9401   0.9644   0.9844   0.9971   1.0457   1.0680   1.0762   1.0930
   1.1283   1.1413   1.1615   1.2071   1.2351   1.2634   1.3532   1.3874
   1.4255   1.4779   1.5145   1.5615   1.5890   1.6614   1.7805   1.9330
     cgsolve_all iterations  75    anorm=    0.73E-07
     cgsolve_all iterations  75    anorm=    0.72E-07
     cgsolve_all iterations  73    anorm=    0.72E-07

     End of magnetic susceptibility calculation

     f-sum rule (1st term):
          -688.1203          0.0288         -0.0299
             0.0290       -687.9941         -0.0563
            -0.0302         -0.0568       -688.0538

     f-sum rule (2nd term):
           -16.3722         -0.0721          0.0300
            -0.0721        -16.4665          0.0561
             0.0304          0.0565        -16.4639

     f-sum rule (should be  -704.5166):
          -704.4924         -0.0433          0.0002
            -0.0430       -704.4606         -0.0002
             0.0002         -0.0003       -704.5176

     chi_bare pGv (HH) in paratec units:
      -196.513630      0.191667      0.297367
         0.333127   -198.255783     -0.067251
         0.278457     -0.154350   -193.340093

      -196.513630      0.191667      0.297367
         0.333127   -198.255783     -0.067251
         0.278457     -0.154350   -193.340093

     chi_bare vGv (VV) in paratec units:
      -197.931914      0.164668      0.188865
         0.164506   -199.392220     -0.261088
         0.188804     -0.261338   -195.294144

      -197.931914      0.164668      0.188865
         0.164506   -199.392220     -0.261088
         0.188804     -0.261338   -195.294144

     chi_bare pGv (HH) in 10^{-6} cm^3/mol:
          -933.8513          0.9108          1.4131
             1.5830       -942.1302         -0.3196
             1.3233         -0.7335       -918.7704

     chi_bare vGv (VV) in 10^{-6} cm^3/mol:
          -940.5911          0.7825          0.8975
             0.7817       -947.5306         -1.2407
             0.8972         -1.2419       -928.0562

     Contributions to the NMR chemical shifts: -------------------------------

     Macroscopic shape contribution in ppm:                    7.14
             7.1601         -0.0000         -0.0000
            -0.0000          7.2236          0.0000
            -0.0000          0.0000          7.0445


     Core contribution in ppm:

     Atom  1  Ca  pos: ( -0.297078  0.409987  0.477486)  core sigma:        1265.05
     Atom  2  Ca  pos: (  0.462459  0.421384  0.328428)  core sigma:        1265.05
     Atom  3  Ca  pos: (  0.621216  0.186644  0.334724)  core sigma:        1265.05
     Atom  4  Ca  pos: ( -0.137742  0.172684  0.483803)  core sigma:        1265.05
     Atom  5  Ca  pos: (  0.523245  0.179041  1.180376)  core sigma:        1265.05
     Atom  6  Ca  pos: (  0.618532  0.037364  0.743510)  core sigma:        1265.05
     Atom  7  Ca  pos: (  0.248158  0.146712 -0.009291)  core sigma:        1265.05
     Atom  8  Ca  pos: (  0.208743  0.406394  0.463335)  core sigma:        1265.05
     Atom  9  Ca  pos: ( -0.028695  0.420413  0.307618)  core sigma:        1265.05
     Atom 10  Ca  pos: (  0.115838  0.177432  0.319351)  core sigma:        1265.05
     Atom 11  Ca  pos: (  0.367904  0.183850  0.464013)  core sigma:        1265.05
     Atom 12  Ca  pos: (  0.157069  0.020903  0.766936)  core sigma:        1265.05
     Atom 13  Ca  pos: (  0.400124  0.161252  1.474227)  core sigma:        1265.05
     Atom 14  Si  pos: (  0.514228  0.114415  0.089746)  core sigma:         837.79
     Atom 15  Si  pos: (  0.105368  0.190904  0.548435)  core sigma:         837.79
     Atom 16  Si  pos: (  0.363124  0.209393  0.231872)  core sigma:         837.79
     Atom 17  Si  pos: ( -0.004587  0.092248  0.094966)  core sigma:         837.79
     Atom 18  Si  pos: (  0.607957  0.203614  0.563406)  core sigma:         837.79
     Atom 19  Si  pos: ( -0.143625  0.200360  0.250042)  core sigma:         837.79
     Atom 20  Si  pos: (  0.461168  0.396599  0.552714)  core sigma:         837.79
     Atom 21  Si  pos: ( -0.279786  0.385470  0.254311)  core sigma:         837.79
     Atom 22  Si  pos: ( -0.021156  0.398888  0.557224)  core sigma:         837.79
     Atom 23  Si  pos: (  0.227403  0.398164  0.233739)  core sigma:         837.79
     Atom 24  O   pos: ( -0.224488  0.284502  0.207977)  core sigma:         271.07
     Atom 25  O   pos: (  0.851644  0.016492  0.493078)  core sigma:         271.07
     Atom 26  O   pos: (  0.116561 -0.002750  0.319671)  core sigma:         271.07
     Atom 27  O   pos: (  0.370032  0.363347  0.479841)  core sigma:         271.07
     Atom 28  O   pos: (  0.628791  0.366465  0.321512)  core sigma:         271.07
     Atom 29  O   pos: ( -0.249789  0.023324  1.608063)  core sigma:         271.07
     Atom 30  O   pos: (  0.605428  0.174203  0.152405)  core sigma:         271.07
     Atom 31  H   pos: (  0.656686  0.210596  0.116399)  core sigma:           0.00
     Atom 32  O   pos: (  0.646331  0.191912  0.680323)  core sigma:         271.07
     Atom 33  O   pos: ( -0.105133  0.152277  0.140711)  core sigma:         271.07
     Atom 34  O   pos: ( -0.017998  0.461653  0.663728)  core sigma:         271.07
     Atom 35  O   pos: (  0.195226  0.456861  0.130197)  core sigma:         271.07
     Atom 36  O   pos: (  0.052970  0.301389  0.580425)  core sigma:         271.07
     Atom 37  O   pos: (  0.301209  0.308290  0.189391)  core sigma:         271.07
     Atom 38  O   pos: (  0.348615  0.006636  0.469445)  core sigma:         271.07
     Atom 39  O   pos: (  0.609974  0.014322  0.308853)  core sigma:         271.07
     Atom 40  O   pos: ( -0.130324  0.353425  0.529344)  core sigma:         271.07
     Atom 41  O   pos: (  0.134206  0.352744  0.294401)  core sigma:         271.07
     Atom 42  O   pos: (  0.315953  0.083155  1.598041)  core sigma:         271.07
     Atom 43  O   pos: (  0.098008  0.155279  0.107319)  core sigma:         271.07
     Atom 44  O   pos: (  0.128457  0.140701  0.655602)  core sigma:         271.07
     Atom 45  O   pos: (  0.406587  0.165058  0.123307)  core sigma:         271.07
     Atom 46  O   pos: (  0.028448  0.126678  0.480209)  core sigma:         271.07
     Atom 47  O   pos: (  0.286538  0.135129  0.287118)  core sigma:         271.07
     Atom 48  O   pos: (  0.198489  0.222877  0.476381)  core sigma:         271.07
     Atom 49  O   pos: (  0.451545  0.239165  0.308759)  core sigma:         271.07
     Atom 50  O   pos: (  0.548066  0.110195  0.514133)  core sigma:         271.07
     Atom 51  O   pos: (  0.794994  0.137760  0.313834)  core sigma:         271.07
     Atom 52  O   pos: (  0.696447  0.241022  0.488757)  core sigma:         271.07
     Atom 53  O   pos: ( -0.052476  0.248405  0.310909)  core sigma:         271.07
     Atom 54  O   pos: (  0.433579  0.435366  0.664844)  core sigma:         271.07
     Atom 55  O   pos: ( -0.321582  0.443708  0.155698)  core sigma:         271.07
     Atom 56  O   pos: (  0.523396  0.292106  0.569113)  core sigma:         271.07
     Atom 57  O   pos: ( -0.158526  0.138460  0.671012)  core sigma:         271.07
     Atom 58  H   pos: (  0.823582  0.082025  0.667388)  core sigma:           0.00
     Atom 59  H   pos: (  0.772462  0.181781  0.680814)  core sigma:           0.00
     Atom 60  O   pos: (  0.340395  0.195061  0.644621)  core sigma:         271.07
     Atom 61  H   pos: (  0.320089  0.121580  0.650838)  core sigma:           0.00
     Atom 62  H   pos: (  0.405389  0.203977  0.676663)  core sigma:           0.00
     Atom 63  O   pos: (  0.222629  0.360420  0.663721)  core sigma:         271.07
     Atom 64  H   pos: (  0.264141  0.300383  0.650527)  core sigma:           0.00
     Atom 65  H   pos: (  0.152733  0.337846  0.654310)  core sigma:           0.00
     Atom 66  O   pos: (  0.240980  0.003234  0.120188)  core sigma:         271.07
     Atom 67  H   pos: (  0.185189  0.045980  0.142770)  core sigma:           0.00
     Atom 68  H   pos: ( -0.110796  0.405418  0.079218)  core sigma:           0.00
     Atom 69  O   pos: ( -0.095894  0.367746  1.362142)  core sigma:         271.07
     Atom 70  H   pos: ( -0.140516  0.406241  1.406228)  core sigma:           0.00
     Atom 71  H   pos: ( -0.119888  0.370304  1.291691)  core sigma:           0.00
     Atom 72  O   pos: ( -0.005175  0.168192  0.984425)  core sigma:         271.07
     Atom 73  H   pos: (  0.035994  0.226297  0.998913)  core sigma:           0.00
     Atom 74  H   pos: (  0.001521  0.157650  0.910522)  core sigma:           0.00
     Atom 75  O   pos: ( -0.139044  0.373539  1.162717)  core sigma:         271.07
     Atom 76  H   pos: ( -0.163091  0.313455  1.127391)  core sigma:           0.00
     Atom 77  H   pos: ( -0.194282  0.423921  1.152702)  core sigma:           0.00
     Atom 78  O   pos: ( -0.245097  0.204750  1.405296)  core sigma:         271.07
     Atom 79  H   pos: ( -0.261371  0.132279  1.413014)  core sigma:           0.00
     Atom 80  H   pos: ( -0.195843  0.219447  1.457288)  core sigma:           0.00
     Atom 81  O   pos: (  0.569175  0.400328  0.926526)  core sigma:         271.07
     Atom 82  H   pos: (  0.541966  0.357035  0.869624)  core sigma:           0.00
     Atom 83  H   pos: (  0.528720  0.460347  0.928571)  core sigma:           0.00
     Atom 84  O   pos: (  0.445935  0.457068  0.133879)  core sigma:         271.07
     Atom 85  H   pos: (  0.815994  0.053055  0.131158)  core sigma:           0.00
     Atom 86  H   pos: (  0.704869  0.039055  0.150443)  core sigma:           0.00
     Atom 87  O   pos: (  0.717940 -0.005506  1.129856)  core sigma:         271.07
     Atom 88  H   pos: (  0.675481 -0.015459  1.071600)  core sigma:           0.00
     Atom 89  H   pos: (  0.361656  0.420127  1.186752)  core sigma:           0.00
     Atom 90  O   pos: (  0.592364  0.151848  1.007634)  core sigma:         271.07
     Atom 91  H   pos: (  0.543280  0.185217  0.965872)  core sigma:           0.00
     Atom 92  H   pos: (  0.610897  0.088101  0.971285)  core sigma:           0.00
     Atom 93  O   pos: (  0.726303  0.028451  1.416219)  core sigma:         271.07
     Atom 94  H   pos: (  0.731180  0.029017  1.491633)  core sigma:           0.00
     Atom 95  H   pos: (  0.474177  0.473532  1.387241)  core sigma:           0.00
     Atom 96  O   pos: ( -0.193513  0.239015  1.016650)  core sigma:         271.07
     Atom 97  H   pos: ( -0.131267  0.200580  1.004992)  core sigma:           0.00
     Atom 98  H   pos: ( -0.249767  0.194556  1.029201)  core sigma:           0.00
     Atom 99  O   pos: (  0.449872  0.069453  0.786225)  core sigma:         271.07
     Atom100  H   pos: (  0.415563  0.123162  0.821320)  core sigma:           0.00
     Atom101  H   pos: (  0.398834  0.041294  0.739482)  core sigma:           0.00
     Atom102  O   pos: (  0.371587  0.193815  1.085080)  core sigma:         271.07
     Atom103  H   pos: (  0.313629  0.237394  1.099156)  core sigma:           0.00
     Atom104  H   pos: (  0.343581  0.128613  1.063523)  core sigma:           0.00
     Atom105  O   pos: ( -0.253752  0.361514  0.670977)  core sigma:         271.07
     Atom106  H   pos: ( -0.199308  0.343486  0.619312)  core sigma:           0.00
     Atom107  H   pos: (  0.709561  0.316301  0.684495)  core sigma:           0.00
     Atom108  O   pos: (  0.498029  0.291089  0.784965)  core sigma:         271.07
     Atom109  H   pos: (  0.554222  0.258241  0.748403)  core sigma:           0.00
     Atom110  H   pos: (  0.473710  0.344865  0.737214)  core sigma:           0.00
     Atom111  O   pos: (  0.098042  0.280560  1.603275)  core sigma:         271.07
     Atom112  H   pos: (  0.328060  0.334386  0.047878)  core sigma:           0.00
     Atom113  H   pos: (  0.061302  0.337141  1.576096)  core sigma:           0.00
     Atom114  O   pos: ( -0.152661  0.301164  0.008580)  core sigma:         271.07
     Atom115  H   pos: ( -0.150277  0.249287  0.060876)  core sigma:           0.00
     Atom116  H   pos: ( -0.224276  0.312207 -0.004435)  core sigma:           0.00
     Atom117  O   pos: ( -0.004215  0.190930  1.416473)  core sigma:         271.07
     Atom118  H   pos: ( -0.037840  0.132958  1.383169)  core sigma:           0.00
     Atom119  H   pos: ( -0.045670  0.250367  1.401801)  core sigma:           0.00
     Atom120  O   pos: (  0.151960  0.005816  1.535277)  core sigma:         271.07
     Atom121  H   pos: ( -0.163970  0.394772  1.563487)  core sigma:           0.00
     Atom122  H   pos: (  0.220169  0.036456  1.551335)  core sigma:           0.00
     Atom123  O   pos: (  0.308146  0.380894  1.282144)  core sigma:         271.07
     Atom124  H   pos: (  0.332815  0.419103  1.340991)  core sigma:           0.00
     Atom125  H   pos: (  0.239698  0.405246  1.266876)  core sigma:           0.00
     Atom126  O   pos: (  0.421153  0.300480  1.600376)  core sigma:         271.07
     Atom127  H   pos: (  0.594923  0.325004  0.034097)  core sigma:           0.00
     Atom128  H   pos: (  0.423719  0.376752  1.598662)  core sigma:           0.00
     Atom129  O   pos: (  0.549363  0.102984  1.550826)  core sigma:         271.07
     Atom130  H   pos: (  0.612919  0.138007  1.556339)  core sigma:           0.00
     Atom131  H   pos: (  0.561813  0.038366  1.581317)  core sigma:           0.00
     Atom132  O   pos: (  0.046277  0.057308  1.148799)  core sigma:         271.07
     Atom133  H   pos: (  0.082587  0.109094  1.188629)  core sigma:           0.00
     Atom134  H   pos: (  0.032832  0.085734  1.082205)  core sigma:           0.00
     Atom135  O   pos: ( -0.170307  0.268102  1.592584)  core sigma:         271.07
     Atom136  H   pos: (  0.068610  0.265848  0.026089)  core sigma:           0.00
     Atom137  H   pos: ( -0.243864  0.265230  1.598975)  core sigma:           0.00
     Atom138  O   pos: (  0.397558  0.006683  1.393617)  core sigma:         271.07
     Atom139  H   pos: (  0.428146  0.010998  1.325077)  core sigma:           0.00
     Atom140  H   pos: (  0.013714  0.428555  1.379672)  core sigma:           0.00
     Atom141  O   pos: (  0.243836  0.227115  1.439219)  core sigma:         271.07
     Atom142  H   pos: (  0.209741  0.217870  1.374299)  core sigma:           0.00
     Atom143  H   pos: (  0.194260  0.250966  1.486704)  core sigma:           0.00
     Atom144  O   pos: (  0.251918  0.160612  0.837362)  core sigma:         271.07
     Atom145  H   pos: (  0.219225  0.217246  0.873674)  core sigma:           0.00
     Atom146  H   pos: (  0.265014  0.190058  0.771593)  core sigma:           0.00
     Atom147  O   pos: ( -0.401734  0.322117  1.403785)  core sigma:         271.07
     Atom148  H   pos: (  0.538578  0.298560  1.371352)  core sigma:           0.00
     Atom149  H   pos: ( -0.343109  0.276251  1.406789)  core sigma:           0.00
     Atom150  O   pos: ( -0.081715  0.035868  1.307521)  core sigma:         271.07
     Atom151  H   pos: ( -0.049776  0.038218  1.241100)  core sigma:           0.00
     Atom152  H   pos: ( -0.068494 -0.032799  1.333263)  core sigma:           0.00
     Atom153  O   pos: ( -0.234847  0.405999  0.905369)  core sigma:         271.07
     Atom154  H   pos: ( -0.212699  0.344932  0.940541)  core sigma:           0.00
     Atom155  H   pos: ( -0.308880  0.403698  0.911491)  core sigma:           0.00
     Atom156  O   pos: ( -0.070740  0.010156  1.534898)  core sigma:         271.07
     Atom157  H   pos: ( -0.390609  0.407370  1.486967)  core sigma:           0.00
     Atom158  H   pos: ( -0.140164  0.015646  1.562842)  core sigma:           0.00
     Atom159  O   pos: (  0.563180  0.341950  1.127623)  core sigma:         271.07
     Atom160  H   pos: (  0.584746  0.349813  1.058245)  core sigma:           0.00
     Atom161  H   pos: (  0.503665  0.386470  1.129398)  core sigma:           0.00
     Atom162  O   pos: (  0.136942  0.190382  1.267481)  core sigma:         271.07
     Atom163  H   pos: (  0.149172  0.241776  1.215384)  core sigma:           0.00
     Atom164  H   pos: (  0.078777  0.207057  1.310356)  core sigma:           0.00
     Atom165  O   pos: (  0.169105  0.324320  0.916225)  core sigma:         271.07
     Atom166  H   pos: (  0.108712  0.349318  0.881899)  core sigma:           0.00
     Atom167  H   pos: (  0.224614  0.376468  0.909675)  core sigma:           0.00
     Atom168  O   pos: ( -0.002970  0.160647  0.787523)  core sigma:         271.07
     Atom169  H   pos: ( -0.067898  0.149483  0.751297)  core sigma:           0.00
     Atom170  H   pos: (  0.049664  0.163917  0.729060)  core sigma:           0.00
     Atom171  O   pos: ( -0.015853  0.355322  0.828102)  core sigma:         271.07
     Atom172  H   pos: ( -0.018289  0.281641  0.814515)  core sigma:           0.00
     Atom173  H   pos: ( -0.001642  0.384809  0.760779)  core sigma:           0.00
     Atom174  O   pos: (  0.698449  0.178836  1.209290)  core sigma:         271.07
     Atom175  H   pos: (  0.724300  0.113824  1.186370)  core sigma:           0.00
     Atom176  H   pos: ( -0.263183  0.182950  1.271154)  core sigma:           0.00
     Atom177  O   pos: (  0.315903  0.002358  1.039282)  core sigma:         271.07
     Atom178  H   pos: ( -0.010736  0.435659  0.968410)  core sigma:           0.00
     Atom179  H   pos: ( -0.056237  0.425888  1.077444)  core sigma:           0.00
     Atom180  O   pos: (  0.197132  0.305783  1.111548)  core sigma:         271.07
     Atom181  H   pos: (  0.175543  0.312480  1.040868)  core sigma:           0.00
     Atom182  H   pos: (  0.184738  0.374013  1.141651)  core sigma:           0.00
     Atom183  O   pos: (  0.641018 -0.009642  0.906622)  core sigma:         271.07
     Atom184  H   pos: (  0.375052  0.399713  0.917732)  core sigma:           0.00
     Atom185  O   pos: (  0.472636  0.017239  1.207941)  core sigma:         271.07
     Atom186  H   pos: (  0.088165  0.467688  1.174346)  core sigma:           0.00
     Atom187  O   pos: (  0.457468  0.235019  1.328844)  core sigma:         271.07
     Atom188  H   pos: (  0.400525  0.276943  1.310184)  core sigma:           0.00

     Bare contribution in ppm:

     Atom  1  Ca  pos: ( -0.297078  0.409987  0.477486)  bare sigma:         106.26
           106.7328         -3.9067          3.0505
            -3.4708        111.9496          0.5740
             3.3687          0.4056        100.1067

     Atom  2  Ca  pos: (  0.462459  0.421384  0.328428)  bare sigma:         106.47
           108.7094         -3.0875          0.8217
            -3.3044        110.0068         -2.0944
             0.3539         -2.2883        100.6987

     Atom  3  Ca  pos: (  0.621216  0.186644  0.334724)  bare sigma:         106.86
           107.0044         -2.5954          3.8739
            -2.4029        110.5282          4.1967
             4.3031          4.0302        103.0594

     Atom  4  Ca  pos: ( -0.137742  0.172684  0.483803)  bare sigma:         105.85
           113.3738         -5.2838          0.0032
            -5.7877        107.3273          0.9567
            -0.4552          0.7406         96.8611

     Atom  5  Ca  pos: (  0.523245  0.179041  1.180376)  bare sigma:         102.91
            99.9983          4.6909         -5.3217
             5.0722        106.4280          0.1735
            -4.6887         -0.1571        102.3033

     Atom  6  Ca  pos: (  0.618532  0.037364  0.743510)  bare sigma:          98.72
            93.7000         -1.2043         -5.0724
            -1.8345        100.4987         -7.9536
            -7.9670         -7.7470        101.9479

     Atom  7  Ca  pos: (  0.248158  0.146712 -0.009291)  bare sigma:         111.90
           113.8328          4.2547         -2.1903
             5.7490        116.2403          3.9969
            -0.8223          4.2357        105.6195

     Atom  8  Ca  pos: (  0.208743  0.406394  0.463335)  bare sigma:         105.66
           108.5176         -2.5858          2.1773
            -3.2436        111.2275          2.9650
             2.1326          2.7896         97.2400

     Atom  9  Ca  pos: ( -0.028695  0.420413  0.307618)  bare sigma:         105.03
           105.4250         -2.6724          4.4460
            -3.0160        112.5009          0.6184
             4.7145          0.6129         97.1551

     Atom 10  Ca  pos: (  0.115838  0.177432  0.319351)  bare sigma:         107.52
           107.6995         -2.9443          0.4621
            -2.7971        112.5042          1.1311
             0.8548          1.0126        102.3668

     Atom 11  Ca  pos: (  0.367904  0.183850  0.464013)  bare sigma:         107.42
           105.7591         -2.1401         -4.4448
            -1.8765        111.9034         -2.2417
            -5.2912         -2.4111        104.5860

     Atom 12  Ca  pos: (  0.157069  0.020903  0.766936)  bare sigma:         106.33
           101.8608          4.9418         -2.5594
             4.6194        109.2819         -4.8763
            -3.0338         -6.2315        107.8394

     Atom 13  Ca  pos: (  0.400124  0.161252  1.474227)  bare sigma:         106.02
           101.3087          1.7555         -4.3797
             1.2986        103.8111         -5.4009
            -4.9584         -6.3522        112.9343

     Atom 14  Si  pos: (  0.514228  0.114415  0.089746)  bare sigma:         -27.19
           -30.4376         -1.2085         -1.3400
            -0.8857        -30.3252         -1.5373
            -2.0388         -1.8655        -20.8187

     Atom 15  Si  pos: (  0.105368  0.190904  0.548435)  bare sigma:         -27.28
           -27.7800          3.7534          0.8619
             3.7410        -30.7028         -2.0910
             1.2281         -2.1715        -23.3546

     Atom 16  Si  pos: (  0.363124  0.209393  0.231872)  bare sigma:         -27.50
           -25.4189          3.8278          0.7650
             3.9087        -29.0850         -1.0819
             0.9194         -0.6439        -27.9929

     Atom 17  Si  pos: ( -0.004587  0.092248  0.094966)  bare sigma:         -27.31
           -25.2977          4.3043          2.4485
             4.0714        -29.6376          1.8095
             1.3923          1.2198        -26.9825

     Atom 18  Si  pos: (  0.607957  0.203614  0.563406)  bare sigma:         -27.57
           -27.3885          3.7162         -0.0187
             3.7595        -28.7505          0.6841
             0.2868          0.9876        -26.5736

     Atom 19  Si  pos: ( -0.143625  0.200360  0.250042)  bare sigma:         -27.43
           -25.4939          4.6572          0.9515
             4.9600        -28.0342         -0.9873
             1.3563         -0.9834        -28.7697

     Atom 20  Si  pos: (  0.461168  0.396599  0.552714)  bare sigma:         -27.73
           -28.3552          2.8713         -1.2875
             3.0653        -29.5976          0.7076
            -0.6850          0.9620        -25.2479

     Atom 21  Si  pos: ( -0.279786  0.385470  0.254311)  bare sigma:         -27.49
           -26.1710          3.4062         -0.9003
             3.2531        -28.5600         -0.4415
            -0.4867         -0.7009        -27.7351

     Atom 22  Si  pos: ( -0.021156  0.398888  0.557224)  bare sigma:         -27.43
           -25.7747          3.7522         -0.2549
             3.8083        -29.4668         -0.3260
            -0.6829         -0.0481        -27.0454

     Atom 23  Si  pos: (  0.227403  0.398164  0.233739)  bare sigma:         -27.48
           -26.1700          4.2616         -1.6144
             3.9613        -28.2111         -0.4786
            -1.2770         -0.9558        -28.0447

     Atom 24  O   pos: ( -0.224488  0.284502  0.207977)  bare sigma:          52.29
            50.5406         -7.7618         -0.9915
            -7.8564         56.2486          1.0712
            -0.5676          0.5947         50.0939

     Atom 25  O   pos: (  0.851644  0.016492  0.493078)  bare sigma:          29.63
            33.0783          0.2245         -1.3923
            -0.3421         35.1180          0.2796
             1.9121          2.8153         20.6994

     Atom 26  O   pos: (  0.116561 -0.002750  0.319671)  bare sigma:          35.38
            41.0346         -0.4610          0.4759
            -1.1075         38.8127          1.0585
            -2.1289         -0.6233         26.3026

     Atom 27  O   pos: (  0.370032  0.363347  0.479841)  bare sigma:          29.36
            40.1474         -3.9998          2.2190
            -6.3596         28.1446         -1.3424
            -0.9952         -0.6603         19.7972

     Atom 28  O   pos: (  0.628791  0.366465  0.321512)  bare sigma:          32.33
            39.9146         -2.3623         -2.4211
            -3.1878         32.0621         -0.7303
             0.1650         -0.5908         25.0024

     Atom 29  O   pos: ( -0.249789  0.023324  1.608063)  bare sigma:          46.85
            44.4458         -1.0772          1.1928
            -0.3859         43.5424          2.3568
             0.8220          3.5625         52.5671

     Atom 30  O   pos: (  0.605428  0.174203  0.152405)  bare sigma:          64.69
            66.0060          6.2066          5.2774
             5.4455         61.3740          3.0387
             8.0123          4.6322         66.6802

     Atom 31  H   pos: (  0.656686  0.210596  0.116399)  bare sigma:          18.53
            22.5965          8.2019         -2.9214
             8.0786         17.7385         -3.5206
            -4.5789         -4.5719         15.2644

     Atom 32  O   pos: (  0.646331  0.191912  0.680323)  bare sigma:          34.18
            31.7331          2.7727         -2.7444
             3.0805         45.1205         -9.1075
            -2.0885         -7.8854         25.6976

     Atom 33  O   pos: ( -0.105133  0.152277  0.140711)  bare sigma:          48.87
            48.6776         -5.5740         -4.7178
            -5.7639         48.4376          4.9565
            -4.6933          4.3358         49.4808

     Atom 34  O   pos: ( -0.017998  0.461653  0.663728)  bare sigma:          37.95
            34.8977          1.3404         -2.8016
             2.9196         36.6556          5.1127
            -2.5484          5.2548         42.2939

     Atom 35  O   pos: (  0.195226  0.456861  0.130197)  bare sigma:          56.37
            50.8013         -5.1015          3.8079
            -4.2759         60.1409         -8.6653
             2.6342         -8.7071         58.1675

     Atom 36  O   pos: (  0.052970  0.301389  0.580425)  bare sigma:          49.22
            50.6027         -8.7338          3.8270
            -8.3963         54.5121          1.9087
             4.2644          1.0636         42.5590

     Atom 37  O   pos: (  0.301209  0.308290  0.189391)  bare sigma:          52.93
            49.0709         -8.5673         -2.3621
            -9.0221         59.5639         -0.9361
            -1.5715         -0.5516         50.1618

     Atom 38  O   pos: (  0.348615  0.006636  0.469445)  bare sigma:          33.90
            26.7625          1.5016          2.4011
             3.4511         36.1312         -1.1660
             1.6221          0.1701         38.8031

     Atom 39  O   pos: (  0.609974  0.014322  0.308853)  bare sigma:          33.40
            33.5530         -0.9711          1.3666
             0.7325         43.6673          2.6498
            -0.6646         -0.1389         22.9744

     Atom 40  O   pos: ( -0.130324  0.353425  0.529344)  bare sigma:          41.57
            49.5300          3.0965         -2.0360
             4.6887         38.8788          1.7571
            -0.7423          2.5643         36.2978

     Atom 41  O   pos: (  0.134206  0.352744  0.294401)  bare sigma:          36.82
            45.4345          0.2387         -3.6103
            -0.4286         38.9346         -2.2581
            -1.8247         -1.5371         26.0871

     Atom 42  O   pos: (  0.315953  0.083155  1.598041)  bare sigma:          47.03
            44.2404         10.1152         -7.6496
            10.2905         36.4046         -7.7159
            -4.1453         -4.2295         60.4523

     Atom 43  O   pos: (  0.098008  0.155279  0.107319)  bare sigma:          44.87
            51.9057          0.5204         -2.9373
            -1.5276         41.3025         -3.2953
            -2.4068         -3.2195         41.4007

     Atom 44  O   pos: (  0.128457  0.140701  0.655602)  bare sigma:          37.16
            28.4447         -4.5719          4.9528
            -4.9020         36.8825        -16.9993
             2.3234        -13.4392         46.1612

     Atom 45  O   pos: (  0.406587  0.165058  0.123307)  bare sigma:          55.01
            56.9703         -6.9266         -5.2473
            -7.1301         51.4870          5.4970
            -5.4611          5.3459         56.5806

     Atom 46  O   pos: (  0.028448  0.126678  0.480209)  bare sigma:          29.01
            36.0459          0.1720          2.6009
            -0.5515         33.4452          1.4038
             0.5650          0.2031         17.5331

     Atom 47  O   pos: (  0.286538  0.135129  0.287118)  bare sigma:          35.35
            38.0399          2.2969         -2.9070
             3.2323         45.8354         -1.4654
            -0.7459          0.2273         22.1866

     Atom 48  O   pos: (  0.198489  0.222877  0.476381)  bare sigma:          31.23
            40.3382         -2.3231          0.7355
            -3.6683         30.0507          1.5747
             3.7511          1.6937         23.2998

     Atom 49  O   pos: (  0.451545  0.239165  0.308759)  bare sigma:          35.66
            44.6248         -0.6831          1.8289
            -2.4197         33.8329          0.7661
            -1.3627          0.0807         28.5182

     Atom 50  O   pos: (  0.548066  0.110195  0.514133)  bare sigma:          37.61
            29.9451          3.2549          0.4008
             5.5206         52.0727          7.4794
            -0.0721          3.7126         30.8184

     Atom 51  O   pos: (  0.794994  0.137760  0.313834)  bare sigma:          35.05
            34.2871          1.5974         -2.2815
             2.5420         43.7345         -2.2825
            -1.1937         -0.0536         27.1258

     Atom 52  O   pos: (  0.696447  0.241022  0.488757)  bare sigma:          30.86
            40.5694         -1.2494         -2.6256
            -1.9851         26.2504          0.2108
             1.1937          0.7722         25.7543

     Atom 53  O   pos: ( -0.052476  0.248405  0.310909)  bare sigma:          37.78
            37.6504          3.6027          4.6262
             4.4340         47.1273          3.5159
             3.1947          1.6390         28.5653

     Atom 54  O   pos: (  0.433579  0.435366  0.664844)  bare sigma:          36.45
            43.1596         -8.6258        -14.4265
            -8.3483         33.9320          4.0563
            -9.8361          2.7932         32.2520

     Atom 55  O   pos: ( -0.321582  0.443708  0.155698)  bare sigma:          54.42
            48.1395         -3.0679          4.6270
            -2.0264         56.3366         -9.0605
             3.7136         -9.2700         58.7862

     Atom 56  O   pos: (  0.523396  0.292106  0.569113)  bare sigma:          52.52
            52.9752         -9.8854          0.3563
            -8.6127         55.8269         -1.4226
            -0.4850         -1.0885         48.7521

     Atom 57  O   pos: ( -0.158526  0.138460  0.671012)  bare sigma:          65.27
            71.8813          0.8574          3.8802
             2.2920         64.6246          1.8903
             3.7646          2.3406         59.3170

     Atom 58  H   pos: (  0.823582  0.082025  0.667388)  bare sigma:          13.15
             7.5480         10.0513          0.2450
             9.1637         30.7033          1.5966
            -0.0531          1.3096          1.2131

     Atom 59  H   pos: (  0.772462  0.181781  0.680814)  bare sigma:          14.03
            31.8068         -8.6085         -2.0382
            -7.0883          8.9089          0.6141
            -2.3514          0.9368          1.3802

     Atom 60  O   pos: (  0.340395  0.195061  0.644621)  bare sigma:          63.10
            61.4562          1.8990          0.1572
             1.1501         67.6444         -3.0490
             0.4143         -3.9862         60.1932

     Atom 61  H   pos: (  0.320089  0.121580  0.650838)  bare sigma:          11.15
             2.6855          7.1474          0.1816
             7.9249         30.8112         -2.6968
            -0.4058         -3.3531         -0.0520

     Atom 62  H   pos: (  0.405389  0.203977  0.676663)  bare sigma:          17.86
            25.2606          4.7172          6.6772
             3.5664         14.0110         -0.3673
             7.1030          0.7412         14.3048

     Atom 63  O   pos: (  0.222629  0.360420  0.663721)  bare sigma:          67.32
            68.8324          4.6490          4.0874
             4.6902         69.8259          3.3734
             4.2368          3.6788         63.3048

     Atom 64  H   pos: (  0.264141  0.300383  0.650527)  bare sigma:          14.23
            15.2554        -11.3315         -1.7373
           -13.5148         22.9127          2.6247
            -2.1534          3.0177          4.5281

     Atom 65  H   pos: (  0.152733  0.337846  0.654310)  bare sigma:          14.41
            28.6195          5.5289          6.6137
             7.0254          8.1708          3.2789
             6.5181          2.9246          6.4399

     Atom 66  O   pos: (  0.240980  0.003234  0.120188)  bare sigma:          69.82
            66.8930         -2.2379          0.9581
            -2.8884         72.8532          4.3575
             0.3320          5.3162         69.7131

     Atom 67  H   pos: (  0.185189  0.045980  0.142770)  bare sigma:          16.89
            20.9768        -11.1581         -3.2749
            -9.5784         18.7956          2.9406
            -2.7786          2.8586         10.8851

     Atom 68  H   pos: ( -0.110796  0.405418  0.079218)  bare sigma:          14.83
             8.8568          7.9836          5.0213
             6.6189         22.9044         11.7271
             4.1280         12.0463         12.7288

     Atom 69  O   pos: ( -0.095894  0.367746  1.362142)  bare sigma:          73.76
            71.1352         -0.5444         -0.0678
             0.0433         68.8552          3.8319
             0.8581          2.5820         81.2899

     Atom 70  H   pos: ( -0.140516  0.406241  1.406228)  bare sigma:          16.19
            13.0481         -5.8915         -9.4150
            -5.5182         13.0003          9.6101
            -7.7512          8.5822         22.5242

     Atom 71  H   pos: ( -0.119888  0.370304  1.291691)  bare sigma:          13.76
             4.9354          0.1487          8.0508
             0.0207          2.0612         -0.8822
             7.3101         -0.2908         34.2968

     Atom 72  O   pos: ( -0.005175  0.168192  0.984425)  bare sigma:          75.47
            70.6719          0.7193          0.1280
             1.5761         71.9556         -1.0672
             1.3560          1.8006         83.7839

     Atom 73  H   pos: (  0.035994  0.226297  0.998913)  bare sigma:          20.17
            19.0951          8.8603          2.2743
             8.6462         24.1688          3.0111
             1.8134          2.1687         17.2590

     Atom 74  H   pos: (  0.001521  0.157650  0.910522)  bare sigma:          13.11
            -0.0123          0.1529         -2.2335
             0.4300          3.7729          2.4869
            -0.7398          4.1131         35.5690

     Atom 75  O   pos: ( -0.139044  0.373539  1.162717)  bare sigma:          72.65
            68.5828         -3.1788         -0.4604
            -2.0512         74.9567          2.6150
             0.0638          1.4200         74.4026

     Atom 76  H   pos: ( -0.163091  0.313455  1.127391)  bare sigma:          15.90
             7.8393          6.6052          4.0723
             5.4300         22.9906         11.2416
             3.5594         11.8093         16.8660

     Atom 77  H   pos: ( -0.194282  0.423921  1.152702)  bare sigma:          12.16
            16.2802        -18.2642          1.7561
           -16.8533         18.9229         -1.3365
             2.3760         -2.0256          1.2849

     Atom 78  O   pos: ( -0.245097  0.204750  1.405296)  bare sigma:          70.31
            68.6266          2.8493          4.4243
             1.9999         74.0518          2.4302
             4.4048          3.3143         68.2610

     Atom 79  H   pos: ( -0.261371  0.132279  1.413014)  bare sigma:          12.99
             1.6359          5.5825          0.7668
             5.4977         34.1308         -1.5758
             0.5116         -2.4137          3.2028

     Atom 80  H   pos: ( -0.195843  0.219447  1.457288)  bare sigma:          17.07
            17.5240          4.3675          9.2018
             3.3232         11.1686          4.0995
             9.1303          5.5080         22.5057

     Atom 81  O   pos: (  0.569175  0.400328  0.926526)  bare sigma:          73.35
            74.0541          1.0031          4.8760
             1.1903         70.1731          4.8127
             2.8364          7.3727         75.8184

     Atom 82  H   pos: (  0.541966  0.357035  0.869624)  bare sigma:          10.65
             2.1713          7.8475         10.8080
             6.6895          9.8080         16.5541
             9.6174         17.7179         19.9598

     Atom 83  H   pos: (  0.528720  0.460347  0.928571)  bare sigma:          20.93
            21.1958         -6.7917         -0.9707
            -5.4708         25.4956          2.2045
            -0.2309          1.4457         16.1112

     Atom 84  O   pos: (  0.445935  0.457068  0.133879)  bare sigma:          75.16
            84.2742          2.5475         -3.0594
             3.5612         73.3621         -0.5589
            -3.7263         -0.8407         67.8385

     Atom 85  H   pos: (  0.815994  0.053055  0.131158)  bare sigma:          17.15
            23.5844         11.3630         -2.2358
            13.5373         20.6332         -0.7715
            -2.4209         -0.9384          7.2424

     Atom 86  H   pos: (  0.704869  0.039055  0.150443)  bare sigma:          19.66
            28.6037         -5.9314         -3.8988
            -7.3233         18.3491          1.3290
            -3.7634          0.6922         12.0328

     Atom 87  O   pos: (  0.717940 -0.005506  1.129856)  bare sigma:          71.09
            68.9149         -1.5374         -2.2754
            -2.0651         67.6483         -2.1016
            -2.2472         -1.2198         76.7172

     Atom 88  H   pos: (  0.675481 -0.015459  1.071600)  bare sigma:          18.97
            16.3406          0.4285          9.0810
             0.6613         11.4730          0.8698
             7.6770          0.5364         29.1048

     Atom 89  H   pos: (  0.361656  0.420127  1.186752)  bare sigma:          10.49
             5.8540          6.0458        -13.6595
             5.9660          1.9246        -11.0112
           -12.4833         -9.9638         23.6901

     Atom 90  O   pos: (  0.592364  0.151848  1.007634)  bare sigma:          76.40
            71.0092         -6.9264         -0.7631
            -7.3039         81.2092          4.8481
            -1.6054          6.6493         76.9750

     Atom 91  H   pos: (  0.543280  0.185217  0.965872)  bare sigma:          20.73
            20.8249         -6.6203          5.4062
            -5.9747         19.9080         -2.9621
             6.2986         -4.2321         21.4483

     Atom 92  H   pos: (  0.610897  0.088101  0.971285)  bare sigma:          12.38
             1.6757         -8.8554         -2.5545
            -9.8566         25.4011         13.2880
            -3.9149         15.2175         10.0549

     Atom 93  O   pos: (  0.726303  0.028451  1.416219)  bare sigma:          68.92
            64.3703          1.0920          2.0689
             1.5893         66.5874          3.6083
            -0.0268          2.9143         75.7904

     Atom 94  H   pos: (  0.731180  0.029017  1.491633)  bare sigma:          11.67
             0.5836         -0.9957          3.3809
            -0.7774         -1.3943          1.7332
             2.0291          1.4673         35.8282

     Atom 95  H   pos: (  0.474177  0.473532  1.387241)  bare sigma:          18.10
            26.8361         -2.9663         -7.3662
            -2.6289         10.8462          1.3444
            -6.6716          1.0668         16.6253

     Atom 96  O   pos: ( -0.193513  0.239015  1.016650)  bare sigma:          77.41
            84.0395          1.5017         -3.1431
            -1.3381         76.1736         -0.6196
            -2.2864         -0.9971         72.0109

     Atom 97  H   pos: ( -0.131267  0.200580  1.004992)  bare sigma:          14.88
            30.0824         -9.2659         -6.0699
           -11.5726          9.6125          1.6860
            -5.9758          1.4665          4.9421

     Atom 98  H   pos: ( -0.249767  0.194556  1.029201)  bare sigma:          18.23
            26.2256          9.1567         -3.5539
            10.6395         16.5513         -2.7593
            -3.5848         -2.2449         11.9047

     Atom 99  O   pos: (  0.449872  0.069453  0.786225)  bare sigma:          71.56
            77.9905         -1.3847          1.8987
             0.4816         69.6155          2.5071
             1.3878          2.2382         67.0854

     Atom100  H   pos: (  0.415563  0.123162  0.821320)  bare sigma:          18.86
            18.2570         -6.5880         -3.4325
            -5.2799         21.7585          6.2705
            -2.3692          6.1701         16.5573

     Atom101  H   pos: (  0.398834  0.041294  0.739482)  bare sigma:          14.36
            18.7692          7.2066         13.4319
             6.3409         10.1612          6.6475
            12.5258          7.1773         14.1349

     Atom102  O   pos: (  0.371587  0.193815  1.085080)  bare sigma:          76.31
            80.0299         -3.2359          3.3190
            -3.8295         78.8416          3.3769
             3.8585          3.6101         70.0571

     Atom103  H   pos: (  0.313629  0.237394  1.099156)  bare sigma:          15.52
            23.3132        -14.8034         -3.1490
           -13.5545         16.7692          3.5349
            -2.9272          3.7996          6.4684

     Atom104  H   pos: (  0.343581  0.128613  1.063523)  bare sigma:          14.94
             7.8981          8.0857          3.8510
             6.6558         30.1771          7.7119
             3.4648          7.8996          6.7417

     Atom105  O   pos: ( -0.253752  0.361514  0.670977)  bare sigma:          64.84
            65.4410          7.2567         -3.0743
             4.6400         64.5043          6.4081
            -2.5378          5.7219         64.5707

     Atom106  H   pos: ( -0.199308  0.343486  0.619312)  bare sigma:          10.47
            15.9084          0.0613        -17.8761
            -1.2768         -0.3410          3.1170
           -17.7797          1.9947         15.8525

     Atom107  H   pos: (  0.709561  0.316301  0.684495)  bare sigma:          15.57
            14.7309         11.6701         -2.9024
            12.8948         25.0706         -2.5027
            -2.7430         -1.9402          6.9132

     Atom108  O   pos: (  0.498029  0.291089  0.784965)  bare sigma:          68.34
            65.1445         -2.5235          3.3752
            -3.4018         70.3017          3.9700
             2.9667          3.1418         69.5692

     Atom109  H   pos: (  0.554222  0.258241  0.748403)  bare sigma:          14.45
            19.1427        -10.8803         -9.8426
           -10.2901         11.6410          6.3479
           -10.4928          7.0785         12.5687

     Atom110  H   pos: (  0.473710  0.344865  0.737214)  bare sigma:          12.31
             4.7589         -8.9506          6.4364
            -9.5297         17.6405        -12.9303
             6.8867        -13.4762         14.5340

     Atom111  O   pos: (  0.098042  0.280560  1.603275)  bare sigma:          76.40
            70.9340          2.1113          0.2607
             0.1004         78.6121          1.5087
             2.0234          1.7195         79.6394

     Atom112  H   pos: (  0.328060  0.334386  0.047878)  bare sigma:          16.24
             7.6939          0.3716          3.8298
             0.7722         10.6614          4.6677
             4.4219          2.7384         30.3551

     Atom113  H   pos: (  0.061302  0.337141  1.576096)  bare sigma:          18.95
            15.8951         -6.3621          4.1812
            -7.1854         23.8240         -5.7334
             3.7112         -4.1123         17.1310

     Atom114  O   pos: ( -0.152661  0.301164  0.008580)  bare sigma:          68.62
            71.6272         -0.8432          2.0912
            -0.3747         68.3667         -2.5698
             1.7531         -3.2189         65.8535

     Atom115  H   pos: ( -0.150277  0.249287  0.060876)  bare sigma:          15.37
             7.4782         -3.3924          1.6152
            -4.1661         19.2999        -12.7954
             2.2510        -12.8164         19.3326

     Atom116  H   pos: ( -0.224276  0.312207 -0.004435)  bare sigma:          15.77
            30.6888         -4.7131          5.0974
            -3.4409          8.9129         -1.3788
             4.0416         -1.3221          7.7230

     Atom117  O   pos: ( -0.004215  0.190930  1.416473)  bare sigma:          74.22
            71.9386         -1.5330         -0.5534
            -0.5910         79.2827          1.5823
            -1.6873          2.2753         71.4524

     Atom118  H   pos: ( -0.037840  0.132958  1.383169)  bare sigma:          14.03
             8.1729         10.1778          4.6570
             8.7660         23.3233         10.5792
             4.4668         11.4416         10.5872

     Atom119  H   pos: ( -0.045670  0.250367  1.401801)  bare sigma:          15.60
            13.6155        -11.7633          2.0945
           -10.5872         26.9760         -4.4175
             2.3687         -4.9090          6.2003

     Atom120  O   pos: (  0.151960  0.005816  1.535277)  bare sigma:          63.47
            68.3172          0.3385         -0.1944
             1.0866         61.6680          5.3584
            -2.7223          5.1647         60.4380

     Atom121  H   pos: ( -0.163970  0.394772  1.563487)  bare sigma:          14.56
             5.1967          0.2492         -0.4736
             1.9845         30.4826         -7.7381
            -1.1568         -8.5446          8.0002

     Atom122  H   pos: (  0.220169  0.036456  1.551335)  bare sigma:          10.89
            25.3175         14.2608          8.5178
            13.1320          4.9554          4.2781
             8.5986          4.5476          2.3967

     Atom123  O   pos: (  0.308146  0.380894  1.282144)  bare sigma:          69.12
            72.7623         -0.6815          5.3038
             0.9061         61.9703         -2.4664
             6.1829         -1.5515         72.6143

     Atom124  H   pos: (  0.332815  0.419103  1.340991)  bare sigma:          13.42
             9.8584          6.4080         11.2581
             7.3748          9.7244         11.7046
            12.7182         11.8336         20.6844

     Atom125  H   pos: (  0.239698  0.405246  1.266876)  bare sigma:          14.13
            26.4813         -9.3402          9.1521
            -9.5357          6.7872         -3.4788
             8.4800         -2.5822          9.1244

     Atom126  O   pos: (  0.421153  0.300480  1.600376)  bare sigma:          72.79
            69.0043          4.7719         -1.6246
             3.5788         81.5348         -1.0186
            -1.9278          0.2489         67.8328

     Atom127  H   pos: (  0.594923  0.325004  0.034097)  bare sigma:          20.31
            18.3104          2.6102         -7.4225
             2.6252         18.3369         -2.2779
            -7.1247         -3.2797         24.2784

     Atom128  H   pos: (  0.423719  0.376752  1.598662)  bare sigma:          11.59
            -1.2799          1.8469         -0.5370
             2.9201         35.3749         -1.6463
            -0.4401          0.1436          0.6721

     Atom129  O   pos: (  0.549363  0.102984  1.550826)  bare sigma:          74.46
            83.3598          1.1110          4.6416
             0.0168         75.6813         -3.2978
             4.2266         -1.7668         64.3516

     Atom130  H   pos: (  0.612919  0.138007  1.556339)  bare sigma:          18.35
            25.3966          7.7796          1.6753
             5.6585         18.2382          1.3208
             2.2492          1.2870         11.4110

     Atom131  H   pos: (  0.561813  0.038366  1.581317)  bare sigma:          19.34
            15.8127         -2.6165          1.7323
            -0.8546         25.8405         -6.9052
             1.0373         -7.0601         16.3622

     Atom132  O   pos: (  0.046277  0.057308  1.148799)  bare sigma:          72.74
            67.8163          0.2577          3.1200
             0.1967         73.0388          1.4520
             3.8034          0.2084         77.3672

     Atom133  H   pos: (  0.082587  0.109094  1.188629)  bare sigma:          13.83
             8.1350         10.7306          8.7735
            10.7498         17.4725         13.1299
             8.1608         12.3558         15.8843

     Atom134  H   pos: (  0.032832  0.085734  1.082205)  bare sigma:          15.40
             5.7659         -2.3782          5.8594
            -2.6699         11.2725        -10.9935
             6.5599        -10.2038         29.1487

     Atom135  O   pos: ( -0.170307  0.268102  1.592584)  bare sigma:          73.26
            74.9272         -1.6123          2.5564
            -1.8697         73.5922         -6.0086
             4.6505         -6.3692         71.2601

     Atom136  H   pos: (  0.068610  0.265848  0.026089)  bare sigma:          15.91
            11.0287         -4.7454          5.9900
            -5.9525         17.0391        -12.2581
             7.3077        -12.7693         19.6631

     Atom137  H   pos: ( -0.243864  0.265230  1.598975)  bare sigma:          15.80
            33.9925         -0.5650         -3.3978
            -0.0930          6.5300         -0.4323
            -3.6451         -0.4663          6.8866

     Atom138  O   pos: (  0.397558  0.006683  1.393617)  bare sigma:          69.10
            68.0544          4.2607         -4.5823
             4.9383         68.1796          6.5843
            -1.5200          6.3649         71.0651

     Atom139  H   pos: (  0.428146  0.010998  1.325077)  bare sigma:          13.04
             7.8507          1.3976        -13.1268
             1.1704          1.1091         -0.7451
           -13.5187         -1.0693         30.1513

     Atom140  H   pos: (  0.013714  0.428555  1.379672)  bare sigma:          14.10
            27.5360         13.9652          1.3382
            14.5879         10.1487          1.8836
             3.3673          2.7433          4.6072

     Atom141  O   pos: (  0.243836  0.227115  1.439219)  bare sigma:          74.64
            80.3887         -2.7473          3.6600
            -3.1361         67.7974         -0.3890
             4.8141         -0.4055         75.7471

     Atom142  H   pos: (  0.209741  0.217870  1.374299)  bare sigma:          14.57
            12.3253          2.6174         12.9278
             2.1534          3.3760          2.7792
            11.4314          3.0477         28.0228

     Atom143  H   pos: (  0.194260  0.250966  1.486704)  bare sigma:          17.92
            20.6924         -4.6770        -10.7067
            -3.9986         10.7936          4.6684
            -9.0788          4.2826         22.2720

     Atom144  O   pos: (  0.251918  0.160612  0.837362)  bare sigma:          72.68
            69.2731         -2.5401         -3.5868
            -2.7490         73.4444          7.0566
            -5.4647          7.6286         75.3149

     Atom145  H   pos: (  0.219225  0.217246  0.873674)  bare sigma:          13.81
             7.3886        -10.8975         -6.9657
           -11.5704         22.3864         13.0021
            -6.8149         11.7378         11.6680

     Atom146  H   pos: (  0.265014  0.190058  0.771593)  bare sigma:          18.52
            12.2818          0.1599         -5.6005
             0.3349         13.8288         -5.7280
            -6.1261         -4.2833         29.4347

     Atom147  O   pos: ( -0.401734  0.322117  1.403785)  bare sigma:          64.44
            66.8878          2.9646          5.0975
             1.6226         66.6610          3.7214
             5.4206          3.9737         59.7802

     Atom148  H   pos: (  0.538578  0.298560  1.371352)  bare sigma:           8.78
            18.4661         14.2841         11.9641
            15.8640          6.4222          8.6284
            12.5169          7.9923          1.4527

     Atom149  H   pos: ( -0.343109  0.276251  1.406789)  bare sigma:          12.48
            22.5096        -16.3845          1.8979
           -17.2389         12.6792         -0.4192
             1.6319         -0.1792          2.2534

     Atom150  O   pos: ( -0.081715  0.035868  1.307521)  bare sigma:          74.24
            67.3303          3.5583         -3.9412
             4.1294         76.0722         -6.0329
            -5.3992         -4.0020         79.3321

     Atom151  H   pos: ( -0.049776  0.038218  1.241100)  bare sigma:          15.68
            12.8209          2.8409        -12.7005
             2.4562          6.2436         -1.5473
           -12.9589         -2.9670         27.9649

     Atom152  H   pos: ( -0.068494 -0.032799  1.333263)  bare sigma:          14.00
             1.7022         -2.1998         -0.2917
            -1.3365         28.1194        -12.8301
            -0.7658        -11.8200         12.1853

     Atom153  O   pos: ( -0.234847  0.405999  0.905369)  bare sigma:          71.92
            74.0101          2.6026         -4.5375
             2.4058         68.3316         -6.4142
            -5.3682         -7.6997         73.4326

     Atom154  H   pos: ( -0.212699  0.344932  0.940541)  bare sigma:          15.12
             8.3161         -5.6699          3.1522
            -6.9392         23.2643        -13.1294
             3.9511        -13.2142         13.7900

     Atom155  H   pos: ( -0.308880  0.403698  0.911491)  bare sigma:          13.97
            35.1684          1.1753         -2.8384
             2.9212          2.9127         -1.4566
            -4.0379         -1.2817          3.8411

     Atom156  O   pos: ( -0.070740  0.010156  1.534898)  bare sigma:          58.78
            60.4132          9.6715          6.9619
             7.2131         57.8927          5.8164
             5.2250          5.9210         58.0201

     Atom157  H   pos: ( -0.390609  0.407370  1.486967)  bare sigma:          11.87
            -0.2281          1.5757          2.1238
            -0.3898         19.7331         16.1554
             0.4712         15.5725         16.1038

     Atom158  H   pos: ( -0.140164  0.015646  1.562842)  bare sigma:          12.18
            28.8619         -2.6143        -11.4181
            -1.9132          0.1561          1.8396
           -11.1605          2.1582          7.5236

     Atom159  O   pos: (  0.563180  0.341950  1.127623)  bare sigma:          71.94
            69.7712         -3.3611         -3.1652
            -4.7744         74.0520         -3.4385
            -1.1287         -4.3169         71.9844

     Atom160  H   pos: (  0.584746  0.349813  1.058245)  bare sigma:          17.70
            11.1129         -0.4448         -5.2398
             0.1660         10.1292         -4.5802
            -6.2102         -3.9009         31.8617

     Atom161  H   pos: (  0.503665  0.386470  1.129398)  bare sigma:          14.05
            24.8159        -15.5053         -2.4283
           -16.3141         12.6568          1.3586
            -0.6775         -0.0189          4.6851

     Atom162  O   pos: (  0.136942  0.190382  1.267481)  bare sigma:          72.39
            69.2920          5.2524         -4.5573
             5.0276         67.4228         -0.7585
            -5.1806         -1.1842         80.4644

     Atom163  H   pos: (  0.149172  0.241776  1.215384)  bare sigma:          14.71
             5.9962          5.6002         -6.1490
             6.4952         15.5111        -14.1618
            -7.2250        -13.4594         22.6106

     Atom164  H   pos: (  0.078777  0.207057  1.310356)  bare sigma:          15.40
            20.8110          0.0432        -15.0513
            -1.0992          5.4378          1.6313
           -14.5442          0.7192         19.9423

     Atom165  O   pos: (  0.169105  0.324320  0.916225)  bare sigma:          67.59
            71.5610          4.4642          1.7660
             3.9994         64.5714          0.6597
             3.3811          0.3142         66.6513

     Atom166  H   pos: (  0.108712  0.349318  0.881899)  bare sigma:          15.22
            26.4311         -4.1435         10.6630
            -5.3253          7.2280         -3.2815
            11.0672         -3.0542         12.0145

     Atom167  H   pos: (  0.224614  0.376468  0.909675)  bare sigma:          11.25
            20.2660         16.7498         -0.3695
            18.2163         12.5202         -1.5685
            -1.1239         -1.8462          0.9616

     Atom168  O   pos: ( -0.002970  0.160647  0.787523)  bare sigma:          64.03
            65.5992         -0.1732         -2.2514
             0.3974         57.9802          4.0021
            -4.4607          4.8704         68.5031

     Atom169  H   pos: ( -0.067898  0.149483  0.751297)  bare sigma:          12.52
            25.3941          4.4932         14.8580
             4.5614          1.2336          2.3692
            15.2590          2.6164         10.9213

     Atom170  H   pos: (  0.049664  0.163917  0.729060)  bare sigma:           8.60
            14.6818         -2.5982        -18.1598
            -2.4040         -4.6360          0.8047
           -19.8886          1.5786         15.7483

     Atom171  O   pos: ( -0.015853  0.355322  0.828102)  bare sigma:          68.97
            62.7847         -0.1180          3.1712
             0.3983         76.0186         -4.3505
             2.5296         -6.6952         68.1003

     Atom172  H   pos: ( -0.018289  0.281641  0.814515)  bare sigma:          13.55
             1.0117         -0.5723          0.0809
            -0.5911         34.6522          3.8535
             0.0401          4.9682          4.9793

     Atom173  H   pos: ( -0.001642  0.384809  0.760779)  bare sigma:          14.05
             3.3641          0.8860         -2.1377
             0.3830         12.5432        -12.8546
            -1.9311        -14.4887         26.2489

     Atom174  O   pos: (  0.698449  0.178836  1.209290)  bare sigma:          74.51
            74.7856         -0.7869          5.7354
            -0.1402         73.2907          5.1100
             3.7253          4.1500         75.4605

     Atom175  H   pos: (  0.724300  0.113824  1.186370)  bare sigma:          15.47
             6.7881         -5.8134         -0.9457
            -4.6131         28.2333         10.3222
            -0.1339          9.5445         11.3827

     Atom176  H   pos: ( -0.263183  0.182950  1.271154)  bare sigma:          16.17
            10.7472          3.4667         11.0593
             2.3284          9.2869          6.4519
             9.1779          7.1107         28.4783

     Atom177  O   pos: (  0.315903  0.002358  1.039282)  bare sigma:          79.25
            76.5218          5.6501         -6.0152
             5.6442         76.2111          0.8688
            -4.1566          1.4831         85.0296

     Atom178  H   pos: ( -0.010736  0.435659  0.968410)  bare sigma:          19.13
            11.7278          0.6615          1.0575
             0.0880         12.9352          7.4352
            -0.4591          6.2799         32.7365

     Atom179  H   pos: ( -0.056237  0.425888  1.077444)  bare sigma:          14.51
            18.7820          9.9905        -13.9394
            10.2938          7.7643         -7.9170
           -12.6985         -6.7604         16.9793

     Atom180  O   pos: (  0.197132  0.305783  1.111548)  bare sigma:          69.91
            62.3314         -1.4526          0.0712
            -1.7807         69.3158          5.1205
            -0.1280          4.4825         78.0817

     Atom181  H   pos: (  0.175543  0.312480  1.040868)  bare sigma:          14.40
             3.9522         -0.4203          7.5068
            -0.6483          3.2692         -1.7958
             6.2127         -1.0851         35.9731

     Atom182  H   pos: (  0.184738  0.374013  1.141651)  bare sigma:          12.70
             1.7185         -5.7922         -1.4333
            -6.1970         25.4615         14.9137
            -1.4459         13.9374         10.9140

     Atom183  O   pos: (  0.641018 -0.009642  0.906622)  bare sigma:          59.59
            50.7552         11.4774          1.0886
             7.4241         54.6747         -0.5350
             7.4861         -2.8177         73.3477

     Atom184  H   pos: (  0.375052  0.399713  0.917732)  bare sigma:          21.11
            24.5696         -6.8147          1.4210
            -6.9447         19.8809         -0.7686
             2.5712         -1.4401         18.8665

     Atom185  O   pos: (  0.472636  0.017239  1.207941)  bare sigma:          53.39
            40.7827          0.3251         -6.9833
             0.8396         65.0033          0.1597
            -7.4128         -0.7765         54.3835

     Atom186  H   pos: (  0.088165  0.467688  1.174346)  bare sigma:          20.06
            25.1453          0.1871          7.6825
             0.9920         14.8863          0.4860
             7.5767          0.3020         20.1375

     Atom187  O   pos: (  0.457468  0.235019  1.328844)  bare sigma:          46.93
            34.6017         12.6531        -12.7612
            13.9416         40.5997          4.8061
           -12.5502          5.8147         65.5930

     Atom188  H   pos: (  0.400525  0.276943  1.310184)  bare sigma:          17.11
            21.3299         -9.5190          3.3073
            -9.1329         17.0146         -2.9614
             3.4614         -3.1194         12.9846

     Diamagnetic contribution in ppm:

     Atom  1  Ca  pos: ( -0.297078  0.409987  0.477486)  dia sigma:          -4.22
            -4.2241          0.0038         -0.0062
             0.0038         -4.2324         -0.0039
            -0.0062         -0.0039         -4.1997

     Atom  2  Ca  pos: (  0.462459  0.421384  0.328428)  dia sigma:          -4.22
            -4.2286          0.0038         -0.0018
             0.0038         -4.2256          0.0035
            -0.0018          0.0035         -4.2047

     Atom  3  Ca  pos: (  0.621216  0.186644  0.334724)  dia sigma:          -4.22
            -4.2180          0.0032         -0.0156
             0.0032         -4.2360         -0.0122
            -0.0156         -0.0122         -4.2130

     Atom  4  Ca  pos: ( -0.137742  0.172684  0.483803)  dia sigma:          -4.22
            -4.2449          0.0129          0.0000
             0.0129         -4.2293         -0.0021
             0.0000         -0.0021         -4.1968

     Atom  5  Ca  pos: (  0.523245  0.179041  1.180376)  dia sigma:          -4.25
            -4.2451         -0.0180          0.0147
            -0.0180         -4.2667          0.0023
             0.0147          0.0023         -4.2474

     Atom  6  Ca  pos: (  0.618532  0.037364  0.743510)  dia sigma:          -4.22
            -4.2120          0.0049          0.0234
             0.0049         -4.2218          0.0155
             0.0234          0.0155         -4.2143

     Atom  7  Ca  pos: (  0.248158  0.146712 -0.009291)  dia sigma:          -4.25
            -4.2522         -0.0160         -0.0003
            -0.0160         -4.2679         -0.0148
            -0.0003         -0.0148         -4.2352

     Atom  8  Ca  pos: (  0.208743  0.406394  0.463335)  dia sigma:          -4.21
            -4.2215          0.0022         -0.0085
             0.0022         -4.2226         -0.0074
            -0.0085         -0.0074         -4.1778

     Atom  9  Ca  pos: ( -0.028695  0.420413  0.307618)  dia sigma:          -4.23
            -4.2337          0.0092         -0.0117
             0.0092         -4.2554         -0.0035
            -0.0117         -0.0035         -4.2048

     Atom 10  Ca  pos: (  0.115838  0.177432  0.319351)  dia sigma:          -4.23
            -4.2372          0.0040          0.0025
             0.0040         -4.2428          0.0028
             0.0025          0.0028         -4.2180

     Atom 11  Ca  pos: (  0.367904  0.183850  0.464013)  dia sigma:          -4.22
            -4.2220          0.0005          0.0096
             0.0005         -4.2371          0.0002
             0.0096          0.0002         -4.2117

     Atom 12  Ca  pos: (  0.157069  0.020903  0.766936)  dia sigma:          -4.22
            -4.2033         -0.0156          0.0089
            -0.0156         -4.2275          0.0268
             0.0089          0.0268         -4.2346

     Atom 13  Ca  pos: (  0.400124  0.161252  1.474227)  dia sigma:          -4.25
            -4.2368         -0.0007          0.0151
            -0.0007         -4.2454          0.0182
             0.0151          0.0182         -4.2666

     Atom 14  Si  pos: (  0.514228  0.114415  0.089746)  dia sigma:           1.93
             1.9576          0.0071          0.0222
             0.0071          1.9474          0.0177
             0.0222          0.0177          1.8730

     Atom 15  Si  pos: (  0.105368  0.190904  0.548435)  dia sigma:           1.94
             1.9485         -0.0395         -0.0079
            -0.0395          1.9791          0.0205
            -0.0079          0.0205          1.8973

     Atom 16  Si  pos: (  0.363124  0.209393  0.231872)  dia sigma:           1.93
             1.9079         -0.0381         -0.0087
            -0.0381          1.9471          0.0143
            -0.0087          0.0143          1.9305

     Atom 17  Si  pos: ( -0.004587  0.092248  0.094966)  dia sigma:           1.92
             1.9122         -0.0423         -0.0205
            -0.0423          1.9384         -0.0134
            -0.0205         -0.0134          1.9108

     Atom 18  Si  pos: (  0.607957  0.203614  0.563406)  dia sigma:           1.95
             1.9531         -0.0342         -0.0003
            -0.0342          1.9640         -0.0079
            -0.0003         -0.0079          1.9306

     Atom 19  Si  pos: ( -0.143625  0.200360  0.250042)  dia sigma:           1.95
             1.9259         -0.0471         -0.0115
            -0.0471          1.9549          0.0144
            -0.0115          0.0144          1.9571

     Atom 20  Si  pos: (  0.461168  0.396599  0.552714)  dia sigma:           1.97
             1.9721         -0.0304          0.0014
            -0.0304          1.9901         -0.0092
             0.0014         -0.0092          1.9333

     Atom 21  Si  pos: ( -0.279786  0.385470  0.254311)  dia sigma:           1.96
             1.9469         -0.0348          0.0050
            -0.0348          1.9757          0.0023
             0.0050          0.0023          1.9613

     Atom 22  Si  pos: ( -0.021156  0.398888  0.557224)  dia sigma:           1.91
             1.9045         -0.0400          0.0044
            -0.0400          1.9326          0.0009
             0.0044          0.0009          1.9021

     Atom 23  Si  pos: (  0.227403  0.398164  0.233739)  dia sigma:           1.94
             1.9333         -0.0411          0.0110
            -0.0411          1.9548         -0.0011
             0.0110         -0.0011          1.9443

     Atom 24  O   pos: ( -0.224488  0.284502  0.207977)  dia sigma:          18.31
            18.3030         -0.3180          0.0553
            -0.3180         18.4889          0.0580
             0.0553          0.0580         18.1462

     Atom 25  O   pos: (  0.851644  0.016492  0.493078)  dia sigma:          17.83
            17.8464          0.0935         -0.1068
             0.0935         17.8150         -0.1097
            -0.1068         -0.1097         17.8234

     Atom 26  O   pos: (  0.116561 -0.002750  0.319671)  dia sigma:          17.74
            17.7398          0.1038          0.1061
             0.1038         17.7557          0.0834
             0.1061          0.0834         17.7215

     Atom 27  O   pos: (  0.370032  0.363347  0.479841)  dia sigma:          17.86
            17.8770          0.0927          0.1298
             0.0927         17.7854          0.1029
             0.1298          0.1029         17.9300

     Atom 28  O   pos: (  0.628791  0.366465  0.321512)  dia sigma:          17.83
            17.8991          0.0577         -0.1380
             0.0577         17.7584         -0.0579
            -0.1380         -0.0579         17.8204

     Atom 29  O   pos: ( -0.249789  0.023324  1.608063)  dia sigma:          17.82
            17.7058          0.0385          0.0908
             0.0385         17.7604          0.1716
             0.0908          0.1716         18.0041

     Atom 30  O   pos: (  0.605428  0.174203  0.152405)  dia sigma:          18.25
            18.5144          0.5404         -0.1820
             0.5404         18.0868         -0.1670
            -0.1820         -0.1670         18.1517

     Atom 31  H   pos: (  0.656686  0.210596  0.116399)  dia sigma:           1.02
             1.0217         -0.0000         -0.0000
            -0.0000          1.0217         -0.0000
            -0.0000         -0.0000          1.0217

     Atom 32  O   pos: (  0.646331  0.191912  0.680323)  dia sigma:          17.66
            17.6031          0.0379          0.0997
             0.0379         17.5177          0.0424
             0.0997          0.0424         17.8606

     Atom 33  O   pos: ( -0.105133  0.152277  0.140711)  dia sigma:          18.26
            18.3007         -0.1897         -0.2246
            -0.1897         18.1215          0.1680
            -0.2246          0.1680         18.3493

     Atom 34  O   pos: ( -0.017998  0.461653  0.663728)  dia sigma:          17.78
            17.6136          0.0676          0.0769
             0.0676         17.7837          0.1387
             0.0769          0.1387         17.9526

     Atom 35  O   pos: (  0.195226  0.456861  0.130197)  dia sigma:          18.37
            18.1099         -0.0431          0.0755
            -0.0431         18.5607         -0.2950
             0.0755         -0.2950         18.4425

     Atom 36  O   pos: (  0.052970  0.301389  0.580425)  dia sigma:          18.36
            18.3121         -0.2753          0.0595
            -0.2753         18.6244          0.0558
             0.0595          0.0558         18.1340

     Atom 37  O   pos: (  0.301209  0.308290  0.189391)  dia sigma:          18.32
            18.2758         -0.3483         -0.0028
            -0.3483         18.4851         -0.0012
            -0.0028         -0.0012         18.2034

     Atom 38  O   pos: (  0.348615  0.006636  0.469445)  dia sigma:          17.78
            17.7359          0.0776         -0.1300
             0.0776         17.7540         -0.1355
            -0.1300         -0.1355         17.8514

     Atom 39  O   pos: (  0.609974  0.014322  0.308853)  dia sigma:          17.80
            17.7679          0.0728          0.0952
             0.0728         17.8162          0.1341
             0.0952          0.1341         17.8058

     Atom 40  O   pos: ( -0.130324  0.353425  0.529344)  dia sigma:          17.74
            17.8979          0.1551          0.0158
             0.1551         17.6581          0.0357
             0.0158          0.0357         17.6722

     Atom 41  O   pos: (  0.134206  0.352744  0.294401)  dia sigma:          17.78
            17.8364          0.0485         -0.1327
             0.0485         17.7139         -0.0874
            -0.1327         -0.0874         17.7752

     Atom 42  O   pos: (  0.315953  0.083155  1.598041)  dia sigma:          17.80
            17.7143          0.0595         -0.0078
             0.0595         17.6648          0.0294
            -0.0078          0.0294         18.0208

     Atom 43  O   pos: (  0.098008  0.155279  0.107319)  dia sigma:          17.49
            17.6402          0.1430          0.0215
             0.1430         17.4305         -0.0466
             0.0215         -0.0466         17.3845

     Atom 44  O   pos: (  0.128457  0.140701  0.655602)  dia sigma:          17.87
            17.7563         -0.0401         -0.0600
            -0.0401         17.7427         -0.1145
            -0.0600         -0.1145         18.1014

     Atom 45  O   pos: (  0.406587  0.165058  0.123307)  dia sigma:          18.28
            18.4244         -0.2072         -0.1811
            -0.2072         18.0344          0.1880
            -0.1811          0.1880         18.3957

     Atom 46  O   pos: (  0.028448  0.126678  0.480209)  dia sigma:          17.83
            17.8289          0.0875          0.1144
             0.0875         17.8266          0.1118
             0.1144          0.1118         17.8435

     Atom 47  O   pos: (  0.286538  0.135129  0.287118)  dia sigma:          17.79
            17.8189          0.0930         -0.1212
             0.0930         17.7858         -0.0932
            -0.1212         -0.0932         17.7708

     Atom 48  O   pos: (  0.198489  0.222877  0.476381)  dia sigma:          17.77
            17.8114          0.0574         -0.1573
             0.0574         17.6955         -0.0996
            -0.1573         -0.0996         17.8180

     Atom 49  O   pos: (  0.451545  0.239165  0.308759)  dia sigma:          17.74
            17.7679         -0.0036          0.1934
            -0.0036         17.6635          0.0508
             0.1934          0.0508         17.7901

     Atom 50  O   pos: (  0.548066  0.110195  0.514133)  dia sigma:          17.66
            17.6257          0.1320          0.1343
             0.1320         17.6569          0.0479
             0.1343          0.0479         17.7101

     Atom 51  O   pos: (  0.794994  0.137760  0.313834)  dia sigma:          17.80
            17.7806          0.0890         -0.1269
             0.0890         17.8171         -0.1037
            -0.1269         -0.1037         17.8117

     Atom 52  O   pos: (  0.696447  0.241022  0.488757)  dia sigma:          17.80
            17.8283          0.0746         -0.1530
             0.0746         17.7393         -0.0857
            -0.1530         -0.0857         17.8229

     Atom 53  O   pos: ( -0.052476  0.248405  0.310909)  dia sigma:          17.72
            17.7956          0.0512          0.1194
             0.0512         17.6632          0.0862
             0.1194          0.0862         17.7024

     Atom 54  O   pos: (  0.433579  0.435366  0.664844)  dia sigma:          17.79
            17.6501          0.0210         -0.0271
             0.0210         17.7259          0.0474
            -0.0271          0.0474         18.0069

     Atom 55  O   pos: ( -0.321582  0.443708  0.155698)  dia sigma:          18.48
            18.2716         -0.0531          0.1009
            -0.0531         18.6248         -0.3120
             0.1009         -0.3120         18.5530

     Atom 56  O   pos: (  0.523396  0.292106  0.569113)  dia sigma:          18.61
            18.6558         -0.2948          0.0004
            -0.2948         18.8165         -0.0284
             0.0004         -0.0284         18.3665

     Atom 57  O   pos: ( -0.158526  0.138460  0.671012)  dia sigma:          18.04
            18.1956         -0.1978         -0.1189
            -0.1978         18.4394          0.0751
            -0.1189          0.0751         17.4961

     Atom 58  H   pos: (  0.823582  0.082025  0.667388)  dia sigma:           0.94
             0.9424         -0.0000         -0.0000
            -0.0000          0.9424         -0.0000
            -0.0000         -0.0000          0.9424

     Atom 59  H   pos: (  0.772462  0.181781  0.680814)  dia sigma:           0.96
             0.9577         -0.0000         -0.0000
            -0.0000          0.9577         -0.0000
            -0.0000         -0.0000          0.9577

     Atom 60  O   pos: (  0.340395  0.195061  0.644621)  dia sigma:          18.12
            18.3977          0.3195          0.3954
             0.3195         18.2859          0.0217
             0.3954          0.0217         17.6835

     Atom 61  H   pos: (  0.320089  0.121580  0.650838)  dia sigma:           0.90
             0.8982         -0.0000         -0.0000
            -0.0000          0.8982         -0.0000
            -0.0000         -0.0000          0.8982

     Atom 62  H   pos: (  0.405389  0.203977  0.676663)  dia sigma:           1.02
             1.0211         -0.0000         -0.0000
            -0.0000          1.0211         -0.0000
            -0.0000         -0.0000          1.0211

     Atom 63  O   pos: (  0.222629  0.360420  0.663721)  dia sigma:          18.28
            18.8313         -0.1840         -0.0039
            -0.1840         18.3535          0.1668
            -0.0039          0.1668         17.6522

     Atom 64  H   pos: (  0.264141  0.300383  0.650527)  dia sigma:           0.96
             0.9637         -0.0000         -0.0000
            -0.0000          0.9637         -0.0000
            -0.0000         -0.0000          0.9637

     Atom 65  H   pos: (  0.152733  0.337846  0.654310)  dia sigma:           0.97
             0.9733         -0.0000         -0.0000
            -0.0000          0.9733         -0.0000
            -0.0000         -0.0000          0.9733

     Atom 66  O   pos: (  0.240980  0.003234  0.120188)  dia sigma:          17.98
            18.0169         -0.1543         -0.0440
            -0.1543         18.2118          0.5545
            -0.0440          0.5545         17.6966

     Atom 67  H   pos: (  0.185189  0.045980  0.142770)  dia sigma:           1.00
             0.9990         -0.0000         -0.0000
            -0.0000          0.9990         -0.0000
            -0.0000         -0.0000          0.9990

     Atom 68  H   pos: ( -0.110796  0.405418  0.079218)  dia sigma:           0.98
             0.9757         -0.0000         -0.0000
            -0.0000          0.9757         -0.0000
            -0.0000         -0.0000          0.9757

     Atom 69  O   pos: ( -0.095894  0.367746  1.362142)  dia sigma:          18.18
            18.0464         -0.3791         -0.0619
            -0.3791         17.7796          0.2855
            -0.0619          0.2855         18.7106

     Atom 70  H   pos: ( -0.140516  0.406241  1.406228)  dia sigma:           0.99
             0.9910         -0.0000         -0.0000
            -0.0000          0.9910         -0.0000
            -0.0000         -0.0000          0.9910

     Atom 71  H   pos: ( -0.119888  0.370304  1.291691)  dia sigma:           0.95
             0.9506         -0.0000         -0.0000
            -0.0000          0.9506         -0.0000
            -0.0000         -0.0000          0.9506

     Atom 72  O   pos: ( -0.005175  0.168192  0.984425)  dia sigma:          18.06
            17.7579          0.5458          0.0562
             0.5458         18.1286          0.3572
             0.0562          0.3572         18.2989

     Atom 73  H   pos: (  0.035994  0.226297  0.998913)  dia sigma:           1.05
             1.0455         -0.0000         -0.0000
            -0.0000          1.0455         -0.0000
            -0.0000         -0.0000          1.0455

     Atom 74  H   pos: (  0.001521  0.157650  0.910522)  dia sigma:           0.94
             0.9408         -0.0000         -0.0000
            -0.0000          0.9408         -0.0000
            -0.0000         -0.0000          0.9408

     Atom 75  O   pos: ( -0.139044  0.373539  1.162717)  dia sigma:          18.06
            17.9693         -0.1562          0.1987
            -0.1562         18.5261          0.2985
             0.1987          0.2985         17.6962

     Atom 76  H   pos: ( -0.163091  0.313455  1.127391)  dia sigma:           0.99
             0.9920         -0.0000         -0.0000
            -0.0000          0.9920         -0.0000
            -0.0000         -0.0000          0.9920

     Atom 77  H   pos: ( -0.194282  0.423921  1.152702)  dia sigma:           0.93
             0.9326         -0.0000         -0.0000
            -0.0000          0.9326         -0.0000
            -0.0000         -0.0000          0.9326

     Atom 78  O   pos: ( -0.245097  0.204750  1.405296)  dia sigma:          18.16
            18.0629          0.3374          0.5251
             0.3374         18.4056          0.0737
             0.5251          0.0737         18.0207

     Atom 79  H   pos: ( -0.261371  0.132279  1.413014)  dia sigma:           0.96
             0.9607         -0.0000         -0.0000
            -0.0000          0.9607         -0.0000
            -0.0000         -0.0000          0.9607

     Atom 80  H   pos: ( -0.195843  0.219447  1.457288)  dia sigma:           1.01
             1.0111         -0.0000         -0.0000
            -0.0000          1.0111         -0.0000
            -0.0000         -0.0000          1.0111

     Atom 81  O   pos: (  0.569175  0.400328  0.926526)  dia sigma:          18.04
            17.8754         -0.4131          0.2105
            -0.4131         18.4730          0.3976
             0.2105          0.3976         17.7686

     Atom 82  H   pos: (  0.541966  0.357035  0.869624)  dia sigma:           0.90
             0.8973         -0.0000         -0.0000
            -0.0000          0.8973         -0.0000
            -0.0000         -0.0000          0.8973

     Atom 83  H   pos: (  0.528720  0.460347  0.928571)  dia sigma:           1.06
             1.0601         -0.0000         -0.0000
            -0.0000          1.0601         -0.0000
            -0.0000         -0.0000          1.0601

     Atom 84  O   pos: (  0.445935  0.457068  0.133879)  dia sigma:          17.89
            18.5322          0.0224         -0.2520
             0.0224         17.9416          0.0169
            -0.2520          0.0169         17.1851

     Atom 85  H   pos: (  0.815994  0.053055  0.131158)  dia sigma:           1.02
             1.0177         -0.0000         -0.0000
            -0.0000          1.0177         -0.0000
            -0.0000         -0.0000          1.0177

     Atom 86  H   pos: (  0.704869  0.039055  0.150443)  dia sigma:           1.04
             1.0402         -0.0000         -0.0000
            -0.0000          1.0402         -0.0000
            -0.0000         -0.0000          1.0402

     Atom 87  O   pos: (  0.717940 -0.005506  1.129856)  dia sigma:          18.09
            18.0139          0.2437          0.2382
             0.2437         17.5741         -0.1333
             0.2382         -0.1333         18.6765

     Atom 88  H   pos: (  0.675481 -0.015459  1.071600)  dia sigma:           1.04
             1.0359         -0.0000         -0.0000
            -0.0000          1.0359         -0.0000
            -0.0000         -0.0000          1.0359

     Atom 89  H   pos: (  0.361656  0.420127  1.186752)  dia sigma:           0.90
             0.9018         -0.0000         -0.0000
            -0.0000          0.9018         -0.0000
            -0.0000         -0.0000          0.9018

     Atom 90  O   pos: (  0.592364  0.151848  1.007634)  dia sigma:          18.04
            17.9247         -0.6054          0.3836
            -0.6054         18.2222          0.0345
             0.3836          0.0345         17.9599

     Atom 91  H   pos: (  0.543280  0.185217  0.965872)  dia sigma:           1.05
             1.0543         -0.0000         -0.0000
            -0.0000          1.0543         -0.0000
            -0.0000         -0.0000          1.0543

     Atom 92  H   pos: (  0.610897  0.088101  0.971285)  dia sigma:           0.92
             0.9188         -0.0000         -0.0000
            -0.0000          0.9188         -0.0000
            -0.0000         -0.0000          0.9188

     Atom 93  O   pos: (  0.726303  0.028451  1.416219)  dia sigma:          18.15
            18.4102         -0.1621         -0.3229
            -0.1621         17.5594          0.0783
            -0.3229          0.0783         18.4732

     Atom 94  H   pos: (  0.731180  0.029017  1.491633)  dia sigma:           0.92
             0.9200         -0.0000         -0.0000
            -0.0000          0.9200         -0.0000
            -0.0000         -0.0000          0.9200

     Atom 95  H   pos: (  0.474177  0.473532  1.387241)  dia sigma:           1.02
             1.0191         -0.0000         -0.0000
            -0.0000          1.0191         -0.0000
            -0.0000         -0.0000          1.0191

     Atom 96  O   pos: ( -0.193513  0.239015  1.016650)  dia sigma:          18.14
            18.7712          0.0887         -0.2753
             0.0887         18.1958         -0.0389
            -0.2753         -0.0389         17.4548

     Atom 97  H   pos: ( -0.131267  0.200580  1.004992)  dia sigma:           0.97
             0.9694         -0.0000         -0.0000
            -0.0000          0.9694         -0.0000
            -0.0000         -0.0000          0.9694

     Atom 98  H   pos: ( -0.249767  0.194556  1.029201)  dia sigma:           1.02
             1.0196         -0.0000         -0.0000
            -0.0000          1.0196         -0.0000
            -0.0000         -0.0000          1.0196

     Atom 99  O   pos: (  0.449872  0.069453  0.786225)  dia sigma:          18.22
            18.2274         -0.1390          0.1595
            -0.1390         18.2637          0.7134
             0.1595          0.7134         18.1709

     Atom100  H   pos: (  0.415563  0.123162  0.821320)  dia sigma:           1.03
             1.0265         -0.0000         -0.0000
            -0.0000          1.0265         -0.0000
            -0.0000         -0.0000          1.0265

     Atom101  H   pos: (  0.398834  0.041294  0.739482)  dia sigma:           0.96
             0.9574         -0.0000         -0.0000
            -0.0000          0.9574         -0.0000
            -0.0000         -0.0000          0.9574

     Atom102  O   pos: (  0.371587  0.193815  1.085080)  dia sigma:          18.19
            18.2997         -0.1530         -0.0113
            -0.1530         18.6592          0.4060
            -0.0113          0.4060         17.6111

     Atom103  H   pos: (  0.313629  0.237394  1.099156)  dia sigma:           0.98
             0.9788         -0.0000         -0.0000
            -0.0000          0.9788         -0.0000
            -0.0000         -0.0000          0.9788

     Atom104  H   pos: (  0.343581  0.128613  1.063523)  dia sigma:           0.97
             0.9700         -0.0000         -0.0000
            -0.0000          0.9700         -0.0000
            -0.0000         -0.0000          0.9700

     Atom105  O   pos: ( -0.253752  0.361514  0.670977)  dia sigma:          18.14
            18.1959          0.2829         -0.4850
             0.2829         18.2665         -0.0709
            -0.4850         -0.0709         17.9458

     Atom106  H   pos: ( -0.199308  0.343486  0.619312)  dia sigma:           0.89
             0.8913         -0.0000         -0.0000
            -0.0000          0.8913         -0.0000
            -0.0000         -0.0000          0.8913

     Atom107  H   pos: (  0.709561  0.316301  0.684495)  dia sigma:           0.98
             0.9849         -0.0000         -0.0000
            -0.0000          0.9849         -0.0000
            -0.0000         -0.0000          0.9849

     Atom108  O   pos: (  0.498029  0.291089  0.784965)  dia sigma:          18.02
            18.0359         -0.5405         -0.0970
            -0.5405         18.0399         -0.1138
            -0.0970         -0.1138         17.9899

     Atom109  H   pos: (  0.554222  0.258241  0.748403)  dia sigma:           0.96
             0.9612         -0.0000         -0.0000
            -0.0000          0.9612         -0.0000
            -0.0000         -0.0000          0.9612

     Atom110  H   pos: (  0.473710  0.344865  0.737214)  dia sigma:           0.92
             0.9202         -0.0000         -0.0000
            -0.0000          0.9202         -0.0000
            -0.0000         -0.0000          0.9202

     Atom111  O   pos: (  0.098042  0.280560  1.603275)  dia sigma:          18.14
            17.7078         -0.4016          0.4729
            -0.4016         18.2031         -0.1026
             0.4729         -0.1026         18.5114

     Atom112  H   pos: (  0.328060  0.334386  0.047878)  dia sigma:           0.98
             0.9826         -0.0000         -0.0000
            -0.0000          0.9826         -0.0000
            -0.0000         -0.0000          0.9826

     Atom113  H   pos: (  0.061302  0.337141  1.576096)  dia sigma:           1.03
             1.0299         -0.0000         -0.0000
            -0.0000          1.0299         -0.0000
            -0.0000         -0.0000          1.0299

     Atom114  O   pos: ( -0.152661  0.301164  0.008580)  dia sigma:          18.15
            18.4824         -0.1801          0.2285
            -0.1801         18.0106         -0.5374
             0.2285         -0.5374         17.9618

     Atom115  H   pos: ( -0.150277  0.249287  0.060876)  dia sigma:           0.99
             0.9945         -0.0000         -0.0000
            -0.0000          0.9945         -0.0000
            -0.0000         -0.0000          0.9945

     Atom116  H   pos: ( -0.224276  0.312207 -0.004435)  dia sigma:           0.99
             0.9872         -0.0000         -0.0000
            -0.0000          0.9872         -0.0000
            -0.0000         -0.0000          0.9872

     Atom117  O   pos: ( -0.004215  0.190930  1.416473)  dia sigma:          18.01
            17.8418         -0.1240          0.2691
            -0.1240         18.5865          0.1626
             0.2691          0.1626         17.6137

     Atom118  H   pos: ( -0.037840  0.132958  1.383169)  dia sigma:           0.95
             0.9489         -0.0000         -0.0000
            -0.0000          0.9489         -0.0000
            -0.0000         -0.0000          0.9489

     Atom119  H   pos: ( -0.045670  0.250367  1.401801)  dia sigma:           0.99
             0.9855         -0.0000         -0.0000
            -0.0000          0.9855         -0.0000
            -0.0000         -0.0000          0.9855

     Atom120  O   pos: (  0.151960  0.005816  1.535277)  dia sigma:          18.08
            18.1218          0.2648          0.1063
             0.2648         18.4450         -0.2740
             0.1063         -0.2740         17.6767

     Atom121  H   pos: ( -0.163970  0.394772  1.563487)  dia sigma:           0.97
             0.9715         -0.0000         -0.0000
            -0.0000          0.9715         -0.0000
            -0.0000         -0.0000          0.9715

     Atom122  H   pos: (  0.220169  0.036456  1.551335)  dia sigma:           0.90
             0.9042         -0.0000         -0.0000
            -0.0000          0.9042         -0.0000
            -0.0000         -0.0000          0.9042

     Atom123  O   pos: (  0.308146  0.380894  1.282144)  dia sigma:          18.17
            18.5015         -0.1334          0.3640
            -0.1334         17.7994          0.3181
             0.3640          0.3181         18.2220

     Atom124  H   pos: (  0.332815  0.419103  1.340991)  dia sigma:           0.96
             0.9630         -0.0000         -0.0000
            -0.0000          0.9630         -0.0000
            -0.0000         -0.0000          0.9630

     Atom125  H   pos: (  0.239698  0.405246  1.266876)  dia sigma:           0.97
             0.9681         -0.0000         -0.0000
            -0.0000          0.9681         -0.0000
            -0.0000         -0.0000          0.9681

     Atom126  O   pos: (  0.421153  0.300480  1.600376)  dia sigma:          18.05
            17.7479          0.1579         -0.5892
             0.1579         18.2759         -0.2381
            -0.5892         -0.2381         18.1176

     Atom127  H   pos: (  0.594923  0.325004  0.034097)  dia sigma:           1.05
             1.0523         -0.0000         -0.0000
            -0.0000          1.0523         -0.0000
            -0.0000         -0.0000          1.0523

     Atom128  H   pos: (  0.423719  0.376752  1.598662)  dia sigma:           0.90
             0.9042         -0.0000         -0.0000
            -0.0000          0.9042         -0.0000
            -0.0000         -0.0000          0.9042

     Atom129  O   pos: (  0.549363  0.102984  1.550826)  dia sigma:          18.22
            18.3527          0.3313          0.1593
             0.3313         18.6952         -0.4615
             0.1593         -0.4615         17.5977

     Atom130  H   pos: (  0.612919  0.138007  1.556339)  dia sigma:           1.03
             1.0250         -0.0000         -0.0000
            -0.0000          1.0250         -0.0000
            -0.0000         -0.0000          1.0250

     Atom131  H   pos: (  0.561813  0.038366  1.581317)  dia sigma:           1.04
             1.0379         -0.0000         -0.0000
            -0.0000          1.0379         -0.0000
            -0.0000         -0.0000          1.0379

     Atom132  O   pos: (  0.046277  0.057308  1.148799)  dia sigma:          18.14
            17.7432          0.2167          0.4109
             0.2167         18.0964          0.0076
             0.4109          0.0076         18.5713

     Atom133  H   pos: (  0.082587  0.109094  1.188629)  dia sigma:           0.96
             0.9568         -0.0000         -0.0000
            -0.0000          0.9568         -0.0000
            -0.0000         -0.0000          0.9568

     Atom134  H   pos: (  0.032832  0.085734  1.082205)  dia sigma:           0.99
             0.9869         -0.0000         -0.0000
            -0.0000          0.9869         -0.0000
            -0.0000         -0.0000          0.9869

     Atom135  O   pos: ( -0.170307  0.268102  1.592584)  dia sigma:          18.06
            18.5219         -0.1479          0.2249
            -0.1479         17.6350         -0.4476
             0.2249         -0.4476         18.0172

     Atom136  H   pos: (  0.068610  0.265848  0.026089)  dia sigma:           0.98
             0.9787         -0.0000         -0.0000
            -0.0000          0.9787         -0.0000
            -0.0000         -0.0000          0.9787

     Atom137  H   pos: ( -0.243864  0.265230  1.598975)  dia sigma:           0.99
             0.9904         -0.0000         -0.0000
            -0.0000          0.9904         -0.0000
            -0.0000         -0.0000          0.9904

     Atom138  O   pos: (  0.397558  0.006683  1.393617)  dia sigma:          18.15
            18.4127          0.4358         -0.2648
             0.4358         17.7468          0.0377
            -0.2648          0.0377         18.2850

     Atom139  H   pos: (  0.428146  0.010998  1.325077)  dia sigma:           0.94
             0.9434         -0.0000         -0.0000
            -0.0000          0.9434         -0.0000
            -0.0000         -0.0000          0.9434

     Atom140  H   pos: (  0.013714  0.428555  1.379672)  dia sigma:           0.97
             0.9703         -0.0000         -0.0000
            -0.0000          0.9703         -0.0000
            -0.0000         -0.0000          0.9703

     Atom141  O   pos: (  0.243836  0.227115  1.439219)  dia sigma:          18.30
            18.3693         -0.2455         -0.0910
            -0.2455         17.6702          0.3878
            -0.0910          0.3878         18.8739

     Atom142  H   pos: (  0.209741  0.217870  1.374299)  dia sigma:           0.97
             0.9726         -0.0000         -0.0000
            -0.0000          0.9726         -0.0000
            -0.0000         -0.0000          0.9726

     Atom143  H   pos: (  0.194260  0.250966  1.486704)  dia sigma:           1.03
             1.0271         -0.0000         -0.0000
            -0.0000          1.0271         -0.0000
            -0.0000         -0.0000          1.0271

     Atom144  O   pos: (  0.251918  0.160612  0.837362)  dia sigma:          18.06
            17.5807         -0.1938         -0.4383
            -0.1938         18.0792         -0.0218
            -0.4383         -0.0218         18.5230

     Atom145  H   pos: (  0.219225  0.217246  0.873674)  dia sigma:           0.95
             0.9478         -0.0000         -0.0000
            -0.0000          0.9478         -0.0000
            -0.0000         -0.0000          0.9478

     Atom146  H   pos: (  0.265014  0.190058  0.771593)  dia sigma:           1.03
             1.0251         -0.0000         -0.0000
            -0.0000          1.0251         -0.0000
            -0.0000         -0.0000          1.0251

     Atom147  O   pos: ( -0.401734  0.322117  1.403785)  dia sigma:          18.21
            18.6411         -0.1230          0.2561
            -0.1230         18.2424          0.1388
             0.2561          0.1388         17.7611

     Atom148  H   pos: (  0.538578  0.298560  1.371352)  dia sigma:           0.87
             0.8674         -0.0000         -0.0000
            -0.0000          0.8674         -0.0000
            -0.0000         -0.0000          0.8674

     Atom149  H   pos: ( -0.343109  0.276251  1.406789)  dia sigma:           0.96
             0.9572         -0.0000         -0.0000
            -0.0000          0.9572         -0.0000
            -0.0000         -0.0000          0.9572

     Atom150  O   pos: ( -0.081715  0.035868  1.307521)  dia sigma:          18.09
            17.6078         -0.1281         -0.3333
            -0.1281         18.2597         -0.3311
            -0.3333         -0.3311         18.3923

     Atom151  H   pos: ( -0.049776  0.038218  1.241100)  dia sigma:           0.99
             0.9879         -0.0000         -0.0000
            -0.0000          0.9879         -0.0000
            -0.0000         -0.0000          0.9879

     Atom152  H   pos: ( -0.068494 -0.032799  1.333263)  dia sigma:           0.97
             0.9653         -0.0000         -0.0000
            -0.0000          0.9653         -0.0000
            -0.0000         -0.0000          0.9653

     Atom153  O   pos: ( -0.234847  0.405999  0.905369)  dia sigma:          18.26
            18.6806         -0.2666          0.0706
            -0.2666         18.2721         -0.4395
             0.0706         -0.4395         17.8125

     Atom154  H   pos: ( -0.212699  0.344932  0.940541)  dia sigma:           0.98
             0.9787         -0.0000         -0.0000
            -0.0000          0.9787         -0.0000
            -0.0000         -0.0000          0.9787

     Atom155  H   pos: ( -0.308880  0.403698  0.911491)  dia sigma:           0.97
             0.9665         -0.0000         -0.0000
            -0.0000          0.9665         -0.0000
            -0.0000         -0.0000          0.9665

     Atom156  O   pos: ( -0.070740  0.010156  1.534898)  dia sigma:          18.35
            18.5356         -0.0581         -0.3007
            -0.0581         18.3178          0.5010
            -0.3007          0.5010         18.1863

     Atom157  H   pos: ( -0.390609  0.407370  1.486967)  dia sigma:           0.94
             0.9379         -0.0000         -0.0000
            -0.0000          0.9379         -0.0000
            -0.0000         -0.0000          0.9379

     Atom158  H   pos: ( -0.140164  0.015646  1.562842)  dia sigma:           0.95
             0.9503         -0.0000         -0.0000
            -0.0000          0.9503         -0.0000
            -0.0000         -0.0000          0.9503

     Atom159  O   pos: (  0.563180  0.341950  1.127623)  dia sigma:          18.13
            18.1557         -0.4357         -0.4341
            -0.4357         17.8274         -0.0769
            -0.4341         -0.0769         18.4145

     Atom160  H   pos: (  0.584746  0.349813  1.058245)  dia sigma:           1.02
             1.0218         -0.0000         -0.0000
            -0.0000          1.0218         -0.0000
            -0.0000         -0.0000          1.0218

     Atom161  H   pos: (  0.503665  0.386470  1.129398)  dia sigma:           0.97
             0.9718         -0.0000         -0.0000
            -0.0000          0.9718         -0.0000
            -0.0000         -0.0000          0.9718

     Atom162  O   pos: (  0.136942  0.190382  1.267481)  dia sigma:          18.04
            18.0170         -0.0528         -0.5062
            -0.0528         17.9133         -0.2910
            -0.5062         -0.2910         18.1864

     Atom163  H   pos: (  0.149172  0.241776  1.215384)  dia sigma:           0.97
             0.9660         -0.0000         -0.0000
            -0.0000          0.9660         -0.0000
            -0.0000         -0.0000          0.9660

     Atom164  H   pos: (  0.078777  0.207057  1.310356)  dia sigma:           0.97
             0.9738         -0.0000         -0.0000
            -0.0000          0.9738         -0.0000
            -0.0000         -0.0000          0.9738

     Atom165  O   pos: (  0.169105  0.324320  0.916225)  dia sigma:          18.15
            18.6259          0.1351          0.3186
             0.1351         18.0688         -0.2247
             0.3186         -0.2247         17.7548

     Atom166  H   pos: (  0.108712  0.349318  0.881899)  dia sigma:           0.98
             0.9827         -0.0000         -0.0000
            -0.0000          0.9827         -0.0000
            -0.0000         -0.0000          0.9827

     Atom167  H   pos: (  0.224614  0.376468  0.909675)  dia sigma:           0.90
             0.8989         -0.0000         -0.0000
            -0.0000          0.8989         -0.0000
            -0.0000         -0.0000          0.8989

     Atom168  O   pos: ( -0.002970  0.160647  0.787523)  dia sigma:          18.10
            18.5457          0.1258         -0.0195
             0.1258         17.6065          0.0403
            -0.0195          0.0403         18.1452

     Atom169  H   pos: ( -0.067898  0.149483  0.751297)  dia sigma:           0.94
             0.9359         -0.0000         -0.0000
            -0.0000          0.9359         -0.0000
            -0.0000         -0.0000          0.9359

     Atom170  H   pos: (  0.049664  0.163917  0.729060)  dia sigma:           0.85
             0.8536         -0.0000         -0.0000
            -0.0000          0.8536         -0.0000
            -0.0000         -0.0000          0.8536

     Atom171  O   pos: ( -0.015853  0.355322  0.828102)  dia sigma:          18.02
            17.4579          0.1163         -0.1336
             0.1163         18.4349         -0.1986
            -0.1336         -0.1986         18.1634

     Atom172  H   pos: ( -0.018289  0.281641  0.814515)  dia sigma:           0.95
             0.9504         -0.0000         -0.0000
            -0.0000          0.9504         -0.0000
            -0.0000         -0.0000          0.9504

     Atom173  H   pos: ( -0.001642  0.384809  0.760779)  dia sigma:           0.96
             0.9637         -0.0000         -0.0000
            -0.0000          0.9637         -0.0000
            -0.0000         -0.0000          0.9637

     Atom174  O   pos: (  0.698449  0.178836  1.209290)  dia sigma:          18.22
            18.0159         -0.1734          0.3377
            -0.1734         18.3767          0.5576
             0.3377          0.5576         18.2670

     Atom175  H   pos: (  0.724300  0.113824  1.186370)  dia sigma:           0.99
             0.9895         -0.0000         -0.0000
            -0.0000          0.9895         -0.0000
            -0.0000         -0.0000          0.9895

     Atom176  H   pos: ( -0.263183  0.182950  1.271154)  dia sigma:           1.00
             0.9972         -0.0000         -0.0000
            -0.0000          0.9972         -0.0000
            -0.0000         -0.0000          0.9972

     Atom177  O   pos: (  0.315903  0.002358  1.039282)  dia sigma:          18.08
            17.8245          0.3988         -0.2823
             0.3988         17.7146          0.1364
            -0.2823          0.1364         18.7126

     Atom178  H   pos: ( -0.010736  0.435659  0.968410)  dia sigma:           1.04
             1.0356         -0.0000         -0.0000
            -0.0000          1.0356         -0.0000
            -0.0000         -0.0000          1.0356

     Atom179  H   pos: ( -0.056237  0.425888  1.077444)  dia sigma:           0.96
             0.9615         -0.0000         -0.0000
            -0.0000          0.9615         -0.0000
            -0.0000         -0.0000          0.9615

     Atom180  O   pos: (  0.197132  0.305783  1.111548)  dia sigma:          18.08
            17.5786         -0.1379          0.1996
            -0.1379         18.1893          0.2552
             0.1996          0.2552         18.4691

     Atom181  H   pos: (  0.175543  0.312480  1.040868)  dia sigma:           0.97
             0.9743         -0.0000         -0.0000
            -0.0000          0.9743         -0.0000
            -0.0000         -0.0000          0.9743

     Atom182  H   pos: (  0.184738  0.374013  1.141651)  dia sigma:           0.93
             0.9334         -0.0000         -0.0000
            -0.0000          0.9334         -0.0000
            -0.0000         -0.0000          0.9334

     Atom183  O   pos: (  0.641018 -0.009642  0.906622)  dia sigma:          17.70
            17.9475         -0.5039          0.1592
            -0.5039         17.8020         -0.1001
             0.1592         -0.1001         17.3464

     Atom184  H   pos: (  0.375052  0.399713  0.917732)  dia sigma:           1.07
             1.0663         -0.0000         -0.0000
            -0.0000          1.0663         -0.0000
            -0.0000         -0.0000          1.0663

     Atom185  O   pos: (  0.472636  0.017239  1.207941)  dia sigma:          17.74
            18.2261          0.0313          0.3883
             0.0313         17.3792          0.0487
             0.3883          0.0487         17.6077

     Atom186  H   pos: (  0.088165  0.467688  1.174346)  dia sigma:           1.06
             1.0559         -0.0000         -0.0000
            -0.0000          1.0559         -0.0000
            -0.0000         -0.0000          1.0559

     Atom187  O   pos: (  0.457468  0.235019  1.328844)  dia sigma:          17.86
            18.1607         -0.3832          0.2434
            -0.3832         17.8355         -0.1099
             0.2434         -0.1099         17.5911

     Atom188  H   pos: (  0.400525  0.276943  1.310184)  dia sigma:           1.02
             1.0250         -0.0000         -0.0000
            -0.0000          1.0250         -0.0000
            -0.0000         -0.0000          1.0250

     Paramagnetic contribution in ppm:

     Atom  1  Ca  pos: ( -0.297078  0.409987  0.477486)  para sigma:        -465.83
          -469.6235        -18.7934         11.3549
           -16.4377       -446.1806          0.0625
            14.0594         -2.3060       -481.6941

     Atom  2  Ca  pos: (  0.462459  0.421384  0.328428)  para sigma:        -468.85
          -465.6698        -15.7508          1.4286
           -16.6053       -455.7206         -7.1384
            -1.2752         -7.3125       -485.1690

     Atom  3  Ca  pos: (  0.621216  0.186644  0.334724)  para sigma:        -470.19
          -471.1695        -10.3490         13.3380
            -9.8866       -460.8573         13.1601
            15.0998         11.9907       -478.5291

     Atom  4  Ca  pos: ( -0.137742  0.172684  0.483803)  para sigma:        -473.73
          -450.4832        -20.2782         -1.2544
           -22.4270       -470.6632          4.0484
            -4.3599          3.5805       -500.0296

     Atom  5  Ca  pos: (  0.523245  0.179041  1.180376)  para sigma:        -495.84
          -498.9090         12.1821        -14.5086
            13.7839       -484.1804          0.7478
           -12.1176         -0.0284       -504.4299

     Atom  6  Ca  pos: (  0.618532  0.037364  0.743510)  para sigma:        -515.90
          -546.6207         -0.5679         -4.3554
            -3.2629       -507.9050        -28.8339
           -11.6054        -27.1442       -493.1808

     Atom  7  Ca  pos: (  0.248158  0.146712 -0.009291)  para sigma:        -441.51
          -440.6082         16.4905        -12.2717
            19.7467       -417.0594         12.5368
            -8.3119         13.5137       -466.8661

     Atom  8  Ca  pos: (  0.208743  0.406394  0.463335)  para sigma:        -470.88
          -467.5083        -12.7055          8.2221
           -16.0690       -452.6580         13.6543
             7.9611         13.3471       -492.4825

     Atom  9  Ca  pos: ( -0.028695  0.420413  0.307618)  para sigma:        -480.86
          -484.4844         -8.1847         12.8948
            -9.5728       -457.0463          1.2511
            12.6544          1.4288       -501.0519

     Atom 10  Ca  pos: (  0.115838  0.177432  0.319351)  para sigma:        -461.61
          -464.1928        -16.1999          2.8305
           -13.9931       -443.3185          4.0114
             4.2135          3.2681       -477.3296

     Atom 11  Ca  pos: (  0.367904  0.183850  0.464013)  para sigma:        -461.50
          -472.2148         -8.9495        -18.7720
            -6.7515       -450.0341        -13.0466
           -20.6073        -13.7126       -462.2613

     Atom 12  Ca  pos: (  0.157069  0.020903  0.766936)  para sigma:        -476.69
          -489.2979         21.6093        -13.8032
            20.2336       -470.6723        -15.9792
           -13.9379        -19.7112       -470.1085

     Atom 13  Ca  pos: (  0.400124  0.161252  1.474227)  para sigma:        -485.51
          -495.2433          4.4469        -14.3848
             1.5877       -496.6269        -19.0571
           -13.9354        -21.2431       -464.6546

     Atom 14  Si  pos: (  0.514228  0.114415  0.089746)  para sigma:        -401.09
          -430.7946         -8.9607         -6.0396
            -6.0106       -420.7772         -1.5492
           -20.2020         -9.8775       -351.6868

     Atom 15  Si  pos: (  0.105368  0.190904  0.548435)  para sigma:        -403.23
          -400.4522         22.3777          2.7910
            22.7262       -430.2097        -15.9973
             8.3280        -18.8610       -379.0419

     Atom 16  Si  pos: (  0.363124  0.209393  0.231872)  para sigma:        -402.41
          -388.3858         30.9242          8.8556
            32.8222       -406.9819         -7.2035
             8.0858         -0.2550       -411.8566

     Atom 17  Si  pos: ( -0.004587  0.092248  0.094966)  para sigma:        -402.56
          -390.1552         35.3464         24.2669
            36.2520       -416.3844         19.2963
            14.4203         12.7745       -401.1490

     Atom 18  Si  pos: (  0.607957  0.203614  0.563406)  para sigma:        -404.52
          -409.8222         30.4945          0.5975
            28.2130       -412.4820          3.5957
             4.0052          3.2839       -391.2598

     Atom 19  Si  pos: ( -0.143625  0.200360  0.250042)  para sigma:        -402.66
          -389.2018         37.6414          7.8837
            38.1258       -402.5523         -7.6022
             8.8525         -4.4168       -416.2141

     Atom 20  Si  pos: (  0.461168  0.396599  0.552714)  para sigma:        -400.61
          -400.0235         22.0441         -4.7268
            25.0011       -421.4586          7.2240
            -2.7845          9.7388       -380.3335

     Atom 21  Si  pos: ( -0.279786  0.385470  0.254311)  para sigma:        -399.11
          -382.4142         26.6302         -6.2646
            24.7696       -410.9635          2.1646
            -1.2460          0.8320       -403.9598

     Atom 22  Si  pos: ( -0.021156  0.398888  0.557224)  para sigma:        -405.27
          -396.1259         28.1953         -1.5651
            27.6195       -422.2267         -5.0674
            -8.2350         -0.3153       -397.4693

     Atom 23  Si  pos: (  0.227403  0.398164  0.233739)  para sigma:        -400.44
          -383.5617         31.3797         -8.1999
            28.5504       -410.5760          3.5290
            -2.9211          0.8185       -407.1850

     Atom 24  O   pos: ( -0.224488  0.284502  0.207977)  para sigma:         -64.05
           -67.0491        -20.5694         -0.5562
           -20.7397        -54.1275          3.1562
            -0.4109          2.3475        -70.9628

     Atom 25  O   pos: (  0.851644  0.016492  0.493078)  para sigma:        -109.60
          -102.4351          2.6454         -4.0865
             1.3233        -98.3078         -2.0858
             3.3796          3.9791       -128.0470

     Atom 26  O   pos: (  0.116561 -0.002750  0.319671)  para sigma:         -96.32
           -83.4321          0.9762          4.9550
            -0.1456        -89.5564          5.0720
            -1.4688          1.5470       -115.9574

     Atom 27  O   pos: (  0.370032  0.363347  0.479841)  para sigma:        -110.58
           -86.2528         -7.6452          9.0912
           -12.5275       -115.7753         -0.7991
             0.7661          0.8452       -129.7001

     Atom 28  O   pos: (  0.628791  0.366465  0.321512)  para sigma:        -104.54
           -87.6516         -4.0160         -7.8845
            -5.8742       -108.1145         -2.5974
            -1.7296         -2.3053       -117.8686

     Atom 29  O   pos: ( -0.249789  0.023324  1.608063)  para sigma:         -70.42
           -78.1190          0.2197          3.3529
             1.8832        -78.6380          7.1889
             3.6693         10.4893        -54.4922

     Atom 30  O   pos: (  0.605428  0.174203  0.152405)  para sigma:         -34.79
           -30.2415         16.8551         10.7842
            15.3534        -43.5334          7.2758
            17.7233         11.2770        -30.5908

     Atom 31  H   pos: (  0.656686  0.210596  0.116399)  para sigma:           0.00
             0.0000          0.0000          0.0000
             0.0000          0.0000          0.0000
             0.0000          0.0000          0.0000

     Atom 32  O   pos: (  0.646331  0.191912  0.680323)  para sigma:         -97.50
          -107.8444          7.9114         -2.4409
             6.7688        -75.5107        -21.4026
            -1.0628        -18.1116       -109.1328

     Atom 33  O   pos: ( -0.105133  0.152277  0.140711)  para sigma:         -70.88
           -70.8391        -11.7349        -11.5040
           -13.1525        -73.4600         13.6398
           -11.1842         11.9563        -68.3299

     Atom 34  O   pos: ( -0.017998  0.461653  0.663728)  para sigma:         -90.29
           -97.5424          3.0777         -7.2517
             6.9521        -95.6742         14.8943
            -5.8428         14.6127        -77.6636

     Atom 35  O   pos: (  0.195226  0.456861  0.130197)  para sigma:         -55.63
           -70.9591        -10.9584          8.6742
            -8.3513        -45.9133        -22.1706
             5.6861        -21.4343        -50.0061

     Atom 36  O   pos: (  0.052970  0.301389  0.580425)  para sigma:         -69.82
           -69.1826        -21.5879          7.2164
           -20.7050        -55.8655          4.1164
             7.7663          2.5366        -84.4002

     Atom 37  O   pos: (  0.301209  0.308290  0.189391)  para sigma:         -61.89
           -68.5638        -22.5844         -4.5666
           -23.3521        -47.2362         -2.0018
            -3.0948         -0.6122        -69.8830

     Atom 38  O   pos: (  0.348615  0.006636  0.469445)  para sigma:        -100.06
          -117.7383          5.1467          3.8063
             9.0468        -96.2055         -5.0441
             1.4795         -1.9991        -86.2481

     Atom 39  O   pos: (  0.609974  0.014322  0.308853)  para sigma:        -101.05
          -101.6690         -0.4544          5.9485
             3.3189        -78.8671         10.3225
             1.7713          4.0938       -122.6217

     Atom 40  O   pos: ( -0.130324  0.353425  0.529344)  para sigma:         -82.21
           -63.7090          8.6396         -2.2530
            11.6480        -88.3867          3.6613
             0.8173          5.6273        -94.5296

     Atom 41  O   pos: (  0.134206  0.352744  0.294401)  para sigma:         -93.65
           -74.5684          2.0221        -11.2670
             0.2256        -91.7291         -6.0970
            -6.4290         -4.1920       -114.6442

     Atom 42  O   pos: (  0.315953  0.083155  1.598041)  para sigma:         -70.60
           -81.1135         20.0771        -18.6104
            20.0867        -94.4874        -17.8210
           -10.3918         -9.2782        -36.2104

     Atom 43  O   pos: (  0.098008  0.155279  0.107319)  para sigma:         -69.85
           -50.6365          6.5661         -6.8376
             2.9435        -79.0090         -6.2122
            -5.4617         -5.2249        -79.8988

     Atom 44  O   pos: (  0.128457  0.140701  0.655602)  para sigma:         -93.14
          -115.5758         -9.3272         13.4143
            -9.2410        -95.3760        -39.7273
             7.2124        -31.5881        -68.4826

     Atom 45  O   pos: (  0.406587  0.165058  0.123307)  para sigma:         -57.51
           -53.5593        -15.0386        -14.0445
           -16.7802        -65.9126         13.1617
           -14.4879         12.4571        -53.0731

     Atom 46  O   pos: (  0.028448  0.126678  0.480209)  para sigma:        -111.98
           -97.0939          2.0231          7.9628
             0.5700       -103.2970          5.2826
             3.0207          1.8718       -135.5346

     Atom 47  O   pos: (  0.286538  0.135129  0.287118)  para sigma:         -96.84
           -91.3750          6.3303         -9.1531
             9.2041        -73.9918         -7.2412
            -4.7505         -2.4263       -125.1646

     Atom 48  O   pos: (  0.198489  0.222877  0.476381)  para sigma:        -105.10
           -83.8900         -4.6588         -2.2764
            -7.0812       -109.2522          1.9880
             5.2015          2.0850       -122.1471

     Atom 49  O   pos: (  0.451545  0.239165  0.308759)  para sigma:         -95.19
           -75.9323         -0.6612          8.4693
            -4.2890       -101.6624          1.6983
             0.7900          0.5971       -107.9745

     Atom 50  O   pos: (  0.548066  0.110195  0.514133)  para sigma:         -88.42
          -107.3370         10.9244          2.7736
            16.1750        -55.6494         19.8022
             2.1708         10.4667       -102.2689

     Atom 51  O   pos: (  0.794994  0.137760  0.313834)  para sigma:         -97.72
          -100.8133          5.1621         -7.0896
             7.0760        -78.8564         -8.4515
            -5.3985         -2.8119       -113.4796

     Atom 52  O   pos: (  0.696447  0.241022  0.488757)  para sigma:        -107.48
           -85.3509         -1.8647         -9.8172
            -4.3569       -119.6414         -0.7518
            -0.4717          0.3968       -117.4440

     Atom 53  O   pos: ( -0.052476  0.248405  0.310909)  para sigma:         -90.70
           -91.1816         10.5993         13.0677
            12.3381        -71.8051          9.5791
             9.8459          5.3533       -109.1167

     Atom 54  O   pos: (  0.433579  0.435366  0.664844)  para sigma:         -94.57
           -80.2051        -20.2398        -34.3221
           -18.5480       -105.6138         13.1432
           -22.7342          9.4739        -97.8997

     Atom 55  O   pos: ( -0.321582  0.443708  0.155698)  para sigma:         -60.35
           -76.9650         -7.1519         11.9234
            -4.7171        -54.6478        -23.3352
             9.6013        -23.6286        -49.4223

     Atom 56  O   pos: (  0.523396  0.292106  0.569113)  para sigma:         -64.89
           -64.8655        -25.0906          1.5909
           -22.3023        -55.2887         -2.8119
             0.1027         -2.5382        -74.5019

     Atom 57  O   pos: ( -0.158526  0.138460  0.671012)  para sigma:         -36.15
           -23.4963         -0.5678          4.4599
             2.5604        -35.3279          3.9544
             3.7029          4.9308        -49.6385

     Atom 58  H   pos: (  0.823582  0.082025  0.667388)  para sigma:           0.00
             0.0000          0.0000          0.0000
             0.0000          0.0000          0.0000
             0.0000          0.0000          0.0000

     Atom 59  H   pos: (  0.772462  0.181781  0.680814)  para sigma:           0.00
             0.0000          0.0000          0.0000
             0.0000          0.0000          0.0000
             0.0000          0.0000          0.0000

     Atom 60  O   pos: (  0.340395  0.195061  0.644621)  para sigma:         -40.19
           -44.3887          7.0795          2.5547
             6.3081        -28.7924         -4.1632
             3.1192         -6.9127        -47.3787

     Atom 61  H   pos: (  0.320089  0.121580  0.650838)  para sigma:           0.00
             0.0000          0.0000          0.0000
             0.0000          0.0000          0.0000
             0.0000          0.0000          0.0000

     Atom 62  H   pos: (  0.405389  0.203977  0.676663)  para sigma:           0.00
             0.0000          0.0000          0.0000
             0.0000          0.0000          0.0000
             0.0000          0.0000          0.0000

     Atom 63  O   pos: (  0.222629  0.360420  0.663721)  para sigma:         -32.50
           -26.1678          9.1399          9.4166
            10.3562        -27.5120          6.9579
            10.3396          7.6201        -43.8239

     Atom 64  H   pos: (  0.264141  0.300383  0.650527)  para sigma:           0.00
             0.0000          0.0000          0.0000
             0.0000          0.0000          0.0000
             0.0000          0.0000          0.0000

     Atom 65  H   pos: (  0.152733  0.337846  0.654310)  para sigma:           0.00
             0.0000          0.0000          0.0000
             0.0000          0.0000          0.0000
             0.0000          0.0000          0.0000

     Atom 66  O   pos: (  0.240980  0.003234  0.120188)  para sigma:         -24.14
           -30.7223         -6.4630          2.0169
            -8.3884        -15.5133         13.7044
             0.6439         16.4175        -26.1735

     Atom 67  H   pos: (  0.185189  0.045980  0.142770)  para sigma:           0.00
             0.0000          0.0000          0.0000
             0.0000          0.0000          0.0000
             0.0000          0.0000          0.0000

     Atom 68  H   pos: ( -0.110796  0.405418  0.079218)  para sigma:           0.00
             0.0000          0.0000          0.0000
             0.0000          0.0000          0.0000
             0.0000          0.0000          0.0000

     Atom 69  O   pos: ( -0.095894  0.367746  1.362142)  para sigma:         -14.12
           -21.8470         -5.2064          0.1247
            -4.0106        -28.2074         12.0643
             1.2844          9.1460          7.7000

     Atom 70  H   pos: ( -0.140516  0.406241  1.406228)  para sigma:           0.00
             0.0000          0.0000          0.0000
             0.0000          0.0000          0.0000
             0.0000          0.0000          0.0000

     Atom 71  H   pos: ( -0.119888  0.370304  1.291691)  para sigma:           0.00
             0.0000          0.0000          0.0000
             0.0000          0.0000          0.0000
             0.0000          0.0000          0.0000

     Atom 72  O   pos: ( -0.005175  0.168192  0.984425)  para sigma:          -9.81
           -21.5017          5.5932          1.1497
             7.4103        -18.4067          2.6474
             3.8030          8.9310         10.4717

     Atom 73  H   pos: (  0.035994  0.226297  0.998913)  para sigma:           0.00
             0.0000          0.0000          0.0000
             0.0000          0.0000          0.0000
             0.0000          0.0000          0.0000

     Atom 74  H   pos: (  0.001521  0.157650  0.910522)  para sigma:           0.00
             0.0000          0.0000          0.0000
             0.0000          0.0000          0.0000
             0.0000          0.0000          0.0000

     Atom 75  O   pos: ( -0.139044  0.373539  1.162717)  para sigma:         -17.68
           -25.1220        -10.6881          1.2680
            -7.6364         -6.0124          9.1477
             2.3057          6.4492        -21.9047

     Atom 76  H   pos: ( -0.163091  0.313455  1.127391)  para sigma:           0.00
             0.0000          0.0000          0.0000
             0.0000          0.0000          0.0000
             0.0000          0.0000          0.0000

     Atom 77  H   pos: ( -0.194282  0.423921  1.152702)  para sigma:           0.00
             0.0000          0.0000          0.0000
             0.0000          0.0000          0.0000
             0.0000          0.0000          0.0000

     Atom 78  O   pos: ( -0.245097  0.204750  1.405296)  para sigma:         -23.00
           -27.7612         10.5328         11.2904
             9.3481        -10.7174          5.4056
            11.0564          6.7268        -30.5238

     Atom 79  H   pos: ( -0.261371  0.132279  1.413014)  para sigma:           0.00
             0.0000          0.0000          0.0000
             0.0000          0.0000          0.0000
             0.0000          0.0000          0.0000

     Atom 80  H   pos: ( -0.195843  0.219447  1.457288)  para sigma:           0.00
             0.0000          0.0000          0.0000
             0.0000          0.0000          0.0000
             0.0000          0.0000          0.0000

     Atom 81  O   pos: (  0.569175  0.400328  0.926526)  para sigma:         -13.66
           -15.9743          0.6142         13.1288
            -0.2199        -14.5969         15.1806
             9.1625         20.9169        -10.4162

     Atom 82  H   pos: (  0.541966  0.357035  0.869624)  para sigma:           0.00
             0.0000          0.0000          0.0000
             0.0000          0.0000          0.0000
             0.0000          0.0000          0.0000

     Atom 83  H   pos: (  0.528720  0.460347  0.928571)  para sigma:           0.00
             0.0000          0.0000          0.0000
             0.0000          0.0000          0.0000
             0.0000          0.0000          0.0000

     Atom 84  O   pos: (  0.445935  0.457068  0.133879)  para sigma:          -9.87
            13.1255          4.7287         -7.0919
             6.9234        -13.4210         -1.0490
            -8.4722         -0.9237        -29.3200

     Atom 85  H   pos: (  0.815994  0.053055  0.131158)  para sigma:           0.00
             0.0000          0.0000          0.0000
             0.0000          0.0000          0.0000
             0.0000          0.0000          0.0000

     Atom 86  H   pos: (  0.704869  0.039055  0.150443)  para sigma:           0.00
             0.0000          0.0000          0.0000
             0.0000          0.0000          0.0000
             0.0000          0.0000          0.0000

     Atom 87  O   pos: (  0.717940 -0.005506  1.129856)  para sigma:         -20.18
           -25.1894          1.4061         -5.8341
             0.2493        -30.8334         -7.8472
            -5.3714         -5.9297         -4.5022

     Atom 88  H   pos: (  0.675481 -0.015459  1.071600)  para sigma:           0.00
             0.0000          0.0000          0.0000
             0.0000          0.0000          0.0000
             0.0000          0.0000          0.0000

     Atom 89  H   pos: (  0.361656  0.420127  1.186752)  para sigma:           0.00
             0.0000          0.0000          0.0000
             0.0000          0.0000          0.0000
             0.0000          0.0000          0.0000

     Atom 90  O   pos: (  0.592364  0.151848  1.007634)  para sigma:          -6.96
           -18.2644        -18.7922         -1.4082
           -20.1372          7.3782         11.5122
            -3.7400         16.2724         -9.9831

     Atom 91  H   pos: (  0.543280  0.185217  0.965872)  para sigma:           0.00
             0.0000          0.0000          0.0000
             0.0000          0.0000          0.0000
             0.0000          0.0000          0.0000

     Atom 92  H   pos: (  0.610897  0.088101  0.971285)  para sigma:           0.00
             0.0000          0.0000          0.0000
             0.0000          0.0000          0.0000
             0.0000          0.0000          0.0000

     Atom 93  O   pos: (  0.726303  0.028451  1.416219)  para sigma:         -26.95
           -34.4731          1.3510          0.6779
             1.8276        -35.5296          5.9100
            -4.2831          4.5950        -10.8416

     Atom 94  H   pos: (  0.731180  0.029017  1.491633)  para sigma:           0.00
             0.0000          0.0000          0.0000
             0.0000          0.0000          0.0000
             0.0000          0.0000          0.0000

     Atom 95  H   pos: (  0.474177  0.473532  1.387241)  para sigma:           0.00
             0.0000          0.0000          0.0000
             0.0000          0.0000          0.0000
             0.0000          0.0000          0.0000

     Atom 96  O   pos: ( -0.193513  0.239015  1.016650)  para sigma:          -5.19
            16.5342          2.0804         -7.8863
            -4.1251         -9.1053          0.1527
            -5.9450         -1.4552        -23.0109

     Atom 97  H   pos: ( -0.131267  0.200580  1.004992)  para sigma:           0.00
             0.0000          0.0000          0.0000
             0.0000          0.0000          0.0000
             0.0000          0.0000          0.0000

     Atom 98  H   pos: ( -0.249767  0.194556  1.029201)  para sigma:           0.00
             0.0000          0.0000          0.0000
             0.0000          0.0000          0.0000
             0.0000          0.0000          0.0000

     Atom 99  O   pos: (  0.449872  0.069453  0.786225)  para sigma:         -21.43
            -7.4340         -2.4932          4.6054
             1.7706        -26.9561         11.3063
             3.2574         10.1794        -29.9016

     Atom100  H   pos: (  0.415563  0.123162  0.821320)  para sigma:           0.00
             0.0000          0.0000          0.0000
             0.0000          0.0000          0.0000
             0.0000          0.0000          0.0000

     Atom101  H   pos: (  0.398834  0.041294  0.739482)  para sigma:           0.00
             0.0000          0.0000          0.0000
             0.0000          0.0000          0.0000
             0.0000          0.0000          0.0000

     Atom102  O   pos: (  0.371587  0.193815  1.085080)  para sigma:          -9.27
            -1.2647         -6.8223          5.1620
            -7.9737          0.0681          9.8003
             6.3762         10.3038        -26.6010

     Atom103  H   pos: (  0.313629  0.237394  1.099156)  para sigma:           0.00
             0.0000          0.0000          0.0000
             0.0000          0.0000          0.0000
             0.0000          0.0000          0.0000

     Atom104  H   pos: (  0.343581  0.128613  1.063523)  para sigma:           0.00
             0.0000          0.0000          0.0000
             0.0000          0.0000          0.0000
             0.0000          0.0000          0.0000

     Atom105  O   pos: ( -0.253752  0.361514  0.670977)  para sigma:         -37.06
           -34.8405         14.9856        -10.8118
             8.0913        -38.9264         11.3853
            -8.8027         10.1889        -37.4165

     Atom106  H   pos: ( -0.199308  0.343486  0.619312)  para sigma:           0.00
             0.0000          0.0000          0.0000
             0.0000          0.0000          0.0000
             0.0000          0.0000          0.0000

     Atom107  H   pos: (  0.709561  0.316301  0.684495)  para sigma:           0.00
             0.0000          0.0000          0.0000
             0.0000          0.0000          0.0000
             0.0000          0.0000          0.0000

     Atom108  O   pos: (  0.498029  0.291089  0.784965)  para sigma:         -27.34
           -31.6977        -10.3669          5.3655
           -12.4000        -22.0740          4.6025
             4.7789          2.5297        -28.2548

     Atom109  H   pos: (  0.554222  0.258241  0.748403)  para sigma:           0.00
             0.0000          0.0000          0.0000
             0.0000          0.0000          0.0000
             0.0000          0.0000          0.0000

     Atom110  H   pos: (  0.473710  0.344865  0.737214)  para sigma:           0.00
             0.0000          0.0000          0.0000
             0.0000          0.0000          0.0000
             0.0000          0.0000          0.0000

     Atom111  O   pos: (  0.098042  0.280560  1.603275)  para sigma:          -7.69
           -21.1870          2.3340          4.1007
            -2.2046         -3.4499          2.5515
             7.9120          2.7569          1.5594

     Atom112  H   pos: (  0.328060  0.334386  0.047878)  para sigma:           0.00
             0.0000          0.0000          0.0000
             0.0000          0.0000          0.0000
             0.0000          0.0000          0.0000

     Atom113  H   pos: (  0.061302  0.337141  1.576096)  para sigma:           0.00
             0.0000          0.0000          0.0000
             0.0000          0.0000          0.0000
             0.0000          0.0000          0.0000

     Atom114  O   pos: ( -0.152661  0.301164  0.008580)  para sigma:         -26.63
           -17.8082         -2.3589          6.7910
            -1.9247        -29.6529        -10.2205
             6.4549        -11.7486        -32.4290

     Atom115  H   pos: ( -0.150277  0.249287  0.060876)  para sigma:           0.00
             0.0000          0.0000          0.0000
             0.0000          0.0000          0.0000
             0.0000          0.0000          0.0000

     Atom116  H   pos: ( -0.224276  0.312207 -0.004435)  para sigma:           0.00
             0.0000          0.0000          0.0000
             0.0000          0.0000          0.0000
             0.0000          0.0000          0.0000

     Atom117  O   pos: ( -0.004215  0.190930  1.416473)  para sigma:         -12.88
           -21.0039         -5.6229          2.6461
            -3.3645          5.9053          5.8130
            -0.2503          6.5368        -23.5283

     Atom118  H   pos: ( -0.037840  0.132958  1.383169)  para sigma:           0.00
             0.0000          0.0000          0.0000
             0.0000          0.0000          0.0000
             0.0000          0.0000          0.0000

     Atom119  H   pos: ( -0.045670  0.250367  1.401801)  para sigma:           0.00
             0.0000          0.0000          0.0000
             0.0000          0.0000          0.0000
             0.0000          0.0000          0.0000

     Atom120  O   pos: (  0.151960  0.005816  1.535277)  para sigma:         -39.42
           -28.2573          3.3694          2.1505
             4.5196        -41.0278          8.0159
            -3.5525          7.3379        -48.9777

     Atom121  H   pos: ( -0.163970  0.394772  1.563487)  para sigma:           0.00
             0.0000          0.0000          0.0000
             0.0000          0.0000          0.0000
             0.0000          0.0000          0.0000

     Atom122  H   pos: (  0.220169  0.036456  1.551335)  para sigma:           0.00
             0.0000          0.0000          0.0000
             0.0000          0.0000          0.0000
             0.0000          0.0000          0.0000

     Atom123  O   pos: (  0.308146  0.380894  1.282144)  para sigma:         -26.10
           -15.3082         -1.2474         13.4406
             2.2539        -42.5527         -1.1390
            14.9040          0.5854        -20.4453

     Atom124  H   pos: (  0.332815  0.419103  1.340991)  para sigma:           0.00
             0.0000          0.0000          0.0000
             0.0000          0.0000          0.0000
             0.0000          0.0000          0.0000

     Atom125  H   pos: (  0.239698  0.405246  1.266876)  para sigma:           0.00
             0.0000          0.0000          0.0000
             0.0000          0.0000          0.0000
             0.0000          0.0000          0.0000

     Atom126  O   pos: (  0.421153  0.300480  1.600376)  para sigma:         -15.66
           -25.6854         10.6894         -7.1656
             7.1061          5.7267         -4.4378
            -8.1051         -1.1557        -27.0359

     Atom127  H   pos: (  0.594923  0.325004  0.034097)  para sigma:           0.00
             0.0000          0.0000          0.0000
             0.0000          0.0000          0.0000
             0.0000          0.0000          0.0000

     Atom128  H   pos: (  0.423719  0.376752  1.598662)  para sigma:           0.00
             0.0000          0.0000          0.0000
             0.0000          0.0000          0.0000
             0.0000          0.0000          0.0000

     Atom129  O   pos: (  0.549363  0.102984  1.550826)  para sigma:         -12.70
             6.4121          5.8179         10.4923
             3.0878         -5.3809        -11.0456
             9.3101         -6.7597        -39.1196

     Atom130  H   pos: (  0.612919  0.138007  1.556339)  para sigma:           0.00
             0.0000          0.0000          0.0000
             0.0000          0.0000          0.0000
             0.0000          0.0000          0.0000

     Atom131  H   pos: (  0.561813  0.038366  1.581317)  para sigma:           0.00
             0.0000          0.0000          0.0000
             0.0000          0.0000          0.0000
             0.0000          0.0000          0.0000

     Atom132  O   pos: (  0.046277  0.057308  1.148799)  para sigma:         -17.74
           -29.9411          3.0488         11.9551
             2.9818        -16.8189          4.4045
            13.1869          1.2111         -6.4646

     Atom133  H   pos: (  0.082587  0.109094  1.188629)  para sigma:           0.00
             0.0000          0.0000          0.0000
             0.0000          0.0000          0.0000
             0.0000          0.0000          0.0000

     Atom134  H   pos: (  0.032832  0.085734  1.082205)  para sigma:           0.00
             0.0000          0.0000          0.0000
             0.0000          0.0000          0.0000
             0.0000          0.0000          0.0000

     Atom135  O   pos: ( -0.170307  0.268102  1.592584)  para sigma:         -15.20
            -6.0249         -4.7954          8.3826
            -4.8093        -20.2102        -16.1379
            12.4739        -16.9719        -19.3501

     Atom136  H   pos: (  0.068610  0.265848  0.026089)  para sigma:           0.00
             0.0000          0.0000          0.0000
             0.0000          0.0000          0.0000
             0.0000          0.0000          0.0000

     Atom137  H   pos: ( -0.243864  0.265230  1.598975)  para sigma:           0.00
             0.0000          0.0000          0.0000
             0.0000          0.0000          0.0000
             0.0000          0.0000          0.0000

     Atom138  O   pos: (  0.397558  0.006683  1.393617)  para sigma:         -26.42
           -25.1080         11.4508         -9.9717
            12.6258        -31.2397         13.0057
            -3.4427         12.2333        -22.9078

     Atom139  H   pos: (  0.428146  0.010998  1.325077)  para sigma:           0.00
             0.0000          0.0000          0.0000
             0.0000          0.0000          0.0000
             0.0000          0.0000          0.0000

     Atom140  H   pos: (  0.013714  0.428555  1.379672)  para sigma:           0.00
             0.0000          0.0000          0.0000
             0.0000          0.0000          0.0000
             0.0000          0.0000          0.0000

     Atom141  O   pos: (  0.243836  0.227115  1.439219)  para sigma:         -13.00
            -2.1427         -7.3682          8.2339
            -8.4115        -29.4293          4.3266
            10.5547          4.3359         -7.4291

     Atom142  H   pos: (  0.209741  0.217870  1.374299)  para sigma:           0.00
             0.0000          0.0000          0.0000
             0.0000          0.0000          0.0000
             0.0000          0.0000          0.0000

     Atom143  H   pos: (  0.194260  0.250966  1.486704)  para sigma:           0.00
             0.0000          0.0000          0.0000
             0.0000          0.0000          0.0000
             0.0000          0.0000          0.0000

     Atom144  O   pos: (  0.251918  0.160612  0.837362)  para sigma:         -18.75
           -28.6004         -5.9044        -10.5002
            -6.4179        -16.3795         15.4082
           -15.1932         16.2230        -11.2689

     Atom145  H   pos: (  0.219225  0.217246  0.873674)  para sigma:           0.00
             0.0000          0.0000          0.0000
             0.0000          0.0000          0.0000
             0.0000          0.0000          0.0000

     Atom146  H   pos: (  0.265014  0.190058  0.771593)  para sigma:           0.00
             0.0000          0.0000          0.0000
             0.0000          0.0000          0.0000
             0.0000          0.0000          0.0000

     Atom147  O   pos: ( -0.401734  0.322117  1.403785)  para sigma:         -37.20
           -24.1879          7.4551         11.8522
             4.9559        -35.3224          8.2901
            12.6125          9.4252        -52.0958

     Atom148  H   pos: (  0.538578  0.298560  1.371352)  para sigma:           0.00
             0.0000          0.0000          0.0000
             0.0000          0.0000          0.0000
             0.0000          0.0000          0.0000

     Atom149  H   pos: ( -0.343109  0.276251  1.406789)  para sigma:           0.00
             0.0000          0.0000          0.0000
             0.0000          0.0000          0.0000
             0.0000          0.0000          0.0000

     Atom150  O   pos: ( -0.081715  0.035868  1.307521)  para sigma:         -13.44
           -30.3663          5.4531         -9.1277
             6.2016         -7.1644        -18.6328
           -12.4938        -13.6639         -2.7969

     Atom151  H   pos: ( -0.049776  0.038218  1.241100)  para sigma:           0.00
             0.0000          0.0000          0.0000
             0.0000          0.0000          0.0000
             0.0000          0.0000          0.0000

     Atom152  H   pos: ( -0.068494 -0.032799  1.333263)  para sigma:           0.00
             0.0000          0.0000          0.0000
             0.0000          0.0000          0.0000
             0.0000          0.0000          0.0000

     Atom153  O   pos: ( -0.234847  0.405999  0.905369)  para sigma:         -21.27
           -13.0701          4.3757         -8.3297
             3.6242        -26.9475        -14.5936
            -9.9166        -17.7914        -23.7818

     Atom154  H   pos: ( -0.212699  0.344932  0.940541)  para sigma:           0.00
             0.0000          0.0000          0.0000
             0.0000          0.0000          0.0000
             0.0000          0.0000          0.0000

     Atom155  H   pos: ( -0.308880  0.403698  0.911491)  para sigma:           0.00
             0.0000          0.0000          0.0000
             0.0000          0.0000          0.0000
             0.0000          0.0000          0.0000

     Atom156  O   pos: ( -0.070740  0.010156  1.534898)  para sigma:         -52.18
           -46.7736         19.9587         12.0757
            14.3296        -52.8597         15.9856
             8.6225         16.2960        -56.8932

     Atom157  H   pos: ( -0.390609  0.407370  1.486967)  para sigma:           0.00
             0.0000          0.0000          0.0000
             0.0000          0.0000          0.0000
             0.0000          0.0000          0.0000

     Atom158  H   pos: ( -0.140164  0.015646  1.562842)  para sigma:           0.00
             0.0000          0.0000          0.0000
             0.0000          0.0000          0.0000
             0.0000          0.0000          0.0000

     Atom159  O   pos: (  0.563180  0.341950  1.127623)  para sigma:         -20.69
           -23.3754        -10.8132         -8.7657
           -14.2972        -17.8882         -8.4807
            -4.3818        -10.0468        -20.7989

     Atom160  H   pos: (  0.584746  0.349813  1.058245)  para sigma:           0.00
             0.0000          0.0000          0.0000
             0.0000          0.0000          0.0000
             0.0000          0.0000          0.0000

     Atom161  H   pos: (  0.503665  0.386470  1.129398)  para sigma:           0.00
             0.0000          0.0000          0.0000
             0.0000          0.0000          0.0000
             0.0000          0.0000          0.0000

     Atom162  O   pos: (  0.136942  0.190382  1.267481)  para sigma:         -17.83
           -23.6490          7.6922        -15.4463
             7.4309        -28.4092         -5.5295
           -16.6939         -6.6691         -1.4293

     Atom163  H   pos: (  0.149172  0.241776  1.215384)  para sigma:           0.00
             0.0000          0.0000          0.0000
             0.0000          0.0000          0.0000
             0.0000          0.0000          0.0000

     Atom164  H   pos: (  0.078777  0.207057  1.310356)  para sigma:           0.00
             0.0000          0.0000          0.0000
             0.0000          0.0000          0.0000
             0.0000          0.0000          0.0000

     Atom165  O   pos: (  0.169105  0.324320  0.916225)  para sigma:         -29.50
           -15.6493         11.0486          5.1902
            10.5183        -34.5075         -1.3776
             9.4103         -1.6761        -38.3581

     Atom166  H   pos: (  0.108712  0.349318  0.881899)  para sigma:           0.00
             0.0000          0.0000          0.0000
             0.0000          0.0000          0.0000
             0.0000          0.0000          0.0000

     Atom167  H   pos: (  0.224614  0.376468  0.909675)  para sigma:           0.00
             0.0000          0.0000          0.0000
             0.0000          0.0000          0.0000
             0.0000          0.0000          0.0000

     Atom168  O   pos: ( -0.002970  0.160647  0.787523)  para sigma:         -38.26
           -29.2846          1.1329         -5.5881
             2.4166        -54.6834          8.2543
            -9.8876          8.8265        -30.8249

     Atom169  H   pos: ( -0.067898  0.149483  0.751297)  para sigma:           0.00
             0.0000          0.0000          0.0000
             0.0000          0.0000          0.0000
             0.0000          0.0000          0.0000

     Atom170  H   pos: (  0.049664  0.163917  0.729060)  para sigma:           0.00
             0.0000          0.0000          0.0000
             0.0000          0.0000          0.0000
             0.0000          0.0000          0.0000

     Atom171  O   pos: ( -0.015853  0.355322  0.828102)  para sigma:         -26.79
           -43.9322          1.9166          4.8200
             3.3963         -6.4600        -10.4910
             3.3138        -15.2185        -29.9865

     Atom172  H   pos: ( -0.018289  0.281641  0.814515)  para sigma:           0.00
             0.0000          0.0000          0.0000
             0.0000          0.0000          0.0000
             0.0000          0.0000          0.0000

     Atom173  H   pos: ( -0.001642  0.384809  0.760779)  para sigma:           0.00
             0.0000          0.0000          0.0000
             0.0000          0.0000          0.0000
             0.0000          0.0000          0.0000

     Atom174  O   pos: (  0.698449  0.178836  1.209290)  para sigma:         -13.82
           -13.3829         -2.4253         12.4222
            -1.0759        -13.4249         15.7708
             8.6772         13.3014        -14.6609

     Atom175  H   pos: (  0.724300  0.113824  1.186370)  para sigma:           0.00
             0.0000          0.0000          0.0000
             0.0000          0.0000          0.0000
             0.0000          0.0000          0.0000

     Atom176  H   pos: ( -0.263183  0.182950  1.271154)  para sigma:           0.00
             0.0000          0.0000          0.0000
             0.0000          0.0000          0.0000
             0.0000          0.0000          0.0000

     Atom177  O   pos: (  0.315903  0.002358  1.039282)  para sigma:          -0.14
            -6.1035         14.5165        -18.5898
            14.6039         -9.0497         -0.2687
           -13.9832          1.2406         14.7270

     Atom178  H   pos: ( -0.010736  0.435659  0.968410)  para sigma:           0.00
             0.0000          0.0000          0.0000
             0.0000          0.0000          0.0000
             0.0000          0.0000          0.0000

     Atom179  H   pos: ( -0.056237  0.425888  1.077444)  para sigma:           0.00
             0.0000          0.0000          0.0000
             0.0000          0.0000          0.0000
             0.0000          0.0000          0.0000

     Atom180  O   pos: (  0.197132  0.305783  1.111548)  para sigma:         -23.91
           -42.4207         -4.0863          0.8046
            -4.2702        -23.1011         13.4757
             0.9511         11.9681         -6.2000

     Atom181  H   pos: (  0.175543  0.312480  1.040868)  para sigma:           0.00
             0.0000          0.0000          0.0000
             0.0000          0.0000          0.0000
             0.0000          0.0000          0.0000

     Atom182  H   pos: (  0.184738  0.374013  1.141651)  para sigma:           0.00
             0.0000          0.0000          0.0000
             0.0000          0.0000          0.0000
             0.0000          0.0000          0.0000

     Atom183  O   pos: (  0.641018 -0.009642  0.906622)  para sigma:         -36.05
           -53.9532         23.3870          3.3200
            13.8034        -44.0271         -3.4991
            17.6354         -9.7891        -10.1694

     Atom184  H   pos: (  0.375052  0.399713  0.917732)  para sigma:           0.00
             0.0000          0.0000          0.0000
             0.0000          0.0000          0.0000
             0.0000          0.0000          0.0000

     Atom185  O   pos: (  0.472636  0.017239  1.207941)  para sigma:         -52.26
           -76.9145          3.8110        -13.3339
             4.7684        -28.1392          1.1969
           -14.6131         -1.7728        -51.7307

     Atom186  H   pos: (  0.088165  0.467688  1.174346)  para sigma:           0.00
             0.0000          0.0000          0.0000
             0.0000          0.0000          0.0000
             0.0000          0.0000          0.0000

     Atom187  O   pos: (  0.457468  0.235019  1.328844)  para sigma:         -69.98
           -94.8863         25.0900        -27.0994
            27.3886        -82.2933          9.6325
           -27.4749         11.9939        -32.7687

     Atom188  H   pos: (  0.400525  0.276943  1.310184)  para sigma:           0.00
             0.0000          0.0000          0.0000
             0.0000          0.0000          0.0000
             0.0000          0.0000          0.0000

     Paramagnetic US occ-occ contribution in ppm:

     Atom  1  Ca  pos: ( -0.297078  0.409987  0.477486)  para_oo sigma:          -2.75
            -2.7786         -0.4754          0.2547
            -0.4319         -2.2862          0.0818
             0.2441          0.1113         -3.1958

     Atom  2  Ca  pos: (  0.462459  0.421384  0.328428)  para_oo sigma:          -2.88
            -2.7087         -0.4120         -0.0461
            -0.4241         -2.4272         -0.0568
            -0.0933         -0.0531         -3.5073

     Atom  3  Ca  pos: (  0.621216  0.186644  0.334724)  para_oo sigma:          -2.92
            -2.9386         -0.4468          0.3473
            -0.4201         -2.5033          0.2682
             0.3298          0.2485         -3.3298

     Atom  4  Ca  pos: ( -0.137742  0.172684  0.483803)  para_oo sigma:          -3.00
            -2.5289         -0.5179          0.0635
            -0.5578         -2.8408          0.0855
             0.0106          0.0130         -3.6219

     Atom  5  Ca  pos: (  0.523245  0.179041  1.180376)  para_oo sigma:          -3.42
            -3.6186          0.5896         -0.3354
             0.6479         -3.4190         -0.2514
            -0.3856         -0.2698         -3.2261

     Atom  6  Ca  pos: (  0.618532  0.037364  0.743510)  para_oo sigma:          -4.17
            -4.6661          0.2629         -0.3208
             0.2837         -3.9801         -0.6561
            -0.3957         -0.6901         -3.8534

     Atom  7  Ca  pos: (  0.248158  0.146712 -0.009291)  para_oo sigma:          -2.46
            -2.5246          0.3776          0.1403
             0.3699         -2.1237          0.1010
             0.0670          0.1324         -2.7360

     Atom  8  Ca  pos: (  0.208743  0.406394  0.463335)  para_oo sigma:          -3.00
            -2.9383         -0.3516          0.2353
            -0.3600         -2.3996          0.2951
             0.2224          0.3134         -3.6610

     Atom  9  Ca  pos: ( -0.028695  0.420413  0.307618)  para_oo sigma:          -3.35
            -3.4089         -0.2836          0.1811
            -0.3231         -2.8242          0.0537
             0.1123          0.0423         -3.8092

     Atom 10  Ca  pos: (  0.115838  0.177432  0.319351)  para_oo sigma:          -2.72
            -2.7567         -0.4257          0.0335
            -0.4105         -2.2283         -0.0049
             0.0918          0.0096         -3.1827

     Atom 11  Ca  pos: (  0.367904  0.183850  0.464013)  para_oo sigma:          -2.61
            -2.6805         -0.2870         -0.3333
            -0.2896         -2.1700         -0.0975
            -0.3353         -0.1321         -2.9742

     Atom 12  Ca  pos: (  0.157069  0.020903  0.766936)  para_oo sigma:          -3.23
            -3.7124          0.4607          0.1215
             0.4590         -2.8379         -0.2912
             0.1577         -0.2690         -3.1269

     Atom 13  Ca  pos: (  0.400124  0.161252  1.474227)  para_oo sigma:          -3.68
            -3.7581         -0.1214         -0.0512
            -0.1148         -3.6693         -0.2221
            -0.0155         -0.1996         -3.5993

     Atom 14  Si  pos: (  0.514228  0.114415  0.089746)  para_oo sigma:          -6.24
            -6.9047         -0.3888         -0.2954
            -0.4154         -6.2038         -0.1064
            -0.2246         -0.0637         -5.6126

     Atom 15  Si  pos: (  0.105368  0.190904  0.548435)  para_oo sigma:          -6.14
            -6.1656          0.4531          0.2322
             0.4629         -6.6161         -0.3056
             0.2607         -0.3031         -5.6464

     Atom 16  Si  pos: (  0.363124  0.209393  0.231872)  para_oo sigma:          -6.07
            -5.9060          0.8937          0.2058
             0.8614         -6.0946         -0.1518
             0.1759         -0.2031         -6.1981

     Atom 17  Si  pos: ( -0.004587  0.092248  0.094966)  para_oo sigma:          -6.07
            -5.8395          0.6930          0.2768
             0.6804         -6.0750          0.1972
             0.2809          0.2238         -6.2858

     Atom 18  Si  pos: (  0.607957  0.203614  0.563406)  para_oo sigma:          -6.05
            -6.0281          0.4167         -0.0047
             0.4283         -6.0914          0.1140
            -0.0636          0.1060         -6.0400

     Atom 19  Si  pos: ( -0.143625  0.200360  0.250042)  para_oo sigma:          -6.07
            -5.8541          0.9760          0.2691
             0.9564         -6.1189         -0.2316
             0.2816         -0.2501         -6.2389

     Atom 20  Si  pos: (  0.461168  0.396599  0.552714)  para_oo sigma:          -6.18
            -6.1551          0.2771          0.0036
             0.2786         -6.4968          0.1374
            -0.0164          0.1358         -5.9001

     Atom 21  Si  pos: ( -0.279786  0.385470  0.254311)  para_oo sigma:          -6.18
            -5.8691          0.4928         -0.0342
             0.5082         -6.6227          0.0707
            -0.0618          0.0592         -6.0353

     Atom 22  Si  pos: ( -0.021156  0.398888  0.557224)  para_oo sigma:          -5.93
            -5.6444          0.4803         -0.0739
             0.4668         -6.2102         -0.2057
            -0.0821         -0.1949         -5.9267

     Atom 23  Si  pos: (  0.227403  0.398164  0.233739)  para_oo sigma:          -6.12
            -5.6650          0.6170         -0.1490
             0.6399         -6.5794          0.1017
            -0.1699          0.0786         -6.1270

     Atom 24  O   pos: ( -0.224488  0.284502  0.207977)  para_oo sigma:          -3.99
            -4.0665         -1.5086          0.0256
            -1.5145         -3.1205          0.1038
             0.0398          0.1098         -4.7907

     Atom 25  O   pos: (  0.851644  0.016492  0.493078)  para_oo sigma:          -1.48
            -1.4339          1.3343         -1.2003
             1.2562         -1.4561         -1.1364
            -1.3149         -1.2286         -1.5419

     Atom 26  O   pos: (  0.116561 -0.002750  0.319671)  para_oo sigma:          -1.84
            -1.6948          1.3629          1.3787
             1.3564         -1.9404          1.1570
             1.4471          1.2108         -1.8708

     Atom 27  O   pos: (  0.370032  0.363347  0.479841)  para_oo sigma:          -1.46
            -0.9680          0.7945          1.5871
             0.8735         -2.3920          0.7276
             1.7577          0.7765         -1.0142

     Atom 28  O   pos: (  0.628791  0.366465  0.321512)  para_oo sigma:          -1.77
            -0.9619          0.9612         -1.7625
             0.9800         -2.7782         -0.8851
            -1.9372         -0.8912         -1.5811

     Atom 29  O   pos: ( -0.249789  0.023324  1.608063)  para_oo sigma:          -3.80
            -4.5765          0.0800          0.7712
             0.0829         -4.5996          0.7547
             0.6952          0.7075         -2.2112

     Atom 30  O   pos: (  0.605428  0.174203  0.152405)  para_oo sigma:          -1.81
            -1.2718          0.4763          0.6998
             0.4451         -1.7128          0.4847
             0.8697          0.6011         -2.4355

     Atom 31  H   pos: (  0.656686  0.210596  0.116399)  para_oo sigma:           0.00
             0.0000          0.0000          0.0000
             0.0000          0.0000          0.0000
             0.0000          0.0000          0.0000

     Atom 32  O   pos: (  0.646331  0.191912  0.680323)  para_oo sigma:          -2.29
            -2.5071         -0.2867          0.9229
            -0.1927         -3.7184          0.2728
             0.9469          0.2462         -0.6303

     Atom 33  O   pos: ( -0.105133  0.152277  0.140711)  para_oo sigma:          -3.71
            -3.7218         -0.8368         -0.9964
            -0.7977         -3.9923          0.7631
            -0.9998          0.8609         -3.4290

     Atom 34  O   pos: ( -0.017998  0.461653  0.663728)  para_oo sigma:          -2.67
            -3.8299          0.0612          0.5104
             0.0115         -2.6473          0.9177
             0.4835          0.9637         -1.5468

     Atom 35  O   pos: (  0.195226  0.456861  0.130197)  para_oo sigma:          -4.27
            -5.3940         -0.3934          0.3793
            -0.3980         -3.2379         -1.6754
             0.4138         -1.6660         -4.1698

     Atom 36  O   pos: (  0.052970  0.301389  0.580425)  para_oo sigma:          -3.71
            -3.7728         -1.3533          0.0650
            -1.3237         -2.6550         -0.0009
             0.0439         -0.0355         -4.6905

     Atom 37  O   pos: (  0.301209  0.308290  0.189391)  para_oo sigma:          -4.00
            -4.0940         -1.4304          0.0046
            -1.4083         -3.0346          0.0261
             0.0234          0.0096         -4.8839

     Atom 38  O   pos: (  0.348615  0.006636  0.469445)  para_oo sigma:          -1.56
            -1.9601          0.7867         -1.4219
             0.7331         -1.9087         -1.5439
            -1.3582         -1.5705         -0.8037

     Atom 39  O   pos: (  0.609974  0.014322  0.308853)  para_oo sigma:          -1.83
            -2.0287          1.1438          1.3054
             1.0976         -1.9578          1.2294
             1.3239          1.3133         -1.5152

     Atom 40  O   pos: ( -0.130324  0.353425  0.529344)  para_oo sigma:          -2.58
            -0.9529          1.1563          0.2836
             1.2330         -3.5260          0.1828
             0.2127          0.1523         -3.2623

     Atom 41  O   pos: (  0.134206  0.352744  0.294401)  para_oo sigma:          -1.99
            -0.9284          1.2951         -1.5065
             1.3156         -2.9044         -0.8493
            -1.6523         -0.8878         -2.1318

     Atom 42  O   pos: (  0.315953  0.083155  1.598041)  para_oo sigma:          -3.29
            -4.3869         -0.1553         -0.1340
            -0.1833         -4.6335          0.2790
            -0.1103          0.2764         -0.8384

     Atom 43  O   pos: (  0.098008  0.155279  0.107319)  para_oo sigma:          -2.94
            -1.7128          1.5049          0.5201
             1.3869         -2.7681          0.1185
             0.6145          0.1527         -4.3520

     Atom 44  O   pos: (  0.128457  0.140701  0.655602)  para_oo sigma:          -2.64
            -3.1571         -0.1657          0.0641
            -0.2313         -3.5369         -0.4352
             0.1981         -0.6136         -1.2250

     Atom 45  O   pos: (  0.406587  0.165058  0.123307)  para_oo sigma:          -3.82
            -3.4315         -0.9922         -1.2920
            -0.9973         -4.1442          0.8578
            -1.3031          0.8799         -3.8903

     Atom 46  O   pos: (  0.028448  0.126678  0.480209)  para_oo sigma:          -1.45
            -1.2967          1.2413          1.5238
             1.2063         -1.8076          1.1430
             1.6189          1.2361         -1.2308

     Atom 47  O   pos: (  0.286538  0.135129  0.287118)  para_oo sigma:          -2.05
            -1.8233          1.7005         -1.1789
             1.6622         -2.0798         -0.8549
            -1.2543         -0.9557         -2.2335

     Atom 48  O   pos: (  0.198489  0.222877  0.476381)  para_oo sigma:          -1.59
            -0.9464          0.7037         -1.6623
             0.7972         -2.4009         -0.7349
            -1.8244         -0.7501         -1.4079

     Atom 49  O   pos: (  0.451545  0.239165  0.308759)  para_oo sigma:          -1.91
            -1.2095          0.7312          1.7880
             0.7805         -2.8953          0.8863
             1.8790          0.8791         -1.6345

     Atom 50  O   pos: (  0.548066  0.110195  0.514133)  para_oo sigma:          -1.94
            -1.9923          1.3181          0.7188
             1.2024         -1.4736          0.8224
             0.7557          0.9271         -2.3483

     Atom 51  O   pos: (  0.794994  0.137760  0.313834)  para_oo sigma:          -1.95
            -2.2882          1.3790         -1.2795
             1.3048         -1.7079         -1.2844
            -1.2734         -1.3923         -1.8559

     Atom 52  O   pos: (  0.696447  0.241022  0.488757)  para_oo sigma:          -1.51
            -1.0682          0.8692         -1.6688
             0.9713         -2.2605         -0.9307
            -1.7854         -0.9513         -1.2107

     Atom 53  O   pos: ( -0.052476  0.248405  0.310909)  para_oo sigma:          -2.20
            -1.1170          1.2552          1.5722
             1.2909         -3.2324          0.8887
             1.5652          0.9258         -2.2487

     Atom 54  O   pos: (  0.433579  0.435366  0.664844)  para_oo sigma:          -2.29
            -3.5713          0.2849          0.1237
             0.1868         -2.6361          0.4962
             0.0099          0.5518         -0.6756

     Atom 55  O   pos: ( -0.321582  0.443708  0.155698)  para_oo sigma:          -4.18
            -5.3002         -0.5343          0.4234
            -0.5465         -3.6346         -1.7360
             0.5104         -1.7466         -3.6048

     Atom 56  O   pos: (  0.523396  0.292106  0.569113)  para_oo sigma:          -4.01
            -3.8982         -1.8098          0.0500
            -1.8270         -2.8874         -0.1686
             0.0250         -0.1936         -5.2382

     Atom 57  O   pos: ( -0.158526  0.138460  0.671012)  para_oo sigma:          -0.85
            -0.6235          0.0030          0.1267
             0.0012         -0.7154          0.0639
             0.2099          0.0705         -1.2006

     Atom 58  H   pos: (  0.823582  0.082025  0.667388)  para_oo sigma:           0.00
             0.0000          0.0000          0.0000
             0.0000          0.0000          0.0000
             0.0000          0.0000          0.0000

     Atom 59  H   pos: (  0.772462  0.181781  0.680814)  para_oo sigma:           0.00
             0.0000          0.0000          0.0000
             0.0000          0.0000          0.0000
             0.0000          0.0000          0.0000

     Atom 60  O   pos: (  0.340395  0.195061  0.644621)  para_oo sigma:          -0.71
            -0.6484          0.0838          0.0053
             0.0723         -0.5203         -0.0474
            -0.0420         -0.0696         -0.9633

     Atom 61  H   pos: (  0.320089  0.121580  0.650838)  para_oo sigma:           0.00
             0.0000          0.0000          0.0000
             0.0000          0.0000          0.0000
             0.0000          0.0000          0.0000

     Atom 62  H   pos: (  0.405389  0.203977  0.676663)  para_oo sigma:           0.00
             0.0000          0.0000          0.0000
             0.0000          0.0000          0.0000
             0.0000          0.0000          0.0000

     Atom 63  O   pos: (  0.222629  0.360420  0.663721)  para_oo sigma:          -0.36
             0.0667         -0.3132         -0.0641
            -0.3718         -0.6208         -0.1011
            -0.1467         -0.1084         -0.5314

     Atom 64  H   pos: (  0.264141  0.300383  0.650527)  para_oo sigma:           0.00
             0.0000          0.0000          0.0000
             0.0000          0.0000          0.0000
             0.0000          0.0000          0.0000

     Atom 65  H   pos: (  0.152733  0.337846  0.654310)  para_oo sigma:           0.00
             0.0000          0.0000          0.0000
             0.0000          0.0000          0.0000
             0.0000          0.0000          0.0000

     Atom 66  O   pos: (  0.240980  0.003234  0.120188)  para_oo sigma:          -0.49
            -0.5207         -0.1644         -0.0455
            -0.1068         -0.3533          0.2944
            -0.0520          0.3186         -0.5871

     Atom 67  H   pos: (  0.185189  0.045980  0.142770)  para_oo sigma:           0.00
             0.0000          0.0000          0.0000
             0.0000          0.0000          0.0000
             0.0000          0.0000          0.0000

     Atom 68  H   pos: ( -0.110796  0.405418  0.079218)  para_oo sigma:           0.00
             0.0000          0.0000          0.0000
             0.0000          0.0000          0.0000
             0.0000          0.0000          0.0000

     Atom 69  O   pos: ( -0.095894  0.367746  1.362142)  para_oo sigma:          -0.97
            -0.9291          0.0517          0.0143
             0.0641         -1.0093         -0.0087
             0.0480         -0.0265         -0.9566

     Atom 70  H   pos: ( -0.140516  0.406241  1.406228)  para_oo sigma:           0.00
             0.0000          0.0000          0.0000
             0.0000          0.0000          0.0000
             0.0000          0.0000          0.0000

     Atom 71  H   pos: ( -0.119888  0.370304  1.291691)  para_oo sigma:           0.00
             0.0000          0.0000          0.0000
             0.0000          0.0000          0.0000
             0.0000          0.0000          0.0000

     Atom 72  O   pos: ( -0.005175  0.168192  0.984425)  para_oo sigma:          -0.92
            -1.0028         -0.1705         -0.0645
            -0.1440         -1.0410         -0.0853
            -0.0255         -0.0407         -0.7156

     Atom 73  H   pos: (  0.035994  0.226297  0.998913)  para_oo sigma:           0.00
             0.0000          0.0000          0.0000
             0.0000          0.0000          0.0000
             0.0000          0.0000          0.0000

     Atom 74  H   pos: (  0.001521  0.157650  0.910522)  para_oo sigma:           0.00
             0.0000          0.0000          0.0000
             0.0000          0.0000          0.0000
             0.0000          0.0000          0.0000

     Atom 75  O   pos: ( -0.139044  0.373539  1.162717)  para_oo sigma:          -1.02
            -1.0553         -0.0353         -0.0328
            -0.0318         -1.0269         -0.0859
            -0.0094         -0.1046         -0.9867

     Atom 76  H   pos: ( -0.163091  0.313455  1.127391)  para_oo sigma:           0.00
             0.0000          0.0000          0.0000
             0.0000          0.0000          0.0000
             0.0000          0.0000          0.0000

     Atom 77  H   pos: ( -0.194282  0.423921  1.152702)  para_oo sigma:           0.00
             0.0000          0.0000          0.0000
             0.0000          0.0000          0.0000
             0.0000          0.0000          0.0000

     Atom 78  O   pos: ( -0.245097  0.204750  1.405296)  para_oo sigma:          -1.04
            -1.0452          0.0040          0.0095
            -0.0697         -1.0571          0.0094
             0.0215          0.0515         -1.0114

     Atom 79  H   pos: ( -0.261371  0.132279  1.413014)  para_oo sigma:           0.00
             0.0000          0.0000          0.0000
             0.0000          0.0000          0.0000
             0.0000          0.0000          0.0000

     Atom 80  H   pos: ( -0.195843  0.219447  1.457288)  para_oo sigma:           0.00
             0.0000          0.0000          0.0000
             0.0000          0.0000          0.0000
             0.0000          0.0000          0.0000

     Atom 81  O   pos: (  0.569175  0.400328  0.926526)  para_oo sigma:          -0.91
            -0.8811          0.2165          0.0693
             0.2378         -1.0725          0.0914
             0.0007          0.1232         -0.7812

     Atom 82  H   pos: (  0.541966  0.357035  0.869624)  para_oo sigma:           0.00
             0.0000          0.0000          0.0000
             0.0000          0.0000          0.0000
             0.0000          0.0000          0.0000

     Atom 83  H   pos: (  0.528720  0.460347  0.928571)  para_oo sigma:           0.00
             0.0000          0.0000          0.0000
             0.0000          0.0000          0.0000
             0.0000          0.0000          0.0000

     Atom 84  O   pos: (  0.445935  0.457068  0.133879)  para_oo sigma:          -0.55
            -0.4067          0.0524         -0.0399
             0.0700         -0.5345          0.0360
            -0.0317          0.0125         -0.7104

     Atom 85  H   pos: (  0.815994  0.053055  0.131158)  para_oo sigma:           0.00
             0.0000          0.0000          0.0000
             0.0000          0.0000          0.0000
             0.0000          0.0000          0.0000

     Atom 86  H   pos: (  0.704869  0.039055  0.150443)  para_oo sigma:           0.00
             0.0000          0.0000          0.0000
             0.0000          0.0000          0.0000
             0.0000          0.0000          0.0000

     Atom 87  O   pos: (  0.717940 -0.005506  1.129856)  para_oo sigma:          -1.01
            -1.0389         -0.0673         -0.1925
            -0.0455         -0.8770         -0.0345
            -0.1800         -0.0267         -1.1160

     Atom 88  H   pos: (  0.675481 -0.015459  1.071600)  para_oo sigma:           0.00
             0.0000          0.0000          0.0000
             0.0000          0.0000          0.0000
             0.0000          0.0000          0.0000

     Atom 89  H   pos: (  0.361656  0.420127  1.186752)  para_oo sigma:           0.00
             0.0000          0.0000          0.0000
             0.0000          0.0000          0.0000
             0.0000          0.0000          0.0000

     Atom 90  O   pos: (  0.592364  0.151848  1.007634)  para_oo sigma:          -0.60
            -0.6654         -0.1310         -0.0659
            -0.1522         -0.3072          0.1098
            -0.0401          0.0551         -0.8402

     Atom 91  H   pos: (  0.543280  0.185217  0.965872)  para_oo sigma:           0.00
             0.0000          0.0000          0.0000
             0.0000          0.0000          0.0000
             0.0000          0.0000          0.0000

     Atom 92  H   pos: (  0.610897  0.088101  0.971285)  para_oo sigma:           0.00
             0.0000          0.0000          0.0000
             0.0000          0.0000          0.0000
             0.0000          0.0000          0.0000

     Atom 93  O   pos: (  0.726303  0.028451  1.416219)  para_oo sigma:          -1.09
            -1.3388          0.0765          0.0641
             0.1263         -0.9975          0.0906
             0.0235          0.0238         -0.9408

     Atom 94  H   pos: (  0.731180  0.029017  1.491633)  para_oo sigma:           0.00
             0.0000          0.0000          0.0000
             0.0000          0.0000          0.0000
             0.0000          0.0000          0.0000

     Atom 95  H   pos: (  0.474177  0.473532  1.387241)  para_oo sigma:           0.00
             0.0000          0.0000          0.0000
             0.0000          0.0000          0.0000
             0.0000          0.0000          0.0000

     Atom 96  O   pos: ( -0.193513  0.239015  1.016650)  para_oo sigma:          -0.79
            -0.7981         -0.0361         -0.0102
            -0.0697         -0.8091         -0.0129
            -0.0033         -0.0144         -0.7731

     Atom 97  H   pos: ( -0.131267  0.200580  1.004992)  para_oo sigma:           0.00
             0.0000          0.0000          0.0000
             0.0000          0.0000          0.0000
             0.0000          0.0000          0.0000

     Atom 98  H   pos: ( -0.249767  0.194556  1.029201)  para_oo sigma:           0.00
             0.0000          0.0000          0.0000
             0.0000          0.0000          0.0000
             0.0000          0.0000          0.0000

     Atom 99  O   pos: (  0.449872  0.069453  0.786225)  para_oo sigma:          -0.44
            -0.7019          0.1925          0.2317
             0.1156         -0.2662          0.2984
             0.1730          0.2554         -0.3440

     Atom100  H   pos: (  0.415563  0.123162  0.821320)  para_oo sigma:           0.00
             0.0000          0.0000          0.0000
             0.0000          0.0000          0.0000
             0.0000          0.0000          0.0000

     Atom101  H   pos: (  0.398834  0.041294  0.739482)  para_oo sigma:           0.00
             0.0000          0.0000          0.0000
             0.0000          0.0000          0.0000
             0.0000          0.0000          0.0000

     Atom102  O   pos: (  0.371587  0.193815  1.085080)  para_oo sigma:          -0.40
            -0.6123         -0.0967         -0.1255
            -0.1673          0.1014          0.1848
            -0.1805          0.1630         -0.6898

     Atom103  H   pos: (  0.313629  0.237394  1.099156)  para_oo sigma:           0.00
             0.0000          0.0000          0.0000
             0.0000          0.0000          0.0000
             0.0000          0.0000          0.0000

     Atom104  H   pos: (  0.343581  0.128613  1.063523)  para_oo sigma:           0.00
             0.0000          0.0000          0.0000
             0.0000          0.0000          0.0000
             0.0000          0.0000          0.0000

     Atom105  O   pos: ( -0.253752  0.361514  0.670977)  para_oo sigma:          -0.38
            -0.2365         -0.0298         -0.5638
            -0.0773         -0.6009         -0.2036
            -0.6284         -0.3753         -0.2953

     Atom106  H   pos: ( -0.199308  0.343486  0.619312)  para_oo sigma:           0.00
             0.0000          0.0000          0.0000
             0.0000          0.0000          0.0000
             0.0000          0.0000          0.0000

     Atom107  H   pos: (  0.709561  0.316301  0.684495)  para_oo sigma:           0.00
             0.0000          0.0000          0.0000
             0.0000          0.0000          0.0000
             0.0000          0.0000          0.0000

     Atom108  O   pos: (  0.498029  0.291089  0.784965)  para_oo sigma:          -1.10
            -1.1429          0.1584          0.0573
             0.1306         -1.0441          0.0530
             0.0403          0.0656         -1.1034

     Atom109  H   pos: (  0.554222  0.258241  0.748403)  para_oo sigma:           0.00
             0.0000          0.0000          0.0000
             0.0000          0.0000          0.0000
             0.0000          0.0000          0.0000

     Atom110  H   pos: (  0.473710  0.344865  0.737214)  para_oo sigma:           0.00
             0.0000          0.0000          0.0000
             0.0000          0.0000          0.0000
             0.0000          0.0000          0.0000

     Atom111  O   pos: (  0.098042  0.280560  1.603275)  para_oo sigma:          -0.32
            -0.3656         -0.0986          0.1621
            -0.0502         -0.6287          0.0004
             0.1808         -0.0607          0.0456

     Atom112  H   pos: (  0.328060  0.334386  0.047878)  para_oo sigma:           0.00
             0.0000          0.0000          0.0000
             0.0000          0.0000          0.0000
             0.0000          0.0000          0.0000

     Atom113  H   pos: (  0.061302  0.337141  1.576096)  para_oo sigma:           0.00
             0.0000          0.0000          0.0000
             0.0000          0.0000          0.0000
             0.0000          0.0000          0.0000

     Atom114  O   pos: ( -0.152661  0.301164  0.008580)  para_oo sigma:          -1.01
            -0.9596          0.1052          0.0053
             0.1675         -0.9931          0.0999
            -0.0281          0.1356         -1.0660

     Atom115  H   pos: ( -0.150277  0.249287  0.060876)  para_oo sigma:           0.00
             0.0000          0.0000          0.0000
             0.0000          0.0000          0.0000
             0.0000          0.0000          0.0000

     Atom116  H   pos: ( -0.224276  0.312207 -0.004435)  para_oo sigma:           0.00
             0.0000          0.0000          0.0000
             0.0000          0.0000          0.0000
             0.0000          0.0000          0.0000

     Atom117  O   pos: ( -0.004215  0.190930  1.416473)  para_oo sigma:          -0.87
            -0.8118          0.0261         -0.0427
             0.0144         -0.7855          0.0565
            -0.0745          0.1051         -1.0060

     Atom118  H   pos: ( -0.037840  0.132958  1.383169)  para_oo sigma:           0.00
             0.0000          0.0000          0.0000
             0.0000          0.0000          0.0000
             0.0000          0.0000          0.0000

     Atom119  H   pos: ( -0.045670  0.250367  1.401801)  para_oo sigma:           0.00
             0.0000          0.0000          0.0000
             0.0000          0.0000          0.0000
             0.0000          0.0000          0.0000

     Atom120  O   pos: (  0.151960  0.005816  1.535277)  para_oo sigma:          -0.62
            -0.6507          0.4958          0.1114
             0.4900         -0.4754         -0.0837
             0.1102         -0.0756         -0.7451

     Atom121  H   pos: ( -0.163970  0.394772  1.563487)  para_oo sigma:           0.00
             0.0000          0.0000          0.0000
             0.0000          0.0000          0.0000
             0.0000          0.0000          0.0000

     Atom122  H   pos: (  0.220169  0.036456  1.551335)  para_oo sigma:           0.00
             0.0000          0.0000          0.0000
             0.0000          0.0000          0.0000
             0.0000          0.0000          0.0000

     Atom123  O   pos: (  0.308146  0.380894  1.282144)  para_oo sigma:          -1.24
            -1.2411         -0.0821          0.0279
            -0.0759         -1.2406         -0.1967
             0.0721         -0.1539         -1.2481

     Atom124  H   pos: (  0.332815  0.419103  1.340991)  para_oo sigma:           0.00
             0.0000          0.0000          0.0000
             0.0000          0.0000          0.0000
             0.0000          0.0000          0.0000

     Atom125  H   pos: (  0.239698  0.405246  1.266876)  para_oo sigma:           0.00
             0.0000          0.0000          0.0000
             0.0000          0.0000          0.0000
             0.0000          0.0000          0.0000

     Atom126  O   pos: (  0.421153  0.300480  1.600376)  para_oo sigma:          -0.57
            -0.5266          0.0528         -0.1307
             0.0675         -0.4138         -0.1611
            -0.0778         -0.2081         -0.7613

     Atom127  H   pos: (  0.594923  0.325004  0.034097)  para_oo sigma:           0.00
             0.0000          0.0000          0.0000
             0.0000          0.0000          0.0000
             0.0000          0.0000          0.0000

     Atom128  H   pos: (  0.423719  0.376752  1.598662)  para_oo sigma:           0.00
             0.0000          0.0000          0.0000
             0.0000          0.0000          0.0000
             0.0000          0.0000          0.0000

     Atom129  O   pos: (  0.549363  0.102984  1.550826)  para_oo sigma:          -0.34
            -0.4070          0.3233         -0.1250
             0.2977         -0.0065         -0.0874
            -0.1286         -0.0446         -0.6062

     Atom130  H   pos: (  0.612919  0.138007  1.556339)  para_oo sigma:           0.00
             0.0000          0.0000          0.0000
             0.0000          0.0000          0.0000
             0.0000          0.0000          0.0000

     Atom131  H   pos: (  0.561813  0.038366  1.581317)  para_oo sigma:           0.00
             0.0000          0.0000          0.0000
             0.0000          0.0000          0.0000
             0.0000          0.0000          0.0000

     Atom132  O   pos: (  0.046277  0.057308  1.148799)  para_oo sigma:          -1.02
            -0.9802         -0.1222         -0.0026
            -0.1070         -1.0741         -0.0648
             0.0187         -0.0452         -1.0134

     Atom133  H   pos: (  0.082587  0.109094  1.188629)  para_oo sigma:           0.00
             0.0000          0.0000          0.0000
             0.0000          0.0000          0.0000
             0.0000          0.0000          0.0000

     Atom134  H   pos: (  0.032832  0.085734  1.082205)  para_oo sigma:           0.00
             0.0000          0.0000          0.0000
             0.0000          0.0000          0.0000
             0.0000          0.0000          0.0000

     Atom135  O   pos: ( -0.170307  0.268102  1.592584)  para_oo sigma:          -1.01
            -0.9975         -0.0335         -0.0501
            -0.0563         -1.0057          0.0308
             0.0130          0.0148         -1.0229

     Atom136  H   pos: (  0.068610  0.265848  0.026089)  para_oo sigma:           0.00
             0.0000          0.0000          0.0000
             0.0000          0.0000          0.0000
             0.0000          0.0000          0.0000

     Atom137  H   pos: ( -0.243864  0.265230  1.598975)  para_oo sigma:           0.00
             0.0000          0.0000          0.0000
             0.0000          0.0000          0.0000
             0.0000          0.0000          0.0000

     Atom138  O   pos: (  0.397558  0.006683  1.393617)  para_oo sigma:          -0.39
            -0.0768          0.2186         -0.3019
             0.2110         -0.7498         -0.3265
            -0.3299         -0.3074         -0.3461

     Atom139  H   pos: (  0.428146  0.010998  1.325077)  para_oo sigma:           0.00
             0.0000          0.0000          0.0000
             0.0000          0.0000          0.0000
             0.0000          0.0000          0.0000

     Atom140  H   pos: (  0.013714  0.428555  1.379672)  para_oo sigma:           0.00
             0.0000          0.0000          0.0000
             0.0000          0.0000          0.0000
             0.0000          0.0000          0.0000

     Atom141  O   pos: (  0.243836  0.227115  1.439219)  para_oo sigma:          -0.24
            -0.6591          0.0872         -0.1200
             0.1148         -0.4058          0.2106
            -0.1257          0.2464          0.3454

     Atom142  H   pos: (  0.209741  0.217870  1.374299)  para_oo sigma:           0.00
             0.0000          0.0000          0.0000
             0.0000          0.0000          0.0000
             0.0000          0.0000          0.0000

     Atom143  H   pos: (  0.194260  0.250966  1.486704)  para_oo sigma:           0.00
             0.0000          0.0000          0.0000
             0.0000          0.0000          0.0000
             0.0000          0.0000          0.0000

     Atom144  O   pos: (  0.251918  0.160612  0.837362)  para_oo sigma:          -0.47
            -0.5753         -0.2617         -0.2836
            -0.1991         -0.6122         -0.0730
            -0.2107          0.0335         -0.2124

     Atom145  H   pos: (  0.219225  0.217246  0.873674)  para_oo sigma:           0.00
             0.0000          0.0000          0.0000
             0.0000          0.0000          0.0000
             0.0000          0.0000          0.0000

     Atom146  H   pos: (  0.265014  0.190058  0.771593)  para_oo sigma:           0.00
             0.0000          0.0000          0.0000
             0.0000          0.0000          0.0000
             0.0000          0.0000          0.0000

     Atom147  O   pos: ( -0.401734  0.322117  1.403785)  para_oo sigma:          -1.38
            -1.4727          0.1448          0.0312
             0.1152         -1.3329         -0.0046
             0.0442         -0.0086         -1.3269

     Atom148  H   pos: (  0.538578  0.298560  1.371352)  para_oo sigma:           0.00
             0.0000          0.0000          0.0000
             0.0000          0.0000          0.0000
             0.0000          0.0000          0.0000

     Atom149  H   pos: ( -0.343109  0.276251  1.406789)  para_oo sigma:           0.00
             0.0000          0.0000          0.0000
             0.0000          0.0000          0.0000
             0.0000          0.0000          0.0000

     Atom150  O   pos: ( -0.081715  0.035868  1.307521)  para_oo sigma:          -0.95
            -1.0080          0.0696         -0.1396
             0.0654         -0.9243         -0.0836
            -0.1229         -0.0562         -0.9237

     Atom151  H   pos: ( -0.049776  0.038218  1.241100)  para_oo sigma:           0.00
             0.0000          0.0000          0.0000
             0.0000          0.0000          0.0000
             0.0000          0.0000          0.0000

     Atom152  H   pos: ( -0.068494 -0.032799  1.333263)  para_oo sigma:           0.00
             0.0000          0.0000          0.0000
             0.0000          0.0000          0.0000
             0.0000          0.0000          0.0000

     Atom153  O   pos: ( -0.234847  0.405999  0.905369)  para_oo sigma:          -0.32
             0.0481         -0.4141          0.3033
            -0.3917         -0.3591         -0.0299
             0.2701         -0.0256         -0.6470

     Atom154  H   pos: ( -0.212699  0.344932  0.940541)  para_oo sigma:           0.00
             0.0000          0.0000          0.0000
             0.0000          0.0000          0.0000
             0.0000          0.0000          0.0000

     Atom155  H   pos: ( -0.308880  0.403698  0.911491)  para_oo sigma:           0.00
             0.0000          0.0000          0.0000
             0.0000          0.0000          0.0000
             0.0000          0.0000          0.0000

     Atom156  O   pos: ( -0.070740  0.010156  1.534898)  para_oo sigma:          -0.28
            -0.2116         -0.6379         -0.7380
            -0.4890         -0.4092          0.0255
            -0.6665          0.0291         -0.2235

     Atom157  H   pos: ( -0.390609  0.407370  1.486967)  para_oo sigma:           0.00
             0.0000          0.0000          0.0000
             0.0000          0.0000          0.0000
             0.0000          0.0000          0.0000

     Atom158  H   pos: ( -0.140164  0.015646  1.562842)  para_oo sigma:           0.00
             0.0000          0.0000          0.0000
             0.0000          0.0000          0.0000
             0.0000          0.0000          0.0000

     Atom159  O   pos: (  0.563180  0.341950  1.127623)  para_oo sigma:          -0.41
            -0.1252         -0.2777         -0.2168
            -0.2831         -0.7413          0.2353
            -0.2002          0.1723         -0.3524

     Atom160  H   pos: (  0.584746  0.349813  1.058245)  para_oo sigma:           0.00
             0.0000          0.0000          0.0000
             0.0000          0.0000          0.0000
             0.0000          0.0000          0.0000

     Atom161  H   pos: (  0.503665  0.386470  1.129398)  para_oo sigma:           0.00
             0.0000          0.0000          0.0000
             0.0000          0.0000          0.0000
             0.0000          0.0000          0.0000

     Atom162  O   pos: (  0.136942  0.190382  1.267481)  para_oo sigma:          -0.96
            -0.9571          0.0817          0.0457
             0.0894         -1.0607          0.0160
            -0.0119         -0.0104         -0.8567

     Atom163  H   pos: (  0.149172  0.241776  1.215384)  para_oo sigma:           0.00
             0.0000          0.0000          0.0000
             0.0000          0.0000          0.0000
             0.0000          0.0000          0.0000

     Atom164  H   pos: (  0.078777  0.207057  1.310356)  para_oo sigma:           0.00
             0.0000          0.0000          0.0000
             0.0000          0.0000          0.0000
             0.0000          0.0000          0.0000

     Atom165  O   pos: (  0.169105  0.324320  0.916225)  para_oo sigma:          -1.08
            -1.0395          0.1256         -0.0317
             0.1135         -1.1678          0.0924
            -0.0118          0.0708         -1.0415

     Atom166  H   pos: (  0.108712  0.349318  0.881899)  para_oo sigma:           0.00
             0.0000          0.0000          0.0000
             0.0000          0.0000          0.0000
             0.0000          0.0000          0.0000

     Atom167  H   pos: (  0.224614  0.376468  0.909675)  para_oo sigma:           0.00
             0.0000          0.0000          0.0000
             0.0000          0.0000          0.0000
             0.0000          0.0000          0.0000

     Atom168  O   pos: ( -0.002970  0.160647  0.787523)  para_oo sigma:          -1.23
            -1.2391         -0.0270         -0.0899
             0.0185         -1.3698          0.0298
            -0.1674          0.1213         -1.0788

     Atom169  H   pos: ( -0.067898  0.149483  0.751297)  para_oo sigma:           0.00
             0.0000          0.0000          0.0000
             0.0000          0.0000          0.0000
             0.0000          0.0000          0.0000

     Atom170  H   pos: (  0.049664  0.163917  0.729060)  para_oo sigma:           0.00
             0.0000          0.0000          0.0000
             0.0000          0.0000          0.0000
             0.0000          0.0000          0.0000

     Atom171  O   pos: ( -0.015853  0.355322  0.828102)  para_oo sigma:          -0.89
            -0.9717          0.0476         -0.0262
            -0.0023         -0.8870         -0.0835
             0.0277         -0.1934         -0.8073

     Atom172  H   pos: ( -0.018289  0.281641  0.814515)  para_oo sigma:           0.00
             0.0000          0.0000          0.0000
             0.0000          0.0000          0.0000
             0.0000          0.0000          0.0000

     Atom173  H   pos: ( -0.001642  0.384809  0.760779)  para_oo sigma:           0.00
             0.0000          0.0000          0.0000
             0.0000          0.0000          0.0000
             0.0000          0.0000          0.0000

     Atom174  O   pos: (  0.698449  0.178836  1.209290)  para_oo sigma:          -0.43
            -0.8705          0.0201         -0.0681
             0.0642         -0.2037          0.4090
            -0.0057          0.3836         -0.2015

     Atom175  H   pos: (  0.724300  0.113824  1.186370)  para_oo sigma:           0.00
             0.0000          0.0000          0.0000
             0.0000          0.0000          0.0000
             0.0000          0.0000          0.0000

     Atom176  H   pos: ( -0.263183  0.182950  1.271154)  para_oo sigma:           0.00
             0.0000          0.0000          0.0000
             0.0000          0.0000          0.0000
             0.0000          0.0000          0.0000

     Atom177  O   pos: (  0.315903  0.002358  1.039282)  para_oo sigma:          -0.77
            -0.7757          0.0831         -0.0068
             0.0697         -0.7907         -0.0357
            -0.0246         -0.0154         -0.7487

     Atom178  H   pos: ( -0.010736  0.435659  0.968410)  para_oo sigma:           0.00
             0.0000          0.0000          0.0000
             0.0000          0.0000          0.0000
             0.0000          0.0000          0.0000

     Atom179  H   pos: ( -0.056237  0.425888  1.077444)  para_oo sigma:           0.00
             0.0000          0.0000          0.0000
             0.0000          0.0000          0.0000
             0.0000          0.0000          0.0000

     Atom180  O   pos: (  0.197132  0.305783  1.111548)  para_oo sigma:          -1.11
            -1.2610         -0.0113         -0.1154
            -0.0414         -1.1158         -0.0323
[truncated: 148,393 more chars]
