# Supplementary material for: Is there a future for 43Ca nuclear magnetic resonance in cement science?
Source: Phys Chem Chem Phys. 2025 Apr 9;27(17):9159–68. doi: 10.1039/d5cp00491h (PMC11997747; doi:10.1039/d5cp00491h)
Supplement: CP-027-D5CP00491H-s001 [file CP-027-D5CP00491H-s001.zip › QE-Files/CSH-surface-structures/surf18.vc-relax.nmr.out]

     Program GIPAW v.7.2 starts on 22Feb2024 at  4:29:24 

     This program is part of the open-source Quantum ESPRESSO suite
     for quantum simulation of materials; please cite
         "P. Giannozzi et al., J. Phys.:Condens. Matter 21 395502 (2009);
         "P. Giannozzi et al., J. Phys.:Condens. Matter 29 465901 (2017);
         "P. Giannozzi et al., J. Chem. Phys. 152 154105 (2020);
          URL http://www.quantum-espresso.org", 
     in publications or presentations arising from this work. More details at
     http://www.quantum-espresso.org/quote

     Parallel version (MPI), running on   112 processors

     MPI processes distributed on     1 nodes
     R & G space division:  proc/nbgrp/npool/nimage =     112
     201521 MiB available memory on the printing compute node when the environment starts


     ***** This is GIPAW git revision                                          *****
     ***** you can cite: N. Varini et al., Comp. Phys. Comm. 184, 1827 (2013)  *****
     ***** in publications or presentations arising from this work.            *****

     Parallelizing q-star over 1 images
     Reading input from surf18.vc-relax.nmr.in

     ------------------- Input file: --------------------
&inputgipaw
	job = 'nmr'
	prefix = 'surf18.vc-relax_nmr'
	tmp_dir = './tmpSurf18/',
	verbosity = 'high'
	diagonalization = 'david'
/


     Reading xml data from directory:

     ./tmpSurf18/surf18.vc-relax_nmr.save/
     file Ca.pbe-spn-kjpaw_psl.1.0.0.UPF: wavefunction(s)  3S renormalized
     file O.pbe-n-kjpaw_psl.1.0.0.UPF: wavefunction(s)  2S 2P renormalized
     file Si.pbe-nl-kjpaw_psl.1.0.0.UPF: wavefunction(s)  3S 3P renormalized
     file H.pbe-kjpaw_psl.1.0.0.UPF: wavefunction(s)  1S renormalized

     IMPORTANT: XC functional enforced from input :
     Exchange-correlation= PBE
                           (   1   4   3   4   0   0   0)
     Any further DFT definition will be discarded
     Please, verify this is what you really want


     Parallelization info
     --------------------
     sticks:   dense  smooth     PW     G-vecs:    dense   smooth      PW
     Min         125     125     42                27070    27070    5414
     Max         126     126     43                27079    27079    5432
     Sum       14017   14017   4803              3032263  3032263  607733

     Using Slab Decomposition

     Reading collected, re-writing distributed wavefunctions
     Subspace diagonalization in iterative solution of the eigenvalue problem:
     a serial algorithm will be used

     GIPAW projectors -----------------------------------------------
     atom=  Ca   l=0  rc=    1.3000  rs=    0.8667
     atom=  Ca   l=0  rc=    1.3000  rs=    0.8667
     atom=  Ca   l=1  rc=    1.6000  rs=    1.0667
     atom=  Ca   l=1  rc=    1.6000  rs=    1.0667
     atom=  Ca   l=2  rc=    1.7000  rs=    1.1333
     atom=  Ca   l=2  rc=    1.7000  rs=    1.1333
     projs nearly linearly dependent: l=0  n1,n2= 1, 2  s=  0.99170013
     projs nearly linearly dependent: l=2  n1,n2= 1, 2  s=  0.99334936

     atom=  O    l=0  rc=    1.3000  rs=    0.8667
     atom=  O    l=0  rc=    1.3000  rs=    0.8667
     atom=  O    l=1  rc=    1.3500  rs=    0.9000
     atom=  O    l=1  rc=    1.3500  rs=    0.9000
     projs nearly linearly dependent: l=1  n1,n2= 1, 2  s=  0.99790099

     atom=  Si   l=0  rc=    1.8000  rs=    1.2000
     atom=  Si   l=0  rc=    1.8000  rs=    1.2000
     atom=  Si   l=1  rc=    1.8000  rs=    1.2000
     atom=  Si   l=1  rc=    1.8000  rs=    1.2000
     atom=  Si   l=2  rc=    1.8000  rs=    1.2000
     atom=  Si   l=2  rc=    1.8000  rs=    1.2000
     projs nearly linearly dependent: l=2  n1,n2= 1, 2  s=  0.99992180

     atom=  H    l=0  rc=    1.0000  rs=    0.6667
     atom=  H    l=0  rc=    1.0000  rs=    0.6667
     projs nearly linearly dependent: l=0  n1,n2= 1, 2  s=  0.99968852
     -----------------------------------------------------------------

     GIPAW integrals: -------------------------------------------
     Atom  i/j   nmr_para   nmr_dia   epr_rmc  epr_para   epr_dia
       Ca  1 1   0.25E+04 -0.66E+00  0.13E+02  0.81E+09  0.75E+03
       Ca  2 1   0.26E+04 -0.73E+00  0.13E+02  0.86E+09  0.79E+03
       Ca  2 2   0.28E+04 -0.80E+00  0.13E+02  0.92E+09  0.84E+03
       Ca  3 3   0.30E+02  0.22E+00  0.11E+02  0.47E+05  0.19E+03
       Ca  4 3   0.33E+02  0.20E+00  0.12E+02  0.54E+05  0.22E+03
       Ca  4 4   0.37E+02  0.17E+00  0.13E+02  0.60E+05  0.24E+03
       Ca  5 5   0.29E+01  0.74E+00  0.81E+01  0.47E+03  0.66E+02
       Ca  6 5   0.36E+01  0.91E+00  0.10E+02  0.59E+03  0.81E+02
       Ca  6 6   0.45E+01  0.11E+01  0.13E+02  0.74E+03  0.10E+03
       O   1 1   0.81E+03 -0.32E+00  0.65E+01  0.43E+08  0.24E+03
       O   2 1   0.91E+03 -0.39E+00  0.71E+01  0.48E+08  0.27E+03
       O   2 2   0.10E+04 -0.48E+00  0.78E+01  0.55E+08  0.31E+03
       O   3 3   0.99E+01  0.87E+00  0.58E+01  0.24E+04  0.75E+02
       O   4 3   0.11E+02  0.97E+00  0.67E+01  0.27E+04  0.83E+02
       O   4 4   0.12E+02  0.11E+01  0.76E+01  0.31E+04  0.93E+02
       Si  1 1   0.12E+04 -0.54E-01  0.93E+01  0.18E+09  0.37E+03
       Si  2 1   0.17E+04  0.68E-01  0.12E+02  0.26E+09  0.52E+03
       Si  2 2   0.24E+04  0.31E+00  0.19E+02  0.37E+09  0.74E+03
       Si  3 3   0.18E+02  0.34E+00  0.10E+02  0.13E+05  0.11E+03
       Si  4 3   0.21E+02  0.27E+00  0.11E+02  0.15E+05  0.13E+03
       Si  4 4   0.23E+02  0.18E+00  0.12E+02  0.18E+05  0.14E+03
       Si  5 5   0.26E+00  0.79E-01  0.58E+00  0.29E+02  0.79E+01
       Si  6 5   0.27E+00  0.84E-01  0.62E+00  0.30E+02  0.81E+01
       Si  6 6   0.29E+00  0.89E-01  0.66E+00  0.31E+02  0.84E+01
       H   1 1   0.39E+02  0.19E+00  0.29E+00  0.78E+05  0.13E+02
       H   2 1   0.41E+02  0.21E+00  0.32E+00  0.82E+05  0.14E+02
       H   2 2   0.43E+02  0.22E+00  0.36E+00  0.86E+05  0.15E+02
     ------------------------------------------------------------

     alpha_pv=     85.5505 eV

     Number of occupied bands for each k-point:
     k-point:     1    nbnd_occ= 345
     k-point:     2    nbnd_occ= 345
     k-point:     3    nbnd_occ= 345
     k-point:     4    nbnd_occ= 345


     q-space interpolation up to   240.00 Rydberg

     GIPAW job: nmr                                                                             
     NMR macroscopic correction: yes
             0.6667          0.0000          0.0000
             0.0000          0.6667          0.0000
             0.0000          0.0000          0.6667


     Largest allocated arrays     est. size (Mb)     dimensions
        KS wavefunctions at k          27.57 Mb     (    5237,  345)
        KS wavefunctions at k+q        27.57 Mb     (    5237,  345)
        First-order wavefunctions     275.69 Mb     (    5237,  345, 10)
        First-order wavefunct (US)    165.41 Mb     (    5237,  345,  6)
        Charge/spin density             0.73 Mb     (   96000,    1)
        Induced current                 6.59 Mb     (   96000,    3,3,1)
        Induced magnetic field          6.59 Mb     (   96000,    3,3,1)
        NL pseudopotentials            92.70 Mb     (    5237, 1160)
        GIPAW NL terms                 92.70 Mb     (    5237, 1160)

     Computing the magnetic susceptibility     isolve=0    ethr=  0.1000E-13
     k-point #    1 of     4      pool #  1    cpu time:      20.4
     compute_u_kq: q = (    0.0000,    0.0000,    0.0000)
     Rotating WFCS
     ethr =  1.00E-14,  avg # of iterations =  6.0
     eigenvalues at k:
 -37.0416 -36.7751 -36.7312 -36.6548 -36.5549 -36.5350 -36.4179 -36.3246
 -36.3134 -36.2177 -36.1579 -36.0154 -18.9121 -18.8335 -18.6943 -18.6247
 -18.5033 -18.5003 -18.4422 -18.4358 -18.3294 -18.3136 -18.2466 -18.2301
 -18.1987 -18.1696 -18.1485 -18.1314 -18.1120 -18.0918 -18.0656 -18.0526
 -18.0337 -18.0090 -17.9960 -17.9923 -17.9702 -17.9548 -17.9462 -17.9261
 -17.9024 -17.8779 -17.8575 -17.8484 -17.8349 -17.7940 -17.7693 -17.7500
 -17.7279 -17.6949 -17.6881 -17.6790 -17.6669 -17.6410 -17.6247 -17.6151
 -17.5931 -17.5848 -17.5626 -17.5450 -17.5325 -17.5075 -17.4959 -17.4719
 -17.4668 -17.4390 -17.4241 -17.4187 -17.3951 -17.3887 -17.3832 -17.3676
 -17.3423 -17.3365 -17.3159 -17.3098 -17.3024 -17.2758 -17.2657 -17.2486
 -17.2343 -17.2261 -17.1985 -17.1763 -17.1551 -17.1426 -17.1058 -17.0871
 -17.0701 -17.0178 -16.9827 -16.9741 -16.9545 -16.9414 -16.9059 -16.8164
 -16.7999 -16.7810 -16.7486 -16.4972 -15.8374 -15.7279 -15.7190 -15.6565
 -15.5789 -15.5412 -15.4746 -15.4161 -15.2245 -15.0637 -15.0359 -15.0174
 -15.0019 -14.9705 -14.9568 -14.9058 -14.8746 -14.8079 -14.6702 -14.6392
 -14.5528 -14.4835  -7.7045  -6.9113  -6.6607  -6.5033  -6.3394  -6.2983
  -6.2319  -6.2266  -6.2164  -6.1728  -6.1057  -6.0620  -6.0385  -6.0007
  -5.9758  -5.9619  -5.9244  -5.8981  -5.8247  -5.8153  -5.7795  -5.7586
  -5.7261  -5.7004  -5.6804  -5.6549  -5.6346  -5.5844  -5.5587  -5.5443
  -5.5139  -5.4961  -5.4565  -5.4143  -5.3818  -5.3656  -5.3435  -5.3310
  -5.3006  -5.2337  -5.1393  -5.1163  -5.0878  -5.0680  -5.0110  -4.9643
  -4.7405  -4.5965  -4.5581  -4.4971  -4.3529  -4.3255  -3.7671  -3.7055
  -3.6443  -3.5827  -3.5189  -3.4861  -3.4135  -3.4066  -3.3925  -3.3094
  -3.2341  -3.1902  -3.1841  -3.1670  -3.1236  -3.0956  -3.0810  -3.0675
  -2.9682  -2.9567  -2.9377  -2.8718  -2.8664  -2.8306  -2.8115  -2.7726
  -2.7564  -2.6608  -2.6490  -2.6216  -2.5843  -2.5343  -2.4949  -2.4665
  -2.4486  -2.4242  -2.3950  -2.3762  -2.3479  -2.2969  -2.2830  -2.2579
  -2.2183  -2.2012  -2.1251  -2.1123  -2.0862  -2.0509  -2.0239  -1.9953
  -1.9540  -1.9389  -1.8993  -1.8674  -1.8421  -1.7951  -1.7542  -1.7246
  -1.6972  -1.6788  -1.6382  -1.5789  -1.5357  -1.5169  -1.4960  -1.4758
  -1.4371  -1.3622  -1.3306  -1.3061  -1.2644  -1.2285  -1.1615  -1.1410
  -1.1107  -1.0844  -1.0499  -1.0437  -1.0010  -0.9503  -0.9234  -0.8959
  -0.8533  -0.8234  -0.7846  -0.7784  -0.7413  -0.7153  -0.6878  -0.6579
  -0.6263  -0.5960  -0.5755  -0.5345  -0.5213  -0.4905  -0.4346  -0.4251
  -0.3855  -0.3629  -0.3603  -0.3444  -0.3296  -0.3110  -0.3075  -0.2975
  -0.2686  -0.2469  -0.2383  -0.2209  -0.2009  -0.1926  -0.1702  -0.1380
  -0.1305  -0.1061  -0.0986  -0.0885  -0.0782  -0.0638  -0.0380  -0.0342
  -0.0302  -0.0147   0.0158   0.0265   0.0421   0.0547   0.0602   0.0806
   0.0882   0.0999   0.1174   0.1236   0.1557   0.1623   0.1730   0.1865
   0.2117   0.2408   0.2550   0.2626   0.2790   0.3161   0.3606   0.3979
   0.4249   0.4792   0.4885   0.5214   0.5335   0.5677   0.5824   0.5956
   0.6030   0.6353   0.6657   0.6934   0.7176   0.7558   0.8063   0.8506
   0.8841   0.9088   0.9402   0.9652   1.0121   1.0990   1.1665   1.2454
   5.7337
     eigenvalues at k+q:
 -37.0416 -36.7751 -36.7312 -36.6548 -36.5549 -36.5350 -36.4179 -36.3246
 -36.3134 -36.2177 -36.1579 -36.0154 -18.9121 -18.8335 -18.6944 -18.6247
 -18.5033 -18.5003 -18.4422 -18.4358 -18.3294 -18.3136 -18.2466 -18.2301
 -18.1987 -18.1696 -18.1485 -18.1314 -18.1120 -18.0917 -18.0656 -18.0526
 -18.0337 -18.0090 -17.9960 -17.9923 -17.9702 -17.9548 -17.9462 -17.9261
 -17.9024 -17.8779 -17.8575 -17.8484 -17.8349 -17.7940 -17.7693 -17.7500
 -17.7279 -17.6949 -17.6881 -17.6790 -17.6669 -17.6411 -17.6247 -17.6151
 -17.5931 -17.5848 -17.5627 -17.5449 -17.5325 -17.5075 -17.4959 -17.4719
 -17.4668 -17.4390 -17.4241 -17.4187 -17.3951 -17.3887 -17.3832 -17.3676
 -17.3423 -17.3365 -17.3159 -17.3098 -17.3024 -17.2758 -17.2657 -17.2486
 -17.2343 -17.2261 -17.1985 -17.1763 -17.1551 -17.1426 -17.1058 -17.0871
 -17.0701 -17.0177 -16.9827 -16.9741 -16.9545 -16.9414 -16.9058 -16.8164
 -16.7999 -16.7811 -16.7486 -16.4972 -15.8374 -15.7279 -15.7190 -15.6564
 -15.5789 -15.5412 -15.4746 -15.4161 -15.2245 -15.0637 -15.0359 -15.0174
 -15.0019 -14.9705 -14.9568 -14.9058 -14.8745 -14.8079 -14.6701 -14.6392
 -14.5528 -14.4835  -7.7045  -6.9114  -6.6607  -6.5034  -6.3394  -6.2983
  -6.2319  -6.2266  -6.2164  -6.1728  -6.1057  -6.0620  -6.0385  -6.0007
  -5.9758  -5.9619  -5.9243  -5.8981  -5.8247  -5.8153  -5.7795  -5.7586
  -5.7261  -5.7003  -5.6804  -5.6549  -5.6346  -5.5844  -5.5587  -5.5443
  -5.5139  -5.4961  -5.4565  -5.4143  -5.3818  -5.3656  -5.3435  -5.3310
  -5.3006  -5.2337  -5.1393  -5.1163  -5.0878  -5.0680  -5.0110  -4.9643
  -4.7405  -4.5965  -4.5581  -4.4971  -4.3529  -4.3255  -3.7671  -3.7055
  -3.6443  -3.5827  -3.5189  -3.4861  -3.4135  -3.4066  -3.3925  -3.3094
  -3.2341  -3.1902  -3.1841  -3.1670  -3.1236  -3.0956  -3.0810  -3.0675
  -2.9682  -2.9567  -2.9377  -2.8718  -2.8664  -2.8306  -2.8115  -2.7726
  -2.7564  -2.6608  -2.6490  -2.6216  -2.5844  -2.5343  -2.4950  -2.4665
  -2.4486  -2.4242  -2.3950  -2.3762  -2.3479  -2.2969  -2.2830  -2.2579
  -2.2183  -2.2012  -2.1251  -2.1123  -2.0862  -2.0509  -2.0239  -1.9954
  -1.9540  -1.9389  -1.8993  -1.8674  -1.8421  -1.7951  -1.7542  -1.7247
  -1.6973  -1.6788  -1.6382  -1.5789  -1.5357  -1.5169  -1.4960  -1.4758
  -1.4371  -1.3622  -1.3307  -1.3061  -1.2644  -1.2285  -1.1615  -1.1410
  -1.1107  -1.0844  -1.0499  -1.0437  -1.0010  -0.9503  -0.9234  -0.8959
  -0.8534  -0.8234  -0.7846  -0.7784  -0.7414  -0.7154  -0.6878  -0.6579
  -0.6263  -0.5960  -0.5755  -0.5345  -0.5213  -0.4905  -0.4346  -0.4251
  -0.3855  -0.3629  -0.3603  -0.3444  -0.3296  -0.3110  -0.3075  -0.2975
  -0.2686  -0.2469  -0.2383  -0.2209  -0.2009  -0.1926  -0.1702  -0.1380
  -0.1305  -0.1061  -0.0986  -0.0885  -0.0782  -0.0638  -0.0380  -0.0342
  -0.0302  -0.0147   0.0158   0.0265   0.0421   0.0546   0.0602   0.0806
   0.0882   0.0999   0.1174   0.1236   0.1557   0.1623   0.1730   0.1865
   0.2117   0.2408   0.2550   0.2625   0.2790   0.3161   0.3606   0.3979
   0.4249   0.4792   0.4885   0.5214   0.5335   0.5677   0.5824   0.5956
   0.6030   0.6353   0.6657   0.6934   0.7176   0.7558   0.8063   0.8506
   0.8841   0.9088   0.9402   0.9652   1.0121   1.0990   1.1665   1.2454
   5.7337
     cgsolve_all iterations 125    anorm=    0.76E-07
PARA_AUG  1      49.7812476        -0.1558638        -0.0697690
     cgsolve_all iterations 127    anorm=    0.77E-07
PARA_AUG  2      -0.2027496        50.4849472         0.1910807
     cgsolve_all iterations 125    anorm=    0.79E-07
PARA_AUG  3      -0.0945495         0.0532833        50.3105776
     cgsolve_all iterations 152    anorm=    0.72E-07
     cgsolve_all iterations 152    anorm=    0.73E-07
     cgsolve_all iterations 151    anorm=    0.72E-07
     compute_u_kq: q = (    0.0404,    0.0000,    0.0000)
     Rotating WFCS
     c_bands:  1 eigenvalues not converged
     ethr =  1.00E-14,  avg # of iterations =121.0
     eigenvalues at k:
 -37.0416 -36.7751 -36.7312 -36.6548 -36.5549 -36.5350 -36.4179 -36.3246
 -36.3134 -36.2177 -36.1579 -36.0154 -18.9121 -18.8335 -18.6943 -18.6247
 -18.5033 -18.5003 -18.4422 -18.4358 -18.3294 -18.3136 -18.2466 -18.2301
 -18.1987 -18.1696 -18.1485 -18.1314 -18.1120 -18.0918 -18.0656 -18.0526
 -18.0337 -18.0090 -17.9960 -17.9923 -17.9702 -17.9548 -17.9462 -17.9261
 -17.9024 -17.8779 -17.8575 -17.8484 -17.8349 -17.7940 -17.7693 -17.7500
 -17.7279 -17.6949 -17.6881 -17.6790 -17.6669 -17.6410 -17.6247 -17.6151
 -17.5931 -17.5848 -17.5626 -17.5450 -17.5325 -17.5075 -17.4959 -17.4719
 -17.4668 -17.4390 -17.4241 -17.4187 -17.3951 -17.3887 -17.3832 -17.3676
 -17.3423 -17.3365 -17.3159 -17.3098 -17.3024 -17.2758 -17.2657 -17.2486
 -17.2343 -17.2261 -17.1985 -17.1763 -17.1551 -17.1426 -17.1058 -17.0871
 -17.0701 -17.0178 -16.9827 -16.9741 -16.9545 -16.9414 -16.9059 -16.8164
 -16.7999 -16.7810 -16.7486 -16.4972 -15.8374 -15.7279 -15.7190 -15.6565
 -15.5789 -15.5412 -15.4746 -15.4161 -15.2245 -15.0637 -15.0359 -15.0174
 -15.0019 -14.9705 -14.9568 -14.9058 -14.8746 -14.8079 -14.6702 -14.6392
 -14.5528 -14.4835  -7.7045  -6.9113  -6.6607  -6.5033  -6.3394  -6.2983
  -6.2319  -6.2266  -6.2164  -6.1728  -6.1057  -6.0620  -6.0385  -6.0007
  -5.9758  -5.9619  -5.9244  -5.8981  -5.8247  -5.8153  -5.7795  -5.7586
  -5.7261  -5.7004  -5.6804  -5.6549  -5.6346  -5.5844  -5.5587  -5.5443
  -5.5139  -5.4961  -5.4565  -5.4143  -5.3818  -5.3656  -5.3435  -5.3310
  -5.3006  -5.2337  -5.1393  -5.1163  -5.0878  -5.0680  -5.0110  -4.9643
  -4.7405  -4.5965  -4.5581  -4.4971  -4.3529  -4.3255  -3.7671  -3.7055
  -3.6443  -3.5827  -3.5189  -3.4861  -3.4135  -3.4066  -3.3925  -3.3094
  -3.2341  -3.1902  -3.1841  -3.1670  -3.1236  -3.0956  -3.0810  -3.0675
  -2.9682  -2.9567  -2.9377  -2.8718  -2.8664  -2.8306  -2.8115  -2.7726
  -2.7564  -2.6608  -2.6490  -2.6216  -2.5843  -2.5343  -2.4949  -2.4665
  -2.4486  -2.4242  -2.3950  -2.3762  -2.3479  -2.2969  -2.2830  -2.2579
  -2.2183  -2.2012  -2.1251  -2.1123  -2.0862  -2.0509  -2.0239  -1.9953
  -1.9540  -1.9389  -1.8993  -1.8674  -1.8421  -1.7951  -1.7542  -1.7246
  -1.6972  -1.6788  -1.6382  -1.5789  -1.5357  -1.5169  -1.4960  -1.4758
  -1.4371  -1.3622  -1.3306  -1.3061  -1.2644  -1.2285  -1.1615  -1.1410
  -1.1107  -1.0844  -1.0499  -1.0437  -1.0010  -0.9503  -0.9234  -0.8959
  -0.8533  -0.8234  -0.7846  -0.7784  -0.7413  -0.7153  -0.6878  -0.6579
  -0.6263  -0.5960  -0.5755  -0.5345  -0.5213  -0.4905  -0.4346  -0.4251
  -0.3855  -0.3629  -0.3603  -0.3444  -0.3296  -0.3110  -0.3075  -0.2975
  -0.2686  -0.2469  -0.2383  -0.2209  -0.2009  -0.1926  -0.1702  -0.1380
  -0.1305  -0.1061  -0.0986  -0.0885  -0.0782  -0.0638  -0.0380  -0.0342
  -0.0302  -0.0147   0.0158   0.0265   0.0421   0.0547   0.0602   0.0806
   0.0882   0.0999   0.1174   0.1236   0.1557   0.1623   0.1730   0.1865
   0.2117   0.2408   0.2550   0.2626   0.2790   0.3161   0.3606   0.3979
   0.4249   0.4792   0.4885   0.5214   0.5335   0.5677   0.5824   0.5956
   0.6030   0.6353   0.6657   0.6934   0.7176   0.7558   0.8063   0.8506
   0.8841   0.9088   0.9402   0.9652   1.0121   1.0990   1.1665   1.2454
   5.7337
     eigenvalues at k+q:
 -37.0416 -36.7751 -36.7312 -36.6548 -36.5549 -36.5350 -36.4179 -36.3246
 -36.3134 -36.2177 -36.1579 -36.0154 -18.9124 -18.8332 -18.6971 -18.6265
 -18.5031 -18.4995 -18.4429 -18.4366 -18.3275 -18.3143 -18.2488 -18.2300
 -18.1987 -18.1699 -18.1496 -18.1305 -18.1121 -18.0919 -18.0656 -18.0530
 -18.0344 -18.0107 -17.9955 -17.9912 -17.9702 -17.9546 -17.9481 -17.9268
 -17.9022 -17.8773 -17.8588 -17.8455 -17.8332 -17.7954 -17.7708 -17.7505
 -17.7263 -17.6955 -17.6880 -17.6786 -17.6676 -17.6418 -17.6263 -17.6158
 -17.5900 -17.5829 -17.5620 -17.5436 -17.5304 -17.5067 -17.4926 -17.4706
 -17.4637 -17.4385 -17.4232 -17.4206 -17.3957 -17.3872 -17.3818 -17.3685
 -17.3407 -17.3352 -17.3125 -17.3058 -17.3018 -17.2748 -17.2638 -17.2479
 -17.2333 -17.2269 -17.1982 -17.1764 -17.1550 -17.1427 -17.1091 -17.0869
 -17.0714 -17.0166 -16.9832 -16.9738 -16.9563 -16.9428 -16.9064 -16.8183
 -16.8000 -16.7901 -16.7478 -16.4971 -15.8402 -15.7336 -15.7139 -15.6523
 -15.5837 -15.5453 -15.4743 -15.4160 -15.2269 -15.0708 -15.0302 -15.0199
 -15.0012 -14.9726 -14.9581 -14.8989 -14.8724 -14.8093 -14.6743 -14.6343
 -14.5481 -14.4848  -7.6918  -6.8949  -6.6534  -6.5148  -6.3395  -6.2981
  -6.2374  -6.2293  -6.2185  -6.1747  -6.1055  -6.0620  -6.0399  -6.0009
  -5.9737  -5.9603  -5.9231  -5.8972  -5.8333  -5.8171  -5.7810  -5.7602
  -5.7275  -5.7012  -5.6826  -5.6607  -5.6371  -5.5842  -5.5663  -5.5513
  -5.5145  -5.4978  -5.4567  -5.4152  -5.3816  -5.3636  -5.3434  -5.3310
  -5.3002  -5.2332  -5.1358  -5.1194  -5.0877  -5.0644  -5.0113  -4.9655
  -4.7379  -4.5986  -4.5571  -4.4980  -4.3362  -4.3159  -3.7698  -3.7160
  -3.6501  -3.5872  -3.5207  -3.4872  -3.4157  -3.4083  -3.3912  -3.3064
  -3.2353  -3.1868  -3.1830  -3.1686  -3.1213  -3.0934  -3.0788  -3.0631
  -2.9675  -2.9518  -2.9309  -2.8695  -2.8607  -2.8310  -2.8106  -2.7730
  -2.7589  -2.6596  -2.6481  -2.6206  -2.5859  -2.5347  -2.4994  -2.4683
  -2.4518  -2.4266  -2.3976  -2.3764  -2.3488  -2.3034  -2.2838  -2.2595
  -2.2178  -2.2001  -2.1245  -2.1142  -2.0841  -2.0507  -2.0239  -1.9972
  -1.9535  -1.9389  -1.8981  -1.8614  -1.8421  -1.7942  -1.7540  -1.7281
  -1.6986  -1.6803  -1.6393  -1.5767  -1.5324  -1.5156  -1.4948  -1.4723
  -1.4356  -1.3610  -1.3329  -1.3064  -1.2679  -1.2309  -1.1664  -1.1348
  -1.1131  -1.0855  -1.0533  -1.0461  -1.0001  -0.9501  -0.9242  -0.8954
  -0.8510  -0.8211  -0.7857  -0.7758  -0.7467  -0.7088  -0.6871  -0.6569
  -0.6257  -0.5965  -0.5753  -0.5331  -0.5203  -0.4930  -0.4367  -0.4235
  -0.3845  -0.3626  -0.3612  -0.3434  -0.3297  -0.3130  -0.3081  -0.2973
  -0.2685  -0.2503  -0.2370  -0.2216  -0.2012  -0.1943  -0.1715  -0.1378
  -0.1298  -0.1052  -0.0981  -0.0882  -0.0787  -0.0616  -0.0390  -0.0345
  -0.0291  -0.0140   0.0173   0.0257   0.0429   0.0553   0.0608   0.0805
   0.0867   0.0998   0.1163   0.1249   0.1571   0.1635   0.1740   0.1909
   0.2141   0.2444   0.2559   0.2632   0.2801   0.3153   0.3646   0.3989
   0.4255   0.4770   0.4868   0.5218   0.5332   0.5671   0.5829   0.5968
   0.6028   0.6388   0.6706   0.6942   0.7168   0.7556   0.8069   0.8511
   0.8840   0.9091   0.9379   0.9706   1.0080   1.0963   1.1657   1.2394
   5.7192
     cgsolve_all iterations 152    anorm=    0.72E-07
     cgsolve_all iterations 152    anorm=    0.73E-07
     cgsolve_all iterations 152    anorm=    0.73E-07
     compute_u_kq: q = (   -0.0404,    0.0000,    0.0000)
     Rotating WFCS
     ethr =  1.00E-14,  avg # of iterations =120.0
     eigenvalues at k:
 -37.0416 -36.7751 -36.7312 -36.6548 -36.5549 -36.5350 -36.4179 -36.3246
 -36.3134 -36.2177 -36.1579 -36.0154 -18.9121 -18.8335 -18.6943 -18.6247
 -18.5033 -18.5003 -18.4422 -18.4358 -18.3294 -18.3136 -18.2466 -18.2301
 -18.1987 -18.1696 -18.1485 -18.1314 -18.1120 -18.0918 -18.0656 -18.0526
 -18.0337 -18.0090 -17.9960 -17.9923 -17.9702 -17.9548 -17.9462 -17.9261
 -17.9024 -17.8779 -17.8575 -17.8484 -17.8349 -17.7940 -17.7693 -17.7500
 -17.7279 -17.6949 -17.6881 -17.6790 -17.6669 -17.6410 -17.6247 -17.6151
 -17.5931 -17.5848 -17.5626 -17.5450 -17.5325 -17.5075 -17.4959 -17.4719
 -17.4668 -17.4390 -17.4241 -17.4187 -17.3951 -17.3887 -17.3832 -17.3676
 -17.3423 -17.3365 -17.3159 -17.3098 -17.3024 -17.2758 -17.2657 -17.2486
 -17.2343 -17.2261 -17.1985 -17.1763 -17.1551 -17.1426 -17.1058 -17.0871
 -17.0701 -17.0178 -16.9827 -16.9741 -16.9545 -16.9414 -16.9059 -16.8164
 -16.7999 -16.7810 -16.7486 -16.4972 -15.8374 -15.7279 -15.7190 -15.6565
 -15.5789 -15.5412 -15.4746 -15.4161 -15.2245 -15.0637 -15.0359 -15.0174
 -15.0019 -14.9705 -14.9568 -14.9058 -14.8746 -14.8079 -14.6702 -14.6392
 -14.5528 -14.4835  -7.7045  -6.9113  -6.6607  -6.5033  -6.3394  -6.2983
  -6.2319  -6.2266  -6.2164  -6.1728  -6.1057  -6.0620  -6.0385  -6.0007
  -5.9758  -5.9619  -5.9244  -5.8981  -5.8247  -5.8153  -5.7795  -5.7586
  -5.7261  -5.7004  -5.6804  -5.6549  -5.6346  -5.5844  -5.5587  -5.5443
  -5.5139  -5.4961  -5.4565  -5.4143  -5.3818  -5.3656  -5.3435  -5.3310
  -5.3006  -5.2337  -5.1393  -5.1163  -5.0878  -5.0680  -5.0110  -4.9643
  -4.7405  -4.5965  -4.5581  -4.4971  -4.3529  -4.3255  -3.7671  -3.7055
  -3.6443  -3.5827  -3.5189  -3.4861  -3.4135  -3.4066  -3.3925  -3.3094
  -3.2341  -3.1902  -3.1841  -3.1670  -3.1236  -3.0956  -3.0810  -3.0675
  -2.9682  -2.9567  -2.9377  -2.8718  -2.8664  -2.8306  -2.8115  -2.7726
  -2.7564  -2.6608  -2.6490  -2.6216  -2.5843  -2.5343  -2.4949  -2.4665
  -2.4486  -2.4242  -2.3950  -2.3762  -2.3479  -2.2969  -2.2830  -2.2579
  -2.2183  -2.2012  -2.1251  -2.1123  -2.0862  -2.0509  -2.0239  -1.9953
  -1.9540  -1.9389  -1.8993  -1.8674  -1.8421  -1.7951  -1.7542  -1.7246
  -1.6972  -1.6788  -1.6382  -1.5789  -1.5357  -1.5169  -1.4960  -1.4758
  -1.4371  -1.3622  -1.3306  -1.3061  -1.2644  -1.2285  -1.1615  -1.1410
  -1.1107  -1.0844  -1.0499  -1.0437  -1.0010  -0.9503  -0.9234  -0.8959
  -0.8533  -0.8234  -0.7846  -0.7784  -0.7413  -0.7153  -0.6878  -0.6579
  -0.6263  -0.5960  -0.5755  -0.5345  -0.5213  -0.4905  -0.4346  -0.4251
  -0.3855  -0.3629  -0.3603  -0.3444  -0.3296  -0.3110  -0.3075  -0.2975
  -0.2686  -0.2469  -0.2383  -0.2209  -0.2009  -0.1926  -0.1702  -0.1380
  -0.1305  -0.1061  -0.0986  -0.0885  -0.0782  -0.0638  -0.0380  -0.0342
  -0.0302  -0.0147   0.0158   0.0265   0.0421   0.0547   0.0602   0.0806
   0.0882   0.0999   0.1174   0.1236   0.1557   0.1623   0.1730   0.1865
   0.2117   0.2408   0.2550   0.2626   0.2790   0.3161   0.3606   0.3979
   0.4249   0.4792   0.4885   0.5214   0.5335   0.5677   0.5824   0.5956
   0.6030   0.6353   0.6657   0.6934   0.7176   0.7558   0.8063   0.8506
   0.8841   0.9088   0.9402   0.9652   1.0121   1.0990   1.1665   1.2454
   5.7337
     eigenvalues at k+q:
 -37.0416 -36.7751 -36.7312 -36.6548 -36.5549 -36.5350 -36.4179 -36.3246
 -36.3134 -36.2177 -36.1579 -36.0154 -18.9117 -18.8340 -18.6917 -18.6232
 -18.5039 -18.5004 -18.4416 -18.4350 -18.3314 -18.3125 -18.2447 -18.2305
 -18.1987 -18.1692 -18.1482 -18.1318 -18.1120 -18.0913 -18.0652 -18.0521
 -18.0332 -18.0082 -17.9973 -17.9916 -17.9702 -17.9549 -17.9444 -17.9254
 -17.9027 -17.8790 -17.8569 -17.8506 -17.8360 -17.7924 -17.7677 -17.7496
 -17.7294 -17.6945 -17.6886 -17.6794 -17.6661 -17.6404 -17.6237 -17.6145
 -17.5964 -17.5859 -17.5633 -17.5461 -17.5347 -17.5084 -17.4993 -17.4739
 -17.4688 -17.4398 -17.4250 -17.4171 -17.3954 -17.3895 -17.3844 -17.3663
 -17.3441 -17.3386 -17.3203 -17.3121 -17.3023 -17.2769 -17.2675 -17.2492
 -17.2351 -17.2253 -17.1988 -17.1763 -17.1551 -17.1424 -17.1028 -17.0872
 -17.0688 -17.0189 -16.9825 -16.9745 -16.9526 -16.9398 -16.9053 -16.8152
 -16.8001 -16.7714 -16.7493 -16.4974 -15.8351 -15.7295 -15.7171 -15.6593
 -15.5761 -15.5351 -15.4742 -15.4157 -15.2220 -15.0607 -15.0401 -15.0142
 -15.0020 -14.9698 -14.9563 -14.9106 -14.8763 -14.8069 -14.6666 -14.6440
 -14.5574 -14.4819  -7.7170  -6.9272  -6.6681  -6.4920  -6.3393  -6.2984
  -6.2294  -6.2213  -6.2143  -6.1708  -6.1059  -6.0621  -6.0379  -6.0003
  -5.9779  -5.9634  -5.9254  -5.8991  -5.8207  -5.8100  -5.7779  -5.7571
  -5.7249  -5.6995  -5.6781  -5.6500  -5.6312  -5.5846  -5.5573  -5.5331
  -5.5116  -5.4935  -5.4553  -5.4135  -5.3817  -5.3677  -5.3436  -5.3309
  -5.3011  -5.2342  -5.1431  -5.1128  -5.0879  -5.0716  -5.0108  -4.9631
  -4.7432  -4.5945  -4.5591  -4.4962  -4.3702  -4.3353  -3.7670  -3.6935
  -3.6381  -3.5769  -3.5184  -3.4849  -3.4117  -3.4054  -3.3922  -3.3123
  -3.2334  -3.1964  -3.1834  -3.1643  -3.1256  -3.0978  -3.0828  -3.0706
  -2.9701  -2.9614  -2.9435  -2.8769  -2.8703  -2.8297  -2.8115  -2.7728
  -2.7532  -2.6624  -2.6494  -2.6230  -2.5821  -2.5335  -2.4910  -2.4659
  -2.4455  -2.4219  -2.3922  -2.3759  -2.3472  -2.2923  -2.2816  -2.2560
  -2.2206  -2.2011  -2.1254  -2.1101  -2.0875  -2.0512  -2.0241  -1.9933
  -1.9544  -1.9382  -1.9008  -1.8723  -1.8419  -1.7956  -1.7547  -1.7224
  -1.6959  -1.6763  -1.6366  -1.5812  -1.5390  -1.5183  -1.4978  -1.4792
  -1.4388  -1.3640  -1.3295  -1.3050  -1.2616  -1.2274  -1.1567  -1.1480
  -1.1084  -1.0832  -1.0515  -1.0376  -0.9999  -0.9515  -0.9223  -0.8966
  -0.8561  -0.8252  -0.7862  -0.7793  -0.7352  -0.7213  -0.6878  -0.6594
  -0.6272  -0.5964  -0.5744  -0.5352  -0.5220  -0.4870  -0.4343  -0.4261
  -0.3861  -0.3636  -0.3595  -0.3451  -0.3295  -0.3119  -0.3043  -0.2977
  -0.2687  -0.2456  -0.2382  -0.2189  -0.2021  -0.1897  -0.1685  -0.1388
  -0.1310  -0.1071  -0.0991  -0.0891  -0.0779  -0.0664  -0.0372  -0.0358
  -0.0299  -0.0152   0.0140   0.0274   0.0410   0.0541   0.0597   0.0802
   0.0903   0.1001   0.1183   0.1222   0.1537   0.1611   0.1721   0.1823
   0.2095   0.2371   0.2543   0.2627   0.2780   0.3169   0.3549   0.3975
   0.4242   0.4796   0.4901   0.5203   0.5332   0.5670   0.5813   0.5941
   0.6032   0.6331   0.6636   0.6938   0.7189   0.7566   0.8059   0.8502
   0.8840   0.9077   0.9357   0.9664   1.0177   1.1026   1.1671   1.2519
   5.7451
     cgsolve_all iterations 152    anorm=    0.72E-07
     cgsolve_all iterations 152    anorm=    0.72E-07
     cgsolve_all iterations 148    anorm=    0.72E-07
     compute_u_kq: q = (    0.0000,    0.0404,    0.0000)
     Rotating WFCS
     ethr =  1.00E-14,  avg # of iterations =118.0
     eigenvalues at k:
 -37.0416 -36.7751 -36.7312 -36.6548 -36.5549 -36.5350 -36.4179 -36.3246
 -36.3134 -36.2177 -36.1579 -36.0154 -18.9121 -18.8335 -18.6943 -18.6247
 -18.5033 -18.5003 -18.4422 -18.4358 -18.3294 -18.3136 -18.2466 -18.2301
 -18.1987 -18.1696 -18.1485 -18.1314 -18.1120 -18.0918 -18.0656 -18.0526
 -18.0337 -18.0090 -17.9960 -17.9923 -17.9702 -17.9548 -17.9462 -17.9261
 -17.9024 -17.8779 -17.8575 -17.8484 -17.8349 -17.7940 -17.7693 -17.7500
 -17.7279 -17.6949 -17.6881 -17.6790 -17.6669 -17.6410 -17.6247 -17.6151
 -17.5931 -17.5848 -17.5626 -17.5450 -17.5325 -17.5075 -17.4959 -17.4719
 -17.4668 -17.4390 -17.4241 -17.4187 -17.3951 -17.3887 -17.3832 -17.3676
 -17.3423 -17.3365 -17.3159 -17.3098 -17.3024 -17.2758 -17.2657 -17.2486
 -17.2343 -17.2261 -17.1985 -17.1763 -17.1551 -17.1426 -17.1058 -17.0871
 -17.0701 -17.0178 -16.9827 -16.9741 -16.9545 -16.9414 -16.9059 -16.8164
 -16.7999 -16.7810 -16.7486 -16.4972 -15.8374 -15.7279 -15.7190 -15.6565
 -15.5789 -15.5412 -15.4746 -15.4161 -15.2245 -15.0637 -15.0359 -15.0174
 -15.0019 -14.9705 -14.9568 -14.9058 -14.8746 -14.8079 -14.6702 -14.6392
 -14.5528 -14.4835  -7.7045  -6.9113  -6.6607  -6.5033  -6.3394  -6.2983
  -6.2319  -6.2266  -6.2164  -6.1728  -6.1057  -6.0620  -6.0385  -6.0007
  -5.9758  -5.9619  -5.9244  -5.8981  -5.8247  -5.8153  -5.7795  -5.7586
  -5.7261  -5.7004  -5.6804  -5.6549  -5.6346  -5.5844  -5.5587  -5.5443
  -5.5139  -5.4961  -5.4565  -5.4143  -5.3818  -5.3656  -5.3435  -5.3310
  -5.3006  -5.2337  -5.1393  -5.1163  -5.0878  -5.0680  -5.0110  -4.9643
  -4.7405  -4.5965  -4.5581  -4.4971  -4.3529  -4.3255  -3.7671  -3.7055
  -3.6443  -3.5827  -3.5189  -3.4861  -3.4135  -3.4066  -3.3925  -3.3094
  -3.2341  -3.1902  -3.1841  -3.1670  -3.1236  -3.0956  -3.0810  -3.0675
  -2.9682  -2.9567  -2.9377  -2.8718  -2.8664  -2.8306  -2.8115  -2.7726
  -2.7564  -2.6608  -2.6490  -2.6216  -2.5843  -2.5343  -2.4949  -2.4665
  -2.4486  -2.4242  -2.3950  -2.3762  -2.3479  -2.2969  -2.2830  -2.2579
  -2.2183  -2.2012  -2.1251  -2.1123  -2.0862  -2.0509  -2.0239  -1.9953
  -1.9540  -1.9389  -1.8993  -1.8674  -1.8421  -1.7951  -1.7542  -1.7246
  -1.6972  -1.6788  -1.6382  -1.5789  -1.5357  -1.5169  -1.4960  -1.4758
  -1.4371  -1.3622  -1.3306  -1.3061  -1.2644  -1.2285  -1.1615  -1.1410
  -1.1107  -1.0844  -1.0499  -1.0437  -1.0010  -0.9503  -0.9234  -0.8959
  -0.8533  -0.8234  -0.7846  -0.7784  -0.7413  -0.7153  -0.6878  -0.6579
  -0.6263  -0.5960  -0.5755  -0.5345  -0.5213  -0.4905  -0.4346  -0.4251
  -0.3855  -0.3629  -0.3603  -0.3444  -0.3296  -0.3110  -0.3075  -0.2975
  -0.2686  -0.2469  -0.2383  -0.2209  -0.2009  -0.1926  -0.1702  -0.1380
  -0.1305  -0.1061  -0.0986  -0.0885  -0.0782  -0.0638  -0.0380  -0.0342
  -0.0302  -0.0147   0.0158   0.0265   0.0421   0.0547   0.0602   0.0806
   0.0882   0.0999   0.1174   0.1236   0.1557   0.1623   0.1730   0.1865
   0.2117   0.2408   0.2550   0.2626   0.2790   0.3161   0.3606   0.3979
   0.4249   0.4792   0.4885   0.5214   0.5335   0.5677   0.5824   0.5956
   0.6030   0.6353   0.6657   0.6934   0.7176   0.7558   0.8063   0.8506
   0.8841   0.9088   0.9402   0.9652   1.0121   1.0990   1.1665   1.2454
   5.7337
     eigenvalues at k+q:
 -37.0416 -36.7751 -36.7312 -36.6548 -36.5549 -36.5350 -36.4179 -36.3246
 -36.3134 -36.2177 -36.1579 -36.0154 -18.9107 -18.8354 -18.6903 -18.6221
 -18.5045 -18.5008 -18.4406 -18.4340 -18.3303 -18.3142 -18.2463 -18.2293
 -18.1975 -18.1711 -18.1467 -18.1308 -18.1114 -18.0899 -18.0679 -18.0515
 -18.0354 -18.0070 -17.9973 -17.9913 -17.9690 -17.9536 -17.9454 -17.9263
 -17.9030 -17.8796 -17.8566 -17.8482 -17.8324 -17.7957 -17.7684 -17.7506
 -17.7283 -17.6939 -17.6876 -17.6779 -17.6669 -17.6421 -17.6256 -17.6175
 -17.5947 -17.5859 -17.5664 -17.5467 -17.5317 -17.5086 -17.4994 -17.4736
 -17.4687 -17.4398 -17.4251 -17.4190 -17.3981 -17.3898 -17.3846 -17.3682
 -17.3460 -17.3392 -17.3225 -17.3117 -17.3028 -17.2773 -17.2659 -17.2497
 -17.2351 -17.2260 -17.1992 -17.1765 -17.1546 -17.1421 -17.1014 -17.0869
 -17.0689 -17.0193 -16.9811 -16.9735 -16.9521 -16.9403 -16.9055 -16.8148
 -16.8002 -16.7667 -16.7497 -16.4974 -15.8346 -15.7339 -15.7186 -15.6528
 -15.5716 -15.5387 -15.4704 -15.4136 -15.2204 -15.0704 -15.0331 -15.0173
 -15.0009 -14.9770 -14.9561 -14.9053 -14.8724 -14.8041 -14.6791 -14.6438
 -14.5502 -14.4841  -7.7231  -6.9348  -6.6717  -6.4864  -6.3390  -6.2987
  -6.2282  -6.2187  -6.2130  -6.1707  -6.1058  -6.0626  -6.0362  -6.0017
  -5.9802  -5.9632  -5.9253  -5.8990  -5.8191  -5.8077  -5.7770  -5.7547
  -5.7269  -5.6971  -5.6765  -5.6478  -5.6291  -5.5839  -5.5564  -5.5289
  -5.5106  -5.4928  -5.4547  -5.4147  -5.3815  -5.3656  -5.3438  -5.3309
  -5.3013  -5.2359  -5.1403  -5.1152  -5.0861  -5.0725  -5.0123  -4.9628
  -4.7447  -4.5939  -4.5599  -4.4958  -4.3775  -4.3420  -3.7562  -3.6987
  -3.6389  -3.5749  -3.5191  -3.4841  -3.4092  -3.4001  -3.3889  -3.3148
  -3.2358  -3.2004  -3.1818  -3.1661  -3.1243  -3.0954  -3.0896  -3.0655
  -2.9725  -2.9625  -2.9479  -2.8819  -2.8663  -2.8329  -2.8123  -2.7730
  -2.7561  -2.6624  -2.6486  -2.6215  -2.5774  -2.5289  -2.4945  -2.4668
  -2.4468  -2.4204  -2.3957  -2.3763  -2.3473  -2.2929  -2.2756  -2.2533
  -2.2108  -2.2010  -2.1241  -2.1135  -2.0876  -2.0525  -2.0207  -1.9945
  -1.9561  -1.9383  -1.9014  -1.8679  -1.8416  -1.7989  -1.7520  -1.7231
  -1.6966  -1.6823  -1.6453  -1.5816  -1.5407  -1.5194  -1.4990  -1.4813
  -1.4360  -1.3618  -1.3301  -1.3055  -1.2616  -1.2237  -1.1609  -1.1395
  -1.1116  -1.0828  -1.0542  -1.0382  -0.9980  -0.9464  -0.9230  -0.8958
  -0.8519  -0.8249  -0.7852  -0.7772  -0.7484  -0.7164  -0.6891  -0.6592
  -0.6277  -0.5944  -0.5760  -0.5345  -0.5179  -0.4946  -0.4354  -0.4240
  -0.3889  -0.3635  -0.3586  -0.3446  -0.3306  -0.3116  -0.3065  -0.2956
  -0.2663  -0.2471  -0.2339  -0.2171  -0.2004  -0.1918  -0.1717  -0.1377
  -0.1310  -0.1061  -0.0962  -0.0911  -0.0786  -0.0643  -0.0399  -0.0349
  -0.0309  -0.0155   0.0153   0.0247   0.0437   0.0536   0.0607   0.0790
   0.0874   0.0986   0.1117   0.1207   0.1563   0.1609   0.1715   0.1854
   0.2085   0.2402   0.2546   0.2628   0.2790   0.3163   0.3603   0.3981
   0.4237   0.4779   0.4851   0.5196   0.5322   0.5640   0.5769   0.5934
   0.6047   0.6308   0.6683   0.6921   0.7177   0.7540   0.8072   0.8483
   0.8842   0.9091   0.9382   0.9722   1.0102   1.1014   1.1720   1.2537
   5.7541
     cgsolve_all iterations 152    anorm=    0.72E-07
     cgsolve_all iterations 150    anorm=    0.73E-07
     cgsolve_all iterations 148    anorm=    0.72E-07
     compute_u_kq: q = (    0.0000,   -0.0404,    0.0000)
     Rotating WFCS
     ethr =  1.00E-14,  avg # of iterations =118.0
     eigenvalues at k:
 -37.0416 -36.7751 -36.7312 -36.6548 -36.5549 -36.5350 -36.4179 -36.3246
 -36.3134 -36.2177 -36.1579 -36.0154 -18.9121 -18.8335 -18.6943 -18.6247
 -18.5033 -18.5003 -18.4422 -18.4358 -18.3294 -18.3136 -18.2466 -18.2301
 -18.1987 -18.1696 -18.1485 -18.1314 -18.1120 -18.0918 -18.0656 -18.0526
 -18.0337 -18.0090 -17.9960 -17.9923 -17.9702 -17.9548 -17.9462 -17.9261
 -17.9024 -17.8779 -17.8575 -17.8484 -17.8349 -17.7940 -17.7693 -17.7500
 -17.7279 -17.6949 -17.6881 -17.6790 -17.6669 -17.6410 -17.6247 -17.6151
 -17.5931 -17.5848 -17.5626 -17.5450 -17.5325 -17.5075 -17.4959 -17.4719
 -17.4668 -17.4390 -17.4241 -17.4187 -17.3951 -17.3887 -17.3832 -17.3676
 -17.3423 -17.3365 -17.3159 -17.3098 -17.3024 -17.2758 -17.2657 -17.2486
 -17.2343 -17.2261 -17.1985 -17.1763 -17.1551 -17.1426 -17.1058 -17.0871
 -17.0701 -17.0178 -16.9827 -16.9741 -16.9545 -16.9414 -16.9059 -16.8164
 -16.7999 -16.7810 -16.7486 -16.4972 -15.8374 -15.7279 -15.7190 -15.6565
 -15.5789 -15.5412 -15.4746 -15.4161 -15.2245 -15.0637 -15.0359 -15.0174
 -15.0019 -14.9705 -14.9568 -14.9058 -14.8746 -14.8079 -14.6702 -14.6392
 -14.5528 -14.4835  -7.7045  -6.9113  -6.6607  -6.5033  -6.3394  -6.2983
  -6.2319  -6.2266  -6.2164  -6.1728  -6.1057  -6.0620  -6.0385  -6.0007
  -5.9758  -5.9619  -5.9244  -5.8981  -5.8247  -5.8153  -5.7795  -5.7586
  -5.7261  -5.7004  -5.6804  -5.6549  -5.6346  -5.5844  -5.5587  -5.5443
  -5.5139  -5.4961  -5.4565  -5.4143  -5.3818  -5.3656  -5.3435  -5.3310
  -5.3006  -5.2337  -5.1393  -5.1163  -5.0878  -5.0680  -5.0110  -4.9643
  -4.7405  -4.5965  -4.5581  -4.4971  -4.3529  -4.3255  -3.7671  -3.7055
  -3.6443  -3.5827  -3.5189  -3.4861  -3.4135  -3.4066  -3.3925  -3.3094
  -3.2341  -3.1902  -3.1841  -3.1670  -3.1236  -3.0956  -3.0810  -3.0675
  -2.9682  -2.9567  -2.9377  -2.8718  -2.8664  -2.8306  -2.8115  -2.7726
  -2.7564  -2.6608  -2.6490  -2.6216  -2.5843  -2.5343  -2.4949  -2.4665
  -2.4486  -2.4242  -2.3950  -2.3762  -2.3479  -2.2969  -2.2830  -2.2579
  -2.2183  -2.2012  -2.1251  -2.1123  -2.0862  -2.0509  -2.0239  -1.9953
  -1.9540  -1.9389  -1.8993  -1.8674  -1.8421  -1.7951  -1.7542  -1.7246
  -1.6972  -1.6788  -1.6382  -1.5789  -1.5357  -1.5169  -1.4960  -1.4758
  -1.4371  -1.3622  -1.3306  -1.3061  -1.2644  -1.2285  -1.1615  -1.1410
  -1.1107  -1.0844  -1.0499  -1.0437  -1.0010  -0.9503  -0.9234  -0.8959
  -0.8533  -0.8234  -0.7846  -0.7784  -0.7413  -0.7153  -0.6878  -0.6579
  -0.6263  -0.5960  -0.5755  -0.5345  -0.5213  -0.4905  -0.4346  -0.4251
  -0.3855  -0.3629  -0.3603  -0.3444  -0.3296  -0.3110  -0.3075  -0.2975
  -0.2686  -0.2469  -0.2383  -0.2209  -0.2009  -0.1926  -0.1702  -0.1380
  -0.1305  -0.1061  -0.0986  -0.0885  -0.0782  -0.0638  -0.0380  -0.0342
  -0.0302  -0.0147   0.0158   0.0265   0.0421   0.0547   0.0602   0.0806
   0.0882   0.0999   0.1174   0.1236   0.1557   0.1623   0.1730   0.1865
   0.2117   0.2408   0.2550   0.2626   0.2790   0.3161   0.3606   0.3979
   0.4249   0.4792   0.4885   0.5214   0.5335   0.5677   0.5824   0.5956
   0.6030   0.6353   0.6657   0.6934   0.7176   0.7558   0.8063   0.8506
   0.8841   0.9088   0.9402   0.9652   1.0121   1.0990   1.1665   1.2454
   5.7337
     eigenvalues at k+q:
 -37.0416 -36.7751 -36.7312 -36.6548 -36.5549 -36.5350 -36.4179 -36.3246
 -36.3134 -36.2177 -36.1579 -36.0154 -18.9135 -18.8317 -18.6984 -18.6275
 -18.5028 -18.4991 -18.4438 -18.4376 -18.3295 -18.3118 -18.2472 -18.2308
 -18.1999 -18.1683 -18.1502 -18.1322 -18.1127 -18.0935 -18.0632 -18.0536
 -18.0322 -18.0113 -17.9971 -17.9913 -17.9705 -17.9560 -17.9470 -17.9258
 -17.9017 -17.8767 -17.8593 -17.8483 -17.8359 -17.7924 -17.7704 -17.7496
 -17.7274 -17.6959 -17.6887 -17.6801 -17.6669 -17.6403 -17.6244 -17.6131
 -17.5925 -17.5830 -17.5572 -17.5437 -17.5328 -17.5062 -17.4929 -17.4707
 -17.4643 -17.4391 -17.4222 -17.4183 -17.3934 -17.3875 -17.3813 -17.3664
 -17.3394 -17.3347 -17.3117 -17.3051 -17.3002 -17.2742 -17.2655 -17.2478
 -17.2329 -17.2262 -17.1979 -17.1763 -17.1556 -17.1429 -17.1109 -17.0871
 -17.0712 -17.0162 -16.9847 -16.9745 -16.9571 -16.9420 -16.9063 -16.8196
 -16.8005 -16.7937 -16.7474 -16.4971 -15.8403 -15.7258 -15.7150 -15.6600
 -15.5871 -15.5428 -15.4790 -15.4176 -15.2286 -15.0590 -15.0379 -15.0167
 -15.0035 -14.9663 -14.9556 -14.9057 -14.8764 -14.8116 -14.6614 -14.6349
 -14.5556 -14.4827  -7.6853  -6.8865  -6.6502  -6.5203  -6.3398  -6.2979
  -6.2404  -6.2305  -6.2192  -6.1749  -6.1056  -6.0615  -6.0410  -6.0001
  -5.9717  -5.9602  -5.9234  -5.8972  -5.8388  -5.8183  -5.7817  -5.7619
  -5.7252  -5.7041  -5.6842  -5.6645  -5.6375  -5.5854  -5.5714  -5.5524
  -5.5157  -5.4945  -5.4575  -5.4140  -5.3817  -5.3661  -5.3436  -5.3305
  -5.2999  -5.2312  -5.1384  -5.1174  -5.0890  -5.0634  -5.0103  -4.9654
  -4.7363  -4.5994  -4.5566  -4.4984  -4.3303  -4.3085  -3.7794  -3.7105
  -3.6494  -3.5905  -3.5192  -3.4881  -3.4189  -3.4114  -3.3953  -3.3039
  -3.2336  -3.1884  -3.1796  -3.1660  -3.1237  -3.0958  -3.0724  -3.0679
  -2.9655  -2.9514  -2.9250  -2.8701  -2.8601  -2.8281  -2.8102  -2.7720
  -2.7562  -2.6599  -2.6492  -2.6210  -2.5920  -2.5396  -2.4953  -2.4662
  -2.4506  -2.4283  -2.3947  -2.3759  -2.3486  -2.3012  -2.2899  -2.2636
  -2.2248  -2.2012  -2.1276  -2.1115  -2.0834  -2.0487  -2.0268  -1.9970
  -1.9512  -1.9391  -1.8971  -1.8663  -1.8420  -1.7927  -1.7572  -1.7262
  -1.6971  -1.6746  -1.6306  -1.5761  -1.5316  -1.5141  -1.4929  -1.4712
  -1.4375  -1.3644  -1.3312  -1.3066  -1.2672  -1.2334  -1.1637  -1.1419
  -1.1098  -1.0874  -1.0509  -1.0441  -1.0029  -0.9543  -0.9237  -0.8962
  -0.8551  -0.8219  -0.7855  -0.7773  -0.7348  -0.7136  -0.6863  -0.6564
  -0.6241  -0.5983  -0.5737  -0.5351  -0.5249  -0.4860  -0.4350  -0.4256
  -0.3822  -0.3646  -0.3602  -0.3440  -0.3282  -0.3111  -0.3081  -0.2989
  -0.2709  -0.2509  -0.2396  -0.2237  -0.2011  -0.1928  -0.1682  -0.1401
  -0.1284  -0.1067  -0.1015  -0.0863  -0.0770  -0.0627  -0.0370  -0.0332
  -0.0293  -0.0141   0.0159   0.0291   0.0395   0.0558   0.0598   0.0819
   0.0884   0.1004   0.1235   0.1272   0.1549   0.1640   0.1743   0.1877
   0.2132   0.2419   0.2554   0.2632   0.2790   0.3160   0.3602   0.3978
   0.4261   0.4802   0.4911   0.5219   0.5349   0.5711   0.5865   0.5978
   0.6018   0.6392   0.6652   0.6959   0.7184   0.7581   0.8053   0.8537
   0.8840   0.9084   0.9375   0.9621   1.0146   1.0968   1.1604   1.2373
   5.7124
     cgsolve_all iterations 155    anorm=    0.73E-07
     cgsolve_all iterations 154    anorm=    0.73E-07
     cgsolve_all iterations 152    anorm=    0.72E-07
     compute_u_kq: q = (    0.0000,    0.0000,    0.0404)
     Rotating WFCS
     ethr =  1.00E-14,  avg # of iterations =118.0
     eigenvalues at k:
 -37.0416 -36.7751 -36.7312 -36.6548 -36.5549 -36.5350 -36.4179 -36.3246
 -36.3134 -36.2177 -36.1579 -36.0154 -18.9121 -18.8335 -18.6943 -18.6247
 -18.5033 -18.5003 -18.4422 -18.4358 -18.3294 -18.3136 -18.2466 -18.2301
 -18.1987 -18.1696 -18.1485 -18.1314 -18.1120 -18.0918 -18.0656 -18.0526
 -18.0337 -18.0090 -17.9960 -17.9923 -17.9702 -17.9548 -17.9462 -17.9261
 -17.9024 -17.8779 -17.8575 -17.8484 -17.8349 -17.7940 -17.7693 -17.7500
 -17.7279 -17.6949 -17.6881 -17.6790 -17.6669 -17.6410 -17.6247 -17.6151
 -17.5931 -17.5848 -17.5626 -17.5450 -17.5325 -17.5075 -17.4959 -17.4719
 -17.4668 -17.4390 -17.4241 -17.4187 -17.3951 -17.3887 -17.3832 -17.3676
 -17.3423 -17.3365 -17.3159 -17.3098 -17.3024 -17.2758 -17.2657 -17.2486
 -17.2343 -17.2261 -17.1985 -17.1763 -17.1551 -17.1426 -17.1058 -17.0871
 -17.0701 -17.0178 -16.9827 -16.9741 -16.9545 -16.9414 -16.9059 -16.8164
 -16.7999 -16.7810 -16.7486 -16.4972 -15.8374 -15.7279 -15.7190 -15.6565
 -15.5789 -15.5412 -15.4746 -15.4161 -15.2245 -15.0637 -15.0359 -15.0174
 -15.0019 -14.9705 -14.9568 -14.9058 -14.8746 -14.8079 -14.6702 -14.6392
 -14.5528 -14.4835  -7.7045  -6.9113  -6.6607  -6.5033  -6.3394  -6.2983
  -6.2319  -6.2266  -6.2164  -6.1728  -6.1057  -6.0620  -6.0385  -6.0007
  -5.9758  -5.9619  -5.9244  -5.8981  -5.8247  -5.8153  -5.7795  -5.7586
  -5.7261  -5.7004  -5.6804  -5.6549  -5.6346  -5.5844  -5.5587  -5.5443
  -5.5139  -5.4961  -5.4565  -5.4143  -5.3818  -5.3656  -5.3435  -5.3310
  -5.3006  -5.2337  -5.1393  -5.1163  -5.0878  -5.0680  -5.0110  -4.9643
  -4.7405  -4.5965  -4.5581  -4.4971  -4.3529  -4.3255  -3.7671  -3.7055
  -3.6443  -3.5827  -3.5189  -3.4861  -3.4135  -3.4066  -3.3925  -3.3094
  -3.2341  -3.1902  -3.1841  -3.1670  -3.1236  -3.0956  -3.0810  -3.0675
  -2.9682  -2.9567  -2.9377  -2.8718  -2.8664  -2.8306  -2.8115  -2.7726
  -2.7564  -2.6608  -2.6490  -2.6216  -2.5843  -2.5343  -2.4949  -2.4665
  -2.4486  -2.4242  -2.3950  -2.3762  -2.3479  -2.2969  -2.2830  -2.2579
  -2.2183  -2.2012  -2.1251  -2.1123  -2.0862  -2.0509  -2.0239  -1.9953
  -1.9540  -1.9389  -1.8993  -1.8674  -1.8421  -1.7951  -1.7542  -1.7246
  -1.6972  -1.6788  -1.6382  -1.5789  -1.5357  -1.5169  -1.4960  -1.4758
  -1.4371  -1.3622  -1.3306  -1.3061  -1.2644  -1.2285  -1.1615  -1.1410
  -1.1107  -1.0844  -1.0499  -1.0437  -1.0010  -0.9503  -0.9234  -0.8959
  -0.8533  -0.8234  -0.7846  -0.7784  -0.7413  -0.7153  -0.6878  -0.6579
  -0.6263  -0.5960  -0.5755  -0.5345  -0.5213  -0.4905  -0.4346  -0.4251
  -0.3855  -0.3629  -0.3603  -0.3444  -0.3296  -0.3110  -0.3075  -0.2975
  -0.2686  -0.2469  -0.2383  -0.2209  -0.2009  -0.1926  -0.1702  -0.1380
  -0.1305  -0.1061  -0.0986  -0.0885  -0.0782  -0.0638  -0.0380  -0.0342
  -0.0302  -0.0147   0.0158   0.0265   0.0421   0.0547   0.0602   0.0806
   0.0882   0.0999   0.1174   0.1236   0.1557   0.1623   0.1730   0.1865
   0.2117   0.2408   0.2550   0.2626   0.2790   0.3161   0.3606   0.3979
   0.4249   0.4792   0.4885   0.5214   0.5335   0.5677   0.5824   0.5956
   0.6030   0.6353   0.6657   0.6934   0.7176   0.7558   0.8063   0.8506
   0.8841   0.9088   0.9402   0.9652   1.0121   1.0990   1.1665   1.2454
   5.7337
     eigenvalues at k+q:
 -37.0416 -36.7751 -36.7312 -36.6548 -36.5549 -36.5350 -36.4179 -36.3246
 -36.3134 -36.2177 -36.1579 -36.0154 -18.9122 -18.8335 -18.6944 -18.6248
 -18.5031 -18.5005 -18.4422 -18.4358 -18.3290 -18.3143 -18.2443 -18.2333
 -18.1970 -18.1696 -18.1476 -18.1324 -18.1122 -18.0935 -18.0637 -18.0528
 -18.0332 -18.0102 -17.9949 -17.9931 -17.9707 -17.9545 -17.9467 -17.9258
 -17.9012 -17.8791 -17.8565 -17.8487 -17.8351 -17.7921 -17.7694 -17.7515
 -17.7287 -17.6940 -17.6885 -17.6798 -17.6655 -17.6424 -17.6253 -17.6150
 -17.5946 -17.5806 -17.5634 -17.5446 -17.5351 -17.5079 -17.4949 -17.4711
 -17.4665 -17.4379 -17.4243 -17.4190 -17.3953 -17.3892 -17.3827 -17.3685
 -17.3422 -17.3364 -17.3159 -17.3096 -17.3030 -17.2753 -17.2657 -17.2487
 -17.2341 -17.2260 -17.1984 -17.1762 -17.1551 -17.1428 -17.1060 -17.0870
 -17.0700 -17.0177 -16.9828 -16.9741 -16.9541 -16.9419 -16.9058 -16.8164
 -16.8000 -16.7811 -16.7486 -16.4972 -15.8374 -15.7279 -15.7190 -15.6564
 -15.5789 -15.5412 -15.4746 -15.4161 -15.2245 -15.0637 -15.0358 -15.0174
 -15.0019 -14.9706 -14.9568 -14.9057 -14.8745 -14.8079 -14.6702 -14.6392
 -14.5527 -14.4835  -7.7044  -6.9112  -6.6606  -6.5035  -6.3394  -6.2983
  -6.2319  -6.2267  -6.2164  -6.1728  -6.1057  -6.0621  -6.0385  -6.0007
  -5.9757  -5.9619  -5.9244  -5.8981  -5.8243  -5.8158  -5.7795  -5.7587
  -5.7258  -5.7005  -5.6805  -5.6555  -5.6339  -5.5846  -5.5585  -5.5445
  -5.5140  -5.4961  -5.4565  -5.4142  -5.3821  -5.3656  -5.3434  -5.3310
  -5.3006  -5.2338  -5.1392  -5.1163  -5.0878  -5.0680  -5.0110  -4.9644
  -4.7405  -4.5965  -4.5581  -4.4971  -4.3528  -4.3254  -3.7671  -3.7056
  -3.6443  -3.5827  -3.5189  -3.4862  -3.4134  -3.4068  -3.3925  -3.3093
  -3.2339  -3.1902  -3.1844  -3.1665  -3.1231  -3.0964  -3.0808  -3.0674
  -2.9670  -2.9595  -2.9372  -2.8704  -2.8639  -2.8324  -2.8109  -2.7756
  -2.7552  -2.6605  -2.6487  -2.6247  -2.5809  -2.5331  -2.4938  -2.4668
  -2.4494  -2.4270  -2.3943  -2.3784  -2.3467  -2.2940  -2.2840  -2.2606
  -2.2184  -2.2003  -2.1270  -2.1093  -2.0857  -2.0529  -2.0227  -1.9947
  -1.9542  -1.9376  -1.8984  -1.8686  -1.8442  -1.7966  -1.7516  -1.7261
  -1.6999  -1.6746  -1.6375  -1.5785  -1.5352  -1.5180  -1.4972  -1.4754
  -1.4377  -1.3622  -1.3308  -1.3065  -1.2644  -1.2286  -1.1603  -1.1401
  -1.1118  -1.0856  -1.0497  -1.0427  -1.0008  -0.9512  -0.9226  -0.8964
  -0.8533  -0.8235  -0.7845  -0.7782  -0.7413  -0.7154  -0.6877  -0.6580
  -0.6264  -0.5959  -0.5754  -0.5346  -0.5211  -0.4907  -0.4346  -0.4248
  -0.3851  -0.3643  -0.3597  -0.3424  -0.3304  -0.3115  -0.3073  -0.2984
  -0.2691  -0.2471  -0.2372  -0.2209  -0.2001  -0.1925  -0.1705  -0.1390
  -0.1302  -0.1063  -0.0981  -0.0894  -0.0768  -0.0644  -0.0387  -0.0339
  -0.0299  -0.0156   0.0150   0.0276   0.0425   0.0550   0.0609   0.0805
   0.0883   0.1004   0.1172   0.1224   0.1552   0.1622   0.1726   0.1878
   0.2122   0.2406   0.2547   0.2629   0.2784   0.3163   0.3607   0.3982
   0.4247   0.4791   0.4885   0.5218   0.5331   0.5676   0.5824   0.5960
   0.6028   0.6353   0.6658   0.6935   0.7176   0.7558   0.8063   0.8506
   0.8841   0.9088   0.9402   0.9653   1.0120   1.0989   1.1665   1.2454
   5.7343
     cgsolve_all iterations 152    anorm=    0.73E-07
     cgsolve_all iterations 152    anorm=    0.73E-07
     cgsolve_all iterations 152    anorm=    0.72E-07
     compute_u_kq: q = (    0.0000,    0.0000,   -0.0404)
     Rotating WFCS
     ethr =  1.00E-14,  avg # of iterations =116.0
     eigenvalues at k:
 -37.0416 -36.7751 -36.7312 -36.6548 -36.5549 -36.5350 -36.4179 -36.3246
 -36.3134 -36.2177 -36.1579 -36.0154 -18.9121 -18.8335 -18.6943 -18.6247
 -18.5033 -18.5003 -18.4422 -18.4358 -18.3294 -18.3136 -18.2466 -18.2301
 -18.1987 -18.1696 -18.1485 -18.1314 -18.1120 -18.0918 -18.0656 -18.0526
 -18.0337 -18.0090 -17.9960 -17.9923 -17.9702 -17.9548 -17.9462 -17.9261
 -17.9024 -17.8779 -17.8575 -17.8484 -17.8349 -17.7940 -17.7693 -17.7500
 -17.7279 -17.6949 -17.6881 -17.6790 -17.6669 -17.6410 -17.6247 -17.6151
 -17.5931 -17.5848 -17.5626 -17.5450 -17.5325 -17.5075 -17.4959 -17.4719
 -17.4668 -17.4390 -17.4241 -17.4187 -17.3951 -17.3887 -17.3832 -17.3676
 -17.3423 -17.3365 -17.3159 -17.3098 -17.3024 -17.2758 -17.2657 -17.2486
 -17.2343 -17.2261 -17.1985 -17.1763 -17.1551 -17.1426 -17.1058 -17.0871
 -17.0701 -17.0178 -16.9827 -16.9741 -16.9545 -16.9414 -16.9059 -16.8164
 -16.7999 -16.7810 -16.7486 -16.4972 -15.8374 -15.7279 -15.7190 -15.6565
 -15.5789 -15.5412 -15.4746 -15.4161 -15.2245 -15.0637 -15.0359 -15.0174
 -15.0019 -14.9705 -14.9568 -14.9058 -14.8746 -14.8079 -14.6702 -14.6392
 -14.5528 -14.4835  -7.7045  -6.9113  -6.6607  -6.5033  -6.3394  -6.2983
  -6.2319  -6.2266  -6.2164  -6.1728  -6.1057  -6.0620  -6.0385  -6.0007
  -5.9758  -5.9619  -5.9244  -5.8981  -5.8247  -5.8153  -5.7795  -5.7586
  -5.7261  -5.7004  -5.6804  -5.6549  -5.6346  -5.5844  -5.5587  -5.5443
  -5.5139  -5.4961  -5.4565  -5.4143  -5.3818  -5.3656  -5.3435  -5.3310
  -5.3006  -5.2337  -5.1393  -5.1163  -5.0878  -5.0680  -5.0110  -4.9643
  -4.7405  -4.5965  -4.5581  -4.4971  -4.3529  -4.3255  -3.7671  -3.7055
  -3.6443  -3.5827  -3.5189  -3.4861  -3.4135  -3.4066  -3.3925  -3.3094
  -3.2341  -3.1902  -3.1841  -3.1670  -3.1236  -3.0956  -3.0810  -3.0675
  -2.9682  -2.9567  -2.9377  -2.8718  -2.8664  -2.8306  -2.8115  -2.7726
  -2.7564  -2.6608  -2.6490  -2.6216  -2.5843  -2.5343  -2.4949  -2.4665
  -2.4486  -2.4242  -2.3950  -2.3762  -2.3479  -2.2969  -2.2830  -2.2579
  -2.2183  -2.2012  -2.1251  -2.1123  -2.0862  -2.0509  -2.0239  -1.9953
  -1.9540  -1.9389  -1.8993  -1.8674  -1.8421  -1.7951  -1.7542  -1.7246
  -1.6972  -1.6788  -1.6382  -1.5789  -1.5357  -1.5169  -1.4960  -1.4758
  -1.4371  -1.3622  -1.3306  -1.3061  -1.2644  -1.2285  -1.1615  -1.1410
  -1.1107  -1.0844  -1.0499  -1.0437  -1.0010  -0.9503  -0.9234  -0.8959
  -0.8533  -0.8234  -0.7846  -0.7784  -0.7413  -0.7153  -0.6878  -0.6579
  -0.6263  -0.5960  -0.5755  -0.5345  -0.5213  -0.4905  -0.4346  -0.4251
  -0.3855  -0.3629  -0.3603  -0.3444  -0.3296  -0.3110  -0.3075  -0.2975
  -0.2686  -0.2469  -0.2383  -0.2209  -0.2009  -0.1926  -0.1702  -0.1380
  -0.1305  -0.1061  -0.0986  -0.0885  -0.0782  -0.0638  -0.0380  -0.0342
  -0.0302  -0.0147   0.0158   0.0265   0.0421   0.0547   0.0602   0.0806
   0.0882   0.0999   0.1174   0.1236   0.1557   0.1623   0.1730   0.1865
   0.2117   0.2408   0.2550   0.2626   0.2790   0.3161   0.3606   0.3979
   0.4249   0.4792   0.4885   0.5214   0.5335   0.5677   0.5824   0.5956
   0.6030   0.6353   0.6657   0.6934   0.7176   0.7558   0.8063   0.8506
   0.8841   0.9088   0.9402   0.9652   1.0121   1.0990   1.1665   1.2454
   5.7337
     eigenvalues at k+q:
 -37.0416 -36.7751 -36.7312 -36.6548 -36.5549 -36.5350 -36.4179 -36.3246
 -36.3134 -36.2177 -36.1579 -36.0154 -18.9121 -18.8335 -18.6943 -18.6247
 -18.5035 -18.5001 -18.4422 -18.4358 -18.3298 -18.3129 -18.2487 -18.2268
 -18.2005 -18.1699 -18.1492 -18.1307 -18.1120 -18.0897 -18.0675 -18.0526
 -18.0338 -18.0083 -17.9971 -17.9910 -17.9698 -17.9550 -17.9456 -17.9267
 -17.9032 -17.8769 -17.8586 -17.8481 -17.8350 -17.7958 -17.7691 -17.7491
 -17.7264 -17.6964 -17.6876 -17.6782 -17.6684 -17.6399 -17.6240 -17.6155
 -17.5917 -17.5884 -17.5626 -17.5450 -17.5291 -17.5074 -17.4967 -17.4729
 -17.4669 -17.4403 -17.4253 -17.4173 -17.3952 -17.3886 -17.3831 -17.3666
 -17.3427 -17.3366 -17.3161 -17.3098 -17.3016 -17.2763 -17.2657 -17.2483
 -17.2346 -17.2259 -17.1987 -17.1764 -17.1551 -17.1424 -17.1057 -17.0871
 -17.0701 -17.0178 -16.9827 -16.9741 -16.9548 -16.9411 -16.9059 -16.8164
 -16.7999 -16.7810 -16.7486 -16.4972 -15.8374 -15.7278 -15.7190 -15.6565
 -15.5789 -15.5411 -15.4746 -15.4161 -15.2244 -15.0636 -15.0359 -15.0174
 -15.0019 -14.9705 -14.9568 -14.9059 -14.8746 -14.8079 -14.6701 -14.6393
 -14.5529 -14.4835  -7.7046  -6.9115  -6.6607  -6.5033  -6.3394  -6.2983
  -6.2319  -6.2264  -6.2165  -6.1728  -6.1057  -6.0620  -6.0386  -6.0007
  -5.9758  -5.9620  -5.9243  -5.8980  -5.8249  -5.8149  -5.7795  -5.7585
  -5.7264  -5.7001  -5.6803  -5.6544  -5.6353  -5.5840  -5.5589  -5.5442
  -5.5138  -5.4960  -5.4566  -5.4144  -5.3815  -5.3658  -5.3436  -5.3310
  -5.3005  -5.2337  -5.1394  -5.1162  -5.0878  -5.0680  -5.0110  -4.9643
  -4.7406  -4.5965  -4.5581  -4.4971  -4.3531  -4.3256  -3.7671  -3.7054
  -3.6442  -3.5827  -3.5188  -3.4861  -3.4137  -3.4062  -3.3924  -3.3095
  -3.2341  -3.1918  -3.1824  -3.1674  -3.1242  -3.0950  -3.0817  -3.0667
  -2.9697  -2.9535  -2.9384  -2.8744  -2.8677  -2.8290  -2.8119  -2.7708
  -2.7565  -2.6614  -2.6492  -2.6183  -2.5874  -2.5365  -2.4961  -2.4658
  -2.4470  -2.4220  -2.3959  -2.3736  -2.3498  -2.2992  -2.2818  -2.2557
  -2.2201  -2.2012  -2.1234  -2.1137  -2.0862  -2.0493  -2.0258  -1.9959
  -1.9549  -1.9394  -1.8998  -1.8658  -1.8399  -1.7946  -1.7562  -1.7243
  -1.6949  -1.6819  -1.6385  -1.5798  -1.5364  -1.5155  -1.4951  -1.4763
  -1.4367  -1.3621  -1.3306  -1.3055  -1.2641  -1.2286  -1.1625  -1.1418
  -1.1099  -1.0832  -1.0506  -1.0443  -1.0007  -0.9496  -0.9237  -0.8960
  -0.8533  -0.8232  -0.7848  -0.7785  -0.7415  -0.7153  -0.6878  -0.6577
  -0.6262  -0.5960  -0.5755  -0.5345  -0.5215  -0.4902  -0.4345  -0.4253
  -0.3858  -0.3627  -0.3599  -0.3459  -0.3290  -0.3109  -0.3077  -0.2961
  -0.2683  -0.2475  -0.2398  -0.2198  -0.2022  -0.1917  -0.1699  -0.1369
  -0.1305  -0.1062  -0.0995  -0.0881  -0.0793  -0.0632  -0.0378  -0.0344
  -0.0296  -0.0138   0.0160   0.0255   0.0416   0.0539   0.0598   0.0803
   0.0881   0.0998   0.1176   0.1251   0.1553   0.1632   0.1735   0.1850
   0.2112   0.2409   0.2552   0.2624   0.2797   0.3159   0.3605   0.3975
   0.4252   0.4792   0.4886   0.5210   0.5337   0.5679   0.5824   0.5952
   0.6032   0.6353   0.6657   0.6934   0.7176   0.7558   0.8064   0.8506
   0.8841   0.9088   0.9402   0.9652   1.0122   1.0990   1.1665   1.2455
   5.7331
     cgsolve_all iterations 152    anorm=    0.72E-07
     cgsolve_all iterations 152    anorm=    0.73E-07
     cgsolve_all iterations 152    anorm=    0.72E-07

     k-point #    2 of     4      pool #  1    cpu time:   26010.3
     compute_u_kq: q = (    0.0000,    0.0000,    0.0000)
     Rotating WFCS
     ethr =  1.00E-14,  avg # of iterations =  6.0
     eigenvalues at k:
 -37.0416 -36.7751 -36.7312 -36.6548 -36.5549 -36.5350 -36.4179 -36.3246
 -36.3134 -36.2177 -36.1579 -36.0154 -18.9121 -18.8335 -18.6943 -18.6247
 -18.5045 -18.4989 -18.4423 -18.4357 -18.3292 -18.3141 -18.2503 -18.2239
 -18.1968 -18.1746 -18.1473 -18.1313 -18.1157 -18.0904 -18.0621 -18.0555
 -18.0291 -18.0155 -17.9979 -17.9852 -17.9728 -17.9536 -17.9458 -17.9292
 -17.8984 -17.8760 -17.8597 -17.8487 -17.8385 -17.7920 -17.7694 -17.7529
 -17.7182 -17.7050 -17.6833 -17.6797 -17.6678 -17.6407 -17.6241 -17.6172
 -17.6019 -17.5723 -17.5687 -17.5446 -17.5210 -17.5137 -17.4907 -17.4766
 -17.4623 -17.4452 -17.4318 -17.4119 -17.3979 -17.3919 -17.3781 -17.3665
 -17.3455 -17.3353 -17.3167 -17.3091 -17.2999 -17.2761 -17.2656 -17.2473
 -17.2360 -17.2237 -17.1988 -17.1770 -17.1566 -17.1427 -17.1067 -17.0861
 -17.0693 -17.0176 -16.9837 -16.9734 -16.9528 -16.9437 -16.9053 -16.8161
 -16.8003 -16.7809 -16.7486 -16.4972 -15.8374 -15.7279 -15.7190 -15.6565
 -15.5789 -15.5412 -15.4746 -15.4161 -15.2245 -15.0637 -15.0359 -15.0174
 -15.0019 -14.9705 -14.9568 -14.9058 -14.8746 -14.8079 -14.6702 -14.6392
 -14.5528 -14.4835  -7.7045  -6.9113  -6.6607  -6.5033  -6.3394  -6.2983
  -6.2322  -6.2261  -6.2167  -6.1728  -6.1057  -6.0620  -6.0385  -6.0005
  -5.9759  -5.9621  -5.9242  -5.8981  -5.8229  -5.8169  -5.7797  -5.7586
  -5.7262  -5.7000  -5.6805  -5.6552  -5.6345  -5.5834  -5.5594  -5.5452
  -5.5135  -5.4949  -5.4575  -5.4140  -5.3815  -5.3662  -5.3435  -5.3306
  -5.3010  -5.2338  -5.1392  -5.1162  -5.0879  -5.0679  -5.0111  -4.9643
  -4.7405  -4.5965  -4.5581  -4.4971  -4.3529  -4.3255  -3.7672  -3.7055
  -3.6442  -3.5828  -3.5186  -3.4859  -3.4152  -3.4049  -3.3929  -3.3093
  -3.2316  -3.2006  -3.1756  -3.1676  -3.1234  -3.0987  -3.0846  -3.0594
  -2.9740  -2.9527  -2.9364  -2.8756  -2.8624  -2.8311  -2.8083  -2.7845
  -2.7457  -2.6655  -2.6468  -2.6266  -2.5717  -2.5463  -2.4963  -2.4609
  -2.4431  -2.4253  -2.3997  -2.3695  -2.3561  -2.2967  -2.2727  -2.2541
  -2.2447  -2.1950  -2.1292  -2.0891  -2.0757  -2.0668  -2.0273  -1.9971
  -1.9648  -1.9302  -1.8968  -1.8643  -1.8367  -1.8087  -1.7510  -1.7323
  -1.7031  -1.6645  -1.6315  -1.5857  -1.5375  -1.5132  -1.4962  -1.4782
  -1.4381  -1.3615  -1.3320  -1.3056  -1.2607  -1.2310  -1.1585  -1.1422
  -1.1140  -1.0858  -1.0520  -1.0401  -0.9969  -0.9525  -0.9139  -0.9062
  -0.8526  -0.8225  -0.7861  -0.7778  -0.7417  -0.7155  -0.6885  -0.6577
  -0.6265  -0.5963  -0.5753  -0.5344  -0.5218  -0.4898  -0.4336  -0.4232
  -0.3843  -0.3710  -0.3570  -0.3416  -0.3276  -0.3142  -0.3070  -0.2944
  -0.2723  -0.2504  -0.2448  -0.2122  -0.2033  -0.1835  -0.1713  -0.1376
  -0.1239  -0.1132  -0.1063  -0.0893  -0.0766  -0.0639  -0.0431  -0.0295
  -0.0221  -0.0130   0.0063   0.0292   0.0403   0.0514   0.0628   0.0760
   0.0914   0.1006   0.1194   0.1291   0.1475   0.1649   0.1764   0.1858
   0.2120   0.2399   0.2537   0.2640   0.2787   0.3156   0.3603   0.3977
   0.4260   0.4784   0.4892   0.5222   0.5315   0.5681   0.5827   0.5958
   0.6026   0.6353   0.6657   0.6936   0.7176   0.7557   0.8063   0.8507
   0.8843   0.9087   0.9402   0.9652   1.0121   1.0989   1.1665   1.2454
   5.7336
     eigenvalues at k+q:
 -37.0416 -36.7751 -36.7312 -36.6548 -36.5549 -36.5350 -36.4179 -36.3246
 -36.3134 -36.2177 -36.1579 -36.0154 -18.9121 -18.8335 -18.6944 -18.6247
 -18.5046 -18.4989 -18.4423 -18.4357 -18.3292 -18.3141 -18.2503 -18.2239
 -18.1968 -18.1746 -18.1473 -18.1312 -18.1157 -18.0903 -18.0621 -18.0555
 -18.0291 -18.0155 -17.9979 -17.9852 -17.9728 -17.9536 -17.9458 -17.9292
 -17.8984 -17.8760 -17.8597 -17.8487 -17.8385 -17.7920 -17.7694 -17.7529
 -17.7182 -17.7050 -17.6833 -17.6797 -17.6678 -17.6407 -17.6241 -17.6172
 -17.6019 -17.5723 -17.5688 -17.5446 -17.5210 -17.5137 -17.4907 -17.4766
 -17.4623 -17.4452 -17.4318 -17.4119 -17.3979 -17.3919 -17.3781 -17.3665
 -17.3455 -17.3353 -17.3167 -17.3091 -17.2999 -17.2761 -17.2656 -17.2473
 -17.2360 -17.2237 -17.1988 -17.1770 -17.1566 -17.1427 -17.1067 -17.0861
 -17.0693 -17.0176 -16.9837 -16.9734 -16.9528 -16.9437 -16.9053 -16.8161
 -16.8003 -16.7809 -16.7486 -16.4972 -15.8374 -15.7279 -15.7190 -15.6564
 -15.5789 -15.5412 -15.4746 -15.4161 -15.2245 -15.0637 -15.0359 -15.0174
 -15.0019 -14.9705 -14.9568 -14.9058 -14.8745 -14.8079 -14.6701 -14.6392
 -14.5528 -14.4835  -7.7045  -6.9114  -6.6607  -6.5034  -6.3394  -6.2983
  -6.2322  -6.2261  -6.2167  -6.1728  -6.1057  -6.0620  -6.0386  -6.0005
  -5.9759  -5.9621  -5.9242  -5.8981  -5.8229  -5.8169  -5.7797  -5.7586
  -5.7262  -5.7000  -5.6805  -5.6552  -5.6345  -5.5834  -5.5594  -5.5452
  -5.5135  -5.4949  -5.4575  -5.4140  -5.3815  -5.3662  -5.3435  -5.3306
  -5.3010  -5.2338  -5.1391  -5.1162  -5.0879  -5.0679  -5.0111  -4.9643
  -4.7405  -4.5965  -4.5581  -4.4971  -4.3529  -4.3255  -3.7672  -3.7055
  -3.6442  -3.5828  -3.5186  -3.4859  -3.4152  -3.4050  -3.3929  -3.3093
  -3.2315  -3.2006  -3.1756  -3.1676  -3.1234  -3.0987  -3.0846  -3.0594
  -2.9740  -2.9527  -2.9364  -2.8757  -2.8624  -2.8311  -2.8083  -2.7845
  -2.7457  -2.6655  -2.6468  -2.6266  -2.5717  -2.5463  -2.4963  -2.4609
  -2.4431  -2.4253  -2.3997  -2.3695  -2.3561  -2.2967  -2.2728  -2.2541
  -2.2447  -2.1950  -2.1292  -2.0891  -2.0757  -2.0668  -2.0274  -1.9971
  -1.9648  -1.9302  -1.8968  -1.8643  -1.8367  -1.8087  -1.7510  -1.7323
  -1.7031  -1.6645  -1.6315  -1.5857  -1.5375  -1.5132  -1.4962  -1.4782
  -1.4381  -1.3615  -1.3320  -1.3056  -1.2607  -1.2310  -1.1585  -1.1422
  -1.1140  -1.0859  -1.0520  -1.0401  -0.9969  -0.9525  -0.9139  -0.9062
  -0.8527  -0.8225  -0.7861  -0.7778  -0.7417  -0.7155  -0.6885  -0.6577
  -0.6265  -0.5963  -0.5753  -0.5344  -0.5218  -0.4898  -0.4336  -0.4232
  -0.3843  -0.3710  -0.3570  -0.3416  -0.3276  -0.3142  -0.3070  -0.2943
  -0.2723  -0.2504  -0.2448  -0.2122  -0.2033  -0.1835  -0.1713  -0.1376
  -0.1239  -0.1132  -0.1063  -0.0893  -0.0766  -0.0639  -0.0431  -0.0295
  -0.0221  -0.0130   0.0063   0.0292   0.0403   0.0514   0.0628   0.0760
   0.0913   0.1006   0.1194   0.1291   0.1475   0.1649   0.1764   0.1858
   0.2120   0.2399   0.2537   0.2640   0.2787   0.3157   0.3603   0.3977
   0.4260   0.4784   0.4892   0.5222   0.5315   0.5681   0.5827   0.5958
   0.6026   0.6353   0.6657   0.6936   0.7176   0.7557   0.8063   0.8507
   0.8843   0.9087   0.9402   0.9652   1.0121   1.0990   1.1665   1.2454
   5.7336
     cgsolve_all iterations 127    anorm=    0.78E-07
PARA_AUG  1      49.7818367        -0.1563250        -0.0706198
     cgsolve_all iterations 127    anorm=    0.76E-07
PARA_AUG  2      -0.2020485        50.4845655         0.1921376
     cgsolve_all iterations 127    anorm=    0.78E-07
PARA_AUG  3      -0.0955113         0.0544761        50.3108023
     cgsolve_all iterations 152    anorm=    0.73E-07
     cgsolve_all iterations 152    anorm=    0.72E-07
     cgsolve_all iterations 148    anorm=    0.73E-07
     compute_u_kq: q = (    0.0404,    0.0000,    0.0000)
     Rotating WFCS
     c_bands:  1 eigenvalues not converged
     ethr =  1.00E-14,  avg # of iterations =121.0
     eigenvalues at k:
 -37.0416 -36.7751 -36.7312 -36.6548 -36.5549 -36.5350 -36.4179 -36.3246
 -36.3134 -36.2177 -36.1579 -36.0154 -18.9121 -18.8335 -18.6943 -18.6247
 -18.5045 -18.4989 -18.4423 -18.4357 -18.3292 -18.3141 -18.2503 -18.2239
 -18.1968 -18.1746 -18.1473 -18.1313 -18.1157 -18.0904 -18.0621 -18.0555
 -18.0291 -18.0155 -17.9979 -17.9852 -17.9728 -17.9536 -17.9458 -17.9292
 -17.8984 -17.8760 -17.8597 -17.8487 -17.8385 -17.7920 -17.7694 -17.7529
 -17.7182 -17.7050 -17.6833 -17.6797 -17.6678 -17.6407 -17.6241 -17.6172
 -17.6019 -17.5723 -17.5687 -17.5446 -17.5210 -17.5137 -17.4907 -17.4766
 -17.4623 -17.4452 -17.4318 -17.4119 -17.3979 -17.3919 -17.3781 -17.3665
 -17.3455 -17.3353 -17.3167 -17.3091 -17.2999 -17.2761 -17.2656 -17.2473
 -17.2360 -17.2237 -17.1988 -17.1770 -17.1566 -17.1427 -17.1067 -17.0861
 -17.0693 -17.0176 -16.9837 -16.9734 -16.9528 -16.9437 -16.9053 -16.8161
 -16.8003 -16.7809 -16.7486 -16.4972 -15.8374 -15.7279 -15.7190 -15.6565
 -15.5789 -15.5412 -15.4746 -15.4161 -15.2245 -15.0637 -15.0359 -15.0174
 -15.0019 -14.9705 -14.9568 -14.9058 -14.8746 -14.8079 -14.6702 -14.6392
 -14.5528 -14.4835  -7.7045  -6.9113  -6.6607  -6.5033  -6.3394  -6.2983
  -6.2322  -6.2261  -6.2167  -6.1728  -6.1057  -6.0620  -6.0385  -6.0005
  -5.9759  -5.9621  -5.9242  -5.8981  -5.8229  -5.8169  -5.7797  -5.7586
  -5.7262  -5.7000  -5.6805  -5.6552  -5.6345  -5.5834  -5.5594  -5.5452
  -5.5135  -5.4949  -5.4575  -5.4140  -5.3815  -5.3662  -5.3435  -5.3306
  -5.3010  -5.2338  -5.1392  -5.1162  -5.0879  -5.0679  -5.0111  -4.9643
  -4.7405  -4.5965  -4.5581  -4.4971  -4.3529  -4.3255  -3.7672  -3.7055
  -3.6442  -3.5828  -3.5186  -3.4859  -3.4152  -3.4049  -3.3929  -3.3093
  -3.2316  -3.2006  -3.1756  -3.1676  -3.1234  -3.0987  -3.0846  -3.0594
  -2.9740  -2.9527  -2.9364  -2.8756  -2.8624  -2.8311  -2.8083  -2.7845
  -2.7457  -2.6655  -2.6468  -2.6266  -2.5717  -2.5463  -2.4963  -2.4609
  -2.4431  -2.4253  -2.3997  -2.3695  -2.3561  -2.2967  -2.2727  -2.2541
  -2.2447  -2.1950  -2.1292  -2.0891  -2.0757  -2.0668  -2.0273  -1.9971
  -1.9648  -1.9302  -1.8968  -1.8643  -1.8367  -1.8087  -1.7510  -1.7323
  -1.7031  -1.6645  -1.6315  -1.5857  -1.5375  -1.5132  -1.4962  -1.4782
  -1.4381  -1.3615  -1.3320  -1.3056  -1.2607  -1.2310  -1.1585  -1.1422
  -1.1140  -1.0858  -1.0520  -1.0401  -0.9969  -0.9525  -0.9139  -0.9062
  -0.8526  -0.8225  -0.7861  -0.7778  -0.7417  -0.7155  -0.6885  -0.6577
  -0.6265  -0.5963  -0.5753  -0.5344  -0.5218  -0.4898  -0.4336  -0.4232
  -0.3843  -0.3710  -0.3570  -0.3416  -0.3276  -0.3142  -0.3070  -0.2944
  -0.2723  -0.2504  -0.2448  -0.2122  -0.2033  -0.1835  -0.1713  -0.1376
  -0.1239  -0.1132  -0.1063  -0.0893  -0.0766  -0.0639  -0.0431  -0.0295
  -0.0221  -0.0130   0.0063   0.0292   0.0403   0.0514   0.0628   0.0760
   0.0914   0.1006   0.1194   0.1291   0.1475   0.1649   0.1764   0.1858
   0.2120   0.2399   0.2537   0.2640   0.2787   0.3156   0.3603   0.3977
   0.4260   0.4784   0.4892   0.5222   0.5315   0.5681   0.5827   0.5958
   0.6026   0.6353   0.6657   0.6936   0.7176   0.7557   0.8063   0.8507
   0.8843   0.9087   0.9402   0.9652   1.0121   1.0989   1.1665   1.2454
   5.7336
     eigenvalues at k+q:
 -37.0416 -36.7751 -36.7312 -36.6548 -36.5549 -36.5350 -36.4179 -36.3246
 -36.3134 -36.2177 -36.1579 -36.0154 -18.9124 -18.8332 -18.6971 -18.6265
 -18.5043 -18.4982 -18.4430 -18.4365 -18.3278 -18.3142 -18.2512 -18.2264
 -18.1965 -18.1734 -18.1476 -18.1322 -18.1154 -18.0917 -18.0605 -18.0563
 -18.0299 -18.0150 -17.9996 -17.9846 -17.9718 -17.9541 -17.9472 -17.9303
 -17.8984 -17.8757 -17.8599 -17.8453 -17.8375 -17.7946 -17.7700 -17.7528
 -17.7172 -17.7045 -17.6834 -17.6800 -17.6686 -17.6417 -17.6255 -17.6173
 -17.5985 -17.5716 -17.5681 -17.5426 -17.5200 -17.5119 -17.4875 -17.4740
 -17.4610 -17.4447 -17.4326 -17.4123 -17.3977 -17.3905 -17.3776 -17.3666
 -17.3448 -17.3335 -17.3127 -17.3061 -17.2991 -17.2749 -17.2639 -17.2466
 -17.2353 -17.2240 -17.1986 -17.1773 -17.1566 -17.1430 -17.1096 -17.0862
 -17.0705 -17.0164 -16.9842 -16.9732 -16.9545 -16.9452 -16.9059 -16.8180
 -16.8005 -16.7898 -16.7478 -16.4971 -15.8402 -15.7336 -15.7139 -15.6523
 -15.5837 -15.5453 -15.4743 -15.4160 -15.2269 -15.0708 -15.0302 -15.0199
 -15.0012 -14.9726 -14.9581 -14.8989 -14.8724 -14.8093 -14.6743 -14.6343
 -14.5481 -14.4848  -7.6918  -6.8949  -6.6534  -6.5148  -6.3395  -6.2981
  -6.2375  -6.2291  -6.2187  -6.1747  -6.1055  -6.0620  -6.0399  -6.0008
  -5.9738  -5.9606  -5.9230  -5.8972  -5.8324  -5.8177  -5.7812  -5.7601
  -5.7276  -5.7007  -5.6829  -5.6612  -5.6368  -5.5831  -5.5674  -5.5517
  -5.5142  -5.4971  -5.4573  -5.4148  -5.3814  -5.3640  -5.3435  -5.3306
  -5.3006  -5.2333  -5.1358  -5.1193  -5.0877  -5.0644  -5.0114  -4.9655
  -4.7379  -4.5986  -4.5571  -4.4980  -4.3362  -4.3159  -3.7699  -3.7160
  -3.6501  -3.5872  -3.5204  -3.4871  -3.4176  -3.4064  -3.3913  -3.3066
  -3.2338  -3.1968  -3.1757  -3.1671  -3.1213  -3.0943  -3.0837  -3.0558
  -2.9726  -2.9493  -2.9288  -2.8738  -2.8566  -2.8321  -2.8070  -2.7858
  -2.7468  -2.6646  -2.6455  -2.6243  -2.5745  -2.5484  -2.5010  -2.4619
  -2.4460  -2.4252  -2.4065  -2.3698  -2.3566  -2.2960  -2.2763  -2.2576
  -2.2442  -2.1955  -2.1293  -2.0884  -2.0743  -2.0671  -2.0272  -1.9979
  -1.9665  -1.9280  -1.8952  -1.8595  -1.8382  -1.8068  -1.7489  -1.7339
  -1.7085  -1.6657  -1.6308  -1.5851  -1.5348  -1.5113  -1.4949  -1.4745
  -1.4363  -1.3607  -1.3342  -1.3067  -1.2632  -1.2328  -1.1644  -1.1390
  -1.1119  -1.0885  -1.0527  -1.0445  -0.9954  -0.9529  -0.9150  -0.9050
  -0.8507  -0.8204  -0.7865  -0.7758  -0.7470  -0.7091  -0.6876  -0.6568
  -0.6260  -0.5966  -0.5753  -0.5332  -0.5206  -0.4923  -0.4352  -0.4219
  -0.3840  -0.3701  -0.3578  -0.3419  -0.3250  -0.3165  -0.3084  -0.2942
  -0.2725  -0.2504  -0.2478  -0.2122  -0.2027  -0.1863  -0.1724  -0.1365
  -0.1257  -0.1105  -0.1056  -0.0886  -0.0774  -0.0631  -0.0414  -0.0303
  -0.0219  -0.0124   0.0078   0.0285   0.0416   0.0507   0.0645   0.0765
   0.0914   0.0979   0.1193   0.1303   0.1473   0.1662   0.1783   0.1898
   0.2145   0.2436   0.2547   0.2649   0.2795   0.3147   0.3642   0.3987
   0.4267   0.4761   0.4876   0.5223   0.5318   0.5671   0.5837   0.5966
   0.6028   0.6389   0.6706   0.6943   0.7167   0.7555   0.8068   0.8512
   0.8841   0.9090   0.9380   0.9706   1.0080   1.0963   1.1657   1.2394
   5.7189
     cgsolve_all iterations 152    anorm=    0.72E-07
     cgsolve_all iterations 152    anorm=    0.72E-07
     cgsolve_all iterations 151    anorm=    0.73E-07
     compute_u_kq: q = (   -0.0404,    0.0000,    0.0000)
     Rotating WFCS
     c_bands:  1 eigenvalues not converged
     ethr =  1.00E-14,  avg # of iterations =121.0
     eigenvalues at k:
 -37.0416 -36.7751 -36.7312 -36.6548 -36.5549 -36.5350 -36.4179 -36.3246
 -36.3134 -36.2177 -36.1579 -36.0154 -18.9121 -18.8335 -18.6943 -18.6247
 -18.5045 -18.4989 -18.4423 -18.4357 -18.3292 -18.3141 -18.2503 -18.2239
 -18.1968 -18.1746 -18.1473 -18.1313 -18.1157 -18.0904 -18.0621 -18.0555
 -18.0291 -18.0155 -17.9979 -17.9852 -17.9728 -17.9536 -17.9458 -17.9292
 -17.8984 -17.8760 -17.8597 -17.8487 -17.8385 -17.7920 -17.7694 -17.7529
 -17.7182 -17.7050 -17.6833 -17.6797 -17.6678 -17.6407 -17.6241 -17.6172
 -17.6019 -17.5723 -17.5687 -17.5446 -17.5210 -17.5137 -17.4907 -17.4766
 -17.4623 -17.4452 -17.4318 -17.4119 -17.3979 -17.3919 -17.3781 -17.3665
 -17.3455 -17.3353 -17.3167 -17.3091 -17.2999 -17.2761 -17.2656 -17.2473
 -17.2360 -17.2237 -17.1988 -17.1770 -17.1566 -17.1427 -17.1067 -17.0861
 -17.0693 -17.0176 -16.9837 -16.9734 -16.9528 -16.9437 -16.9053 -16.8161
 -16.8003 -16.7809 -16.7486 -16.4972 -15.8374 -15.7279 -15.7190 -15.6565
 -15.5789 -15.5412 -15.4746 -15.4161 -15.2245 -15.0637 -15.0359 -15.0174
 -15.0019 -14.9705 -14.9568 -14.9058 -14.8746 -14.8079 -14.6702 -14.6392
 -14.5528 -14.4835  -7.7045  -6.9113  -6.6607  -6.5033  -6.3394  -6.2983
  -6.2322  -6.2261  -6.2167  -6.1728  -6.1057  -6.0620  -6.0385  -6.0005
  -5.9759  -5.9621  -5.9242  -5.8981  -5.8229  -5.8169  -5.7797  -5.7586
  -5.7262  -5.7000  -5.6805  -5.6552  -5.6345  -5.5834  -5.5594  -5.5452
  -5.5135  -5.4949  -5.4575  -5.4140  -5.3815  -5.3662  -5.3435  -5.3306
  -5.3010  -5.2338  -5.1392  -5.1162  -5.0879  -5.0679  -5.0111  -4.9643
  -4.7405  -4.5965  -4.5581  -4.4971  -4.3529  -4.3255  -3.7672  -3.7055
  -3.6442  -3.5828  -3.5186  -3.4859  -3.4152  -3.4049  -3.3929  -3.3093
  -3.2316  -3.2006  -3.1756  -3.1676  -3.1234  -3.0987  -3.0846  -3.0594
  -2.9740  -2.9527  -2.9364  -2.8756  -2.8624  -2.8311  -2.8083  -2.7845
  -2.7457  -2.6655  -2.6468  -2.6266  -2.5717  -2.5463  -2.4963  -2.4609
  -2.4431  -2.4253  -2.3997  -2.3695  -2.3561  -2.2967  -2.2727  -2.2541
  -2.2447  -2.1950  -2.1292  -2.0891  -2.0757  -2.0668  -2.0273  -1.9971
  -1.9648  -1.9302  -1.8968  -1.8643  -1.8367  -1.8087  -1.7510  -1.7323
  -1.7031  -1.6645  -1.6315  -1.5857  -1.5375  -1.5132  -1.4962  -1.4782
  -1.4381  -1.3615  -1.3320  -1.3056  -1.2607  -1.2310  -1.1585  -1.1422
  -1.1140  -1.0858  -1.0520  -1.0401  -0.9969  -0.9525  -0.9139  -0.9062
  -0.8526  -0.8225  -0.7861  -0.7778  -0.7417  -0.7155  -0.6885  -0.6577
  -0.6265  -0.5963  -0.5753  -0.5344  -0.5218  -0.4898  -0.4336  -0.4232
  -0.3843  -0.3710  -0.3570  -0.3416  -0.3276  -0.3142  -0.3070  -0.2944
  -0.2723  -0.2504  -0.2448  -0.2122  -0.2033  -0.1835  -0.1713  -0.1376
  -0.1239  -0.1132  -0.1063  -0.0893  -0.0766  -0.0639  -0.0431  -0.0295
  -0.0221  -0.0130   0.0063   0.0292   0.0403   0.0514   0.0628   0.0760
   0.0914   0.1006   0.1194   0.1291   0.1475   0.1649   0.1764   0.1858
   0.2120   0.2399   0.2537   0.2640   0.2787   0.3156   0.3603   0.3977
   0.4260   0.4784   0.4892   0.5222   0.5315   0.5681   0.5827   0.5958
   0.6026   0.6353   0.6657   0.6936   0.7176   0.7557   0.8063   0.8507
   0.8843   0.9087   0.9402   0.9652   1.0121   1.0989   1.1665   1.2454
   5.7336
     eigenvalues at k+q:
 -37.0416 -36.7751 -36.7312 -36.6548 -36.5549 -36.5350 -36.4179 -36.3246
 -36.3134 -36.2177 -36.1579 -36.0154 -18.9117 -18.8340 -18.6917 -18.6232
 -18.5051 -18.4992 -18.4416 -18.4349 -18.3308 -18.3136 -18.2498 -18.2215
 -18.1969 -18.1765 -18.1466 -18.1304 -18.1157 -18.0890 -18.0635 -18.0546
 -18.0287 -18.0159 -17.9964 -17.9857 -17.9731 -17.9533 -17.9443 -17.9281
 -17.8982 -17.8770 -17.8602 -17.8507 -17.8393 -17.7892 -17.7687 -17.7530
 -17.7192 -17.7057 -17.6833 -17.6794 -17.6670 -17.6395 -17.6228 -17.6184
 -17.6044 -17.5735 -17.5686 -17.5467 -17.5224 -17.5153 -17.4946 -17.4791
 -17.4632 -17.4458 -17.4315 -17.4117 -17.3987 -17.3926 -17.3783 -17.3665
 -17.3463 -17.3373 -17.3214 -17.3113 -17.3000 -17.2774 -17.2673 -17.2480
 -17.2364 -17.2235 -17.1991 -17.1769 -17.1565 -17.1425 -17.1041 -17.0860
 -17.0681 -17.0188 -16.9835 -16.9738 -16.9511 -16.9419 -16.9048 -16.8149
 -16.8004 -16.7713 -16.7494 -16.4974 -15.8351 -15.7295 -15.7171 -15.6593
 -15.5761 -15.5351 -15.4742 -15.4157 -15.2220 -15.0607 -15.0401 -15.0141
 -15.0020 -14.9698 -14.9563 -14.9106 -14.8763 -14.8069 -14.6666 -14.6440
 -14.5574 -14.4819  -7.7170  -6.9272  -6.6681  -6.4920  -6.3393  -6.2984
  -6.2297  -6.2205  -6.2148  -6.1707  -6.1059  -6.0621  -6.0380  -6.0001
  -5.9780  -5.9635  -5.9252  -5.8991  -5.8191  -5.8115  -5.7781  -5.7571
  -5.7250  -5.6992  -5.6781  -5.6501  -5.6314  -5.5837  -5.5578  -5.5343
  -5.5115  -5.4914  -5.4567  -5.4132  -5.3812  -5.3684  -5.3435  -5.3304
  -5.3016  -5.2343  -5.1429  -5.1128  -5.0880  -5.0715  -5.0108  -4.9631
  -4.7432  -4.5945  -4.5591  -4.4963  -4.3702  -4.3353  -3.7671  -3.6935
  -3.6380  -3.5771  -3.5180  -3.4845  -3.4131  -3.4044  -3.3927  -3.3120
  -3.2293  -3.2063  -3.1773  -3.1646  -3.1256  -3.1025  -3.0849  -3.0626
  -2.9766  -2.9558  -2.9428  -2.8794  -2.8674  -2.8299  -2.8091  -2.7827
  -2.7446  -2.6660  -2.6488  -2.6290  -2.5680  -2.5440  -2.4920  -2.4615
  -2.4402  -2.4255  -2.3924  -2.3697  -2.3553  -2.2986  -2.2708  -2.2527
  -2.2412  -2.1947  -2.1294  -2.0895  -2.0770  -2.0652  -2.0276  -1.9962
  -1.9628  -1.9318  -1.8994  -1.8674  -1.8357  -1.8094  -1.7532  -1.7311
  -1.6981  -1.6628  -1.6320  -1.5863  -1.5402  -1.5150  -1.4977  -1.4818
  -1.4402  -1.3629  -1.3309  -1.3036  -1.2588  -1.2305  -1.1555  -1.1440
  -1.1155  -1.0835  -1.0535  -1.0343  -0.9967  -0.9527  -0.9139  -0.9063
  -0.8550  -0.8242  -0.7878  -0.7790  -0.7354  -0.7212  -0.6887  -0.6592
  -0.6273  -0.5969  -0.5743  -0.5349  -0.5226  -0.4862  -0.4337  -0.4241
  -0.3841  -0.3722  -0.3563  -0.3411  -0.3306  -0.3127  -0.3047  -0.2948
  -0.2714  -0.2526  -0.2404  -0.2124  -0.2031  -0.1809  -0.1697  -0.1391
  -0.1223  -0.1155  -0.1070  -0.0903  -0.0760  -0.0653  -0.0452  -0.0296
  -0.0210  -0.0138   0.0049   0.0296   0.0390   0.0520   0.0616   0.0754
   0.0913   0.1033   0.1193   0.1277   0.1476   0.1631   0.1743   0.1822
   0.2096   0.2361   0.2531   0.2636   0.2780   0.3166   0.3546   0.3973
   0.4251   0.4790   0.4905   0.5215   0.5309   0.5678   0.5812   0.5949
   0.6026   0.6331   0.6635   0.6940   0.7189   0.7565   0.8058   0.8503
   0.8842   0.9076   0.9356   0.9664   1.0176   1.1026   1.1671   1.2519
   5.7452
     cgsolve_all iterations 152    anorm=    0.73E-07
     cgsolve_all iterations 152    anorm=    0.72E-07
     cgsolve_all iterations 148    anorm=    0.74E-07
     compute_u_kq: q = (    0.0000,    0.0404,    0.0000)
     Rotating WFCS
     ethr =  1.00E-14,  avg # of iterations =118.0
     eigenvalues at k:
 -37.0416 -36.7751 -36.7312 -36.6548 -36.5549 -36.5350 -36.4179 -36.3246
 -36.3134 -36.2177 -36.1579 -36.0154 -18.9121 -18.8335 -18.6943 -18.6247
 -18.5045 -18.4989 -18.4423 -18.4357 -18.3292 -18.3141 -18.2503 -18.2239
 -18.1968 -18.1746 -18.1473 -18.1313 -18.1157 -18.0904 -18.0621 -18.0555
 -18.0291 -18.0155 -17.9979 -17.9852 -17.9728 -17.9536 -17.9458 -17.9292
 -17.8984 -17.8760 -17.8597 -17.8487 -17.8385 -17.7920 -17.7694 -17.7529
 -17.7182 -17.7050 -17.6833 -17.6797 -17.6678 -17.6407 -17.6241 -17.6172
 -17.6019 -17.5723 -17.5687 -17.5446 -17.5210 -17.5137 -17.4907 -17.4766
 -17.4623 -17.4452 -17.4318 -17.4119 -17.3979 -17.3919 -17.3781 -17.3665
 -17.3455 -17.3353 -17.3167 -17.3091 -17.2999 -17.2761 -17.2656 -17.2473
 -17.2360 -17.2237 -17.1988 -17.1770 -17.1566 -17.1427 -17.1067 -17.0861
 -17.0693 -17.0176 -16.9837 -16.9734 -16.9528 -16.9437 -16.9053 -16.8161
 -16.8003 -16.7809 -16.7486 -16.4972 -15.8374 -15.7279 -15.7190 -15.6565
 -15.5789 -15.5412 -15.4746 -15.4161 -15.2245 -15.0637 -15.0359 -15.0174
 -15.0019 -14.9705 -14.9568 -14.9058 -14.8746 -14.8079 -14.6702 -14.6392
 -14.5528 -14.4835  -7.7045  -6.9113  -6.6607  -6.5033  -6.3394  -6.2983
  -6.2322  -6.2261  -6.2167  -6.1728  -6.1057  -6.0620  -6.0385  -6.0005
  -5.9759  -5.9621  -5.9242  -5.8981  -5.8229  -5.8169  -5.7797  -5.7586
  -5.7262  -5.7000  -5.6805  -5.6552  -5.6345  -5.5834  -5.5594  -5.5452
  -5.5135  -5.4949  -5.4575  -5.4140  -5.3815  -5.3662  -5.3435  -5.3306
  -5.3010  -5.2338  -5.1392  -5.1162  -5.0879  -5.0679  -5.0111  -4.9643
  -4.7405  -4.5965  -4.5581  -4.4971  -4.3529  -4.3255  -3.7672  -3.7055
  -3.6442  -3.5828  -3.5186  -3.4859  -3.4152  -3.4049  -3.3929  -3.3093
  -3.2316  -3.2006  -3.1756  -3.1676  -3.1234  -3.0987  -3.0846  -3.0594
  -2.9740  -2.9527  -2.9364  -2.8756  -2.8624  -2.8311  -2.8083  -2.7845
  -2.7457  -2.6655  -2.6468  -2.6266  -2.5717  -2.5463  -2.4963  -2.4609
  -2.4431  -2.4253  -2.3997  -2.3695  -2.3561  -2.2967  -2.2727  -2.2541
  -2.2447  -2.1950  -2.1292  -2.0891  -2.0757  -2.0668  -2.0273  -1.9971
  -1.9648  -1.9302  -1.8968  -1.8643  -1.8367  -1.8087  -1.7510  -1.7323
  -1.7031  -1.6645  -1.6315  -1.5857  -1.5375  -1.5132  -1.4962  -1.4782
  -1.4381  -1.3615  -1.3320  -1.3056  -1.2607  -1.2310  -1.1585  -1.1422
  -1.1140  -1.0858  -1.0520  -1.0401  -0.9969  -0.9525  -0.9139  -0.9062
  -0.8526  -0.8225  -0.7861  -0.7778  -0.7417  -0.7155  -0.6885  -0.6577
  -0.6265  -0.5963  -0.5753  -0.5344  -0.5218  -0.4898  -0.4336  -0.4232
  -0.3843  -0.3710  -0.3570  -0.3416  -0.3276  -0.3142  -0.3070  -0.2944
  -0.2723  -0.2504  -0.2448  -0.2122  -0.2033  -0.1835  -0.1713  -0.1376
  -0.1239  -0.1132  -0.1063  -0.0893  -0.0766  -0.0639  -0.0431  -0.0295
  -0.0221  -0.0130   0.0063   0.0292   0.0403   0.0514   0.0628   0.0760
   0.0914   0.1006   0.1194   0.1291   0.1475   0.1649   0.1764   0.1858
   0.2120   0.2399   0.2537   0.2640   0.2787   0.3156   0.3603   0.3977
   0.4260   0.4784   0.4892   0.5222   0.5315   0.5681   0.5827   0.5958
   0.6026   0.6353   0.6657   0.6936   0.7176   0.7557   0.8063   0.8507
   0.8843   0.9087   0.9402   0.9652   1.0121   1.0989   1.1665   1.2454
   5.7336
     eigenvalues at k+q:
 -37.0416 -36.7751 -36.7312 -36.6548 -36.5549 -36.5350 -36.4179 -36.3246
 -36.3134 -36.2177 -36.1579 -36.0154 -18.9107 -18.8354 -18.6903 -18.6221
 -18.5057 -18.4995 -18.4407 -18.4339 -18.3299 -18.3150 -18.2491 -18.2244
 -18.1964 -18.1730 -18.1461 -18.1318 -18.1153 -18.0895 -18.0622 -18.0555
 -18.0297 -18.0156 -17.9970 -17.9853 -17.9714 -17.9523 -17.9448 -17.9303
 -17.8991 -17.8771 -17.8581 -17.8472 -17.8388 -17.7924 -17.7691 -17.7537
 -17.7181 -17.7038 -17.6828 -17.6789 -17.6674 -17.6420 -17.6265 -17.6192
 -17.6023 -17.5753 -17.5689 -17.5468 -17.5234 -17.5133 -17.4940 -17.4786
 -17.4643 -17.4445 -17.4340 -17.4134 -17.4000 -17.3926 -17.3791 -17.3678
 -17.3478 -17.3381 -17.3241 -17.3112 -17.3007 -17.2766 -17.2662 -17.2491
 -17.2360 -17.2242 -17.1995 -17.1772 -17.1560 -17.1419 -17.1029 -17.0857
 -17.0679 -17.0192 -16.9821 -16.9729 -16.9504 -16.9424 -16.9050 -16.8145
 -16.8006 -16.7666 -16.7498 -16.4974 -15.8346 -15.7339 -15.7186 -15.6528
 -15.5716 -15.5387 -15.4704 -15.4136 -15.2204 -15.0704 -15.0331 -15.0173
 -15.0009 -14.9770 -14.9561 -14.9053 -14.8724 -14.8041 -14.6791 -14.6438
 -14.5502 -14.4841  -7.7231  -6.9348  -6.6717  -6.4864  -6.3390  -6.2987
  -6.2285  -6.2178  -6.2137  -6.1706  -6.1058  -6.0626  -6.0363  -6.0015
  -5.9805  -5.9631  -5.9252  -5.8991  -5.8179  -5.8088  -5.7771  -5.7548
  -5.7268  -5.6971  -5.6764  -5.6485  -5.6289  -5.5828  -5.5570  -5.5301
  -5.5106  -5.4906  -5.4561  -5.4143  -5.3811  -5.3662  -5.3438  -5.3304
  -5.3018  -5.2360  -5.1401  -5.1151  -5.0862  -5.0724  -5.0123  -4.9628
  -4.7447  -4.5939  -4.5598  -4.4958  -4.3775  -4.3420  -3.7563  -3.6987
  -3.6389  -3.5749  -3.5189  -3.4837  -3.4106  -3.3989  -3.3894  -3.3144
  -3.2317  -3.2099  -3.1763  -3.1663  -3.1236  -3.0990  -3.0917  -3.0592
  -2.9788  -2.9569  -2.9474  -2.8865  -2.8603  -2.8325  -2.8112  -2.7848
  -2.7464  -2.6668  -2.6461  -2.6238  -2.5699  -2.5395  -2.4941  -2.4615
  -2.4407  -2.4232  -2.3995  -2.3701  -2.3555  -2.2877  -2.2689  -2.2507
  -2.2410  -2.1906  -2.1304  -2.0880  -2.0785  -2.0660  -2.0266  -1.9960
  -1.9628  -1.9313  -1.8982  -1.8645  -1.8393  -1.8128  -1.7479  -1.7310
  -1.7032  -1.6664  -1.6396  -1.5875  -1.5418  -1.5144  -1.4992  -1.4861
  -1.4364  -1.3613  -1.3317  -1.3054  -1.2576  -1.2262  -1.1571  -1.1404
  -1.1154  -1.0843  -1.0560  -1.0353  -0.9935  -0.9486  -0.9137  -0.9059
  -0.8515  -0.8238  -0.7871  -0.7764  -0.7486  -0.7167  -0.6899  -0.6589
  -0.6279  -0.5948  -0.5758  -0.5345  -0.5182  -0.4941  -0.4341  -0.4223
  -0.3876  -0.3717  -0.3545  -0.3432  -0.3284  -0.3145  -0.3055  -0.2936
  -0.2696  -0.2498  -0.2406  -0.2097  -0.2021  -0.1849  -0.1694  -0.1391
  -0.1245  -0.1133  -0.1065  -0.0887  -0.0776  -0.0638  -0.0447  -0.0299
  -0.0230  -0.0146   0.0068   0.0277   0.0401   0.0503   0.0643   0.0752
   0.0910   0.0979   0.1140   0.1263   0.1472   0.1644   0.1750   0.1849
   0.2083   0.2395   0.2542   0.2635   0.2785   0.3160   0.3598   0.3978
   0.4249   0.4771   0.4858   0.5197   0.5309   0.5643   0.5771   0.5942
   0.6041   0.6308   0.6683   0.6923   0.7177   0.7539   0.8072   0.8484
   0.8844   0.9090   0.9382   0.9722   1.0102   1.1014   1.1721   1.2537
   5.7539
     cgsolve_all iterations 152    anorm=    0.72E-07
     cgsolve_all iterations 148    anorm=    0.73E-07
     cgsolve_all iterations 146    anorm=    0.73E-07
     compute_u_kq: q = (    0.0000,   -0.0404,    0.0000)
     Rotating WFCS
     ethr =  1.00E-14,  avg # of iterations =118.0
     eigenvalues at k:
 -37.0416 -36.7751 -36.7312 -36.6548 -36.5549 -36.5350 -36.4179 -36.3246
 -36.3134 -36.2177 -36.1579 -36.0154 -18.9121 -18.8335 -18.6943 -18.6247
 -18.5045 -18.4989 -18.4423 -18.4357 -18.3292 -18.3141 -18.2503 -18.2239
 -18.1968 -18.1746 -18.1473 -18.1313 -18.1157 -18.0904 -18.0621 -18.0555
 -18.0291 -18.0155 -17.9979 -17.9852 -17.9728 -17.9536 -17.9458 -17.9292
 -17.8984 -17.8760 -17.8597 -17.8487 -17.8385 -17.7920 -17.7694 -17.7529
 -17.7182 -17.7050 -17.6833 -17.6797 -17.6678 -17.6407 -17.6241 -17.6172
 -17.6019 -17.5723 -17.5687 -17.5446 -17.5210 -17.5137 -17.4907 -17.4766
 -17.4623 -17.4452 -17.4318 -17.4119 -17.3979 -17.3919 -17.3781 -17.3665
 -17.3455 -17.3353 -17.3167 -17.3091 -17.2999 -17.2761 -17.2656 -17.2473
 -17.2360 -17.2237 -17.1988 -17.1770 -17.1566 -17.1427 -17.1067 -17.0861
 -17.0693 -17.0176 -16.9837 -16.9734 -16.9528 -16.9437 -16.9053 -16.8161
 -16.8003 -16.7809 -16.7486 -16.4972 -15.8374 -15.7279 -15.7190 -15.6565
 -15.5789 -15.5412 -15.4746 -15.4161 -15.2245 -15.0637 -15.0359 -15.0174
 -15.0019 -14.9705 -14.9568 -14.9058 -14.8746 -14.8079 -14.6702 -14.6392
 -14.5528 -14.4835  -7.7045  -6.9113  -6.6607  -6.5033  -6.3394  -6.2983
  -6.2322  -6.2261  -6.2167  -6.1728  -6.1057  -6.0620  -6.0385  -6.0005
  -5.9759  -5.9621  -5.9242  -5.8981  -5.8229  -5.8169  -5.7797  -5.7586
  -5.7262  -5.7000  -5.6805  -5.6552  -5.6345  -5.5834  -5.5594  -5.5452
  -5.5135  -5.4949  -5.4575  -5.4140  -5.3815  -5.3662  -5.3435  -5.3306
  -5.3010  -5.2338  -5.1392  -5.1162  -5.0879  -5.0679  -5.0111  -4.9643
  -4.7405  -4.5965  -4.5581  -4.4971  -4.3529  -4.3255  -3.7672  -3.7055
  -3.6442  -3.5828  -3.5186  -3.4859  -3.4152  -3.4049  -3.3929  -3.3093
  -3.2316  -3.2006  -3.1756  -3.1676  -3.1234  -3.0987  -3.0846  -3.0594
  -2.9740  -2.9527  -2.9364  -2.8756  -2.8624  -2.8311  -2.8083  -2.7845
  -2.7457  -2.6655  -2.6468  -2.6266  -2.5717  -2.5463  -2.4963  -2.4609
  -2.4431  -2.4253  -2.3997  -2.3695  -2.3561  -2.2967  -2.2727  -2.2541
  -2.2447  -2.1950  -2.1292  -2.0891  -2.0757  -2.0668  -2.0273  -1.9971
  -1.9648  -1.9302  -1.8968  -1.8643  -1.8367  -1.8087  -1.7510  -1.7323
  -1.7031  -1.6645  -1.6315  -1.5857  -1.5375  -1.5132  -1.4962  -1.4782
  -1.4381  -1.3615  -1.3320  -1.3056  -1.2607  -1.2310  -1.1585  -1.1422
  -1.1140  -1.0858  -1.0520  -1.0401  -0.9969  -0.9525  -0.9139  -0.9062
  -0.8526  -0.8225  -0.7861  -0.7778  -0.7417  -0.7155  -0.6885  -0.6577
  -0.6265  -0.5963  -0.5753  -0.5344  -0.5218  -0.4898  -0.4336  -0.4232
  -0.3843  -0.3710  -0.3570  -0.3416  -0.3276  -0.3142  -0.3070  -0.2944
  -0.2723  -0.2504  -0.2448  -0.2122  -0.2033  -0.1835  -0.1713  -0.1376
  -0.1239  -0.1132  -0.1063  -0.0893  -0.0766  -0.0639  -0.0431  -0.0295
  -0.0221  -0.0130   0.0063   0.0292   0.0403   0.0514   0.0628   0.0760
   0.0914   0.1006   0.1194   0.1291   0.1475   0.1649   0.1764   0.1858
   0.2120   0.2399   0.2537   0.2640   0.2787   0.3156   0.3603   0.3977
   0.4260   0.4784   0.4892   0.5222   0.5315   0.5681   0.5827   0.5958
   0.6026   0.6353   0.6657   0.6936   0.7176   0.7557   0.8063   0.8507
   0.8843   0.9087   0.9402   0.9652   1.0121   1.0989   1.1665   1.2454
   5.7336
     eigenvalues at k+q:
 -37.0416 -36.7751 -36.7312 -36.6548 -36.5549 -36.5350 -36.4179 -36.3246
 -36.3134 -36.2177 -36.1579 -36.0154 -18.9135 -18.8317 -18.6984 -18.6275
 -18.5038 -18.4980 -18.4439 -18.4375 -18.3295 -18.3121 -18.2515 -18.2235
 -18.1972 -18.1760 -18.1489 -18.1306 -18.1162 -18.0909 -18.0623 -18.0553
 -18.0286 -18.0155 -17.9993 -17.9855 -17.9729 -17.9547 -17.9468 -17.9281
 -17.8978 -17.8755 -17.8619 -17.8492 -17.8376 -17.7916 -17.7700 -17.7520
 -17.7187 -17.7058 -17.6840 -17.6801 -17.6682 -17.6399 -17.6219 -17.6158
 -17.6021 -17.5725 -17.5637 -17.5425 -17.5191 -17.5133 -17.4890 -17.4736
 -17.4609 -17.4455 -17.4294 -17.4108 -17.3967 -17.3909 -17.3767 -17.3650
 -17.3436 -17.3328 -17.3113 -17.3056 -17.2969 -17.2758 -17.2648 -17.2458
 -17.2358 -17.2230 -17.1981 -17.1770 -17.1572 -17.1435 -17.1113 -17.0863
 -17.0705 -17.0159 -16.9857 -16.9737 -16.9556 -16.9443 -16.9057 -16.8194
 -16.8010 -16.7934 -16.7474 -16.4971 -15.8403 -15.7258 -15.7150 -15.6600
 -15.5871 -15.5428 -15.4790 -15.4176 -15.2286 -15.0590 -15.0379 -15.0167
 -15.0035 -14.9663 -14.9556 -14.9057 -14.8764 -14.8116 -14.6614 -14.6349
 -14.5556 -14.4827  -7.6853  -6.8865  -6.6502  -6.5203  -6.3398  -6.2979
  -6.2404  -6.2304  -6.2194  -6.1749  -6.1056  -6.0615  -6.0410  -6.0000
  -5.9716  -5.9607  -5.9232  -5.8972  -5.8381  -5.8187  -5.7821  -5.7618
  -5.7256  -5.7033  -5.6845  -5.6644  -5.6376  -5.5843  -5.5725  -5.5528
  -5.5153  -5.4938  -5.4582  -5.4137  -5.3814  -5.3667  -5.3435  -5.3302
  -5.3003  -5.2312  -5.1383  -5.1174  -5.0890  -5.0633  -5.0104  -4.9654
  -4.7363  -4.5994  -4.5566  -4.4984  -4.3303  -4.3085  -3.7794  -3.7105
  -3.6493  -3.5906  -3.5190  -3.4878  -3.4203  -3.4100  -3.3957  -3.3041
  -3.2320  -3.1949  -3.1749  -3.1659  -3.1240  -3.0982  -3.0781  -3.0575
  -2.9701  -2.9496  -2.9231  -2.8694  -2.8609  -2.8301  -2.8059  -2.7833
  -2.7448  -2.6645  -2.6479  -2.6294  -2.5733  -2.5527  -2.4983  -2.4606
  -2.4462  -2.4282  -2.3988  -2.3694  -2.3567  -2.3053  -2.2779  -2.2568
  -2.2485  -2.1986  -2.1285  -2.0915  -2.0731  -2.0666  -2.0269  -1.9995
  -1.9651  -1.9285  -1.8952  -1.8639  -1.8337  -1.8055  -1.7553  -1.7336
  -1.7016  -1.6620  -1.6233  -1.5834  -1.5345  -1.5117  -1.4926  -1.4706
  -1.4397  -1.3639  -1.3320  -1.3058  -1.2638  -1.2358  -1.1613  -1.1436
  -1.1128  -1.0888  -1.0499  -1.0430  -0.9994  -0.9565  -0.9145  -0.9059
  -0.8542  -0.8211  -0.7861  -0.7773  -0.7354  -0.7136  -0.6869  -0.6563
  -0.6245  -0.5984  -0.5736  -0.5350  -0.5254  -0.4851  -0.4345  -0.4235
  -0.3815  -0.3702  -0.3594  -0.3397  -0.3268  -0.3154  -0.3078  -0.2948
  -0.2748  -0.2541  -0.2463  -0.2153  -0.2033  -0.1824  -0.1721  -0.1367
  -0.1244  -0.1131  -0.1056  -0.0898  -0.0748  -0.0637  -0.0422  -0.0292
  -0.0209  -0.0113   0.0057   0.0306   0.0407   0.0522   0.0609   0.0773
   0.0909   0.1030   0.1240   0.1335   0.1480   0.1653   0.1777   0.1868
   0.2140   0.2407   0.2535   0.2652   0.2789   0.3154   0.3600   0.3977
   0.4270   0.4794   0.4917   0.5232   0.5326   0.5715   0.5869   0.5975
   0.6018   0.6392   0.6652   0.6960   0.7183   0.7579   0.8053   0.8538
   0.8842   0.9083   0.9374   0.9621   1.0146   1.0968   1.1604   1.2373
   5.7125
     cgsolve_all iterations 155    anorm=    0.73E-07
     cgsolve_all iterations 154    anorm=    0.73E-07
     cgsolve_all iterations 152    anorm=    0.72E-07
     compute_u_kq: q = (    0.0000,    0.0000,    0.0404)
     Rotating WFCS
     ethr =  1.00E-14,  avg # of iterations =113.0
     eigenvalues at k:
 -37.0416 -36.7751 -36.7312 -36.6548 -36.5549 -36.5350 -36.4179 -36.3246
 -36.3134 -36.2177 -36.1579 -36.0154 -18.9121 -18.8335 -18.6943 -18.6247
 -18.5045 -18.4989 -18.4423 -18.4357 -18.3292 -18.3141 -18.2503 -18.2239
 -18.1968 -18.1746 -18.1473 -18.1313 -18.1157 -18.0904 -18.0621 -18.0555
 -18.0291 -18.0155 -17.9979 -17.9852 -17.9728 -17.9536 -17.9458 -17.9292
 -17.8984 -17.8760 -17.8597 -17.8487 -17.8385 -17.7920 -17.7694 -17.7529
 -17.7182 -17.7050 -17.6833 -17.6797 -17.6678 -17.6407 -17.6241 -17.6172
 -17.6019 -17.5723 -17.5687 -17.5446 -17.5210 -17.5137 -17.4907 -17.4766
 -17.4623 -17.4452 -17.4318 -17.4119 -17.3979 -17.3919 -17.3781 -17.3665
 -17.3455 -17.3353 -17.3167 -17.3091 -17.2999 -17.2761 -17.2656 -17.2473
 -17.2360 -17.2237 -17.1988 -17.1770 -17.1566 -17.1427 -17.1067 -17.0861
 -17.0693 -17.0176 -16.9837 -16.9734 -16.9528 -16.9437 -16.9053 -16.8161
 -16.8003 -16.7809 -16.7486 -16.4972 -15.8374 -15.7279 -15.7190 -15.6565
 -15.5789 -15.5412 -15.4746 -15.4161 -15.2245 -15.0637 -15.0359 -15.0174
 -15.0019 -14.9705 -14.9568 -14.9058 -14.8746 -14.8079 -14.6702 -14.6392
 -14.5528 -14.4835  -7.7045  -6.9113  -6.6607  -6.5033  -6.3394  -6.2983
  -6.2322  -6.2261  -6.2167  -6.1728  -6.1057  -6.0620  -6.0385  -6.0005
  -5.9759  -5.9621  -5.9242  -5.8981  -5.8229  -5.8169  -5.7797  -5.7586
  -5.7262  -5.7000  -5.6805  -5.6552  -5.6345  -5.5834  -5.5594  -5.5452
  -5.5135  -5.4949  -5.4575  -5.4140  -5.3815  -5.3662  -5.3435  -5.3306
  -5.3010  -5.2338  -5.1392  -5.1162  -5.0879  -5.0679  -5.0111  -4.9643
  -4.7405  -4.5965  -4.5581  -4.4971  -4.3529  -4.3255  -3.7672  -3.7055
  -3.6442  -3.5828  -3.5186  -3.4859  -3.4152  -3.4049  -3.3929  -3.3093
  -3.2316  -3.2006  -3.1756  -3.1676  -3.1234  -3.0987  -3.0846  -3.0594
  -2.9740  -2.9527  -2.9364  -2.8756  -2.8624  -2.8311  -2.8083  -2.7845
  -2.7457  -2.6655  -2.6468  -2.6266  -2.5717  -2.5463  -2.4963  -2.4609
  -2.4431  -2.4253  -2.3997  -2.3695  -2.3561  -2.2967  -2.2727  -2.2541
  -2.2447  -2.1950  -2.1292  -2.0891  -2.0757  -2.0668  -2.0273  -1.9971
  -1.9648  -1.9302  -1.8968  -1.8643  -1.8367  -1.8087  -1.7510  -1.7323
  -1.7031  -1.6645  -1.6315  -1.5857  -1.5375  -1.5132  -1.4962  -1.4782
  -1.4381  -1.3615  -1.3320  -1.3056  -1.2607  -1.2310  -1.1585  -1.1422
  -1.1140  -1.0858  -1.0520  -1.0401  -0.9969  -0.9525  -0.9139  -0.9062
  -0.8526  -0.8225  -0.7861  -0.7778  -0.7417  -0.7155  -0.6885  -0.6577
  -0.6265  -0.5963  -0.5753  -0.5344  -0.5218  -0.4898  -0.4336  -0.4232
  -0.3843  -0.3710  -0.3570  -0.3416  -0.3276  -0.3142  -0.3070  -0.2944
  -0.2723  -0.2504  -0.2448  -0.2122  -0.2033  -0.1835  -0.1713  -0.1376
  -0.1239  -0.1132  -0.1063  -0.0893  -0.0766  -0.0639  -0.0431  -0.0295
  -0.0221  -0.0130   0.0063   0.0292   0.0403   0.0514   0.0628   0.0760
   0.0914   0.1006   0.1194   0.1291   0.1475   0.1649   0.1764   0.1858
   0.2120   0.2399   0.2537   0.2640   0.2787   0.3156   0.3603   0.3977
   0.4260   0.4784   0.4892   0.5222   0.5315   0.5681   0.5827   0.5958
   0.6026   0.6353   0.6657   0.6936   0.7176   0.7557   0.8063   0.8507
   0.8843   0.9087   0.9402   0.9652   1.0121   1.0989   1.1665   1.2454
   5.7336
     eigenvalues at k+q:
 -37.0416 -36.7751 -36.7312 -36.6548 -36.5549 -36.5350 -36.4179 -36.3246
 -36.3134 -36.2177 -36.1579 -36.0154 -18.9122 -18.8335 -18.6944 -18.6248
 -18.5046 -18.4989 -18.4423 -18.4357 -18.3296 -18.3134 -18.2515 -18.2213
 -18.1994 -18.1742 -18.1483 -18.1303 -18.1154 -18.0887 -18.0642 -18.0550
 -18.0301 -18.0140 -17.9980 -17.9852 -17.9721 -17.9539 -17.9452 -17.9295
 -17.8994 -17.8750 -17.8610 -17.8483 -17.8379 -17.7942 -17.7691 -17.7518
 -17.7165 -17.7061 -17.6837 -17.6789 -17.6690 -17.6395 -17.6232 -17.6177
 -17.6022 -17.5747 -17.5684 -17.5433 -17.5181 -17.5144 -17.4920 -17.4773
 -17.4625 -17.4463 -17.4313 -17.4122 -17.3979 -17.3909 -17.3788 -17.3655
 -17.3456 -17.3355 -17.3168 -17.3091 -17.2993 -17.2766 -17.2656 -17.2471
 -17.2362 -17.2239 -17.1989 -17.1770 -17.1565 -17.1425 -17.1066 -17.0862
 -17.0694 -17.0176 -16.9836 -16.9734 -16.9534 -16.9431 -16.9054 -16.8162
 -16.8002 -16.7811 -16.7486 -16.4972 -15.8374 -15.7279 -15.7190 -15.6564
 -15.5789 -15.5412 -15.4746 -15.4161 -15.2245 -15.0637 -15.0358 -15.0174
 -15.0019 -14.9706 -14.9568 -14.9057 -14.8745 -14.8079 -14.6702 -14.6392
 -14.5527 -14.4835  -7.7044  -6.9112  -6.6606  -6.5035  -6.3394  -6.2983
  -6.2323  -6.2261  -6.2168  -6.1728  -6.1057  -6.0620  -6.0386  -6.0005
  -5.9759  -5.9621  -5.9242  -5.8981  -5.8236  -5.8162  -5.7797  -5.7586
  -5.7266  -5.6998  -5.6805  -5.6548  -5.6352  -5.5831  -5.5597  -5.5452
  -5.5135  -5.4949  -5.4575  -5.4141  -5.3812  -5.3662  -5.3436  -5.3306
  -5.3009  -5.2338  -5.1392  -5.1162  -5.0879  -5.0679  -5.0110  -4.9644
  -4.7405  -4.5965  -4.5581  -4.4971  -4.3528  -4.3254  -3.7672  -3.7056
  -3.6443  -3.5829  -3.5186  -3.4859  -3.4152  -3.4048  -3.3929  -3.3094
  -3.2318  -3.2003  -3.1757  -3.1677  -3.1241  -3.0976  -3.0848  -3.0594
  -2.9744  -2.9503  -2.9369  -2.8777  -2.8644  -2.8292  -2.8092  -2.7823
  -2.7458  -2.6660  -2.6471  -2.6236  -2.5747  -2.5478  -2.4970  -2.4603
  -2.4432  -2.4222  -2.4006  -2.3666  -2.3580  -2.2986  -2.2728  -2.2548
  -2.2412  -2.1962  -2.1285  -2.0917  -2.0778  -2.0624  -2.0283  -1.9982
  -1.9642  -1.9321  -1.8968  -1.8628  -1.8352  -1.8074  -1.7534  -1.7311
  -1.7020  -1.6668  -1.6326  -1.5861  -1.5376  -1.5121  -1.4955  -1.4784
  -1.4375  -1.3614  -1.3319  -1.3051  -1.2608  -1.2309  -1.1599  -1.1430
  -1.1126  -1.0848  -1.0525  -1.0412  -0.9970  -0.9517  -0.9157  -0.9045
  -0.8527  -0.8223  -0.7862  -0.7779  -0.7420  -0.7153  -0.6885  -0.6576
  -0.6264  -0.5963  -0.5754  -0.5344  -0.5219  -0.4896  -0.4336  -0.4235
  -0.3848  -0.3703  -0.3568  -0.3432  -0.3274  -0.3136  -0.3072  -0.2930
  -0.2721  -0.2507  -0.2451  -0.2126  -0.2038  -0.1840  -0.1710  -0.1364
  -0.1243  -0.1124  -0.1071  -0.0891  -0.0775  -0.0631  -0.0429  -0.0291
  -0.0234  -0.0111   0.0064   0.0282   0.0405   0.0506   0.0624   0.0762
   0.0903   0.1013   0.1193   0.1299   0.1481   0.1654   0.1773   0.1839
   0.2114   0.2402   0.2540   0.2637   0.2794   0.3155   0.3603   0.3974
   0.4262   0.4784   0.4892   0.5217   0.5320   0.5682   0.5828   0.5954
   0.6029   0.6353   0.6658   0.6935   0.7176   0.7556   0.8063   0.8507
   0.8843   0.9087   0.9402   0.9653   1.0120   1.0989   1.1665   1.2454
   5.7328
     cgsolve_all iterations 152    anorm=    0.73E-07
     cgsolve_all iterations 152    anorm=    0.72E-07
     cgsolve_all iterations 148    anorm=    0.72E-07
     compute_u_kq: q = (    0.0000,    0.0000,   -0.0404)
     Rotating WFCS
     ethr =  1.00E-14,  avg # of iterations =117.0
     eigenvalues at k:
 -37.0416 -36.7751 -36.7312 -36.6548 -36.5549 -36.5350 -36.4179 -36.3246
 -36.3134 -36.2177 -36.1579 -36.0154 -18.9121 -18.8335 -18.6943 -18.6247
 -18.5045 -18.4989 -18.4423 -18.4357 -18.3292 -18.3141 -18.2503 -18.2239
 -18.1968 -18.1746 -18.1473 -18.1313 -18.1157 -18.0904 -18.0621 -18.0555
 -18.0291 -18.0155 -17.9979 -17.9852 -17.9728 -17.9536 -17.9458 -17.9292
 -17.8984 -17.8760 -17.8597 -17.8487 -17.8385 -17.7920 -17.7694 -17.7529
 -17.7182 -17.7050 -17.6833 -17.6797 -17.6678 -17.6407 -17.6241 -17.6172
 -17.6019 -17.5723 -17.5687 -17.5446 -17.5210 -17.5137 -17.4907 -17.4766
 -17.4623 -17.4452 -17.4318 -17.4119 -17.3979 -17.3919 -17.3781 -17.3665
 -17.3455 -17.3353 -17.3167 -17.3091 -17.2999 -17.2761 -17.2656 -17.2473
 -17.2360 -17.2237 -17.1988 -17.1770 -17.1566 -17.1427 -17.1067 -17.0861
 -17.0693 -17.0176 -16.9837 -16.9734 -16.9528 -16.9437 -16.9053 -16.8161
 -16.8003 -16.7809 -16.7486 -16.4972 -15.8374 -15.7279 -15.7190 -15.6565
 -15.5789 -15.5412 -15.4746 -15.4161 -15.2245 -15.0637 -15.0359 -15.0174
 -15.0019 -14.9705 -14.9568 -14.9058 -14.8746 -14.8079 -14.6702 -14.6392
 -14.5528 -14.4835  -7.7045  -6.9113  -6.6607  -6.5033  -6.3394  -6.2983
  -6.2322  -6.2261  -6.2167  -6.1728  -6.1057  -6.0620  -6.0385  -6.0005
  -5.9759  -5.9621  -5.9242  -5.8981  -5.8229  -5.8169  -5.7797  -5.7586
  -5.7262  -5.7000  -5.6805  -5.6552  -5.6345  -5.5834  -5.5594  -5.5452
  -5.5135  -5.4949  -5.4575  -5.4140  -5.3815  -5.3662  -5.3435  -5.3306
  -5.3010  -5.2338  -5.1392  -5.1162  -5.0879  -5.0679  -5.0111  -4.9643
  -4.7405  -4.5965  -4.5581  -4.4971  -4.3529  -4.3255  -3.7672  -3.7055
  -3.6442  -3.5828  -3.5186  -3.4859  -3.4152  -3.4049  -3.3929  -3.3093
  -3.2316  -3.2006  -3.1756  -3.1676  -3.1234  -3.0987  -3.0846  -3.0594
  -2.9740  -2.9527  -2.9364  -2.8756  -2.8624  -2.8311  -2.8083  -2.7845
  -2.7457  -2.6655  -2.6468  -2.6266  -2.5717  -2.5463  -2.4963  -2.4609
  -2.4431  -2.4253  -2.3997  -2.3695  -2.3561  -2.2967  -2.2727  -2.2541
  -2.2447  -2.1950  -2.1292  -2.0891  -2.0757  -2.0668  -2.0273  -1.9971
  -1.9648  -1.9302  -1.8968  -1.8643  -1.8367  -1.8087  -1.7510  -1.7323
  -1.7031  -1.6645  -1.6315  -1.5857  -1.5375  -1.5132  -1.4962  -1.4782
  -1.4381  -1.3615  -1.3320  -1.3056  -1.2607  -1.2310  -1.1585  -1.1422
  -1.1140  -1.0858  -1.0520  -1.0401  -0.9969  -0.9525  -0.9139  -0.9062
  -0.8526  -0.8225  -0.7861  -0.7778  -0.7417  -0.7155  -0.6885  -0.6577
  -0.6265  -0.5963  -0.5753  -0.5344  -0.5218  -0.4898  -0.4336  -0.4232
  -0.3843  -0.3710  -0.3570  -0.3416  -0.3276  -0.3142  -0.3070  -0.2944
  -0.2723  -0.2504  -0.2448  -0.2122  -0.2033  -0.1835  -0.1713  -0.1376
  -0.1239  -0.1132  -0.1063  -0.0893  -0.0766  -0.0639  -0.0431  -0.0295
  -0.0221  -0.0130   0.0063   0.0292   0.0403   0.0514   0.0628   0.0760
   0.0914   0.1006   0.1194   0.1291   0.1475   0.1649   0.1764   0.1858
   0.2120   0.2399   0.2537   0.2640   0.2787   0.3156   0.3603   0.3977
   0.4260   0.4784   0.4892   0.5222   0.5315   0.5681   0.5827   0.5958
   0.6026   0.6353   0.6657   0.6936   0.7176   0.7557   0.8063   0.8507
   0.8843   0.9087   0.9402   0.9652   1.0121   1.0989   1.1665   1.2454
   5.7336
     eigenvalues at k+q:
 -37.0416 -36.7751 -36.7312 -36.6548 -36.5549 -36.5350 -36.4179 -36.3246
 -36.3134 -36.2177 -36.1579 -36.0154 -18.9121 -18.8335 -18.6943 -18.6247
 -18.5044 -18.4991 -18.4423 -18.4357 -18.3288 -18.3148 -18.2487 -18.2267
 -18.1947 -18.1746 -18.1462 -18.1325 -18.1156 -18.0919 -18.0604 -18.0558
 -18.0282 -18.0166 -17.9977 -17.9856 -17.9731 -17.9534 -17.9464 -17.9285
 -17.8976 -17.8775 -17.8580 -17.8489 -17.8388 -17.7899 -17.7697 -17.7540
 -17.7207 -17.7031 -17.6837 -17.6801 -17.6664 -17.6421 -17.6247 -17.6168
 -17.6012 -17.5710 -17.5680 -17.5462 -17.5243 -17.5128 -17.4902 -17.4753
 -17.4628 -17.4431 -17.4322 -17.4120 -17.3977 -17.3927 -17.3776 -17.3677
 -17.3451 -17.3353 -17.3167 -17.3091 -17.3007 -17.2755 -17.2657 -17.2476
 -17.2357 -17.2238 -17.1986 -17.1769 -17.1565 -17.1429 -17.1068 -17.0861
 -17.0692 -17.0176 -16.9837 -16.9735 -16.9524 -16.9440 -16.9053 -16.8161
 -16.8004 -16.7808 -16.7486 -16.4972 -15.8374 -15.7278 -15.7190 -15.6565
 -15.5789 -15.5411 -15.4746 -15.4161 -15.2244 -15.0636 -15.0359 -15.0174
 -15.0019 -14.9705 -14.9568 -14.9059 -14.8746 -14.8079 -14.6701 -14.6393
 -14.5529 -14.4835  -7.7046  -6.9115  -6.6607  -6.5033  -6.3394  -6.2983
  -6.2321  -6.2262  -6.2167  -6.1728  -6.1057  -6.0620  -6.0385  -6.0005
  -5.9759  -5.9621  -5.9243  -5.8981  -5.8222  -5.8175  -5.7797  -5.7587
  -5.7259  -5.7002  -5.6805  -5.6556  -5.6338  -5.5838  -5.5591  -5.5451
  -5.5136  -5.4949  -5.4573  -5.4138  -5.3818  -5.3661  -5.3434  -5.3306
  -5.3010  -5.2338  -5.1391  -5.1162  -5.0879  -5.0680  -5.0111  -4.9643
  -4.7406  -4.5965  -4.5581  -4.4971  -4.3531  -4.3256  -3.7672  -3.7054
  -3.6441  -3.5827  -3.5186  -3.4859  -3.4150  -3.4052  -3.3930  -3.3093
  -3.2315  -3.2003  -3.1759  -3.1674  -3.1228  -3.0994  -3.0843  -3.0599
  -2.9732  -2.9551  -2.9362  -2.8737  -2.8600  -2.8334  -2.8077  -2.7860
  -2.7463  -2.6645  -2.6469  -2.6289  -2.5703  -2.5434  -2.4955  -2.4620
  -2.4428  -2.4291  -2.3982  -2.3727  -2.3539  -2.2946  -2.2735  -2.2566
  -2.2434  -2.1942  -2.1296  -2.0884  -2.0763  -2.0677  -2.0264  -1.9956
  -1.9646  -1.9290  -1.8971  -1.8658  -1.8392  -1.8085  -1.7482  -1.7336
  -1.7039  -1.6631  -1.6310  -1.5846  -1.5373  -1.5146  -1.4969  -1.4778
  -1.4386  -1.3617  -1.3320  -1.3061  -1.2609  -1.2308  -1.1574  -1.1411
  -1.1153  -1.0867  -1.0516  -1.0393  -0.9971  -0.9532  -0.9135  -0.9062
  -0.8527  -0.8227  -0.7859  -0.7778  -0.7414  -0.7156  -0.6884  -0.6579
  -0.6266  -0.5962  -0.5752  -0.5345  -0.5216  -0.4900  -0.4337  -0.4231
  -0.3838  -0.3713  -0.3572  -0.3400  -0.3283  -0.3147  -0.3068  -0.2959
  -0.2721  -0.2502  -0.2438  -0.2124  -0.2029  -0.1837  -0.1715  -0.1389
  -0.1245  -0.1128  -0.1049  -0.0895  -0.0758  -0.0647  -0.0429  -0.0301
  -0.0209  -0.0156   0.0071   0.0300   0.0405   0.0523   0.0630   0.0762
   0.0921   0.0999   0.1192   0.1277   0.1477   0.1645   0.1753   0.1874
   0.2125   0.2396   0.2535   0.2643   0.2780   0.3158   0.3603   0.3980
   0.4257   0.4784   0.4891   0.5226   0.5312   0.5680   0.5827   0.5963
   0.6024   0.6353   0.6656   0.6936   0.7176   0.7557   0.8062   0.8507
   0.8842   0.9087   0.9402   0.9652   1.0122   1.0990   1.1665   1.2455
   5.7345
     cgsolve_all iterations 152    anorm=    0.73E-07
     cgsolve_all iterations 152    anorm=    0.72E-07
     cgsolve_all iterations 152    anorm=    0.72E-07

     k-point #    3 of     4      pool #  1    cpu time:   52775.4
     compute_u_kq: q = (    0.0000,    0.0000,    0.0000)
     Rotating WFCS
     ethr =  1.00E-14,  avg # of iterations = 15.0
     eigenvalues at k:
 -37.0416 -36.7751 -36.7312 -36.6548 -36.5549 -36.5350 -36.4179 -36.3246
 -36.3134 -36.2177 -36.1579 -36.0154 -18.8985 -18.8435 -18.7044 -18.6339
 -18.5011 -18.4891 -18.4380 -18.4305 -18.3324 -18.2947 -18.2724 -18.2437
 -18.1973 -18.1840 -18.1481 -18.1154 -18.1046 -18.0941 -18.0588 -18.0398
 -18.0301 -18.0162 -17.9958 -17.9848 -17.9676 -17.9540 -17.9469 -17.9417
 -17.9074 -17.8996 -17.8610 -17.8301 -17.8227 -17.7818 -17.7595 -17.7509
 -17.7324 -17.7077 -17.6923 -17.6727 -17.6636 -17.6528 -17.6367 -17.6131
 -17.6026 -17.5741 -17.5579 -17.5424 -17.5190 -17.5109 -17.5003 -17.4790
 -17.4647 -17.4440 -17.4274 -17.4128 -17.4059 -17.3862 -17.3667 -17.3606
 -17.3497 -17.3327 -17.3275 -17.3125 -17.2930 -17.2717 -17.2556 -17.2411
 -17.2336 -17.2232 -17.2029 -17.1875 -17.1564 -17.1454 -17.1053 -17.0905
 -17.0719 -17.0163 -16.9935 -16.9802 -16.9533 -16.9433 -16.9012 -16.8162
 -16.7979 -16.7805 -16.7479 -16.4974 -15.8628 -15.8076 -15.6708 -15.6314
 -15.5822 -15.4720 -15.4412 -15.3355 -15.2295 -15.2212 -15.1154 -15.0186
 -14.9944 -14.9605 -14.9301 -14.8663 -14.8361 -14.8263 -14.7059 -14.6477
 -14.5323 -14.4646  -7.7047  -6.9105  -6.6585  -6.5092  -6.3377  -6.2951
  -6.2345  -6.2263  -6.2200  -6.1712  -6.0989  -6.0661  -6.0559  -5.9979
  -5.9765  -5.9478  -5.9274  -5.8976  -5.8273  -5.8135  -5.7728  -5.7604
  -5.7326  -5.6922  -5.6766  -5.6700  -5.6442  -5.5806  -5.5574  -5.5343
  -5.5236  -5.4808  -5.4431  -5.4140  -5.3969  -5.3629  -5.3385  -5.3175
  -5.3087  -5.2337  -5.1652  -5.1135  -5.0757  -5.0708  -5.0115  -4.9650
  -4.7400  -4.5962  -4.5581  -4.4969  -4.3636  -4.3239  -3.8717  -3.6958
  -3.6295  -3.5918  -3.5102  -3.4802  -3.4081  -3.4000  -3.3579  -3.3042
  -3.2592  -3.2021  -3.1950  -3.1313  -3.0987  -3.0849  -3.0374  -3.0095
  -2.9873  -2.9747  -2.9503  -2.9037  -2.8377  -2.8172  -2.7812  -2.7626
  -2.7224  -2.6869  -2.6245  -2.6030  -2.5733  -2.5586  -2.5206  -2.5074
  -2.4725  -2.4306  -2.3997  -2.3835  -2.3481  -2.3194  -2.3021  -2.2375
  -2.2115  -2.1927  -2.1140  -2.0975  -2.0608  -2.0378  -2.0200  -1.9853
  -1.9590  -1.9237  -1.8870  -1.8580  -1.8023  -1.7960  -1.7495  -1.7169
  -1.6877  -1.6443  -1.6233  -1.5879  -1.5459  -1.5193  -1.4944  -1.4710
  -1.4591  -1.4227  -1.3945  -1.3253  -1.2972  -1.2834  -1.2521  -1.1356
  -1.1054  -1.0728  -1.0573  -1.0114  -0.9812  -0.9348  -0.9197  -0.8949
  -0.8731  -0.8174  -0.8058  -0.7775  -0.7511  -0.7088  -0.6951  -0.6506
  -0.6220  -0.5970  -0.5376  -0.5191  -0.4998  -0.4626  -0.4486  -0.4123
  -0.3940  -0.3745  -0.3598  -0.3448  -0.3413  -0.3249  -0.3109  -0.2891
  -0.2652  -0.2491  -0.2421  -0.2191  -0.2078  -0.1817  -0.1721  -0.1641
  -0.1396  -0.1314  -0.1153  -0.0992  -0.0941  -0.0696  -0.0549  -0.0352
  -0.0299  -0.0123   0.0072   0.0282   0.0383   0.0523   0.0735   0.0912
   0.0990   0.1137   0.1203   0.1334   0.1406   0.1598   0.1770   0.1816
   0.2066   0.2384   0.2599   0.2653   0.2807   0.3121   0.3198   0.3826
   0.4132   0.4256   0.4944   0.5148   0.5290   0.5384   0.5753   0.5939
   0.6061   0.6341   0.7064   0.7216   0.7680   0.7926   0.8079   0.8536
   0.8795   0.8874   0.9114   1.0273   1.0560   1.1050   1.2197   1.2823
   5.5724
     eigenvalues at k+q:
 -37.0416 -36.7751 -36.7312 -36.6548 -36.5549 -36.5350 -36.4179 -36.3246
 -36.3134 -36.2177 -36.1579 -36.0154 -18.8985 -18.8436 -18.7045 -18.6339
 -18.5011 -18.4891 -18.4380 -18.4305 -18.3324 -18.2946 -18.2724 -18.2437
 -18.1973 -18.1840 -18.1481 -18.1154 -18.1046 -18.0941 -18.0588 -18.0398
 -18.0301 -18.0162 -17.9959 -17.9848 -17.9676 -17.9540 -17.9469 -17.9417
 -17.9074 -17.8996 -17.8610 -17.8301 -17.8228 -17.7818 -17.7595 -17.7509
 -17.7324 -17.7077 -17.6923 -17.6727 -17.6636 -17.6528 -17.6367 -17.6131
 -17.6026 -17.5741 -17.5579 -17.5424 -17.5190 -17.5109 -17.5003 -17.4790
 -17.4647 -17.4440 -17.4274 -17.4128 -17.4059 -17.3862 -17.3667 -17.3607
 -17.3497 -17.3327 -17.3276 -17.3125 -17.2930 -17.2717 -17.2556 -17.2411
 -17.2336 -17.2232 -17.2029 -17.1875 -17.1564 -17.1454 -17.1053 -17.0905
 -17.0719 -17.0163 -16.9935 -16.9802 -16.9533 -16.9433 -16.9011 -16.8162
 -16.7979 -16.7805 -16.7479 -16.4974 -15.8628 -15.8076 -15.6708 -15.6314
 -15.5822 -15.4720 -15.4412 -15.3355 -15.2294 -15.2212 -15.1154 -15.0186
 -14.9944 -14.9605 -14.9301 -14.8663 -14.8361 -14.8263 -14.7059 -14.6477
 -14.5323 -14.4646  -7.7047  -6.9105  -6.6586  -6.5093  -6.3377  -6.2950
  -6.2345  -6.2264  -6.2200  -6.1712  -6.0989  -6.0661  -6.0559  -5.9979
  -5.9765  -5.9478  -5.9274  -5.8976  -5.8273  -5.8135  -5.7728  -5.7604
  -5.7326  -5.6922  -5.6766  -5.6700  -5.6442  -5.5806  -5.5574  -5.5343
  -5.5236  -5.4808  -5.4431  -5.4140  -5.3969  -5.3629  -5.3385  -5.3175
  -5.3087  -5.2337  -5.1652  -5.1135  -5.0756  -5.0708  -5.0115  -4.9650
  -4.7400  -4.5962  -4.5581  -4.4969  -4.3637  -4.3239  -3.8717  -3.6958
  -3.6295  -3.5918  -3.5102  -3.4802  -3.4081  -3.4000  -3.3579  -3.3042
  -3.2592  -3.2021  -3.1950  -3.1313  -3.0987  -3.0849  -3.0374  -3.0096
  -2.9873  -2.9747  -2.9503  -2.9037  -2.8377  -2.8172  -2.7812  -2.7626
  -2.7224  -2.6869  -2.6245  -2.6030  -2.5733  -2.5586  -2.5206  -2.5074
  -2.4725  -2.4306  -2.3997  -2.3835  -2.3481  -2.3194  -2.3022  -2.2375
  -2.2115  -2.1927  -2.1140  -2.0975  -2.0608  -2.0378  -2.0200  -1.9853
  -1.9590  -1.9237  -1.8870  -1.8580  -1.8023  -1.7960  -1.7495  -1.7169
  -1.6877  -1.6443  -1.6233  -1.5879  -1.5459  -1.5193  -1.4944  -1.4710
  -1.4591  -1.4227  -1.3945  -1.3253  -1.2972  -1.2834  -1.2521  -1.1356
  -1.1054  -1.0728  -1.0573  -1.0114  -0.9812  -0.9348  -0.9197  -0.8949
  -0.8731  -0.8174  -0.8058  -0.7775  -0.7511  -0.7088  -0.6951  -0.6506
  -0.6220  -0.5970  -0.5376  -0.5191  -0.4998  -0.4626  -0.4486  -0.4123
  -0.3940  -0.3744  -0.3598  -0.3448  -0.3413  -0.3249  -0.3109  -0.2891
  -0.2652  -0.2491  -0.2421  -0.2191  -0.2078  -0.1817  -0.1721  -0.1641
  -0.1396  -0.1314  -0.1153  -0.0992  -0.0941  -0.0696  -0.0549  -0.0352
  -0.0299  -0.0123   0.0073   0.0282   0.0383   0.0523   0.0735   0.0912
   0.0990   0.1137   0.1203   0.1334   0.1406   0.1598   0.1770   0.1816
   0.2066   0.2384   0.2599   0.2653   0.2807   0.3121   0.3198   0.3826
   0.4132   0.4256   0.4944   0.5148   0.5290   0.5384   0.5754   0.5939
   0.6061   0.6341   0.7064   0.7216   0.7680   0.7926   0.8079   0.8537
   0.8796   0.8874   0.9113   1.0273   1.0560   1.1050   1.2197   1.2823
   5.5724
     cgsolve_all iterations 117    anorm=    0.77E-07
PARA_AUG  1      49.7736949        -0.1595996        -0.0614813
     cgsolve_all iterations 115    anorm=    0.76E-07
PARA_AUG  2      -0.1937465        50.4769697         0.1874581
     cgsolve_all iterations 115    anorm=    0.77E-07
PARA_AUG  3      -0.0933068         0.0510817        50.3290571
     cgsolve_all iterations 134    anorm=    0.73E-07
     cgsolve_all iterations 136    anorm=    0.72E-07
     cgsolve_all iterations 134    anorm=    0.74E-07
     compute_u_kq: q = (    0.0404,    0.0000,    0.0000)
     Rotating WFCS
     ethr =  1.00E-14,  avg # of iterations =117.0
     eigenvalues at k:
 -37.0416 -36.7751 -36.7312 -36.6548 -36.5549 -36.5350 -36.4179 -36.3246
 -36.3134 -36.2177 -36.1579 -36.0154 -18.8985 -18.8435 -18.7044 -18.6339
 -18.5011 -18.4891 -18.4380 -18.4305 -18.3324 -18.2947 -18.2724 -18.2437
 -18.1973 -18.1840 -18.1481 -18.1154 -18.1046 -18.0941 -18.0588 -18.0398
 -18.0301 -18.0162 -17.9958 -17.9848 -17.9676 -17.9540 -17.9469 -17.9417
 -17.9074 -17.8996 -17.8610 -17.8301 -17.8227 -17.7818 -17.7595 -17.7509
 -17.7324 -17.7077 -17.6923 -17.6727 -17.6636 -17.6528 -17.6367 -17.6131
 -17.6026 -17.5741 -17.5579 -17.5424 -17.5190 -17.5109 -17.5003 -17.4790
 -17.4647 -17.4440 -17.4274 -17.4128 -17.4059 -17.3862 -17.3667 -17.3606
 -17.3497 -17.3327 -17.3275 -17.3125 -17.2930 -17.2717 -17.2556 -17.2411
 -17.2336 -17.2232 -17.2029 -17.1875 -17.1564 -17.1454 -17.1053 -17.0905
 -17.0719 -17.0163 -16.9935 -16.9802 -16.9533 -16.9433 -16.9012 -16.8162
 -16.7979 -16.7805 -16.7479 -16.4974 -15.8628 -15.8076 -15.6708 -15.6314
 -15.5822 -15.4720 -15.4412 -15.3355 -15.2295 -15.2212 -15.1154 -15.0186
 -14.9944 -14.9605 -14.9301 -14.8663 -14.8361 -14.8263 -14.7059 -14.6477
 -14.5323 -14.4646  -7.7047  -6.9105  -6.6585  -6.5092  -6.3377  -6.2951
  -6.2345  -6.2263  -6.2200  -6.1712  -6.0989  -6.0661  -6.0559  -5.9979
  -5.9765  -5.9478  -5.9274  -5.8976  -5.8273  -5.8135  -5.7728  -5.7604
  -5.7326  -5.6922  -5.6766  -5.6700  -5.6442  -5.5806  -5.5574  -5.5343
  -5.5236  -5.4808  -5.4431  -5.4140  -5.3969  -5.3629  -5.3385  -5.3175
  -5.3087  -5.2337  -5.1652  -5.1135  -5.0757  -5.0708  -5.0115  -4.9650
  -4.7400  -4.5962  -4.5581  -4.4969  -4.3636  -4.3239  -3.8717  -3.6958
  -3.6295  -3.5918  -3.5102  -3.4802  -3.4081  -3.4000  -3.3579  -3.3042
  -3.2592  -3.2021  -3.1950  -3.1313  -3.0987  -3.0849  -3.0374  -3.0095
  -2.9873  -2.9747  -2.9503  -2.9037  -2.8377  -2.8172  -2.7812  -2.7626
  -2.7224  -2.6869  -2.6245  -2.6030  -2.5733  -2.5586  -2.5206  -2.5074
  -2.4725  -2.4306  -2.3997  -2.3835  -2.3481  -2.3194  -2.3021  -2.2375
  -2.2115  -2.1927  -2.1140  -2.0975  -2.0608  -2.0378  -2.0200  -1.9853
  -1.9590  -1.9237  -1.8870  -1.8580  -1.8023  -1.7960  -1.7495  -1.7169
  -1.6877  -1.6443  -1.6233  -1.5879  -1.5459  -1.5193  -1.4944  -1.4710
  -1.4591  -1.4227  -1.3945  -1.3253  -1.2972  -1.2834  -1.2521  -1.1356
  -1.1054  -1.0728  -1.0573  -1.0114  -0.9812  -0.9348  -0.9197  -0.8949
  -0.8731  -0.8174  -0.8058  -0.7775  -0.7511  -0.7088  -0.6951  -0.6506
  -0.6220  -0.5970  -0.5376  -0.5191  -0.4998  -0.4626  -0.4486  -0.4123
  -0.3940  -0.3745  -0.3598  -0.3448  -0.3413  -0.3249  -0.3109  -0.2891
  -0.2652  -0.2491  -0.2421  -0.2191  -0.2078  -0.1817  -0.1721  -0.1641
  -0.1396  -0.1314  -0.1153  -0.0992  -0.0941  -0.0696  -0.0549  -0.0352
  -0.0299  -0.0123   0.0072   0.0282   0.0383   0.0523   0.0735   0.0912
   0.0990   0.1137   0.1203   0.1334   0.1406   0.1598   0.1770   0.1816
   0.2066   0.2384   0.2599   0.2653   0.2807   0.3121   0.3198   0.3826
   0.4132   0.4256   0.4944   0.5148   0.5290   0.5384   0.5753   0.5939
   0.6061   0.6341   0.7064   0.7216   0.7680   0.7926   0.8079   0.8536
   0.8795   0.8874   0.9114   1.0273   1.0560   1.1050   1.2197   1.2823
   5.5724
     eigenvalues at k+q:
 -37.0416 -36.7751 -36.7312 -36.6548 -36.5549 -36.5350 -36.4179 -36.3246
 -36.3134 -36.2177 -36.1579 -36.0154 -18.8978 -18.8447 -18.7013 -18.6323
 -18.5012 -18.4907 -18.4367 -18.4297 -18.3304 -18.2969 -18.2740 -18.2428
 -18.1952 -18.1836 -18.1471 -18.1158 -18.1042 -18.0931 -18.0586 -18.0399
 -18.0314 -18.0154 -17.9973 -17.9832 -17.9677 -17.9535 -17.9465 -17.9418
 -17.9075 -17.9005 -17.8620 -17.8294 -17.8197 -17.7832 -17.7611 -17.7503
 -17.7297 -17.7077 -17.6922 -17.6739 -17.6650 -17.6527 -17.6360 -17.6142
 -17.6019 -17.5748 -17.5595 -17.5435 -17.5215 -17.5100 -17.5020 -17.4792
 -17.4639 -17.4467 -17.4293 -17.4158 -17.4069 -17.3861 -17.3688 -17.3621
 -17.3528 -17.3338 -17.3299 -17.3144 -17.2934 -17.2720 -17.2565 -17.2428
 -17.2329 -17.2240 -17.2033 -17.1873 -17.1558 -17.1453 -17.1031 -17.0903
 -17.0707 -17.0170 -16.9919 -16.9786 -16.9520 -16.9432 -16.9009 -16.8151
 -16.7982 -16.7712 -16.7487 -16.4975 -15.8598 -15.8060 -15.6710 -15.6282
 -15.5837 -15.4745 -15.4426 -15.3356 -15.2249 -15.2171 -15.1134 -15.0181
 -14.9954 -14.9595 -14.9338 -14.8641 -14.8374 -14.8248 -14.7090 -14.6489
 -14.5328 -14.4671  -7.7172  -6.9265  -6.6660  -6.4980  -6.3374  -6.2949
  -6.2329  -6.2215  -6.2171  -6.1694  -6.0983  -6.0674  -6.0536  -5.9998
  -5.9786  -5.9485  -5.9286  -5.8983  -5.8267  -5.8063  -5.7706  -5.7568
  -5.7314  -5.6910  -5.6742  -5.6682  -5.6375  -5.5798  -5.5514  -5.5307
  -5.5169  -5.4821  -5.4427  -5.4167  -5.3932  -5.3613  -5.3411  -5.3157
  -5.3099  -5.2344  -5.1642  -5.1144  -5.0779  -5.0708  -5.0130  -4.9640
  -4.7430  -4.5945  -4.5594  -4.4960  -4.3787  -4.3358  -3.8609  -3.6916
  -3.6299  -3.5843  -3.5089  -3.4793  -3.4059  -3.3969  -3.3559  -3.3081
  -3.2603  -3.2057  -3.1985  -3.1341  -3.0972  -3.0856  -3.0395  -3.0121
  -2.9894  -2.9814  -2.9508  -2.9063  -2.8402  -2.8175  -2.7798  -2.7641
  -2.7227  -2.6860  -2.6207  -2.6030  -2.5747  -2.5582  -2.5227  -2.5085
  -2.4714  -2.4297  -2.3989  -2.3850  -2.3478  -2.3159  -2.2991  -2.2342
  -2.2087  -2.1884  -2.1156  -2.0961  -2.0615  -2.0353  -2.0172  -1.9847
  -1.9612  -1.9218  -1.8856  -1.8595  -1.8063  -1.7948  -1.7494  -1.7172
  -1.6919  -1.6476  -1.6267  -1.5935  -1.5451  -1.5189  -1.4952  -1.4695
  -1.4636  -1.4229  -1.3917  -1.3274  -1.2965  -1.2764  -1.2515  -1.1357
  -1.1037  -1.0720  -1.0530  -1.0147  -0.9788  -0.9339  -0.9194  -0.8924
  -0.8707  -0.8198  -0.8065  -0.7797  -0.7510  -0.7085  -0.6974  -0.6505
  -0.6199  -0.5941  -0.5385  -0.5222  -0.4985  -0.4646  -0.4490  -0.4120
  -0.3930  -0.3734  -0.3601  -0.3476  -0.3423  -0.3243  -0.3103  -0.2894
  -0.2642  -0.2484  -0.2393  -0.2183  -0.2069  -0.1811  -0.1738  -0.1651
  -0.1402  -0.1300  -0.1151  -0.0998  -0.0951  -0.0706  -0.0553  -0.0371
  -0.0307  -0.0135   0.0073   0.0293   0.0377   0.0516   0.0728   0.0900
   0.0976   0.1129   0.1202   0.1327   0.1398   0.1607   0.1762   0.1802
   0.2041   0.2413   0.2603   0.2659   0.2804   0.3117   0.3195   0.3811
   0.4129   0.4241   0.4906   0.5113   0.5277   0.5349   0.5730   0.5915
   0.6065   0.6275   0.7065   0.7225   0.7677   0.7949   0.8081   0.8557
   0.8766   0.8872   0.9111   1.0289   1.0598   1.1093   1.2199   1.2864
   5.5932
     cgsolve_all iterations 134    anorm=    0.73E-07
     cgsolve_all iterations 134    anorm=    0.71E-07
     cgsolve_all iterations 132    anorm=    0.72E-07
     compute_u_kq: q = (   -0.0404,    0.0000,    0.0000)
     Rotating WFCS
     ethr =  1.00E-14,  avg # of iterations =113.0
     eigenvalues at k:
 -37.0416 -36.7751 -36.7312 -36.6548 -36.5549 -36.5350 -36.4179 -36.3246
 -36.3134 -36.2177 -36.1579 -36.0154 -18.8985 -18.8435 -18.7044 -18.6339
 -18.5011 -18.4891 -18.4380 -18.4305 -18.3324 -18.2947 -18.2724 -18.2437
 -18.1973 -18.1840 -18.1481 -18.1154 -18.1046 -18.0941 -18.0588 -18.0398
 -18.0301 -18.0162 -17.9958 -17.9848 -17.9676 -17.9540 -17.9469 -17.9417
 -17.9074 -17.8996 -17.8610 -17.8301 -17.8227 -17.7818 -17.7595 -17.7509
 -17.7324 -17.7077 -17.6923 -17.6727 -17.6636 -17.6528 -17.6367 -17.6131
 -17.6026 -17.5741 -17.5579 -17.5424 -17.5190 -17.5109 -17.5003 -17.4790
 -17.4647 -17.4440 -17.4274 -17.4128 -17.4059 -17.3862 -17.3667 -17.3606
 -17.3497 -17.3327 -17.3275 -17.3125 -17.2930 -17.2717 -17.2556 -17.2411
 -17.2336 -17.2232 -17.2029 -17.1875 -17.1564 -17.1454 -17.1053 -17.0905
 -17.0719 -17.0163 -16.9935 -16.9802 -16.9533 -16.9433 -16.9012 -16.8162
 -16.7979 -16.7805 -16.7479 -16.4974 -15.8628 -15.8076 -15.6708 -15.6314
 -15.5822 -15.4720 -15.4412 -15.3355 -15.2295 -15.2212 -15.1154 -15.0186
 -14.9944 -14.9605 -14.9301 -14.8663 -14.8361 -14.8263 -14.7059 -14.6477
 -14.5323 -14.4646  -7.7047  -6.9105  -6.6585  -6.5092  -6.3377  -6.2951
  -6.2345  -6.2263  -6.2200  -6.1712  -6.0989  -6.0661  -6.0559  -5.9979
  -5.9765  -5.9478  -5.9274  -5.8976  -5.8273  -5.8135  -5.7728  -5.7604
  -5.7326  -5.6922  -5.6766  -5.6700  -5.6442  -5.5806  -5.5574  -5.5343
  -5.5236  -5.4808  -5.4431  -5.4140  -5.3969  -5.3629  -5.3385  -5.3175
  -5.3087  -5.2337  -5.1652  -5.1135  -5.0757  -5.0708  -5.0115  -4.9650
  -4.7400  -4.5962  -4.5581  -4.4969  -4.3636  -4.3239  -3.8717  -3.6958
  -3.6295  -3.5918  -3.5102  -3.4802  -3.4081  -3.4000  -3.3579  -3.3042
  -3.2592  -3.2021  -3.1950  -3.1313  -3.0987  -3.0849  -3.0374  -3.0095
  -2.9873  -2.9747  -2.9503  -2.9037  -2.8377  -2.8172  -2.7812  -2.7626
  -2.7224  -2.6869  -2.6245  -2.6030  -2.5733  -2.5586  -2.5206  -2.5074
  -2.4725  -2.4306  -2.3997  -2.3835  -2.3481  -2.3194  -2.3021  -2.2375
  -2.2115  -2.1927  -2.1140  -2.0975  -2.0608  -2.0378  -2.0200  -1.9853
  -1.9590  -1.9237  -1.8870  -1.8580  -1.8023  -1.7960  -1.7495  -1.7169
  -1.6877  -1.6443  -1.6233  -1.5879  -1.5459  -1.5193  -1.4944  -1.4710
  -1.4591  -1.4227  -1.3945  -1.3253  -1.2972  -1.2834  -1.2521  -1.1356
  -1.1054  -1.0728  -1.0573  -1.0114  -0.9812  -0.9348  -0.9197  -0.8949
  -0.8731  -0.8174  -0.8058  -0.7775  -0.7511  -0.7088  -0.6951  -0.6506
  -0.6220  -0.5970  -0.5376  -0.5191  -0.4998  -0.4626  -0.4486  -0.4123
  -0.3940  -0.3745  -0.3598  -0.3448  -0.3413  -0.3249  -0.3109  -0.2891
  -0.2652  -0.2491  -0.2421  -0.2191  -0.2078  -0.1817  -0.1721  -0.1641
  -0.1396  -0.1314  -0.1153  -0.0992  -0.0941  -0.0696  -0.0549  -0.0352
  -0.0299  -0.0123   0.0072   0.0282   0.0383   0.0523   0.0735   0.0912
   0.0990   0.1137   0.1203   0.1334   0.1406   0.1598   0.1770   0.1816
   0.2066   0.2384   0.2599   0.2653   0.2807   0.3121   0.3198   0.3826
   0.4132   0.4256   0.4944   0.5148   0.5290   0.5384   0.5753   0.5939
   0.6061   0.6341   0.7064   0.7216   0.7680   0.7926   0.8079   0.8536
   0.8795   0.8874   0.9114   1.0273   1.0560   1.1050   1.2197   1.2823
   5.5724
     eigenvalues at k+q:
 -37.0416 -36.7751 -36.7312 -36.6548 -36.5549 -36.5350 -36.4179 -36.3246
 -36.3134 -36.2177 -36.1579 -36.0154 -18.8996 -18.8423 -18.7074 -18.6353
 -18.5011 -18.4877 -18.4393 -18.4314 -18.3343 -18.2929 -18.2701 -18.2444
 -18.1990 -18.1845 -18.1492 -18.1153 -18.1052 -18.0949 -18.0590 -18.0404
 -18.0281 -18.0175 -17.9947 -17.9860 -17.9677 -17.9544 -17.9476 -17.9406
 -17.9071 -17.8981 -17.8604 -17.8309 -17.8261 -17.7810 -17.7585 -17.7510
 -17.7345 -17.7075 -17.6926 -17.6713 -17.6620 -17.6528 -17.6372 -17.6123
 -17.6035 -17.5736 -17.5562 -17.5410 -17.5166 -17.5116 -17.4986 -17.4786
 -17.4652 -17.4417 -17.4255 -17.4102 -17.4047 -17.3864 -17.3648 -17.3596
 -17.3462 -17.3322 -17.3248 -17.3099 -17.2926 -17.2715 -17.2550 -17.2393
 -17.2344 -17.2223 -17.2026 -17.1874 -17.1570 -17.1456 -17.1079 -17.0906
 -17.0729 -17.0158 -16.9950 -16.9817 -16.9548 -16.9432 -16.9015 -16.8180
 -16.7983 -16.7889 -16.7471 -16.4973 -15.8654 -15.8086 -15.6715 -15.6341
 -15.5810 -15.4705 -15.4404 -15.3379 -15.2328 -15.2237 -15.1153 -15.0193
 -14.9935 -14.9616 -14.9273 -14.8690 -14.8371 -14.8251 -14.7024 -14.6465
 -14.5321 -14.4623  -7.6919  -6.8940  -6.6514  -6.5204  -6.3381  -6.2953
  -6.2364  -6.2325  -6.2211  -6.1730  -6.0994  -6.0649  -6.0580  -5.9962
  -5.9745  -5.9470  -5.9262  -5.8968  -5.8287  -5.8220  -5.7754  -5.7632
  -5.7338  -5.6936  -5.6794  -5.6725  -5.6496  -5.5816  -5.5674  -5.5370
  -5.5256  -5.4793  -5.4431  -5.4123  -5.3997  -5.3645  -5.3361  -5.3197
  -5.3074  -5.2327  -5.1656  -5.1127  -5.0752  -5.0690  -5.0103  -4.9657
  -4.7371  -4.5981  -4.5569  -4.4979  -4.3491  -4.3119  -3.8813  -3.6996
  -3.6285  -3.5992  -3.5121  -3.4811  -3.4110  -3.4027  -3.3601  -3.3006
  -3.2574  -3.2028  -3.1872  -3.1289  -3.1001  -3.0853  -3.0366  -3.0070
  -2.9849  -2.9681  -2.9498  -2.9007  -2.8354  -2.8169  -2.7833  -2.7611
  -2.7231  -2.6871  -2.6286  -2.6025  -2.5720  -2.5588  -2.5206  -2.5035
  -2.4731  -2.4311  -2.4008  -2.3822  -2.3484  -2.3229  -2.3048  -2.2416
  -2.2150  -2.1956  -2.1136  -2.0978  -2.0607  -2.0407  -2.0229  -1.9867
  -1.9562  -1.9250  -1.8886  -1.8570  -1.7991  -1.7967  -1.7503  -1.7169
  -1.6832  -1.6450  -1.6188  -1.5802  -1.5465  -1.5194  -1.4937  -1.4719
  -1.4547  -1.4207  -1.3963  -1.3232  -1.2998  -1.2865  -1.2524  -1.1356
  -1.1074  -1.0741  -1.0615  -1.0092  -0.9837  -0.9367  -0.9197  -0.8980
  -0.8747  -0.8157  -0.8044  -0.7741  -0.7513  -0.7088  -0.6929  -0.6510
  -0.6252  -0.5988  -0.5369  -0.5170  -0.5013  -0.4607  -0.4483  -0.4137
  -0.3941  -0.3762  -0.3594  -0.3422  -0.3386  -0.3252  -0.3116  -0.2896
  -0.2663  -0.2501  -0.2450  -0.2199  -0.2077  -0.1819  -0.1709  -0.1622
  -0.1386  -0.1328  -0.1153  -0.0982  -0.0929  -0.0686  -0.0545  -0.0338
  -0.0287  -0.0113   0.0071   0.0272   0.0392   0.0532   0.0736   0.0918
   0.1007   0.1144   0.1201   0.1340   0.1413   0.1593   0.1773   0.1833
   0.2088   0.2346   0.2605   0.2652   0.2812   0.3126   0.3204   0.3852
   0.4133   0.4271   0.4981   0.5179   0.5291   0.5440   0.5770   0.5969
   0.6058   0.6408   0.7060   0.7208   0.7682   0.7909   0.8073   0.8503
   0.8822   0.8879   0.9116   1.0246   1.0525   1.1007   1.2184   1.2777
   5.5541
     cgsolve_all iterations 136    anorm=    0.73E-07
     cgsolve_all iterations 136    anorm=    0.72E-07
     cgsolve_all iterations 136    anorm=    0.74E-07
     compute_u_kq: q = (    0.0000,    0.0404,    0.0000)
     Rotating WFCS
     ethr =  1.00E-14,  avg # of iterations =120.0
     eigenvalues at k:
 -37.0416 -36.7751 -36.7312 -36.6548 -36.5549 -36.5350 -36.4179 -36.3246
 -36.3134 -36.2177 -36.1579 -36.0154 -18.8985 -18.8435 -18.7044 -18.6339
 -18.5011 -18.4891 -18.4380 -18.4305 -18.3324 -18.2947 -18.2724 -18.2437
 -18.1973 -18.1840 -18.1481 -18.1154 -18.1046 -18.0941 -18.0588 -18.0398
 -18.0301 -18.0162 -17.9958 -17.9848 -17.9676 -17.9540 -17.9469 -17.9417
 -17.9074 -17.8996 -17.8610 -17.8301 -17.8227 -17.7818 -17.7595 -17.7509
 -17.7324 -17.7077 -17.6923 -17.6727 -17.6636 -17.6528 -17.6367 -17.6131
 -17.6026 -17.5741 -17.5579 -17.5424 -17.5190 -17.5109 -17.5003 -17.4790
 -17.4647 -17.4440 -17.4274 -17.4128 -17.4059 -17.3862 -17.3667 -17.3606
 -17.3497 -17.3327 -17.3275 -17.3125 -17.2930 -17.2717 -17.2556 -17.2411
 -17.2336 -17.2232 -17.2029 -17.1875 -17.1564 -17.1454 -17.1053 -17.0905
 -17.0719 -17.0163 -16.9935 -16.9802 -16.9533 -16.9433 -16.9012 -16.8162
 -16.7979 -16.7805 -16.7479 -16.4974 -15.8628 -15.8076 -15.6708 -15.6314
 -15.5822 -15.4720 -15.4412 -15.3355 -15.2295 -15.2212 -15.1154 -15.0186
 -14.9944 -14.9605 -14.9301 -14.8663 -14.8361 -14.8263 -14.7059 -14.6477
 -14.5323 -14.4646  -7.7047  -6.9105  -6.6585  -6.5092  -6.3377  -6.2951
  -6.2345  -6.2263  -6.2200  -6.1712  -6.0989  -6.0661  -6.0559  -5.9979
  -5.9765  -5.9478  -5.9274  -5.8976  -5.8273  -5.8135  -5.7728  -5.7604
  -5.7326  -5.6922  -5.6766  -5.6700  -5.6442  -5.5806  -5.5574  -5.5343
  -5.5236  -5.4808  -5.4431  -5.4140  -5.3969  -5.3629  -5.3385  -5.3175
  -5.3087  -5.2337  -5.1652  -5.1135  -5.0757  -5.0708  -5.0115  -4.9650
  -4.7400  -4.5962  -4.5581  -4.4969  -4.3636  -4.3239  -3.8717  -3.6958
  -3.6295  -3.5918  -3.5102  -3.4802  -3.4081  -3.4000  -3.3579  -3.3042
  -3.2592  -3.2021  -3.1950  -3.1313  -3.0987  -3.0849  -3.0374  -3.0095
  -2.9873  -2.9747  -2.9503  -2.9037  -2.8377  -2.8172  -2.7812  -2.7626
  -2.7224  -2.6869  -2.6245  -2.6030  -2.5733  -2.5586  -2.5206  -2.5074
  -2.4725  -2.4306  -2.3997  -2.3835  -2.3481  -2.3194  -2.3021  -2.2375
  -2.2115  -2.1927  -2.1140  -2.0975  -2.0608  -2.0378  -2.0200  -1.9853
  -1.9590  -1.9237  -1.8870  -1.8580  -1.8023  -1.7960  -1.7495  -1.7169
  -1.6877  -1.6443  -1.6233  -1.5879  -1.5459  -1.5193  -1.4944  -1.4710
  -1.4591  -1.4227  -1.3945  -1.3253  -1.2972  -1.2834  -1.2521  -1.1356
  -1.1054  -1.0728  -1.0573  -1.0114  -0.9812  -0.9348  -0.9197  -0.8949
  -0.8731  -0.8174  -0.8058  -0.7775  -0.7511  -0.7088  -0.6951  -0.6506
  -0.6220  -0.5970  -0.5376  -0.5191  -0.4998  -0.4626  -0.4486  -0.4123
  -0.3940  -0.3745  -0.3598  -0.3448  -0.3413  -0.3249  -0.3109  -0.2891
  -0.2652  -0.2491  -0.2421  -0.2191  -0.2078  -0.1817  -0.1721  -0.1641
  -0.1396  -0.1314  -0.1153  -0.0992  -0.0941  -0.0696  -0.0549  -0.0352
  -0.0299  -0.0123   0.0072   0.0282   0.0383   0.0523   0.0735   0.0912
   0.0990   0.1137   0.1203   0.1334   0.1406   0.1598   0.1770   0.1816
   0.2066   0.2384   0.2599   0.2653   0.2807   0.3121   0.3198   0.3826
   0.4132   0.4256   0.4944   0.5148   0.5290   0.5384   0.5753   0.5939
   0.6061   0.6341   0.7064   0.7216   0.7680   0.7926   0.8079   0.8536
   0.8795   0.8874   0.9114   1.0273   1.0560   1.1050   1.2197   1.2823
   5.5724
     eigenvalues at k+q:
 -37.0416 -36.7751 -36.7312 -36.6548 -36.5549 -36.5350 -36.4179 -36.3246
 -36.3134 -36.2177 -36.1579 -36.0154 -18.8986 -18.8436 -18.7089 -18.6358
 -18.5017 -18.4868 -18.4388 -18.4318 -18.3335 -18.2928 -18.2718 -18.2450
 -18.1986 -18.1847 -18.1485 -18.1150 -18.1066 -18.0954 -18.0584 -18.0386
 -18.0302 -18.0197 -17.9944 -17.9866 -17.9655 -17.9544 -17.9474 -17.9419
 -17.9060 -17.8998 -17.8585 -17.8303 -17.8217 -17.7853 -17.7598 -17.7512
 -17.7333 -17.7070 -17.6922 -17.6717 -17.6646 -17.6526 -17.6378 -17.6137
 -17.6016 -17.5731 -17.5553 -17.5406 -17.5160 -17.5105 -17.4957 -17.4761
 -17.4639 -17.4432 -17.4262 -17.4121 -17.4030 -17.3852 -17.3662 -17.3593
 -17.3453 -17.3316 -17.3229 -17.3084 -17.2920 -17.2712 -17.2527 -17.2393
 -17.2332 -17.2226 -17.2031 -17.1878 -17.1569 -17.1457 -17.1091 -17.0903
 -17.0741 -17.0155 -16.9949 -16.9818 -16.9553 -16.9443 -16.9020 -16.8194
 -16.7992 -16.7920 -16.7468 -16.4973 -15.8673 -15.8112 -15.6741 -15.6330
 -15.5777 -15.4688 -15.4391 -15.3309 -15.2375 -15.2282 -15.1226 -15.0207
 -14.9952 -14.9614 -14.9245 -14.8645 -14.8350 -14.8218 -14.7129 -14.6444
 -14.5257 -14.4632  -7.6855  -6.8856  -6.6479  -6.5260  -6.3380  -6.2956
  -6.2387  -6.2343  -6.2218  -6.1746  -6.0988  -6.0655  -6.0588  -5.9961
  -5.9745  -5.9462  -5.9241  -5.8965  -5.8309  -5.8250  -5.7768  -5.7628
  -5.7360  -5.6931  -5.6810  -5.6747  -5.6511  -5.5814  -5.5731  -5.5375
  -5.5269  -5.4802  -5.4435  -5.4155  -5.3976  -5.3613  -5.3365  -5.3190
  -5.3076  -5.2350  -5.1628  -5.1139  -5.0734  -5.0672  -5.0114  -4.9664
  -4.7358  -4.5993  -4.5565  -4.4984  -4.3411  -4.3076  -3.8842  -3.7047
  -3.6378  -3.5955  -3.5122  -3.4814  -3.4111  -3.4038  -3.3574  -3.3012
  -3.2590  -3.2040  -3.1829  -3.1280  -3.0985  -3.0807  -3.0354  -3.0087
  -2.9857  -2.9638  -2.9441  -2.8992  -2.8416  -2.8157  -2.7847  -2.7584
  -2.7237  -2.6826  -2.6246  -2.6057  -2.5739  -2.5580  -2.5266  -2.5060
  -2.4761  -2.4327  -2.4018  -2.3811  -2.3474  -2.3226  -2.3021  -2.2433
  -2.2093  -2.1970  -2.1132  -2.0975  -2.0651  -2.0367  -2.0208  -1.9876
  -1.9603  -1.9253  -1.8845  -1.8582  -1.8020  -1.7945  -1.7476  -1.7196
  -1.6852  -1.6422  -1.6275  -1.5822  -1.5400  -1.5196  -1.4899  -1.4709
  -1.4610  -1.4209  -1.3932  -1.3279  -1.3002  -1.2859  -1.2524  -1.1369
  -1.1071  -1.0783  -1.0592  -1.0116  -0.9823  -0.9348  -0.9186  -0.8956
  -0.8715  -0.8141  -0.8056  -0.7763  -0.7525  -0.7084  -0.6912  -0.6545
  -0.6245  -0.5963  -0.5413  -0.5157  -0.5032  -0.4641  -0.4417  -0.4152
  -0.3939  -0.3745  -0.3634  -0.3420  -0.3386  -0.3262  -0.3127  -0.2865
  -0.2673  -0.2480  -0.2405  -0.2204  -0.2077  -0.1813  -0.1724  -0.1639
  -0.1409  -0.1305  -0.1153  -0.1008  -0.0928  -0.0695  -0.0524  -0.0358
  -0.0292  -0.0119   0.0117   0.0299   0.0378   0.0507   0.0756   0.0913
   0.1014   0.1136   0.1202   0.1331   0.1404   0.1609   0.1769   0.1861
   0.2088   0.2385   0.2630   0.2695   0.2836   0.3118   0.3203   0.3810
   0.4154   0.4275   0.4970   0.5192   0.5292   0.5456   0.5773   0.5982
   0.6059   0.6388   0.7070   0.7221   0.7681   0.7914   0.8073   0.8515
   0.8825   0.8868   0.9110   1.0222   1.0524   1.1002   1.2159   1.2770
   5.5445
     cgsolve_all iterations 136    anorm=    0.73E-07
     cgsolve_all iterations 136    anorm=    0.72E-07
     cgsolve_all iterations 136    anorm=    0.73E-07
     compute_u_kq: q = (    0.0000,   -0.0404,    0.0000)
     Rotating WFCS
     ethr =  1.00E-14,  avg # of iterations =118.0
     eigenvalues at k:
 -37.0416 -36.7751 -36.7312 -36.6548 -36.5549 -36.5350 -36.4179 -36.3246
 -36.3134 -36.2177 -36.1579 -36.0154 -18.8985 -18.8435 -18.7044 -18.6339
 -18.5011 -18.4891 -18.4380 -18.4305 -18.3324 -18.2947 -18.2724 -18.2437
 -18.1973 -18.1840 -18.1481 -18.1154 -18.1046 -18.0941 -18.0588 -18.0398
 -18.0301 -18.0162 -17.9958 -17.9848 -17.9676 -17.9540 -17.9469 -17.9417
 -17.9074 -17.8996 -17.8610 -17.8301 -17.8227 -17.7818 -17.7595 -17.7509
 -17.7324 -17.7077 -17.6923 -17.6727 -17.6636 -17.6528 -17.6367 -17.6131
 -17.6026 -17.5741 -17.5579 -17.5424 -17.5190 -17.5109 -17.5003 -17.4790
 -17.4647 -17.4440 -17.4274 -17.4128 -17.4059 -17.3862 -17.3667 -17.3606
 -17.3497 -17.3327 -17.3275 -17.3125 -17.2930 -17.2717 -17.2556 -17.2411
 -17.2336 -17.2232 -17.2029 -17.1875 -17.1564 -17.1454 -17.1053 -17.0905
 -17.0719 -17.0163 -16.9935 -16.9802 -16.9533 -16.9433 -16.9012 -16.8162
 -16.7979 -16.7805 -16.7479 -16.4974 -15.8628 -15.8076 -15.6708 -15.6314
 -15.5822 -15.4720 -15.4412 -15.3355 -15.2295 -15.2212 -15.1154 -15.0186
 -14.9944 -14.9605 -14.9301 -14.8663 -14.8361 -14.8263 -14.7059 -14.6477
 -14.5323 -14.4646  -7.7047  -6.9105  -6.6585  -6.5092  -6.3377  -6.2951
  -6.2345  -6.2263  -6.2200  -6.1712  -6.0989  -6.0661  -6.0559  -5.9979
  -5.9765  -5.9478  -5.9274  -5.8976  -5.8273  -5.8135  -5.7728  -5.7604
  -5.7326  -5.6922  -5.6766  -5.6700  -5.6442  -5.5806  -5.5574  -5.5343
  -5.5236  -5.4808  -5.4431  -5.4140  -5.3969  -5.3629  -5.3385  -5.3175
  -5.3087  -5.2337  -5.1652  -5.1135  -5.0757  -5.0708  -5.0115  -4.9650
  -4.7400  -4.5962  -4.5581  -4.4969  -4.3636  -4.3239  -3.8717  -3.6958
  -3.6295  -3.5918  -3.5102  -3.4802  -3.4081  -3.4000  -3.3579  -3.3042
  -3.2592  -3.2021  -3.1950  -3.1313  -3.0987  -3.0849  -3.0374  -3.0095
  -2.9873  -2.9747  -2.9503  -2.9037  -2.8377  -2.8172  -2.7812  -2.7626
  -2.7224  -2.6869  -2.6245  -2.6030  -2.5733  -2.5586  -2.5206  -2.5074
  -2.4725  -2.4306  -2.3997  -2.3835  -2.3481  -2.3194  -2.3021  -2.2375
  -2.2115  -2.1927  -2.1140  -2.0975  -2.0608  -2.0378  -2.0200  -1.9853
  -1.9590  -1.9237  -1.8870  -1.8580  -1.8023  -1.7960  -1.7495  -1.7169
  -1.6877  -1.6443  -1.6233  -1.5879  -1.5459  -1.5193  -1.4944  -1.4710
  -1.4591  -1.4227  -1.3945  -1.3253  -1.2972  -1.2834  -1.2521  -1.1356
  -1.1054  -1.0728  -1.0573  -1.0114  -0.9812  -0.9348  -0.9197  -0.8949
  -0.8731  -0.8174  -0.8058  -0.7775  -0.7511  -0.7088  -0.6951  -0.6506
  -0.6220  -0.5970  -0.5376  -0.5191  -0.4998  -0.4626  -0.4486  -0.4123
  -0.3940  -0.3745  -0.3598  -0.3448  -0.3413  -0.3249  -0.3109  -0.2891
  -0.2652  -0.2491  -0.2421  -0.2191  -0.2078  -0.1817  -0.1721  -0.1641
  -0.1396  -0.1314  -0.1153  -0.0992  -0.0941  -0.0696  -0.0549  -0.0352
  -0.0299  -0.0123   0.0072   0.0282   0.0383   0.0523   0.0735   0.0912
   0.0990   0.1137   0.1203   0.1334   0.1406   0.1598   0.1770   0.1816
   0.2066   0.2384   0.2599   0.2653   0.2807   0.3121   0.3198   0.3826
   0.4132   0.4256   0.4944   0.5148   0.5290   0.5384   0.5753   0.5939
   0.6061   0.6341   0.7064   0.7216   0.7680   0.7926   0.8079   0.8536
   0.8795   0.8874   0.9114   1.0273   1.0560   1.1050   1.2197   1.2823
   5.5724
     eigenvalues at k+q:
 -37.0416 -36.7751 -36.7312 -36.6548 -36.5549 -36.5350 -36.4179 -36.3246
 -36.3134 -36.2177 -36.1579 -36.0154 -18.8986 -18.8434 -18.6998 -18.6319
 -18.5006 -18.4914 -18.4373 -18.4295 -18.3311 -18.2967 -18.2727 -18.2422
 -18.1959 -18.1832 -18.1477 -18.1161 -18.1030 -18.0922 -18.0596 -18.0409
 -18.0301 -18.0130 -17.9977 -17.9825 -17.9700 -17.9536 -17.9461 -17.9405
 -17.9088 -17.8990 -17.8640 -17.8301 -17.8239 -17.7783 -17.7595 -17.7505
 -17.7306 -17.7084 -17.6932 -17.6739 -17.6625 -17.6520 -17.6357 -17.6135
 -17.6021 -17.5759 -17.5607 -17.5441 -17.5223 -17.5115 -17.5045 -17.4820
 -17.4651 -17.4450 -17.4289 -17.4140 -17.4087 -17.3871 -17.3686 -17.3627
 -17.3527 -17.3353 -17.3303 -17.3153 -17.2937 -17.2727 -17.2589 -17.2429
 -17.2336 -17.2237 -17.2028 -17.1870 -17.1560 -17.1452 -17.1021 -17.0906
 -17.0695 -17.0174 -16.9922 -16.9788 -16.9512 -16.9418 -16.9004 -16.8146
 -16.7984 -16.7664 -16.7491 -16.4976 -15.8580 -15.8032 -15.6695 -15.6293
 -15.5862 -15.4754 -15.4435 -15.3410 -15.2243 -15.2100 -15.1071 -15.0166
 -14.9936 -14.9596 -14.9366 -14.8686 -14.8416 -14.8259 -14.6986 -14.6509
 -14.5395 -14.4660  -7.7232  -6.9341  -6.6698  -6.4924  -6.3375  -6.2946
  -6.2330  -6.2201  -6.2139  -6.1677  -6.0991  -6.0666  -6.0534  -5.9999
  -5.9785  -5.9494  -5.9305  -5.8988  -5.8273  -5.8018  -5.7693  -5.7573
  -5.7294  -5.6913  -5.6733  -5.6667  -5.6345  -5.5811  -5.5504  -5.5278
  -5.5119  -5.4810  -5.4424  -5.4125  -5.3953  -5.3641  -5.3404  -5.3165
  -5.3097  -5.2319  -5.1676  -5.1128  -5.0805  -5.0717  -5.0119  -4.9633
  -4.7442  -4.5935  -4.5600  -4.4956  -4.3876  -4.3401  -3.8584  -3.6865
  -3.6211  -3.5876  -3.5082  -3.4790  -3.4054  -3.3965  -3.3584  -3.3073
  -3.2593  -3.2099  -3.1972  -3.1349  -3.1001  -3.0879  -3.0398  -3.0125
  -2.9892  -2.9854  -2.9544  -2.9071  -2.8348  -2.8189  -2.7786  -2.7661
  -2.7232  -2.6896  -2.6250  -2.6005  -2.5735  -2.5579  -2.5167  -2.5058
  -2.4688  -2.4280  -2.3998  -2.3838  -2.3482  -2.3170  -2.3020  -2.2319
  -2.2149  -2.1885  -2.1151  -2.0970  -2.0579  -2.0370  -2.0197  -1.9816
  -1.9577  -1.9222  -1.8904  -1.8577  -1.8058  -1.7953  -1.7514  -1.7136
  -1.6904  -1.6459  -1.6189  -1.5943  -1.5520  -1.5188  -1.4986  -1.4717
  -1.4564  -1.4239  -1.3954  -1.3230  -1.2948  -1.2794  -1.2514  -1.1345
  -1.1040  -1.0681  -1.0549  -1.0112  -0.9798  -0.9356  -0.9215  -0.8943
  -0.8750  -0.8208  -0.8054  -0.7784  -0.7511  -0.7094  -0.6974  -0.6477
  -0.6175  -0.5975  -0.5348  -0.5225  -0.4964  -0.4638  -0.4514  -0.4091
  -0.3948  -0.3748  -0.3572  -0.3500  -0.3423  -0.3238  -0.3088  -0.2910
  -0.2634  -0.2502  -0.2432  -0.2178  -0.2066  -0.1817  -0.1717  -0.1645
  -0.1386  -0.1319  -0.1153  -0.0971  -0.0954  -0.0699  -0.0578  -0.0348
  -0.0299  -0.0129   0.0028   0.0263   0.0383   0.0541   0.0714   0.0903
   0.0969   0.1136   0.1202   0.1337   0.1415   0.1587   0.1766   0.1778
   0.2043   0.2369   0.2550   0.2626   0.2789   0.3129   0.3198   0.3825
   0.4129   0.4243   0.4910   0.5090   0.5268   0.5344   0.5721   0.5908
   0.6068   0.6297   0.7058   0.7212   0.7680   0.7937   0.8085   0.8553
   0.8771   0.8882   0.9119   1.0319   1.0592   1.1097   1.2223   1.2879
   5.6020
     cgsolve_all iterations 132    anorm=    0.73E-07
     cgsolve_all iterations 134    anorm=    0.71E-07
     cgsolve_all iterations 132    anorm=    0.73E-07
     compute_u_kq: q = (    0.0000,    0.0000,    0.0404)
     Rotating WFCS
     c_bands:  1 eigenvalues not converged
     ethr =  1.00E-14,  avg # of iterations =121.0
     eigenvalues at k:
 -37.0416 -36.7751 -36.7312 -36.6548 -36.5549 -36.5350 -36.4179 -36.3246
 -36.3134 -36.2177 -36.1579 -36.0154 -18.8985 -18.8435 -18.7044 -18.6339
 -18.5011 -18.4891 -18.4380 -18.4305 -18.3324 -18.2947 -18.2724 -18.2437
 -18.1973 -18.1840 -18.1481 -18.1154 -18.1046 -18.0941 -18.0588 -18.0398
 -18.0301 -18.0162 -17.9958 -17.9848 -17.9676 -17.9540 -17.9469 -17.9417
 -17.9074 -17.8996 -17.8610 -17.8301 -17.8227 -17.7818 -17.7595 -17.7509
 -17.7324 -17.7077 -17.6923 -17.6727 -17.6636 -17.6528 -17.6367 -17.6131
 -17.6026 -17.5741 -17.5579 -17.5424 -17.5190 -17.5109 -17.5003 -17.4790
 -17.4647 -17.4440 -17.4274 -17.4128 -17.4059 -17.3862 -17.3667 -17.3606
 -17.3497 -17.3327 -17.3275 -17.3125 -17.2930 -17.2717 -17.2556 -17.2411
 -17.2336 -17.2232 -17.2029 -17.1875 -17.1564 -17.1454 -17.1053 -17.0905
 -17.0719 -17.0163 -16.9935 -16.9802 -16.9533 -16.9433 -16.9012 -16.8162
 -16.7979 -16.7805 -16.7479 -16.4974 -15.8628 -15.8076 -15.6708 -15.6314
 -15.5822 -15.4720 -15.4412 -15.3355 -15.2295 -15.2212 -15.1154 -15.0186
 -14.9944 -14.9605 -14.9301 -14.8663 -14.8361 -14.8263 -14.7059 -14.6477
 -14.5323 -14.4646  -7.7047  -6.9105  -6.6585  -6.5092  -6.3377  -6.2951
  -6.2345  -6.2263  -6.2200  -6.1712  -6.0989  -6.0661  -6.0559  -5.9979
  -5.9765  -5.9478  -5.9274  -5.8976  -5.8273  -5.8135  -5.7728  -5.7604
  -5.7326  -5.6922  -5.6766  -5.6700  -5.6442  -5.5806  -5.5574  -5.5343
  -5.5236  -5.4808  -5.4431  -5.4140  -5.3969  -5.3629  -5.3385  -5.3175
  -5.3087  -5.2337  -5.1652  -5.1135  -5.0757  -5.0708  -5.0115  -4.9650
  -4.7400  -4.5962  -4.5581  -4.4969  -4.3636  -4.3239  -3.8717  -3.6958
  -3.6295  -3.5918  -3.5102  -3.4802  -3.4081  -3.4000  -3.3579  -3.3042
  -3.2592  -3.2021  -3.1950  -3.1313  -3.0987  -3.0849  -3.0374  -3.0095
  -2.9873  -2.9747  -2.9503  -2.9037  -2.8377  -2.8172  -2.7812  -2.7626
  -2.7224  -2.6869  -2.6245  -2.6030  -2.5733  -2.5586  -2.5206  -2.5074
  -2.4725  -2.4306  -2.3997  -2.3835  -2.3481  -2.3194  -2.3021  -2.2375
  -2.2115  -2.1927  -2.1140  -2.0975  -2.0608  -2.0378  -2.0200  -1.9853
  -1.9590  -1.9237  -1.8870  -1.8580  -1.8023  -1.7960  -1.7495  -1.7169
  -1.6877  -1.6443  -1.6233  -1.5879  -1.5459  -1.5193  -1.4944  -1.4710
  -1.4591  -1.4227  -1.3945  -1.3253  -1.2972  -1.2834  -1.2521  -1.1356
  -1.1054  -1.0728  -1.0573  -1.0114  -0.9812  -0.9348  -0.9197  -0.8949
  -0.8731  -0.8174  -0.8058  -0.7775  -0.7511  -0.7088  -0.6951  -0.6506
  -0.6220  -0.5970  -0.5376  -0.5191  -0.4998  -0.4626  -0.4486  -0.4123
  -0.3940  -0.3745  -0.3598  -0.3448  -0.3413  -0.3249  -0.3109  -0.2891
  -0.2652  -0.2491  -0.2421  -0.2191  -0.2078  -0.1817  -0.1721  -0.1641
  -0.1396  -0.1314  -0.1153  -0.0992  -0.0941  -0.0696  -0.0549  -0.0352
  -0.0299  -0.0123   0.0072   0.0282   0.0383   0.0523   0.0735   0.0912
   0.0990   0.1137   0.1203   0.1334   0.1406   0.1598   0.1770   0.1816
   0.2066   0.2384   0.2599   0.2653   0.2807   0.3121   0.3198   0.3826
   0.4132   0.4256   0.4944   0.5148   0.5290   0.5384   0.5753   0.5939
   0.6061   0.6341   0.7064   0.7216   0.7680   0.7926   0.8079   0.8536
   0.8795   0.8874   0.9114   1.0273   1.0560   1.1050   1.2197   1.2823
   5.5724
     eigenvalues at k+q:
 -37.0416 -36.7751 -36.7312 -36.6548 -36.5549 -36.5350 -36.4179 -36.3246
 -36.3134 -36.2177 -36.1579 -36.0154 -18.8985 -18.8436 -18.7044 -18.6339
 -18.5011 -18.4891 -18.4381 -18.4304 -18.3323 -18.2947 -18.2730 -18.2424
 -18.1990 -18.1830 -18.1479 -18.1155 -18.1031 -18.0951 -18.0586 -18.0413
 -18.0292 -18.0152 -17.9978 -17.9843 -17.9678 -17.9537 -17.9477 -17.9422
 -17.9066 -17.8997 -17.8580 -17.8316 -17.8217 -17.7830 -17.7587 -17.7512
 -17.7325 -17.7085 -17.6924 -17.6741 -17.6654 -17.6500 -17.6366 -17.6127
 -17.6027 -17.5737 -17.5581 -17.5424 -17.5200 -17.5112 -17.4987 -17.4792
 -17.4640 -17.4457 -17.4269 -17.4126 -17.4053 -17.3862 -17.3688 -17.3587
 -17.3494 -17.3325 -17.3283 -17.3128 -17.2929 -17.2716 -17.2556 -17.2412
 -17.2337 -17.2231 -17.2029 -17.1876 -17.1565 -17.1455 -17.1050 -17.0904
 -17.0720 -17.0164 -16.9939 -16.9799 -16.9530 -16.9436 -16.9011 -16.8162
 -16.7980 -16.7804 -16.7479 -16.4974 -15.8628 -15.8076 -15.6708 -15.6314
 -15.5822 -15.4720 -15.4412 -15.3355 -15.2294 -15.2212 -15.1154 -15.0186
 -14.9944 -14.9605 -14.9302 -14.8662 -14.8360 -14.8263 -14.7060 -14.6477
 -14.5323 -14.4646  -7.7048  -6.9107  -6.6586  -6.5092  -6.3377  -6.2950
  -6.2344  -6.2264  -6.2199  -6.1712  -6.0989  -6.0661  -6.0559  -5.9980
  -5.9764  -5.9478  -5.9274  -5.8975  -5.8272  -5.8136  -5.7727  -5.7604
  -5.7326  -5.6922  -5.6771  -5.6693  -5.6444  -5.5805  -5.5575  -5.5342
  -5.5235  -5.4805  -5.4431  -5.4140  -5.3971  -5.3627  -5.3385  -5.3176
  -5.3087  -5.2337  -5.1652  -5.1134  -5.0756  -5.0709  -5.0115  -4.9650
  -4.7400  -4.5962  -4.5581  -4.4969  -4.3638  -4.3240  -3.8716  -3.6958
  -3.6295  -3.5918  -3.5100  -3.4802  -3.4089  -3.3995  -3.3581  -3.3039
  -3.2592  -3.2017  -3.1946  -3.1328  -3.0989  -3.0837  -3.0373  -3.0095
  -2.9870  -2.9746  -2.9512  -2.9043  -2.8384  -2.8157  -2.7788  -2.7646
  -2.7227  -2.6881  -2.6245  -2.6035  -2.5709  -2.5597  -2.5212  -2.5065
  -2.4691  -2.4341  -2.3994  -2.3829  -2.3487  -2.3201  -2.3012  -2.2383
  -2.2140  -2.1908  -2.1161  -2.0950  -2.0616  -2.0366  -2.0215  -1.9834
  -1.9597  -1.9222  -1.8882  -1.8575  -1.8032  -1.7934  -1.7513  -1.7168
  -1.6860  -1.6466  -1.6245  -1.5865  -1.5484  -1.5151  -1.4951  -1.4708
  -1.4603  -1.4234  -1.3925  -1.3267  -1.2972  -1.2832  -1.2516  -1.1361
  -1.1056  -1.0730  -1.0573  -1.0105  -0.9812  -0.9345  -0.9199  -0.8950
  -0.8748  -0.8171  -0.8052  -0.7770  -0.7512  -0.7087  -0.6952  -0.6506
  -0.6219  -0.5969  -0.5376  -0.5191  -0.4999  -0.4626  -0.4486  -0.4122
  -0.3939  -0.3745  -0.3596  -0.3446  -0.3414  -0.3255  -0.3108  -0.2897
  -0.2655  -0.2482  -0.2417  -0.2187  -0.2077  -0.1810  -0.1726  -0.1662
  -0.1391  -0.1311  -0.1147  -0.1012  -0.0909  -0.0693  -0.0547  -0.0374
  -0.0300  -0.0132   0.0078   0.0298   0.0375   0.0536   0.0728   0.0903
   0.1003   0.1133   0.1212   0.1335   0.1384   0.1598   0.1765   0.1819
   0.2074   0.2387   0.2596   0.2658   0.2802   0.3123   0.3199   0.3828
   0.4133   0.4251   0.4944   0.5148   0.5289   0.5385   0.5753   0.5935
   0.6065   0.6340   0.7064   0.7217   0.7680   0.7926   0.8080   0.8536
   0.8795   0.8875   0.9113   1.0274   1.0560   1.1050   1.2197   1.2824
   5.5754
     cgsolve_all iterations 134    anorm=    0.73E-07
     cgsolve_all iterations 136    anorm=    0.72E-07
     cgsolve_all iterations 134    anorm=    0.72E-07
     compute_u_kq: q = (    0.0000,    0.0000,   -0.0404)
     Rotating WFCS
     c_bands:  1 eigenvalues not converged
     ethr =  1.00E-14,  avg # of iterations =121.0
     eigenvalues at k:
 -37.0416 -36.7751 -36.7312 -36.6548 -36.5549 -36.5350 -36.4179 -36.3246
 -36.3134 -36.2177 -36.1579 -36.0154 -18.8985 -18.8435 -18.7044 -18.6339
 -18.5011 -18.4891 -18.4380 -18.4305 -18.3324 -18.2947 -18.2724 -18.2437
 -18.1973 -18.1840 -18.1481 -18.1154 -18.1046 -18.0941 -18.0588 -18.0398
 -18.0301 -18.0162 -17.9958 -17.9848 -17.9676 -17.9540 -17.9469 -17.9417
 -17.9074 -17.8996 -17.8610 -17.8301 -17.8227 -17.7818 -17.7595 -17.7509
 -17.7324 -17.7077 -17.6923 -17.6727 -17.6636 -17.6528 -17.6367 -17.6131
 -17.6026 -17.5741 -17.5579 -17.5424 -17.5190 -17.5109 -17.5003 -17.4790
 -17.4647 -17.4440 -17.4274 -17.4128 -17.4059 -17.3862 -17.3667 -17.3606
 -17.3497 -17.3327 -17.3275 -17.3125 -17.2930 -17.2717 -17.2556 -17.2411
 -17.2336 -17.2232 -17.2029 -17.1875 -17.1564 -17.1454 -17.1053 -17.0905
 -17.0719 -17.0163 -16.9935 -16.9802 -16.9533 -16.9433 -16.9012 -16.8162
 -16.7979 -16.7805 -16.7479 -16.4974 -15.8628 -15.8076 -15.6708 -15.6314
 -15.5822 -15.4720 -15.4412 -15.3355 -15.2295 -15.2212 -15.1154 -15.0186
 -14.9944 -14.9605 -14.9301 -14.8663 -14.8361 -14.8263 -14.7059 -14.6477
 -14.5323 -14.4646  -7.7047  -6.9105  -6.6585  -6.5092  -6.3377  -6.2951
  -6.2345  -6.2263  -6.2200  -6.1712  -6.0989  -6.0661  -6.0559  -5.9979
  -5.9765  -5.9478  -5.9274  -5.8976  -5.8273  -5.8135  -5.7728  -5.7604
  -5.7326  -5.6922  -5.6766  -5.6700  -5.6442  -5.5806  -5.5574  -5.5343
  -5.5236  -5.4808  -5.4431  -5.4140  -5.3969  -5.3629  -5.3385  -5.3175
  -5.3087  -5.2337  -5.1652  -5.1135  -5.0757  -5.0708  -5.0115  -4.9650
  -4.7400  -4.5962  -4.5581  -4.4969  -4.3636  -4.3239  -3.8717  -3.6958
  -3.6295  -3.5918  -3.5102  -3.4802  -3.4081  -3.4000  -3.3579  -3.3042
  -3.2592  -3.2021  -3.1950  -3.1313  -3.0987  -3.0849  -3.0374  -3.0095
  -2.9873  -2.9747  -2.9503  -2.9037  -2.8377  -2.8172  -2.7812  -2.7626
  -2.7224  -2.6869  -2.6245  -2.6030  -2.5733  -2.5586  -2.5206  -2.5074
  -2.4725  -2.4306  -2.3997  -2.3835  -2.3481  -2.3194  -2.3021  -2.2375
  -2.2115  -2.1927  -2.1140  -2.0975  -2.0608  -2.0378  -2.0200  -1.9853
  -1.9590  -1.9237  -1.8870  -1.8580  -1.8023  -1.7960  -1.7495  -1.7169
  -1.6877  -1.6443  -1.6233  -1.5879  -1.5459  -1.5193  -1.4944  -1.4710
  -1.4591  -1.4227  -1.3945  -1.3253  -1.2972  -1.2834  -1.2521  -1.1356
  -1.1054  -1.0728  -1.0573  -1.0114  -0.9812  -0.9348  -0.9197  -0.8949
  -0.8731  -0.8174  -0.8058  -0.7775  -0.7511  -0.7088  -0.6951  -0.6506
  -0.6220  -0.5970  -0.5376  -0.5191  -0.4998  -0.4626  -0.4486  -0.4123
  -0.3940  -0.3745  -0.3598  -0.3448  -0.3413  -0.3249  -0.3109  -0.2891
  -0.2652  -0.2491  -0.2421  -0.2191  -0.2078  -0.1817  -0.1721  -0.1641
  -0.1396  -0.1314  -0.1153  -0.0992  -0.0941  -0.0696  -0.0549  -0.0352
  -0.0299  -0.0123   0.0072   0.0282   0.0383   0.0523   0.0735   0.0912
   0.0990   0.1137   0.1203   0.1334   0.1406   0.1598   0.1770   0.1816
   0.2066   0.2384   0.2599   0.2653   0.2807   0.3121   0.3198   0.3826
   0.4132   0.4256   0.4944   0.5148   0.5290   0.5384   0.5753   0.5939
   0.6061   0.6341   0.7064   0.7216   0.7680   0.7926   0.8079   0.8536
   0.8795   0.8874   0.9114   1.0273   1.0560   1.1050   1.2197   1.2823
   5.5724
     eigenvalues at k+q:
 -37.0416 -36.7751 -36.7312 -36.6548 -36.5549 -36.5350 -36.4179 -36.3246
 -36.3134 -36.2177 -36.1579 -36.0154 -18.8986 -18.8435 -18.7045 -18.6339
 -18.5011 -18.4891 -18.4379 -18.4306 -18.3324 -18.2946 -18.2720 -18.2443
 -18.1976 -18.1832 -18.1484 -18.1156 -18.1059 -18.0931 -18.0588 -18.0379
 -18.0309 -18.0177 -17.9939 -17.9853 -17.9673 -17.9542 -17.9461 -17.9411
 -17.9082 -17.8992 -17.8645 -17.8292 -17.8229 -17.7803 -17.7606 -17.7505
 -17.7321 -17.7070 -17.6927 -17.6722 -17.6612 -17.6554 -17.6363 -17.6136
 -17.6024 -17.5742 -17.5579 -17.5433 -17.5176 -17.5116 -17.5002 -17.4787
 -17.4654 -17.4433 -17.4272 -17.4128 -17.4066 -17.3861 -17.3649 -17.3624
 -17.3499 -17.3334 -17.3267 -17.3118 -17.2931 -17.2718 -17.2558 -17.2412
 -17.2334 -17.2234 -17.2028 -17.1874 -17.1563 -17.1455 -17.1056 -17.0905
 -17.0719 -17.0163 -16.9931 -16.9805 -16.9538 -16.9429 -16.9012 -16.8162
 -16.7979 -16.7806 -16.7479 -16.4974 -15.8628 -15.8076 -15.6708 -15.6314
 -15.5822 -15.4720 -15.4412 -15.3355 -15.2295 -15.2213 -15.1154 -15.0186
 -14.9944 -14.9606 -14.9301 -14.8663 -14.8361 -14.8263 -14.7058 -14.6477
 -14.5323 -14.4645  -7.7046  -6.9104  -6.6585  -6.5094  -6.3377  -6.2950
  -6.2346  -6.2263  -6.2200  -6.1712  -6.0989  -6.0661  -6.0559  -5.9980
  -5.9764  -5.9478  -5.9273  -5.8976  -5.8275  -5.8135  -5.7727  -5.7604
  -5.7326  -5.6921  -5.6763  -5.6708  -5.6438  -5.5808  -5.5575  -5.5342
  -5.5237  -5.4810  -5.4430  -5.4140  -5.3967  -5.3630  -5.3385  -5.3175
  -5.3087  -5.2336  -5.1652  -5.1136  -5.0756  -5.0708  -5.0114  -4.9650
  -4.7400  -4.5962  -4.5581  -4.4969  -4.3635  -4.3238  -3.8718  -3.6958
  -3.6295  -3.5918  -3.5104  -3.4802  -3.4078  -3.3999  -3.3578  -3.3042
  -3.2592  -3.2025  -3.1955  -3.1296  -3.1000  -3.0847  -3.0369  -3.0099
  -2.9881  -2.9742  -2.9493  -2.9033  -2.8369  -2.8189  -2.7843  -2.7609
  -2.7209  -2.6851  -2.6260  -2.6026  -2.5764  -2.5559  -2.5205  -2.5076
  -2.4763  -2.4283  -2.3982  -2.3838  -2.3479  -2.3195  -2.3020  -2.2384
  -2.2086  -2.1939  -2.1133  -2.0991  -2.0603  -2.0389  -2.0182  -1.9879
  -1.9579  -1.9243  -1.8854  -1.8587  -1.8035  -1.7966  -1.7484  -1.7162
  -1.6901  -1.6420  -1.6218  -1.5894  -1.5427  -1.5239  -1.4940  -1.4728
  -1.4566  -1.4214  -1.3966  -1.3241  -1.2971  -1.2835  -1.2527  -1.1345
  -1.1057  -1.0727  -1.0576  -1.0122  -0.9805  -0.9351  -0.9198  -0.8947
  -0.8716  -0.8178  -0.8065  -0.7778  -0.7508  -0.7088  -0.6950  -0.6506
  -0.6221  -0.5970  -0.5376  -0.5190  -0.4998  -0.4627  -0.4486  -0.4125
  -0.3940  -0.3742  -0.3601  -0.3454  -0.3405  -0.3244  -0.3117  -0.2888
  -0.2641  -0.2502  -0.2422  -0.2198  -0.2076  -0.1822  -0.1719  -0.1619
  -0.1408  -0.1310  -0.1159  -0.0976  -0.0966  -0.0698  -0.0553  -0.0336
  -0.0292  -0.0112   0.0068   0.0266   0.0391   0.0507   0.0740   0.0922
   0.0978   0.1137   0.1197   0.1335   0.1430   0.1593   0.1763   0.1825
   0.2061   0.2383   0.2603   0.2645   0.2813   0.3121   0.3197   0.3825
   0.4130   0.4261   0.4945   0.5147   0.5290   0.5384   0.5755   0.5941
   0.6059   0.6341   0.7064   0.7216   0.7680   0.7926   0.8079   0.8536
   0.8796   0.8874   0.9114   1.0273   1.0560   1.1049   1.2197   1.2823
   5.5696
     cgsolve_all iterations 134    anorm=    0.73E-07
     cgsolve_all iterations 136    anorm=    0.72E-07
     cgsolve_all iterations 134    anorm=    0.73E-07

     k-point #    4 of     4      pool #  1    cpu time:   76429.2
     compute_u_kq: q = (    0.0000,    0.0000,    0.0000)
     Rotating WFCS
     ethr =  1.00E-14,  avg # of iterations = 15.0
     eigenvalues at k:
 -37.0416 -36.7751 -36.7312 -36.6548 -36.5549 -36.5350 -36.4179 -36.3246
 -36.3134 -36.2177 -36.1579 -36.0154 -18.8985 -18.8435 -18.7044 -18.6339
 -18.5006 -18.4897 -18.4384 -18.4299 -18.3326 -18.2948 -18.2749 -18.2326
 -18.2149 -18.1719 -18.1499 -18.1188 -18.1038 -18.0924 -18.0558 -18.0411
 -18.0285 -18.0209 -17.9959 -17.9840 -17.9675 -17.9543 -17.9470 -17.9410
 -17.9069 -17.8963 -17.8686 -17.8329 -17.8155 -17.7751 -17.7650 -17.7489
 -17.7288 -17.7080 -17.7003 -17.6790 -17.6678 -17.6465 -17.6293 -17.6147
 -17.6014 -17.5689 -17.5596 -17.5521 -17.5219 -17.5103 -17.4852 -17.4759
 -17.4683 -17.4558 -17.4201 -17.4146 -17.4050 -17.3852 -17.3763 -17.3548
 -17.3484 -17.3371 -17.3268 -17.3087 -17.2927 -17.2706 -17.2571 -17.2426
 -17.2330 -17.2232 -17.2011 -17.1888 -17.1565 -17.1463 -17.1045 -17.0893
 -17.0730 -17.0167 -16.9933 -16.9797 -16.9549 -16.9421 -16.9013 -16.8158
 -16.7985 -16.7803 -16.7479 -16.4974 -15.8628 -15.8076 -15.6708 -15.6314
 -15.5822 -15.4720 -15.4412 -15.3355 -15.2295 -15.2212 -15.1154 -15.0186
 -14.9944 -14.9605 -14.9301 -14.8663 -14.8361 -14.8263 -14.7059 -14.6477
 -14.5323 -14.4646  -7.7047  -6.9105  -6.6585  -6.5092  -6.3377  -6.2951
  -6.2346  -6.2263  -6.2198  -6.1712  -6.0989  -6.0662  -6.0558  -5.9987
  -5.9754  -5.9482  -5.9277  -5.8973  -5.8276  -5.8139  -5.7718  -5.7597
  -5.7325  -5.6919  -5.6791  -5.6709  -5.6412  -5.5819  -5.5586  -5.5325
  -5.5237  -5.4806  -5.4438  -5.4141  -5.3964  -5.3629  -5.3384  -5.3178
  -5.3086  -5.2336  -5.1651  -5.1136  -5.0755  -5.0711  -5.0114  -4.9650
  -4.7400  -4.5962  -4.5581  -4.4969  -4.3636  -4.3239  -3.8717  -3.6957
  -3.6293  -3.5920  -3.5097  -3.4804  -3.4130  -3.3958  -3.3590  -3.3021
  -3.2597  -3.2020  -3.1962  -3.1284  -3.1101  -3.0750  -3.0335  -3.0102
  -2.9936  -2.9676  -2.9498  -2.9054  -2.8390  -2.8154  -2.7972  -2.7581
  -2.7114  -2.6803  -2.6418  -2.6071  -2.5731  -2.5410  -2.5301  -2.4972
  -2.4851  -2.4335  -2.3872  -2.3724  -2.3577  -2.3244  -2.2813  -2.2669
  -2.2099  -2.1817  -2.1285  -2.0875  -2.0634  -2.0449  -2.0144  -1.9894
  -1.9547  -1.9147  -1.8783  -1.8639  -1.8150  -1.7846  -1.7572  -1.7086
  -1.6968  -1.6452  -1.6202  -1.5878  -1.5472  -1.5148  -1.4970  -1.4848
  -1.4496  -1.4176  -1.3936  -1.3277  -1.2980  -1.2817  -1.2536  -1.1233
  -1.1169  -1.0734  -1.0598  -1.0120  -0.9733  -0.9347  -0.9237  -0.8933
  -0.8751  -0.8173  -0.8076  -0.7761  -0.7498  -0.7089  -0.6955  -0.6503
  -0.6223  -0.5968  -0.5374  -0.5187  -0.5001  -0.4633  -0.4483  -0.4127
  -0.3942  -0.3732  -0.3590  -0.3479  -0.3327  -0.3301  -0.3176  -0.2904
  -0.2605  -0.2489  -0.2350  -0.2257  -0.2048  -0.1829  -0.1730  -0.1665
  -0.1412  -0.1288  -0.1181  -0.1063  -0.0790  -0.0678  -0.0628  -0.0342
  -0.0240  -0.0158   0.0082   0.0269   0.0403   0.0499   0.0709   0.0880
   0.1031   0.1112   0.1251   0.1328   0.1439   0.1564   0.1694   0.1869
   0.2093   0.2404   0.2588   0.2636   0.2808   0.3144   0.3174   0.3824
   0.4130   0.4262   0.4941   0.5147   0.5282   0.5388   0.5772   0.5917
   0.6075   0.6336   0.7062   0.7219   0.7680   0.7926   0.8083   0.8534
   0.8794   0.8874   0.9115   1.0274   1.0560   1.1050   1.2197   1.2823
   5.5732
     eigenvalues at k+q:
 -37.0416 -36.7751 -36.7312 -36.6548 -36.5549 -36.5350 -36.4179 -36.3246
 -36.3134 -36.2177 -36.1579 -36.0154 -18.8985 -18.8436 -18.7045 -18.6339
 -18.5006 -18.4897 -18.4384 -18.4299 -18.3326 -18.2948 -18.2749 -18.2326
 -18.2149 -18.1719 -18.1499 -18.1188 -18.1038 -18.0924 -18.0558 -18.0411
 -18.0285 -18.0209 -17.9959 -17.9840 -17.9675 -17.9543 -17.9470 -17.9410
 -17.9069 -17.8964 -17.8686 -17.8329 -17.8155 -17.7751 -17.7650 -17.7489
 -17.7288 -17.7080 -17.7003 -17.6790 -17.6678 -17.6465 -17.6293 -17.6147
 -17.6014 -17.5689 -17.5596 -17.5521 -17.5219 -17.5103 -17.4852 -17.4759
 -17.4683 -17.4558 -17.4201 -17.4146 -17.4050 -17.3852 -17.3763 -17.3548
 -17.3484 -17.3371 -17.3268 -17.3087 -17.2927 -17.2706 -17.2571 -17.2426
 -17.2330 -17.2233 -17.2011 -17.1888 -17.1565 -17.1463 -17.1045 -17.0893
 -17.0730 -17.0167 -16.9933 -16.9797 -16.9549 -16.9421 -16.9013 -16.8158
 -16.7985 -16.7803 -16.7479 -16.4974 -15.8628 -15.8076 -15.6708 -15.6314
 -15.5822 -15.4720 -15.4412 -15.3355 -15.2294 -15.2212 -15.1154 -15.0186
 -14.9944 -14.9605 -14.9301 -14.8663 -14.8361 -14.8263 -14.7059 -14.6477
 -14.5323 -14.4646  -7.7047  -6.9105  -6.6586  -6.5093  -6.3377  -6.2951
  -6.2346  -6.2263  -6.2198  -6.1712  -6.0989  -6.0662  -6.0559  -5.9987
  -5.9754  -5.9482  -5.9277  -5.8973  -5.8276  -5.8139  -5.7718  -5.7598
  -5.7324  -5.6918  -5.6791  -5.6709  -5.6412  -5.5819  -5.5586  -5.5325
  -5.5237  -5.4806  -5.4438  -5.4141  -5.3964  -5.3630  -5.3384  -5.3178
  -5.3085  -5.2336  -5.1651  -5.1136  -5.0755  -5.0711  -5.0114  -4.9650
  -4.7400  -4.5962  -4.5581  -4.4969  -4.3637  -4.3239  -3.8717  -3.6958
  -3.6293  -3.5920  -3.5097  -3.4804  -3.4130  -3.3958  -3.3589  -3.3021
  -3.2597  -3.2020  -3.1963  -3.1284  -3.1101  -3.0750  -3.0335  -3.0102
  -2.9936  -2.9677  -2.9498  -2.9054  -2.8390  -2.8154  -2.7972  -2.7581
  -2.7114  -2.6803  -2.6418  -2.6071  -2.5731  -2.5410  -2.5301  -2.4972
  -2.4851  -2.4335  -2.3872  -2.3724  -2.3577  -2.3245  -2.2814  -2.2669
  -2.2099  -2.1817  -2.1285  -2.0875  -2.0634  -2.0449  -2.0144  -1.9894
  -1.9547  -1.9147  -1.8783  -1.8639  -1.8150  -1.7846  -1.7572  -1.7086
  -1.6968  -1.6452  -1.6202  -1.5878  -1.5472  -1.5148  -1.4970  -1.4848
  -1.4496  -1.4176  -1.3936  -1.3277  -1.2980  -1.2817  -1.2536  -1.1233
  -1.1169  -1.0734  -1.0598  -1.0120  -0.9734  -0.9347  -0.9238  -0.8933
  -0.8751  -0.8173  -0.8076  -0.7761  -0.7498  -0.7089  -0.6955  -0.6503
  -0.6223  -0.5968  -0.5374  -0.5187  -0.5001  -0.4633  -0.4483  -0.4127
  -0.3942  -0.3732  -0.3590  -0.3479  -0.3327  -0.3301  -0.3176  -0.2904
  -0.2605  -0.2489  -0.2350  -0.2257  -0.2048  -0.1829  -0.1730  -0.1665
  -0.1412  -0.1288  -0.1181  -0.1063  -0.0790  -0.0679  -0.0628  -0.0342
  -0.0240  -0.0158   0.0082   0.0269   0.0403   0.0499   0.0709   0.0880
   0.1031   0.1112   0.1251   0.1328   0.1439   0.1564   0.1694   0.1869
   0.2093   0.2404   0.2588   0.2636   0.2808   0.3144   0.3174   0.3824
   0.4130   0.4262   0.4941   0.5147   0.5282   0.5388   0.5772   0.5917
   0.6075   0.6336   0.7062   0.7219   0.7679   0.7926   0.8083   0.8534
   0.8794   0.8874   0.9115   1.0274   1.0560   1.1050   1.2197   1.2824
   5.5732
     cgsolve_all iterations 117    anorm=    0.76E-07
PARA_AUG  1      49.7720956        -0.1586748        -0.0593540
     cgsolve_all iterations 115    anorm=    0.77E-07
PARA_AUG  2      -0.1948870        50.4774549         0.1847899
     cgsolve_all iterations 115    anorm=    0.78E-07
PARA_AUG  3      -0.0912978         0.0488172        50.3285450
     cgsolve_all iterations 134    anorm=    0.73E-07
     cgsolve_all iterations 136    anorm=    0.72E-07
     cgsolve_all iterations 134    anorm=    0.73E-07
     compute_u_kq: q = (    0.0404,    0.0000,    0.0000)
     Rotating WFCS
     ethr =  1.00E-14,  avg # of iterations =117.0
     eigenvalues at k:
 -37.0416 -36.7751 -36.7312 -36.6548 -36.5549 -36.5350 -36.4179 -36.3246
 -36.3134 -36.2177 -36.1579 -36.0154 -18.8985 -18.8435 -18.7044 -18.6339
 -18.5006 -18.4897 -18.4384 -18.4299 -18.3326 -18.2948 -18.2749 -18.2326
 -18.2149 -18.1719 -18.1499 -18.1188 -18.1038 -18.0924 -18.0558 -18.0411
 -18.0285 -18.0209 -17.9959 -17.9840 -17.9675 -17.9543 -17.9470 -17.9410
 -17.9069 -17.8963 -17.8686 -17.8329 -17.8155 -17.7751 -17.7650 -17.7489
 -17.7288 -17.7080 -17.7003 -17.6790 -17.6678 -17.6465 -17.6293 -17.6147
 -17.6014 -17.5689 -17.5596 -17.5521 -17.5219 -17.5103 -17.4852 -17.4759
 -17.4683 -17.4558 -17.4201 -17.4146 -17.4050 -17.3852 -17.3763 -17.3548
 -17.3484 -17.3371 -17.3268 -17.3087 -17.2927 -17.2706 -17.2571 -17.2426
 -17.2330 -17.2232 -17.2011 -17.1888 -17.1565 -17.1463 -17.1045 -17.0893
 -17.0730 -17.0167 -16.9933 -16.9797 -16.9549 -16.9421 -16.9013 -16.8158
 -16.7985 -16.7803 -16.7479 -16.4974 -15.8628 -15.8076 -15.6708 -15.6314
 -15.5822 -15.4720 -15.4412 -15.3355 -15.2295 -15.2212 -15.1154 -15.0186
 -14.9944 -14.9605 -14.9301 -14.8663 -14.8361 -14.8263 -14.7059 -14.6477
 -14.5323 -14.4646  -7.7047  -6.9105  -6.6585  -6.5092  -6.3377  -6.2951
  -6.2346  -6.2263  -6.2198  -6.1712  -6.0989  -6.0662  -6.0558  -5.9987
  -5.9754  -5.9482  -5.9277  -5.8973  -5.8276  -5.8139  -5.7718  -5.7597
  -5.7325  -5.6919  -5.6791  -5.6709  -5.6412  -5.5819  -5.5586  -5.5325
  -5.5237  -5.4806  -5.4438  -5.4141  -5.3964  -5.3629  -5.3384  -5.3178
  -5.3086  -5.2336  -5.1651  -5.1136  -5.0755  -5.0711  -5.0114  -4.9650
  -4.7400  -4.5962  -4.5581  -4.4969  -4.3636  -4.3239  -3.8717  -3.6957
  -3.6293  -3.5920  -3.5097  -3.4804  -3.4130  -3.3958  -3.3590  -3.3021
  -3.2597  -3.2020  -3.1962  -3.1284  -3.1101  -3.0750  -3.0335  -3.0102
  -2.9936  -2.9676  -2.9498  -2.9054  -2.8390  -2.8154  -2.7972  -2.7581
  -2.7114  -2.6803  -2.6418  -2.6071  -2.5731  -2.5410  -2.5301  -2.4972
  -2.4851  -2.4335  -2.3872  -2.3724  -2.3577  -2.3244  -2.2813  -2.2669
  -2.2099  -2.1817  -2.1285  -2.0875  -2.0634  -2.0449  -2.0144  -1.9894
  -1.9547  -1.9147  -1.8783  -1.8639  -1.8150  -1.7846  -1.7572  -1.7086
  -1.6968  -1.6452  -1.6202  -1.5878  -1.5472  -1.5148  -1.4970  -1.4848
  -1.4496  -1.4176  -1.3936  -1.3277  -1.2980  -1.2817  -1.2536  -1.1233
  -1.1169  -1.0734  -1.0598  -1.0120  -0.9733  -0.9347  -0.9237  -0.8933
  -0.8751  -0.8173  -0.8076  -0.7761  -0.7498  -0.7089  -0.6955  -0.6503
  -0.6223  -0.5968  -0.5374  -0.5187  -0.5001  -0.4633  -0.4483  -0.4127
  -0.3942  -0.3732  -0.3590  -0.3479  -0.3327  -0.3301  -0.3176  -0.2904
  -0.2605  -0.2489  -0.2350  -0.2257  -0.2048  -0.1829  -0.1730  -0.1665
  -0.1412  -0.1288  -0.1181  -0.1063  -0.0790  -0.0678  -0.0628  -0.0342
  -0.0240  -0.0158   0.0082   0.0269   0.0403   0.0499   0.0709   0.0880
   0.1031   0.1112   0.1251   0.1328   0.1439   0.1564   0.1694   0.1869
   0.2093   0.2404   0.2588   0.2636   0.2808   0.3144   0.3174   0.3824
   0.4130   0.4262   0.4941   0.5147   0.5282   0.5388   0.5772   0.5917
   0.6075   0.6336   0.7062   0.7219   0.7680   0.7926   0.8083   0.8534
   0.8794   0.8874   0.9115   1.0274   1.0560   1.1050   1.2197   1.2823
   5.5732
     eigenvalues at k+q:
 -37.0416 -36.7751 -36.7312 -36.6548 -36.5549 -36.5350 -36.4179 -36.3246
 -36.3134 -36.2177 -36.1579 -36.0154 -18.8978 -18.8447 -18.7013 -18.6323
 -18.5005 -18.4915 -18.4371 -18.4291 -18.3304 -18.2972 -18.2769 -18.2308
 -18.2135 -18.1720 -18.1488 -18.1183 -18.1038 -18.0908 -18.0557 -18.0434
 -18.0286 -18.0211 -17.9943 -17.9840 -17.9675 -17.9533 -17.9479 -17.9403
 -17.9068 -17.8976 -17.8701 -17.8320 -17.8126 -17.7758 -17.7660 -17.7477
 -17.7282 -17.7084 -17.7001 -17.6802 -17.6678 -17.6458 -17.6310 -17.6148
 -17.6013 -17.5691 -17.5615 -17.5529 -17.5229 -17.5114 -17.4859 -17.4768
 -17.4689 -17.4564 -17.4221 -17.4173 -17.4071 -17.3861 -17.3768 -17.3578
 -17.3502 -17.3380 -17.3299 -17.3104 -17.2932 -17.2708 -17.2577 -17.2443
 -17.2323 -17.2244 -17.2016 -17.1883 -17.1557 -17.1461 -17.1025 -17.0889
 -17.0719 -17.0172 -16.9916 -16.9781 -16.9536 -16.9419 -16.9011 -16.8146
 -16.7987 -16.7711 -16.7487 -16.4975 -15.8598 -15.8060 -15.6710 -15.6282
 -15.5837 -15.4745 -15.4425 -15.3356 -15.2249 -15.2171 -15.1134 -15.0181
 -14.9954 -14.9595 -14.9338 -14.8641 -14.8374 -14.8248 -14.7090 -14.6489
 -14.5328 -14.4671  -7.7172  -6.9265  -6.6660  -6.4980  -6.3374  -6.2949
  -6.2330  -6.2217  -6.2168  -6.1694  -6.0983  -6.0674  -6.0535  -6.0005
  -5.9775  -5.9489  -5.9289  -5.8981  -5.8270  -5.8067  -5.7699  -5.7558
  -5.7313  -5.6908  -5.6768  -5.6682  -5.6349  -5.5812  -5.5528  -5.5300
  -5.5158  -5.4819  -5.4437  -5.4168  -5.3926  -5.3613  -5.3410  -5.3159
  -5.3098  -5.2343  -5.1641  -5.1146  -5.0778  -5.0710  -5.0130  -4.9640
  -4.7430  -4.5945  -4.5595  -4.4960  -4.3787  -4.3358  -3.8609  -3.6916
  -3.6297  -3.5844  -3.5084  -3.4795  -3.4103  -3.3936  -3.3568  -3.3056
  -3.2608  -3.2050  -3.2007  -3.1314  -3.1085  -3.0756  -3.0366  -3.0121
  -2.9960  -2.9744  -2.9492  -2.9079  -2.8411  -2.8166  -2.7960  -2.7587
  -2.7129  -2.6796  -2.6404  -2.6047  -2.5725  -2.5425  -2.5308  -2.4956
  -2.4877  -2.4328  -2.3866  -2.3723  -2.3563  -2.3226  -2.2801  -2.2636
  -2.2038  -2.1792  -2.1298  -2.0857  -2.0626  -2.0455  -2.0107  -1.9881
  -1.9576  -1.9118  -1.8807  -1.8641  -1.8159  -1.7838  -1.7575  -1.7085
  -1.7017  -1.6491  -1.6241  -1.5944  -1.5450  -1.5142  -1.4967  -1.4880
  -1.4516  -1.4159  -1.3913  -1.3301  -1.2960  -1.2757  -1.2532  -1.1234
  -1.1154  -1.0727  -1.0556  -1.0150  -0.9716  -0.9332  -0.9234  -0.8899
  -0.8741  -0.8191  -0.8090  -0.7777  -0.7500  -0.7085  -0.6977  -0.6501
  -0.6203  -0.5939  -0.5383  -0.5214  -0.4991  -0.4653  -0.4486  -0.4120
  -0.3938  -0.3727  -0.3591  -0.3502  -0.3333  -0.3300  -0.3175  -0.2903
  -0.2598  -0.2484  -0.2317  -0.2235  -0.2049  -0.1834  -0.1755  -0.1657
  -0.1419  -0.1261  -0.1183  -0.1081  -0.0800  -0.0682  -0.0632  -0.0351
  -0.0259  -0.0175   0.0091   0.0273   0.0398   0.0491   0.0709   0.0866
   0.1017   0.1102   0.1251   0.1312   0.1440   0.1563   0.1686   0.1860
   0.2072   0.2426   0.2596   0.2641   0.2804   0.3134   0.3178   0.3808
   0.4126   0.4251   0.4903   0.5112   0.5266   0.5356   0.5746   0.5898
   0.6077   0.6270   0.7063   0.7227   0.7676   0.7949   0.8084   0.8554
   0.8766   0.8871   0.9112   1.0289   1.0598   1.1093   1.2199   1.2864
   5.5941
     cgsolve_all iterations 132    anorm=    0.72E-07
     cgsolve_all iterations 132    anorm=    0.72E-07
     cgsolve_all iterations 132    anorm=    0.73E-07
     compute_u_kq: q = (   -0.0404,    0.0000,    0.0000)
     Rotating WFCS
     ethr =  1.00E-14,  avg # of iterations =115.0
     eigenvalues at k:
 -37.0416 -36.7751 -36.7312 -36.6548 -36.5549 -36.5350 -36.4179 -36.3246
 -36.3134 -36.2177 -36.1579 -36.0154 -18.8985 -18.8435 -18.7044 -18.6339
 -18.5006 -18.4897 -18.4384 -18.4299 -18.3326 -18.2948 -18.2749 -18.2326
 -18.2149 -18.1719 -18.1499 -18.1188 -18.1038 -18.0924 -18.0558 -18.0411
 -18.0285 -18.0209 -17.9959 -17.9840 -17.9675 -17.9543 -17.9470 -17.9410
 -17.9069 -17.8963 -17.8686 -17.8329 -17.8155 -17.7751 -17.7650 -17.7489
 -17.7288 -17.7080 -17.7003 -17.6790 -17.6678 -17.6465 -17.6293 -17.6147
 -17.6014 -17.5689 -17.5596 -17.5521 -17.5219 -17.5103 -17.4852 -17.4759
 -17.4683 -17.4558 -17.4201 -17.4146 -17.4050 -17.3852 -17.3763 -17.3548
 -17.3484 -17.3371 -17.3268 -17.3087 -17.2927 -17.2706 -17.2571 -17.2426
 -17.2330 -17.2232 -17.2011 -17.1888 -17.1565 -17.1463 -17.1045 -17.0893
 -17.0730 -17.0167 -16.9933 -16.9797 -16.9549 -16.9421 -16.9013 -16.8158
 -16.7985 -16.7803 -16.7479 -16.4974 -15.8628 -15.8076 -15.6708 -15.6314
 -15.5822 -15.4720 -15.4412 -15.3355 -15.2295 -15.2212 -15.1154 -15.0186
 -14.9944 -14.9605 -14.9301 -14.8663 -14.8361 -14.8263 -14.7059 -14.6477
 -14.5323 -14.4646  -7.7047  -6.9105  -6.6585  -6.5092  -6.3377  -6.2951
  -6.2346  -6.2263  -6.2198  -6.1712  -6.0989  -6.0662  -6.0558  -5.9987
  -5.9754  -5.9482  -5.9277  -5.8973  -5.8276  -5.8139  -5.7718  -5.7597
  -5.7325  -5.6919  -5.6791  -5.6709  -5.6412  -5.5819  -5.5586  -5.5325
  -5.5237  -5.4806  -5.4438  -5.4141  -5.3964  -5.3629  -5.3384  -5.3178
  -5.3086  -5.2336  -5.1651  -5.1136  -5.0755  -5.0711  -5.0114  -4.9650
  -4.7400  -4.5962  -4.5581  -4.4969  -4.3636  -4.3239  -3.8717  -3.6957
  -3.6293  -3.5920  -3.5097  -3.4804  -3.4130  -3.3958  -3.3590  -3.3021
  -3.2597  -3.2020  -3.1962  -3.1284  -3.1101  -3.0750  -3.0335  -3.0102
  -2.9936  -2.9676  -2.9498  -2.9054  -2.8390  -2.8154  -2.7972  -2.7581
  -2.7114  -2.6803  -2.6418  -2.6071  -2.5731  -2.5410  -2.5301  -2.4972
  -2.4851  -2.4335  -2.3872  -2.3724  -2.3577  -2.3244  -2.2813  -2.2669
  -2.2099  -2.1817  -2.1285  -2.0875  -2.0634  -2.0449  -2.0144  -1.9894
  -1.9547  -1.9147  -1.8783  -1.8639  -1.8150  -1.7846  -1.7572  -1.7086
  -1.6968  -1.6452  -1.6202  -1.5878  -1.5472  -1.5148  -1.4970  -1.4848
  -1.4496  -1.4176  -1.3936  -1.3277  -1.2980  -1.2817  -1.2536  -1.1233
  -1.1169  -1.0734  -1.0598  -1.0120  -0.9733  -0.9347  -0.9237  -0.8933
  -0.8751  -0.8173  -0.8076  -0.7761  -0.7498  -0.7089  -0.6955  -0.6503
  -0.6223  -0.5968  -0.5374  -0.5187  -0.5001  -0.4633  -0.4483  -0.4127
  -0.3942  -0.3732  -0.3590  -0.3479  -0.3327  -0.3301  -0.3176  -0.2904
  -0.2605  -0.2489  -0.2350  -0.2257  -0.2048  -0.1829  -0.1730  -0.1665
  -0.1412  -0.1288  -0.1181  -0.1063  -0.0790  -0.0678  -0.0628  -0.0342
  -0.0240  -0.0158   0.0082   0.0269   0.0403   0.0499   0.0709   0.0880
   0.1031   0.1112   0.1251   0.1328   0.1439   0.1564   0.1694   0.1869
   0.2093   0.2404   0.2588   0.2636   0.2808   0.3144   0.3174   0.3824
   0.4130   0.4262   0.4941   0.5147   0.5282   0.5388   0.5772   0.5917
   0.6075   0.6336   0.7062   0.7219   0.7680   0.7926   0.8083   0.8534
   0.8794   0.8874   0.9115   1.0274   1.0560   1.1050   1.2197   1.2823
   5.5732
     eigenvalues at k+q:
 -37.0416 -36.7751 -36.7312 -36.6548 -36.5549 -36.5350 -36.4179 -36.3246
 -36.3134 -36.2177 -36.1579 -36.0154 -18.8996 -18.8423 -18.7074 -18.6353
 -18.5007 -18.4882 -18.4397 -18.4308 -18.3346 -18.2930 -18.2721 -18.2345
 -18.2158 -18.1720 -18.1512 -18.1196 -18.1037 -18.0940 -18.0558 -18.0396
 -18.0289 -18.0200 -17.9977 -17.9841 -17.9675 -17.9553 -17.9470 -17.9403
 -17.9066 -17.8949 -17.8673 -17.8339 -17.8186 -17.7746 -17.7649 -17.7500
 -17.7287 -17.7080 -17.7001 -17.6771 -17.6679 -17.6472 -17.6282 -17.6141
 -17.6017 -17.5694 -17.5575 -17.5510 -17.5212 -17.5087 -17.4843 -17.4753
 -17.4681 -17.4547 -17.4185 -17.4116 -17.4029 -17.3845 -17.3759 -17.3530
 -17.3452 -17.3365 -17.3238 -17.3064 -17.2922 -17.2704 -17.2568 -17.2411
 -17.2335 -17.2221 -17.2006 -17.1890 -17.1572 -17.1463 -17.1068 -17.0897
 -17.0740 -17.0161 -16.9949 -16.9811 -16.9563 -16.9421 -16.9017 -16.8175
 -16.7992 -16.7883 -16.7472 -16.4973 -15.8654 -15.8086 -15.6715 -15.6341
 -15.5810 -15.4705 -15.4404 -15.3379 -15.2328 -15.2237 -15.1153 -15.0193
 -14.9935 -14.9616 -14.9273 -14.8690 -14.8371 -14.8251 -14.7024 -14.6465
 -14.5321 -14.4623  -7.6919  -6.8940  -6.6514  -6.5204  -6.3381  -6.2953
  -6.2367  -6.2321  -6.2210  -6.1730  -6.0994  -6.0650  -6.0579  -5.9969
  -5.9735  -5.9474  -5.9266  -5.8966  -5.8290  -5.8224  -5.7742  -5.7629
  -5.7335  -5.6930  -5.6821  -5.6741  -5.6463  -5.5832  -5.5676  -5.5352
  -5.5262  -5.4793  -5.4436  -5.4123  -5.3993  -5.3647  -5.3360  -5.3200
  -5.3072  -5.2326  -5.1654  -5.1128  -5.0751  -5.0693  -5.0102  -4.9657
  -4.7370  -4.5981  -4.5569  -4.4979  -4.3491  -4.3119  -3.8813  -3.6996
  -3.6282  -3.5994  -3.5116  -3.4813  -3.4159  -3.3982  -3.3611  -3.2988
  -3.2580  -3.2032  -3.1876  -3.1257  -3.1116  -3.0756  -3.0324  -3.0080
  -2.9912  -2.9607  -2.9498  -2.9029  -2.8376  -2.8148  -2.7974  -2.7579
  -2.7112  -2.6805  -2.6434  -2.6089  -2.5735  -2.5405  -2.5285  -2.4986
  -2.4813  -2.4339  -2.3885  -2.3720  -2.3596  -2.3260  -2.2821  -2.2705
  -2.2169  -2.1835  -2.1273  -2.0889  -2.0654  -2.0440  -2.0184  -1.9913
  -1.9514  -1.9175  -1.8773  -1.8632  -1.8146  -1.7854  -1.7567  -1.7100
  -1.6909  -1.6443  -1.6164  -1.5800  -1.5486  -1.5139  -1.4972  -1.4830
  -1.4465  -1.4174  -1.3952  -1.3251  -1.3019  -1.2841  -1.2537  -1.1245
  -1.1175  -1.0748  -1.0638  -1.0100  -0.9754  -0.9371  -0.9238  -0.8967
  -0.8758  -0.8165  -0.8053  -0.7732  -0.7499  -0.7090  -0.6934  -0.6508
  -0.6254  -0.5986  -0.5366  -0.5170  -0.5012  -0.4612  -0.4483  -0.4143
  -0.3940  -0.3745  -0.3586  -0.3444  -0.3325  -0.3293  -0.3175  -0.2906
  -0.2613  -0.2496  -0.2402  -0.2260  -0.2039  -0.1828  -0.1706  -0.1661
  -0.1405  -0.1312  -0.1174  -0.1041  -0.0781  -0.0674  -0.0621  -0.0336
  -0.0225  -0.0136   0.0073   0.0262   0.0410   0.0513   0.0707   0.0890
   0.1041   0.1120   0.1247   0.1339   0.1442   0.1564   0.1703   0.1877
   0.2108   0.2372   0.2586   0.2642   0.2812   0.3155   0.3172   0.3850
   0.4133   0.4275   0.4977   0.5179   0.5286   0.5441   0.5789   0.5944
   0.6073   0.6404   0.7058   0.7210   0.7682   0.7909   0.8077   0.8501
   0.8818   0.8881   0.9118   1.0246   1.0525   1.1007   1.2183   1.2777
   5.5548
     cgsolve_all iterations 136    anorm=    0.73E-07
     cgsolve_all iterations 136    anorm=    0.73E-07
     cgsolve_all iterations 136    anorm=    0.73E-07
     compute_u_kq: q = (    0.0000,    0.0404,    0.0000)
     Rotating WFCS
     ethr =  1.00E-14,  avg # of iterations =120.0
     eigenvalues at k:
 -37.0416 -36.7751 -36.7312 -36.6548 -36.5549 -36.5350 -36.4179 -36.3246
 -36.3134 -36.2177 -36.1579 -36.0154 -18.8985 -18.8435 -18.7044 -18.6339
 -18.5006 -18.4897 -18.4384 -18.4299 -18.3326 -18.2948 -18.2749 -18.2326
 -18.2149 -18.1719 -18.1499 -18.1188 -18.1038 -18.0924 -18.0558 -18.0411
 -18.0285 -18.0209 -17.9959 -17.9840 -17.9675 -17.9543 -17.9470 -17.9410
 -17.9069 -17.8963 -17.8686 -17.8329 -17.8155 -17.7751 -17.7650 -17.7489
 -17.7288 -17.7080 -17.7003 -17.6790 -17.6678 -17.6465 -17.6293 -17.6147
 -17.6014 -17.5689 -17.5596 -17.5521 -17.5219 -17.5103 -17.4852 -17.4759
 -17.4683 -17.4558 -17.4201 -17.4146 -17.4050 -17.3852 -17.3763 -17.3548
 -17.3484 -17.3371 -17.3268 -17.3087 -17.2927 -17.2706 -17.2571 -17.2426
 -17.2330 -17.2232 -17.2011 -17.1888 -17.1565 -17.1463 -17.1045 -17.0893
 -17.0730 -17.0167 -16.9933 -16.9797 -16.9549 -16.9421 -16.9013 -16.8158
 -16.7985 -16.7803 -16.7479 -16.4974 -15.8628 -15.8076 -15.6708 -15.6314
 -15.5822 -15.4720 -15.4412 -15.3355 -15.2295 -15.2212 -15.1154 -15.0186
 -14.9944 -14.9605 -14.9301 -14.8663 -14.8361 -14.8263 -14.7059 -14.6477
 -14.5323 -14.4646  -7.7047  -6.9105  -6.6585  -6.5092  -6.3377  -6.2951
  -6.2346  -6.2263  -6.2198  -6.1712  -6.0989  -6.0662  -6.0558  -5.9987
  -5.9754  -5.9482  -5.9277  -5.8973  -5.8276  -5.8139  -5.7718  -5.7597
  -5.7325  -5.6919  -5.6791  -5.6709  -5.6412  -5.5819  -5.5586  -5.5325
  -5.5237  -5.4806  -5.4438  -5.4141  -5.3964  -5.3629  -5.3384  -5.3178
  -5.3086  -5.2336  -5.1651  -5.1136  -5.0755  -5.0711  -5.0114  -4.9650
  -4.7400  -4.5962  -4.5581  -4.4969  -4.3636  -4.3239  -3.8717  -3.6957
  -3.6293  -3.5920  -3.5097  -3.4804  -3.4130  -3.3958  -3.3590  -3.3021
  -3.2597  -3.2020  -3.1962  -3.1284  -3.1101  -3.0750  -3.0335  -3.0102
  -2.9936  -2.9676  -2.9498  -2.9054  -2.8390  -2.8154  -2.7972  -2.7581
  -2.7114  -2.6803  -2.6418  -2.6071  -2.5731  -2.5410  -2.5301  -2.4972
  -2.4851  -2.4335  -2.3872  -2.3724  -2.3577  -2.3244  -2.2813  -2.2669
  -2.2099  -2.1817  -2.1285  -2.0875  -2.0634  -2.0449  -2.0144  -1.9894
  -1.9547  -1.9147  -1.8783  -1.8639  -1.8150  -1.7846  -1.7572  -1.7086
  -1.6968  -1.6452  -1.6202  -1.5878  -1.5472  -1.5148  -1.4970  -1.4848
  -1.4496  -1.4176  -1.3936  -1.3277  -1.2980  -1.2817  -1.2536  -1.1233
  -1.1169  -1.0734  -1.0598  -1.0120  -0.9733  -0.9347  -0.9237  -0.8933
  -0.8751  -0.8173  -0.8076  -0.7761  -0.7498  -0.7089  -0.6955  -0.6503
  -0.6223  -0.5968  -0.5374  -0.5187  -0.5001  -0.4633  -0.4483  -0.4127
  -0.3942  -0.3732  -0.3590  -0.3479  -0.3327  -0.3301  -0.3176  -0.2904
  -0.2605  -0.2489  -0.2350  -0.2257  -0.2048  -0.1829  -0.1730  -0.1665
  -0.1412  -0.1288  -0.1181  -0.1063  -0.0790  -0.0678  -0.0628  -0.0342
  -0.0240  -0.0158   0.0082   0.0269   0.0403   0.0499   0.0709   0.0880
   0.1031   0.1112   0.1251   0.1328   0.1439   0.1564   0.1694   0.1869
   0.2093   0.2404   0.2588   0.2636   0.2808   0.3144   0.3174   0.3824
   0.4130   0.4262   0.4941   0.5147   0.5282   0.5388   0.5772   0.5917
   0.6075   0.6336   0.7062   0.7219   0.7680   0.7926   0.8083   0.8534
   0.8794   0.8874   0.9115   1.0274   1.0560   1.1050   1.2197   1.2823
   5.5732
     eigenvalues at k+q:
 -37.0416 -36.7751 -36.7312 -36.6548 -36.5549 -36.5350 -36.4179 -36.3246
 -36.3134 -36.2177 -36.1579 -36.0154 -18.8986 -18.8436 -18.7089 -18.6358
 -18.5013 -18.4874 -18.4391 -18.4311 -18.3337 -18.2933 -18.2744 -18.2329
 -18.2169 -18.1725 -18.1503 -18.1184 -18.1052 -18.0943 -18.0560 -18.0408
 -18.0282 -18.0219 -17.9972 -17.9843 -17.9661 -17.9544 -17.9472 -17.9420
 -17.9070 -17.8951 -17.8647 -17.8330 -17.8156 -17.7783 -17.7673 -17.7473
 -17.7304 -17.7072 -17.6993 -17.6783 -17.6684 -17.6467 -17.6302 -17.6155
 -17.6005 -17.5657 -17.5589 -17.5502 -17.5196 -17.5085 -17.4828 -17.4735
 -17.4658 -17.4544 -17.4188 -17.4124 -17.4031 -17.3858 -17.3755 -17.3537
 -17.3439 -17.3356 -17.3215 -17.3053 -17.2918 -17.2700 -17.2546 -17.2407
 -17.2324 -17.2228 -17.2012 -17.1891 -17.1571 -17.1463 -17.1079 -17.0896
 -17.0752 -17.0159 -16.9946 -16.9813 -16.9566 -16.9433 -16.9022 -16.8190
 -16.8003 -16.7913 -16.7468 -16.4973 -15.8673 -15.8112 -15.6741 -15.6330
 -15.5777 -15.4688 -15.4391 -15.3309 -15.2375 -15.2282 -15.1226 -15.0207
 -14.9952 -14.9614 -14.9245 -14.8645 -14.8350 -14.8218 -14.7129 -14.6444
 -14.5257 -14.4632  -7.6855  -6.8856  -6.6479  -6.5260  -6.3380  -6.2956
  -6.2391  -6.2340  -6.2218  -6.1746  -6.0988  -6.0656  -6.0588  -5.9969
  -5.9734  -5.9467  -5.9244  -5.8962  -5.8312  -5.8252  -5.7756  -5.7626
  -5.7357  -5.6929  -5.6843  -5.6742  -5.6489  -5.5829  -5.5730  -5.5364
  -5.5272  -5.4800  -5.4441  -5.4156  -5.3972  -5.3614  -5.3364  -5.3192
  -5.3074  -5.2349  -5.1627  -5.1140  -5.0733  -5.0675  -5.0113  -4.9664
  -4.7358  -4.5993  -4.5565  -4.4984  -4.3411  -4.3076  -3.8842  -3.7047
  -3.6376  -3.5957  -3.5116  -3.4815  -3.4164  -3.3992  -3.3585  -3.2991
  -3.2596  -3.2046  -3.1829  -3.1276  -3.1081  -3.0693  -3.0331  -3.0092
  -2.9895  -2.9584  -2.9446  -2.9006  -2.8444  -2.8141  -2.7935  -2.7597
  -2.7132  -2.6758  -2.6443  -2.6077  -2.5742  -2.5414  -2.5275  -2.5011
  -2.4889  -2.4353  -2.3864  -2.3750  -2.3582  -2.3279  -2.2791  -2.2704
  -2.2109  -2.1846  -2.1292  -2.0862  -2.0677  -2.0417  -2.0173  -1.9931
  -1.9564  -1.9144  -1.8790  -1.8622  -1.8128  -1.7839  -1.7564  -1.7101
  -1.6940  -1.6484  -1.6197  -1.5842  -1.5408  -1.5109  -1.4973  -1.4829
  -1.4506  -1.4162  -1.3929  -1.3298  -1.3019  -1.2836  -1.2540  -1.1249
  -1.1173  -1.0800  -1.0614  -1.0134  -0.9741  -0.9348  -0.9227  -0.8942
  -0.8723  -0.8147  -0.8071  -0.7754  -0.7509  -0.7087  -0.6915  -0.6541
  -0.6248  -0.5960  -0.5411  -0.5150  -0.5037  -0.4647  -0.4414  -0.4152
  -0.3940  -0.3740  -0.3624  -0.3457  -0.3321  -0.3293  -0.3180  -0.2889
  -0.2610  -0.2498  -0.2338  -0.2243  -0.2061  -0.1818  -0.1749  -0.1657
  -0.1414  -0.1295  -0.1183  -0.1054  -0.0791  -0.0670  -0.0626  -0.0333
  -0.0226  -0.0153   0.0114   0.0289   0.0408   0.0472   0.0725   0.0896
   0.1045   0.1113   0.1239   0.1322   0.1461   0.1574   0.1699   0.1902
   0.2116   0.2408   0.2608   0.2672   0.2845   0.3144   0.3175   0.3807
   0.4151   0.4284   0.4966   0.5194   0.5285   0.5458   0.5789   0.5959
   0.6076   0.6383   0.7068   0.7223   0.7680   0.7914   0.8077   0.8513
   0.8820   0.8872   0.9111   1.0223   1.0524   1.1002   1.2159   1.2770
   5.5454
     cgsolve_all iterations 136    anorm=    0.73E-07
     cgsolve_all iterations 136    anorm=    0.72E-07
     cgsolve_all iterations 136    anorm=    0.73E-07
     compute_u_kq: q = (    0.0000,   -0.0404,    0.0000)
     Rotating WFCS
     ethr =  1.00E-14,  avg # of iterations =120.0
     eigenvalues at k:
 -37.0416 -36.7751 -36.7312 -36.6548 -36.5549 -36.5350 -36.4179 -36.3246
 -36.3134 -36.2177 -36.1579 -36.0154 -18.8985 -18.8435 -18.7044 -18.6339
 -18.5006 -18.4897 -18.4384 -18.4299 -18.3326 -18.2948 -18.2749 -18.2326
 -18.2149 -18.1719 -18.1499 -18.1188 -18.1038 -18.0924 -18.0558 -18.0411
 -18.0285 -18.0209 -17.9959 -17.9840 -17.9675 -17.9543 -17.9470 -17.9410
 -17.9069 -17.8963 -17.8686 -17.8329 -17.8155 -17.7751 -17.7650 -17.7489
 -17.7288 -17.7080 -17.7003 -17.6790 -17.6678 -17.6465 -17.6293 -17.6147
 -17.6014 -17.5689 -17.5596 -17.5521 -17.5219 -17.5103 -17.4852 -17.4759
 -17.4683 -17.4558 -17.4201 -17.4146 -17.4050 -17.3852 -17.3763 -17.3548
 -17.3484 -17.3371 -17.3268 -17.3087 -17.2927 -17.2706 -17.2571 -17.2426
 -17.2330 -17.2232 -17.2011 -17.1888 -17.1565 -17.1463 -17.1045 -17.0893
 -17.0730 -17.0167 -16.9933 -16.9797 -16.9549 -16.9421 -16.9013 -16.8158
 -16.7985 -16.7803 -16.7479 -16.4974 -15.8628 -15.8076 -15.6708 -15.6314
 -15.5822 -15.4720 -15.4412 -15.3355 -15.2295 -15.2212 -15.1154 -15.0186
 -14.9944 -14.9605 -14.9301 -14.8663 -14.8361 -14.8263 -14.7059 -14.6477
 -14.5323 -14.4646  -7.7047  -6.9105  -6.6585  -6.5092  -6.3377  -6.2951
  -6.2346  -6.2263  -6.2198  -6.1712  -6.0989  -6.0662  -6.0558  -5.9987
  -5.9754  -5.9482  -5.9277  -5.8973  -5.8276  -5.8139  -5.7718  -5.7597
  -5.7325  -5.6919  -5.6791  -5.6709  -5.6412  -5.5819  -5.5586  -5.5325
  -5.5237  -5.4806  -5.4438  -5.4141  -5.3964  -5.3629  -5.3384  -5.3178
  -5.3086  -5.2336  -5.1651  -5.1136  -5.0755  -5.0711  -5.0114  -4.9650
  -4.7400  -4.5962  -4.5581  -4.4969  -4.3636  -4.3239  -3.8717  -3.6957
  -3.6293  -3.5920  -3.5097  -3.4804  -3.4130  -3.3958  -3.3590  -3.3021
  -3.2597  -3.2020  -3.1962  -3.1284  -3.1101  -3.0750  -3.0335  -3.0102
  -2.9936  -2.9676  -2.9498  -2.9054  -2.8390  -2.8154  -2.7972  -2.7581
  -2.7114  -2.6803  -2.6418  -2.6071  -2.5731  -2.5410  -2.5301  -2.4972
  -2.4851  -2.4335  -2.3872  -2.3724  -2.3577  -2.3244  -2.2813  -2.2669
  -2.2099  -2.1817  -2.1285  -2.0875  -2.0634  -2.0449  -2.0144  -1.9894
  -1.9547  -1.9147  -1.8783  -1.8639  -1.8150  -1.7846  -1.7572  -1.7086
  -1.6968  -1.6452  -1.6202  -1.5878  -1.5472  -1.5148  -1.4970  -1.4848
  -1.4496  -1.4176  -1.3936  -1.3277  -1.2980  -1.2817  -1.2536  -1.1233
  -1.1169  -1.0734  -1.0598  -1.0120  -0.9733  -0.9347  -0.9237  -0.8933
  -0.8751  -0.8173  -0.8076  -0.7761  -0.7498  -0.7089  -0.6955  -0.6503
  -0.6223  -0.5968  -0.5374  -0.5187  -0.5001  -0.4633  -0.4483  -0.4127
  -0.3942  -0.3732  -0.3590  -0.3479  -0.3327  -0.3301  -0.3176  -0.2904
  -0.2605  -0.2489  -0.2350  -0.2257  -0.2048  -0.1829  -0.1730  -0.1665
  -0.1412  -0.1288  -0.1181  -0.1063  -0.0790  -0.0678  -0.0628  -0.0342
  -0.0240  -0.0158   0.0082   0.0269   0.0403   0.0499   0.0709   0.0880
   0.1031   0.1112   0.1251   0.1328   0.1439   0.1564   0.1694   0.1869
   0.2093   0.2404   0.2588   0.2636   0.2808   0.3144   0.3174   0.3824
   0.4130   0.4262   0.4941   0.5147   0.5282   0.5388   0.5772   0.5917
   0.6075   0.6336   0.7062   0.7219   0.7680   0.7926   0.8083   0.8534
   0.8794   0.8874   0.9115   1.0274   1.0560   1.1050   1.2197   1.2823
   5.5732
     eigenvalues at k+q:
 -37.0416 -36.7751 -36.7312 -36.6548 -36.5549 -36.5350 -36.4179 -36.3246
 -36.3134 -36.2177 -36.1579 -36.0154 -18.8986 -18.8434 -18.6998 -18.6319
 -18.4999 -18.4922 -18.4377 -18.4288 -18.3315 -18.2965 -18.2751 -18.2322
 -18.2126 -18.1713 -18.1496 -18.1193 -18.1030 -18.0899 -18.0562 -18.0415
 -18.0293 -18.0203 -17.9940 -17.9836 -17.9695 -17.9540 -17.9463 -17.9394
 -17.9072 -17.8970 -17.8726 -17.8334 -17.8151 -17.7724 -17.7628 -17.7502
 -17.7261 -17.7096 -17.7011 -17.6792 -17.6675 -17.6463 -17.6282 -17.6143
 -17.6014 -17.5728 -17.5619 -17.5521 -17.5254 -17.5114 -17.4887 -17.4785
 -17.4698 -17.4568 -17.4224 -17.4165 -17.4069 -17.3851 -17.3769 -17.3584
 -17.3504 -17.3396 -17.3312 -17.3108 -17.2933 -17.2716 -17.2602 -17.2441
 -17.2335 -17.2236 -17.2011 -17.1883 -17.1559 -17.1461 -17.1018 -17.0889
 -17.0706 -17.0177 -16.9921 -16.9782 -16.9529 -16.9405 -16.9006 -16.8142
 -16.7988 -16.7664 -16.7491 -16.4976 -15.8580 -15.8032 -15.6695 -15.6293
 -15.5862 -15.4754 -15.4435 -15.3410 -15.2243 -15.2100 -15.1071 -15.0166
 -14.9936 -14.9596 -14.9366 -14.8686 -14.8416 -14.8259 -14.6986 -14.6509
 -14.5395 -14.4660  -7.7232  -6.9341  -6.6698  -6.4924  -6.3375  -6.2946
  -6.2330  -6.2203  -6.2136  -6.1677  -6.0990  -6.0667  -6.0533  -6.0006
  -5.9775  -5.9497  -5.9309  -5.8986  -5.8276  -5.8023  -5.7686  -5.7561
  -5.7292  -5.6910  -5.6750  -5.6682  -5.6315  -5.5825  -5.5515  -5.5274
  -5.5108  -5.4808  -5.4434  -5.4125  -5.3947  -5.3642  -5.3403  -5.3168
  -5.3095  -5.2318  -5.1674  -5.1130  -5.0805  -5.0719  -5.0118  -4.9633
  -4.7442  -4.5935  -4.5601  -4.4956  -4.3876  -4.3401  -3.8584  -3.6864
  -3.6209  -3.5877  -3.5077  -3.4792  -3.4098  -3.3930  -3.3594  -3.3053
  -3.2596  -3.2093  -3.1995  -3.1302  -3.1111  -3.0811  -3.0346  -3.0130
  -2.9984  -2.9761  -2.9532  -2.9089  -2.8346  -2.8180  -2.8001  -2.7563
  -2.7126  -2.6844  -2.6375  -2.6066  -2.5745  -2.5405  -2.5312  -2.4927
  -2.4806  -2.4312  -2.3885  -2.3704  -2.3565  -2.3209  -2.2838  -2.2633
  -2.2096  -2.1797  -2.1272  -2.0884  -2.0605  -2.0475  -2.0110  -1.9850
  -1.9529  -1.9152  -1.8790  -1.8653  -1.8174  -1.7854  -1.7584  -1.7084
  -1.6973  -1.6425  -1.6214  -1.5913  -1.5523  -1.5209  -1.4954  -1.4867
  -1.4476  -1.4189  -1.3940  -1.3260  -1.2946  -1.2784  -1.2527  -1.1232
  -1.1152  -1.0681  -1.0576  -1.0106  -0.9728  -0.9352  -0.9253  -0.8929
  -0.8781  -0.8203  -0.8073  -0.7767  -0.7501  -0.7093  -0.6980  -0.6475
  -0.6177  -0.5973  -0.5345  -0.5224  -0.4964  -0.4645  -0.4513  -0.4100
  -0.3950  -0.3730  -0.3560  -0.3520  -0.3342  -0.3289  -0.3173  -0.2910
  -0.2609  -0.2476  -0.2363  -0.2253  -0.2029  -0.1840  -0.1719  -0.1669
  -0.1408  -0.1285  -0.1172  -0.1070  -0.0795  -0.0694  -0.0618  -0.0357
  -0.0252  -0.0159   0.0046   0.0253   0.0394   0.0528   0.0692   0.0860
   0.1013   0.1110   0.1262   0.1332   0.1421   0.1555   0.1687   0.1842
   0.2066   0.2380   0.2556   0.2611   0.2781   0.3145   0.3183   0.3824
   0.4127   0.4247   0.4907   0.5088   0.5262   0.5348   0.5738   0.5890
   0.6079   0.6292   0.7056   0.7214   0.7679   0.7937   0.8088   0.8550
   0.8771   0.8880   0.9120   1.0319   1.0593   1.1097   1.2223   1.2879
   5.6027
     cgsolve_all iterations 132    anorm=    0.72E-07
     cgsolve_all iterations 132    anorm=    0.72E-07
     cgsolve_all iterations 132    anorm=    0.73E-07
     compute_u_kq: q = (    0.0000,    0.0000,    0.0404)
     Rotating WFCS
     c_bands:  1 eigenvalues not converged
     ethr =  1.00E-14,  avg # of iterations =121.0
     eigenvalues at k:
 -37.0416 -36.7751 -36.7312 -36.6548 -36.5549 -36.5350 -36.4179 -36.3246
 -36.3134 -36.2177 -36.1579 -36.0154 -18.8985 -18.8435 -18.7044 -18.6339
 -18.5006 -18.4897 -18.4384 -18.4299 -18.3326 -18.2948 -18.2749 -18.2326
 -18.2149 -18.1719 -18.1499 -18.1188 -18.1038 -18.0924 -18.0558 -18.0411
 -18.0285 -18.0209 -17.9959 -17.9840 -17.9675 -17.9543 -17.9470 -17.9410
 -17.9069 -17.8963 -17.8686 -17.8329 -17.8155 -17.7751 -17.7650 -17.7489
 -17.7288 -17.7080 -17.7003 -17.6790 -17.6678 -17.6465 -17.6293 -17.6147
 -17.6014 -17.5689 -17.5596 -17.5521 -17.5219 -17.5103 -17.4852 -17.4759
 -17.4683 -17.4558 -17.4201 -17.4146 -17.4050 -17.3852 -17.3763 -17.3548
 -17.3484 -17.3371 -17.3268 -17.3087 -17.2927 -17.2706 -17.2571 -17.2426
 -17.2330 -17.2232 -17.2011 -17.1888 -17.1565 -17.1463 -17.1045 -17.0893
 -17.0730 -17.0167 -16.9933 -16.9797 -16.9549 -16.9421 -16.9013 -16.8158
 -16.7985 -16.7803 -16.7479 -16.4974 -15.8628 -15.8076 -15.6708 -15.6314
 -15.5822 -15.4720 -15.4412 -15.3355 -15.2295 -15.2212 -15.1154 -15.0186
 -14.9944 -14.9605 -14.9301 -14.8663 -14.8361 -14.8263 -14.7059 -14.6477
 -14.5323 -14.4646  -7.7047  -6.9105  -6.6585  -6.5092  -6.3377  -6.2951
  -6.2346  -6.2263  -6.2198  -6.1712  -6.0989  -6.0662  -6.0558  -5.9987
  -5.9754  -5.9482  -5.9277  -5.8973  -5.8276  -5.8139  -5.7718  -5.7597
  -5.7325  -5.6919  -5.6791  -5.6709  -5.6412  -5.5819  -5.5586  -5.5325
  -5.5237  -5.4806  -5.4438  -5.4141  -5.3964  -5.3629  -5.3384  -5.3178
  -5.3086  -5.2336  -5.1651  -5.1136  -5.0755  -5.0711  -5.0114  -4.9650
  -4.7400  -4.5962  -4.5581  -4.4969  -4.3636  -4.3239  -3.8717  -3.6957
  -3.6293  -3.5920  -3.5097  -3.4804  -3.4130  -3.3958  -3.3590  -3.3021
  -3.2597  -3.2020  -3.1962  -3.1284  -3.1101  -3.0750  -3.0335  -3.0102
  -2.9936  -2.9676  -2.9498  -2.9054  -2.8390  -2.8154  -2.7972  -2.7581
  -2.7114  -2.6803  -2.6418  -2.6071  -2.5731  -2.5410  -2.5301  -2.4972
  -2.4851  -2.4335  -2.3872  -2.3724  -2.3577  -2.3244  -2.2813  -2.2669
  -2.2099  -2.1817  -2.1285  -2.0875  -2.0634  -2.0449  -2.0144  -1.9894
  -1.9547  -1.9147  -1.8783  -1.8639  -1.8150  -1.7846  -1.7572  -1.7086
  -1.6968  -1.6452  -1.6202  -1.5878  -1.5472  -1.5148  -1.4970  -1.4848
  -1.4496  -1.4176  -1.3936  -1.3277  -1.2980  -1.2817  -1.2536  -1.1233
  -1.1169  -1.0734  -1.0598  -1.0120  -0.9733  -0.9347  -0.9237  -0.8933
  -0.8751  -0.8173  -0.8076  -0.7761  -0.7498  -0.7089  -0.6955  -0.6503
  -0.6223  -0.5968  -0.5374  -0.5187  -0.5001  -0.4633  -0.4483  -0.4127
  -0.3942  -0.3732  -0.3590  -0.3479  -0.3327  -0.3301  -0.3176  -0.2904
  -0.2605  -0.2489  -0.2350  -0.2257  -0.2048  -0.1829  -0.1730  -0.1665
  -0.1412  -0.1288  -0.1181  -0.1063  -0.0790  -0.0678  -0.0628  -0.0342
  -0.0240  -0.0158   0.0082   0.0269   0.0403   0.0499   0.0709   0.0880
   0.1031   0.1112   0.1251   0.1328   0.1439   0.1564   0.1694   0.1869
   0.2093   0.2404   0.2588   0.2636   0.2808   0.3144   0.3174   0.3824
   0.4130   0.4262   0.4941   0.5147   0.5282   0.5388   0.5772   0.5917
   0.6075   0.6336   0.7062   0.7219   0.7680   0.7926   0.8083   0.8534
   0.8794   0.8874   0.9115   1.0274   1.0560   1.1050   1.2197   1.2823
   5.5732
     eigenvalues at k+q:
 -37.0416 -36.7751 -36.7312 -36.6548 -36.5549 -36.5350 -36.4179 -36.3246
 -36.3134 -36.2177 -36.1579 -36.0154 -18.8985 -18.8436 -18.7044 -18.6339
 -18.5006 -18.4898 -18.4383 -18.4300 -18.3326 -18.2947 -18.2745 -18.2346
 -18.2131 -18.1720 -18.1502 -18.1188 -18.1049 -18.0918 -18.0562 -18.0392
 -18.0292 -18.0217 -17.9946 -17.9843 -17.9673 -17.9545 -17.9460 -17.9406
 -17.9076 -17.8961 -17.8711 -17.8328 -17.8158 -17.7732 -17.7664 -17.7490
 -17.7287 -17.7065 -17.7006 -17.6778 -17.6676 -17.6473 -17.6295 -17.6153
 -17.6013 -17.5696 -17.5591 -17.5522 -17.5213 -17.5102 -17.4873 -17.4744
 -17.4698 -17.4539 -17.4202 -17.4147 -17.4061 -17.3850 -17.3750 -17.3559
 -17.3486 -17.3370 -17.3263 -17.3084 -17.2929 -17.2708 -17.2572 -17.2426
 -17.2328 -17.2234 -17.2011 -17.1886 -17.1564 -17.1462 -17.1048 -17.0895
 -17.0729 -17.0166 -16.9929 -16.9800 -16.9551 -16.9419 -16.9013 -16.8158
 -16.7985 -16.7803 -16.7479 -16.4974 -15.8628 -15.8076 -15.6708 -15.6314
 -15.5822 -15.4720 -15.4412 -15.3355 -15.2294 -15.2212 -15.1154 -15.0186
 -14.9944 -14.9605 -14.9302 -14.8662 -14.8360 -14.8263 -14.7060 -14.6477
 -14.5323 -14.4646  -7.7048  -6.9107  -6.6586  -6.5092  -6.3377  -6.2951
  -6.2346  -6.2261  -6.2199  -6.1712  -6.0989  -6.0662  -6.0559  -5.9987
  -5.9755  -5.9481  -5.9277  -5.8974  -5.8277  -5.8137  -5.7718  -5.7597
  -5.7324  -5.6918  -5.6788  -5.6714  -5.6410  -5.5820  -5.5584  -5.5324
  -5.5237  -5.4809  -5.4437  -5.4141  -5.3961  -5.3630  -5.3385  -5.3177
  -5.3085  -5.2336  -5.1650  -5.1137  -5.0755  -5.0711  -5.0114  -4.9650
  -4.7400  -4.5962  -4.5581  -4.4969  -4.3638  -4.3240  -3.8716  -3.6957
  -3.6293  -3.5918  -3.5099  -3.4804  -3.4124  -3.3959  -3.3587  -3.3023
  -3.2597  -3.2025  -3.1967  -3.1263  -3.1112  -3.0755  -3.0338  -3.0099
  -2.9942  -2.9681  -2.9487  -2.9049  -2.8385  -2.8170  -2.7981  -2.7576
  -2.7111  -2.6784  -2.6426  -2.6066  -2.5747  -2.5390  -2.5313  -2.4968
  -2.4888  -2.4312  -2.3860  -2.3743  -2.3569  -2.3242  -2.2846  -2.2628
  -2.2072  -2.1842  -2.1277  -2.0892  -2.0611  -2.0456  -2.0142  -1.9913
  -1.9542  -1.9157  -1.8774  -1.8640  -1.8158  -1.7862  -1.7551  -1.7075
  -1.6992  -1.6439  -1.6182  -1.5896  -1.5452  -1.5187  -1.4952  -1.4853
  -1.4491  -1.4164  -1.3961  -1.3263  -1.2980  -1.2817  -1.2541  -1.1227
  -1.1168  -1.0733  -1.0598  -1.0127  -0.9734  -0.9352  -0.9233  -0.8933
  -0.8733  -0.8179  -0.8082  -0.7766  -0.7497  -0.7089  -0.6955  -0.6503
  -0.6223  -0.5968  -0.5375  -0.5187  -0.5000  -0.4634  -0.4483  -0.4129
  -0.3942  -0.3731  -0.3593  -0.3479  -0.3337  -0.3284  -0.3177  -0.2901
  -0.2596  -0.2500  -0.2358  -0.2256  -0.2051  -0.1830  -0.1730  -0.1644
  -0.1414  -0.1294  -0.1187  -0.1056  -0.0811  -0.0688  -0.0615  -0.0331
  -0.0232  -0.0148   0.0071   0.0269   0.0405   0.0479   0.0716   0.0889
   0.1018   0.1115   0.1241   0.1330   0.1459   0.1570   0.1689   0.1871
   0.2086   0.2401   0.2592   0.2631   0.2812   0.3140   0.3176   0.3822
   0.4129   0.4267   0.4941   0.5146   0.5283   0.5387   0.5772   0.5920
   0.6072   0.6335   0.7062   0.7219   0.7680   0.7926   0.8082   0.8534
   0.8795   0.8873   0.9115   1.0274   1.0561   1.1050   1.2197   1.2824
   5.5706
     cgsolve_all iterations 134    anorm=    0.73E-07
     cgsolve_all iterations 136    anorm=    0.73E-07
     cgsolve_all iterations 134    anorm=    0.72E-07
     compute_u_kq: q = (    0.0000,    0.0000,   -0.0404)
     Rotating WFCS
     c_bands:  1 eigenvalues not converged
     ethr =  1.00E-14,  avg # of iterations =121.0
     eigenvalues at k:
 -37.0416 -36.7751 -36.7312 -36.6548 -36.5549 -36.5350 -36.4179 -36.3246
 -36.3134 -36.2177 -36.1579 -36.0154 -18.8985 -18.8435 -18.7044 -18.6339
 -18.5006 -18.4897 -18.4384 -18.4299 -18.3326 -18.2948 -18.2749 -18.2326
 -18.2149 -18.1719 -18.1499 -18.1188 -18.1038 -18.0924 -18.0558 -18.0411
 -18.0285 -18.0209 -17.9959 -17.9840 -17.9675 -17.9543 -17.9470 -17.9410
 -17.9069 -17.8963 -17.8686 -17.8329 -17.8155 -17.7751 -17.7650 -17.7489
 -17.7288 -17.7080 -17.7003 -17.6790 -17.6678 -17.6465 -17.6293 -17.6147
 -17.6014 -17.5689 -17.5596 -17.5521 -17.5219 -17.5103 -17.4852 -17.4759
 -17.4683 -17.4558 -17.4201 -17.4146 -17.4050 -17.3852 -17.3763 -17.3548
 -17.3484 -17.3371 -17.3268 -17.3087 -17.2927 -17.2706 -17.2571 -17.2426
 -17.2330 -17.2232 -17.2011 -17.1888 -17.1565 -17.1463 -17.1045 -17.0893
 -17.0730 -17.0167 -16.9933 -16.9797 -16.9549 -16.9421 -16.9013 -16.8158
 -16.7985 -16.7803 -16.7479 -16.4974 -15.8628 -15.8076 -15.6708 -15.6314
 -15.5822 -15.4720 -15.4412 -15.3355 -15.2295 -15.2212 -15.1154 -15.0186
 -14.9944 -14.9605 -14.9301 -14.8663 -14.8361 -14.8263 -14.7059 -14.6477
 -14.5323 -14.4646  -7.7047  -6.9105  -6.6585  -6.5092  -6.3377  -6.2951
  -6.2346  -6.2263  -6.2198  -6.1712  -6.0989  -6.0662  -6.0558  -5.9987
  -5.9754  -5.9482  -5.9277  -5.8973  -5.8276  -5.8139  -5.7718  -5.7597
  -5.7325  -5.6919  -5.6791  -5.6709  -5.6412  -5.5819  -5.5586  -5.5325
  -5.5237  -5.4806  -5.4438  -5.4141  -5.3964  -5.3629  -5.3384  -5.3178
  -5.3086  -5.2336  -5.1651  -5.1136  -5.0755  -5.0711  -5.0114  -4.9650
  -4.7400  -4.5962  -4.5581  -4.4969  -4.3636  -4.3239  -3.8717  -3.6957
  -3.6293  -3.5920  -3.5097  -3.4804  -3.4130  -3.3958  -3.3590  -3.3021
  -3.2597  -3.2020  -3.1962  -3.1284  -3.1101  -3.0750  -3.0335  -3.0102
  -2.9936  -2.9676  -2.9498  -2.9054  -2.8390  -2.8154  -2.7972  -2.7581
  -2.7114  -2.6803  -2.6418  -2.6071  -2.5731  -2.5410  -2.5301  -2.4972
  -2.4851  -2.4335  -2.3872  -2.3724  -2.3577  -2.3244  -2.2813  -2.2669
  -2.2099  -2.1817  -2.1285  -2.0875  -2.0634  -2.0449  -2.0144  -1.9894
  -1.9547  -1.9147  -1.8783  -1.8639  -1.8150  -1.7846  -1.7572  -1.7086
  -1.6968  -1.6452  -1.6202  -1.5878  -1.5472  -1.5148  -1.4970  -1.4848
  -1.4496  -1.4176  -1.3936  -1.3277  -1.2980  -1.2817  -1.2536  -1.1233
  -1.1169  -1.0734  -1.0598  -1.0120  -0.9733  -0.9347  -0.9237  -0.8933
  -0.8751  -0.8173  -0.8076  -0.7761  -0.7498  -0.7089  -0.6955  -0.6503
  -0.6223  -0.5968  -0.5374  -0.5187  -0.5001  -0.4633  -0.4483  -0.4127
  -0.3942  -0.3732  -0.3590  -0.3479  -0.3327  -0.3301  -0.3176  -0.2904
  -0.2605  -0.2489  -0.2350  -0.2257  -0.2048  -0.1829  -0.1730  -0.1665
  -0.1412  -0.1288  -0.1181  -0.1063  -0.0790  -0.0678  -0.0628  -0.0342
  -0.0240  -0.0158   0.0082   0.0269   0.0403   0.0499   0.0709   0.0880
   0.1031   0.1112   0.1251   0.1328   0.1439   0.1564   0.1694   0.1869
   0.2093   0.2404   0.2588   0.2636   0.2808   0.3144   0.3174   0.3824
   0.4130   0.4262   0.4941   0.5147   0.5282   0.5388   0.5772   0.5917
   0.6075   0.6336   0.7062   0.7219   0.7680   0.7926   0.8083   0.8534
   0.8794   0.8874   0.9115   1.0274   1.0560   1.1050   1.2197   1.2823
   5.5732
     eigenvalues at k+q:
 -37.0416 -36.7751 -36.7312 -36.6548 -36.5549 -36.5350 -36.4179 -36.3246
 -36.3134 -36.2177 -36.1579 -36.0154 -18.8986 -18.8435 -18.7045 -18.6339
 -18.5006 -18.4897 -18.4385 -18.4299 -18.3325 -18.2949 -18.2752 -18.2319
 -18.2152 -18.1725 -18.1495 -18.1186 -18.1027 -18.0933 -18.0558 -18.0425
 -18.0278 -18.0200 -17.9972 -17.9839 -17.9676 -17.9542 -17.9479 -17.9414
 -17.9062 -17.8968 -17.8654 -17.8329 -17.8157 -17.7775 -17.7633 -17.7489
 -17.7294 -17.7093 -17.6992 -17.6798 -17.6678 -17.6458 -17.6299 -17.6140
 -17.6016 -17.5687 -17.5601 -17.5511 -17.5222 -17.5107 -17.4834 -17.4788
 -17.4660 -17.4569 -17.4208 -17.4139 -17.4041 -17.3855 -17.3769 -17.3539
 -17.3484 -17.3369 -17.3273 -17.3093 -17.2926 -17.2706 -17.2569 -17.2425
 -17.2333 -17.2231 -17.2012 -17.1888 -17.1566 -17.1462 -17.1043 -17.0893
 -17.0731 -17.0167 -16.9937 -16.9794 -16.9545 -16.9425 -16.9013 -16.8158
 -16.7985 -16.7803 -16.7479 -16.4974 -15.8628 -15.8076 -15.6708 -15.6314
 -15.5822 -15.4720 -15.4412 -15.3355 -15.2295 -15.2213 -15.1154 -15.0186
 -14.9944 -14.9606 -14.9301 -14.8663 -14.8361 -14.8263 -14.7058 -14.6477
 -14.5323 -14.4645  -7.7046  -6.9104  -6.6585  -6.5094  -6.3377  -6.2951
  -6.2345  -6.2265  -6.2198  -6.1712  -6.0989  -6.0662  -6.0559  -5.9986
  -5.9754  -5.9482  -5.9277  -5.8973  -5.8275  -5.8141  -5.7718  -5.7599
  -5.7325  -5.6919  -5.6793  -5.6703  -5.6417  -5.5818  -5.5587  -5.5326
  -5.5237  -5.4803  -5.4438  -5.4140  -5.3968  -5.3629  -5.3383  -5.3178
  -5.3086  -5.2336  -5.1651  -5.1135  -5.0754  -5.0712  -5.0114  -4.9650
  -4.7400  -4.5962  -4.5581  -4.4969  -4.3635  -4.3238  -3.8718  -3.6958
  -3.6292  -3.5921  -3.5096  -3.4804  -3.4132  -3.3959  -3.3591  -3.3019
  -3.2596  -3.2016  -3.1957  -3.1305  -3.1085  -3.0751  -3.0332  -3.0109
  -2.9924  -2.9678  -2.9509  -2.9058  -2.8393  -2.8143  -2.7948  -2.7592
  -2.7126  -2.6828  -2.6395  -2.6071  -2.5720  -2.5441  -2.5279  -2.4984
  -2.4802  -2.4361  -2.3888  -2.3724  -2.3570  -2.3245  -2.2825  -2.2658
  -2.2124  -2.1804  -2.1284  -2.0864  -2.0655  -2.0434  -2.0151  -1.9875
  -1.9555  -1.9143  -1.8805  -1.8628  -1.8134  -1.7836  -1.7588  -1.7100
  -1.6940  -1.6464  -1.6224  -1.5861  -1.5487  -1.5111  -1.4990  -1.4835
  -1.4507  -1.4189  -1.3914  -1.3290  -1.2980  -1.2818  -1.2530  -1.1261
  -1.1148  -1.0736  -1.0596  -1.0112  -0.9740  -0.9342  -0.9239  -0.8934
  -0.8768  -0.8169  -0.8069  -0.7757  -0.7501  -0.7089  -0.6955  -0.6503
  -0.6222  -0.5967  -0.5374  -0.5187  -0.5002  -0.4632  -0.4484  -0.4125
  -0.3941  -0.3734  -0.3588  -0.3477  -0.3330  -0.3304  -0.3171  -0.2906
  -0.2614  -0.2480  -0.2354  -0.2247  -0.2047  -0.1826  -0.1730  -0.1683
  -0.1413  -0.1280  -0.1171  -0.1069  -0.0782  -0.0669  -0.0631  -0.0357
  -0.0256  -0.0157   0.0091   0.0268   0.0402   0.0520   0.0703   0.0874
   0.1041   0.1107   0.1256   0.1330   0.1419   0.1558   0.1704   0.1866
   0.2097   0.2405   0.2586   0.2641   0.2803   0.3145   0.3176   0.3826
   0.4132   0.4258   0.4941   0.5148   0.5282   0.5389   0.5771   0.5916
   0.6077   0.6337   0.7062   0.7218   0.7679   0.7925   0.8083   0.8533
   0.8794   0.8875   0.9115   1.0274   1.0560   1.1049   1.2197   1.2823
   5.5758
     cgsolve_all iterations 134    anorm=    0.73E-07
     cgsolve_all iterations 136    anorm=    0.72E-07
     cgsolve_all iterations 134    anorm=    0.71E-07

     End of magnetic susceptibility calculation

     f-sum rule (1st term):
          -659.5250         -0.8785          0.0144
            -0.8689       -658.6267          0.0640
             0.0187          0.0544       -659.0876

     f-sum rule (2nd term):
           -15.6408         -0.0668         -0.0245
            -0.0666        -15.7082         -0.0655
            -0.0245         -0.0656        -15.7076

     f-sum rule (should be  -674.8322):
          -675.1658         -0.9453         -0.0101
            -0.9355       -674.3349         -0.0016
            -0.0058         -0.0112       -674.7952

     chi_bare pGv (HH) in paratec units:
      -150.345296     52.032286      1.739352
        52.240473   -201.275532      1.655761
         2.569501      0.433538   -174.863095

      -150.345296     52.032286      1.739352
        52.240473   -201.275532      1.655761
         2.569501      0.433538   -174.863095

     chi_bare vGv (VV) in paratec units:
      -163.659803     35.940698      1.302018
        35.940428   -197.771418      1.841118
         1.301959      1.841459   -178.664791

      -163.659803     35.940698      1.302018
        35.940428   -197.771418      1.841118
         1.301959      1.841459   -178.664791

     chi_bare pGv (HH) in 10^{-6} cm^3/mol:
          -714.4550        247.2623          8.2656
           248.2517       -956.4803          7.8683
            12.2105          2.0602       -830.9659

     chi_bare vGv (VV) in 10^{-6} cm^3/mol:
          -777.7268        170.7936          6.1873
           170.7923       -939.8284          8.7492
             6.1870          8.7508       -849.0319

     Contributions to the NMR chemical shifts: -------------------------------

     Macroscopic shape contribution in ppm:                    6.41
             5.4893         -0.0000         -0.0000
            -0.0000          7.3488         -0.0000
            -0.0000         -0.0000          6.3845


     Core contribution in ppm:

     Atom  1  Ca  pos: (  0.126237  0.456252  0.501240)  core sigma:        1265.05
     Atom  2  Ca  pos: (  0.199736  0.011025  0.357490)  core sigma:        1265.05
     Atom  3  Ca  pos: (  0.029160  0.229761  0.360464)  core sigma:        1265.05
     Atom  4  Ca  pos: (  0.267771  0.227845  0.510556)  core sigma:        1265.05
     Atom  5  Ca  pos: (  0.063951  0.064228  0.759325)  core sigma:        1265.05
     Atom  6  Ca  pos: ( -0.049557  0.205105  1.002242)  core sigma:        1265.05
     Atom  7  Ca  pos: (  0.623936  0.447292  0.525165)  core sigma:        1265.05
     Atom  8  Ca  pos: (  0.691956 -0.006115  0.383826)  core sigma:        1265.05
     Atom  9  Ca  pos: (  0.538002  0.225379  0.367791)  core sigma:        1265.05
     Atom 10  Ca  pos: (  0.778556  0.208453  0.539624)  core sigma:        1265.05
     Atom 11  Ca  pos: (  0.505272  0.073158  0.770544)  core sigma:        1265.05
     Atom 12  Ca  pos: (  0.647357  0.302022  0.073822)  core sigma:        1265.05
     Atom 13  Si  pos: (  0.921367  0.131309  0.148230)  core sigma:         837.79
     Atom 14  Si  pos: (  0.522090  0.233118  0.619349)  core sigma:         837.79
     Atom 15  Si  pos: (  0.777632  0.235425  0.305926)  core sigma:         837.79
     Atom 16  Si  pos: (  0.427359  0.162471  0.135000)  core sigma:         837.79
     Atom 17  Si  pos: (  0.013546  0.248696  0.587067)  core sigma:         837.79
     Atom 18  Si  pos: (  0.279242  0.250334  0.284978)  core sigma:         837.79
     Atom 19  Si  pos: ( -0.105047  0.460204  0.598673)  core sigma:         837.79
     Atom 20  Si  pos: (  0.152598  0.448034  0.275701)  core sigma:         837.79
     Atom 21  Si  pos: (  0.374981  0.422957  0.603843)  core sigma:         837.79
     Atom 22  Si  pos: (  0.649002  0.427651  0.291182)  core sigma:         837.79
     Atom 23  O   pos: (  0.233640  0.358639  0.243568)  core sigma:         271.07
     Atom 24  O   pos: (  0.264088  0.055091  0.510789)  core sigma:         271.07
     Atom 25  O   pos: (  0.518521  0.055646  0.359474)  core sigma:         271.07
     Atom 26  O   pos: ( -0.224791  0.452059  0.585546)  core sigma:         271.07
     Atom 27  O   pos: (  0.053750  0.402037  0.326505)  core sigma:         271.07
     Atom 28  O   pos: (  0.430058  0.166715  0.014948)  core sigma:         271.07
     Atom 29  O   pos: (  0.018002  0.215218  0.168705)  core sigma:         271.07
     Atom 30  H   pos: (  0.070011  0.240880  0.118803)  core sigma:           0.00
     Atom 31  O   pos: (  0.052388  0.223146  0.699212)  core sigma:         271.07
     Atom 32  O   pos: (  0.314896  0.196011  0.179350)  core sigma:         271.07
     Atom 33  O   pos: (  0.656759  0.006389  0.716073)  core sigma:         271.07
     Atom 34  O   pos: (  0.932504  0.013571  0.181525)  core sigma:         271.07
     Atom 35  O   pos: (  0.420200  0.306742  0.620990)  core sigma:         271.07
     Atom 36  O   pos: (  0.705776  0.322426  0.251459)  core sigma:         271.07
     Atom 37  O   pos: (  0.762585  0.029999  0.544296)  core sigma:         271.07
     Atom 38  O   pos: (  0.030729  0.050289  0.349509)  core sigma:         271.07
     Atom 39  O   pos: (  0.282198  0.399149  0.529281)  core sigma:         271.07
     Atom 40  O   pos: (  0.550513  0.399332  0.354140)  core sigma:         271.07
     Atom 41  O   pos: (  0.901128  0.136254  0.027408)  core sigma:         271.07
     Atom 42  H   pos: (  0.861594  0.107553  1.639558)  core sigma:           0.00
     Atom 43  O   pos: (  0.511842  0.231632  0.189468)  core sigma:         271.07
     Atom 44  O   pos: (  0.569844  0.238874  0.733376)  core sigma:         271.07
     Atom 45  O   pos: (  0.827734  0.174480  0.211932)  core sigma:         271.07
     Atom 46  O   pos: (  0.475637  0.122946  0.601285)  core sigma:         271.07
     Atom 47  O   pos: (  0.705597  0.162909  0.369312)  core sigma:         271.07
     Atom 48  O   pos: (  0.601924  0.270101  0.535487)  core sigma:         271.07
     Atom 49  O   pos: ( -0.139825  0.302983  0.365979)  core sigma:         271.07
     Atom 50  O   pos: ( -0.054726  0.168176  0.527516)  core sigma:         271.07
     Atom 51  O   pos: (  0.196016  0.184874  0.340393)  core sigma:         271.07
     Atom 52  O   pos: (  0.105610  0.282136  0.514296)  core sigma:         271.07
     Atom 53  O   pos: (  0.368026  0.272471  0.364970)  core sigma:         271.07
     Atom 54  O   pos: (  0.228313  0.049273  0.709663)  core sigma:         271.07
     Atom 55  O   pos: (  0.438757  0.044915  0.173369)  core sigma:         271.07
     Atom 56  O   pos: ( -0.064718  0.343885  0.598445)  core sigma:         271.07
     Atom 57  O   pos: (  0.074456  0.408117  0.763932)  core sigma:         271.07
     Atom 58  H   pos: (  0.071548  0.336851  0.738421)  core sigma:           0.00
     Atom 59  H   pos: (  0.010282  0.442481  0.740296)  core sigma:           0.00
     Atom 60  O   pos: (  0.222556  0.417116  1.373881)  core sigma:         271.07
     Atom 61  H   pos: (  0.151861  0.430192  1.395707)  core sigma:           0.00
     Atom 62  H   pos: (  0.245404  0.360214  1.418173)  core sigma:           0.00
     Atom 63  O   pos: (  0.596996  0.433593  0.727647)  core sigma:         271.07
     Atom 64  H   pos: (  0.585640  0.359099  0.737677)  core sigma:           0.00
     Atom 65  H   pos: (  0.848974  0.003560  0.761944)  core sigma:           0.00
     Atom 66  O   pos: (  0.414055  0.414144  0.178334)  core sigma:         271.07
     Atom 67  H   pos: (  0.453887  0.353358  0.195996)  core sigma:           0.00
     Atom 68  H   pos: (  0.342965  0.393927  0.181820)  core sigma:           0.00
     Atom 69  O   pos: (  0.204203  0.031177  1.199873)  core sigma:         271.07
     Atom 70  H   pos: (  0.198362  0.072098  1.264293)  core sigma:           0.00
     Atom 71  H   pos: ( -0.141532  0.430992  1.213278)  core sigma:           0.00
     Atom 72  O   pos: (  0.027383  0.083254  1.103145)  core sigma:         271.07
     Atom 73  H   pos: (  0.094134  0.076748  1.133711)  core sigma:           0.00
     Atom 74  H   pos: ( -0.016362  0.044745  1.148460)  core sigma:           0.00
     Atom 75  O   pos: (  0.795804  0.305547  1.258007)  core sigma:         271.07
     Atom 76  H   pos: ( -0.154502  0.277489  1.278543)  core sigma:           0.00
     Atom 77  H   pos: (  0.741799  0.316464  1.305490)  core sigma:           0.00
     Atom 78  O   pos: (  0.902353 -0.008431  1.259511)  core sigma:         271.07
     Atom 79  H   pos: (  0.835590 -0.007814  1.227660)  core sigma:           0.00
     Atom 80  H   pos: (  0.596326  0.392250  1.297976)  core sigma:           0.00
     Atom 81  O   pos: (  0.116403  0.176820  0.911113)  core sigma:         271.07
     Atom 82  H   pos: (  0.145539  0.234717  0.878159)  core sigma:           0.00
     Atom 83  H   pos: (  0.171800  0.149858  0.953995)  core sigma:           0.00
     Atom 84  O   pos: (  0.216654  0.013853  0.176482)  core sigma:         271.07
     Atom 85  H   pos: ( -0.029830  0.439629  0.162994)  core sigma:           0.00
     Atom 86  H   pos: (  0.235593  0.083632  0.161756)  core sigma:           0.00
     Atom 87  O   pos: (  0.269634  0.105056  1.022862)  core sigma:         271.07
     Atom 88  H   pos: (  0.250572  0.087602  1.092577)  core sigma:           0.00
     Atom 89  H   pos: (  0.325498  0.153164  1.025846)  core sigma:           0.00
     Atom 90  O   pos: (  0.007744  0.299655  1.143341)  core sigma:         271.07
     Atom 91  H   pos: ( -0.002966  0.266291  1.208434)  core sigma:           0.00
     Atom 92  H   pos: ( -0.005581  0.370192  1.155221)  core sigma:           0.00
     Atom 93  O   pos: (  0.017227  0.246835  1.492141)  core sigma:         271.07
     Atom 94  H   pos: ( -0.013316  0.220672  1.553839)  core sigma:           0.00
     Atom 95  H   pos: (  0.089767  0.232138  1.497770)  core sigma:           0.00
     Atom 96  O   pos: ( -0.028119  0.379386  0.939563)  core sigma:         271.07
     Atom 97  H   pos: ( -0.021802  0.444832  0.973886)  core sigma:           0.00
     Atom 98  H   pos: (  0.012285  0.387753  0.878063)  core sigma:           0.00
     Atom 99  O   pos: ( -0.088244  0.191522  0.829447)  core sigma:         271.07
     Atom100  H   pos: ( -0.038950  0.219513  0.779691)  core sigma:           0.00
     Atom101  H   pos: (  0.846351  0.180139  0.806229)  core sigma:           0.00
     Atom102  O   pos: (  0.562374 -0.000720  1.616782)  core sigma:         271.07
     Atom103  H   pos: (  0.573419  0.015004  0.040609)  core sigma:           0.00
     Atom104  H   pos: (  0.515080  0.056476  1.610769)  core sigma:           0.00
     Atom105  O   pos: (  0.352587  0.179246  0.790320)  core sigma:         271.07
     Atom106  H   pos: (  0.300366  0.135821  0.756766)  core sigma:           0.00
     Atom107  H   pos: (  0.367064  0.232593  0.742353)  core sigma:           0.00
     Atom108  O   pos: ( -0.226215  0.410694  0.877906)  core sigma:         271.07
     Atom109  H   pos: (  0.719587  0.352163  0.919108)  core sigma:           0.00
     Atom110  H   pos: ( -0.161706  0.392695  0.908426)  core sigma:           0.00
     Atom111  O   pos: ( -0.058690  0.202764  1.311597)  core sigma:         271.07
     Atom112  H   pos: ( -0.032611  0.211306  1.381045)  core sigma:           0.00
     Atom113  H   pos: ( -0.070331  0.130683  1.299063)  core sigma:           0.00
     Atom114  O   pos: (  0.028792  0.439259  1.425010)  core sigma:         271.07
     Atom115  H   pos: (  0.016897  0.370991  1.450562)  core sigma:           0.00
     Atom116  H   pos: (  0.316359  0.020603  1.484157)  core sigma:           0.00
     Atom117  O   pos: (  0.653423  0.124139  0.107789)  core sigma:         271.07
     Atom118  H   pos: (  0.702761  0.081179  0.140319)  core sigma:           0.00
     Atom119  H   pos: (  0.605766  0.144560  0.161124)  core sigma:           0.00
     Atom120  O   pos: (  0.737323  0.045657  1.528187)  core sigma:         271.07
     Atom121  H   pos: (  0.778564 -0.013817  1.541614)  core sigma:           0.00
     Atom122  H   pos: (  0.669326  0.024865  1.552738)  core sigma:           0.00
     Atom123  O   pos: (  0.147169  0.274664  0.041642)  core sigma:         271.07
     Atom124  H   pos: (  0.164416  0.341433  0.014598)  core sigma:           0.00
     Atom125  H   pos: (  0.211510  0.244634  0.058793)  core sigma:           0.00
     Atom126  O   pos: (  0.274477  0.083113  1.591278)  core sigma:         271.07
     Atom127  H   pos: (  0.245589  0.141779  1.554879)  core sigma:           0.00
     Atom128  H   pos: (  0.339211  0.110870  1.615804)  core sigma:           0.00
     Atom129  O   pos: (  0.708911  0.250689  1.554003)  core sigma:         271.07
     Atom130  H   pos: (  0.674119  0.271912  1.492021)  core sigma:           0.00
     Atom131  H   pos: (  0.723484  0.179237  1.545569)  core sigma:           0.00
     Atom132  O   pos: (  0.661120  0.095846  1.348342)  core sigma:         271.07
     Atom133  H   pos: (  0.706603  0.080260  1.404855)  core sigma:           0.00
     Atom134  H   pos: (  0.604189  0.046280  1.361481)  core sigma:           0.00
     Atom135  O   pos: (  0.517032  0.356054  1.633643)  core sigma:         271.07
     Atom136  H   pos: (  0.485770  0.286835  1.627964)  core sigma:           0.00
     Atom137  H   pos: (  0.457233  0.384725  0.047158)  core sigma:           0.00
     Atom138  O   pos: (  0.311907  0.301274  1.209843)  core sigma:         271.07
     Atom139  H   pos: (  0.267292  0.327816  1.262607)  core sigma:           0.00
     Atom140  H   pos: (  0.337607  0.237918  1.237540)  core sigma:           0.00
     Atom141  O   pos: (  0.526508  0.082882  1.120941)  core sigma:         271.07
     Atom142  H   pos: (  0.595883  0.065866  1.139376)  core sigma:           0.00
     Atom143  H   pos: (  0.485779  0.081525  1.183616)  core sigma:           0.00
     Atom144  O   pos: (  0.623293  0.263435  0.932730)  core sigma:         271.07
     Atom145  H   pos: (  0.602444  0.254868  0.862372)  core sigma:           0.00
     Atom146  H   pos: (  0.560942  0.273246  0.970443)  core sigma:           0.00
     Atom147  O   pos: (  0.170583  0.133513  1.357803)  core sigma:         271.07
     Atom148  H   pos: (  0.222561  0.174780  1.395605)  core sigma:           0.00
     Atom149  H   pos: (  0.125922  0.185051  1.331583)  core sigma:           0.00
     Atom150  O   pos: (  0.713920  0.013145  1.180513)  core sigma:         271.07
     Atom151  H   pos: (  0.376006  0.407277  1.190241)  core sigma:           0.00
     Atom152  H   pos: (  0.700263  0.050410  1.245186)  core sigma:           0.00
     Atom153  O   pos: (  0.441450  0.238420  1.036446)  core sigma:         271.07
     Atom154  H   pos: (  0.413122  0.280808  1.088489)  core sigma:           0.00
     Atom155  H   pos: (  0.481053  0.185748  1.072474)  core sigma:           0.00
     Atom156  O   pos: (  0.434951  0.222917  1.446512)  core sigma:         271.07
     Atom157  H   pos: (  0.441951  0.193296  1.513791)  core sigma:           0.00
     Atom158  H   pos: (  0.360491  0.244901  1.445269)  core sigma:           0.00
     Atom159  O   pos: (  0.792830  0.248917  1.065138)  core sigma:         271.07
     Atom160  H   pos: (  0.778440  0.271877  1.133867)  core sigma:           0.00
     Atom161  H   pos: (  0.730011  0.239103  1.029412)  core sigma:           0.00
     Atom162  O   pos: (  0.413496  0.396921  0.879153)  core sigma:         271.07
     Atom163  H   pos: (  0.389913  0.416128  0.809156)  core sigma:           0.00
     Atom164  H   pos: (  0.411570  0.324534  0.885817)  core sigma:           0.00
     Atom165  O   pos: (  0.837947  0.043989  1.012319)  core sigma:         271.07
     Atom166  H   pos: (  0.805185  0.005340  0.959026)  core sigma:           0.00
     Atom167  H   pos: (  0.791952  0.039111  1.069260)  core sigma:           0.00
     Atom168  O   pos: (  0.752674  0.179365  0.716828)  core sigma:         271.07
     Atom169  H   pos: (  0.724280  0.109419  0.717288)  core sigma:           0.00
     Atom170  H   pos: (  0.687581  0.216177  0.729292)  core sigma:           0.00
     Atom171  O   pos: (  0.539921  0.011874  0.929472)  core sigma:         271.07
     Atom172  H   pos: (  0.525771  0.030784  0.999384)  core sigma:           0.00
     Atom173  H   pos: (  0.606980 -0.019265  0.928246)  core sigma:           0.00
     Atom174  O   pos: (  0.402802  0.116371  1.274728)  core sigma:         271.07
     Atom175  H   pos: (  0.359415  0.061654  1.296828)  core sigma:           0.00
     Atom176  H   pos: (  0.423941  0.147533  1.339118)  core sigma:           0.00
     Atom177  O   pos: (  0.609454  0.286790  1.377655)  core sigma:         271.07
     Atom178  H   pos: (  0.626579  0.216737  1.356872)  core sigma:           0.00
     Atom179  H   pos: (  0.539837  0.277645  1.404864)  core sigma:           0.00
     Atom180  O   pos: ( -0.210567  0.407299  0.030565)  core sigma:         271.07
     Atom181  H   pos: ( -0.155568  0.425776  1.608865)  core sigma:           0.00
     Atom182  H   pos: ( -0.169844  0.438972  0.083747)  core sigma:           0.00

     Bare contribution in ppm:

     Atom  1  Ca  pos: (  0.126237  0.456252  0.501240)  bare sigma:         101.33
           102.8886          1.1215          0.3109
             1.2061        105.4024          4.2648
             0.0024          3.3747         95.6913

     Atom  2  Ca  pos: (  0.199736  0.011025  0.357490)  bare sigma:         102.39
           103.0201          0.7668          3.7654
             0.8976        105.3717          1.8919
             3.9443          2.3220         98.7632

     Atom  3  Ca  pos: (  0.029160  0.229761  0.360464)  bare sigma:         107.56
           109.8684         -0.7035          0.6057
            -0.9943        111.3498          1.3624
             1.6003          1.7679        101.4540

     Atom  4  Ca  pos: (  0.267771  0.227845  0.510556)  bare sigma:         103.65
           102.0826          1.8076         -3.2037
             1.4769        116.6775          0.1833
            -4.0308         -0.3284         92.2048

     Atom  5  Ca  pos: (  0.063951  0.064228  0.759325)  bare sigma:         103.97
           103.0091         -0.3262         -2.6288
            -0.0983        107.5995         -7.2471
            -2.8954         -7.8725        101.2897

     Atom  6  Ca  pos: ( -0.049557  0.205105  1.002242)  bare sigma:         113.91
           112.6866         -1.1127          1.3455
             0.0508        111.5222         -0.9277
             1.4088         -1.1270        117.5361

     Atom  7  Ca  pos: (  0.623936  0.447292  0.525165)  bare sigma:         105.08
           109.1297          1.8388          4.7730
             1.8717        111.9828          1.4977
             4.4717          1.1006         94.1400

     Atom  8  Ca  pos: (  0.691956 -0.006115  0.383826)  bare sigma:         106.96
           105.7253          0.4484          0.1332
             0.3399        112.6010         -0.3727
            -0.1609         -0.0230        102.5505

     Atom  9  Ca  pos: (  0.538002  0.225379  0.367791)  bare sigma:         104.67
           103.5356         -0.6028          4.8334
            -0.6207        110.4500          2.0457
             5.2022          1.7236        100.0310

     Atom 10  Ca  pos: (  0.778556  0.208453  0.539624)  bare sigma:         109.88
           115.9665         -2.3872         -1.2274
            -2.2508        104.3363         -3.4191
            -1.6864         -3.4277        109.3506

     Atom 11  Ca  pos: (  0.505272  0.073158  0.770544)  bare sigma:         104.46
           107.4537          0.9291         -1.6832
             1.8414        102.2185         -7.3658
            -1.0253         -7.7230        103.6940

     Atom 12  Ca  pos: (  0.647357  0.302022  0.073822)  bare sigma:         108.87
           113.3565          2.7768         -0.6543
             3.7984        104.6397         -1.8684
            -1.0884         -2.0261        108.6234

     Atom 13  Si  pos: (  0.921367  0.131309  0.148230)  bare sigma:         -27.14
           -27.2438          1.5053          2.3842
             1.2666        -28.1003          1.1439
             0.3567         -0.2288        -26.0803

     Atom 14  Si  pos: (  0.522090  0.233118  0.619349)  bare sigma:         -26.75
           -26.5424          6.5915         -1.5216
             6.1919        -26.6774         -0.8167
            -1.2759         -0.3169        -27.0323

     Atom 15  Si  pos: (  0.777632  0.235425  0.305926)  bare sigma:         -26.76
           -24.4781          4.8047          0.6484
             5.5592        -28.1675          0.6319
             0.8850          0.9970        -27.6205

     Atom 16  Si  pos: (  0.427359  0.162471  0.135000)  bare sigma:         -27.07
           -29.7051          1.1906          1.6866
             1.0121        -29.3058          1.0713
             1.1533         -0.2877        -22.1854

     Atom 17  Si  pos: (  0.013546  0.248696  0.587067)  bare sigma:         -27.11
           -26.7033          5.2254          1.4105
             4.7364        -30.4430         -0.2921
             1.7010         -0.0140        -24.1845

     Atom 18  Si  pos: (  0.279242  0.250334  0.284978)  bare sigma:         -27.06
           -24.1371          4.5596         -0.4168
             4.9360        -28.7730         -0.6903
            -0.8058         -0.4260        -28.2782

     Atom 19  Si  pos: ( -0.105047  0.460204  0.598673)  bare sigma:         -27.17
           -22.4754          3.1397          0.1218
             3.6188        -31.3535          0.9204
             0.5242          0.8239        -27.6835

     Atom 20  Si  pos: (  0.152598  0.448034  0.275701)  bare sigma:         -27.19
           -24.3510          3.8555         -0.9165
             4.1562        -28.3298         -1.4255
            -0.7182         -1.7223        -28.8937

     Atom 21  Si  pos: (  0.374981  0.422957  0.603843)  bare sigma:         -27.23
           -26.6292          4.3257         -0.7420
             5.0027        -30.5955          2.0259
            -0.2072          2.1935        -24.4701

     Atom 22  Si  pos: (  0.649002  0.427651  0.291182)  bare sigma:         -26.92
           -23.7545          5.9794          0.0205
             5.9236        -29.5997          0.8815
             0.3007          1.3193        -27.4159

     Atom 23  O   pos: (  0.233640  0.358639  0.243568)  bare sigma:          49.27
            52.3437         -6.8640         -3.3870
            -6.3988         53.5964         -0.4421
            -4.8800         -1.2114         41.8634

     Atom 24  O   pos: (  0.264088  0.055091  0.510789)  bare sigma:          25.94
            22.6616          1.1456          2.3955
             3.2929         29.6843         -2.3802
             3.1392          0.8525         25.4859

     Atom 25  O   pos: (  0.518521  0.055646  0.359474)  bare sigma:          29.33
            24.7642          3.3306         -5.2161
             6.6363         41.7253         -1.6205
            -6.5434         -5.3020         21.5043

     Atom 26  O   pos: ( -0.224791  0.452059  0.585546)  bare sigma:          37.82
            48.5195         -0.8260          8.0353
            -1.9246         29.7379          0.9566
            11.0184          1.2338         35.1995

     Atom 27  O   pos: (  0.053750  0.402037  0.326505)  bare sigma:          36.88
            46.4184          4.4032          0.3670
             5.1452         41.4572         -2.2352
             0.5416         -2.7734         22.7753

     Atom 28  O   pos: (  0.430058  0.166715  0.014948)  bare sigma:          36.36
            34.2310         -1.8106          4.4140
            -0.6850         36.7354         -4.8655
             4.9627         -4.2406         38.1120

     Atom 29  O   pos: (  0.018002  0.215218  0.168705)  bare sigma:          63.54
            73.8149         15.0743         -2.4564
            15.0660         56.9090         -0.9358
            -0.2063          3.0166         59.8939

     Atom 30  H   pos: (  0.070011  0.240880  0.118803)  bare sigma:           9.74
            16.8572          8.8348        -15.9826
             9.4181          1.5000         -7.7885
           -16.4854         -7.5478         10.8730

     Atom 31  O   pos: (  0.052388  0.223146  0.699212)  bare sigma:          38.77
            28.6272          4.3412         -0.9844
             2.6395         47.2815        -11.0137
            -1.7083         -9.4018         40.3895

     Atom 32  O   pos: (  0.314896  0.196011  0.179350)  bare sigma:          47.76
            50.5025         -1.0885         -5.5706
            -2.3822         46.5813          5.0546
            -5.5182          3.1596         46.2003

     Atom 33  O   pos: (  0.656759  0.006389  0.716073)  bare sigma:          40.19
            46.5472         -2.9947         -6.3114
            -1.9130         36.5142          2.5171
            -4.0883          1.6741         37.5130

     Atom 34  O   pos: (  0.932504  0.013571  0.181525)  bare sigma:          52.62
            45.3535         -3.3802          4.4321
            -1.5017         57.4251         -8.0716
             3.4084         -6.0538         55.0813

     Atom 35  O   pos: (  0.420200  0.306742  0.620990)  bare sigma:          49.30
            51.9795         -6.9633          0.2688
            -5.5636         51.6913         -1.9867
             0.2424         -3.0332         44.2395

     Atom 36  O   pos: (  0.705776  0.322426  0.251459)  bare sigma:          51.02
            48.0236         -7.7162          3.8659
            -7.6549         54.0598         -1.4200
             3.6916         -0.8872         50.9641

     Atom 37  O   pos: (  0.762585  0.029999  0.544296)  bare sigma:          30.03
            34.5501          1.6854          1.0037
             1.7678         32.4655          1.7336
             4.7956          3.3495         23.0620

     Atom 38  O   pos: (  0.030729  0.050289  0.349509)  bare sigma:          35.98
            47.3245          3.1648          3.8937
             2.7062         37.6641          0.1887
             2.6495          0.3853         22.9518

     Atom 39  O   pos: (  0.282198  0.399149  0.529281)  bare sigma:          26.87
            32.4775         -1.4600          0.2084
            -2.6377         28.6918         -1.5856
            -1.8045         -0.2141         19.4421

     Atom 40  O   pos: (  0.550513  0.399332  0.354140)  bare sigma:          34.78
            43.4966          3.5434         -0.4338
             3.0653         37.1180         -0.4714
             0.6222         -1.0565         23.7217

     Atom 41  O   pos: (  0.901128  0.136254  0.027408)  bare sigma:          69.86
            62.8887          2.3443         -1.8677
             1.7795         61.5357         -5.4280
             5.5378         -0.0441         85.1640

     Atom 42  H   pos: (  0.861594  0.107553  1.639558)  bare sigma:          18.34
            21.3497          4.4689          9.6419
             4.7648         13.3497          4.2692
             7.8309          2.5358         20.3161

     Atom 43  O   pos: (  0.511842  0.231632  0.189468)  bare sigma:          35.10
            36.8254         -0.8492         -4.6574
            -0.8055         30.9487          1.3913
             0.3823          1.8432         37.5230

     Atom 44  O   pos: (  0.569844  0.238874  0.733376)  bare sigma:          39.22
            40.7849          4.5956          1.1203
             5.9107         43.5202          1.9515
             0.8680          1.0192         33.3450

     Atom 45  O   pos: (  0.827734  0.174480  0.211932)  bare sigma:          54.75
            57.8050         -4.5279         -4.7787
            -5.6555         48.5759         10.5697
            -4.6833          8.8028         57.8620

     Atom 46  O   pos: (  0.475637  0.122946  0.601285)  bare sigma:          32.46
            20.7171          8.8790          3.6416
             8.6723         38.5757          7.1589
             5.6373         11.6196         38.0908

     Atom 47  O   pos: (  0.705597  0.162909  0.369312)  bare sigma:          33.05
            32.4046          3.8547          0.1248
             5.5267         43.3462         -1.8652
            -0.0907         -0.3499         23.4135

     Atom 48  O   pos: (  0.601924  0.270101  0.535487)  bare sigma:          36.09
            37.3599          4.5348         -5.6982
             4.8632         36.4299         -2.5389
            -3.8893         -2.0731         34.4803

     Atom 49  O   pos: ( -0.139825  0.302983  0.365979)  bare sigma:          37.14
            39.0174          4.9773          0.7756
             6.5492         47.0837          1.5893
             1.3798          0.4252         25.3319

     Atom 50  O   pos: ( -0.054726  0.168176  0.527516)  bare sigma:          30.45
            29.3497          0.4151         -1.1321
             2.1957         40.8635          1.6177
            -1.3355         -1.2025         21.1238

     Atom 51  O   pos: (  0.196016  0.184874  0.340393)  bare sigma:          33.27
            40.8625          3.9781         -1.4466
             3.8603         38.9635          0.3616
            -1.6422          0.1123         19.9964

     Atom 52  O   pos: (  0.105610  0.282136  0.514296)  bare sigma:          25.06
            33.0835          1.2429         -2.1273
            -0.1673         24.5960         -0.4368
             0.1111          1.0873         17.4939

     Atom 53  O   pos: (  0.368026  0.272471  0.364970)  bare sigma:          32.98
            47.3048         -0.3894         -3.7675
            -2.7340         27.6960         -2.6251
            -5.4884         -2.2682         23.9488

     Atom 54  O   pos: (  0.228313  0.049273  0.709663)  bare sigma:          38.26
            52.9642          0.6758         -0.4657
             0.6536         30.1230         -0.6159
            -1.4729         -0.1786         31.6986

     Atom 55  O   pos: (  0.438757  0.044915  0.173369)  bare sigma:          49.41
            47.0918         -2.2359          1.0651
            -2.0477         54.2382         -9.6227
             0.5926         -9.5489         46.9017

     Atom 56  O   pos: ( -0.064718  0.343885  0.598445)  bare sigma:          53.23
            51.2105         -3.9271          0.6441
            -5.0472         61.4695          0.2887
             1.1572         -0.5539         47.0021

     Atom 57  O   pos: (  0.074456  0.408117  0.763932)  bare sigma:          62.49
            63.0264          7.2109         -0.6348
             6.7654         66.2935          1.8384
            -1.3237          1.0715         58.1421

     Atom 58  H   pos: (  0.071548  0.336851  0.738421)  bare sigma:          12.45
             2.2169          4.8229          1.5324
             3.7763         30.6933         10.0824
             1.0840         10.2191          4.4490

     Atom 59  H   pos: (  0.010282  0.442481  0.740296)  bare sigma:          11.69
            22.6966        -11.9869          8.8541
           -10.5268          9.5926         -4.3418
             9.0456         -4.6507          2.7911

     Atom 60  O   pos: (  0.222556  0.417116  1.373881)  bare sigma:          44.99
            44.2852         -7.6937         11.6005
            -4.6459         67.2484        -11.7194
             8.0115        -13.9723         23.4333

     Atom 61  H   pos: (  0.151861  0.430192  1.395707)  bare sigma:          10.68
            26.0840        -14.1652         -9.4960
           -10.6484          5.5376         -3.2884
            -7.5727          0.9725          0.4061

     Atom 62  H   pos: (  0.245404  0.360214  1.418173)  bare sigma:          17.46
            11.1045        -10.4248          2.3975
           -12.4954         25.5719         -6.9858
             1.3539         -7.4402         15.7156

     Atom 63  O   pos: (  0.596996  0.433593  0.727647)  bare sigma:          70.11
            70.0689          7.1499          0.3253
             4.7321         77.3279          1.7218
             0.2383          0.9706         62.9197

     Atom 64  H   pos: (  0.585640  0.359099  0.737677)  bare sigma:          12.52
             2.4922          7.1910          0.1269
             5.2189         34.2555         -0.4977
             0.0389         -1.4964          0.8042

     Atom 65  H   pos: (  0.848974  0.003560  0.761944)  bare sigma:          20.01
            25.5889         -4.0386         -4.7866
            -2.6464         18.8373          3.2656
            -5.2058          3.7107         15.6039

     Atom 66  O   pos: (  0.414055  0.414144  0.178334)  bare sigma:          62.77
            66.0485         -0.3358         -3.9292
            -0.4150         64.5783         -4.9433
            -2.5073         -4.0273         57.6844

     Atom 67  H   pos: (  0.453887  0.353358  0.195996)  bare sigma:          15.08
            15.0915         -9.7979          1.6807
           -12.0082         23.8201         -3.9726
             1.9689         -3.3865          6.3214

     Atom 68  H   pos: (  0.342965  0.393927  0.181820)  bare sigma:          16.00
            31.1410          3.3887         -4.4557
             5.1907         10.9599         -1.8513
            -5.1338         -2.7019          5.9000

     Atom 69  O   pos: (  0.204203  0.031177  1.199873)  bare sigma:          64.84
            61.8632          8.4531         -3.1148
             7.1509         66.0701          4.7728
            -4.4948          4.4252         66.5776

     Atom 70  H   pos: (  0.198362  0.072098  1.264293)  bare sigma:          10.14
            -2.6763         -4.5470         -2.4698
            -3.6709         10.3937         16.7403
            -2.9164         19.1919         22.7173

     Atom 71  H   pos: ( -0.141532  0.430992  1.213278)  bare sigma:          14.44
             8.1995         12.5844         -5.5328
            10.4991         27.3197         -5.2862
            -2.3281         -5.7986          7.8124

     Atom 72  O   pos: (  0.027383  0.083254  1.103145)  bare sigma:          70.23
            75.1901          0.3419          3.0868
            -0.2615         62.4530         -7.6459
             1.7859         -8.2534         73.0592

     Atom 73  H   pos: (  0.094134  0.076748  1.133711)  bare sigma:          16.07
            29.8754         -3.4928          9.2852
            -4.1085          5.4702         -3.1118
            10.3599         -3.5075         12.8662

     Atom 74  H   pos: ( -0.016362  0.044745  1.148460)  bare sigma:          15.80
            17.3554          7.2030        -10.3076
             8.2534         10.3035         -8.9666
           -11.7602         -8.8189         19.7557

     Atom 75  O   pos: (  0.795804  0.305547  1.258007)  bare sigma:          73.38
            76.8162         -0.8546         -3.0360
            -0.3503         68.3157         -1.0285
            -5.8901         -3.3371         75.0003

     Atom 76  H   pos: ( -0.154502  0.277489  1.278543)  bare sigma:          12.17
            16.8781        -15.2180          6.0737
           -16.1397         12.4059         -6.9285
             7.2666         -9.6567          7.2210

     Atom 77  H   pos: (  0.741799  0.316464  1.305490)  bare sigma:          18.51
            23.6192         -3.7870        -11.6270
            -4.1613         10.8003         -1.4597
           -11.5265          0.8451         21.1241

     Atom 78  O   pos: (  0.902353 -0.008431  1.259511)  bare sigma:          71.18
            71.3690          2.0315          4.3569
             3.4634         69.6063         -5.7296
             3.5882         -6.1259         72.5614

     Atom 79  H   pos: (  0.835590 -0.007814  1.227660)  bare sigma:          16.01
            29.7691         -2.5924         11.4365
            -1.2505          4.9117         -1.8609
            11.0219         -2.5573         13.3553

     Atom 80  H   pos: (  0.596326  0.392250  1.297976)  bare sigma:          15.25
             4.3512         -3.3160          0.7587
            -4.8441         24.6918        -15.4713
             2.5501        -14.8820         16.6973

     Atom 81  O   pos: (  0.116403  0.176820  0.911113)  bare sigma:          76.36
            81.2456          0.0873          2.0935
             0.4552         71.9730         -5.1366
             3.9807         -4.6338         75.8675

     Atom 82  H   pos: (  0.145539  0.234717  0.878159)  bare sigma:          20.61
            19.1051          6.3547         -2.3593
             4.8147         24.4852         -7.4836
            -1.4975         -6.9463         18.2490

     Atom 83  H   pos: (  0.171800  0.149858  0.953995)  bare sigma:          13.54
            21.1956         -8.0310         14.1036
            -6.7083          5.6463         -7.4820
            12.8251         -8.1701         13.7779

     Atom 84  O   pos: (  0.216654  0.013853  0.176482)  bare sigma:          68.41
            69.4916          8.5379          7.0269
             5.8242         68.4214          4.6177
             5.2122          1.3488         67.3292

     Atom 85  H   pos: ( -0.029830  0.439629  0.162994)  bare sigma:          18.18
            25.4880         -8.0394          0.3408
            -5.9849         18.6847         -0.9922
            -0.4891          0.1618         10.3526

     Atom 86  H   pos: (  0.235593  0.083632  0.161756)  bare sigma:          16.11
            12.0287          7.6290         -1.4158
             5.6536         29.8617         -1.9768
            -0.0523         -2.8630          6.4391

     Atom 87  O   pos: (  0.269634  0.105056  1.022862)  bare sigma:          73.95
            74.5935          9.2479         -1.7073
            10.1697         71.4424         -2.7800
            -2.7578         -3.0280         75.8173

     Atom 88  H   pos: (  0.250572  0.087602  1.092577)  bare sigma:          14.64
             8.7116          4.4271         -8.0675
             4.4589          6.2332         -8.3227
            -9.2040         -9.3343         28.9868

     Atom 89  H   pos: (  0.325498  0.153164  1.025846)  bare sigma:          16.81
            24.8896         15.0250          0.6553
            15.4307         17.0132          0.4190
             0.9317          0.3656          8.5413

     Atom 90  O   pos: (  0.007744  0.299655  1.143341)  bare sigma:          74.12
            70.8050          7.7928         -6.1914
             5.8383         72.4634         -1.1001
            -5.7117         -2.9775         79.1055

     Atom 91  H   pos: ( -0.002966  0.266291  1.208434)  bare sigma:          15.08
             4.6834          0.9702         -6.0337
             0.0452         13.0901        -10.9820
            -4.2668        -13.1023         27.4679

     Atom 92  H   pos: ( -0.005581  0.370192  1.155221)  bare sigma:          17.99
            10.8048         -4.3311         -0.1212
            -5.4630         30.7484          1.5641
            -1.0759          3.3575         12.4213

     Atom 93  O   pos: (  0.017227  0.246835  1.492141)  bare sigma:          64.27
            70.2335          0.7982         -3.1275
            -7.0315         46.1248          0.4081
            -4.8904         -6.5666         76.4506

     Atom 94  H   pos: ( -0.013316  0.220672  1.553839)  bare sigma:          16.42
            10.7584          2.5499        -10.2948
             3.4499          7.7872         -8.6153
            -9.4032         -4.3976         30.7006

     Atom 95  H   pos: (  0.089767  0.232138  1.497770)  bare sigma:          18.01
            27.1835         -8.3117         -0.8123
            -7.6371         13.8290         -0.9837
             0.9597          0.5069         13.0218

     Atom 96  O   pos: ( -0.028119  0.379386  0.939563)  bare sigma:          72.41
            69.3862          2.7146         -6.3494
             3.0807         74.3648          1.8034
            -5.0824          1.7269         73.4781

     Atom 97  H   pos: ( -0.021802  0.444832  0.973886)  bare sigma:          15.05
             4.7321          2.4843         -0.3125
             1.4440         27.9852         13.0806
            -1.0774         11.1998         12.4220

     Atom 98  H   pos: (  0.012285  0.387753  0.878063)  bare sigma:          15.61
            13.5188          3.6047        -14.2947
             4.5368          6.0688         -2.8015
           -13.7463         -1.8827         27.2492

     Atom 99  O   pos: ( -0.088244  0.191522  0.829447)  bare sigma:          68.30
            71.5187          4.2180          1.0331
             4.5338         58.4685          1.8497
            -0.6423          0.6932         74.9061

     Atom100  H   pos: ( -0.038950  0.219513  0.779691)  bare sigma:          13.40
            19.5976          7.2799        -14.0578
             7.9064          3.3714         -5.7160
           -15.6495         -5.6169         17.2275

     Atom101  H   pos: (  0.846351  0.180139  0.806229)  bare sigma:          14.87
            27.8445          1.6026         12.6622
             0.9657          3.3950         -0.1592
            13.9349         -0.1685         13.3783

     Atom102  O   pos: (  0.562374 -0.000720  1.616782)  bare sigma:          59.13
            57.7072         -7.6192         -2.6180
            -8.6220         64.5139          0.8740
            -1.4345          2.0448         55.1590

     Atom103  H   pos: (  0.573419  0.015004  0.040609)  bare sigma:          19.06
            16.2605          0.8194          5.2954
             1.4761         15.5420          4.4593
             4.9527          4.5698         25.3789

     Atom104  H   pos: (  0.515080  0.056476  1.610769)  bare sigma:          13.37
            11.8374        -18.7587          1.6546
           -18.9869         22.9119          2.3163
             0.7911          2.8759          5.3725

     Atom105  O   pos: (  0.352587  0.179246  0.790320)  bare sigma:          73.23
            76.8773          9.9142         -0.1031
             8.5419         74.4473          0.3827
             1.3926          2.1035         68.3743

     Atom106  H   pos: (  0.300366  0.135821  0.756766)  bare sigma:          13.48
            18.6334         17.8172          7.7359
            16.5692         15.7151          7.1928
             8.8126          8.8409          6.1042

     Atom107  H   pos: (  0.367064  0.232593  0.742353)  bare sigma:          19.41
            15.2222          7.3636         -3.5695
             7.9043         23.1276         -9.1224
            -4.7424         -9.7976         19.8942

     Atom108  O   pos: ( -0.226215  0.410694  0.877906)  bare sigma:          70.45
            69.0890          3.7076          2.0631
             3.2083         70.3047         -9.1199
             1.6175        -10.2459         71.9443

     Atom109  H   pos: (  0.719587  0.352163  0.919108)  bare sigma:          14.99
            22.7641         14.0307         -4.0186
            14.7857         13.7900         -5.8198
            -5.9492         -6.6471          8.4185

     Atom110  H   pos: ( -0.161706  0.392695  0.908426)  bare sigma:          15.39
            29.6221         -1.8910          7.9822
            -3.2108          6.9403         -3.1970
             8.9997         -3.3718          9.5929

     Atom111  O   pos: ( -0.058690  0.202764  1.311597)  bare sigma:          66.94
            64.9401          3.3797          6.0881
             0.5954         60.0508         -0.3107
             5.7573          0.2725         75.8189

     Atom112  H   pos: ( -0.032611  0.211306  1.381045)  bare sigma:          13.87
             4.4385         -0.4617         11.4489
            -0.7179          4.6482          4.8372
            11.1688          6.1952         32.5205

     Atom113  H   pos: ( -0.070331  0.130683  1.299063)  bare sigma:          15.23
             4.3238          4.7359          0.0177
             6.1424         29.2720          8.4305
             0.5463          6.3454         12.0809

     Atom114  O   pos: (  0.028792  0.439259  1.425010)  bare sigma:          60.13
            56.2158        -14.7524         -7.8727
           -10.7539         74.5550         -1.1912
            -9.2394         -3.5271         49.6210

     Atom115  H   pos: (  0.016897  0.370991  1.450562)  bare sigma:          15.51
             1.2084         -1.2695         -2.2573
            -1.9690         34.2383         -7.5312
            -0.2838         -7.7424         11.0937

     Atom116  H   pos: (  0.316359  0.020603  1.484157)  bare sigma:          12.75
             1.9043        -11.2079         -7.5908
           -11.3925         17.8823         11.9319
            -6.7078         16.3475         18.4644

     Atom117  O   pos: (  0.653423  0.124139  0.107789)  bare sigma:          61.34
            61.7073         -8.5285          0.5172
            -8.5293         66.6620          1.4217
             2.6266          2.4932         55.6494

     Atom118  H   pos: (  0.702761  0.081179  0.140319)  bare sigma:          16.99
            18.2333         -9.2228          5.4184
            -9.3409         21.1507         -5.7251
             5.6959         -6.7249         11.5884

     Atom119  H   pos: (  0.605766  0.144560  0.161124)  bare sigma:          14.92
            20.5053        -10.2908         -9.2822
            -8.9842         11.6933          5.1210
           -10.9088          5.5042         12.5639

     Atom120  O   pos: (  0.737323  0.045657  1.528187)  bare sigma:          63.57
            58.9489         -5.0199          0.4840
            -2.5265         63.7382         -6.1371
             2.8401         -4.2138         68.0210

     Atom121  H   pos: (  0.778564 -0.013817  1.541614)  bare sigma:          17.02
            13.3462        -12.6474          3.6074
           -15.6529         22.7858         -6.3723
             3.2715         -6.5338         14.9342

     Atom122  H   pos: (  0.669326  0.024865  1.552738)  bare sigma:          13.60
            24.3615         -0.4547        -10.0420
             1.2340          7.1120         -3.1488
           -10.6793         -1.6956          9.3168

     Atom123  O   pos: (  0.147169  0.274664  0.041642)  bare sigma:          66.02
            72.3466          0.1950         -2.5321
             1.8147         61.8670          3.2522
            -2.9498          0.2441         63.8510

     Atom124  H   pos: (  0.164416  0.341433  0.014598)  bare sigma:          14.93
             6.6722          3.4720         -3.2793
            -0.7841         30.1067         -7.9421
            -1.6991         -7.6070          8.0171

     Atom125  H   pos: (  0.211510  0.244634  0.058793)  bare sigma:          20.58
            26.3402         -9.5123          4.7888
            -7.1444         20.9857         -3.7620
             4.8276         -1.4569         14.4109

     Atom126  O   pos: (  0.274477  0.083113  1.591278)  bare sigma:          55.22
            48.5201         -4.6995         10.3246
             0.9868         64.3753         -6.4822
            19.7246         -3.2921         52.7592

     Atom127  H   pos: (  0.245589  0.141779  1.554879)  bare sigma:          19.18
            14.5279         -9.4127          3.9323
           -12.1223         23.5656         -6.4565
             3.4451         -5.8991         19.4426

     Atom128  H   pos: (  0.339211  0.110870  1.615804)  bare sigma:          15.55
            26.8727          2.1811          7.6020
             5.8605         11.2056          3.8250
            10.6240          3.9860          8.5716

     Atom129  O   pos: (  0.708911  0.250689  1.554003)  bare sigma:          67.96
            58.0517         -3.6250          0.6990
            -2.2450         61.1943          2.4237
             0.9697          1.9497         84.6351

     Atom130  H   pos: (  0.674119  0.271912  1.492021)  bare sigma:          13.92
             6.7775         -7.6491         11.8477
            -6.9048          5.5324         -4.6181
            13.2435         -6.5614         29.4524

     Atom131  H   pos: (  0.723484  0.179237  1.545569)  bare sigma:          14.97
             3.6570         -8.1438          1.0082
            -8.6775         31.3993          1.4892
             0.7175          3.5013          9.8557

     Atom132  O   pos: (  0.661120  0.095846  1.348342)  bare sigma:          59.05
            53.2118          2.7404          5.0868
             4.2460         60.0897          3.1533
             3.9923          0.5669         63.8475

     Atom133  H   pos: (  0.706603  0.080260  1.404855)  bare sigma:          15.34
             8.7838         -5.1659         11.9235
            -6.7710          6.9753         -3.4293
             8.6468         -3.5916         30.2578

     Atom134  H   pos: (  0.604189  0.046280  1.361481)  bare sigma:          10.58
            13.3370         13.3542         -2.3550
            12.4279         17.6972         -2.5973
            -4.1549         -2.7765          0.7140

     Atom135  O   pos: (  0.517032  0.356054  1.633643)  bare sigma:          57.72
            53.0018         -3.4670          0.9726
            -4.4936         60.7246         -5.9006
             3.4050         -4.0086         59.4276

     Atom136  H   pos: (  0.485770  0.286835  1.627964)  bare sigma:          12.62
             2.9973          6.8537          0.1687
             5.2903         29.6365          0.8885
             0.1142         -0.7517          5.2217

     Atom137  H   pos: (  0.457233  0.384725  0.047158)  bare sigma:          17.58
            11.8248         -7.5474         -8.7370
            -5.6516         15.6063          6.5551
            -7.5632          6.1573         25.3150

     Atom138  O   pos: (  0.311907  0.301274  1.209843)  bare sigma:          70.81
            70.0458          5.6113         -6.3516
             4.1107         73.3667         -1.0593
            -5.8091         -2.0355         69.0027

     Atom139  H   pos: (  0.267292  0.327816  1.262607)  bare sigma:          18.01
            15.8039         -8.8958         -9.7765
            -7.5754         18.0620          4.7969
           -10.7428          6.8825         20.1580

     Atom140  H   pos: (  0.337607  0.237918  1.237540)  bare sigma:          17.96
            11.2190         -9.7561          0.8321
           -10.6708         30.3343         -4.4821
             1.8223         -7.1581         12.3412

     Atom141  O   pos: (  0.526508  0.082882  1.120941)  bare sigma:          71.75
            78.4798         -4.5897         -1.1307
            -5.3150         64.4799         -2.3291
            -3.0207          0.2933         72.2978

     Atom142  H   pos: (  0.595883  0.065866  1.139376)  bare sigma:          15.67
            30.6173         -9.6750          7.2378
            -8.8633          6.1605         -1.4475
             6.9602         -3.4168         10.2286

     Atom143  H   pos: (  0.485779  0.081525  1.183616)  bare sigma:          13.32
            14.7268         -4.5439        -13.8406
            -4.3213          2.1708          0.3812
           -15.2750          0.7979         23.0522

     Atom144  O   pos: (  0.623293  0.263435  0.932730)  bare sigma:          76.41
            80.6361          6.0320         -0.6364
             5.7284         65.9741          1.2344
            -1.5531          1.3033         82.6207

     Atom145  H   pos: (  0.602444  0.254868  0.862372)  bare sigma:          16.72
            10.3971          3.3803          6.9736
             3.0680          5.5040          3.8649
             5.3949          3.7783         34.2621

     Atom146  H   pos: (  0.560942  0.273246  0.970443)  bare sigma:          17.05
            27.1346          0.8898        -13.0151
             0.7810          6.8207          0.1894
           -11.1893         -0.3344         17.1868

     Atom147  O   pos: (  0.170583  0.133513  1.357803)  bare sigma:          50.15
            39.1456         18.6414        -10.6515
            20.8246         47.2017         17.7386
             3.7456         11.3553         64.0993

     Atom148  H   pos: (  0.222561  0.174780  1.395605)  bare sigma:          18.57
            19.5159         -2.2053          8.3460
             0.9152         19.9621          6.5186
             7.0792          5.4296         16.2281

     Atom149  H   pos: (  0.125922  0.185051  1.331583)  bare sigma:          21.85
            26.2273         -3.7356          2.9984
            -9.5394         18.2563         -4.9747
             1.6808         -2.0302         21.0523

     Atom150  O   pos: (  0.713920  0.013145  1.180513)  bare sigma:          63.55
            64.0085          3.9075          2.0401
             2.8568         61.1533          3.1210
            -0.0297          3.0933         65.4995

     Atom151  H   pos: (  0.376006  0.407277  1.190241)  bare sigma:          14.13
             8.1453         11.3518         -3.5908
            11.0747         29.4308         -3.2272
            -2.9709         -3.7450          4.8119

     Atom152  H   pos: (  0.700263  0.050410  1.245186)  bare sigma:          11.96
             1.0922         -4.6881         -5.9803
            -4.5634          7.5147         13.6512
            -7.1182         14.0156         27.2728

     Atom153  O   pos: (  0.441450  0.238420  1.036446)  bare sigma:          75.68
            77.5560         -0.3347         -4.3190
            -0.0451         76.3376         -0.1205
            -1.0450         -2.0584         73.1538

     Atom154  H   pos: (  0.413122  0.280808  1.088489)  bare sigma:          19.69
            15.3173         -5.4568         -6.9162
            -5.3694         19.9555          6.9309
            -8.5606          7.8556         23.8113

     Atom155  H   pos: (  0.481053  0.185748  1.072474)  bare sigma:          13.62
            10.1024        -13.1401          5.2161
           -12.4295         21.1360         -9.6864
             6.0081        -11.8236          9.6290

     Atom156  O   pos: (  0.434951  0.222917  1.446512)  bare sigma:          45.56
            68.4318        -12.4614          4.8795
           -12.3169         26.2972         10.7153
             0.1479          6.2253         41.9387

     Atom157  H   pos: (  0.441951  0.193296  1.513791)  bare sigma:          15.67
             6.3781         -6.3877          2.4338
            -7.4381         13.1799         -5.2077
             3.6949        -10.2647         27.4513

     Atom158  H   pos: (  0.360491  0.244901  1.445269)  bare sigma:          17.19
            26.1150        -11.3683          1.9977
            -9.7530         14.7511         -1.3920
             0.7963         -0.1961         10.7047

     Atom159  O   pos: (  0.792830  0.248917  1.065138)  bare sigma:          74.35
            77.0686         -0.8835          0.6564
            -1.1127         66.3232          3.1106
             2.5848          1.8315         79.6637

     Atom160  H   pos: (  0.778440  0.271877  1.133867)  bare sigma:          14.58
             4.1511         -0.3618         -2.5717
            -0.1014          5.6596          8.9044
            -0.8824          8.5772         33.9328

     Atom161  H   pos: (  0.730011  0.239103  1.029412)  bare sigma:          17.83
            26.1267          2.6786         12.2341
             2.7869          8.5886         -0.2422
            11.0025         -0.1924         18.7638

     Atom162  O   pos: (  0.413496  0.396921  0.879153)  bare sigma:          72.46
            69.3863         -0.8992          7.4744
             0.8034         69.2790         -2.8940
             4.9674         -5.8315         78.7187

     Atom163  H   pos: (  0.389913  0.416128  0.809156)  bare sigma:          11.86
             4.2201         -3.0964          9.9389
            -2.2576          3.2847        -10.3327
             9.6535        -11.8949         28.0774

     Atom164  H   pos: (  0.411570  0.324534  0.885817)  bare sigma:          19.45
            12.8117          1.8814          1.0029
             1.4476         29.7093         -3.6346
             1.1502         -2.6273         15.8273

     Atom165  O   pos: (  0.837947  0.043989  1.012319)  bare sigma:          75.70
            73.6654          9.9147          1.0499
            10.2841         73.6241          4.8724
            -1.2010          3.2551         79.8172

     Atom166  H   pos: (  0.805185  0.005340  0.959026)  bare sigma:          16.47
            13.4853         10.2961          9.5475
             9.5458         13.3853         12.1750
             8.0640         11.1894         22.5376

     Atom167  H   pos: (  0.791952  0.039111  1.069260)  bare sigma:          17.18
            16.9389          3.3559        -12.8490
             3.6706          6.9632         -1.8647
           -11.4876         -1.1576         27.6346

     Atom168  O   pos: (  0.752674  0.179365  0.716828)  bare sigma:          62.32
            68.6696          2.1861          2.6626
             1.3893         57.8378          0.6009
             2.4912          0.7989         60.4493

     Atom169  H   pos: (  0.724280  0.109419  0.717288)  bare sigma:          13.55
            10.8133         13.4370          0.1073
            12.2861         28.7644          1.1977
             0.1863          0.5963          1.0854

     Atom170  H   pos: (  0.687581  0.216177  0.729292)  bare sigma:          12.69
            30.5247        -10.7431         -3.0328
            -9.2691          7.1228          2.2705
            -2.9360          2.2662          0.4084

     Atom171  O   pos: (  0.539921  0.011874  0.929472)  bare sigma:          74.43
            74.1171         -1.3586         -1.0645
            -0.1994         65.7374         -1.1547
             1.2225          1.5362         83.4426

     Atom172  H   pos: (  0.525771  0.030784  0.999384)  bare sigma:          15.19
             6.8170         -0.8518         -4.3445
            -1.0580          6.3917          8.1785
            -5.1090          9.5284         32.3696

     Atom173  H   pos: (  0.606980 -0.019265  0.928246)  bare sigma:          15.69
            30.0194        -10.6652         -4.3809
           -10.0492          8.1281          3.0194
            -3.1681          1.7103          8.9365

     Atom174  O   pos: (  0.402802  0.116371  1.274728)  bare sigma:          65.35
            69.3201          3.8278          0.2547
             1.5624         66.5819          5.0919
            -2.0328          6.3767         60.1582

     Atom175  H   pos: (  0.359415  0.061654  1.296828)  bare sigma:          16.86
            15.4772          5.1536         -5.7297
             3.7910         22.4034         -6.7538
            -2.1505         -5.7353         12.7062

     Atom176  H   pos: (  0.423941  0.147533  1.339118)  bare sigma:          13.75
             3.5771         -2.5258          7.6058
            -1.9577         13.5149         11.6283
             5.0475         12.5433         24.1577

     Atom177  O   pos: (  0.609454  0.286790  1.377655)  bare sigma:          62.98
            64.3302         -0.7201         -0.4752
            -0.5983         56.4308         -1.7001
            -3.2122         -3.1087         68.1879

     Atom178  H   pos: (  0.626579  0.216737  1.356872)  bare sigma:          12.00
             4.0405         -8.7183         -3.2472
           -11.3876         29.6007          5.3911
            -4.1004          6.6330          2.3443

     Atom179  H   pos: (  0.539837  0.277645  1.404864)  bare sigma:          13.38
            26.0611          0.8808        -11.3355
             2.4608          6.1268         -2.0399
           -11.0997         -0.9789          7.9666

     Atom180  O   pos: ( -0.210567  0.407299  0.030565)  bare sigma:          68.60
            73.5668         13.8907          4.5332
            14.0685         66.1996          2.6021
             4.2142          1.4800         66.0350

     Atom181  H   pos: ( -0.155568  0.425776  1.608865)  bare sigma:          17.64
            14.1338          2.2392         -9.0166
             1.7607         13.7999         -4.0730
            -7.3850         -2.6554         24.9867

     Atom182  H   pos: ( -0.169844  0.438972  0.083747)  bare sigma:          14.11
            14.5889          7.9494         12.7778
             8.0582          8.0778          8.9104
            12.9461          8.4082         19.6749

     Diamagnetic contribution in ppm:

     Atom  1  Ca  pos: (  0.126237  0.456252  0.501240)  dia sigma:          -4.20
            -4.2153         -0.0011         -0.0101
            -0.0011         -4.2145         -0.0141
            -0.0101         -0.0141         -4.1777

     Atom  2  Ca  pos: (  0.199736  0.011025  0.357490)  dia sigma:          -4.23
            -4.2245          0.0080         -0.0125
             0.0080         -4.2385         -0.0053
            -0.0125         -0.0053         -4.2156

     Atom  3  Ca  pos: (  0.029160  0.229761  0.360464)  dia sigma:          -4.23
            -4.2332          0.0045          0.0010
             0.0045         -4.2404         -0.0019
             0.0010         -0.0019         -4.2191

     Atom  4  Ca  pos: (  0.267771  0.227845  0.510556)  dia sigma:          -4.20
            -4.1976         -0.0027          0.0040
            -0.0027         -4.2420         -0.0088
             0.0040         -0.0088         -4.1659

     Atom  5  Ca  pos: (  0.063951  0.064228  0.759325)  dia sigma:          -4.22
            -4.2151          0.0016          0.0062
             0.0016         -4.2248          0.0216
             0.0062          0.0216         -4.2101

     Atom  6  Ca  pos: ( -0.049557  0.205105  1.002242)  dia sigma:          -4.27
            -4.2642          0.0023         -0.0114
             0.0023         -4.2718         -0.0005
            -0.0114         -0.0005         -4.2739

     Atom  7  Ca  pos: (  0.623936  0.447292  0.525165)  dia sigma:          -4.21
            -4.2240         -0.0046         -0.0175
            -0.0046         -4.2322         -0.0049
            -0.0175         -0.0049         -4.1744

     Atom  8  Ca  pos: (  0.691956 -0.006115  0.383826)  dia sigma:          -4.22
            -4.2156          0.0004         -0.0005
             0.0004         -4.2305          0.0002
            -0.0005          0.0002         -4.2017

     Atom  9  Ca  pos: (  0.538002  0.225379  0.367791)  dia sigma:          -4.22
            -4.2195          0.0089         -0.0177
             0.0089         -4.2487         -0.0061
            -0.0177         -0.0061         -4.2059

     Atom 10  Ca  pos: (  0.778556  0.208453  0.539624)  dia sigma:          -4.23
            -4.2478          0.0083         -0.0000
             0.0083         -4.2213          0.0065
            -0.0000          0.0065         -4.2307

     Atom 11  Ca  pos: (  0.505272  0.073158  0.770544)  dia sigma:          -4.23
            -4.2309          0.0005          0.0026
             0.0005         -4.2284          0.0219
             0.0026          0.0219         -4.2363

     Atom 12  Ca  pos: (  0.647357  0.302022  0.073822)  dia sigma:          -4.26
            -4.2684         -0.0115          0.0059
            -0.0115         -4.2415          0.0030
             0.0059          0.0030         -4.2603

     Atom 13  Si  pos: (  0.921367  0.131309  0.148230)  dia sigma:           1.91
             1.9055         -0.0141         -0.0082
            -0.0141          1.9059         -0.0044
            -0.0082         -0.0044          1.9058

     Atom 14  Si  pos: (  0.522090  0.233118  0.619349)  dia sigma:           1.93
             1.9435         -0.0425          0.0124
            -0.0425          1.9269          0.0039
             0.0124          0.0039          1.9198

     Atom 15  Si  pos: (  0.777632  0.235425  0.305926)  dia sigma:           1.94
             1.9265         -0.0456         -0.0031
            -0.0456          1.9522         -0.0000
            -0.0031         -0.0000          1.9441

     Atom 16  Si  pos: (  0.427359  0.162471  0.135000)  dia sigma:           1.91
             1.9329         -0.0242         -0.0135
            -0.0242          1.9355         -0.0074
            -0.0135         -0.0074          1.8568

     Atom 17  Si  pos: (  0.013546  0.248696  0.587067)  dia sigma:           1.96
             1.9596         -0.0311         -0.0155
            -0.0311          1.9903         -0.0014
            -0.0155         -0.0014          1.9216

     Atom 18  Si  pos: (  0.279242  0.250334  0.284978)  dia sigma:           1.94
             1.9229         -0.0354          0.0015
            -0.0354          1.9627          0.0085
             0.0015          0.0085          1.9345

     Atom 19  Si  pos: ( -0.105047  0.460204  0.598673)  dia sigma:           1.95
             1.9284         -0.0182          0.0027
            -0.0182          1.9897         -0.0087
             0.0027         -0.0087          1.9467

     Atom 20  Si  pos: (  0.152598  0.448034  0.275701)  dia sigma:           1.94
             1.9247         -0.0380          0.0021
            -0.0380          1.9534          0.0053
             0.0021          0.0053          1.9332

     Atom 21  Si  pos: (  0.374981  0.422957  0.603843)  dia sigma:           1.93
             1.9352         -0.0316          0.0029
            -0.0316          1.9636         -0.0157
             0.0029         -0.0157          1.8940

     Atom 22  Si  pos: (  0.649002  0.427651  0.291182)  dia sigma:           1.93
             1.9055         -0.0460          0.0048
            -0.0460          1.9602         -0.0126
             0.0048         -0.0126          1.9289

     Atom 23  O   pos: (  0.233640  0.358639  0.243568)  dia sigma:          18.32
            18.3206         -0.3015         -0.0615
            -0.3015         18.5394         -0.0897
            -0.0615         -0.0897         18.0919

     Atom 24  O   pos: (  0.264088  0.055091  0.510789)  dia sigma:          17.84
            17.8545          0.0840         -0.1522
             0.0840         17.7776         -0.1173
            -0.1522         -0.1173         17.8915

     Atom 25  O   pos: (  0.518521  0.055646  0.359474)  dia sigma:          17.82
            17.7836          0.0486          0.0905
             0.0486         17.7978          0.1335
             0.0905          0.1335         17.8798

     Atom 26  O   pos: ( -0.224791  0.452059  0.585546)  dia sigma:          17.71
            17.8803          0.0626         -0.0042
             0.0626         17.6041          0.0579
            -0.0042          0.0579         17.6428

     Atom 27  O   pos: (  0.053750  0.402037  0.326505)  dia sigma:          17.75
            17.8436          0.0648         -0.1373
             0.0648         17.6854         -0.0575
            -0.1373         -0.0575         17.7184

     Atom 28  O   pos: (  0.430058  0.166715  0.014948)  dia sigma:          17.49
            17.3135          0.0454         -0.0376
             0.0454         17.4090         -0.0143
            -0.0376         -0.0143         17.7434

     Atom 29  O   pos: (  0.018002  0.215218  0.168705)  dia sigma:          18.28
            18.4674          0.4085         -0.1739
             0.4085         18.0768         -0.0529
            -0.1739         -0.0529         18.2827

     Atom 30  H   pos: (  0.070011  0.240880  0.118803)  dia sigma:           0.86
             0.8596         -0.0000         -0.0000
            -0.0000          0.8596         -0.0000
            -0.0000         -0.0000          0.8596

     Atom 31  O   pos: (  0.052388  0.223146  0.699212)  dia sigma:          17.75
            17.6244          0.0272          0.0862
             0.0272         17.6664          0.0095
             0.0862          0.0095         17.9556

     Atom 32  O   pos: (  0.314896  0.196011  0.179350)  dia sigma:          18.20
            18.2970         -0.0956         -0.2132
            -0.0956         18.0149          0.2343
            -0.2132          0.2343         18.3005

     Atom 33  O   pos: (  0.656759  0.006389  0.716073)  dia sigma:          17.76
            17.6550         -0.0019         -0.0357
            -0.0019         17.6760          0.1029
            -0.0357          0.1029         17.9411

     Atom 34  O   pos: (  0.932504  0.013571  0.181525)  dia sigma:          18.28
            17.9293         -0.0409          0.1119
            -0.0409         18.4951         -0.2284
             0.1119         -0.2284         18.4259

     Atom 35  O   pos: (  0.420200  0.306742  0.620990)  dia sigma:          18.25
            18.3244         -0.2578         -0.0273
            -0.2578         18.4373         -0.0361
            -0.0273         -0.0361         17.9770

     Atom 36  O   pos: (  0.705776  0.322426  0.251459)  dia sigma:          18.28
            18.2071         -0.3389          0.0586
            -0.3389         18.4646          0.0192
             0.0586          0.0192         18.1654

     Atom 37  O   pos: (  0.762585  0.029999  0.544296)  dia sigma:          17.79
            17.7792          0.0944         -0.1300
             0.0944         17.8286         -0.1235
            -0.1300         -0.1235         17.7746

     Atom 38  O   pos: (  0.030729  0.050289  0.349509)  dia sigma:          17.75
            17.7063          0.0512          0.1511
             0.0512         17.7703          0.0863
             0.1511          0.0863         17.7651

     Atom 39  O   pos: (  0.282198  0.399149  0.529281)  dia sigma:          17.89
            17.9231          0.0837          0.1266
             0.0837         17.7497          0.0544
             0.1266          0.0544         17.9973

     Atom 40  O   pos: (  0.550513  0.399332  0.354140)  dia sigma:          17.79
            17.8866          0.0145         -0.1689
             0.0145         17.6951         -0.0589
            -0.1689         -0.0589         17.7831

     Atom 41  O   pos: (  0.901128  0.136254  0.027408)  dia sigma:          18.17
            18.3657          0.4265          0.3836
             0.4265         17.8035          0.1136
             0.3836          0.1136         18.3465

     Atom 42  H   pos: (  0.861594  0.107553  1.639558)  dia sigma:           1.00
             1.0035         -0.0000         -0.0000
            -0.0000          1.0035         -0.0000
            -0.0000         -0.0000          1.0035

     Atom 43  O   pos: (  0.511842  0.231632  0.189468)  dia sigma:          17.66
            17.7176          0.0909          0.1177
             0.0909         17.7177          0.0925
             0.1177          0.0925         17.5520

     Atom 44  O   pos: (  0.569844  0.238874  0.733376)  dia sigma:          17.69
            17.5881          0.0476          0.1714
             0.0476         17.6162          0.0216
             0.1714          0.0216         17.8773

     Atom 45  O   pos: (  0.827734  0.174480  0.211932)  dia sigma:          18.58
            18.6034         -0.2122         -0.2613
            -0.2122         18.4362          0.2330
            -0.2613          0.2330         18.6903

     Atom 46  O   pos: (  0.475637  0.122946  0.601285)  dia sigma:          17.77
            17.6689          0.1561          0.0596
             0.1561         17.9098         -0.0177
             0.0596         -0.0177         17.7203

     Atom 47  O   pos: (  0.705597  0.162909  0.369312)  dia sigma:          17.83
            17.8243          0.0925         -0.0948
             0.0925         17.8301         -0.0992
            -0.0948         -0.0992         17.8464

     Atom 48  O   pos: (  0.601924  0.270101  0.535487)  dia sigma:          17.71
            17.7897          0.0692         -0.1560
             0.0692         17.5951         -0.0695
            -0.1560         -0.0695         17.7321

     Atom 49  O   pos: ( -0.139825  0.302983  0.365979)  dia sigma:          17.73
            17.7557          0.0454          0.1203
             0.0454         17.6565          0.1026
             0.1203          0.1026         17.7659

     Atom 50  O   pos: ( -0.054726  0.168176  0.527516)  dia sigma:          17.86
            17.8653          0.1404          0.1143
             0.1404         17.7868          0.0881
             0.1143          0.0881         17.9231

     Atom 51  O   pos: (  0.196016  0.184874  0.340393)  dia sigma:          17.86
            17.8657          0.0822         -0.1177
             0.0822         17.8649         -0.0858
            -0.1177         -0.0858         17.8410

     Atom 52  O   pos: (  0.105610  0.282136  0.514296)  dia sigma:          17.86
            17.9150          0.0416         -0.1505
             0.0416         17.7869         -0.0598
            -0.1505         -0.0598         17.8652

     Atom 53  O   pos: (  0.368026  0.272471  0.364970)  dia sigma:          17.74
            17.7439          0.0027          0.1885
             0.0027         17.6388          0.0316
             0.1885          0.0316         17.8279

     Atom 54  O   pos: (  0.228313  0.049273  0.709663)  dia sigma:          17.71
            17.6282         -0.0052          0.1161
            -0.0052         17.6783          0.1354
             0.1161          0.1354         17.8282

     Atom 55  O   pos: (  0.438757  0.044915  0.173369)  dia sigma:          18.30
            18.0508         -0.0465          0.0861
            -0.0465         18.4901         -0.3077
             0.0861         -0.3077         18.3579

     Atom 56  O   pos: ( -0.064718  0.343885  0.598445)  dia sigma:          18.50
            18.4922         -0.2420         -0.0057
            -0.2420         18.7924          0.0273
            -0.0057          0.0273         18.2118

     Atom 57  O   pos: (  0.074456  0.408117  0.763932)  dia sigma:          18.13
            18.1443         -0.2903          0.1681
            -0.2903         18.4924          0.1296
             0.1681          0.1296         17.7581

     Atom 58  H   pos: (  0.071548  0.336851  0.738421)  dia sigma:           0.92
             0.9182         -0.0000         -0.0000
            -0.0000          0.9182         -0.0000
            -0.0000         -0.0000          0.9182

     Atom 59  H   pos: (  0.010282  0.442481  0.740296)  dia sigma:           0.90
             0.9025         -0.0000         -0.0000
            -0.0000          0.9025         -0.0000
            -0.0000         -0.0000          0.9025

     Atom 60  O   pos: (  0.222556  0.417116  1.373881)  dia sigma:          17.80
            18.0713         -0.3796         -0.0612
            -0.3796         17.7940         -0.4252
            -0.0612         -0.4252         17.5242

     Atom 61  H   pos: (  0.151861  0.430192  1.395707)  dia sigma:           0.94
             0.9382         -0.0000         -0.0000
            -0.0000          0.9382         -0.0000
            -0.0000         -0.0000          0.9382

     Atom 62  H   pos: (  0.245404  0.360214  1.418173)  dia sigma:           0.95
             0.9460         -0.0000         -0.0000
            -0.0000          0.9460         -0.0000
            -0.0000         -0.0000          0.9460

     Atom 63  O   pos: (  0.596996  0.433593  0.727647)  dia sigma:          18.13
            18.1782         -0.2972         -0.4204
            -0.2972         18.5431          0.1150
            -0.4204          0.1150         17.6620

     Atom 64  H   pos: (  0.585640  0.359099  0.737677)  dia sigma:           0.91
             0.9113         -0.0000         -0.0000
            -0.0000          0.9113         -0.0000
            -0.0000         -0.0000          0.9113

     Atom 65  H   pos: (  0.848974  0.003560  0.761944)  dia sigma:           1.05
             1.0465         -0.0000         -0.0000
            -0.0000          1.0465         -0.0000
            -0.0000         -0.0000          1.0465

     Atom 66  O   pos: (  0.414055  0.414144  0.178334)  dia sigma:          18.01
            18.5499         -0.1866          0.0913
            -0.1866         18.0458         -0.2026
             0.0913         -0.2026         17.4422

     Atom 67  H   pos: (  0.453887  0.353358  0.195996)  dia sigma:           0.95
             0.9503         -0.0000         -0.0000
            -0.0000          0.9503         -0.0000
            -0.0000         -0.0000          0.9503

     Atom 68  H   pos: (  0.342965  0.393927  0.181820)  dia sigma:           0.99
             0.9898         -0.0000         -0.0000
            -0.0000          0.9898         -0.0000
            -0.0000         -0.0000          0.9898

     Atom 69  O   pos: (  0.204203  0.031177  1.199873)  dia sigma:          18.06
            17.6828          0.3656         -0.1265
             0.3656         18.3994          0.1841
            -0.1265          0.1841         18.0833

     Atom 70  H   pos: (  0.198362  0.072098  1.264293)  dia sigma:           0.90
             0.8978         -0.0000         -0.0000
            -0.0000          0.8978         -0.0000
            -0.0000         -0.0000          0.8978

     Atom 71  H   pos: ( -0.141532  0.430992  1.213278)  dia sigma:           0.97
             0.9726         -0.0000         -0.0000
            -0.0000          0.9726         -0.0000
            -0.0000         -0.0000          0.9726

     Atom 72  O   pos: (  0.027383  0.083254  1.103145)  dia sigma:          18.22
            18.8090          0.2547          0.0137
             0.2547         17.8198         -0.4226
             0.0137         -0.4226         18.0378

     Atom 73  H   pos: (  0.094134  0.076748  1.133711)  dia sigma:           0.99
             0.9913         -0.0000         -0.0000
            -0.0000          0.9913         -0.0000
            -0.0000         -0.0000          0.9913

     Atom 74  H   pos: ( -0.016362  0.044745  1.148460)  dia sigma:           0.98
             0.9844         -0.0000         -0.0000
            -0.0000          0.9844         -0.0000
            -0.0000         -0.0000          0.9844

     Atom 75  O   pos: (  0.795804  0.305547  1.258007)  dia sigma:          18.14
            18.4645         -0.5174         -0.2891
            -0.5174         17.8104         -0.1553
            -0.2891         -0.1553         18.1367

     Atom 76  H   pos: ( -0.154502  0.277489  1.278543)  dia sigma:           0.94
             0.9410         -0.0000         -0.0000
            -0.0000          0.9410         -0.0000
            -0.0000         -0.0000          0.9410

     Atom 77  H   pos: (  0.741799  0.316464  1.305490)  dia sigma:           1.03
             1.0307         -0.0000         -0.0000
            -0.0000          1.0307         -0.0000
            -0.0000         -0.0000          1.0307

     Atom 78  O   pos: (  0.902353 -0.008431  1.259511)  dia sigma:          18.10
            18.2430         -0.0278          0.4257
            -0.0278         18.1313         -0.4742
             0.4257         -0.4742         17.9305

     Atom 79  H   pos: (  0.835590 -0.007814  1.227660)  dia sigma:           0.99
             0.9850         -0.0000         -0.0000
            -0.0000          0.9850         -0.0000
            -0.0000         -0.0000          0.9850

     Atom 80  H   pos: (  0.596326  0.392250  1.297976)  dia sigma:           0.97
             0.9712         -0.0000         -0.0000
            -0.0000          0.9712         -0.0000
            -0.0000         -0.0000          0.9712

     Atom 81  O   pos: (  0.116403  0.176820  0.911113)  dia sigma:          18.09
            18.0770          0.1318          0.1833
             0.1318         18.2734         -0.6602
             0.1833         -0.6602         17.9287

     Atom 82  H   pos: (  0.145539  0.234717  0.878159)  dia sigma:           1.05
             1.0453         -0.0000         -0.0000
            -0.0000          1.0453         -0.0000
            -0.0000         -0.0000          1.0453

     Atom 83  H   pos: (  0.171800  0.149858  0.953995)  dia sigma:           0.93
             0.9332         -0.0000         -0.0000
            -0.0000          0.9332         -0.0000
            -0.0000         -0.0000          0.9332

     Atom 84  O   pos: (  0.216654  0.013853  0.176482)  dia sigma:          18.11
            18.2375         -0.2853         -0.1859
            -0.2853         18.6439         -0.1071
            -0.1859         -0.1071         17.4410

     Atom 85  H   pos: ( -0.029830  0.439629  0.162994)  dia sigma:           1.02
             1.0220         -0.0000         -0.0000
            -0.0000          1.0220         -0.0000
            -0.0000         -0.0000          1.0220

     Atom 86  H   pos: (  0.235593  0.083632  0.161756)  dia sigma:           0.99
             0.9864         -0.0000         -0.0000
            -0.0000          0.9864         -0.0000
            -0.0000         -0.0000          0.9864

     Atom 87  O   pos: (  0.269634  0.105056  1.022862)  dia sigma:          18.11
            18.1082          0.5620         -0.1791
             0.5620         17.9382         -0.1904
            -0.1791         -0.1904         18.2884

     Atom 88  H   pos: (  0.250572  0.087602  1.092577)  dia sigma:           0.96
             0.9592         -0.0000         -0.0000
            -0.0000          0.9592         -0.0000
            -0.0000         -0.0000          0.9592

     Atom 89  H   pos: (  0.325498  0.153164  1.025846)  dia sigma:           0.98
             0.9842         -0.0000         -0.0000
            -0.0000          0.9842         -0.0000
            -0.0000         -0.0000          0.9842

     Atom 90  O   pos: (  0.007744  0.299655  1.143341)  dia sigma:          18.12
            17.3701         -0.1243         -0.1214
            -0.1243         18.7398         -0.2225
            -0.1214         -0.2225         18.2541

     Atom 91  H   pos: ( -0.002966  0.266291  1.208434)  dia sigma:           0.98
             0.9802         -0.0000         -0.0000
            -0.0000          0.9802         -0.0000
            -0.0000         -0.0000          0.9802

     Atom 92  H   pos: ( -0.005581  0.370192  1.155221)  dia sigma:           1.03
             1.0349         -0.0000         -0.0000
            -0.0000          1.0349         -0.0000
            -0.0000         -0.0000          1.0349

     Atom 93  O   pos: (  0.017227  0.246835  1.492141)  dia sigma:          17.97
            18.5157         -0.0577         -0.2757
            -0.0577         17.3793         -0.3447
            -0.2757         -0.3447         18.0244

     Atom 94  H   pos: ( -0.013316  0.220672  1.553839)  dia sigma:           0.99
             0.9881         -0.0000         -0.0000
            -0.0000          0.9881         -0.0000
            -0.0000         -0.0000          0.9881

     Atom 95  H   pos: (  0.089767  0.232138  1.497770)  dia sigma:           0.98
             0.9815         -0.0000         -0.0000
            -0.0000          0.9815         -0.0000
            -0.0000         -0.0000          0.9815

     Atom 96  O   pos: ( -0.028119  0.379386  0.939563)  dia sigma:          18.16
            17.8025          0.1397         -0.4374
             0.1397         18.2749          0.3534
            -0.4374          0.3534         18.4027

     Atom 97  H   pos: ( -0.021802  0.444832  0.973886)  dia sigma:           0.97
             0.9719         -0.0000         -0.0000
            -0.0000          0.9719         -0.0000
            -0.0000         -0.0000          0.9719

     Atom 98  H   pos: (  0.012285  0.387753  0.878063)  dia sigma:           0.98
             0.9813         -0.0000         -0.0000
            -0.0000          0.9813         -0.0000
            -0.0000         -0.0000          0.9813

     Atom 99  O   pos: ( -0.088244  0.191522  0.829447)  dia sigma:          18.19
            18.7460          0.1595          0.0009
             0.1595         17.6869         -0.2648
             0.0009         -0.2648         18.1299

     Atom100  H   pos: ( -0.038950  0.219513  0.779691)  dia sigma:           0.94
             0.9407         -0.0000         -0.0000
            -0.0000          0.9407         -0.0000
            -0.0000         -0.0000          0.9407

     Atom101  H   pos: (  0.846351  0.180139  0.806229)  dia sigma:           0.96
             0.9598         -0.0000         -0.0000
            -0.0000          0.9598         -0.0000
            -0.0000         -0.0000          0.9598

     Atom102  O   pos: (  0.562374 -0.000720  1.616782)  dia sigma:          17.79
            17.7551         -0.3830          0.5035
            -0.3830         17.6576          0.0661
             0.5035          0.0661         17.9592

     Atom103  H   pos: (  0.573419  0.015004  0.040609)  dia sigma:           1.03
             1.0323         -0.0000         -0.0000
            -0.0000          1.0323         -0.0000
            -0.0000         -0.0000          1.0323

     Atom104  H   pos: (  0.515080  0.056476  1.610769)  dia sigma:           0.97
             0.9701         -0.0000         -0.0000
            -0.0000          0.9701         -0.0000
            -0.0000         -0.0000          0.9701

     Atom105  O   pos: (  0.352587  0.179246  0.790320)  dia sigma:          17.99
            17.8179          0.5141          0.1629
             0.5141         18.2485         -0.3393
             0.1629         -0.3393         17.8907

     Atom106  H   pos: (  0.300366  0.135821  0.756766)  dia sigma:           0.92
             0.9197         -0.0000         -0.0000
            -0.0000          0.9197         -0.0000
            -0.0000         -0.0000          0.9197

     Atom107  H   pos: (  0.367064  0.232593  0.742353)  dia sigma:           1.03
             1.0278         -0.0000         -0.0000
            -0.0000          1.0278         -0.0000
            -0.0000         -0.0000          1.0278

     Atom108  O   pos: ( -0.226215  0.410694  0.877906)  dia sigma:          18.39
            19.0417          0.1789          0.0925
             0.1789         18.0710         -0.3753
             0.0925         -0.3753         18.0477

     Atom109  H   pos: (  0.719587  0.352163  0.919108)  dia sigma:           0.98
             0.9778         -0.0000         -0.0000
            -0.0000          0.9778         -0.0000
            -0.0000         -0.0000          0.9778

     Atom110  H   pos: ( -0.161706  0.392695  0.908426)  dia sigma:           0.98
             0.9806         -0.0000         -0.0000
            -0.0000          0.9806         -0.0000
            -0.0000         -0.0000          0.9806

     Atom111  O   pos: ( -0.058690  0.202764  1.311597)  dia sigma:          18.14
            17.6379          0.1717          0.3341
             0.1717         18.4612          0.2284
             0.3341          0.2284         18.3282

     Atom112  H   pos: ( -0.032611  0.211306  1.381045)  dia sigma:           0.94
             0.9448         -0.0000         -0.0000
            -0.0000          0.9448         -0.0000
            -0.0000         -0.0000          0.9448

     Atom113  H   pos: ( -0.070331  0.130683  1.299063)  dia sigma:           0.97
             0.9694         -0.0000         -0.0000
            -0.0000          0.9694         -0.0000
            -0.0000         -0.0000          0.9694

     Atom114  O   pos: (  0.028792  0.439259  1.425010)  dia sigma:          18.00
            17.4640          0.0095         -0.3142
             0.0095         18.5735          0.1357
            -0.3142          0.1357         17.9645

     Atom115  H   pos: (  0.016897  0.370991  1.450562)  dia sigma:           0.99
             0.9902         -0.0000         -0.0000
            -0.0000          0.9902         -0.0000
            -0.0000         -0.0000          0.9902

     Atom116  H   pos: (  0.316359  0.020603  1.484157)  dia sigma:           0.97
             0.9679         -0.0000         -0.0000
            -0.0000          0.9679         -0.0000
            -0.0000         -0.0000          0.9679

     Atom117  O   pos: (  0.653423  0.124139  0.107789)  dia sigma:          18.08
            18.2802         -0.5911         -0.1885
            -0.5911         17.8450         -0.0942
            -0.1885         -0.0942         18.1022

     Atom118  H   pos: (  0.702761  0.081179  0.140319)  dia sigma:           1.01
             1.0100         -0.0000         -0.0000
            -0.0000          1.0100         -0.0000
            -0.0000         -0.0000          1.0100

     Atom119  H   pos: (  0.605766  0.144560  0.161124)  dia sigma:           0.98
             0.9771         -0.0000         -0.0000
            -0.0000          0.9771         -0.0000
            -0.0000         -0.0000          0.9771

     Atom120  O   pos: (  0.737323  0.045657  1.528187)  dia sigma:          18.03
            18.5077         -0.2585         -0.1669
            -0.2585         18.1155         -0.2154
            -0.1669         -0.2154         17.4718

     Atom121  H   pos: (  0.778564 -0.013817  1.541614)  dia sigma:           0.99
             0.9915         -0.0000         -0.0000
            -0.0000          0.9915         -0.0000
            -0.0000         -0.0000          0.9915

     Atom122  H   pos: (  0.669326  0.024865  1.552738)  dia sigma:           0.94
             0.9403         -0.0000         -0.0000
            -0.0000          0.9403         -0.0000
            -0.0000         -0.0000          0.9403

     Atom123  O   pos: (  0.147169  0.274664  0.041642)  dia sigma:          18.04
            18.3176         -0.2287          0.0808
            -0.2287         18.3443         -0.5466
             0.0808         -0.5466         17.4647

     Atom124  H   pos: (  0.164416  0.341433  0.014598)  dia sigma:           0.97
             0.9664         -0.0000         -0.0000
            -0.0000          0.9664         -0.0000
            -0.0000         -0.0000          0.9664

     Atom125  H   pos: (  0.211510  0.244634  0.058793)  dia sigma:           1.03
             1.0270         -0.0000         -0.0000
            -0.0000          1.0270         -0.0000
            -0.0000         -0.0000          1.0270

     Atom126  O   pos: (  0.274477  0.083113  1.591278)  dia sigma:          17.70
            17.9352         -0.0757          0.5450
            -0.0757         17.7769         -0.2711
             0.5450         -0.2711         17.3916

     Atom127  H   pos: (  0.245589  0.141779  1.554879)  dia sigma:           0.98
             0.9781         -0.0000         -0.0000
            -0.0000          0.9781         -0.0000
            -0.0000         -0.0000          0.9781

     Atom128  H   pos: (  0.339211  0.110870  1.615804)  dia sigma:           0.97
             0.9699         -0.0000         -0.0000
            -0.0000          0.9699         -0.0000
            -0.0000         -0.0000          0.9699

     Atom129  O   pos: (  0.708911  0.250689  1.554003)  dia sigma:          18.23
            17.7477         -0.3953          0.3536
            -0.3953         18.6360         -0.1254
             0.3536         -0.1254         18.2959

     Atom130  H   pos: (  0.674119  0.271912  1.492021)  dia sigma:           0.97
             0.9674         -0.0000         -0.0000
            -0.0000          0.9674         -0.0000
            -0.0000         -0.0000          0.9674

     Atom131  H   pos: (  0.723484  0.179237  1.545569)  dia sigma:           1.00
             0.9989         -0.0000         -0.0000
            -0.0000          0.9989         -0.0000
            -0.0000         -0.0000          0.9989

     Atom132  O   pos: (  0.661120  0.095846  1.348342)  dia sigma:          18.04
            18.3242          0.2625          0.3553
             0.2625         17.7907         -0.1829
             0.3553         -0.1829         17.9975

     Atom133  H   pos: (  0.706603  0.080260  1.404855)  dia sigma:           0.98
             0.9769         -0.0000         -0.0000
            -0.0000          0.9769         -0.0000
            -0.0000         -0.0000          0.9769

     Atom134  H   pos: (  0.604189  0.046280  1.361481)  dia sigma:           0.90
             0.8966         -0.0000         -0.0000
            -0.0000          0.8966         -0.0000
            -0.0000         -0.0000          0.8966

     Atom135  O   pos: (  0.517032  0.356054  1.633643)  dia sigma:          17.99
            17.7964          0.0563         -0.3511
             0.0563         18.2925          0.4444
            -0.3511          0.4444         17.8678

     Atom136  H   pos: (  0.485770  0.286835  1.627964)  dia sigma:           0.91
             0.9079         -0.0000         -0.0000
            -0.0000          0.9079         -0.0000
            -0.0000         -0.0000          0.9079

     Atom137  H   pos: (  0.457233  0.384725  0.047158)  dia sigma:           1.01
             1.0064         -0.0000         -0.0000
            -0.0000          1.0064         -0.0000
            -0.0000         -0.0000          1.0064

     Atom138  O   pos: (  0.311907  0.301274  1.209843)  dia sigma:          17.97
            17.8044         -0.5419         -0.4081
            -0.5419         18.2237         -0.0932
            -0.4081         -0.0932         17.8744

     Atom139  H   pos: (  0.267292  0.327816  1.262607)  dia sigma:           0.98
             0.9797         -0.0000         -0.0000
            -0.0000          0.9797         -0.0000
            -0.0000         -0.0000          0.9797

     Atom140  H   pos: (  0.337607  0.237918  1.237540)  dia sigma:           0.99
             0.9886         -0.0000         -0.0000
            -0.0000          0.9886         -0.0000
            -0.0000         -0.0000          0.9886

     Atom141  O   pos: (  0.526508  0.082882  1.120941)  dia sigma:          18.17
            18.6867         -0.2214         -0.1906
            -0.2214         17.5488         -0.1088
            -0.1906         -0.1088         18.2659

     Atom142  H   pos: (  0.595883  0.065866  1.139376)  dia sigma:           0.99
             0.9867         -0.0000         -0.0000
            -0.0000          0.9867         -0.0000
            -0.0000         -0.0000          0.9867

     Atom143  H   pos: (  0.485779  0.081525  1.183616)  dia sigma:           0.94
             0.9419         -0.0000         -0.0000
            -0.0000          0.9419         -0.0000
            -0.0000         -0.0000          0.9419

     Atom144  O   pos: (  0.623293  0.263435  0.932730)  dia sigma:          18.10
            18.2687         -0.0655         -0.1797
            -0.0655         17.3754          0.2197
            -0.1797          0.2197         18.6609

     Atom145  H   pos: (  0.602444  0.254868  0.862372)  dia sigma:           0.99
             0.9852         -0.0000         -0.0000
            -0.0000          0.9852         -0.0000
            -0.0000         -0.0000          0.9852

     Atom146  H   pos: (  0.560942  0.273246  0.970443)  dia sigma:           1.00
             0.9984         -0.0000         -0.0000
            -0.0000          0.9984         -0.0000
            -0.0000         -0.0000          0.9984

     Atom147  O   pos: (  0.170583  0.133513  1.357803)  dia sigma:          17.55
            17.7838         -0.2062          0.6661
            -0.2062         17.6124          0.0181
             0.6661          0.0181         17.2625

     Atom148  H   pos: (  0.222561  0.174780  1.395605)  dia sigma:           0.93
             0.9279         -0.0000         -0.0000
            -0.0000          0.9279         -0.0000
            -0.0000         -0.0000          0.9279

     Atom149  H   pos: (  0.125922  0.185051  1.331583)  dia sigma:           1.04
             1.0431         -0.0000         -0.0000
            -0.0000          1.0431         -0.0000
            -0.0000         -0.0000          1.0431

     Atom150  O   pos: (  0.713920  0.013145  1.180513)  dia sigma:          18.01
            17.6245          0.2156         -0.1455
             0.2156         18.3938          0.2471
            -0.1455          0.2471         18.0127

     Atom151  H   pos: (  0.376006  0.407277  1.190241)  dia sigma:           0.95
             0.9464         -0.0000         -0.0000
            -0.0000          0.9464         -0.0000
            -0.0000         -0.0000          0.9464

     Atom152  H   pos: (  0.700263  0.050410  1.245186)  dia sigma:           0.92
             0.9205         -0.0000         -0.0000
            -0.0000          0.9205         -0.0000
            -0.0000         -0.0000          0.9205

     Atom153  O   pos: (  0.441450  0.238420  1.036446)  dia sigma:          17.96
            17.7352         -0.5908         -0.0899
            -0.5908         18.1276          0.1808
            -0.0899          0.1808         18.0280

     Atom154  H   pos: (  0.413122  0.280808  1.088489)  dia sigma:           1.03
             1.0346         -0.0000         -0.0000
            -0.0000          1.0346         -0.0000
            -0.0000         -0.0000          1.0346

     Atom155  H   pos: (  0.481053  0.185748  1.072474)  dia sigma:           0.94
             0.9423         -0.0000         -0.0000
            -0.0000          0.9423         -0.0000
            -0.0000         -0.0000          0.9423

     Atom156  O   pos: (  0.434951  0.222917  1.446512)  dia sigma:          17.63
            17.8870         -0.3300          0.1447
            -0.3300         17.1815         -0.4206
             0.1447         -0.4206         17.8164

     Atom157  H   pos: (  0.441951  0.193296  1.513791)  dia sigma:           0.99
             0.9923         -0.0000         -0.0000
            -0.0000          0.9923         -0.0000
            -0.0000         -0.0000          0.9923

     Atom158  H   pos: (  0.360491  0.244901  1.445269)  dia sigma:           0.90
             0.8980         -0.0000         -0.0000
            -0.0000          0.8980         -0.0000
            -0.0000         -0.0000          0.8980

     Atom159  O   pos: (  0.792830  0.248917  1.065138)  dia sigma:          18.30
            18.5334          0.0477          0.2569
             0.0477         17.6390          0.3955
             0.2569          0.3955         18.7258

     Atom160  H   pos: (  0.778440  0.271877  1.133867)  dia sigma:           0.97
             0.9698         -0.0000         -0.0000
            -0.0000          0.9698         -0.0000
            -0.0000         -0.0000          0.9698

     Atom161  H   pos: (  0.730011  0.239103  1.029412)  dia sigma:           1.01
             1.0149         -0.0000         -0.0000
            -0.0000          1.0149         -0.0000
            -0.0000         -0.0000          1.0149

     Atom162  O   pos: (  0.413496  0.396921  0.879153)  dia sigma:          18.07
            17.4825         -0.0312          0.2293
            -0.0312         18.5869         -0.2751
             0.2293         -0.2751         18.1305

     Atom163  H   pos: (  0.389913  0.416128  0.809156)  dia sigma:           0.90
             0.9039         -0.0000         -0.0000
            -0.0000          0.9039         -0.0000
            -0.0000         -0.0000          0.9039

     Atom164  H   pos: (  0.411570  0.324534  0.885817)  dia sigma:           1.03
             1.0322         -0.0000         -0.0000
            -0.0000          1.0322         -0.0000
            -0.0000         -0.0000          1.0322

     Atom165  O   pos: (  0.837947  0.043989  1.012319)  dia sigma:          18.21
            18.0959          0.3425         -0.2178
             0.3425         17.7763          0.3729
            -0.2178          0.3729         18.7593

     Atom166  H   pos: (  0.805185  0.005340  0.959026)  dia sigma:           0.99
             0.9915         -0.0000         -0.0000
            -0.0000          0.9915         -0.0000
            -0.0000         -0.0000          0.9915

     Atom167  H   pos: (  0.791952  0.039111  1.069260)  dia sigma:           1.01
             1.0058         -0.0000         -0.0000
            -0.0000          1.0058         -0.0000
            -0.0000         -0.0000          1.0058

     Atom168  O   pos: (  0.752674  0.179365  0.716828)  dia sigma:          18.03
            18.0882         -0.1215         -0.1022
            -0.1215         18.4880          0.0621
            -0.1022          0.0621         17.5094

     Atom169  H   pos: (  0.724280  0.109419  0.717288)  dia sigma:           0.94
             0.9439         -0.0000         -0.0000
            -0.0000          0.9439         -0.0000
            -0.0000         -0.0000          0.9439

     Atom170  H   pos: (  0.687581  0.216177  0.729292)  dia sigma:           0.93
             0.9284         -0.0000         -0.0000
            -0.0000          0.9284         -0.0000
            -0.0000         -0.0000          0.9284

     Atom171  O   pos: (  0.539921  0.011874  0.929472)  dia sigma:          18.27
            18.4572         -0.4904         -0.1998
            -0.4904         17.8133          0.2212
            -0.1998          0.2212         18.5317

     Atom172  H   pos: (  0.525771  0.030784  0.999384)  dia sigma:           0.97
             0.9732         -0.0000         -0.0000
            -0.0000          0.9732         -0.0000
            -0.0000         -0.0000          0.9732

     Atom173  H   pos: (  0.606980 -0.019265  0.928246)  dia sigma:           0.98
             0.9794         -0.0000         -0.0000
            -0.0000          0.9794         -0.0000
            -0.0000         -0.0000          0.9794

     Atom174  O   pos: (  0.402802  0.116371  1.274728)  dia sigma:          18.00
            17.7808          0.6282          0.0532
             0.6282         18.1123          0.1524
             0.0532          0.1524         18.0976

     Atom175  H   pos: (  0.359415  0.061654  1.296828)  dia sigma:           1.01
             1.0104         -0.0000         -0.0000
            -0.0000          1.0104         -0.0000
            -0.0000         -0.0000          1.0104

     Atom176  H   pos: (  0.423941  0.147533  1.339118)  dia sigma:           0.96
             0.9609         -0.0000         -0.0000
            -0.0000          0.9609         -0.0000
            -0.0000         -0.0000          0.9609

     Atom177  O   pos: (  0.609454  0.286790  1.377655)  dia sigma:          18.00
            18.2272         -0.1564         -0.3754
            -0.1564         18.1607          0.2045
            -0.3754          0.2045         17.6057

     Atom178  H   pos: (  0.626579  0.216737  1.356872)  dia sigma:           0.95
             0.9481         -0.0000         -0.0000
            -0.0000          0.9481         -0.0000
            -0.0000         -0.0000          0.9481

     Atom179  H   pos: (  0.539837  0.277645  1.404864)  dia sigma:           0.93
             0.9338         -0.0000         -0.0000
            -0.0000          0.9338         -0.0000
            -0.0000         -0.0000          0.9338

     Atom180  O   pos: ( -0.210567  0.407299  0.030565)  dia sigma:          18.31
            18.1493          0.3598         -0.0952
             0.3598         17.7914          0.0975
            -0.0952          0.0975         18.9880

     Atom181  H   pos: ( -0.155568  0.425776  1.608865)  dia sigma:           1.03
             1.0269         -0.0000         -0.0000
            -0.0000          1.0269         -0.0000
            -0.0000         -0.0000          1.0269

     Atom182  H   pos: ( -0.169844  0.438972  0.083747)  dia sigma:           0.97
             0.9682         -0.0000         -0.0000
            -0.0000          0.9682         -0.0000
            -0.0000         -0.0000          0.9682

     Paramagnetic contribution in ppm:

     Atom  1  Ca  pos: (  0.126237  0.456252  0.501240)  para sigma:        -500.54
          -513.9463         -6.5170         -6.5678
            -8.4503       -479.8745          9.4871
            -8.1455          9.3098       -507.8051

     Atom  2  Ca  pos: (  0.199736  0.011025  0.357490)  para sigma:        -501.54
          -505.4953          4.3225         11.4033
             4.8550       -498.6795          8.1517
            11.0679         10.5067       -500.4349

     Atom  3  Ca  pos: (  0.029160  0.229761  0.360464)  para sigma:        -468.21
          -464.5149         -8.2460          2.4070
            -9.8884       -455.3425          3.9286
             8.1078          5.8783       -484.7612

     Atom  4  Ca  pos: (  0.267771  0.227845  0.510556)  para sigma:        -475.74
          -493.3472         -5.5880        -20.3233
            -6.5675       -426.9228         -6.8979
           -22.1605         -9.5315       -506.9503

     Atom  5  Ca  pos: (  0.063951  0.064228  0.759325)  para sigma:        -487.89
          -498.2094         -3.7585         -2.0813
            -2.2264       -465.0709        -29.9462
            -4.0547        -34.3826       -500.3864

     Atom  6  Ca  pos: ( -0.049557  0.205105  1.002242)  para sigma:        -455.06
          -456.2421         -7.4803          2.2470
            -1.6677       -466.9978         -5.1801
             2.8248         -4.5086       -441.9319

     Atom  7  Ca  pos: (  0.623936  0.447292  0.525165)  para sigma:        -484.64
          -476.6467         -6.2087         13.8277
            -4.7354       -460.8804          5.1247
            13.0412          1.0920       -516.3914

     Atom  8  Ca  pos: (  0.691956 -0.006115  0.383826)  para sigma:        -465.81
          -477.9242         -6.4924         -1.9490
            -6.5494       -442.2646         -2.4634
            -4.9747         -1.1028       -477.2461

     Atom  9  Ca  pos: (  0.538002  0.225379  0.367791)  para sigma:        -488.40
          -495.2145         -3.3879         13.4898
            -2.8624       -472.7448          6.0994
            14.8385          5.9249       -497.2456

     Atom 10  Ca  pos: (  0.778556  0.208453  0.539624)  para sigma:        -447.28
          -433.8082        -14.8921         -8.2898
           -14.5595       -468.7235        -13.2036
           -11.6526        -11.5917       -439.3121

     Atom 11  Ca  pos: (  0.505272  0.073158  0.770544)  para sigma:        -483.33
          -478.1072         -5.2279         -5.9549
            -2.7821       -487.3097        -20.2976
            -0.2890        -21.6286       -484.5781

     Atom 12  Ca  pos: (  0.647357  0.302022  0.073822)  para sigma:        -471.89
          -447.3201         14.3626          1.4642
            19.1373       -488.1434        -12.3506
             1.0952        -12.9700       -480.1960

     Atom 13  Si  pos: (  0.921367  0.131309  0.148230)  para sigma:        -399.19
          -394.3534         14.4459         29.2654
            10.4012       -406.4246         13.5673
             0.5827         -9.5803       -396.7771

     Atom 14  Si  pos: (  0.522090  0.233118  0.619349)  para sigma:        -407.24
          -413.4586         31.4690        -12.1036
            26.0839       -405.8624         -1.6937
           -10.7657          2.2936       -402.4015

     Atom 15  Si  pos: (  0.777632  0.235425  0.305926)  para sigma:        -397.35
          -385.2070         33.9914          6.7410
            38.8551       -402.5001         -1.8222
             5.3570          3.2237       -404.3324

     Atom 16  Si  pos: (  0.427359  0.162471  0.135000)  para sigma:        -408.69
          -429.4360         14.7749         21.3829
            15.3756       -434.2018         10.3796
            13.4291          4.3609       -362.4359

     Atom 17  Si  pos: (  0.013546  0.248696  0.587067)  para sigma:        -404.07
          -410.5061         25.7234         10.5617
            21.3687       -423.1845         -3.3966
            13.4232         -2.6960       -378.5127

     Atom 18  Si  pos: (  0.279242  0.250334  0.284978)  para sigma:        -402.09
          -385.5156         24.2183          5.4848
            29.8740       -414.0088         -6.0617
             1.1416         -0.2873       -406.7569

     Atom 19  Si  pos: ( -0.105047  0.460204  0.598673)  para sigma:        -402.99
          -385.1902         13.2337          6.2248
            16.4238       -427.5932         -0.0256
             6.1920         -2.5726       -396.1729

     Atom 20  Si  pos: (  0.152598  0.448034  0.275701)  para sigma:        -398.43
          -381.9623         28.6383         -5.0490
            27.4825       -410.8760         -0.3008
            -2.5966         -0.7503       -402.4423

     Atom 21  Si  pos: (  0.374981  0.422957  0.603843)  para sigma:        -406.28
          -402.7650         14.1200         -7.0706
            19.4527       -431.6030         10.1694
            -5.8040         11.9823       -384.4589

     Atom 22  Si  pos: (  0.649002  0.427651  0.291182)  para sigma:        -404.45
          -377.1884         34.4908         -1.8974
            34.6202       -421.4667          5.4084
             1.8941          5.7217       -414.6871

     Atom 23  O   pos: (  0.233640  0.358639  0.243568)  para sigma:         -71.98
           -68.4279        -17.8509         -6.2554
           -17.3928        -60.9866         -1.4707
            -9.3464         -2.9996        -86.5240

     Atom 24  O   pos: (  0.264088  0.055091  0.510789)  para sigma:        -121.06
          -131.5148         -0.4280          3.8695
             4.0795       -113.3575         -6.6529
             4.5654          1.5534       -118.3199

     Atom 25  O   pos: (  0.518521  0.055646  0.359474)  para sigma:        -112.89
          -127.2323          6.3323        -10.5056
            13.3026        -85.9024          0.1760
           -12.7130         -7.7482       -125.5388

     Atom 26  O   pos: ( -0.224791  0.452059  0.585546)  para sigma:         -89.97
           -64.9948         -5.3078         18.0289
            -7.9347       -108.9097          1.1592
            26.1690          1.8953        -95.9940

     Atom 27  O   pos: (  0.053750  0.402037  0.326505)  para sigma:         -94.03
           -73.5457         10.9151         -2.7453
            11.5055        -86.4441         -5.2793
            -1.7900         -6.3148       -122.0964

     Atom 28  O   pos: (  0.430058  0.166715  0.014948)  para sigma:         -93.43
           -96.2731          3.6655          8.5780
             6.0170        -99.2759        -13.8864
             9.7543        -10.4938        -84.7282

     Atom 29  O   pos: (  0.018002  0.215218  0.168705)  para sigma:         -41.07
           -16.0149         39.0945         -8.9724
            37.9569        -57.5735         -4.1441
            -2.3742          5.3801        -49.6296

     Atom 30  H   pos: (  0.070011  0.240880  0.118803)  para sigma:           0.00
             0.0000          0.0000          0.0000
             0.0000          0.0000          0.0000
             0.0000          0.0000          0.0000

     Atom 31  O   pos: (  0.052388  0.223146  0.699212)  para sigma:         -90.23
          -114.0064          5.1647          1.5684
             1.2814        -74.3243        -26.3267
             0.3118        -21.6345        -82.3564

     Atom 32  O   pos: (  0.314896  0.196011  0.179350)  para sigma:         -76.34
           -70.2194         -2.9726        -14.3621
            -5.8053        -83.4541         12.0636
           -14.6008          8.4190        -75.3498

     Atom 33  O   pos: (  0.656759  0.006389  0.716073)  para sigma:         -86.78
           -76.6106        -10.4033        -15.9648
            -7.5775        -94.8304          9.2269
           -10.9828          7.3447        -88.8897

     Atom 34  O   pos: (  0.932504  0.013571  0.181525)  para sigma:         -65.60
           -83.6572         -7.2257         10.7711
            -2.3035        -54.9307        -21.0925
             7.3626        -16.7741        -58.2082

     Atom 35  O   pos: (  0.420200  0.306742  0.620990)  para sigma:         -70.26
           -66.2063        -22.3668         -0.6699
           -18.7997        -63.4976         -3.7778
            -0.0013         -6.3525        -81.0675

     Atom 36  O   pos: (  0.705776  0.322426  0.251459)  para sigma:         -68.01
           -75.5776        -20.7009          8.0869
           -20.9392        -59.2963         -2.9537
             7.0494         -2.7591        -69.1558

     Atom 37  O   pos: (  0.762585  0.029999  0.544296)  para sigma:        -109.44
          -101.2363          1.8802         -0.2869
             1.3506       -102.8232          1.2136
             7.9989          5.2407       -124.2745

     Atom 38  O   pos: (  0.030729  0.050289  0.349509)  para sigma:         -96.82
           -74.3465          5.7782         11.2411
             5.1500        -93.7781          2.9366
             8.3183          3.4671       -122.3446

     Atom 39  O   pos: (  0.282198  0.399149  0.529281)  para sigma:        -118.58
          -109.2019         -6.8501          2.9097
            -9.3009       -115.8095         -3.5844
            -2.3948         -0.5488       -130.7429

     Atom 40  O   pos: (  0.550513  0.399332  0.354140)  para sigma:        -100.11
           -81.4607          5.7958         -5.0176
             4.9637        -96.0872         -2.1603
            -2.4136         -4.2899       -122.7743

     Atom 41  O   pos: (  0.901128  0.136254  0.027408)  para sigma:         -24.28
           -36.2267         10.5565         -1.5743
             9.0202        -44.4630        -10.2996
            16.0710          2.4628          7.8567

     Atom 42  H   pos: (  0.861594  0.107553  1.639558)  para sigma:           0.00
             0.0000          0.0000          0.0000
             0.0000          0.0000          0.0000
             0.0000          0.0000          0.0000

     Atom 43  O   pos: (  0.511842  0.231632  0.189468)  para sigma:         -98.14
           -94.0536          4.1755         -6.9992
             4.7712       -109.0027          2.9477
             3.7342          5.0206        -91.3660

     Atom 44  O   pos: (  0.569844  0.238874  0.733376)  para sigma:         -87.50
           -86.8987          6.9108          3.5820
             9.1275        -78.8668          3.5237
             2.4004          1.0920        -96.7255

     Atom 45  O   pos: (  0.827734  0.174480  0.211932)  para sigma:         -61.27
           -56.1084        -11.6328        -14.8973
           -14.5679        -76.3626         25.3812
           -14.8287         20.5966        -51.3387

     Atom 46  O   pos: (  0.475637  0.122946  0.601285)  para sigma:        -103.63
          -134.3000         18.0145          7.9644
            17.3875        -85.5612         15.8126
            13.0643         27.3462        -91.0312

     Atom 47  O   pos: (  0.705597  0.162909  0.369312)  para sigma:        -104.76
          -108.5904          8.4339         -2.2388
            11.8295        -81.9163         -6.0467
            -3.4783         -2.4919       -123.7706

     Atom 48  O   pos: (  0.601924  0.270101  0.535487)  para sigma:         -96.10
           -95.2214          8.3743        -15.7594
             9.0905        -95.7354         -7.0950
           -11.6319         -6.4858        -97.3538

     Atom 49  O   pos: ( -0.139825  0.302983  0.365979)  para sigma:         -94.19
           -92.3106         10.2764          4.2770
            13.1681        -72.9141          6.2593
             5.3441          3.0717       -117.3492

     Atom 50  O   pos: ( -0.054726  0.168176  0.527516)  para sigma:        -109.91
          -115.8974         -0.9927         -0.6171
             3.1230        -86.2128          6.3955
            -1.2738         -0.8161       -127.6258

     Atom 51  O   pos: (  0.196016  0.184874  0.340393)  para sigma:        -104.34
           -90.0711          8.4530         -5.0069
             8.7241        -92.9828         -2.4032
            -5.8872         -2.3570       -129.9772

     Atom 52  O   pos: (  0.105610  0.282136  0.514296)  para sigma:        -121.93
          -106.8153         -1.4830         -6.4144
            -4.3518       -122.8744         -1.4575
            -0.8482          1.2957       -136.0887

     Atom 53  O   pos: (  0.368026  0.272471  0.364970)  para sigma:        -103.51
           -73.4422         -4.0142         -3.3292
            -8.5444       -117.1045         -5.4460
            -7.6923         -4.2820       -119.9794

     Atom 54  O   pos: (  0.228313  0.049273  0.709663)  para sigma:         -89.62
           -65.3051         -2.0589         -1.0280
            -2.5207       -105.3625          0.4703
            -4.2250          1.0087        -98.1819

     Atom 55  O   pos: (  0.438757  0.044915  0.173369)  para sigma:         -71.97
           -80.6942         -3.1101          4.8122
            -2.8621        -61.0257        -23.3323
             3.5578        -22.9158        -74.1917

     Atom 56  O   pos: ( -0.064718  0.343885  0.598445)  para sigma:         -63.40
           -71.5323        -15.8728          0.0259
           -19.0921        -41.5032          0.3831
             1.1342         -1.2269        -77.1629

     Atom 57  O   pos: (  0.074456  0.408117  0.763932)  para sigma:         -43.61
           -45.1344          7.6954         -0.4244
             5.9637        -31.4842          5.4246
            -1.9557          4.0010        -54.1981

     Atom 58  H   pos: (  0.071548  0.336851  0.738421)  para sigma:           0.00
             0.0000          0.0000          0.0000
             0.0000          0.0000          0.0000
             0.0000          0.0000          0.0000

     Atom 59  H   pos: (  0.010282  0.442481  0.740296)  para sigma:           0.00
             0.0000          0.0000          0.0000
             0.0000          0.0000          0.0000
             0.0000          0.0000          0.0000

     Atom 60  O   pos: (  0.222556  0.417116  1.373881)  para sigma:         -84.93
           -81.5298        -10.6573         30.0577
            -1.8362        -37.1734        -30.6968
            22.4842        -37.9280       -136.0730

     Atom 61  H   pos: (  0.151861  0.430192  1.395707)  para sigma:           0.00
             0.0000          0.0000          0.0000
             0.0000          0.0000          0.0000
             0.0000          0.0000          0.0000

     Atom 62  H   pos: (  0.245404  0.360214  1.418173)  para sigma:           0.00
             0.0000          0.0000          0.0000
             0.0000          0.0000          0.0000
             0.0000          0.0000          0.0000

     Atom 63  O   pos: (  0.596996  0.433593  0.727647)  para sigma:         -25.10
           -29.7223          9.7069         -2.2051
             3.9589         -3.5823          2.6828
            -1.3194          0.9324        -41.9864

     Atom 64  H   pos: (  0.585640  0.359099  0.737677)  para sigma:           0.00
             0.0000          0.0000          0.0000
             0.0000          0.0000          0.0000
             0.0000          0.0000          0.0000

     Atom 65  H   pos: (  0.848974  0.003560  0.761944)  para sigma:           0.00
             0.0000          0.0000          0.0000
             0.0000          0.0000          0.0000
             0.0000          0.0000          0.0000

     Atom 66  O   pos: (  0.414055  0.414144  0.178334)  para sigma:         -42.71
           -31.0543          0.6720         -8.4037
             1.3779        -41.2918        -10.8086
            -4.2534         -8.4953        -55.7907

     Atom 67  H   pos: (  0.453887  0.353358  0.195996)  para sigma:           0.00
             0.0000          0.0000          0.0000
             0.0000          0.0000          0.0000
             0.0000          0.0000          0.0000

     Atom 68  H   pos: (  0.342965  0.393927  0.181820)  para sigma:           0.00
             0.0000          0.0000          0.0000
             0.0000          0.0000          0.0000
             0.0000          0.0000          0.0000

     Atom 69  O   pos: (  0.204203  0.031177  1.199873)  para sigma:         -36.43
           -43.0380         24.2751         -7.7437
            21.9181        -31.4519         14.1836
           -12.3801         12.0019        -34.7896

     Atom 70  H   pos: (  0.198362  0.072098  1.264293)  para sigma:           0.00
             0.0000          0.0000          0.0000
             0.0000          0.0000          0.0000
             0.0000          0.0000          0.0000

     Atom 71  H   pos: ( -0.141532  0.430992  1.213278)  para sigma:           0.00
             0.0000          0.0000          0.0000
             0.0000          0.0000          0.0000
             0.0000          0.0000          0.0000

     Atom 72  O   pos: (  0.027383  0.083254  1.103145)  para sigma:         -25.21
            -9.7208          3.8318          6.8372
             1.8245        -42.6414        -17.9217
             4.3049        -18.9881        -23.2727

     Atom 73  H   pos: (  0.094134  0.076748  1.133711)  para sigma:           0.00
             0.0000          0.0000          0.0000
             0.0000          0.0000          0.0000
             0.0000          0.0000          0.0000

     Atom 74  H   pos: ( -0.016362  0.044745  1.148460)  para sigma:           0.00
             0.0000          0.0000          0.0000
             0.0000          0.0000          0.0000
             0.0000          0.0000          0.0000

     Atom 75  O   pos: (  0.795804  0.305547  1.258007)  para sigma:         -15.33
            -1.1952         -4.2265         -4.2040
            -1.2339        -28.6230         -1.4676
           -11.7805         -6.7089        -16.1784

     Atom 76  H   pos: ( -0.154502  0.277489  1.278543)  para sigma:           0.00
             0.0000          0.0000          0.0000
             0.0000          0.0000          0.0000
             0.0000          0.0000          0.0000

     Atom 77  H   pos: (  0.741799  0.316464  1.305490)  para sigma:           0.00
             0.0000          0.0000          0.0000
             0.0000          0.0000          0.0000
             0.0000          0.0000          0.0000

     Atom 78  O   pos: (  0.902353 -0.008431  1.259511)  para sigma:         -22.94
           -18.3252          5.1427         15.0260
             9.1802        -26.0125        -14.6402
            13.0245        -15.5229        -24.4742

     Atom 79  H   pos: (  0.835590 -0.007814  1.227660)  para sigma:           0.00
             0.0000          0.0000          0.0000
             0.0000          0.0000          0.0000
             0.0000          0.0000          0.0000

     Atom 80  H   pos: (  0.596326  0.392250  1.297976)  para sigma:           0.00
             0.0000          0.0000          0.0000
             0.0000          0.0000          0.0000
             0.0000          0.0000          0.0000

     Atom 81  O   pos: (  0.116403  0.176820  0.911113)  para sigma:          -9.40
            -0.6260         -2.0535          6.9736
            -0.7976        -15.6705        -15.1157
            11.5084        -13.8198        -11.9060

     Atom 82  H   pos: (  0.145539  0.234717  0.878159)  para sigma:           0.00
             0.0000          0.0000          0.0000
             0.0000          0.0000          0.0000
             0.0000          0.0000          0.0000

     Atom 83  H   pos: (  0.171800  0.149858  0.953995)  para sigma:           0.00
             0.0000          0.0000          0.0000
             0.0000          0.0000          0.0000
             0.0000          0.0000          0.0000

     Atom 84  O   pos: (  0.216654  0.013853  0.176482)  para sigma:         -29.50
           -27.9349         18.7294         12.3907
            11.6564        -26.5267          9.9838
             7.9626          1.6833        -34.0413

     Atom 85  H   pos: ( -0.029830  0.439629  0.162994)  para sigma:           0.00
             0.0000          0.0000          0.0000
             0.0000          0.0000          0.0000
             0.0000          0.0000          0.0000

     Atom 86  H   pos: (  0.235593  0.083632  0.161756)  para sigma:           0.00
             0.0000          0.0000          0.0000
             0.0000          0.0000          0.0000
             0.0000          0.0000          0.0000

     Atom 87  O   pos: (  0.269634  0.105056  1.022862)  para sigma:         -15.33
           -16.5552         22.9049         -7.5407
            24.8414        -19.4934         -8.9625
            -9.6349         -8.5043         -9.9389

     Atom 88  H   pos: (  0.250572  0.087602  1.092577)  para sigma:           0.00
             0.0000          0.0000          0.0000
             0.0000          0.0000          0.0000
             0.0000          0.0000          0.0000

     Atom 89  H   pos: (  0.325498  0.153164  1.025846)  para sigma:           0.00
             0.0000          0.0000          0.0000
             0.0000          0.0000          0.0000
             0.0000          0.0000          0.0000

     Atom 90  O   pos: (  0.007744  0.299655  1.143341)  para sigma:         -13.50
           -21.9884         19.6507        -16.3767
            15.8313        -15.3352         -5.7328
           -15.2546         -9.5413         -3.1908

     Atom 91  H   pos: ( -0.002966  0.266291  1.208434)  para sigma:           0.00
             0.0000          0.0000          0.0000
             0.0000          0.0000          0.0000
             0.0000          0.0000          0.0000

     Atom 92  H   pos: ( -0.005581  0.370192  1.155221)  para sigma:           0.00
             0.0000          0.0000          0.0000
             0.0000          0.0000          0.0000
             0.0000          0.0000          0.0000

     Atom 93  O   pos: (  0.017227  0.246835  1.492141)  para sigma:         -38.55
           -12.1495         10.5442         -9.7899
           -10.0704        -88.0872          0.8935
           -14.6713        -19.3285        -15.3992

     Atom 94  H   pos: ( -0.013316  0.220672  1.553839)  para sigma:           0.00
             0.0000          0.0000          0.0000
             0.0000          0.0000          0.0000
             0.0000          0.0000          0.0000

     Atom 95  H   pos: (  0.089767  0.232138  1.497770)  para sigma:           0.00
             0.0000          0.0000          0.0000
             0.0000          0.0000          0.0000
             0.0000          0.0000          0.0000

     Atom 96  O   pos: ( -0.028119  0.379386  0.939563)  para sigma:         -19.60
           -28.5974          3.0351        -16.9464
             4.0877        -13.7672          6.6010
           -13.3543          7.4565        -16.4360

     Atom 97  H   pos: ( -0.021802  0.444832  0.973886)  para sigma:           0.00
             0.0000          0.0000          0.0000
             0.0000          0.0000          0.0000
             0.0000          0.0000          0.0000

     Atom 98  H   pos: (  0.012285  0.387753  0.878063)  para sigma:           0.00
             0.0000          0.0000          0.0000
             0.0000          0.0000          0.0000
             0.0000          0.0000          0.0000

     Atom 99  O   pos: ( -0.088244  0.191522  0.829447)  para sigma:         -30.86
           -21.2518          5.4952          1.7118
             6.4605        -52.3227          0.8340
            -1.7723         -1.5955        -18.9962

     Atom100  H   pos: ( -0.038950  0.219513  0.779691)  para sigma:           0.00
             0.0000          0.0000          0.0000
             0.0000          0.0000          0.0000
             0.0000          0.0000          0.0000

     Atom101  H   pos: (  0.846351  0.180139  0.806229)  para sigma:           0.00
             0.0000          0.0000          0.0000
             0.0000          0.0000          0.0000
             0.0000          0.0000          0.0000

     Atom102  O   pos: (  0.562374 -0.000720  1.616782)  para sigma:         -48.77
           -47.8256        -12.6831         -2.4765
           -13.9753        -40.1577          2.1315
             1.6419          3.3146        -58.3229

     Atom103  H   pos: (  0.573419  0.015004  0.040609)  para sigma:           0.00
             0.0000          0.0000          0.0000
             0.0000          0.0000          0.0000
             0.0000          0.0000          0.0000

     Atom104  H   pos: (  0.515080  0.056476  1.610769)  para sigma:           0.00
             0.0000          0.0000          0.0000
             0.0000          0.0000          0.0000
             0.0000          0.0000          0.0000

     Atom105  O   pos: (  0.352587  0.179246  0.790320)  para sigma:         -16.88
           -12.2773         19.6781          3.0831
            16.2182        -11.4091         -0.8850
             6.6721          2.7181        -26.9652

     Atom106  H   pos: (  0.300366  0.135821  0.756766)  para sigma:           0.00
             0.0000          0.0000          0.0000
             0.0000          0.0000          0.0000
             0.0000          0.0000          0.0000

     Atom107  H   pos: (  0.367064  0.232593  0.742353)  para sigma:           0.00
             0.0000          0.0000          0.0000
             0.0000          0.0000          0.0000
             0.0000          0.0000          0.0000

     Atom108  O   pos: ( -0.226215  0.410694  0.877906)  para sigma:         -25.76
           -26.1724          5.0177          3.3324
             4.4458        -27.0097        -20.2123
             2.6453        -22.2319        -24.0960

     Atom109  H   pos: (  0.719587  0.352163  0.919108)  para sigma:           0.00
             0.0000          0.0000          0.0000
             0.0000          0.0000          0.0000
             0.0000          0.0000          0.0000

     Atom110  H   pos: ( -0.161706  0.392695  0.908426)  para sigma:           0.00
             0.0000          0.0000          0.0000
             0.0000          0.0000          0.0000
             0.0000          0.0000          0.0000

     Atom111  O   pos: ( -0.058690  0.202764  1.311597)  para sigma:         -32.97
           -35.1325         14.5870         15.9949
             7.2110        -47.4230          2.5274
            15.3237          5.5429        -16.3530

     Atom112  H   pos: ( -0.032611  0.211306  1.381045)  para sigma:           0.00
             0.0000          0.0000          0.0000
             0.0000          0.0000          0.0000
             0.0000          0.0000          0.0000

     Atom113  H   pos: ( -0.070331  0.130683  1.299063)  para sigma:           0.00
             0.0000          0.0000          0.0000
             0.0000          0.0000          0.0000
             0.0000          0.0000          0.0000

     Atom114  O   pos: (  0.028792  0.439259  1.425010)  para sigma:         -46.39
           -53.0868        -24.2889        -18.6505
           -14.0627        -15.0519         -0.4838
           -22.8133         -8.0331        -71.0403

     Atom115  H   pos: (  0.016897  0.370991  1.450562)  para sigma:           0.00
             0.0000          0.0000          0.0000
             0.0000          0.0000          0.0000
             0.0000          0.0000          0.0000

     Atom116  H   pos: (  0.316359  0.020603  1.484157)  para sigma:           0.00
             0.0000          0.0000          0.0000
             0.0000          0.0000          0.0000
             0.0000          0.0000          0.0000

     Atom117  O   pos: (  0.653423  0.124139  0.107789)  para sigma:         -45.78
           -42.0914        -19.1801         -1.1224
           -20.6492        -36.9075          1.7731
             4.7959          5.0365        -58.3446

     Atom118  H   pos: (  0.702761  0.081179  0.140319)  para sigma:           0.00
             0.0000          0.0000          0.0000
             0.0000          0.0000          0.0000
             0.0000          0.0000          0.0000

     Atom119  H   pos: (  0.605766  0.144560  0.161124)  para sigma:           0.00
             0.0000          0.0000          0.0000
             0.0000          0.0000          0.0000
             0.0000          0.0000          0.0000

     Atom120  O   pos: (  0.737323  0.045657  1.528187)  para sigma:         -40.74
           -39.1074         -3.6624         -1.8633
             4.9637        -40.7457        -14.4877
             4.3718        -10.6851        -42.3691

     Atom121  H   pos: (  0.778564 -0.013817  1.541614)  para sigma:           0.00
             0.0000          0.0000          0.0000
             0.0000          0.0000          0.0000
             0.0000          0.0000          0.0000

     Atom122  H   pos: (  0.669326  0.024865  1.552738)  para sigma:           0.00
             0.0000          0.0000          0.0000
             0.0000          0.0000          0.0000
             0.0000          0.0000          0.0000

     Atom123  O   pos: (  0.147169  0.274664  0.041642)  para sigma:         -34.86
           -16.3962          5.3406         -4.6921
             9.8109        -45.7509          6.0172
            -6.5466         -3.5922        -42.4385

     Atom124  H   pos: (  0.164416  0.341433  0.014598)  para sigma:           0.00
             0.0000          0.0000          0.0000
             0.0000          0.0000          0.0000
             0.0000          0.0000          0.0000

     Atom125  H   pos: (  0.211510  0.244634  0.058793)  para sigma:           0.00
             0.0000          0.0000          0.0000
             0.0000          0.0000          0.0000
             0.0000          0.0000          0.0000

     Atom126  O   pos: (  0.274477  0.083113  1.591278)  para sigma:         -59.19
           -68.5841         -2.1721         31.4158
            13.3605        -38.8776        -19.6531
            53.0773        -13.4997        -70.1073

     Atom127  H   pos: (  0.245589  0.141779  1.554879)  para sigma:           0.00
             0.0000          0.0000          0.0000
             0.0000          0.0000          0.0000
             0.0000          0.0000          0.0000

     Atom128  H   pos: (  0.339211  0.110870  1.615804)  para sigma:           0.00
             0.0000          0.0000          0.0000
             0.0000          0.0000          0.0000
             0.0000          0.0000          0.0000

     Atom129  O   pos: (  0.708911  0.250689  1.554003)  para sigma:         -29.13
           -46.9998         -3.9422          3.2199
            -0.5788        -41.5743          2.1071
             3.3235          0.4411          1.1793

     Atom130  H   pos: (  0.674119  0.271912  1.492021)  para sigma:           0.00
             0.0000          0.0000          0.0000
             0.0000          0.0000          0.0000
             0.0000          0.0000          0.0000

     Atom131  H   pos: (  0.723484  0.179237  1.545569)  para sigma:           0.00
             0.0000          0.0000          0.0000
             0.0000          0.0000          0.0000
             0.0000          0.0000          0.0000

     Atom132  O   pos: (  0.661120  0.095846  1.348342)  para sigma:         -51.80
           -54.7324         15.4105         14.5782
            20.9455        -53.3427          1.6336
            14.0831         -4.8181        -47.3223

     Atom133  H   pos: (  0.706603  0.080260  1.404855)  para sigma:           0.00
             0.0000          0.0000          0.0000
             0.0000          0.0000          0.0000
             0.0000          0.0000          0.0000

     Atom134  H   pos: (  0.604189  0.046280  1.361481)  para sigma:           0.00
             0.0000          0.0000          0.0000
             0.0000          0.0000          0.0000
             0.0000          0.0000          0.0000

     Atom135  O   pos: (  0.517032  0.356054  1.633643)  para sigma:         -55.49
           -60.0957          3.2420         -1.0635
             0.3298        -49.4754        -10.9896
             4.0471         -4.5065        -56.8986

     Atom136  H   pos: (  0.485770  0.286835  1.627964)  para sigma:           0.00
             0.0000          0.0000          0.0000
             0.0000          0.0000          0.0000
             0.0000          0.0000          0.0000

     Atom137  H   pos: (  0.457233  0.384725  0.047158)  para sigma:           0.00
             0.0000          0.0000          0.0000
             0.0000          0.0000          0.0000
             0.0000          0.0000          0.0000

     Atom138  O   pos: (  0.311907  0.301274  1.209843)  para sigma:         -24.68
           -23.6190         12.0351        -14.3948
             8.0996        -23.2265         -3.6758
           -12.8910         -6.2237        -27.2042

     Atom139  H   pos: (  0.267292  0.327816  1.262607)  para sigma:           0.00
             0.0000          0.0000          0.0000
             0.0000          0.0000          0.0000
             0.0000          0.0000          0.0000

     Atom140  H   pos: (  0.337607  0.237918  1.237540)  para sigma:           0.00
             0.0000          0.0000          0.0000
             0.0000          0.0000          0.0000
             0.0000          0.0000          0.0000

     Atom141  O   pos: (  0.526508  0.082882  1.120941)  para sigma:         -20.77
            -0.9140         -7.1203         -6.0016
            -9.1150        -38.4514         -4.3802
            -9.7215          2.7057        -22.9517

     Atom142  H   pos: (  0.595883  0.065866  1.139376)  para sigma:           0.00
             0.0000          0.0000          0.0000
             0.0000          0.0000          0.0000
             0.0000          0.0000          0.0000

     Atom143  H   pos: (  0.485779  0.081525  1.183616)  para sigma:           0.00
             0.0000          0.0000          0.0000
             0.0000          0.0000          0.0000
             0.0000          0.0000          0.0000

     Atom144  O   pos: (  0.623293  0.263435  0.932730)  para sigma:          -8.86
            -2.0191          6.9963         -4.0286
             6.7090        -33.1417          4.6858
            -6.3473          5.3901          8.5872

     Atom145  H   pos: (  0.602444  0.254868  0.862372)  para sigma:           0.00
             0.0000          0.0000          0.0000
             0.0000          0.0000          0.0000
             0.0000          0.0000          0.0000

     Atom146  H   pos: (  0.560942  0.273246  0.970443)  para sigma:           0.00
             0.0000          0.0000          0.0000
             0.0000          0.0000          0.0000
             0.0000          0.0000          0.0000

     Atom147  O   pos: (  0.170583  0.133513  1.357803)  para sigma:         -74.46
           -98.6010         58.7731        -22.9722
            65.8679        -79.3077         42.6580
            14.1964         24.3931        -45.4765

     Atom148  H   pos: (  0.222561  0.174780  1.395605)  para sigma:           0.00
             0.0000          0.0000          0.0000
             0.0000          0.0000          0.0000
             0.0000          0.0000          0.0000

     Atom149  H   pos: (  0.125922  0.185051  1.331583)  para sigma:           0.00
             0.0000          0.0000          0.0000
             0.0000          0.0000          0.0000
             0.0000          0.0000          0.0000

     Atom150  O   pos: (  0.713920  0.013145  1.180513)  para sigma:         -41.29
           -44.3368         11.9204          4.8610
             9.4015        -39.8208          9.7220
             0.0505         10.2167        -39.6974

     Atom151  H   pos: (  0.376006  0.407277  1.190241)  para sigma:           0.00
             0.0000          0.0000          0.0000
             0.0000          0.0000          0.0000
             0.0000          0.0000          0.0000

     Atom152  H   pos: (  0.700263  0.050410  1.245186)  para sigma:           0.00
             0.0000          0.0000          0.0000
             0.0000          0.0000          0.0000
             0.0000          0.0000          0.0000

     Atom153  O   pos: (  0.441450  0.238420  1.036446)  para sigma:         -10.61
            -6.8110         -7.5730         -7.5814
            -7.7783         -6.6677          1.5856
             0.9618         -2.4238        -18.3589

     Atom154  H   pos: (  0.413122  0.280808  1.088489)  para sigma:           0.00
             0.0000          0.0000          0.0000
             0.0000          0.0000          0.0000
             0.0000          0.0000          0.0000

     Atom155  H   pos: (  0.481053  0.185748  1.072474)  para sigma:           0.00
             0.0000          0.0000          0.0000
             0.0000          0.0000          0.0000
             0.0000          0.0000          0.0000

     Atom156  O   pos: (  0.434951  0.222917  1.446512)  para sigma:         -84.31
           -20.2371        -19.9854         11.5440
           -22.1926       -138.2264         22.2749
             0.1563         10.8209        -94.4653

     Atom157  H   pos: (  0.441951  0.193296  1.513791)  para sigma:           0.00
             0.0000          0.0000          0.0000
             0.0000          0.0000          0.0000
             0.0000          0.0000          0.0000

     Atom158  H   pos: (  0.360491  0.244901  1.445269)  para sigma:           0.00
             0.0000          0.0000          0.0000
             0.0000          0.0000          0.0000
             0.0000          0.0000          0.0000

     Atom159  O   pos: (  0.792830  0.248917  1.065138)  para sigma:         -14.82
            -7.6940         -2.8535          2.9739
            -3.4412        -35.1870         10.7042
             7.2946          8.0857         -1.5643

     Atom160  H   pos: (  0.778440  0.271877  1.133867)  para sigma:           0.00
             0.0000          0.0000          0.0000
             0.0000          0.0000          0.0000
             0.0000          0.0000          0.0000

     Atom161  H   pos: (  0.730011  0.239103  1.029412)  para sigma:           0.00
             0.0000          0.0000          0.0000
             0.0000          0.0000          0.0000
             0.0000          0.0000          0.0000

     Atom162  O   pos: (  0.413496  0.396921  0.879153)  para sigma:         -17.80
           -30.4846         -5.3600         17.7005
            -1.2354        -20.2492         -9.6030
            12.6208        -16.6930         -2.6711

     Atom163  H   pos: (  0.389913  0.416128  0.809156)  para sigma:           0.00
             0.0000          0.0000          0.0000
             0.0000          0.0000          0.0000
             0.0000          0.0000          0.0000

     Atom164  H   pos: (  0.411570  0.324534  0.885817)  para sigma:           0.00
             0.0000          0.0000          0.0000
             0.0000          0.0000          0.0000
             0.0000          0.0000          0.0000

     Atom165  O   pos: (  0.837947  0.043989  1.012319)  para sigma:         -11.74
           -17.2893         18.9689          1.2579
            20.1935        -17.0767         12.9128
            -3.9064          9.1608         -0.8398

     Atom166  H   pos: (  0.805185  0.005340  0.959026)  para sigma:           0.00
             0.0000          0.0000          0.0000
             0.0000          0.0000          0.0000
             0.0000          0.0000          0.0000

     Atom167  H   pos: (  0.791952  0.039111  1.069260)  para sigma:           0.00
             0.0000          0.0000          0.0000
             0.0000          0.0000          0.0000
             0.0000          0.0000          0.0000

     Atom168  O   pos: (  0.752674  0.179365  0.716828)  para sigma:         -44.28
           -34.2113          0.2787          3.4227
            -1.8773        -49.4594          0.5384
             2.0496          1.7894        -49.1680

     Atom169  H   pos: (  0.724280  0.109419  0.717288)  para sigma:           0.00
             0.0000          0.0000          0.0000
             0.0000          0.0000          0.0000
             0.0000          0.0000          0.0000

     Atom170  H   pos: (  0.687581  0.216177  0.729292)  para sigma:           0.00
             0.0000          0.0000          0.0000
             0.0000          0.0000          0.0000
             0.0000          0.0000          0.0000

     Atom171  O   pos: (  0.539921  0.011874  0.929472)  para sigma:         -16.08
           -17.3180         -9.0916         -4.0028
            -6.3403        -34.3864         -2.2713
             0.5254          4.6101          3.4620

     Atom172  H   pos: (  0.525771  0.030784  0.999384)  para sigma:           0.00
             0.0000          0.0000          0.0000
             0.0000          0.0000          0.0000
             0.0000          0.0000          0.0000

     Atom173  H   pos: (  0.606980 -0.019265  0.928246)  para sigma:           0.00
             0.0000          0.0000          0.0000
             0.0000          0.0000          0.0000
             0.0000          0.0000          0.0000

     Atom174  O   pos: (  0.402802  0.116371  1.274728)  para sigma:         -35.23
           -24.4256         22.4384          2.2906
            16.1376        -34.2236         15.1921
            -3.1806         17.1477        -47.0417

     Atom175  H   pos: (  0.359415  0.061654  1.296828)  para sigma:           0.00
             0.0000          0.0000          0.0000
             0.0000          0.0000          0.0000
             0.0000          0.0000          0.0000

     Atom176  H   pos: (  0.423941  0.147533  1.339118)  para sigma:           0.00
             0.0000          0.0000          0.0000
             0.0000          0.0000          0.0000
             0.0000          0.0000          0.0000

     Atom177  O   pos: (  0.609454  0.286790  1.377655)  para sigma:         -41.82
           -30.4486          4.9182         -1.3064
             5.0336        -57.8560          1.3267
            -8.2563         -2.9583        -37.1491

     Atom178  H   pos: (  0.626579  0.216737  1.356872)  para sigma:           0.00
             0.0000          0.0000          0.0000
             0.0000          0.0000          0.0000
             0.0000          0.0000          0.0000

     Atom179  H   pos: (  0.539837  0.277645  1.404864)  para sigma:           0.00
             0.0000          0.0000          0.0000
             0.0000          0.0000          0.0000
             0.0000          0.0000          0.0000

     Atom180  O   pos: ( -0.210567  0.407299  0.030565)  para sigma:         -28.50
           -16.0587         34.4861         14.4441
            35.2349        -37.5332          6.9573
            11.8896          2.8482        -31.9155

     Atom181  H   pos: ( -0.155568  0.425776  1.608865)  para sigma:           0.00
             0.0000          0.0000          0.0000
             0.0000          0.0000          0.0000
             0.0000          0.0000          0.0000

     Atom182  H   pos: ( -0.169844  0.438972  0.083747)  para sigma:           0.00
             0.0000          0.0000          0.0000
             0.0000          0.0000          0.0000
             0.0000          0.0000          0.0000

     Paramagnetic US occ-occ contribution in ppm:

     Atom  1  Ca  pos: (  0.126237  0.456252  0.501240)  para_oo sigma:          -3.65
            -3.8523         -0.2455          0.1084
            -0.2655         -3.1435          0.3327
             0.2209          0.2829         -3.9475

     Atom  2  Ca  pos: (  0.199736  0.011025  0.357490)  para_oo sigma:          -3.54
            -3.5711         -0.1998          0.2362
            -0.1942         -3.3110          0.1516
             0.1595          0.1197         -3.7444

     Atom  3  Ca  pos: (  0.029160  0.229761  0.360464)  para_oo sigma:          -2.86
            -2.9281         -0.4622          0.0770
            -0.4744         -2.4086          0.0237
             0.1189          0.0407         -3.2403

     Atom  4  Ca  pos: (  0.267771  0.227845  0.510556)  para_oo sigma:          -2.95
            -3.1178         -0.3064         -0.2456
            -0.2623         -2.0339          0.0234
            -0.2963         -0.0114         -3.6907

     Atom  5  Ca  pos: (  0.063951  0.064228  0.759325)  para_oo sigma:          -3.28
            -3.9601         -0.1671         -0.1577
            -0.1418         -2.6005         -0.7316
            -0.0622         -0.6929         -3.2669

     Atom  6  Ca  pos: ( -0.049557  0.205105  1.002242)  para_oo sigma:          -3.07
            -3.1920         -0.5066          0.2254
            -0.3215         -2.8643          0.0200
             0.1418         -0.0269         -3.1580

     Atom  7  Ca  pos: (  0.623936  0.447292  0.525165)  para_oo sigma:          -3.46
            -3.2655         -0.2725          0.5243
            -0.2336         -2.9448          0.1014
             0.4676          0.1785         -4.1719

     Atom  8  Ca  pos: (  0.691956 -0.006115  0.383826)  para_oo sigma:          -2.80
            -2.9307         -0.3368         -0.0898
            -0.3520         -2.1316         -0.0319
            -0.0967         -0.0583         -3.3232

     Atom  9  Ca  pos: (  0.538002  0.225379  0.367791)  para_oo sigma:          -3.28
            -3.3927         -0.2879          0.2599
            -0.2755         -2.7247          0.0962
             0.2257          0.0954         -3.7182

     Atom 10  Ca  pos: (  0.778556  0.208453  0.539624)  para_oo sigma:          -2.31
            -2.0549         -0.3547          0.0273
            -0.3999         -2.4471         -0.1077
            -0.0650         -0.1431         -2.4211

     Atom 11  Ca  pos: (  0.505272  0.073158  0.770544)  para_oo sigma:          -3.14
            -3.1876          0.2060         -0.0660
             0.2590         -3.2262         -0.3391
            -0.0606         -0.3456         -3.0053

     Atom 12  Ca  pos: (  0.647357  0.302022  0.073822)  para_oo sigma:          -2.72
            -2.1716          0.3364         -0.1877
             0.3981         -2.7660         -0.2017
            -0.0542         -0.1993         -3.2367

     Atom 13  Si  pos: (  0.921367  0.131309  0.148230)  para_oo sigma:          -6.31
            -6.1272         -0.4728         -0.1292
            -0.4626         -6.0790          0.0672
             0.1955          0.2277         -6.7235

     Atom 14  Si  pos: (  0.522090  0.233118  0.619349)  para_oo sigma:          -5.95
            -5.9953          0.6148         -0.3599
             0.5773         -5.9339          0.0381
            -0.4052          0.0340         -5.9209

     Atom 15  Si  pos: (  0.777632  0.235425  0.305926)  para_oo sigma:          -6.23
            -6.2204          0.7357          0.0265
             0.6849         -6.3439          0.0897
            -0.0137          0.1067         -6.1320

     Atom 16  Si  pos: (  0.427359  0.162471  0.135000)  para_oo sigma:          -5.86
            -6.1259          0.2285          0.1986
             0.2308         -6.1928         -0.0351
             0.1949          0.0010         -5.2578

     Atom 17  Si  pos: (  0.013546  0.248696  0.587067)  para_oo sigma:          -6.10
            -6.1262          0.2887          0.2241
             0.3006         -6.3971         -0.0082
             0.2078         -0.0153         -5.7746

     Atom 18  Si  pos: (  0.279242  0.250334  0.284978)  para_oo sigma:          -6.07
            -5.9482          0.6597          0.1474
             0.6208         -6.2472         -0.1403
             0.1031         -0.1480         -6.0144

     Atom 19  Si  pos: ( -0.105047  0.460204  0.598673)  para_oo sigma:          -6.09
            -5.7931          0.2548          0.0802
             0.2849         -6.3948         -0.0750
             0.0472         -0.1377         -6.0686

     Atom 20  Si  pos: (  0.152598  0.448034  0.275701)  para_oo sigma:          -6.13
            -5.7835          0.5504         -0.0775
             0.5616         -6.6392         -0.0045
            -0.0675         -0.0281         -5.9631

     Atom 21  Si  pos: (  0.374981  0.422957  0.603843)  para_oo sigma:          -5.95
            -5.9266          0.3352         -0.0797
             0.3294         -6.3720          0.1805
            -0.0973          0.2246         -5.5396

     Atom 22  Si  pos: (  0.649002  0.427651  0.291182)  para_oo sigma:          -6.01
            -5.2327          0.8129         -0.1141
             0.8260         -6.6449          0.2762
            -0.1274          0.2236         -6.1652

     Atom 23  O   pos: (  0.233640  0.358639  0.243568)  para_oo sigma:          -3.84
            -4.0531         -1.3803          0.0464
            -1.3560         -2.7906         -0.0839
             0.0431         -0.0906         -4.6716

     Atom 24  O   pos: (  0.264088  0.055091  0.510789)  para_oo sigma:          -0.89
            -1.0641          0.8469         -1.4570
             0.7879         -1.5429         -1.3412
            -1.4324         -1.3933         -0.0613

     Atom 25  O   pos: (  0.518521  0.055646  0.359474)  para_oo sigma:          -1.49
            -1.7109          0.9326          1.4169
             0.8885         -1.8008          1.4175
             1.4129          1.5088         -0.9529

     Atom 26  O   pos: ( -0.224791  0.452059  0.585546)  para_oo sigma:          -1.99
             0.0720          0.3225          0.1566
             0.2772         -2.7309         -0.2703
            -0.1453         -0.2398         -3.3037

     Atom 27  O   pos: (  0.053750  0.402037  0.326505)  para_oo sigma:          -2.07
            -0.7612          1.2687         -1.2028
             1.2892         -2.9597         -0.5954
            -1.3455         -0.6968         -2.4765

     Atom 28  O   pos: (  0.430058  0.166715  0.014948)  para_oo sigma:          -3.93
            -5.1325         -0.1699         -0.0359
            -0.1628         -5.1099         -0.0529
            -0.1259         -0.1301         -1.5610

     Atom 29  O   pos: (  0.018002  0.215218  0.168705)  para_oo sigma:          -2.77
            -1.7098          1.1205          0.6578
             1.2156         -2.6301          0.2693
             0.8575          0.4746         -3.9578

     Atom 30  H   pos: (  0.070011  0.240880  0.118803)  para_oo sigma:           0.00
             0.0000          0.0000          0.0000
             0.0000          0.0000          0.0000
             0.0000          0.0000          0.0000

     Atom 31  O   pos: (  0.052388  0.223146  0.699212)  para_oo sigma:          -2.68
            -3.2922         -0.0108          0.6488
            -0.0314         -4.0661         -0.0996
             0.6733         -0.2349         -0.6803

     Atom 32  O   pos: (  0.314896  0.196011  0.179350)  para_oo sigma:          -3.78
            -3.6850         -0.7554         -1.0783
            -0.7462         -4.2713          0.6903
            -1.1416          0.7379         -3.3772

     Atom 33  O   pos: (  0.656759  0.006389  0.716073)  para_oo sigma:          -2.72
            -4.0552          0.0902         -0.1602
            -0.0148         -3.2814          0.7534
            -0.2581          0.8087         -0.8209

     Atom 34  O   pos: (  0.932504  0.013571  0.181525)  para_oo sigma:          -3.91
            -4.8595         -0.5091          0.2689
            -0.4925         -3.0228         -1.4004
             0.4070         -1.4629         -3.8516

     Atom 35  O   pos: (  0.420200  0.306742  0.620990)  para_oo sigma:          -3.49
            -3.4113         -1.5609          0.0214
            -1.6778         -2.6114         -0.2383
            -0.0100         -0.2099         -4.4522

     Atom 36  O   pos: (  0.705776  0.322426  0.251459)  para_oo sigma:          -3.35
            -3.4623         -1.4365          0.0702
            -1.4547         -2.2247         -0.2625
             0.0605         -0.1875         -4.3743

     Atom 37  O   pos: (  0.762585  0.029999  0.544296)  para_oo sigma:          -1.42
            -1.0886          1.2460         -1.3356
             1.2172         -1.5076         -1.0897
            -1.4673         -1.1798         -1.6772

     Atom 38  O   pos: (  0.030729  0.050289  0.349509)  para_oo sigma:          -2.10
            -2.1326          1.5267          1.4508
             1.4614         -2.1875          1.2065
             1.5155          1.1978         -1.9740

     Atom 39  O   pos: (  0.282198  0.399149  0.529281)  para_oo sigma:          -1.38
            -0.6023          0.5693          1.6196
             0.6697         -2.6554          0.5554
             1.7819          0.5648         -0.8932

     Atom 40  O   pos: (  0.550513  0.399332  0.354140)  para_oo sigma:          -2.00
            -0.6289          0.7937         -1.5757
             0.8658         -3.2898         -0.7038
            -1.7130         -0.6758         -2.0691

     Atom 41  O   pos: (  0.901128  0.136254  0.027408)  para_oo sigma:          -2.42
            -3.5940         -0.6186          0.1707
            -0.6462         -3.0098         -0.1936
             0.4011         -0.0504         -0.6616

     Atom 42  H   pos: (  0.861594  0.107553  1.639558)  para_oo sigma:           0.00
             0.0000          0.0000          0.0000
             0.0000          0.0000          0.0000
             0.0000          0.0000          0.0000

     Atom 43  O   pos: (  0.511842  0.231632  0.189468)  para_oo sigma:          -2.45
            -1.8113          0.8804          0.9341
             0.8108         -2.1416          1.0133
             1.0085          0.9586         -3.3947

     Atom 44  O   pos: (  0.569844  0.238874  0.733376)  para_oo sigma:          -2.74
            -3.0812         -0.2871          1.0841
            -0.2731         -4.0426          0.3050
             1.1921          0.4743         -1.0823

     Atom 45  O   pos: (  0.827734  0.174480  0.211932)  para_oo sigma:          -4.25
            -3.9430         -1.2074         -1.5873
            -1.2076         -4.9014          1.0496
            -1.5222          1.1316         -3.9096

     Atom 46  O   pos: (  0.475637  0.122946  0.601285)  para_oo sigma:          -1.77
            -1.8244          1.0107         -0.0338
             1.0344          0.0003          0.3233
            -0.1110          0.0442         -3.4831

     Atom 47  O   pos: (  0.705597  0.162909  0.369312)  para_oo sigma:          -1.82
            -1.5998          1.4838         -1.4711
             1.4364         -2.0396         -1.1195
            -1.4722         -1.2636         -1.8090

     Atom 48  O   pos: (  0.601924  0.270101  0.535487)  para_oo sigma:          -1.71
            -1.3386          0.6788         -1.7987
             0.7419         -2.7773         -0.8714
            -1.8336         -0.8796         -1.0254

     Atom 49  O   pos: ( -0.139825  0.302983  0.365979)  para_oo sigma:          -2.02
            -1.4100          1.0853          1.7741
             1.0592         -2.9520          1.0620
             1.8252          1.1132         -1.6961

     Atom 50  O   pos: ( -0.054726  0.168176  0.527516)  para_oo sigma:          -1.44
            -1.5483          1.4783          1.1490
             1.3473         -1.4085          1.0591
             1.2178          1.1430         -1.3758

     Atom 51  O   pos: (  0.196016  0.184874  0.340393)  para_oo sigma:          -1.93
            -1.3869          1.6183         -1.3272
             1.6172         -2.1709         -0.8915
            -1.4474         -0.9768         -2.2322

     Atom 52  O   pos: (  0.105610  0.282136  0.514296)  para_oo sigma:          -1.19
            -0.6250          0.8008         -1.7206
             0.8699         -2.0703         -0.7478
            -1.8486         -0.7504         -0.8681

     Atom 53  O   pos: (  0.368026  0.272471  0.364970)  para_oo sigma:          -1.68
            -1.1404          0.4607          1.8482
             0.4935         -2.6887          0.6972
             2.0132          0.6745         -1.2091

     Atom 54  O   pos: (  0.228313  0.049273  0.709663)  para_oo sigma:          -2.61
            -4.0322          0.2994          0.9202
             0.3666         -2.7782          1.0235
             1.1687          1.0563         -1.0288

     Atom 55  O   pos: (  0.438757  0.044915  0.173369)  para_oo sigma:          -4.06
            -5.1726         -0.4561          0.2854
            -0.4755         -3.3147         -1.5389
             0.3182         -1.5919         -3.6962

     Atom 56  O   pos: ( -0.064718  0.343885  0.598445)  para_oo sigma:          -3.81
            -4.2675         -1.6872         -0.1352
            -1.6002         -2.1964          0.0543
            -0.1527          0.0434         -4.9516

     Atom 57  O   pos: (  0.074456  0.408117  0.763932)  para_oo sigma:          -0.62
            -0.6301         -0.5767         -0.0761
            -0.4379         -0.5606         -0.0883
            -0.0868         -0.1157         -0.6653

     Atom 58  H   pos: (  0.071548  0.336851  0.738421)  para_oo sigma:           0.00
             0.0000          0.0000          0.0000
             0.0000          0.0000          0.0000
             0.0000          0.0000          0.0000

     Atom 59  H   pos: (  0.010282  0.442481  0.740296)  para_oo sigma:           0.00
             0.0000          0.0000          0.0000
             0.0000          0.0000          0.0000
             0.0000          0.0000          0.0000

     Atom 60  O   pos: (  0.222556  0.417116  1.373881)  para_oo sigma:          -0.97
            -0.8797         -0.0645         -0.1588
            -0.2379         -0.9548          0.1249
            -0.1524          0.1234         -1.0861

     Atom 61  H   pos: (  0.151861  0.430192  1.395707)  para_oo sigma:           0.00
             0.0000          0.0000          0.0000
             0.0000          0.0000          0.0000
             0.0000          0.0000          0.0000

     Atom 62  H   pos: (  0.245404  0.360214  1.418173)  para_oo sigma:           0.00
             0.0000          0.0000          0.0000
             0.0000          0.0000          0.0000
             0.0000          0.0000          0.0000

     Atom 63  O   pos: (  0.596996  0.433593  0.727647)  para_oo sigma:          -0.36
            -0.5967         -0.2666         -0.1267
            -0.2658          0.0860          0.0983
            -0.1261          0.0957         -0.5546

     Atom 64  H   pos: (  0.585640  0.359099  0.737677)  para_oo sigma:           0.00
             0.0000          0.0000          0.0000
             0.0000          0.0000          0.0000
             0.0000          0.0000          0.0000

     Atom 65  H   pos: (  0.848974  0.003560  0.761944)  para_oo sigma:           0.00
             0.0000          0.0000          0.0000
             0.0000          0.0000          0.0000
             0.0000          0.0000          0.0000

     Atom 66  O   pos: (  0.414055  0.414144  0.178334)  para_oo sigma:          -0.90
            -0.8253         -0.0686         -0.0012
            -0.1251         -0.9414         -0.0725
             0.0406         -0.0707         -0.9337

     Atom 67  H   pos: (  0.453887  0.353358  0.195996)  para_oo sigma:           0.00
             0.0000          0.0000          0.0000
             0.0000          0.0000          0.0000
             0.0000          0.0000          0.0000

     Atom 68  H   pos: (  0.342965  0.393927  0.181820)  para_oo sigma:           0.00
             0.0000          0.0000          0.0000
             0.0000          0.0000          0.0000
             0.0000          0.0000          0.0000

     Atom 69  O   pos: (  0.204203  0.031177  1.199873)  para_oo sigma:          -1.13
            -1.2436         -0.1165          0.0043
            -0.1314         -1.0965         -0.0179
            -0.0520          0.0328         -1.0543

     Atom 70  H   pos: (  0.198362  0.072098  1.264293)  para_oo sigma:           0.00
             0.0000          0.0000          0.0000
             0.0000          0.0000          0.0000
             0.0000          0.0000          0.0000

     Atom 71  H   pos: ( -0.141532  0.430992  1.213278)  para_oo sigma:           0.00
             0.0000          0.0000          0.0000
             0.0000          0.0000          0.0000
             0.0000          0.0000          0.0000

     Atom 72  O   pos: (  0.027383  0.083254  1.103145)  para_oo sigma:          -0.35
             0.0446          0.2823         -0.2313
             0.3720         -0.5172          0.0836
            -0.2637          0.0921         -0.5647

     Atom 73  H   pos: (  0.094134  0.076748  1.133711)  para_oo sigma:           0.00
             0.0000          0.0000          0.0000
             0.0000          0.0000          0.0000
             0.0000          0.0000          0.0000

     Atom 74  H   pos: ( -0.016362  0.044745  1.148460)  para_oo sigma:           0.00
             0.0000          0.0000          0.0000
             0.0000          0.0000          0.0000
             0.0000          0.0000          0.0000

     Atom 75  O   pos: (  0.795804  0.305547  1.258007)  para_oo sigma:          -0.89
            -0.9274         -0.0480         -0.0049
            -0.0981         -0.8583         -0.0568
            -0.0045         -0.0612         -0.8892

     Atom 76  H   pos: ( -0.154502  0.277489  1.278543)  para_oo sigma:           0.00
             0.0000          0.0000          0.0000
             0.0000          0.0000          0.0000
             0.0000          0.0000          0.0000

     Atom 77  H   pos: (  0.741799  0.316464  1.305490)  para_oo sigma:           0.00
             0.0000          0.0000          0.0000
             0.0000          0.0000          0.0000
             0.0000          0.0000          0.0000

     Atom 78  O   pos: (  0.902353 -0.008431  1.259511)  para_oo sigma:          -0.82
            -0.9124         -0.0009         -0.0087
            -0.0825         -0.7399         -0.0429
             0.0024         -0.0455         -0.8224

     Atom 79  H   pos: (  0.835590 -0.007814  1.227660)  para_oo sigma:           0.00
             0.0000          0.0000          0.0000
             0.0000          0.0000          0.0000
             0.0000          0.0000          0.0000

     Atom 80  H   pos: (  0.596326  0.392250  1.297976)  para_oo sigma:           0.00
             0.0000          0.0000          0.0000
             0.0000          0.0000          0.0000
             0.0000          0.0000          0.0000

     Atom 81  O   pos: (  0.116403  0.176820  0.911113)  para_oo sigma:          -0.35
            -0.4717         -0.1515          0.2258
            -0.1180         -0.2285         -0.2851
             0.2176         -0.2690         -0.3358

     Atom 82  H   pos: (  0.145539  0.234717  0.878159)  para_oo sigma:           0.00
             0.0000          0.0000          0.0000
             0.0000          0.0000          0.0000
             0.0000          0.0000          0.0000

     Atom 83  H   pos: (  0.171800  0.149858  0.953995)  para_oo sigma:           0.00
             0.0000          0.0000          0.0000
             0.0000          0.0000          0.0000
             0.0000          0.0000          0.0000

     Atom 84  O   pos: (  0.216654  0.013853  0.176482)  para_oo sigma:          -0.50
            -0.4983         -0.1200          0.1759
            -0.0959         -0.2409          0.0456
             0.1855          0.0486         -0.7679

     Atom 85  H   pos: ( -0.029830  0.439629  0.162994)  para_oo sigma:           0.00
             0.0000          0.0000          0.0000
             0.0000          0.0000          0.0000
             0.0000          0.0000          0.0000

     Atom 86  H   pos: (  0.235593  0.083632  0.161756)  para_oo sigma:           0.00
             0.0000          0.0000          0.0000
             0.0000          0.0000          0.0000
             0.0000          0.0000          0.0000

     Atom 87  O   pos: (  0.269634  0.105056  1.022862)  para_oo sigma:          -0.91
            -0.8929         -0.1261          0.0522
            -0.1238         -0.9466         -0.0406
             0.0132         -0.0589         -0.8792

     Atom 88  H   pos: (  0.250572  0.087602  1.092577)  para_oo sigma:           0.00
             0.0000          0.0000          0.0000
             0.0000          0.0000          0.0000
             0.0000          0.0000          0.0000

     Atom 89  H   pos: (  0.325498  0.153164  1.025846)  para_oo sigma:           0.00
             0.0000          0.0000          0.0000
             0.0000          0.0000          0.0000
             0.0000          0.0000          0.0000

     Atom 90  O   pos: (  0.007744  0.299655  1.143341)  para_oo sigma:          -0.36
            -0.5195         -0.1683         -0.1039
            -0.1344         -0.0895         -0.4482
            -0.0532         -0.5211         -0.4789

     Atom 91  H   pos: ( -0.002966  0.266291  1.208434)  para_oo sigma:           0.00
             0.0000          0.0000          0.0000
             0.0000          0.0000          0.0000
             0.0000          0.0000          0.0000

     Atom 92  H   pos: ( -0.005581  0.370192  1.155221)  para_oo sigma:           0.00
             0.0000          0.0000          0.0000
             0.0000          0.0000          0.0000
             0.0000          0.0000          0.0000

     Atom 93  O   pos: (  0.017227  0.246835  1.492141)  para_oo sigma:          -0.77
            -1.0608         -0.3374          0.0992
            -0.1040         -0.5629         -0.0772
            -0.0169         -0.0451         -0.6901

     Atom 94  H   pos: ( -0.013316  0.220672  1.553839)  para_oo sigma:           0.00
             0.0000          0.0000          0.0000
             0.0000          0.0000          0.0000
             0.0000          0.0000          0.0000

     Atom 95  H   pos: (  0.089767  0.232138  1.497770)  para_oo sigma:           0.00
             0.0000          0.0000          0.0000
             0.0000          0.0000          0.0000
             0.0000          0.0000          0.0000

     Atom 96  O   pos: ( -0.028119  0.379386  0.939563)  para_oo sigma:          -0.63
            -0.6255         -0.0924         -0.0408
            -0.1271         -0.8168          0.2375
            -0.0421          0.2676         -0.4462

     Atom 97  H   pos: ( -0.021802  0.444832  0.973886)  para_oo sigma:           0.00
             0.0000          0.0000          0.0000
             0.0000          0.0000          0.0000
             0.0000          0.0000          0.0000

     Atom 98  H   pos: (  0.012285  0.387753  0.878063)  para_oo sigma:           0.00
             0.0000          0.0000          0.0000
             0.0000          0.0000          0.0000
             0.0000          0.0000          0.0000

     Atom 99  O   pos: ( -0.088244  0.191522  0.829447)  para_oo sigma:          -0.50
            -0.0029          0.1357         -0.1999
             0.2188         -0.6487         -0.1098
            -0.3133         -0.0708         -0.8482

     Atom100  H   pos: ( -0.038950  0.219513  0.779691)  para_oo sigma:           0.00
             0.0000          0.0000          0.0000
             0.0000          0.0000          0.0000
             0.0000          0.0000          0.0000

     Atom101  H   pos: (  0.846351  0.180139  0.806229)  para_oo sigma:           0.00
             0.0000          0.0000          0.0000
             0.0000          0.0000          0.0000
             0.0000          0.0000          0.0000

     Atom102  O   pos: (  0.562374 -0.000720  1.616782)  para_oo sigma:          -0.91
            -0.9204          0.0125         -0.0372
            -0.0267         -0.8486          0.0488
            -0.0657          0.0570         -0.9612

     Atom103  H   pos: (  0.573419  0.015004  0.040609)  para_oo sigma:           0.00
             0.0000          0.0000          0.0000
             0.0000          0.0000          0.0000
             0.0000          0.0000          0.0000

     Atom104  H   pos: (  0.515080  0.056476  1.610769)  para_oo sigma:           0.00
             0.0000          0.0000          0.0000
             0.0000          0.0000          0.0000
             0.0000          0.0000          0.0000

     Atom105  O   pos: (  0.352587  0.179246  0.790320)  para_oo sigma:          -0.51
            -0.5776          0.4320          0.0170
             0.4085         -0.3767         -0.0182
             0.0258          0.0252         -0.5758

     Atom106  H   pos: (  0.300366  0.135821  0.756766)  para_oo sigma:           0.00
             0.0000          0.0000          0.0000
             0.0000          0.0000          0.0000
             0.0000          0.0000          0.0000

     Atom107  H   pos: (  0.367064  0.232593  0.742353)  para_oo sigma:           0.00
             0.0000          0.0000          0.0000
             0.0000          0.0000          0.0000
             0.0000          0.0000          0.0000

     Atom108  O   pos: ( -0.226215  0.410694  0.877906)  para_oo sigma:          -0.15
             0.6668          0.2625         -0.0429
             0.2615         -0.4691          0.1676
            -0.0329          0.1763         -0.6541

     Atom109  H   pos: (  0.719587  0.352163  0.919108)  para_oo sigma:           0.00
             0.0000          0.0000          0.0000
             0.0000          0.0000          0.0000
             0.0000          0.0000          0.0000

     Atom110  H   pos: ( -0.161706  0.392695  0.908426)  para_oo sigma:           0.00
             0.0000          0.0000          0.0000
             0.0000          0.0000          0.0000
             0.0000          0.0000          0.0000

     Atom111  O   pos: ( -0.058690  0.202764  1.311597)  para_oo sigma:          -0.89
            -1.0020         -0.1300          0.0561
            -0.0693         -0.8107         -0.0079
             0.0670         -0.0367         -0.8500

     Atom112  H   pos: ( -0.032611  0.211306  1.381045)  para_oo sigma:           0.00
             0.0000          0.0000          0.0000
             0.0000          0.0000          0.0000
             0.0000          0.0000          0.0000

     Atom113  H   pos: ( -0.070331  0.130683  1.299063)  para_oo sigma:           0.00
             0.0000          0.0000          0.0000
             0.0000          0.0000          0.0000
             0.0000          0.0000          0.0000

     Atom114  O   pos: (  0.028792  0.439259  1.425010)  para_oo sigma:          -0.97
            -1.0070         -0.1264         -0.0182
            -0.0953         -0.9448          0.0495
            -0.0473          0.0607         -0.9550

     Atom115  H   pos: (  0.016897  0.370991  1.450562)  para_oo sigma:           0.00
             0.0000          0.0000          0.0000
             0.0000          0.0000          0.0000
             0.0000          0.0000          0.0000

     Atom116  H   pos: (  0.316359  0.020603  1.484157)  para_oo sigma:           0.00
             0.0000          0.0000          0.0000
             0.0000          0.0000          0.0000
             0.0000          0.0000          0.0000

     Atom117  O   pos: (  0.653423  0.124139  0.107789)  para_oo sigma:          -0.69
            -0.4624         -0.3682          0.0171
            -0.1606         -0.8557          0.0160
            -0.0900          0.1115         -0.7401

     Atom118  H   pos: (  0.702761  0.081179  0.140319)  para_oo sigma:           0.00
             0.0000          0.0000          0.0000
             0.0000          0.0000          0.0000
             0.0000          0.0000          0.0000

     Atom119  H   pos: (  0.605766  0.144560  0.161124)  para_oo sigma:           0.00
             0.0000          0.0000          0.0000
             0.0000          0.0000          0.0000
             0.0000          0.0000          0.0000

     Atom120  O   pos: (  0.737323  0.045657  1.528187)  para_oo sigma:          -0.85
            -0.9252         -0.1227          0.0018
            -0.2836         -0.8241         -0.0458
            -0.0484         -0.0642         -0.7913

     Atom121  H   pos: (  0.778564 -0.013817  1.541614)  para_oo sigma:           0.00
             0.0000          0.0000          0.0000
             0.0000          0.0000          0.0000
             0.0000          0.0000          0.0000

     Atom122  H   pos: (  0.669326  0.024865  1.552738)  para_oo sigma:           0.00
             0.0000          0.0000          0.0000
             0.0000          0.0000          0.0000
             0.0000          0.0000          0.0000

     Atom123  O   pos: (  0.147169  0.274664  0.041642)  para_oo sigma:          -0.77
            -0.8318          0.0405         -0.0853
             0.0111         -0.7312         -0.0891
            -0.1230         -0.0573         -0.7404

     Atom124  H   pos: (  0.164416  0.341433  0.014598)  para_oo sigma:           0.00
             0.0000          0.0000          0.0000
             0.0000          0.0000          0.0000
             0.0000          0.0000          0.0000

     Atom125  H   pos: (  0.211510  0.244634  0.058793)  para_oo sigma:           0.00
             0.0000          0.0000          0.0000
             0.0000          0.0000          0.0000
             0.0000          0.0000          0.0000

     Atom126  O   pos: (  0.274477  0.083113  1.591278)  para_oo sigma:          -0.92
            -0.8432         -0.0451         -0.0650
            -0.2671         -0.9672          0.1234
             0.0399          0.1890         -0.9622

     Atom127  H   pos: (  0.245589  0.141779  1.554879)  para_oo sigma:           0.00
             0.0000          0.0000          0.0000
             0.0000          0.0000          0.0000
             0.0000          0.0000          0.0000

     Atom128  H   pos: (  0.339211  0.110870  1.615804)  para_oo sigma:           0.00
             0.0000          0.0000          0.0000
             0.0000          0.0000          0.0000
             0.0000          0.0000          0.0000

     Atom129  O   pos: (  0.708911  0.250689  1.554003)  para_oo sigma:          -0.23
            -0.3516         -0.2843          0.3248
            -0.2987          0.1918         -0.3569
             0.2811         -0.3414         -0.5213

     Atom130  H   pos: (  0.674119  0.271912  1.492021)  para_oo sigma:           0.00
             0.0000          0.0000          0.0000
             0.0000          0.0000          0.0000
             0.0000          0.0000          0.0000

     Atom131  H   pos: (  0.723484  0.179237  1.545569)  para_oo sigma:           0.00
             0.0000          0.0000          0.0000
             0.0000          0.0000          0.0000
             0.0000          0.0000          0.0000

     Atom132  O   pos: (  0.661120  0.095846  1.348342)  para_oo sigma:          -1.07
            -1.3619         -0.0054         -0.0897
            -0.1134         -0.9697          0.1063
            -0.0471          0.1193         -0.8914

     Atom133  H   pos: (  0.706603  0.080260  1.404855)  para_oo sigma:           0.00
             0.0000          0.0000          0.0000
             0.0000          0.0000          0.0000
             0.0000          0.0000          0.0000

     Atom134  H   pos: (  0.604189  0.046280  1.361481)  para_oo sigma:           0.00
             0.0000          0.0000          0.0000
             0.0000          0.0000          0.0000
             0.0000          0.0000          0.0000

     Atom135  O   pos: (  0.517032  0.356054  1.633643)  para_oo sigma:          -0.42
            -0.8467         -0.0268         -0.2146
            -0.0573         -0.0088          0.2100
            -0.1976          0.1354         -0.3992

     Atom136  H   pos: (  0.485770  0.286835  1.627964)  para_oo sigma:           0.00
             0.0000          0.0000          0.0000
             0.0000          0.0000          0.0000
             0.0000          0.0000          0.0000

     Atom137  H   pos: (  0.457233  0.384725  0.047158)  para_oo sigma:           0.00
             0.0000          0.0000          0.0000
             0.0000          0.0000          0.0000
             0.0000          0.0000          0.0000

     Atom138  O   pos: (  0.311907  0.301274  1.209843)  para_oo sigma:          -0.70
            -0.7240         -0.0265         -0.0261
            -0.0593         -0.5409          0.0359
            -0.0326          0.0147         -0.8314

     Atom139  H   pos: (  0.267292  0.327816  1.262607)  para_oo sigma:           0.00
             0.0000          0.0000          0.0000
             0.0000          0.0000          0.0000
             0.0000          0.0000          0.0000

     Atom140  H   pos: (  0.337607  0.237918  1.237540)  para_oo sigma:           0.00
             0.0000          0.0000          0.0000
             0.0000          0.0000          0.0000
             0.0000          0.0000          0.0000

     Atom141  O   pos: (  0.526508  0.082882  1.120941)  para_oo sigma:          -0.96
            -1.0332         -0.1453          0.0167
            -0.1924         -0.9478         -0.0570
            -0.0005         -0.0455         -0.9112

     Atom142  H   pos: (  0.595883  0.065866  1.139376)  para_oo sigma:           0.00
             0.0000          0.0000          0.0000
             0.0000          0.0000          0.0000
             0.0000          0.0000          0.0000

     Atom143  H   pos: (  0.485779  0.081525  1.183616)  para_oo sigma:           0.00
             0.0000          0.0000          0.0000
             0.0000          0.0000          0.0000
             0.0000          0.0000          0.0000

     Atom144  O   pos: (  0.623293  0.263435  0.932730)  para_oo sigma:          -0.89
            -0.8916          0.1182          0.0009
             0.1186         -0.9733         -0.0425
             0.0040          0.0140         -0.8193

     Atom145  H   pos: (  0.602444  0.254868  0.862372)  para_oo sigma:           0.00
             0.0000          0.0000          0.0000
             0.0000          0.0000          0.0000
             0.0000          0.0000          0.0000

     Atom146  H   pos: (  0.560942  0.273246  0.970443)  para_oo sigma:           0.00
             0.0000          0.0000          0.0000
             0.0000          0.0000          0.0000
             0.0000          0.0000          0.0000

     Atom147  O   pos: (  0.170583  0.133513  1.357803)  para_oo sigma:          -0.56
            -0.7034         -0.3705         -0.0434
            -0.4802         -0.4495         -0.1139
            -0.0884          0.0771         -0.5270

     Atom148  H   pos: (  0.222561  0.174780  1.395605)  para_oo sigma:           0.00
             0.0000          0.0000          0.0000
             0.0000          0.0000          0.0000
             0.0000          0.0000          0.0000

     Atom149  H   pos: (  0.125922  0.185051  1.331583)  para_oo sigma:           0.00
             0.0000          0.0000          0.0000
             0.0000          0.0000          0.0000
             0.0000          0.0000          0.0000

     Atom150  O   pos: (  0.713920  0.013145  1.180513)  para_oo sigma:          -1.11
            -1.0751         -0.0712          0.0136
            -0.0784         -1.1582          0.0384
             0.0589          0.0164         -1.1085

     Atom151  H   pos: (  0.376006  0.407277  1.190241)  para_oo sigma:           0.00
             0.0000          0.0000          0.0000
             0.0000          0.0000          0.0000
             0.0000          0.0000          0.0000

     Atom152  H   pos: (  0.700263  0.050410  1.245186)  para_oo sigma:           0.00
             0.0000          0.0000          0.0000
             0.0000          0.0000          0.0000
             0.0000          0.0000          0.0000

     Atom153  O   pos: (  0.441450  0.238420  1.036446)  para_oo sigma:          -0.91
            -0.8825         -0.0830          0.0268
            -0.0634         -0.7954         -0.0881
             0.0811         -0.0909         -1.0464

     Atom154  H   pos: (  0.413122  0.280808  1.088489)  para_oo sigma:           0.00
             0.0000          0.0000          0.0000
             0.0000          0.0000          0.0000
             0.0000          0.0000          0.0000

     Atom155  H   pos: (  0.481053  0.185748  1.072474)  para_oo sigma:           0.00
             0.0000          0.0000          0.0000
             0.0000          0.0000          0.0000
             0.0000          0.0000          0.0000

     Atom156  O   pos: (  0.434951  0.222917  1.446512)  para_oo sigma:          -0.80
            -1.0172         -0.3965          0.0635
            -0.0608         -0.6413         -0.0410
            -0.0237         -0.0251         -0.7278

     Atom157  H   pos: (  0.441951  0.193296  1.513791)  para_oo sigma:           0.00
             0.0000          0.0000          0.0000
             0.0000          0.0000          0.0000
             0.0000          0.0000          0.0000

     Atom158  H   pos: (  0.360491  0.244901  1.445269)  para_oo sigma:           0.00
             0.0000          0.0000          0.0000
             0.0000          0.0000          0.0000
             0.0000          0.0000          0.0000

     Atom159  O   pos: (  0.792830  0.248917  1.065138)  para_oo sigma:          -0.38
            -0.7702          0.1812          0.3815
             0.2270         -0.4390          0.1906
             0.4102          0.1479          0.0544

     Atom160  H   pos: (  0.778440  0.271877  1.133867)  para_oo sigma:           0.00
             0.0000          0.0000          0.0000
             0.0000          0.0000          0.0000
             0.0000          0.0000          0.0000

     Atom161  H   pos: (  0.730011  0.239103  1.029412)  para_oo sigma:           0.00
             0.0000          0.0000          0.0000
             0.0000          0.0000          0.0000
             0.0000          0.0000          0.0000

     Atom162  O   pos: (  0.413496  0.396921  0.879153)  para_oo sigma:          -1.01
            -0.9490         -0.0533          0.1252
            -0.0429         -1.1579         -0.0892
             0.0826         -0.1263         -0.9354

     Atom163  H   pos: (  0.389913  0.416128  0.809156)  para_oo sigma:           0.00
             0.0000          0.0000          0.0000
             0.0000          0.0000          0.0000
             0.0000          0.0000          0.0000

     Atom164  H   pos: (  0.411570  0.324534  0.885817)  para_oo sigma:           0.00
             0.0000          0.0000          0.0000
             0.0000          0.0000          0.0000
             0.0000          0.0000          0.0000

     Atom165  O   pos: (  0.837947  0.043989  1.012319)  para_oo sigma:          -0.50
            -0.5927         -0.1238         -0.1422
            -0.1511         -0.8298          0.1558
            -0.0748          0.2076         -0.0896

     Atom166  H   pos: (  0.805185  0.005340  0.959026)  para_oo sigma:           0.00
             0.0000          0.0000          0.0000
             0.0000          0.0000          0.0000
             0.0000          0.0000          0.0000

     Atom167  H   pos: (  0.791952  0.039111  1.069260)  para_oo sigma:           0.00
             0.0000          0.0000          0.0000
             0.0000          0.0000          0.0000
             0.0000          0.0000          0.0000

     Atom168  O   pos: (  0.752674  0.179365  0.716828)  para_oo sigma:          -0.72
            -0.4426         -0.1023          0.1437
            -0.1128         -0.4673          0.0980
             0.1961          0.0872         -1.2464

     Atom169  H   pos: (  0.724280  0.109419  0.717288)  para_oo sigma:           0.00
             0.0000          0.0000          0.0000
             0.0000          0.0000          0.0000
             0.0000          0.0000          0.0000

     Atom170  H   pos: (  0.687581  0.216177  0.729292)  para_oo sigma:           0.00
             0.0000          0.0000          0.0000
             0.0000          0.0000          0.0000
             0.0000          0.0000          0.0000

     Atom171  O   pos: (  0.539921  0.011874  0.929472)  para_oo sigma:          -0.26
            -0.0090         -0.2735         -0.4675
            -0.2500         -0.3215          0.4345
            -0.3305          0.3307         -0.4514

     Atom172  H   pos: (  0.525771  0.030784  0.999384)  para_oo sigma:           0.00
             0.0000          0.0000          0.0000
             0.0000          0.0000          0.0000
             0.0000          0.0000          0.0000

     Atom173  H   pos: (  0.606980 -0.019265  0.928246)  para_oo sigma:           0.00
             0.0000          0.0000          0.0000
             0.0000          0.0000          0.0000
             0.0000          0.0000          0.0000

     Atom174  O   pos: (  0.402802  0.116371  1.274728)  para_oo sigma:          -0.97
            -1.1188         -0.1499          0.0172
            -0.1400         -0.8685         -0.0638
             0.0328         -0.0714         -0.9163

     Atom175  H   pos: (  0.359415  0.061654  1.296828)  para_oo sigma:           0.00
             0.0000          0.0000          0.0000
             0.0000          0.0000          0.0000
             0.0000          0.0000          0.0000

     Atom176  H   pos: (  0.423941  0.147533  1.339118)  para_oo sigma:           0.00
             0.0000          0.0000          0.0000
             0.0000          0.0000          0.0000
             0.0000          0.0000          0.0000

     Atom177  O   pos: (  0.609454  0.286790  1.377655)  para_oo sigma:          -0.99
            -1.0540         -0.1260         -0.1107
            -0.0566         -0.9226          0.0072
            -0.1212          0.0606         -0.9976

     Atom178  H   pos: (  0.626579  0.216737  1.356872)  para_oo sigma:           0.00
             0.0000          0.0000          0.0000
             0.0000          0.0000          0.0000
             0.0000          0.0000          0.0000

     Atom179  H   pos: (  0.539837  0.277645  1.404864)  para_oo sigma:           0.00
             0.0000          0.0000          0.0000
             0.0000          0.0000          0.0000
             0.0000          0.0000          0.0000

     Atom180  O   pos: ( -0.210567  0.407299  0.030565)  para_oo sigma:          -0.11
            -0.5711         -0.0966          0.1651
            -0.1211         -0.3708          0.3353
             0.1467          0.2579          0.6053

     Atom181  H   pos: ( -0.155568  0.425776  1.608865)  para_oo sigma:           0.00
             0.0000          0.0000          0.0000
             0.0000          0.0000          0.0000
             0.0000          0.0000          0.0000

     Atom182  H   pos: ( -0.169844  0.438972  0.083747)  para_oo sigma:           0.00
             0.0000          0.0000          0.0000
             0.0000          0.0000          0.0000
             0.0000          0.0000          0.0000

     Paramagnetic US L_R Q_R contribution in ppm:

     Atom  1  Ca  pos: (  0.126237  0.456252  0.501240)  para_lq sigma:         200.77
           199.1089         -0.6305         -0.2612
            -0.7934        201.9239          0.7555
            -0.3747          0.2077        201.2790

     Atom  2  Ca  pos: (  0.199736  0.011025  0.357490)  para_lq sigma:         201.56
           201.5110          0.1803          0.4459
             0.2336        201.4501          0.3782
             0.8424          0.8462        201.7317

     Atom  3  Ca  pos: (  0.029160  0.229761  0.360464)  para_lq sigma:         202.74
           202.2780         -0.8364          0.2990
            -1.0292        203.6729          0.2277
             0.6518          0.2363        202.2688

     Atom  4  Ca  pos: (  0.267771  0.227845  0.510556)  para_lq sigma:         201.35
           200.2431         -0.5808         -1.1032
            -0.6970        203.9020         -0.4076
            -1.4026         -0.5851        199.9078

     Atom  5  Ca  pos: (  0.063951  0.064228  0.759325)  para_lq sigma:         201.99
           200.1891         -1.0225         -0.9924
            -0.9837        203.7169         -0.9311
            -1.0405         -1.3946        202.0590

     Atom  6  Ca  pos: ( -0.049557  0.205105  1.002242)  para_lq sigma:         204.97
           204.5034         -1.3549          0.1913
            -0.4658        205.3451         -0.0955
             0.0338         -0.2040        205.0569

     Atom  7  Ca  pos: (  0.623936  0.447292  0.525165)  para_lq sigma:         202.03
           202.0351         -0.7551          1.1356
            -0.6600        203.0901          0.4632
             0.8067          0.3579        200.9541

     Atom  8  Ca  pos: (  0.691956 -0.006115  0.383826)  para_lq sigma:         202.31
           201.3166         -0.7264         -0.1016
            -0.8068        203.5136         -0.2012
            -0.1133         -0.0612        202.0932

     Atom  9  Ca  pos: (  0.538002  0.225379  0.367791)  para_lq sigma:         202.02
           201.5404         -0.3983          0.6651
            -0.4360        203.0173          0.3534
             0.6724          0.2679        201.5001

     Atom 10  Ca  pos: (  0.778556  0.208453  0.539624)  para_lq sigma:         203.10
           203.9865         -0.9595         -0.1445
            -0.9512        202.1354         -0.5572
            -0.3762         -0.5435        203.1858

     Atom 11  Ca  pos: (  0.505272  0.073158  0.770544)  para_lq sigma:         202.23
           202.2260          0.1162         -0.3107
             0.6335        202.0005         -1.1514
            -0.0664         -1.3871        202.4615

     Atom 12  Ca  pos: (  0.647357  0.302022  0.073822)  para_lq sigma:         203.84
           205.6205          0.9231          0.2754
             1.2637        203.7747         -0.9486
            -0.2689         -0.9508        202.1235

     Atom 13  Si  pos: (  0.921367  0.131309  0.148230)  para_lq sigma:          -0.13
             0.2928         -1.0142          3.1025
            -1.5158          1.0347          2.0970
            -1.5703         -1.5907         -1.7057

     Atom 14  Si  pos: (  0.522090  0.233118  0.619349)  para_lq sigma:          -0.99
            -1.4149          3.4053         -1.4923
             2.5378         -1.3021         -0.1116
            -1.4381          0.1207         -0.2483

     Atom 15  Si  pos: (  0.777632  0.235425  0.305926)  para_lq sigma:          -0.44
             0.4170          3.5956          0.5907
             4.0642         -1.1567         -0.1244
             0.5268          0.4742         -0.5677

     Atom 16  Si  pos: (  0.427359  0.162471  0.135000)  para_lq sigma:          -0.74
            -2.5233          1.5115          1.7603
             1.4399         -3.2877          0.8547
             0.9085         -0.1960          3.5829

     Atom 17  Si  pos: (  0.013546  0.248696  0.587067)  para_lq sigma:          -0.75
            -1.1283          2.3255          1.1076
             1.6129         -2.9547         -0.3793
             1.3474         -0.3041          1.8331

     Atom 18  Si  pos: (  0.279242  0.250334  0.284978)  para_lq sigma:          -0.59
             0.1898          2.6787          0.4617
             3.4063         -1.7103         -0.7870
             0.7578         -0.2036         -0.2523

     Atom 19  Si  pos: ( -0.105047  0.460204  0.598673)  para_lq sigma:          -0.82
             0.6184          1.1856          0.3928
             1.8933         -3.0627         -0.0694
             0.3401         -0.3435         -0.0277

     Atom 20  Si  pos: (  0.152598  0.448034  0.275701)  para_lq sigma:          -0.49
             1.2662          3.0675         -0.6578
             2.7673         -2.6993         -0.3903
            -0.1657          0.2060         -0.0473

     Atom 21  Si  pos: (  0.374981  0.422957  0.603843)  para_lq sigma:          -0.77
            -1.0758          1.4654         -0.8166
             2.3018         -3.0584          1.0891
            -0.7932          1.3558          1.8233

     Atom 22  Si  pos: (  0.649002  0.427651  0.291182)  para_lq sigma:          -0.67
             2.5714          4.1361         -0.6027
             4.0964         -3.3913          0.8243
            -0.3473          1.0105         -1.2046

     Atom 23  O   pos: (  0.233640  0.358639  0.243568)  para_lq sigma:        -103.03
          -102.6772          3.4484          0.2193
             3.5057       -106.5257          0.6687
             0.0926          0.7489        -99.8776

     Atom 24  O   pos: (  0.264088  0.055091  0.510789)  para_lq sigma:        -110.47
          -110.1288         -1.5637          2.1064
            -1.4796       -109.6055          2.2865
             2.4842          2.4558       -111.6666

     Atom 25  O   pos: (  0.518521  0.055646  0.359474)  para_lq sigma:        -110.22
          -109.2665         -2.3939         -2.5926
            -2.0618       -109.5298         -3.0444
            -3.1673         -3.7225       -111.8488

     Atom 26  O   pos: ( -0.224791  0.452059  0.585546)  para_lq sigma:        -111.59
          -118.2807         -0.1621         -0.4607
            -0.2684       -107.7964         -0.5472
            -0.5217         -0.4489       -108.6943

     Atom 27  O   pos: (  0.053750  0.402037  0.326505)  para_lq sigma:        -110.00
          -112.4176         -2.8513          3.2460
            -2.5148       -107.9760          1.2699
             3.7321          1.6885       -109.6155

     Atom 28  O   pos: (  0.430058  0.166715  0.014948)  para_lq sigma:        -111.26
          -108.5322         -0.0525          0.6327
            -0.0703       -108.5350          1.2585
             0.1755          0.9106       -116.7221

     Atom 29  O   pos: (  0.018002  0.215218  0.168705)  para_lq sigma:        -100.43
          -102.5507         -4.2481          2.2793
            -4.1326        -97.9670          0.7222
             1.5802          0.4536       -100.7744

     Atom 30  H   pos: (  0.070011  0.240880  0.118803)  para_lq sigma:           0.00
             0.0000          0.0000          0.0000
             0.0000          0.0000          0.0000
             0.0000          0.0000          0.0000

     Atom 31  O   pos: (  0.052388  0.223146  0.699212)  para_lq sigma:        -109.75
          -108.3910          1.1898         -2.9954
             0.8046       -107.5409          1.8265
            -2.7152          1.7824       -113.3042

     Atom 32  O   pos: (  0.314896  0.196011  0.179350)  para_lq sigma:        -103.14
          -104.8541          1.7688          2.7591
             1.9632       -101.2939         -2.8723
             2.6381         -2.6815       -103.2731

     Atom 33  O   pos: (  0.656759  0.006389  0.716073)  para_lq sigma:        -109.59
          -107.2262          0.8617          1.2107
             0.8366       -108.4613         -3.2268
             1.3572         -2.8038       -113.0848

     Atom 34  O   pos: (  0.932504  0.013571  0.181525)  para_lq sigma:        -101.88
           -98.6500          0.3769         -1.1790
             0.5133       -104.5497          3.0328
            -1.0648          2.6651       -102.4315

     Atom 35  O   pos: (  0.420200  0.306742  0.620990)  para_lq sigma:        -104.37
          -105.0333          3.2706         -0.7768
             3.1086       -107.3315          0.6040
            -0.9773          0.6606       -100.7457

     Atom 36  O   pos: (  0.705776  0.322426  0.251459)  para_lq sigma:        -102.79
          -102.2178          3.4347         -0.8136
             3.4818       -105.3086         -0.0453
            -0.8033          0.1824       -100.8314

     Atom 37  O   pos: (  0.762585  0.029999  0.544296)  para_lq sigma:        -110.88
          -111.6954         -3.1456          2.5139
            -3.0201       -110.3186          2.5312
             3.0720          2.7117       -110.6384

     Atom 38  O   pos: (  0.030729  0.050289  0.349509)  para_lq sigma:        -110.22
          -109.3867         -2.6805         -2.2815
            -3.0720       -110.1994         -3.0320
            -3.1889         -3.5515       -111.0640

     Atom 39  O   pos: (  0.282198  0.399149  0.529281)  para_lq sigma:        -110.10
          -112.3096         -1.3525         -4.0626
            -1.3953       -107.4577         -0.8731
            -4.3525         -0.8649       -110.5415

     Atom 40  O   pos: (  0.550513  0.399332  0.354140)  para_lq sigma:        -109.92
          -111.6379         -1.3640          3.6105
            -1.2690       -107.2669          0.6166
             4.4864          1.0923       -110.8430

     Atom 41  O   pos: (  0.901128  0.136254  0.027408)  para_lq sigma:        -101.72
          -102.0617         -2.9563         -2.1611
            -2.9237        -97.9302          0.1301
            -1.6935          0.1290       -105.1691

     Atom 42  H   pos: (  0.861594  0.107553  1.639558)  para_lq sigma:           0.00
             0.0000          0.0000          0.0000
             0.0000          0.0000          0.0000
             0.0000          0.0000          0.0000

     Atom 43  O   pos: (  0.511842  0.231632  0.189468)  para_lq sigma:        -110.57
          -111.7895         -3.7591         -2.7214
            -3.9944       -110.3659         -1.2141
            -1.9281         -1.4445       -109.5629

     Atom 44  O   pos: (  0.569844  0.238874  0.733376)  para_lq sigma:        -110.88
          -109.7962         -0.6556         -2.7680
            -0.3222       -109.0929          0.2886
            -2.4306          0.4653       -113.7596

     Atom 45  O   pos: (  0.827734  0.174480  0.211932)  para_lq sigma:        -101.06
          -102.1806          2.1878          3.8372
             1.9655        -99.4434         -2.5067
             3.2638         -2.3783       -101.5661

     Atom 46  O   pos: (  0.475637  0.122946  0.601285)  para_lq sigma:        -111.67
          -109.7153         -2.8757         -0.5351
            -3.0717       -116.3131         -1.0548
            -0.5209         -1.2324       -108.9737

     Atom 47  O   pos: (  0.705597  0.162909  0.369312)  para_lq sigma:        -109.39
          -109.5480         -2.8552          2.5277
            -2.6498       -108.6969          2.5963
             3.0922          3.2477       -109.9346

     Atom 48  O   pos: (  0.601924  0.270101  0.535487)  para_lq sigma:        -110.84
[truncated: 130,162 more chars]
