# Supplementary material for: Is there a future for 43Ca nuclear magnetic resonance in cement science?
Source: Phys Chem Chem Phys. 2025 Apr 9;27(17):9159–68. doi: 10.1039/d5cp00491h (PMC11997747; doi:10.1039/d5cp00491h)
Supplement: CP-027-D5CP00491H-s001 [file CP-027-D5CP00491H-s001.zip › QE-Files/CSH-surface-structures/surf43.vc-relax.nmr.out]

     Program GIPAW v.7.2 starts on 25Feb2024 at 11:14:19 

     This program is part of the open-source Quantum ESPRESSO suite
     for quantum simulation of materials; please cite
         "P. Giannozzi et al., J. Phys.:Condens. Matter 21 395502 (2009);
         "P. Giannozzi et al., J. Phys.:Condens. Matter 29 465901 (2017);
         "P. Giannozzi et al., J. Chem. Phys. 152 154105 (2020);
          URL http://www.quantum-espresso.org", 
     in publications or presentations arising from this work. More details at
     http://www.quantum-espresso.org/quote

     Parallel version (MPI), running on   112 processors

     MPI processes distributed on     1 nodes
     R & G space division:  proc/nbgrp/npool/nimage =     112
     212890 MiB available memory on the printing compute node when the environment starts


     ***** This is GIPAW git revision                                          *****
     ***** you can cite: N. Varini et al., Comp. Phys. Comm. 184, 1827 (2013)  *****
     ***** in publications or presentations arising from this work.            *****

     Parallelizing q-star over 1 images
     Reading input from surf43.vc-relax.nmr.in

     ------------------- Input file: --------------------
&inputgipaw
	job = 'nmr'
	prefix = 'surf43.vc-relax_nmr'
	tmp_dir = './tmpSurf43/',
	verbosity = 'high'
	diagonalization = 'david'
/


     Reading xml data from directory:

     ./tmpSurf43/surf43.vc-relax_nmr.save/
     file Ca.pbe-spn-kjpaw_psl.1.0.0.UPF: wavefunction(s)  3S renormalized
     file O.pbe-n-kjpaw_psl.1.0.0.UPF: wavefunction(s)  2S 2P renormalized
     file Si.pbe-nl-kjpaw_psl.1.0.0.UPF: wavefunction(s)  3S 3P renormalized
     file H.pbe-kjpaw_psl.1.0.0.UPF: wavefunction(s)  1S renormalized

     IMPORTANT: XC functional enforced from input :
     Exchange-correlation= PBE
                           (   1   4   3   4   0   0   0)
     Any further DFT definition will be discarded
     Please, verify this is what you really want


     Parallelization info
     --------------------
     sticks:   dense  smooth     PW     G-vecs:    dense   smooth      PW
     Min         126     126     43                26682    26682    5341
     Max         127     127     44                26702    26702    5356
     Sum       14175   14175   4847              2989255  2989255  598727

     Using Slab Decomposition

     Reading collected, re-writing distributed wavefunctions
     Subspace diagonalization in iterative solution of the eigenvalue problem:
     a serial algorithm will be used

     GIPAW projectors -----------------------------------------------
     atom=  Ca   l=0  rc=    1.3000  rs=    0.8667
     atom=  Ca   l=0  rc=    1.3000  rs=    0.8667
     atom=  Ca   l=1  rc=    1.6000  rs=    1.0667
     atom=  Ca   l=1  rc=    1.6000  rs=    1.0667
     atom=  Ca   l=2  rc=    1.7000  rs=    1.1333
     atom=  Ca   l=2  rc=    1.7000  rs=    1.1333
     projs nearly linearly dependent: l=0  n1,n2= 1, 2  s=  0.99170013
     projs nearly linearly dependent: l=2  n1,n2= 1, 2  s=  0.99334936

     atom=  O    l=0  rc=    1.3000  rs=    0.8667
     atom=  O    l=0  rc=    1.3000  rs=    0.8667
     atom=  O    l=1  rc=    1.3500  rs=    0.9000
     atom=  O    l=1  rc=    1.3500  rs=    0.9000
     projs nearly linearly dependent: l=1  n1,n2= 1, 2  s=  0.99790099

     atom=  Si   l=0  rc=    1.8000  rs=    1.2000
     atom=  Si   l=0  rc=    1.8000  rs=    1.2000
     atom=  Si   l=1  rc=    1.8000  rs=    1.2000
     atom=  Si   l=1  rc=    1.8000  rs=    1.2000
     atom=  Si   l=2  rc=    1.8000  rs=    1.2000
     atom=  Si   l=2  rc=    1.8000  rs=    1.2000
     projs nearly linearly dependent: l=2  n1,n2= 1, 2  s=  0.99992180

     atom=  H    l=0  rc=    1.0000  rs=    0.6667
     atom=  H    l=0  rc=    1.0000  rs=    0.6667
     projs nearly linearly dependent: l=0  n1,n2= 1, 2  s=  0.99968852
     -----------------------------------------------------------------

     GIPAW integrals: -------------------------------------------
     Atom  i/j   nmr_para   nmr_dia   epr_rmc  epr_para   epr_dia
       Ca  1 1   0.25E+04 -0.66E+00  0.13E+02  0.81E+09  0.75E+03
       Ca  2 1   0.26E+04 -0.73E+00  0.13E+02  0.86E+09  0.79E+03
       Ca  2 2   0.28E+04 -0.80E+00  0.13E+02  0.92E+09  0.84E+03
       Ca  3 3   0.30E+02  0.22E+00  0.11E+02  0.47E+05  0.19E+03
       Ca  4 3   0.33E+02  0.20E+00  0.12E+02  0.54E+05  0.22E+03
       Ca  4 4   0.37E+02  0.17E+00  0.13E+02  0.60E+05  0.24E+03
       Ca  5 5   0.29E+01  0.74E+00  0.81E+01  0.47E+03  0.66E+02
       Ca  6 5   0.36E+01  0.91E+00  0.10E+02  0.59E+03  0.81E+02
       Ca  6 6   0.45E+01  0.11E+01  0.13E+02  0.74E+03  0.10E+03
       O   1 1   0.81E+03 -0.32E+00  0.65E+01  0.43E+08  0.24E+03
       O   2 1   0.91E+03 -0.39E+00  0.71E+01  0.48E+08  0.27E+03
       O   2 2   0.10E+04 -0.48E+00  0.78E+01  0.55E+08  0.31E+03
       O   3 3   0.99E+01  0.87E+00  0.58E+01  0.24E+04  0.75E+02
       O   4 3   0.11E+02  0.97E+00  0.67E+01  0.27E+04  0.83E+02
       O   4 4   0.12E+02  0.11E+01  0.76E+01  0.31E+04  0.93E+02
       Si  1 1   0.12E+04 -0.54E-01  0.93E+01  0.18E+09  0.37E+03
       Si  2 1   0.17E+04  0.68E-01  0.12E+02  0.26E+09  0.52E+03
       Si  2 2   0.24E+04  0.31E+00  0.19E+02  0.37E+09  0.74E+03
       Si  3 3   0.18E+02  0.34E+00  0.10E+02  0.13E+05  0.11E+03
       Si  4 3   0.21E+02  0.27E+00  0.11E+02  0.15E+05  0.13E+03
       Si  4 4   0.23E+02  0.18E+00  0.12E+02  0.18E+05  0.14E+03
       Si  5 5   0.26E+00  0.79E-01  0.58E+00  0.29E+02  0.79E+01
       Si  6 5   0.27E+00  0.84E-01  0.62E+00  0.30E+02  0.81E+01
       Si  6 6   0.29E+00  0.89E-01  0.66E+00  0.31E+02  0.84E+01
       H   1 1   0.39E+02  0.19E+00  0.29E+00  0.78E+05  0.13E+02
       H   2 1   0.41E+02  0.21E+00  0.32E+00  0.82E+05  0.14E+02
       H   2 2   0.43E+02  0.22E+00  0.36E+00  0.86E+05  0.15E+02
     ------------------------------------------------------------

     alpha_pv=     76.1830 eV

     Number of occupied bands for each k-point:
     k-point:     1    nbnd_occ= 360
     k-point:     2    nbnd_occ= 360
     k-point:     3    nbnd_occ= 360
     k-point:     4    nbnd_occ= 360


     q-space interpolation up to   240.00 Rydberg

     GIPAW job: nmr                                                                             
     NMR macroscopic correction: yes
             0.6667          0.0000          0.0000
             0.0000          0.6667          0.0000
             0.0000          0.0000          0.6667


     Largest allocated arrays     est. size (Mb)     dimensions
        KS wavefunctions at k          28.32 Mb     (    5155,  360)
        KS wavefunctions at k+q        28.32 Mb     (    5155,  360)
        First-order wavefunctions     283.17 Mb     (    5155,  360, 10)
        First-order wavefunct (US)    169.90 Mb     (    5155,  360,  6)
        Charge/spin density             0.55 Mb     (   72000,    1)
        Induced current                 4.94 Mb     (   72000,    3,3,1)
        Induced magnetic field          4.94 Mb     (   72000,    3,3,1)
        NL pseudopotentials            94.86 Mb     (    5155, 1206)
        GIPAW NL terms                 94.86 Mb     (    5155, 1206)

     Computing the magnetic susceptibility     isolve=0    ethr=  0.1000E-13
     k-point #    1 of     4      pool #  1    cpu time:      20.3
     compute_u_kq: q = (    0.0000,    0.0000,    0.0000)
     Rotating WFCS
     ethr =  1.00E-14,  avg # of iterations =  6.0
     eigenvalues at k:
 -36.2620 -36.0469 -35.9915 -35.9448 -35.8900 -35.8375 -35.7955 -35.7771
 -35.7684 -35.7431 -35.7372 -35.6987 -35.6532 -18.3936 -18.2340 -18.2254
 -18.1623 -18.0770 -18.0622 -17.9976 -17.9836 -17.9278 -17.9234 -17.8879
 -17.8688 -17.8274 -17.8146 -17.7418 -17.6604 -17.6211 -17.6074 -17.5761
 -17.5659 -17.5253 -17.5213 -17.4851 -17.4627 -17.4493 -17.4106 -17.3882
 -17.3637 -17.3513 -17.3367 -17.3243 -17.3104 -17.2760 -17.2703 -17.2401
 -17.2227 -17.2138 -17.1915 -17.1843 -17.1658 -17.1505 -17.1231 -17.1048
 -17.0795 -17.0574 -17.0379 -17.0147 -17.0035 -16.9971 -16.9819 -16.9662
 -16.9510 -16.9329 -16.9216 -16.9081 -16.8924 -16.8868 -16.8793 -16.8614
 -16.8502 -16.8432 -16.8281 -16.8256 -16.8205 -16.8115 -16.7933 -16.7765
 -16.7652 -16.7628 -16.7405 -16.7362 -16.7277 -16.7165 -16.6991 -16.6924
 -16.6809 -16.6695 -16.6334 -16.6192 -16.5731 -16.5499 -16.5377 -16.5007
 -16.4270 -16.3374 -16.3223 -16.3123 -16.2316 -16.1905 -16.1815 -15.5281
 -15.2858 -15.2415 -15.1567 -15.1390 -15.0045 -14.9428 -14.8923 -14.8752
 -14.8441 -14.8117 -14.6537 -14.6430 -14.4737 -14.3955 -14.3739 -14.3523
 -14.3342 -14.3150 -14.2966 -14.2755 -14.2518 -14.2370 -14.1813 -14.0182
 -13.9570  -6.8131  -6.3373  -6.0986  -6.0322  -5.9833  -5.8960  -5.8443
  -5.8296  -5.7898  -5.7580  -5.7418  -5.6888  -5.6288  -5.5625  -5.5408
  -5.5048  -5.4611  -5.4379  -5.3973  -5.3701  -5.3505  -5.3417  -5.3060
  -5.2550  -5.2158  -5.2033  -5.1496  -5.0991  -5.0816  -5.0582  -5.0281
  -5.0209  -4.9929  -4.9510  -4.9450  -4.9127  -4.8925  -4.8195  -4.8015
  -4.7672  -4.7176  -4.7093  -4.6625  -4.6163  -4.5750  -4.4750  -4.4060
  -4.2767  -4.2580  -3.7358  -3.5940  -3.3373  -3.2168  -3.0731  -3.0443
  -3.0144  -2.9677  -2.9456  -2.9252  -2.8807  -2.8575  -2.8454  -2.8154
  -2.7515  -2.7093  -2.6890  -2.6624  -2.6184  -2.5865  -2.5420  -2.5081
  -2.4802  -2.4492  -2.3970  -2.3609  -2.3511  -2.3152  -2.3074  -2.2814
  -2.2294  -2.2006  -2.1796  -2.1521  -2.1197  -2.1048  -2.0821  -2.0138
  -1.9932  -1.9257  -1.9073  -1.8730  -1.8565  -1.8039  -1.7839  -1.7418
  -1.7084  -1.6862  -1.6786  -1.6411  -1.6332  -1.5785  -1.5680  -1.5428
  -1.5328  -1.4834  -1.4644  -1.4183  -1.3950  -1.3330  -1.2952  -1.2713
  -1.2356  -1.1888  -1.1618  -1.1199  -1.0889  -1.0549  -1.0345  -1.0224
  -0.9890  -0.9564  -0.9075  -0.8934  -0.8386  -0.7724  -0.6923  -0.6500
  -0.5932  -0.5601  -0.5304  -0.4889  -0.4377  -0.4050  -0.3573  -0.3432
  -0.3303  -0.2904  -0.2515  -0.2169  -0.2035  -0.1769  -0.1619  -0.1396
  -0.1117  -0.0994  -0.0735  -0.0590  -0.0435  -0.0249  -0.0059   0.0143
   0.0385   0.0481   0.0652   0.0829   0.0936   0.1238   0.1440   0.1583
   0.1757   0.2024   0.2133   0.2330   0.2413   0.2742   0.2833   0.3167
   0.3203   0.3455   0.3573   0.3721   0.3781   0.4129   0.4264   0.4452
   0.4675   0.4794   0.4993   0.5243   0.5370   0.5629   0.5714   0.5968
   0.5994   0.6211   0.6367   0.6627   0.6748   0.6884   0.7090   0.7326
   0.7476   0.7651   0.7753   0.7971   0.8099   0.8191   0.8270   0.8625
   0.8700   0.8975   0.9438   0.9633   0.9781   0.9990   1.0131   1.0331
   1.0568   1.0797   1.1120   1.1231   1.1357   1.1598   1.1878   1.2415
   1.2703   1.2977   1.3112   1.3291   1.3478   1.3695   1.4059   1.4296
   1.4574   1.5107   1.5392   1.5547   1.6131   1.6473   1.6901   1.7418
     eigenvalues at k+q:
 -36.2620 -36.0469 -35.9915 -35.9448 -35.8900 -35.8375 -35.7955 -35.7771
 -35.7684 -35.7431 -35.7372 -35.6986 -35.6532 -18.3936 -18.2340 -18.2254
 -18.1623 -18.0770 -18.0622 -17.9976 -17.9836 -17.9278 -17.9235 -17.8879
 -17.8688 -17.8274 -17.8146 -17.7418 -17.6604 -17.6211 -17.6074 -17.5761
 -17.5659 -17.5253 -17.5213 -17.4851 -17.4627 -17.4493 -17.4106 -17.3882
 -17.3637 -17.3513 -17.3367 -17.3243 -17.3104 -17.2760 -17.2703 -17.2401
 -17.2227 -17.2138 -17.1915 -17.1843 -17.1658 -17.1505 -17.1231 -17.1049
 -17.0796 -17.0574 -17.0380 -17.0147 -17.0035 -16.9971 -16.9819 -16.9662
 -16.9510 -16.9329 -16.9216 -16.9081 -16.8924 -16.8868 -16.8793 -16.8614
 -16.8502 -16.8432 -16.8281 -16.8256 -16.8205 -16.8115 -16.7933 -16.7765
 -16.7652 -16.7629 -16.7405 -16.7363 -16.7277 -16.7165 -16.6991 -16.6924
 -16.6809 -16.6695 -16.6334 -16.6192 -16.5731 -16.5499 -16.5377 -16.5008
 -16.4270 -16.3374 -16.3223 -16.3123 -16.2316 -16.1905 -16.1814 -15.5281
 -15.2858 -15.2415 -15.1567 -15.1390 -15.0045 -14.9428 -14.8923 -14.8752
 -14.8441 -14.8117 -14.6537 -14.6430 -14.4737 -14.3955 -14.3739 -14.3523
 -14.3342 -14.3150 -14.2966 -14.2756 -14.2518 -14.2370 -14.1814 -14.0183
 -13.9570  -6.8131  -6.3372  -6.0986  -6.0322  -5.9833  -5.8960  -5.8443
  -5.8296  -5.7898  -5.7581  -5.7418  -5.6888  -5.6288  -5.5625  -5.5408
  -5.5048  -5.4611  -5.4379  -5.3974  -5.3701  -5.3505  -5.3417  -5.3060
  -5.2550  -5.2158  -5.2033  -5.1496  -5.0992  -5.0816  -5.0582  -5.0282
  -5.0209  -4.9929  -4.9510  -4.9450  -4.9127  -4.8925  -4.8195  -4.8015
  -4.7672  -4.7176  -4.7094  -4.6625  -4.6163  -4.5750  -4.4751  -4.4060
  -4.2767  -4.2580  -3.7357  -3.5939  -3.3373  -3.2168  -3.0730  -3.0443
  -3.0144  -2.9677  -2.9456  -2.9252  -2.8807  -2.8575  -2.8454  -2.8154
  -2.7515  -2.7093  -2.6890  -2.6624  -2.6184  -2.5865  -2.5420  -2.5081
  -2.4802  -2.4492  -2.3970  -2.3609  -2.3511  -2.3152  -2.3075  -2.2814
  -2.2294  -2.2006  -2.1796  -2.1521  -2.1197  -2.1048  -2.0821  -2.0138
  -1.9932  -1.9257  -1.9073  -1.8730  -1.8565  -1.8039  -1.7839  -1.7418
  -1.7084  -1.6862  -1.6786  -1.6411  -1.6332  -1.5785  -1.5680  -1.5428
  -1.5328  -1.4834  -1.4644  -1.4183  -1.3950  -1.3330  -1.2952  -1.2713
  -1.2357  -1.1888  -1.1618  -1.1199  -1.0889  -1.0549  -1.0345  -1.0224
  -0.9890  -0.9564  -0.9075  -0.8934  -0.8386  -0.7724  -0.6923  -0.6500
  -0.5932  -0.5601  -0.5304  -0.4889  -0.4377  -0.4050  -0.3573  -0.3432
  -0.3303  -0.2904  -0.2515  -0.2169  -0.2035  -0.1769  -0.1619  -0.1396
  -0.1117  -0.0994  -0.0735  -0.0590  -0.0435  -0.0249  -0.0059   0.0143
   0.0385   0.0481   0.0652   0.0829   0.0936   0.1238   0.1440   0.1583
   0.1757   0.2024   0.2133   0.2330   0.2413   0.2742   0.2833   0.3167
   0.3203   0.3455   0.3573   0.3721   0.3781   0.4129   0.4264   0.4452
   0.4675   0.4793   0.4992   0.5243   0.5370   0.5628   0.5714   0.5968
   0.5994   0.6211   0.6367   0.6627   0.6748   0.6883   0.7090   0.7326
   0.7476   0.7651   0.7752   0.7971   0.8098   0.8191   0.8270   0.8625
   0.8700   0.8975   0.9438   0.9633   0.9781   0.9990   1.0131   1.0331
   1.0568   1.0796   1.1120   1.1231   1.1357   1.1598   1.1878   1.2415
   1.2703   1.2977   1.3112   1.3291   1.3478   1.3695   1.4059   1.4296
   1.4574   1.5107   1.5392   1.5547   1.6131   1.6473   1.6901   1.7418
     cgsolve_all iterations  63    anorm=    0.72E-07
PARA_AUG  1      50.2423428        -0.3982015         0.2013152
     cgsolve_all iterations  62    anorm=    0.72E-07
PARA_AUG  2      -0.3816608        50.2390892         0.0005397
     cgsolve_all iterations  62    anorm=    0.72E-07
PARA_AUG  3       0.1302438         0.0283061        50.4469718
     cgsolve_all iterations  69    anorm=    0.70E-07
     cgsolve_all iterations  69    anorm=    0.70E-07
     cgsolve_all iterations  69    anorm=    0.69E-07
     compute_u_kq: q = (    0.0398,    0.0000,    0.0000)
     Rotating WFCS
     ethr =  1.00E-14,  avg # of iterations = 24.0
     eigenvalues at k:
 -36.2620 -36.0469 -35.9915 -35.9448 -35.8900 -35.8375 -35.7955 -35.7771
 -35.7684 -35.7431 -35.7372 -35.6987 -35.6532 -18.3936 -18.2340 -18.2254
 -18.1623 -18.0770 -18.0622 -17.9976 -17.9836 -17.9278 -17.9234 -17.8879
 -17.8688 -17.8274 -17.8146 -17.7418 -17.6604 -17.6211 -17.6074 -17.5761
 -17.5659 -17.5253 -17.5213 -17.4851 -17.4627 -17.4493 -17.4106 -17.3882
 -17.3637 -17.3513 -17.3367 -17.3243 -17.3104 -17.2760 -17.2703 -17.2401
 -17.2227 -17.2138 -17.1915 -17.1843 -17.1658 -17.1505 -17.1231 -17.1048
 -17.0795 -17.0574 -17.0379 -17.0147 -17.0035 -16.9971 -16.9819 -16.9662
 -16.9510 -16.9329 -16.9216 -16.9081 -16.8924 -16.8868 -16.8793 -16.8614
 -16.8502 -16.8432 -16.8281 -16.8256 -16.8205 -16.8115 -16.7933 -16.7765
 -16.7652 -16.7628 -16.7405 -16.7362 -16.7277 -16.7165 -16.6991 -16.6924
 -16.6809 -16.6695 -16.6334 -16.6192 -16.5731 -16.5499 -16.5377 -16.5007
 -16.4270 -16.3374 -16.3223 -16.3123 -16.2316 -16.1905 -16.1815 -15.5281
 -15.2858 -15.2415 -15.1567 -15.1390 -15.0045 -14.9428 -14.8923 -14.8752
 -14.8441 -14.8117 -14.6537 -14.6430 -14.4737 -14.3955 -14.3739 -14.3523
 -14.3342 -14.3150 -14.2966 -14.2755 -14.2518 -14.2370 -14.1813 -14.0182
 -13.9570  -6.8131  -6.3373  -6.0986  -6.0322  -5.9833  -5.8960  -5.8443
  -5.8296  -5.7898  -5.7580  -5.7418  -5.6888  -5.6288  -5.5625  -5.5408
  -5.5048  -5.4611  -5.4379  -5.3973  -5.3701  -5.3505  -5.3417  -5.3060
  -5.2550  -5.2158  -5.2033  -5.1496  -5.0991  -5.0816  -5.0582  -5.0281
  -5.0209  -4.9929  -4.9510  -4.9450  -4.9127  -4.8925  -4.8195  -4.8015
  -4.7672  -4.7176  -4.7093  -4.6625  -4.6163  -4.5750  -4.4750  -4.4060
  -4.2767  -4.2580  -3.7358  -3.5940  -3.3373  -3.2168  -3.0731  -3.0443
  -3.0144  -2.9677  -2.9456  -2.9252  -2.8807  -2.8575  -2.8454  -2.8154
  -2.7515  -2.7093  -2.6890  -2.6624  -2.6184  -2.5865  -2.5420  -2.5081
  -2.4802  -2.4492  -2.3970  -2.3609  -2.3511  -2.3152  -2.3074  -2.2814
  -2.2294  -2.2006  -2.1796  -2.1521  -2.1197  -2.1048  -2.0821  -2.0138
  -1.9932  -1.9257  -1.9073  -1.8730  -1.8565  -1.8039  -1.7839  -1.7418
  -1.7084  -1.6862  -1.6786  -1.6411  -1.6332  -1.5785  -1.5680  -1.5428
  -1.5328  -1.4834  -1.4644  -1.4183  -1.3950  -1.3330  -1.2952  -1.2713
  -1.2356  -1.1888  -1.1618  -1.1199  -1.0889  -1.0549  -1.0345  -1.0224
  -0.9890  -0.9564  -0.9075  -0.8934  -0.8386  -0.7724  -0.6923  -0.6500
  -0.5932  -0.5601  -0.5304  -0.4889  -0.4377  -0.4050  -0.3573  -0.3432
  -0.3303  -0.2904  -0.2515  -0.2169  -0.2035  -0.1769  -0.1619  -0.1396
  -0.1117  -0.0994  -0.0735  -0.0590  -0.0435  -0.0249  -0.0059   0.0143
   0.0385   0.0481   0.0652   0.0829   0.0936   0.1238   0.1440   0.1583
   0.1757   0.2024   0.2133   0.2330   0.2413   0.2742   0.2833   0.3167
   0.3203   0.3455   0.3573   0.3721   0.3781   0.4129   0.4264   0.4452
   0.4675   0.4794   0.4993   0.5243   0.5370   0.5629   0.5714   0.5968
   0.5994   0.6211   0.6367   0.6627   0.6748   0.6884   0.7090   0.7326
   0.7476   0.7651   0.7753   0.7971   0.8099   0.8191   0.8270   0.8625
   0.8700   0.8975   0.9438   0.9633   0.9781   0.9990   1.0131   1.0331
   1.0568   1.0797   1.1120   1.1231   1.1357   1.1598   1.1878   1.2415
   1.2703   1.2977   1.3112   1.3291   1.3478   1.3695   1.4059   1.4296
   1.4574   1.5107   1.5392   1.5547   1.6131   1.6473   1.6901   1.7418
     eigenvalues at k+q:
 -36.2620 -36.0469 -35.9915 -35.9448 -35.8900 -35.8375 -35.7955 -35.7772
 -35.7684 -35.7430 -35.7372 -35.6987 -35.6532 -18.3945 -18.2354 -18.2255
 -18.1621 -18.0762 -18.0631 -17.9973 -17.9821 -17.9289 -17.9239 -17.8874
 -17.8686 -17.8272 -17.8148 -17.7404 -17.6612 -17.6205 -17.6067 -17.5768
 -17.5654 -17.5242 -17.5233 -17.4887 -17.4623 -17.4489 -17.4108 -17.3905
 -17.3637 -17.3527 -17.3365 -17.3246 -17.3101 -17.2786 -17.2713 -17.2407
 -17.2255 -17.2135 -17.1930 -17.1851 -17.1646 -17.1527 -17.1239 -17.1063
 -17.0784 -17.0575 -17.0423 -17.0102 -17.0025 -16.9935 -16.9815 -16.9634
 -16.9513 -16.9321 -16.9210 -16.9072 -16.8920 -16.8866 -16.8783 -16.8612
 -16.8498 -16.8386 -16.8268 -16.8245 -16.8195 -16.8110 -16.7925 -16.7749
 -16.7638 -16.7618 -16.7392 -16.7379 -16.7280 -16.7160 -16.6956 -16.6898
 -16.6775 -16.6682 -16.6330 -16.6191 -16.5723 -16.5476 -16.5371 -16.4995
 -16.4249 -16.3400 -16.3212 -16.3143 -16.2401 -16.1934 -16.1905 -15.5274
 -15.2859 -15.2420 -15.1548 -15.1387 -15.0021 -14.9468 -14.8923 -14.8762
 -14.8459 -14.8202 -14.6542 -14.6438 -14.4741 -14.3969 -14.3657 -14.3571
 -14.3371 -14.3152 -14.2916 -14.2725 -14.2534 -14.2316 -14.1866 -14.0207
 -13.9511  -6.7998  -6.3196  -6.0984  -6.0324  -5.9776  -5.8985  -5.8460
  -5.8294  -5.7897  -5.7595  -5.7394  -5.6882  -5.6302  -5.5654  -5.5455
  -5.5076  -5.4644  -5.4384  -5.3980  -5.3707  -5.3513  -5.3415  -5.3039
  -5.2562  -5.2177  -5.2030  -5.1496  -5.1032  -5.0834  -5.0594  -5.0297
  -5.0287  -4.9924  -4.9642  -4.9529  -4.9151  -4.8927  -4.8190  -4.7972
  -4.7670  -4.7176  -4.7091  -4.6625  -4.6161  -4.5765  -4.4731  -4.4076
  -4.2766  -4.2623  -3.7206  -3.5812  -3.3367  -3.2198  -3.0772  -3.0493
  -3.0134  -2.9694  -2.9494  -2.9212  -2.8821  -2.8619  -2.8477  -2.8168
  -2.7529  -2.7125  -2.6937  -2.6583  -2.6183  -2.5862  -2.5426  -2.5100
  -2.4801  -2.4497  -2.3968  -2.3580  -2.3492  -2.3094  -2.3042  -2.2759
  -2.2279  -2.2004  -2.1812  -2.1514  -2.1201  -2.1039  -2.0801  -2.0136
  -1.9939  -1.9263  -1.9062  -1.8701  -1.8527  -1.8046  -1.7895  -1.7426
  -1.7074  -1.6881  -1.6756  -1.6412  -1.6294  -1.5799  -1.5722  -1.5468
  -1.5316  -1.4875  -1.4660  -1.4167  -1.3941  -1.3316  -1.2988  -1.2724
  -1.2358  -1.1893  -1.1605  -1.1205  -1.0896  -1.0530  -1.0317  -1.0208
  -0.9911  -0.9559  -0.9093  -0.8914  -0.8360  -0.7725  -0.6918  -0.6599
  -0.5972  -0.5547  -0.5299  -0.4915  -0.4333  -0.4090  -0.3588  -0.3448
  -0.3283  -0.2905  -0.2528  -0.2174  -0.2018  -0.1782  -0.1630  -0.1386
  -0.1081  -0.1003  -0.0724  -0.0581  -0.0425  -0.0233  -0.0052   0.0145
   0.0384   0.0491   0.0718   0.0848   0.0939   0.1234   0.1394   0.1577
   0.1758   0.2044   0.2109   0.2316   0.2413   0.2732   0.2836   0.3141
   0.3197   0.3456   0.3567   0.3699   0.3790   0.4112   0.4261   0.4461
   0.4689   0.4800   0.4997   0.5252   0.5379   0.5648   0.5677   0.5982
   0.5993   0.6233   0.6369   0.6644   0.6760   0.6905   0.7100   0.7314
   0.7470   0.7677   0.7757   0.7983   0.8098   0.8202   0.8283   0.8624
   0.8691   0.9013   0.9475   0.9662   0.9775   0.9983   1.0150   1.0333
   1.0593   1.0859   1.1127   1.1284   1.1372   1.1608   1.1874   1.2343
   1.2703   1.2981   1.3125   1.3276   1.3480   1.3720   1.4056   1.4274
   1.4590   1.5114   1.5397   1.5541   1.6028   1.6416   1.6960   1.7382
     cgsolve_all iterations  69    anorm=    0.71E-07
     cgsolve_all iterations  69    anorm=    0.71E-07
     cgsolve_all iterations  69    anorm=    0.69E-07
     compute_u_kq: q = (   -0.0398,    0.0000,    0.0000)
     Rotating WFCS
     ethr =  1.00E-14,  avg # of iterations = 23.0
     eigenvalues at k:
 -36.2620 -36.0469 -35.9915 -35.9448 -35.8900 -35.8375 -35.7955 -35.7771
 -35.7684 -35.7431 -35.7372 -35.6987 -35.6532 -18.3936 -18.2340 -18.2254
 -18.1623 -18.0770 -18.0622 -17.9976 -17.9836 -17.9278 -17.9234 -17.8879
 -17.8688 -17.8274 -17.8146 -17.7418 -17.6604 -17.6211 -17.6074 -17.5761
 -17.5659 -17.5253 -17.5213 -17.4851 -17.4627 -17.4493 -17.4106 -17.3882
 -17.3637 -17.3513 -17.3367 -17.3243 -17.3104 -17.2760 -17.2703 -17.2401
 -17.2227 -17.2138 -17.1915 -17.1843 -17.1658 -17.1505 -17.1231 -17.1048
 -17.0795 -17.0574 -17.0379 -17.0147 -17.0035 -16.9971 -16.9819 -16.9662
 -16.9510 -16.9329 -16.9216 -16.9081 -16.8924 -16.8868 -16.8793 -16.8614
 -16.8502 -16.8432 -16.8281 -16.8256 -16.8205 -16.8115 -16.7933 -16.7765
 -16.7652 -16.7628 -16.7405 -16.7362 -16.7277 -16.7165 -16.6991 -16.6924
 -16.6809 -16.6695 -16.6334 -16.6192 -16.5731 -16.5499 -16.5377 -16.5007
 -16.4270 -16.3374 -16.3223 -16.3123 -16.2316 -16.1905 -16.1815 -15.5281
 -15.2858 -15.2415 -15.1567 -15.1390 -15.0045 -14.9428 -14.8923 -14.8752
 -14.8441 -14.8117 -14.6537 -14.6430 -14.4737 -14.3955 -14.3739 -14.3523
 -14.3342 -14.3150 -14.2966 -14.2755 -14.2518 -14.2370 -14.1813 -14.0182
 -13.9570  -6.8131  -6.3373  -6.0986  -6.0322  -5.9833  -5.8960  -5.8443
  -5.8296  -5.7898  -5.7580  -5.7418  -5.6888  -5.6288  -5.5625  -5.5408
  -5.5048  -5.4611  -5.4379  -5.3973  -5.3701  -5.3505  -5.3417  -5.3060
  -5.2550  -5.2158  -5.2033  -5.1496  -5.0991  -5.0816  -5.0582  -5.0281
  -5.0209  -4.9929  -4.9510  -4.9450  -4.9127  -4.8925  -4.8195  -4.8015
  -4.7672  -4.7176  -4.7093  -4.6625  -4.6163  -4.5750  -4.4750  -4.4060
  -4.2767  -4.2580  -3.7358  -3.5940  -3.3373  -3.2168  -3.0731  -3.0443
  -3.0144  -2.9677  -2.9456  -2.9252  -2.8807  -2.8575  -2.8454  -2.8154
  -2.7515  -2.7093  -2.6890  -2.6624  -2.6184  -2.5865  -2.5420  -2.5081
  -2.4802  -2.4492  -2.3970  -2.3609  -2.3511  -2.3152  -2.3074  -2.2814
  -2.2294  -2.2006  -2.1796  -2.1521  -2.1197  -2.1048  -2.0821  -2.0138
  -1.9932  -1.9257  -1.9073  -1.8730  -1.8565  -1.8039  -1.7839  -1.7418
  -1.7084  -1.6862  -1.6786  -1.6411  -1.6332  -1.5785  -1.5680  -1.5428
  -1.5328  -1.4834  -1.4644  -1.4183  -1.3950  -1.3330  -1.2952  -1.2713
  -1.2356  -1.1888  -1.1618  -1.1199  -1.0889  -1.0549  -1.0345  -1.0224
  -0.9890  -0.9564  -0.9075  -0.8934  -0.8386  -0.7724  -0.6923  -0.6500
  -0.5932  -0.5601  -0.5304  -0.4889  -0.4377  -0.4050  -0.3573  -0.3432
  -0.3303  -0.2904  -0.2515  -0.2169  -0.2035  -0.1769  -0.1619  -0.1396
  -0.1117  -0.0994  -0.0735  -0.0590  -0.0435  -0.0249  -0.0059   0.0143
   0.0385   0.0481   0.0652   0.0829   0.0936   0.1238   0.1440   0.1583
   0.1757   0.2024   0.2133   0.2330   0.2413   0.2742   0.2833   0.3167
   0.3203   0.3455   0.3573   0.3721   0.3781   0.4129   0.4264   0.4452
   0.4675   0.4794   0.4993   0.5243   0.5370   0.5629   0.5714   0.5968
   0.5994   0.6211   0.6367   0.6627   0.6748   0.6884   0.7090   0.7326
   0.7476   0.7651   0.7753   0.7971   0.8099   0.8191   0.8270   0.8625
   0.8700   0.8975   0.9438   0.9633   0.9781   0.9990   1.0131   1.0331
   1.0568   1.0797   1.1120   1.1231   1.1357   1.1598   1.1878   1.2415
   1.2703   1.2977   1.3112   1.3291   1.3478   1.3695   1.4059   1.4296
   1.4574   1.5107   1.5392   1.5547   1.6131   1.6473   1.6901   1.7418
     eigenvalues at k+q:
 -36.2620 -36.0469 -35.9915 -35.9448 -35.8899 -35.8375 -35.7955 -35.7771
 -35.7684 -35.7431 -35.7372 -35.6986 -35.6532 -18.3927 -18.2324 -18.2253
 -18.1623 -18.0780 -18.0614 -17.9981 -17.9851 -17.9270 -17.9234 -17.8883
 -17.8685 -17.8280 -17.8146 -17.7425 -17.6596 -17.6219 -17.6077 -17.5759
 -17.5662 -17.5265 -17.5189 -17.4819 -17.4631 -17.4494 -17.4103 -17.3859
 -17.3636 -17.3502 -17.3367 -17.3243 -17.3105 -17.2737 -17.2696 -17.2393
 -17.2208 -17.2132 -17.1900 -17.1841 -17.1662 -17.1477 -17.1225 -17.1033
 -17.0807 -17.0575 -17.0345 -17.0209 -17.0043 -16.9991 -16.9826 -16.9686
 -16.9508 -16.9336 -16.9220 -16.9089 -16.8929 -16.8875 -16.8799 -16.8625
 -16.8513 -16.8471 -16.8297 -16.8267 -16.8210 -16.8120 -16.7941 -16.7779
 -16.7676 -16.7631 -16.7428 -16.7346 -16.7273 -16.7160 -16.7027 -16.6945
 -16.6837 -16.6701 -16.6340 -16.6194 -16.5741 -16.5526 -16.5382 -16.5017
 -16.4290 -16.3356 -16.3230 -16.3105 -16.2232 -16.1905 -16.1699 -15.5288
 -15.2861 -15.2411 -15.1592 -15.1387 -15.0075 -14.9376 -14.8927 -14.8748
 -14.8432 -14.8004 -14.6532 -14.6423 -14.4735 -14.3954 -14.3822 -14.3484
 -14.3313 -14.3159 -14.3016 -14.2779 -14.2497 -14.2407 -14.1764 -14.0182
 -13.9610  -6.8260  -6.3542  -6.0989  -6.0319  -5.9893  -5.8935  -5.8423
  -5.8297  -5.7900  -5.7565  -5.7443  -5.6895  -5.6280  -5.5599  -5.5360
  -5.5023  -5.4582  -5.4365  -5.3970  -5.3698  -5.3499  -5.3418  -5.3085
  -5.2535  -5.2142  -5.2032  -5.1499  -5.0954  -5.0801  -5.0574  -5.0266
  -5.0148  -4.9938  -4.9422  -4.9315  -4.9097  -4.8913  -4.8198  -4.8054
  -4.7669  -4.7178  -4.7092  -4.6626  -4.6162  -4.5733  -4.4775  -4.4043
  -4.2776  -4.2531  -3.7512  -3.6076  -3.3379  -3.2137  -3.0689  -3.0420
  -3.0131  -2.9675  -2.9416  -2.9291  -2.8796  -2.8537  -2.8431  -2.8120
  -2.7499  -2.7061  -2.6846  -2.6650  -2.6185  -2.5868  -2.5414  -2.5061
  -2.4800  -2.4486  -2.3973  -2.3642  -2.3530  -2.3229  -2.3096  -2.2859
  -2.2310  -2.2010  -2.1778  -2.1521  -2.1198  -2.1059  -2.0841  -2.0143
  -1.9920  -1.9255  -1.9080  -1.8761  -1.8602  -1.8034  -1.7780  -1.7424
  -1.7088  -1.6864  -1.6814  -1.6410  -1.6360  -1.5787  -1.5639  -1.5406
  -1.5298  -1.4806  -1.4603  -1.4193  -1.3958  -1.3343  -1.2912  -1.2700
  -1.2358  -1.1890  -1.1628  -1.1195  -1.0885  -1.0562  -1.0368  -1.0242
  -0.9870  -0.9570  -0.9064  -0.8957  -0.8409  -0.7727  -0.6934  -0.6409
  -0.5895  -0.5650  -0.5311  -0.4877  -0.4416  -0.3998  -0.3579  -0.3434
  -0.3307  -0.2905  -0.2511  -0.2181  -0.2040  -0.1755  -0.1599  -0.1411
  -0.1151  -0.0975  -0.0742  -0.0595  -0.0441  -0.0257  -0.0068   0.0142
   0.0377   0.0469   0.0590   0.0818   0.0937   0.1234   0.1488   0.1584
   0.1759   0.1993   0.2155   0.2352   0.2419   0.2741   0.2834   0.3182
   0.3204   0.3460   0.3587   0.3741   0.3777   0.4149   0.4266   0.4443
   0.4663   0.4786   0.4984   0.5232   0.5358   0.5606   0.5752   0.5949
   0.5994   0.6187   0.6359   0.6610   0.6740   0.6864   0.7080   0.7338
   0.7481   0.7618   0.7747   0.7961   0.8095   0.8178   0.8259   0.8632
   0.8707   0.8936   0.9392   0.9610   0.9779   0.9997   1.0113   1.0328
   1.0543   1.0738   1.1079   1.1206   1.1342   1.1587   1.1882   1.2474
   1.2699   1.2960   1.3118   1.3319   1.3476   1.3684   1.4065   1.4322
   1.4559   1.5096   1.5387   1.5555   1.6233   1.6526   1.6846   1.7466
     cgsolve_all iterations  69    anorm=    0.71E-07
     cgsolve_all iterations  69    anorm=    0.70E-07
     cgsolve_all iterations  69    anorm=    0.69E-07
     compute_u_kq: q = (    0.0000,    0.0398,    0.0000)
     Rotating WFCS
     ethr =  1.00E-14,  avg # of iterations = 23.0
     eigenvalues at k:
 -36.2620 -36.0469 -35.9915 -35.9448 -35.8900 -35.8375 -35.7955 -35.7771
 -35.7684 -35.7431 -35.7372 -35.6987 -35.6532 -18.3936 -18.2340 -18.2254
 -18.1623 -18.0770 -18.0622 -17.9976 -17.9836 -17.9278 -17.9234 -17.8879
 -17.8688 -17.8274 -17.8146 -17.7418 -17.6604 -17.6211 -17.6074 -17.5761
 -17.5659 -17.5253 -17.5213 -17.4851 -17.4627 -17.4493 -17.4106 -17.3882
 -17.3637 -17.3513 -17.3367 -17.3243 -17.3104 -17.2760 -17.2703 -17.2401
 -17.2227 -17.2138 -17.1915 -17.1843 -17.1658 -17.1505 -17.1231 -17.1048
 -17.0795 -17.0574 -17.0379 -17.0147 -17.0035 -16.9971 -16.9819 -16.9662
 -16.9510 -16.9329 -16.9216 -16.9081 -16.8924 -16.8868 -16.8793 -16.8614
 -16.8502 -16.8432 -16.8281 -16.8256 -16.8205 -16.8115 -16.7933 -16.7765
 -16.7652 -16.7628 -16.7405 -16.7362 -16.7277 -16.7165 -16.6991 -16.6924
 -16.6809 -16.6695 -16.6334 -16.6192 -16.5731 -16.5499 -16.5377 -16.5007
 -16.4270 -16.3374 -16.3223 -16.3123 -16.2316 -16.1905 -16.1815 -15.5281
 -15.2858 -15.2415 -15.1567 -15.1390 -15.0045 -14.9428 -14.8923 -14.8752
 -14.8441 -14.8117 -14.6537 -14.6430 -14.4737 -14.3955 -14.3739 -14.3523
 -14.3342 -14.3150 -14.2966 -14.2755 -14.2518 -14.2370 -14.1813 -14.0182
 -13.9570  -6.8131  -6.3373  -6.0986  -6.0322  -5.9833  -5.8960  -5.8443
  -5.8296  -5.7898  -5.7580  -5.7418  -5.6888  -5.6288  -5.5625  -5.5408
  -5.5048  -5.4611  -5.4379  -5.3973  -5.3701  -5.3505  -5.3417  -5.3060
  -5.2550  -5.2158  -5.2033  -5.1496  -5.0991  -5.0816  -5.0582  -5.0281
  -5.0209  -4.9929  -4.9510  -4.9450  -4.9127  -4.8925  -4.8195  -4.8015
  -4.7672  -4.7176  -4.7093  -4.6625  -4.6163  -4.5750  -4.4750  -4.4060
  -4.2767  -4.2580  -3.7358  -3.5940  -3.3373  -3.2168  -3.0731  -3.0443
  -3.0144  -2.9677  -2.9456  -2.9252  -2.8807  -2.8575  -2.8454  -2.8154
  -2.7515  -2.7093  -2.6890  -2.6624  -2.6184  -2.5865  -2.5420  -2.5081
  -2.4802  -2.4492  -2.3970  -2.3609  -2.3511  -2.3152  -2.3074  -2.2814
  -2.2294  -2.2006  -2.1796  -2.1521  -2.1197  -2.1048  -2.0821  -2.0138
  -1.9932  -1.9257  -1.9073  -1.8730  -1.8565  -1.8039  -1.7839  -1.7418
  -1.7084  -1.6862  -1.6786  -1.6411  -1.6332  -1.5785  -1.5680  -1.5428
  -1.5328  -1.4834  -1.4644  -1.4183  -1.3950  -1.3330  -1.2952  -1.2713
  -1.2356  -1.1888  -1.1618  -1.1199  -1.0889  -1.0549  -1.0345  -1.0224
  -0.9890  -0.9564  -0.9075  -0.8934  -0.8386  -0.7724  -0.6923  -0.6500
  -0.5932  -0.5601  -0.5304  -0.4889  -0.4377  -0.4050  -0.3573  -0.3432
  -0.3303  -0.2904  -0.2515  -0.2169  -0.2035  -0.1769  -0.1619  -0.1396
  -0.1117  -0.0994  -0.0735  -0.0590  -0.0435  -0.0249  -0.0059   0.0143
   0.0385   0.0481   0.0652   0.0829   0.0936   0.1238   0.1440   0.1583
   0.1757   0.2024   0.2133   0.2330   0.2413   0.2742   0.2833   0.3167
   0.3203   0.3455   0.3573   0.3721   0.3781   0.4129   0.4264   0.4452
   0.4675   0.4794   0.4993   0.5243   0.5370   0.5629   0.5714   0.5968
   0.5994   0.6211   0.6367   0.6627   0.6748   0.6884   0.7090   0.7326
   0.7476   0.7651   0.7753   0.7971   0.8099   0.8191   0.8270   0.8625
   0.8700   0.8975   0.9438   0.9633   0.9781   0.9990   1.0131   1.0331
   1.0568   1.0797   1.1120   1.1231   1.1357   1.1598   1.1878   1.2415
   1.2703   1.2977   1.3112   1.3291   1.3478   1.3695   1.4059   1.4296
   1.4574   1.5107   1.5392   1.5547   1.6131   1.6473   1.6901   1.7418
     eigenvalues at k+q:
 -36.2620 -36.0469 -35.9915 -35.9448 -35.8899 -35.8375 -35.7954 -35.7771
 -35.7685 -35.7431 -35.7372 -35.6986 -35.6532 -18.3921 -18.2323 -18.2252
 -18.1622 -18.0773 -18.0609 -18.0003 -17.9853 -17.9272 -17.9225 -17.8854
 -17.8693 -17.8295 -17.8169 -17.7415 -17.6596 -17.6219 -17.6073 -17.5756
 -17.5650 -17.5243 -17.5230 -17.4840 -17.4637 -17.4455 -17.4084 -17.3881
 -17.3632 -17.3498 -17.3338 -17.3238 -17.3106 -17.2742 -17.2669 -17.2399
 -17.2221 -17.2103 -17.1913 -17.1841 -17.1672 -17.1464 -17.1208 -17.1034
 -17.0774 -17.0548 -17.0397 -17.0191 -17.0053 -16.9964 -16.9843 -16.9684
 -16.9544 -16.9330 -16.9241 -16.9099 -16.8928 -16.8867 -16.8816 -16.8641
 -16.8514 -16.8468 -16.8324 -16.8255 -16.8212 -16.8132 -16.7940 -16.7788
 -16.7684 -16.7630 -16.7448 -16.7365 -16.7289 -16.7184 -16.7043 -16.6961
 -16.6842 -16.6705 -16.6341 -16.6196 -16.5733 -16.5506 -16.5378 -16.5012
 -16.4292 -16.3379 -16.3201 -16.3128 -16.2189 -16.1895 -16.1643 -15.5291
 -15.2841 -15.2409 -15.1597 -15.1407 -15.0060 -14.9407 -14.8869 -14.8711
 -14.8434 -14.8080 -14.6529 -14.6419 -14.4725 -14.3934 -14.3721 -14.3552
 -14.3361 -14.3125 -14.2949 -14.2742 -14.2561 -14.2370 -14.1841 -14.0253
 -13.9575  -6.8323  -6.3623  -6.0992  -6.0319  -5.9917  -5.8935  -5.8430
  -5.8294  -5.7900  -5.7568  -5.7430  -5.6888  -5.6279  -5.5578  -5.5345
  -5.5005  -5.4593  -5.4360  -5.3976  -5.3685  -5.3493  -5.3421  -5.3089
  -5.2532  -5.2129  -5.2017  -5.1505  -5.0952  -5.0805  -5.0549  -5.0290
  -5.0094  -4.9909  -4.9420  -4.9238  -4.9083  -4.8898  -4.8204  -4.8054
  -4.7676  -4.7182  -4.7078  -4.6641  -4.6164  -4.5729  -4.4777  -4.4036
  -4.2767  -4.2522  -3.7584  -3.6154  -3.3383  -3.2109  -3.0701  -3.0414
  -3.0094  -2.9653  -2.9438  -2.9183  -2.8846  -2.8570  -2.8456  -2.8119
  -2.7471  -2.7059  -2.6824  -2.6648  -2.6118  -2.5848  -2.5417  -2.5088
  -2.4810  -2.4508  -2.3970  -2.3631  -2.3551  -2.3236  -2.3114  -2.2869
  -2.2334  -2.2009  -2.1797  -2.1540  -2.1199  -2.1059  -2.0834  -2.0161
  -1.9916  -1.9319  -1.9109  -1.8717  -1.8586  -1.8040  -1.7826  -1.7461
  -1.7063  -1.6853  -1.6758  -1.6419  -1.6332  -1.5800  -1.5645  -1.5394
  -1.5280  -1.4804  -1.4574  -1.4153  -1.3947  -1.3338  -1.2916  -1.2701
  -1.2352  -1.1894  -1.1656  -1.1185  -1.0878  -1.0570  -1.0383  -1.0200
  -0.9904  -0.9559  -0.9094  -0.8919  -0.8374  -0.7704  -0.6898  -0.6437
  -0.5913  -0.5641  -0.5361  -0.4891  -0.4404  -0.4054  -0.3577  -0.3401
  -0.3307  -0.2885  -0.2563  -0.2143  -0.2026  -0.1762  -0.1634  -0.1427
  -0.1141  -0.0997  -0.0733  -0.0593  -0.0463  -0.0241  -0.0089   0.0156
   0.0365   0.0459   0.0643   0.0834   0.0953   0.1269   0.1469   0.1585
   0.1763   0.2022   0.2128   0.2325   0.2435   0.2747   0.2841   0.3167
   0.3215   0.3452   0.3569   0.3724   0.3798   0.4114   0.4262   0.4418
   0.4646   0.4800   0.4996   0.5227   0.5334   0.5622   0.5722   0.5957
   0.5995   0.6184   0.6361   0.6619   0.6746   0.6889   0.7078   0.7317
   0.7457   0.7638   0.7739   0.7971   0.8104   0.8172   0.8265   0.8561
   0.8682   0.8981   0.9459   0.9629   0.9769   0.9986   1.0109   1.0287
   1.0491   1.0712   1.1082   1.1199   1.1353   1.1586   1.1863   1.2396
   1.2697   1.2982   1.3120   1.3308   1.3476   1.3728   1.4079   1.4301
   1.4554   1.5160   1.5386   1.5593   1.6145   1.6515   1.6959   1.7439
     cgsolve_all iterations  69    anorm=    0.71E-07
     cgsolve_all iterations  69    anorm=    0.71E-07
     cgsolve_all iterations  69    anorm=    0.70E-07
     compute_u_kq: q = (    0.0000,   -0.0398,    0.0000)
     Rotating WFCS
     ethr =  1.00E-14,  avg # of iterations = 24.0
     eigenvalues at k:
 -36.2620 -36.0469 -35.9915 -35.9448 -35.8900 -35.8375 -35.7955 -35.7771
 -35.7684 -35.7431 -35.7372 -35.6987 -35.6532 -18.3936 -18.2340 -18.2254
 -18.1623 -18.0770 -18.0622 -17.9976 -17.9836 -17.9278 -17.9234 -17.8879
 -17.8688 -17.8274 -17.8146 -17.7418 -17.6604 -17.6211 -17.6074 -17.5761
 -17.5659 -17.5253 -17.5213 -17.4851 -17.4627 -17.4493 -17.4106 -17.3882
 -17.3637 -17.3513 -17.3367 -17.3243 -17.3104 -17.2760 -17.2703 -17.2401
 -17.2227 -17.2138 -17.1915 -17.1843 -17.1658 -17.1505 -17.1231 -17.1048
 -17.0795 -17.0574 -17.0379 -17.0147 -17.0035 -16.9971 -16.9819 -16.9662
 -16.9510 -16.9329 -16.9216 -16.9081 -16.8924 -16.8868 -16.8793 -16.8614
 -16.8502 -16.8432 -16.8281 -16.8256 -16.8205 -16.8115 -16.7933 -16.7765
 -16.7652 -16.7628 -16.7405 -16.7362 -16.7277 -16.7165 -16.6991 -16.6924
 -16.6809 -16.6695 -16.6334 -16.6192 -16.5731 -16.5499 -16.5377 -16.5007
 -16.4270 -16.3374 -16.3223 -16.3123 -16.2316 -16.1905 -16.1815 -15.5281
 -15.2858 -15.2415 -15.1567 -15.1390 -15.0045 -14.9428 -14.8923 -14.8752
 -14.8441 -14.8117 -14.6537 -14.6430 -14.4737 -14.3955 -14.3739 -14.3523
 -14.3342 -14.3150 -14.2966 -14.2755 -14.2518 -14.2370 -14.1813 -14.0182
 -13.9570  -6.8131  -6.3373  -6.0986  -6.0322  -5.9833  -5.8960  -5.8443
  -5.8296  -5.7898  -5.7580  -5.7418  -5.6888  -5.6288  -5.5625  -5.5408
  -5.5048  -5.4611  -5.4379  -5.3973  -5.3701  -5.3505  -5.3417  -5.3060
  -5.2550  -5.2158  -5.2033  -5.1496  -5.0991  -5.0816  -5.0582  -5.0281
  -5.0209  -4.9929  -4.9510  -4.9450  -4.9127  -4.8925  -4.8195  -4.8015
  -4.7672  -4.7176  -4.7093  -4.6625  -4.6163  -4.5750  -4.4750  -4.4060
  -4.2767  -4.2580  -3.7358  -3.5940  -3.3373  -3.2168  -3.0731  -3.0443
  -3.0144  -2.9677  -2.9456  -2.9252  -2.8807  -2.8575  -2.8454  -2.8154
  -2.7515  -2.7093  -2.6890  -2.6624  -2.6184  -2.5865  -2.5420  -2.5081
  -2.4802  -2.4492  -2.3970  -2.3609  -2.3511  -2.3152  -2.3074  -2.2814
  -2.2294  -2.2006  -2.1796  -2.1521  -2.1197  -2.1048  -2.0821  -2.0138
  -1.9932  -1.9257  -1.9073  -1.8730  -1.8565  -1.8039  -1.7839  -1.7418
  -1.7084  -1.6862  -1.6786  -1.6411  -1.6332  -1.5785  -1.5680  -1.5428
  -1.5328  -1.4834  -1.4644  -1.4183  -1.3950  -1.3330  -1.2952  -1.2713
  -1.2356  -1.1888  -1.1618  -1.1199  -1.0889  -1.0549  -1.0345  -1.0224
  -0.9890  -0.9564  -0.9075  -0.8934  -0.8386  -0.7724  -0.6923  -0.6500
  -0.5932  -0.5601  -0.5304  -0.4889  -0.4377  -0.4050  -0.3573  -0.3432
  -0.3303  -0.2904  -0.2515  -0.2169  -0.2035  -0.1769  -0.1619  -0.1396
  -0.1117  -0.0994  -0.0735  -0.0590  -0.0435  -0.0249  -0.0059   0.0143
   0.0385   0.0481   0.0652   0.0829   0.0936   0.1238   0.1440   0.1583
   0.1757   0.2024   0.2133   0.2330   0.2413   0.2742   0.2833   0.3167
   0.3203   0.3455   0.3573   0.3721   0.3781   0.4129   0.4264   0.4452
   0.4675   0.4794   0.4993   0.5243   0.5370   0.5629   0.5714   0.5968
   0.5994   0.6211   0.6367   0.6627   0.6748   0.6884   0.7090   0.7326
   0.7476   0.7651   0.7753   0.7971   0.8099   0.8191   0.8270   0.8625
   0.8700   0.8975   0.9438   0.9633   0.9781   0.9990   1.0131   1.0331
   1.0568   1.0797   1.1120   1.1231   1.1357   1.1598   1.1878   1.2415
   1.2703   1.2977   1.3112   1.3291   1.3478   1.3695   1.4059   1.4296
   1.4574   1.5107   1.5392   1.5547   1.6131   1.6473   1.6901   1.7418
     eigenvalues at k+q:
 -36.2620 -36.0469 -35.9915 -35.9448 -35.8900 -35.8375 -35.7955 -35.7772
 -35.7684 -35.7430 -35.7372 -35.6987 -35.6532 -18.3952 -18.2356 -18.2256
 -18.1623 -18.0768 -18.0635 -17.9950 -17.9819 -17.9287 -17.9245 -17.8902
 -17.8681 -17.8258 -17.8123 -17.7416 -17.6613 -17.6205 -17.6075 -17.5767
 -17.5671 -17.5261 -17.5193 -17.4864 -17.4620 -17.4527 -17.4122 -17.3883
 -17.3650 -17.3525 -17.3400 -17.3240 -17.3100 -17.2789 -17.2732 -17.2407
 -17.2234 -17.2171 -17.1920 -17.1846 -17.1643 -17.1543 -17.1254 -17.1064
 -17.0815 -17.0600 -17.0362 -17.0106 -17.0028 -16.9970 -16.9795 -16.9639
 -16.9475 -16.9333 -16.9193 -16.9061 -16.8923 -16.8865 -16.8770 -16.8589
 -16.8490 -16.8398 -16.8271 -16.8235 -16.8190 -16.8095 -16.7926 -16.7747
 -16.7629 -16.7613 -16.7378 -16.7354 -16.7262 -16.7141 -16.6945 -16.6879
 -16.6765 -16.6672 -16.6326 -16.6188 -16.5730 -16.5493 -16.5376 -16.5002
 -16.4248 -16.3373 -16.3244 -16.3119 -16.2447 -16.1993 -16.1915 -15.5271
 -15.2876 -15.2422 -15.1540 -15.1368 -15.0036 -14.9439 -14.9005 -14.8776
 -14.8447 -14.8144 -14.6545 -14.6442 -14.4750 -14.3977 -14.3762 -14.3513
 -14.3311 -14.3171 -14.2982 -14.2773 -14.2464 -14.2371 -14.1783 -14.0127
 -13.9555  -6.7930  -6.3108  -6.0980  -6.0324  -5.9754  -5.8984  -5.8454
  -5.8298  -5.7896  -5.7593  -5.7407  -5.6888  -5.6304  -5.5687  -5.5462
  -5.5098  -5.4627  -5.4398  -5.3976  -5.3723  -5.3518  -5.3410  -5.3032
  -5.2566  -5.2195  -5.2046  -5.1489  -5.1043  -5.0832  -5.0621  -5.0347
  -5.0277  -4.9944  -4.9731  -4.9541  -4.9130  -4.8939  -4.8179  -4.7975
  -4.7661  -4.7173  -4.7102  -4.6612  -4.6148  -4.5771  -4.4726  -4.4083
  -4.2775  -4.2634  -3.7139  -3.5744  -3.3363  -3.2225  -3.0752  -3.0486
  -3.0181  -2.9710  -2.9474  -2.9322  -2.8766  -2.8580  -2.8462  -2.8175
  -2.7561  -2.7130  -2.6945  -2.6601  -2.6250  -2.5879  -2.5425  -2.5073
  -2.4793  -2.4478  -2.3970  -2.3592  -2.3469  -2.3082  -2.3023  -2.2752
  -2.2255  -2.2005  -2.1793  -2.1499  -2.1195  -2.1039  -2.0802  -2.0123
  -1.9948  -1.9201  -1.9033  -1.8751  -1.8541  -1.8046  -1.7839  -1.7399
  -1.7122  -1.6877  -1.6776  -1.6421  -1.6321  -1.5783  -1.5707  -1.5456
  -1.5361  -1.4864  -1.4704  -1.4207  -1.3944  -1.3327  -1.2996  -1.2727
  -1.2359  -1.1881  -1.1582  -1.1206  -1.0903  -1.0532  -1.0313  -1.0243
  -0.9877  -0.9568  -0.9076  -0.8930  -0.8398  -0.7747  -0.6957  -0.6565
  -0.5949  -0.5557  -0.5255  -0.4889  -0.4352  -0.4051  -0.3598  -0.3453
  -0.3289  -0.2924  -0.2463  -0.2202  -0.2039  -0.1777  -0.1604  -0.1366
  -0.1100  -0.0982  -0.0735  -0.0580  -0.0400  -0.0255  -0.0027   0.0132
   0.0380   0.0516   0.0672   0.0825   0.0921   0.1206   0.1410   0.1577
   0.1756   0.2024   0.2138   0.2331   0.2397   0.2737   0.2822   0.3163
   0.3192   0.3457   0.3573   0.3711   0.3778   0.4134   0.4276   0.4481
   0.4698   0.4785   0.4998   0.5255   0.5400   0.5628   0.5711   0.5960
   0.6016   0.6234   0.6374   0.6642   0.6743   0.6878   0.7104   0.7333
   0.7489   0.7655   0.7779   0.7971   0.8090   0.8208   0.8274   0.8690
   0.8725   0.8973   0.9408   0.9627   0.9791   0.9998   1.0140   1.0371
   1.0659   1.0894   1.1128   1.1280   1.1371   1.1611   1.1890   1.2433
   1.2710   1.2956   1.3118   1.3276   1.3478   1.3671   1.4041   1.4291
   1.4596   1.5051   1.5397   1.5501   1.6114   1.6421   1.6851   1.7407
     cgsolve_all iterations  69    anorm=    0.70E-07
     cgsolve_all iterations  69    anorm=    0.71E-07
     cgsolve_all iterations  69    anorm=    0.69E-07
     compute_u_kq: q = (    0.0000,    0.0000,    0.0398)
     Rotating WFCS
     ethr =  1.00E-14,  avg # of iterations = 23.0
     eigenvalues at k:
 -36.2620 -36.0469 -35.9915 -35.9448 -35.8900 -35.8375 -35.7955 -35.7771
 -35.7684 -35.7431 -35.7372 -35.6987 -35.6532 -18.3936 -18.2340 -18.2254
 -18.1623 -18.0770 -18.0622 -17.9976 -17.9836 -17.9278 -17.9234 -17.8879
 -17.8688 -17.8274 -17.8146 -17.7418 -17.6604 -17.6211 -17.6074 -17.5761
 -17.5659 -17.5253 -17.5213 -17.4851 -17.4627 -17.4493 -17.4106 -17.3882
 -17.3637 -17.3513 -17.3367 -17.3243 -17.3104 -17.2760 -17.2703 -17.2401
 -17.2227 -17.2138 -17.1915 -17.1843 -17.1658 -17.1505 -17.1231 -17.1048
 -17.0795 -17.0574 -17.0379 -17.0147 -17.0035 -16.9971 -16.9819 -16.9662
 -16.9510 -16.9329 -16.9216 -16.9081 -16.8924 -16.8868 -16.8793 -16.8614
 -16.8502 -16.8432 -16.8281 -16.8256 -16.8205 -16.8115 -16.7933 -16.7765
 -16.7652 -16.7628 -16.7405 -16.7362 -16.7277 -16.7165 -16.6991 -16.6924
 -16.6809 -16.6695 -16.6334 -16.6192 -16.5731 -16.5499 -16.5377 -16.5007
 -16.4270 -16.3374 -16.3223 -16.3123 -16.2316 -16.1905 -16.1815 -15.5281
 -15.2858 -15.2415 -15.1567 -15.1390 -15.0045 -14.9428 -14.8923 -14.8752
 -14.8441 -14.8117 -14.6537 -14.6430 -14.4737 -14.3955 -14.3739 -14.3523
 -14.3342 -14.3150 -14.2966 -14.2755 -14.2518 -14.2370 -14.1813 -14.0182
 -13.9570  -6.8131  -6.3373  -6.0986  -6.0322  -5.9833  -5.8960  -5.8443
  -5.8296  -5.7898  -5.7580  -5.7418  -5.6888  -5.6288  -5.5625  -5.5408
  -5.5048  -5.4611  -5.4379  -5.3973  -5.3701  -5.3505  -5.3417  -5.3060
  -5.2550  -5.2158  -5.2033  -5.1496  -5.0991  -5.0816  -5.0582  -5.0281
  -5.0209  -4.9929  -4.9510  -4.9450  -4.9127  -4.8925  -4.8195  -4.8015
  -4.7672  -4.7176  -4.7093  -4.6625  -4.6163  -4.5750  -4.4750  -4.4060
  -4.2767  -4.2580  -3.7358  -3.5940  -3.3373  -3.2168  -3.0731  -3.0443
  -3.0144  -2.9677  -2.9456  -2.9252  -2.8807  -2.8575  -2.8454  -2.8154
  -2.7515  -2.7093  -2.6890  -2.6624  -2.6184  -2.5865  -2.5420  -2.5081
  -2.4802  -2.4492  -2.3970  -2.3609  -2.3511  -2.3152  -2.3074  -2.2814
  -2.2294  -2.2006  -2.1796  -2.1521  -2.1197  -2.1048  -2.0821  -2.0138
  -1.9932  -1.9257  -1.9073  -1.8730  -1.8565  -1.8039  -1.7839  -1.7418
  -1.7084  -1.6862  -1.6786  -1.6411  -1.6332  -1.5785  -1.5680  -1.5428
  -1.5328  -1.4834  -1.4644  -1.4183  -1.3950  -1.3330  -1.2952  -1.2713
  -1.2356  -1.1888  -1.1618  -1.1199  -1.0889  -1.0549  -1.0345  -1.0224
  -0.9890  -0.9564  -0.9075  -0.8934  -0.8386  -0.7724  -0.6923  -0.6500
  -0.5932  -0.5601  -0.5304  -0.4889  -0.4377  -0.4050  -0.3573  -0.3432
  -0.3303  -0.2904  -0.2515  -0.2169  -0.2035  -0.1769  -0.1619  -0.1396
  -0.1117  -0.0994  -0.0735  -0.0590  -0.0435  -0.0249  -0.0059   0.0143
   0.0385   0.0481   0.0652   0.0829   0.0936   0.1238   0.1440   0.1583
   0.1757   0.2024   0.2133   0.2330   0.2413   0.2742   0.2833   0.3167
   0.3203   0.3455   0.3573   0.3721   0.3781   0.4129   0.4264   0.4452
   0.4675   0.4794   0.4993   0.5243   0.5370   0.5629   0.5714   0.5968
   0.5994   0.6211   0.6367   0.6627   0.6748   0.6884   0.7090   0.7326
   0.7476   0.7651   0.7753   0.7971   0.8099   0.8191   0.8270   0.8625
   0.8700   0.8975   0.9438   0.9633   0.9781   0.9990   1.0131   1.0331
   1.0568   1.0797   1.1120   1.1231   1.1357   1.1598   1.1878   1.2415
   1.2703   1.2977   1.3112   1.3291   1.3478   1.3695   1.4059   1.4296
   1.4574   1.5107   1.5392   1.5547   1.6131   1.6473   1.6901   1.7418
     eigenvalues at k+q:
 -36.2620 -36.0469 -35.9915 -35.9448 -35.8900 -35.8375 -35.7955 -35.7771
 -35.7684 -35.7431 -35.7372 -35.6986 -35.6532 -18.3936 -18.2339 -18.2255
 -18.1623 -18.0770 -18.0623 -17.9975 -17.9838 -17.9275 -17.9237 -17.8880
 -17.8686 -17.8274 -17.8146 -17.7418 -17.6604 -17.6211 -17.6071 -17.5751
 -17.5675 -17.5252 -17.5211 -17.4863 -17.4630 -17.4472 -17.4124 -17.3866
 -17.3616 -17.3540 -17.3369 -17.3236 -17.3109 -17.2757 -17.2708 -17.2381
 -17.2247 -17.2138 -17.1912 -17.1847 -17.1665 -17.1498 -17.1231 -17.1046
 -17.0793 -17.0569 -17.0375 -17.0149 -17.0051 -16.9962 -16.9827 -16.9656
 -16.9516 -16.9328 -16.9214 -16.9084 -16.8923 -16.8869 -16.8792 -16.8615
 -16.8501 -16.8433 -16.8287 -16.8247 -16.8207 -16.8112 -16.7936 -16.7763
 -16.7653 -16.7630 -16.7405 -16.7360 -16.7280 -16.7166 -16.6988 -16.6928
 -16.6801 -16.6699 -16.6333 -16.6193 -16.5732 -16.5500 -16.5377 -16.5008
 -16.4270 -16.3374 -16.3223 -16.3123 -16.2314 -16.1905 -16.1812 -15.5281
 -15.2858 -15.2415 -15.1567 -15.1390 -15.0045 -14.9427 -14.8923 -14.8752
 -14.8441 -14.8116 -14.6537 -14.6430 -14.4737 -14.3955 -14.3740 -14.3522
 -14.3342 -14.3150 -14.2967 -14.2756 -14.2518 -14.2371 -14.1813 -14.0182
 -13.9571  -6.8133  -6.3375  -6.0986  -6.0322  -5.9834  -5.8959  -5.8443
  -5.8296  -5.7898  -5.7580  -5.7418  -5.6888  -5.6288  -5.5625  -5.5407
  -5.5049  -5.4609  -5.4379  -5.3973  -5.3705  -5.3503  -5.3416  -5.3060
  -5.2551  -5.2161  -5.2030  -5.1496  -5.0991  -5.0816  -5.0583  -5.0281
  -5.0208  -4.9928  -4.9510  -4.9445  -4.9126  -4.8928  -4.8195  -4.8016
  -4.7672  -4.7176  -4.7094  -4.6622  -4.6166  -4.5749  -4.4751  -4.4060
  -4.2767  -4.2580  -3.7360  -3.5941  -3.3373  -3.2167  -3.0729  -3.0444
  -3.0144  -2.9677  -2.9457  -2.9250  -2.8804  -2.8564  -2.8471  -2.8152
  -2.7516  -2.7083  -2.6903  -2.6615  -2.6187  -2.5858  -2.5415  -2.5096
  -2.4815  -2.4476  -2.3961  -2.3612  -2.3512  -2.3164  -2.3076  -2.2811
  -2.2287  -2.2003  -2.1812  -2.1501  -2.1208  -2.1053  -2.0815  -2.0133
  -1.9953  -1.9247  -1.9068  -1.8736  -1.8569  -1.8020  -1.7850  -1.7424
  -1.7124  -1.6835  -1.6747  -1.6396  -1.6348  -1.5783  -1.5700  -1.5438
  -1.5325  -1.4825  -1.4634  -1.4183  -1.3978  -1.3325  -1.2952  -1.2702
  -1.2373  -1.1881  -1.1588  -1.1230  -1.0874  -1.0548  -1.0335  -1.0253
  -0.9854  -0.9557  -0.9090  -0.8945  -0.8397  -0.7724  -0.6925  -0.6496
  -0.5934  -0.5598  -0.5301  -0.4891  -0.4378  -0.4049  -0.3583  -0.3429
  -0.3306  -0.2879  -0.2532  -0.2172  -0.2026  -0.1780  -0.1623  -0.1387
  -0.1108  -0.1009  -0.0728  -0.0584  -0.0425  -0.0260  -0.0065   0.0137
   0.0392   0.0483   0.0651   0.0826   0.0935   0.1235   0.1443   0.1593
   0.1760   0.2013   0.2144   0.2331   0.2409   0.2729   0.2842   0.3162
   0.3210   0.3456   0.3572   0.3703   0.3799   0.4109   0.4284   0.4452
   0.4670   0.4782   0.5006   0.5244   0.5367   0.5647   0.5713   0.5949
   0.6015   0.6188   0.6361   0.6609   0.6758   0.6889   0.7092   0.7345
   0.7447   0.7677   0.7748   0.7988   0.8083   0.8191   0.8267   0.8622
   0.8701   0.8966   0.9442   0.9635   0.9778   0.9993   1.0132   1.0329
   1.0565   1.0795   1.1121   1.1230   1.1355   1.1598   1.1879   1.2416
   1.2705   1.2977   1.3111   1.3290   1.3478   1.3695   1.4059   1.4296
   1.4574   1.5105   1.5393   1.5548   1.6132   1.6474   1.6900   1.7418
     cgsolve_all iterations  69    anorm=    0.71E-07
     cgsolve_all iterations  69    anorm=    0.71E-07
     cgsolve_all iterations  69    anorm=    0.69E-07
     compute_u_kq: q = (    0.0000,    0.0000,   -0.0398)
     Rotating WFCS
     ethr =  1.00E-14,  avg # of iterations = 23.0
     eigenvalues at k:
 -36.2620 -36.0469 -35.9915 -35.9448 -35.8900 -35.8375 -35.7955 -35.7771
 -35.7684 -35.7431 -35.7372 -35.6987 -35.6532 -18.3936 -18.2340 -18.2254
 -18.1623 -18.0770 -18.0622 -17.9976 -17.9836 -17.9278 -17.9234 -17.8879
 -17.8688 -17.8274 -17.8146 -17.7418 -17.6604 -17.6211 -17.6074 -17.5761
 -17.5659 -17.5253 -17.5213 -17.4851 -17.4627 -17.4493 -17.4106 -17.3882
 -17.3637 -17.3513 -17.3367 -17.3243 -17.3104 -17.2760 -17.2703 -17.2401
 -17.2227 -17.2138 -17.1915 -17.1843 -17.1658 -17.1505 -17.1231 -17.1048
 -17.0795 -17.0574 -17.0379 -17.0147 -17.0035 -16.9971 -16.9819 -16.9662
 -16.9510 -16.9329 -16.9216 -16.9081 -16.8924 -16.8868 -16.8793 -16.8614
 -16.8502 -16.8432 -16.8281 -16.8256 -16.8205 -16.8115 -16.7933 -16.7765
 -16.7652 -16.7628 -16.7405 -16.7362 -16.7277 -16.7165 -16.6991 -16.6924
 -16.6809 -16.6695 -16.6334 -16.6192 -16.5731 -16.5499 -16.5377 -16.5007
 -16.4270 -16.3374 -16.3223 -16.3123 -16.2316 -16.1905 -16.1815 -15.5281
 -15.2858 -15.2415 -15.1567 -15.1390 -15.0045 -14.9428 -14.8923 -14.8752
 -14.8441 -14.8117 -14.6537 -14.6430 -14.4737 -14.3955 -14.3739 -14.3523
 -14.3342 -14.3150 -14.2966 -14.2755 -14.2518 -14.2370 -14.1813 -14.0182
 -13.9570  -6.8131  -6.3373  -6.0986  -6.0322  -5.9833  -5.8960  -5.8443
  -5.8296  -5.7898  -5.7580  -5.7418  -5.6888  -5.6288  -5.5625  -5.5408
  -5.5048  -5.4611  -5.4379  -5.3973  -5.3701  -5.3505  -5.3417  -5.3060
  -5.2550  -5.2158  -5.2033  -5.1496  -5.0991  -5.0816  -5.0582  -5.0281
  -5.0209  -4.9929  -4.9510  -4.9450  -4.9127  -4.8925  -4.8195  -4.8015
  -4.7672  -4.7176  -4.7093  -4.6625  -4.6163  -4.5750  -4.4750  -4.4060
  -4.2767  -4.2580  -3.7358  -3.5940  -3.3373  -3.2168  -3.0731  -3.0443
  -3.0144  -2.9677  -2.9456  -2.9252  -2.8807  -2.8575  -2.8454  -2.8154
  -2.7515  -2.7093  -2.6890  -2.6624  -2.6184  -2.5865  -2.5420  -2.5081
  -2.4802  -2.4492  -2.3970  -2.3609  -2.3511  -2.3152  -2.3074  -2.2814
  -2.2294  -2.2006  -2.1796  -2.1521  -2.1197  -2.1048  -2.0821  -2.0138
  -1.9932  -1.9257  -1.9073  -1.8730  -1.8565  -1.8039  -1.7839  -1.7418
  -1.7084  -1.6862  -1.6786  -1.6411  -1.6332  -1.5785  -1.5680  -1.5428
  -1.5328  -1.4834  -1.4644  -1.4183  -1.3950  -1.3330  -1.2952  -1.2713
  -1.2356  -1.1888  -1.1618  -1.1199  -1.0889  -1.0549  -1.0345  -1.0224
  -0.9890  -0.9564  -0.9075  -0.8934  -0.8386  -0.7724  -0.6923  -0.6500
  -0.5932  -0.5601  -0.5304  -0.4889  -0.4377  -0.4050  -0.3573  -0.3432
  -0.3303  -0.2904  -0.2515  -0.2169  -0.2035  -0.1769  -0.1619  -0.1396
  -0.1117  -0.0994  -0.0735  -0.0590  -0.0435  -0.0249  -0.0059   0.0143
   0.0385   0.0481   0.0652   0.0829   0.0936   0.1238   0.1440   0.1583
   0.1757   0.2024   0.2133   0.2330   0.2413   0.2742   0.2833   0.3167
   0.3203   0.3455   0.3573   0.3721   0.3781   0.4129   0.4264   0.4452
   0.4675   0.4794   0.4993   0.5243   0.5370   0.5629   0.5714   0.5968
   0.5994   0.6211   0.6367   0.6627   0.6748   0.6884   0.7090   0.7326
   0.7476   0.7651   0.7753   0.7971   0.8099   0.8191   0.8270   0.8625
   0.8700   0.8975   0.9438   0.9633   0.9781   0.9990   1.0131   1.0331
   1.0568   1.0797   1.1120   1.1231   1.1357   1.1598   1.1878   1.2415
   1.2703   1.2977   1.3112   1.3291   1.3478   1.3695   1.4059   1.4296
   1.4574   1.5107   1.5392   1.5547   1.6131   1.6473   1.6901   1.7418
     eigenvalues at k+q:
 -36.2620 -36.0469 -35.9915 -35.9448 -35.8900 -35.8375 -35.7955 -35.7771
 -35.7684 -35.7431 -35.7372 -35.6986 -35.6532 -18.3936 -18.2340 -18.2254
 -18.1623 -18.0770 -18.0622 -17.9977 -17.9835 -17.9281 -17.9233 -17.8878
 -17.8689 -17.8273 -17.8146 -17.7418 -17.6604 -17.6212 -17.6076 -17.5770
 -17.5647 -17.5254 -17.5212 -17.4841 -17.4624 -17.4513 -17.4085 -17.3900
 -17.3661 -17.3486 -17.3373 -17.3245 -17.3099 -17.2766 -17.2699 -17.2416
 -17.2208 -17.2137 -17.1919 -17.1838 -17.1651 -17.1513 -17.1233 -17.1053
 -17.0801 -17.0576 -17.0382 -17.0146 -17.0022 -16.9978 -16.9811 -16.9667
 -16.9501 -16.9331 -16.9218 -16.9078 -16.8928 -16.8867 -16.8793 -16.8615
 -16.8502 -16.8432 -16.8278 -16.8262 -16.8203 -16.8117 -16.7930 -16.7766
 -16.7651 -16.7627 -16.7406 -16.7363 -16.7274 -16.7166 -16.6994 -16.6917
 -16.6814 -16.6692 -16.6335 -16.6191 -16.5731 -16.5498 -16.5377 -16.5008
 -16.4270 -16.3375 -16.3223 -16.3123 -16.2317 -16.1905 -16.1816 -15.5281
 -15.2858 -15.2415 -15.1567 -15.1390 -15.0044 -14.9429 -14.8923 -14.8752
 -14.8442 -14.8119 -14.6537 -14.6431 -14.4737 -14.3955 -14.3737 -14.3524
 -14.3343 -14.3150 -14.2965 -14.2755 -14.2518 -14.2369 -14.1814 -14.0183
 -13.9569  -6.8129  -6.3370  -6.0986  -6.0322  -5.9832  -5.8960  -5.8444
  -5.8296  -5.7898  -5.7581  -5.7417  -5.6888  -5.6288  -5.5625  -5.5409
  -5.5048  -5.4612  -5.4380  -5.3973  -5.3699  -5.3505  -5.3420  -5.3060
  -5.2549  -5.2157  -5.2036  -5.1496  -5.0992  -5.0816  -5.0582  -5.0282
  -5.0210  -4.9930  -4.9512  -4.9453  -4.9127  -4.8923  -4.8196  -4.8014
  -4.7672  -4.7175  -4.7093  -4.6629  -4.6160  -4.5751  -4.4750  -4.4060
  -4.2767  -4.2581  -3.7355  -3.5937  -3.3373  -3.2168  -3.0732  -3.0441
  -3.0144  -2.9680  -2.9453  -2.9254  -2.8813  -2.8588  -2.8437  -2.8155
  -2.7515  -2.7100  -2.6881  -2.6630  -2.6182  -2.5870  -2.5424  -2.5067
  -2.4788  -2.4511  -2.3978  -2.3610  -2.3511  -2.3141  -2.3071  -2.2816
  -2.2303  -2.2010  -2.1776  -2.1536  -2.1187  -2.1047  -2.0827  -2.0157
  -1.9895  -1.9268  -1.9079  -1.8726  -1.8554  -1.8063  -1.7830  -1.7413
  -1.7044  -1.6890  -1.6823  -1.6437  -1.6294  -1.5794  -1.5657  -1.5426
  -1.5319  -1.4851  -1.4653  -1.4184  -1.3923  -1.3331  -1.2951  -1.2725
  -1.2346  -1.1898  -1.1639  -1.1173  -1.0904  -1.0557  -1.0353  -1.0193
  -0.9920  -0.9568  -0.9077  -0.8914  -0.8375  -0.7722  -0.6924  -0.6505
  -0.5930  -0.5607  -0.5304  -0.4885  -0.4377  -0.4051  -0.3563  -0.3434
  -0.3307  -0.2923  -0.2498  -0.2172  -0.2046  -0.1755  -0.1612  -0.1399
  -0.1132  -0.0977  -0.0750  -0.0587  -0.0441  -0.0241  -0.0056   0.0148
   0.0372   0.0487   0.0652   0.0827   0.0937   0.1244   0.1440   0.1570
   0.1757   0.2030   0.2122   0.2329   0.2424   0.2746   0.2830   0.3170
   0.3194   0.3450   0.3577   0.3737   0.3770   0.4146   0.4249   0.4443
   0.4681   0.4810   0.4977   0.5236   0.5378   0.5610   0.5715   0.5966
   0.5993   0.6236   0.6371   0.6636   0.6752   0.6878   0.7082   0.7308
   0.7501   0.7630   0.7756   0.7958   0.8112   0.8188   0.8274   0.8624
   0.8701   0.8981   0.9437   0.9628   0.9781   0.9988   1.0130   1.0333
   1.0571   1.0796   1.1120   1.1228   1.1360   1.1599   1.1877   1.2415
   1.2702   1.2978   1.3112   1.3292   1.3477   1.3695   1.4059   1.4295
   1.4574   1.5108   1.5391   1.5547   1.6129   1.6472   1.6902   1.7417
     cgsolve_all iterations  69    anorm=    0.70E-07
     cgsolve_all iterations  69    anorm=    0.70E-07
     cgsolve_all iterations  69    anorm=    0.69E-07

     k-point #    2 of     4      pool #  1    cpu time:   12580.6
     compute_u_kq: q = (    0.0000,    0.0000,    0.0000)
     Rotating WFCS
     ethr =  1.00E-14,  avg # of iterations =  6.0
     eigenvalues at k:
 -36.2620 -36.0469 -35.9915 -35.9448 -35.8900 -35.8375 -35.7955 -35.7771
 -35.7684 -35.7431 -35.7372 -35.6987 -35.6532 -18.3936 -18.2340 -18.2254
 -18.1623 -18.0770 -18.0623 -17.9972 -17.9843 -17.9268 -17.9240 -17.8879
 -17.8688 -17.8273 -17.8148 -17.7417 -17.6604 -17.6219 -17.6064 -17.5784
 -17.5658 -17.5251 -17.5160 -17.4880 -17.4645 -17.4470 -17.4089 -17.3860
 -17.3734 -17.3512 -17.3366 -17.3198 -17.3118 -17.2775 -17.2708 -17.2389
 -17.2171 -17.2132 -17.1943 -17.1828 -17.1661 -17.1511 -17.1246 -17.1062
 -17.0822 -17.0541 -17.0358 -17.0155 -17.0087 -16.9930 -16.9839 -16.9648
 -16.9475 -16.9341 -16.9226 -16.9075 -16.8958 -16.8862 -16.8774 -16.8623
 -16.8485 -16.8449 -16.8307 -16.8235 -16.8187 -16.8119 -16.7938 -16.7772
 -16.7648 -16.7621 -16.7410 -16.7333 -16.7283 -16.7199 -16.6999 -16.6907
 -16.6779 -16.6718 -16.6329 -16.6196 -16.5730 -16.5494 -16.5381 -16.5009
 -16.4269 -16.3374 -16.3225 -16.3122 -16.2316 -16.1905 -16.1815 -15.5281
 -15.2858 -15.2415 -15.1567 -15.1390 -15.0045 -14.9428 -14.8923 -14.8752
 -14.8441 -14.8117 -14.6536 -14.6432 -14.4737 -14.3955 -14.3738 -14.3523
 -14.3342 -14.3150 -14.2966 -14.2755 -14.2518 -14.2370 -14.1813 -14.0182
 -13.9570  -6.8131  -6.3373  -6.0987  -6.0322  -5.9833  -5.8960  -5.8443
  -5.8296  -5.7898  -5.7581  -5.7418  -5.6887  -5.6288  -5.5624  -5.5409
  -5.5055  -5.4600  -5.4382  -5.3970  -5.3715  -5.3484  -5.3429  -5.3062
  -5.2547  -5.2164  -5.2030  -5.1494  -5.0990  -5.0810  -5.0589  -5.0284
  -5.0216  -4.9928  -4.9515  -4.9441  -4.9117  -4.8931  -4.8199  -4.8010
  -4.7676  -4.7169  -4.7090  -4.6639  -4.6162  -4.5745  -4.4751  -4.4060
  -4.2767  -4.2580  -3.7358  -3.5940  -3.3373  -3.2168  -3.0735  -3.0433
  -3.0137  -2.9700  -2.9423  -2.9257  -2.8837  -2.8616  -2.8421  -2.8133
  -2.7525  -2.7065  -2.6923  -2.6594  -2.6199  -2.5856  -2.5401  -2.5090
  -2.4814  -2.4488  -2.3967  -2.3651  -2.3510  -2.3167  -2.3050  -2.2805
  -2.2314  -2.2020  -2.1772  -2.1424  -2.1181  -2.1127  -2.0819  -2.0253
  -1.9804  -1.9245  -1.9113  -1.8710  -1.8506  -1.8183  -1.7787  -1.7443
  -1.7160  -1.6892  -1.6638  -1.6551  -1.6108  -1.5862  -1.5624  -1.5518
  -1.5198  -1.4939  -1.4629  -1.4226  -1.3950  -1.3275  -1.2915  -1.2734
  -1.2432  -1.1885  -1.1572  -1.1231  -1.0882  -1.0633  -1.0349  -1.0186
  -0.9818  -0.9442  -0.9286  -0.8855  -0.8393  -0.7696  -0.6948  -0.6505
  -0.5928  -0.5627  -0.5277  -0.4872  -0.4394  -0.4040  -0.3570  -0.3421
  -0.3374  -0.2843  -0.2498  -0.2262  -0.2039  -0.1728  -0.1610  -0.1303
  -0.1197  -0.0999  -0.0791  -0.0513  -0.0386  -0.0293  -0.0087   0.0138
   0.0342   0.0554   0.0650   0.0784   0.0937   0.1270   0.1487   0.1541
   0.1788   0.1950   0.2146   0.2348   0.2487   0.2674   0.2870   0.3110
   0.3239   0.3401   0.3608   0.3675   0.3867   0.4077   0.4333   0.4377
   0.4682   0.4819   0.5018   0.5196   0.5344   0.5637   0.5733   0.5903
   0.6036   0.6241   0.6372   0.6563   0.6824   0.6941   0.7014   0.7268
   0.7462   0.7694   0.7865   0.7917   0.8103   0.8193   0.8272   0.8573
   0.8740   0.8935   0.9495   0.9588   0.9755   1.0007   1.0134   1.0345
   1.0586   1.0773   1.1138   1.1193   1.1375   1.1604   1.1875   1.2416
   1.2704   1.2977   1.3113   1.3294   1.3474   1.3694   1.4059   1.4296
   1.4574   1.5106   1.5393   1.5547   1.6131   1.6473   1.6901   1.7418
     eigenvalues at k+q:
 -36.2620 -36.0469 -35.9915 -35.9448 -35.8900 -35.8375 -35.7955 -35.7771
 -35.7684 -35.7431 -35.7372 -35.6986 -35.6532 -18.3936 -18.2340 -18.2254
 -18.1623 -18.0770 -18.0623 -17.9972 -17.9843 -17.9268 -17.9240 -17.8879
 -17.8688 -17.8273 -17.8148 -17.7417 -17.6604 -17.6219 -17.6064 -17.5784
 -17.5658 -17.5251 -17.5160 -17.4880 -17.4645 -17.4470 -17.4089 -17.3860
 -17.3734 -17.3512 -17.3366 -17.3198 -17.3118 -17.2775 -17.2708 -17.2389
 -17.2171 -17.2132 -17.1943 -17.1828 -17.1661 -17.1511 -17.1246 -17.1062
 -17.0822 -17.0541 -17.0358 -17.0155 -17.0087 -16.9931 -16.9839 -16.9648
 -16.9476 -16.9341 -16.9226 -16.9075 -16.8958 -16.8862 -16.8774 -16.8623
 -16.8485 -16.8449 -16.8307 -16.8235 -16.8187 -16.8119 -16.7938 -16.7772
 -16.7648 -16.7621 -16.7410 -16.7333 -16.7283 -16.7199 -16.6999 -16.6907
 -16.6779 -16.6718 -16.6330 -16.6196 -16.5731 -16.5494 -16.5381 -16.5009
 -16.4269 -16.3374 -16.3225 -16.3122 -16.2315 -16.1906 -16.1814 -15.5281
 -15.2858 -15.2415 -15.1567 -15.1390 -15.0045 -14.9428 -14.8923 -14.8753
 -14.8441 -14.8118 -14.6536 -14.6432 -14.4737 -14.3955 -14.3739 -14.3523
 -14.3342 -14.3150 -14.2966 -14.2756 -14.2518 -14.2370 -14.1814 -14.0183
 -13.9570  -6.8131  -6.3372  -6.0986  -6.0322  -5.9833  -5.8960  -5.8443
  -5.8296  -5.7898  -5.7581  -5.7418  -5.6887  -5.6288  -5.5624  -5.5409
  -5.5056  -5.4600  -5.4382  -5.3970  -5.3715  -5.3484  -5.3429  -5.3062
  -5.2548  -5.2164  -5.2030  -5.1494  -5.0990  -5.0810  -5.0589  -5.0284
  -5.0216  -4.9928  -4.9515  -4.9441  -4.9118  -4.8931  -4.8199  -4.8010
  -4.7676  -4.7169  -4.7090  -4.6639  -4.6162  -4.5745  -4.4751  -4.4060
  -4.2767  -4.2580  -3.7357  -3.5939  -3.3373  -3.2168  -3.0735  -3.0433
  -3.0137  -2.9700  -2.9423  -2.9257  -2.8837  -2.8617  -2.8421  -2.8133
  -2.7525  -2.7066  -2.6923  -2.6594  -2.6199  -2.5856  -2.5401  -2.5090
  -2.4814  -2.4488  -2.3967  -2.3651  -2.3510  -2.3167  -2.3050  -2.2805
  -2.2314  -2.2020  -2.1772  -2.1424  -2.1181  -2.1127  -2.0819  -2.0253
  -1.9804  -1.9245  -1.9113  -1.8710  -1.8507  -1.8183  -1.7787  -1.7443
  -1.7160  -1.6892  -1.6638  -1.6551  -1.6108  -1.5862  -1.5624  -1.5518
  -1.5198  -1.4939  -1.4629  -1.4226  -1.3950  -1.3275  -1.2915  -1.2734
  -1.2432  -1.1885  -1.1572  -1.1231  -1.0882  -1.0633  -1.0349  -1.0186
  -0.9818  -0.9442  -0.9286  -0.8855  -0.8394  -0.7696  -0.6948  -0.6505
  -0.5928  -0.5627  -0.5276  -0.4872  -0.4394  -0.4040  -0.3570  -0.3421
  -0.3374  -0.2843  -0.2498  -0.2262  -0.2039  -0.1728  -0.1610  -0.1303
  -0.1197  -0.0999  -0.0791  -0.0513  -0.0386  -0.0293  -0.0087   0.0138
   0.0342   0.0554   0.0650   0.0783   0.0936   0.1270   0.1487   0.1541
   0.1788   0.1950   0.2146   0.2348   0.2487   0.2673   0.2870   0.3110
   0.3239   0.3401   0.3608   0.3675   0.3867   0.4077   0.4333   0.4376
   0.4682   0.4819   0.5018   0.5196   0.5344   0.5637   0.5733   0.5903
   0.6036   0.6240   0.6372   0.6563   0.6824   0.6941   0.7013   0.7268
   0.7462   0.7694   0.7865   0.7917   0.8103   0.8193   0.8272   0.8573
   0.8740   0.8934   0.9495   0.9588   0.9755   1.0007   1.0134   1.0345
   1.0585   1.0773   1.1138   1.1193   1.1375   1.1604   1.1874   1.2416
   1.2704   1.2977   1.3113   1.3294   1.3474   1.3694   1.4059   1.4296
   1.4574   1.5106   1.5393   1.5547   1.6131   1.6473   1.6900   1.7418
     cgsolve_all iterations  62    anorm=    0.72E-07
PARA_AUG  1      50.2423504        -0.3981984         0.2013181
     cgsolve_all iterations  63    anorm=    0.72E-07
PARA_AUG  2      -0.3816610        50.2390900         0.0005353
     cgsolve_all iterations  62    anorm=    0.72E-07
PARA_AUG  3       0.1302424         0.0282931        50.4469705
     cgsolve_all iterations  69    anorm=    0.70E-07
     cgsolve_all iterations  69    anorm=    0.70E-07
     cgsolve_all iterations  69    anorm=    0.70E-07
     compute_u_kq: q = (    0.0398,    0.0000,    0.0000)
     Rotating WFCS
     ethr =  1.00E-14,  avg # of iterations = 24.0
     eigenvalues at k:
 -36.2620 -36.0469 -35.9915 -35.9448 -35.8900 -35.8375 -35.7955 -35.7771
 -35.7684 -35.7431 -35.7372 -35.6987 -35.6532 -18.3936 -18.2340 -18.2254
 -18.1623 -18.0770 -18.0623 -17.9972 -17.9843 -17.9268 -17.9240 -17.8879
 -17.8688 -17.8273 -17.8148 -17.7417 -17.6604 -17.6219 -17.6064 -17.5784
 -17.5658 -17.5251 -17.5160 -17.4880 -17.4645 -17.4470 -17.4089 -17.3860
 -17.3734 -17.3512 -17.3366 -17.3198 -17.3118 -17.2775 -17.2708 -17.2389
 -17.2171 -17.2132 -17.1943 -17.1828 -17.1661 -17.1511 -17.1246 -17.1062
 -17.0822 -17.0541 -17.0358 -17.0155 -17.0087 -16.9930 -16.9839 -16.9648
 -16.9475 -16.9341 -16.9226 -16.9075 -16.8958 -16.8862 -16.8774 -16.8623
 -16.8485 -16.8449 -16.8307 -16.8235 -16.8187 -16.8119 -16.7938 -16.7772
 -16.7648 -16.7621 -16.7410 -16.7333 -16.7283 -16.7199 -16.6999 -16.6907
 -16.6779 -16.6718 -16.6329 -16.6196 -16.5730 -16.5494 -16.5381 -16.5009
 -16.4269 -16.3374 -16.3225 -16.3122 -16.2316 -16.1905 -16.1815 -15.5281
 -15.2858 -15.2415 -15.1567 -15.1390 -15.0045 -14.9428 -14.8923 -14.8752
 -14.8441 -14.8117 -14.6536 -14.6432 -14.4737 -14.3955 -14.3738 -14.3523
 -14.3342 -14.3150 -14.2966 -14.2755 -14.2518 -14.2370 -14.1813 -14.0182
 -13.9570  -6.8131  -6.3373  -6.0987  -6.0322  -5.9833  -5.8960  -5.8443
  -5.8296  -5.7898  -5.7581  -5.7418  -5.6887  -5.6288  -5.5624  -5.5409
  -5.5055  -5.4600  -5.4382  -5.3970  -5.3715  -5.3484  -5.3429  -5.3062
  -5.2547  -5.2164  -5.2030  -5.1494  -5.0990  -5.0810  -5.0589  -5.0284
  -5.0216  -4.9928  -4.9515  -4.9441  -4.9117  -4.8931  -4.8199  -4.8010
  -4.7676  -4.7169  -4.7090  -4.6639  -4.6162  -4.5745  -4.4751  -4.4060
  -4.2767  -4.2580  -3.7358  -3.5940  -3.3373  -3.2168  -3.0735  -3.0433
  -3.0137  -2.9700  -2.9423  -2.9257  -2.8837  -2.8616  -2.8421  -2.8133
  -2.7525  -2.7065  -2.6923  -2.6594  -2.6199  -2.5856  -2.5401  -2.5090
  -2.4814  -2.4488  -2.3967  -2.3651  -2.3510  -2.3167  -2.3050  -2.2805
  -2.2314  -2.2020  -2.1772  -2.1424  -2.1181  -2.1127  -2.0819  -2.0253
  -1.9804  -1.9245  -1.9113  -1.8710  -1.8506  -1.8183  -1.7787  -1.7443
  -1.7160  -1.6892  -1.6638  -1.6551  -1.6108  -1.5862  -1.5624  -1.5518
  -1.5198  -1.4939  -1.4629  -1.4226  -1.3950  -1.3275  -1.2915  -1.2734
  -1.2432  -1.1885  -1.1572  -1.1231  -1.0882  -1.0633  -1.0349  -1.0186
  -0.9818  -0.9442  -0.9286  -0.8855  -0.8393  -0.7696  -0.6948  -0.6505
  -0.5928  -0.5627  -0.5277  -0.4872  -0.4394  -0.4040  -0.3570  -0.3421
  -0.3374  -0.2843  -0.2498  -0.2262  -0.2039  -0.1728  -0.1610  -0.1303
  -0.1197  -0.0999  -0.0791  -0.0513  -0.0386  -0.0293  -0.0087   0.0138
   0.0342   0.0554   0.0650   0.0784   0.0937   0.1270   0.1487   0.1541
   0.1788   0.1950   0.2146   0.2348   0.2487   0.2674   0.2870   0.3110
   0.3239   0.3401   0.3608   0.3675   0.3867   0.4077   0.4333   0.4377
   0.4682   0.4819   0.5018   0.5196   0.5344   0.5637   0.5733   0.5903
   0.6036   0.6241   0.6372   0.6563   0.6824   0.6941   0.7014   0.7268
   0.7462   0.7694   0.7865   0.7917   0.8103   0.8193   0.8272   0.8573
   0.8740   0.8935   0.9495   0.9588   0.9755   1.0007   1.0134   1.0345
   1.0586   1.0773   1.1138   1.1193   1.1375   1.1604   1.1875   1.2416
   1.2704   1.2977   1.3113   1.3294   1.3474   1.3694   1.4059   1.4296
   1.4574   1.5106   1.5393   1.5547   1.6131   1.6473   1.6901   1.7418
     eigenvalues at k+q:
 -36.2620 -36.0469 -35.9915 -35.9448 -35.8900 -35.8375 -35.7955 -35.7772
 -35.7684 -35.7430 -35.7372 -35.6987 -35.6532 -18.3945 -18.2354 -18.2255
 -18.1621 -18.0761 -18.0632 -17.9969 -17.9828 -17.9276 -17.9248 -17.8874
 -17.8687 -17.8272 -17.8150 -17.7403 -17.6612 -17.6213 -17.6057 -17.5783
 -17.5666 -17.5246 -17.5165 -17.4919 -17.4644 -17.4457 -17.4101 -17.3880
 -17.3734 -17.3526 -17.3371 -17.3204 -17.3099 -17.2796 -17.2721 -17.2415
 -17.2185 -17.2126 -17.1954 -17.1842 -17.1656 -17.1529 -17.1255 -17.1074
 -17.0807 -17.0547 -17.0402 -17.0105 -17.0071 -16.9908 -16.9828 -16.9628
 -16.9474 -16.9323 -16.9228 -16.9068 -16.8952 -16.8860 -16.8764 -16.8620
 -16.8484 -16.8403 -16.8291 -16.8220 -16.8181 -16.8121 -16.7925 -16.7757
 -16.7625 -16.7619 -16.7402 -16.7337 -16.7306 -16.7181 -16.6970 -16.6869
 -16.6757 -16.6702 -16.6325 -16.6195 -16.5722 -16.5470 -16.5376 -16.4996
 -16.4249 -16.3399 -16.3215 -16.3140 -16.2401 -16.1934 -16.1905 -15.5274
 -15.2859 -15.2419 -15.1548 -15.1387 -15.0021 -14.9468 -14.8922 -14.8762
 -14.8458 -14.8202 -14.6541 -14.6439 -14.4741 -14.3969 -14.3657 -14.3571
 -14.3371 -14.3152 -14.2916 -14.2725 -14.2534 -14.2316 -14.1866 -14.0207
 -13.9511  -6.7998  -6.3196  -6.0984  -6.0324  -5.9775  -5.8985  -5.8460
  -5.8294  -5.7897  -5.7596  -5.7394  -5.6881  -5.6302  -5.5653  -5.5456
  -5.5082  -5.4633  -5.4387  -5.3976  -5.3723  -5.3490  -5.3427  -5.3041
  -5.2558  -5.2182  -5.2029  -5.1494  -5.1031  -5.0827  -5.0603  -5.0311
  -5.0279  -4.9924  -4.9647  -4.9519  -4.9146  -4.8932  -4.8194  -4.7966
  -4.7674  -4.7168  -4.7089  -4.6639  -4.6160  -4.5759  -4.4731  -4.4077
  -4.2766  -4.2623  -3.7206  -3.5812  -3.3367  -3.2198  -3.0775  -3.0483
  -3.0130  -2.9713  -2.9461  -2.9227  -2.8853  -2.8638  -2.8456  -2.8147
  -2.7537  -2.7101  -2.6969  -2.6553  -2.6195  -2.5858  -2.5410  -2.5106
  -2.4820  -2.4490  -2.3961  -2.3614  -2.3488  -2.3145  -2.2994  -2.2746
  -2.2299  -2.2036  -2.1764  -2.1433  -2.1182  -2.1111  -2.0799  -2.0256
  -1.9800  -1.9248  -1.9107  -1.8684  -1.8483  -1.8192  -1.7817  -1.7466
  -1.7155  -1.6871  -1.6640  -1.6557  -1.6044  -1.5884  -1.5666  -1.5539
  -1.5205  -1.4998  -1.4647  -1.4188  -1.3956  -1.3261  -1.2954  -1.2744
  -1.2438  -1.1878  -1.1555  -1.1238  -1.0890  -1.0618  -1.0330  -1.0178
  -0.9801  -0.9466  -0.9298  -0.8834  -0.8371  -0.7695  -0.6944  -0.6600
  -0.5965  -0.5574  -0.5281  -0.4895  -0.4350  -0.4077  -0.3572  -0.3439
  -0.3372  -0.2846  -0.2504  -0.2231  -0.2035  -0.1756  -0.1636  -0.1285
  -0.1164  -0.1005  -0.0778  -0.0513  -0.0368  -0.0289  -0.0064   0.0139
   0.0339   0.0569   0.0717   0.0785   0.0954   0.1255   0.1454   0.1530
   0.1784   0.1953   0.2148   0.2343   0.2471   0.2662   0.2873   0.3092
   0.3232   0.3408   0.3611   0.3653   0.3853   0.4081   0.4321   0.4382
   0.4693   0.4824   0.5028   0.5215   0.5352   0.5631   0.5707   0.5911
   0.6048   0.6242   0.6386   0.6569   0.6849   0.6961   0.7029   0.7259
   0.7464   0.7692   0.7869   0.7931   0.8121   0.8211   0.8274   0.8568
   0.8739   0.8963   0.9525   0.9628   0.9755   1.0000   1.0150   1.0342
   1.0611   1.0833   1.1137   1.1259   1.1392   1.1610   1.1872   1.2341
   1.2706   1.2980   1.3125   1.3279   1.3476   1.3719   1.4056   1.4274
   1.4589   1.5115   1.5397   1.5542   1.6028   1.6416   1.6960   1.7382
     cgsolve_all iterations  69    anorm=    0.71E-07
     cgsolve_all iterations  69    anorm=    0.71E-07
     cgsolve_all iterations  69    anorm=    0.70E-07
     compute_u_kq: q = (   -0.0398,    0.0000,    0.0000)
     Rotating WFCS
     ethr =  1.00E-14,  avg # of iterations = 24.0
     eigenvalues at k:
 -36.2620 -36.0469 -35.9915 -35.9448 -35.8900 -35.8375 -35.7955 -35.7771
 -35.7684 -35.7431 -35.7372 -35.6987 -35.6532 -18.3936 -18.2340 -18.2254
 -18.1623 -18.0770 -18.0623 -17.9972 -17.9843 -17.9268 -17.9240 -17.8879
 -17.8688 -17.8273 -17.8148 -17.7417 -17.6604 -17.6219 -17.6064 -17.5784
 -17.5658 -17.5251 -17.5160 -17.4880 -17.4645 -17.4470 -17.4089 -17.3860
 -17.3734 -17.3512 -17.3366 -17.3198 -17.3118 -17.2775 -17.2708 -17.2389
 -17.2171 -17.2132 -17.1943 -17.1828 -17.1661 -17.1511 -17.1246 -17.1062
 -17.0822 -17.0541 -17.0358 -17.0155 -17.0087 -16.9930 -16.9839 -16.9648
 -16.9475 -16.9341 -16.9226 -16.9075 -16.8958 -16.8862 -16.8774 -16.8623
 -16.8485 -16.8449 -16.8307 -16.8235 -16.8187 -16.8119 -16.7938 -16.7772
 -16.7648 -16.7621 -16.7410 -16.7333 -16.7283 -16.7199 -16.6999 -16.6907
 -16.6779 -16.6718 -16.6329 -16.6196 -16.5730 -16.5494 -16.5381 -16.5009
 -16.4269 -16.3374 -16.3225 -16.3122 -16.2316 -16.1905 -16.1815 -15.5281
 -15.2858 -15.2415 -15.1567 -15.1390 -15.0045 -14.9428 -14.8923 -14.8752
 -14.8441 -14.8117 -14.6536 -14.6432 -14.4737 -14.3955 -14.3738 -14.3523
 -14.3342 -14.3150 -14.2966 -14.2755 -14.2518 -14.2370 -14.1813 -14.0182
 -13.9570  -6.8131  -6.3373  -6.0987  -6.0322  -5.9833  -5.8960  -5.8443
  -5.8296  -5.7898  -5.7581  -5.7418  -5.6887  -5.6288  -5.5624  -5.5409
  -5.5055  -5.4600  -5.4382  -5.3970  -5.3715  -5.3484  -5.3429  -5.3062
  -5.2547  -5.2164  -5.2030  -5.1494  -5.0990  -5.0810  -5.0589  -5.0284
  -5.0216  -4.9928  -4.9515  -4.9441  -4.9117  -4.8931  -4.8199  -4.8010
  -4.7676  -4.7169  -4.7090  -4.6639  -4.6162  -4.5745  -4.4751  -4.4060
  -4.2767  -4.2580  -3.7358  -3.5940  -3.3373  -3.2168  -3.0735  -3.0433
  -3.0137  -2.9700  -2.9423  -2.9257  -2.8837  -2.8616  -2.8421  -2.8133
  -2.7525  -2.7065  -2.6923  -2.6594  -2.6199  -2.5856  -2.5401  -2.5090
  -2.4814  -2.4488  -2.3967  -2.3651  -2.3510  -2.3167  -2.3050  -2.2805
  -2.2314  -2.2020  -2.1772  -2.1424  -2.1181  -2.1127  -2.0819  -2.0253
  -1.9804  -1.9245  -1.9113  -1.8710  -1.8506  -1.8183  -1.7787  -1.7443
  -1.7160  -1.6892  -1.6638  -1.6551  -1.6108  -1.5862  -1.5624  -1.5518
  -1.5198  -1.4939  -1.4629  -1.4226  -1.3950  -1.3275  -1.2915  -1.2734
  -1.2432  -1.1885  -1.1572  -1.1231  -1.0882  -1.0633  -1.0349  -1.0186
  -0.9818  -0.9442  -0.9286  -0.8855  -0.8393  -0.7696  -0.6948  -0.6505
  -0.5928  -0.5627  -0.5277  -0.4872  -0.4394  -0.4040  -0.3570  -0.3421
  -0.3374  -0.2843  -0.2498  -0.2262  -0.2039  -0.1728  -0.1610  -0.1303
  -0.1197  -0.0999  -0.0791  -0.0513  -0.0386  -0.0293  -0.0087   0.0138
   0.0342   0.0554   0.0650   0.0784   0.0937   0.1270   0.1487   0.1541
   0.1788   0.1950   0.2146   0.2348   0.2487   0.2674   0.2870   0.3110
   0.3239   0.3401   0.3608   0.3675   0.3867   0.4077   0.4333   0.4377
   0.4682   0.4819   0.5018   0.5196   0.5344   0.5637   0.5733   0.5903
   0.6036   0.6241   0.6372   0.6563   0.6824   0.6941   0.7014   0.7268
   0.7462   0.7694   0.7865   0.7917   0.8103   0.8193   0.8272   0.8573
   0.8740   0.8935   0.9495   0.9588   0.9755   1.0007   1.0134   1.0345
   1.0586   1.0773   1.1138   1.1193   1.1375   1.1604   1.1875   1.2416
   1.2704   1.2977   1.3113   1.3294   1.3474   1.3694   1.4059   1.4296
   1.4574   1.5106   1.5393   1.5547   1.6131   1.6473   1.6901   1.7418
     eigenvalues at k+q:
 -36.2620 -36.0469 -35.9915 -35.9448 -35.8899 -35.8375 -35.7955 -35.7771
 -35.7684 -35.7431 -35.7372 -35.6986 -35.6532 -18.3927 -18.2324 -18.2253
 -18.1623 -18.0780 -18.0614 -17.9976 -17.9858 -17.9263 -17.9236 -17.8883
 -17.8685 -17.8280 -17.8148 -17.7425 -17.6596 -17.6227 -17.6068 -17.5788
 -17.5649 -17.5257 -17.5148 -17.4848 -17.4644 -17.4477 -17.4079 -17.3846
 -17.3725 -17.3500 -17.3359 -17.3196 -17.3133 -17.2757 -17.2693 -17.2366
 -17.2160 -17.2131 -17.1935 -17.1821 -17.1661 -17.1482 -17.1239 -17.1049
 -17.0836 -17.0537 -17.0318 -17.0233 -17.0087 -16.9950 -16.9845 -16.9666
 -16.9483 -16.9350 -16.9222 -16.9084 -16.8966 -16.8866 -16.8781 -16.8631
 -16.8505 -16.8483 -16.8320 -16.8253 -16.8190 -16.8117 -16.7952 -16.7787
 -16.7674 -16.7622 -16.7428 -16.7332 -16.7259 -16.7205 -16.7027 -16.6945
 -16.6800 -16.6722 -16.6337 -16.6197 -16.5741 -16.5522 -16.5385 -16.5018
 -16.4290 -16.3355 -16.3231 -16.3105 -16.2232 -16.1905 -16.1699 -15.5288
 -15.2862 -15.2411 -15.1591 -15.1386 -15.0076 -14.9376 -14.8927 -14.8748
 -14.8431 -14.8004 -14.6530 -14.6425 -14.4735 -14.3954 -14.3822 -14.3484
 -14.3313 -14.3158 -14.3016 -14.2779 -14.2497 -14.2407 -14.1764 -14.0182
 -13.9610  -6.8260  -6.3542  -6.0989  -6.0319  -5.9892  -5.8936  -5.8423
  -5.8297  -5.7900  -5.7566  -5.7443  -5.6894  -5.6279  -5.5598  -5.5360
  -5.5032  -5.4570  -5.4369  -5.3967  -5.3710  -5.3482  -5.3427  -5.3087
  -5.2534  -5.2148  -5.2028  -5.1498  -5.0952  -5.0795  -5.0579  -5.0268
  -5.0157  -4.9936  -4.9418  -4.9320  -4.9084  -4.8918  -4.8200  -4.8051
  -4.7674  -4.7173  -4.7086  -4.6641  -4.6161  -4.5728  -4.4775  -4.4043
  -4.2776  -4.2531  -3.7512  -3.6076  -3.3379  -3.2137  -3.0694  -3.0412
  -3.0118  -2.9699  -2.9389  -2.9286  -2.8821  -2.8598  -2.8388  -2.8101
  -2.7511  -2.7030  -2.6876  -2.6624  -2.6203  -2.5854  -2.5393  -2.5069
  -2.4807  -2.4487  -2.3975  -2.3688  -2.3535  -2.3200  -2.3102  -2.2853
  -2.2329  -2.2008  -2.1774  -2.1412  -2.1186  -2.1137  -2.0839  -2.0248
  -1.9812  -1.9243  -1.9122  -1.8734  -1.8534  -1.8170  -1.7762  -1.7420
  -1.7170  -1.6914  -1.6647  -1.6532  -1.6179  -1.5847  -1.5579  -1.5487
  -1.5191  -1.4883  -1.4592  -1.4254  -1.3944  -1.3289  -1.2876  -1.2721
  -1.2426  -1.1897  -1.1584  -1.1229  -1.0888  -1.0637  -1.0360  -1.0194
  -0.9832  -0.9420  -0.9277  -0.8887  -0.8411  -0.7700  -0.6958  -0.6417
  -0.5893  -0.5675  -0.5278  -0.4862  -0.4432  -0.3990  -0.3596  -0.3415
  -0.3355  -0.2845  -0.2503  -0.2296  -0.2036  -0.1701  -0.1584  -0.1324
  -0.1215  -0.0989  -0.0805  -0.0511  -0.0400  -0.0294  -0.0106   0.0140
   0.0341   0.0521   0.0601   0.0787   0.0924   0.1276   0.1507   0.1564
   0.1790   0.1936   0.2152   0.2356   0.2499   0.2687   0.2862   0.3124
   0.3241   0.3408   0.3608   0.3694   0.3882   0.4078   0.4337   0.4382
   0.4670   0.4814   0.5007   0.5171   0.5336   0.5635   0.5757   0.5898
   0.6025   0.6225   0.6365   0.6556   0.6798   0.6920   0.7002   0.7275
   0.7458   0.7693   0.7856   0.7904   0.8085   0.8170   0.8271   0.8586
   0.8739   0.8906   0.9454   0.9557   0.9750   1.0014   1.0118   1.0347
   1.0558   1.0717   1.1084   1.1180   1.1355   1.1597   1.1876   1.2475
   1.2698   1.2960   1.3121   1.3321   1.3472   1.3683   1.4065   1.4321
   1.4561   1.5094   1.5388   1.5555   1.6233   1.6526   1.6846   1.7466
     cgsolve_all iterations  69    anorm=    0.71E-07
     cgsolve_all iterations  69    anorm=    0.70E-07
     cgsolve_all iterations  69    anorm=    0.69E-07
     compute_u_kq: q = (    0.0000,    0.0398,    0.0000)
     Rotating WFCS
     ethr =  1.00E-14,  avg # of iterations = 23.0
     eigenvalues at k:
 -36.2620 -36.0469 -35.9915 -35.9448 -35.8900 -35.8375 -35.7955 -35.7771
 -35.7684 -35.7431 -35.7372 -35.6987 -35.6532 -18.3936 -18.2340 -18.2254
 -18.1623 -18.0770 -18.0623 -17.9972 -17.9843 -17.9268 -17.9240 -17.8879
 -17.8688 -17.8273 -17.8148 -17.7417 -17.6604 -17.6219 -17.6064 -17.5784
 -17.5658 -17.5251 -17.5160 -17.4880 -17.4645 -17.4470 -17.4089 -17.3860
 -17.3734 -17.3512 -17.3366 -17.3198 -17.3118 -17.2775 -17.2708 -17.2389
 -17.2171 -17.2132 -17.1943 -17.1828 -17.1661 -17.1511 -17.1246 -17.1062
 -17.0822 -17.0541 -17.0358 -17.0155 -17.0087 -16.9930 -16.9839 -16.9648
 -16.9475 -16.9341 -16.9226 -16.9075 -16.8958 -16.8862 -16.8774 -16.8623
 -16.8485 -16.8449 -16.8307 -16.8235 -16.8187 -16.8119 -16.7938 -16.7772
 -16.7648 -16.7621 -16.7410 -16.7333 -16.7283 -16.7199 -16.6999 -16.6907
 -16.6779 -16.6718 -16.6329 -16.6196 -16.5730 -16.5494 -16.5381 -16.5009
 -16.4269 -16.3374 -16.3225 -16.3122 -16.2316 -16.1905 -16.1815 -15.5281
 -15.2858 -15.2415 -15.1567 -15.1390 -15.0045 -14.9428 -14.8923 -14.8752
 -14.8441 -14.8117 -14.6536 -14.6432 -14.4737 -14.3955 -14.3738 -14.3523
 -14.3342 -14.3150 -14.2966 -14.2755 -14.2518 -14.2370 -14.1813 -14.0182
 -13.9570  -6.8131  -6.3373  -6.0987  -6.0322  -5.9833  -5.8960  -5.8443
  -5.8296  -5.7898  -5.7581  -5.7418  -5.6887  -5.6288  -5.5624  -5.5409
  -5.5055  -5.4600  -5.4382  -5.3970  -5.3715  -5.3484  -5.3429  -5.3062
  -5.2547  -5.2164  -5.2030  -5.1494  -5.0990  -5.0810  -5.0589  -5.0284
  -5.0216  -4.9928  -4.9515  -4.9441  -4.9117  -4.8931  -4.8199  -4.8010
  -4.7676  -4.7169  -4.7090  -4.6639  -4.6162  -4.5745  -4.4751  -4.4060
  -4.2767  -4.2580  -3.7358  -3.5940  -3.3373  -3.2168  -3.0735  -3.0433
  -3.0137  -2.9700  -2.9423  -2.9257  -2.8837  -2.8616  -2.8421  -2.8133
  -2.7525  -2.7065  -2.6923  -2.6594  -2.6199  -2.5856  -2.5401  -2.5090
  -2.4814  -2.4488  -2.3967  -2.3651  -2.3510  -2.3167  -2.3050  -2.2805
  -2.2314  -2.2020  -2.1772  -2.1424  -2.1181  -2.1127  -2.0819  -2.0253
  -1.9804  -1.9245  -1.9113  -1.8710  -1.8506  -1.8183  -1.7787  -1.7443
  -1.7160  -1.6892  -1.6638  -1.6551  -1.6108  -1.5862  -1.5624  -1.5518
  -1.5198  -1.4939  -1.4629  -1.4226  -1.3950  -1.3275  -1.2915  -1.2734
  -1.2432  -1.1885  -1.1572  -1.1231  -1.0882  -1.0633  -1.0349  -1.0186
  -0.9818  -0.9442  -0.9286  -0.8855  -0.8393  -0.7696  -0.6948  -0.6505
  -0.5928  -0.5627  -0.5277  -0.4872  -0.4394  -0.4040  -0.3570  -0.3421
  -0.3374  -0.2843  -0.2498  -0.2262  -0.2039  -0.1728  -0.1610  -0.1303
  -0.1197  -0.0999  -0.0791  -0.0513  -0.0386  -0.0293  -0.0087   0.0138
   0.0342   0.0554   0.0650   0.0784   0.0937   0.1270   0.1487   0.1541
   0.1788   0.1950   0.2146   0.2348   0.2487   0.2674   0.2870   0.3110
   0.3239   0.3401   0.3608   0.3675   0.3867   0.4077   0.4333   0.4377
   0.4682   0.4819   0.5018   0.5196   0.5344   0.5637   0.5733   0.5903
   0.6036   0.6241   0.6372   0.6563   0.6824   0.6941   0.7014   0.7268
   0.7462   0.7694   0.7865   0.7917   0.8103   0.8193   0.8272   0.8573
   0.8740   0.8935   0.9495   0.9588   0.9755   1.0007   1.0134   1.0345
   1.0586   1.0773   1.1138   1.1193   1.1375   1.1604   1.1875   1.2416
   1.2704   1.2977   1.3113   1.3294   1.3474   1.3694   1.4059   1.4296
   1.4574   1.5106   1.5393   1.5547   1.6131   1.6473   1.6901   1.7418
     eigenvalues at k+q:
 -36.2620 -36.0469 -35.9915 -35.9448 -35.8899 -35.8375 -35.7954 -35.7771
 -35.7685 -35.7431 -35.7372 -35.6986 -35.6532 -18.3921 -18.2323 -18.2252
 -18.1622 -18.0773 -18.0610 -17.9999 -17.9860 -17.9261 -17.9231 -17.8855
 -17.8692 -17.8294 -17.8171 -17.7414 -17.6596 -17.6226 -17.6064 -17.5776
 -17.5655 -17.5244 -17.5174 -17.4865 -17.4654 -17.4421 -17.4097 -17.3832
 -17.3737 -17.3496 -17.3342 -17.3199 -17.3112 -17.2755 -17.2680 -17.2373
 -17.2153 -17.2128 -17.1933 -17.1820 -17.1667 -17.1487 -17.1220 -17.1048
 -17.0799 -17.0520 -17.0369 -17.0197 -17.0099 -16.9926 -16.9865 -16.9681
 -16.9488 -16.9374 -16.9230 -16.9095 -16.8964 -16.8871 -16.8787 -16.8648
 -16.8500 -16.8484 -16.8341 -16.8254 -16.8187 -16.8132 -16.7946 -16.7798
 -16.7677 -16.7622 -16.7451 -16.7339 -16.7290 -16.7222 -16.7044 -16.6960
 -16.6810 -16.6724 -16.6337 -16.6199 -16.5732 -16.5502 -16.5381 -16.5013
 -16.4291 -16.3378 -16.3204 -16.3126 -16.2189 -16.1895 -16.1643 -15.5291
 -15.2842 -15.2409 -15.1597 -15.1407 -15.0061 -14.9407 -14.8868 -14.8711
 -14.8433 -14.8080 -14.6528 -14.6420 -14.4725 -14.3934 -14.3721 -14.3552
 -14.3361 -14.3125 -14.2949 -14.2742 -14.2561 -14.2370 -14.1841 -14.0253
 -13.9575  -6.8323  -6.3623  -6.0992  -6.0319  -5.9917  -5.8935  -5.8430
  -5.8294  -5.7900  -5.7568  -5.7430  -5.6888  -5.6279  -5.5577  -5.5345
  -5.5013  -5.4582  -5.4364  -5.3973  -5.3695  -5.3480  -5.3426  -5.3092
  -5.2529  -5.2134  -5.2015  -5.1503  -5.0950  -5.0799  -5.0554  -5.0289
  -5.0102  -4.9907  -4.9419  -4.9242  -4.9073  -4.8900  -4.8209  -4.8048
  -4.7682  -4.7176  -4.7070  -4.6656  -4.6164  -4.5723  -4.4777  -4.4036
  -4.2767  -4.2521  -3.7584  -3.6155  -3.3384  -3.2109  -3.0708  -3.0399
  -3.0089  -2.9675  -2.9407  -2.9194  -2.8851  -2.8627  -2.8425  -2.8101
  -2.7480  -2.7030  -2.6869  -2.6606  -2.6134  -2.5837  -2.5401  -2.5089
  -2.4836  -2.4490  -2.3979  -2.3680  -2.3540  -2.3241  -2.3097  -2.2848
  -2.2373  -2.2020  -2.1775  -2.1435  -2.1203  -2.1130  -2.0813  -2.0265
  -1.9802  -1.9311  -1.9151  -1.8710  -1.8533  -1.8179  -1.7773  -1.7421
  -1.7167  -1.6892  -1.6655  -1.6519  -1.6142  -1.5868  -1.5585  -1.5454
  -1.5180  -1.4896  -1.4559  -1.4206  -1.3936  -1.3286  -1.2884  -1.2728
  -1.2419  -1.1902  -1.1596  -1.1226  -1.0875  -1.0623  -1.0378  -1.0195
  -0.9825  -0.9422  -0.9299  -0.8861  -0.8388  -0.7673  -0.6919  -0.6442
  -0.5908  -0.5672  -0.5329  -0.4879  -0.4420  -0.4046  -0.3586  -0.3395
  -0.3359  -0.2816  -0.2541  -0.2231  -0.2042  -0.1739  -0.1630  -0.1319
  -0.1204  -0.1009  -0.0808  -0.0531  -0.0402  -0.0293  -0.0097   0.0150
   0.0334   0.0532   0.0646   0.0802   0.0928   0.1309   0.1491   0.1546
   0.1805   0.1957   0.2147   0.2349   0.2496   0.2663   0.2895   0.3120
   0.3237   0.3407   0.3605   0.3675   0.3879   0.4068   0.4321   0.4344
   0.4666   0.4805   0.5028   0.5189   0.5327   0.5611   0.5734   0.5875
   0.6027   0.6247   0.6363   0.6561   0.6833   0.6918   0.7009   0.7263
   0.7439   0.7687   0.7845   0.7912   0.8086   0.8200   0.8275   0.8506
   0.8721   0.8943   0.9517   0.9578   0.9747   0.9995   1.0114   1.0308
   1.0507   1.0687   1.1094   1.1170   1.1367   1.1591   1.1861   1.2395
   1.2697   1.2981   1.3121   1.3310   1.3473   1.3727   1.4079   1.4301
   1.4554   1.5160   1.5387   1.5593   1.6145   1.6514   1.6959   1.7439
     cgsolve_all iterations  69    anorm=    0.71E-07
     cgsolve_all iterations  69    anorm=    0.70E-07
     cgsolve_all iterations  69    anorm=    0.70E-07
     compute_u_kq: q = (    0.0000,   -0.0398,    0.0000)
     Rotating WFCS
     ethr =  1.00E-14,  avg # of iterations = 23.0
     eigenvalues at k:
 -36.2620 -36.0469 -35.9915 -35.9448 -35.8900 -35.8375 -35.7955 -35.7771
 -35.7684 -35.7431 -35.7372 -35.6987 -35.6532 -18.3936 -18.2340 -18.2254
 -18.1623 -18.0770 -18.0623 -17.9972 -17.9843 -17.9268 -17.9240 -17.8879
 -17.8688 -17.8273 -17.8148 -17.7417 -17.6604 -17.6219 -17.6064 -17.5784
 -17.5658 -17.5251 -17.5160 -17.4880 -17.4645 -17.4470 -17.4089 -17.3860
 -17.3734 -17.3512 -17.3366 -17.3198 -17.3118 -17.2775 -17.2708 -17.2389
 -17.2171 -17.2132 -17.1943 -17.1828 -17.1661 -17.1511 -17.1246 -17.1062
 -17.0822 -17.0541 -17.0358 -17.0155 -17.0087 -16.9930 -16.9839 -16.9648
 -16.9475 -16.9341 -16.9226 -16.9075 -16.8958 -16.8862 -16.8774 -16.8623
 -16.8485 -16.8449 -16.8307 -16.8235 -16.8187 -16.8119 -16.7938 -16.7772
 -16.7648 -16.7621 -16.7410 -16.7333 -16.7283 -16.7199 -16.6999 -16.6907
 -16.6779 -16.6718 -16.6329 -16.6196 -16.5730 -16.5494 -16.5381 -16.5009
 -16.4269 -16.3374 -16.3225 -16.3122 -16.2316 -16.1905 -16.1815 -15.5281
 -15.2858 -15.2415 -15.1567 -15.1390 -15.0045 -14.9428 -14.8923 -14.8752
 -14.8441 -14.8117 -14.6536 -14.6432 -14.4737 -14.3955 -14.3738 -14.3523
 -14.3342 -14.3150 -14.2966 -14.2755 -14.2518 -14.2370 -14.1813 -14.0182
 -13.9570  -6.8131  -6.3373  -6.0987  -6.0322  -5.9833  -5.8960  -5.8443
  -5.8296  -5.7898  -5.7581  -5.7418  -5.6887  -5.6288  -5.5624  -5.5409
  -5.5055  -5.4600  -5.4382  -5.3970  -5.3715  -5.3484  -5.3429  -5.3062
  -5.2547  -5.2164  -5.2030  -5.1494  -5.0990  -5.0810  -5.0589  -5.0284
  -5.0216  -4.9928  -4.9515  -4.9441  -4.9117  -4.8931  -4.8199  -4.8010
  -4.7676  -4.7169  -4.7090  -4.6639  -4.6162  -4.5745  -4.4751  -4.4060
  -4.2767  -4.2580  -3.7358  -3.5940  -3.3373  -3.2168  -3.0735  -3.0433
  -3.0137  -2.9700  -2.9423  -2.9257  -2.8837  -2.8616  -2.8421  -2.8133
  -2.7525  -2.7065  -2.6923  -2.6594  -2.6199  -2.5856  -2.5401  -2.5090
  -2.4814  -2.4488  -2.3967  -2.3651  -2.3510  -2.3167  -2.3050  -2.2805
  -2.2314  -2.2020  -2.1772  -2.1424  -2.1181  -2.1127  -2.0819  -2.0253
  -1.9804  -1.9245  -1.9113  -1.8710  -1.8506  -1.8183  -1.7787  -1.7443
  -1.7160  -1.6892  -1.6638  -1.6551  -1.6108  -1.5862  -1.5624  -1.5518
  -1.5198  -1.4939  -1.4629  -1.4226  -1.3950  -1.3275  -1.2915  -1.2734
  -1.2432  -1.1885  -1.1572  -1.1231  -1.0882  -1.0633  -1.0349  -1.0186
  -0.9818  -0.9442  -0.9286  -0.8855  -0.8393  -0.7696  -0.6948  -0.6505
  -0.5928  -0.5627  -0.5277  -0.4872  -0.4394  -0.4040  -0.3570  -0.3421
  -0.3374  -0.2843  -0.2498  -0.2262  -0.2039  -0.1728  -0.1610  -0.1303
  -0.1197  -0.0999  -0.0791  -0.0513  -0.0386  -0.0293  -0.0087   0.0138
   0.0342   0.0554   0.0650   0.0784   0.0937   0.1270   0.1487   0.1541
   0.1788   0.1950   0.2146   0.2348   0.2487   0.2674   0.2870   0.3110
   0.3239   0.3401   0.3608   0.3675   0.3867   0.4077   0.4333   0.4377
   0.4682   0.4819   0.5018   0.5196   0.5344   0.5637   0.5733   0.5903
   0.6036   0.6241   0.6372   0.6563   0.6824   0.6941   0.7014   0.7268
   0.7462   0.7694   0.7865   0.7917   0.8103   0.8193   0.8272   0.8573
   0.8740   0.8935   0.9495   0.9588   0.9755   1.0007   1.0134   1.0345
   1.0586   1.0773   1.1138   1.1193   1.1375   1.1604   1.1875   1.2416
   1.2704   1.2977   1.3113   1.3294   1.3474   1.3694   1.4059   1.4296
   1.4574   1.5106   1.5393   1.5547   1.6131   1.6473   1.6901   1.7418
     eigenvalues at k+q:
 -36.2620 -36.0469 -35.9915 -35.9448 -35.8900 -35.8375 -35.7955 -35.7772
 -35.7684 -35.7430 -35.7372 -35.6987 -35.6532 -18.3952 -18.2355 -18.2256
 -18.1623 -18.0768 -18.0636 -17.9946 -17.9827 -17.9277 -17.9250 -17.8901
 -17.8682 -17.8257 -17.8125 -17.7415 -17.6613 -17.6213 -17.6066 -17.5792
 -17.5663 -17.5255 -17.5143 -17.4900 -17.4638 -17.4508 -17.4081 -17.3888
 -17.3733 -17.3534 -17.3384 -17.3197 -17.3121 -17.2800 -17.2735 -17.2405
 -17.2199 -17.2127 -17.1959 -17.1836 -17.1656 -17.1530 -17.1270 -17.1079
 -17.0841 -17.0562 -17.0346 -17.0124 -17.0070 -16.9937 -16.9814 -16.9613
 -16.9460 -16.9315 -16.9222 -16.9058 -16.8950 -16.8857 -16.8754 -16.8598
 -16.8477 -16.8409 -16.8289 -16.8217 -16.8177 -16.8102 -16.7931 -16.7753
 -16.7626 -16.7607 -16.7382 -16.7323 -16.7280 -16.7168 -16.6956 -16.6850
 -16.6749 -16.6693 -16.6322 -16.6192 -16.5730 -16.5488 -16.5380 -16.5003
 -16.4248 -16.3372 -16.3245 -16.3119 -16.2447 -16.1993 -16.1915 -15.5271
 -15.2876 -15.2422 -15.1540 -15.1368 -15.0037 -14.9439 -14.9005 -14.8777
 -14.8447 -14.8144 -14.6544 -14.6443 -14.4750 -14.3977 -14.3762 -14.3513
 -14.3311 -14.3171 -14.2982 -14.2773 -14.2464 -14.2371 -14.1783 -14.0127
 -13.9555  -6.7930  -6.3108  -6.0980  -6.0324  -5.9754  -5.8984  -5.8454
  -5.8298  -5.7897  -5.7593  -5.7407  -5.6887  -5.6304  -5.5687  -5.5462
  -5.5104  -5.4618  -5.4399  -5.3974  -5.3739  -5.3495  -5.3423  -5.3034
  -5.2562  -5.2201  -5.2042  -5.1487  -5.1042  -5.0823  -5.0630  -5.0360
  -5.0271  -4.9945  -4.9732  -4.9531  -4.9126  -4.8944  -4.8182  -4.7970
  -4.7665  -4.7164  -4.7102  -4.6625  -4.6147  -4.5766  -4.4727  -4.4084
  -4.2775  -4.2633  -3.7139  -3.5744  -3.3363  -3.2226  -3.0755  -3.0480
  -3.0171  -2.9731  -2.9443  -2.9323  -2.8823  -2.8599  -2.8427  -2.8150
  -2.7572  -2.7112  -2.6964  -2.6578  -2.6265  -2.5872  -2.5404  -2.5090
  -2.4791  -2.4488  -2.3957  -2.3623  -2.3478  -2.3098  -2.3005  -2.2751
  -2.2255  -2.2020  -2.1771  -2.1410  -2.1163  -2.1118  -2.0822  -2.0241
  -1.9810  -1.9190  -1.9074  -1.8715  -1.8478  -1.8181  -1.7805  -1.7489
  -1.7145  -1.6892  -1.6625  -1.6570  -1.6082  -1.5850  -1.5704  -1.5530
  -1.5216  -1.4982  -1.4689  -1.4237  -1.3959  -1.3267  -1.2955  -1.2743
  -1.2441  -1.1865  -1.1557  -1.1225  -1.0891  -1.0645  -1.0319  -1.0179
  -0.9813  -0.9472  -0.9265  -0.8847  -0.8399  -0.7721  -0.6983  -0.6572
  -0.5945  -0.5579  -0.5233  -0.4868  -0.4368  -0.4039  -0.3582  -0.3452
  -0.3367  -0.2867  -0.2453  -0.2294  -0.2040  -0.1716  -0.1591  -0.1292
  -0.1189  -0.0984  -0.0772  -0.0488  -0.0387  -0.0268  -0.0076   0.0130
   0.0339   0.0575   0.0665   0.0768   0.0947   0.1228   0.1477   0.1543
   0.1773   0.1940   0.2146   0.2344   0.2482   0.2686   0.2843   0.3101
   0.3236   0.3399   0.3600   0.3685   0.3851   0.4091   0.4335   0.4410
   0.4700   0.4826   0.5015   0.5203   0.5360   0.5651   0.5737   0.5932
   0.6048   0.6230   0.6385   0.6566   0.6815   0.6943   0.7039   0.7272
   0.7475   0.7703   0.7867   0.7941   0.8116   0.8187   0.8267   0.8641
   0.8766   0.8929   0.9463   0.9588   0.9765   1.0020   1.0145   1.0378
   1.0677   1.0872   1.1140   1.1247   1.1391   1.1616   1.1885   1.2434
   1.2711   1.2955   1.3120   1.3280   1.3474   1.3670   1.4041   1.4291
   1.4596   1.5051   1.5399   1.5501   1.6114   1.6421   1.6851   1.7407
     cgsolve_all iterations  69    anorm=    0.70E-07
     cgsolve_all iterations  69    anorm=    0.71E-07
     cgsolve_all iterations  69    anorm=    0.69E-07
     compute_u_kq: q = (    0.0000,    0.0000,    0.0398)
     Rotating WFCS
     ethr =  1.00E-14,  avg # of iterations = 23.0
     eigenvalues at k:
 -36.2620 -36.0469 -35.9915 -35.9448 -35.8900 -35.8375 -35.7955 -35.7771
 -35.7684 -35.7431 -35.7372 -35.6987 -35.6532 -18.3936 -18.2340 -18.2254
 -18.1623 -18.0770 -18.0623 -17.9972 -17.9843 -17.9268 -17.9240 -17.8879
 -17.8688 -17.8273 -17.8148 -17.7417 -17.6604 -17.6219 -17.6064 -17.5784
 -17.5658 -17.5251 -17.5160 -17.4880 -17.4645 -17.4470 -17.4089 -17.3860
 -17.3734 -17.3512 -17.3366 -17.3198 -17.3118 -17.2775 -17.2708 -17.2389
 -17.2171 -17.2132 -17.1943 -17.1828 -17.1661 -17.1511 -17.1246 -17.1062
 -17.0822 -17.0541 -17.0358 -17.0155 -17.0087 -16.9930 -16.9839 -16.9648
 -16.9475 -16.9341 -16.9226 -16.9075 -16.8958 -16.8862 -16.8774 -16.8623
 -16.8485 -16.8449 -16.8307 -16.8235 -16.8187 -16.8119 -16.7938 -16.7772
 -16.7648 -16.7621 -16.7410 -16.7333 -16.7283 -16.7199 -16.6999 -16.6907
 -16.6779 -16.6718 -16.6329 -16.6196 -16.5730 -16.5494 -16.5381 -16.5009
 -16.4269 -16.3374 -16.3225 -16.3122 -16.2316 -16.1905 -16.1815 -15.5281
 -15.2858 -15.2415 -15.1567 -15.1390 -15.0045 -14.9428 -14.8923 -14.8752
 -14.8441 -14.8117 -14.6536 -14.6432 -14.4737 -14.3955 -14.3738 -14.3523
 -14.3342 -14.3150 -14.2966 -14.2755 -14.2518 -14.2370 -14.1813 -14.0182
 -13.9570  -6.8131  -6.3373  -6.0987  -6.0322  -5.9833  -5.8960  -5.8443
  -5.8296  -5.7898  -5.7581  -5.7418  -5.6887  -5.6288  -5.5624  -5.5409
  -5.5055  -5.4600  -5.4382  -5.3970  -5.3715  -5.3484  -5.3429  -5.3062
  -5.2547  -5.2164  -5.2030  -5.1494  -5.0990  -5.0810  -5.0589  -5.0284
  -5.0216  -4.9928  -4.9515  -4.9441  -4.9117  -4.8931  -4.8199  -4.8010
  -4.7676  -4.7169  -4.7090  -4.6639  -4.6162  -4.5745  -4.4751  -4.4060
  -4.2767  -4.2580  -3.7358  -3.5940  -3.3373  -3.2168  -3.0735  -3.0433
  -3.0137  -2.9700  -2.9423  -2.9257  -2.8837  -2.8616  -2.8421  -2.8133
  -2.7525  -2.7065  -2.6923  -2.6594  -2.6199  -2.5856  -2.5401  -2.5090
  -2.4814  -2.4488  -2.3967  -2.3651  -2.3510  -2.3167  -2.3050  -2.2805
  -2.2314  -2.2020  -2.1772  -2.1424  -2.1181  -2.1127  -2.0819  -2.0253
  -1.9804  -1.9245  -1.9113  -1.8710  -1.8506  -1.8183  -1.7787  -1.7443
  -1.7160  -1.6892  -1.6638  -1.6551  -1.6108  -1.5862  -1.5624  -1.5518
  -1.5198  -1.4939  -1.4629  -1.4226  -1.3950  -1.3275  -1.2915  -1.2734
  -1.2432  -1.1885  -1.1572  -1.1231  -1.0882  -1.0633  -1.0349  -1.0186
  -0.9818  -0.9442  -0.9286  -0.8855  -0.8393  -0.7696  -0.6948  -0.6505
  -0.5928  -0.5627  -0.5277  -0.4872  -0.4394  -0.4040  -0.3570  -0.3421
  -0.3374  -0.2843  -0.2498  -0.2262  -0.2039  -0.1728  -0.1610  -0.1303
  -0.1197  -0.0999  -0.0791  -0.0513  -0.0386  -0.0293  -0.0087   0.0138
   0.0342   0.0554   0.0650   0.0784   0.0937   0.1270   0.1487   0.1541
   0.1788   0.1950   0.2146   0.2348   0.2487   0.2674   0.2870   0.3110
   0.3239   0.3401   0.3608   0.3675   0.3867   0.4077   0.4333   0.4377
   0.4682   0.4819   0.5018   0.5196   0.5344   0.5637   0.5733   0.5903
   0.6036   0.6241   0.6372   0.6563   0.6824   0.6941   0.7014   0.7268
   0.7462   0.7694   0.7865   0.7917   0.8103   0.8193   0.8272   0.8573
   0.8740   0.8935   0.9495   0.9588   0.9755   1.0007   1.0134   1.0345
   1.0586   1.0773   1.1138   1.1193   1.1375   1.1604   1.1875   1.2416
   1.2704   1.2977   1.3113   1.3294   1.3474   1.3694   1.4059   1.4296
   1.4574   1.5106   1.5393   1.5547   1.6131   1.6473   1.6901   1.7418
     eigenvalues at k+q:
 -36.2620 -36.0469 -35.9915 -35.9448 -35.8900 -35.8375 -35.7955 -35.7771
 -35.7684 -35.7431 -35.7372 -35.6986 -35.6532 -18.3936 -18.2340 -18.2254
 -18.1623 -18.0770 -18.0623 -17.9973 -17.9842 -17.9272 -17.9237 -17.8879
 -17.8689 -17.8273 -17.8148 -17.7417 -17.6604 -17.6220 -17.6067 -17.5789
 -17.5648 -17.5252 -17.5163 -17.4865 -17.4644 -17.4488 -17.4063 -17.3896
 -17.3724 -17.3508 -17.3362 -17.3203 -17.3114 -17.2775 -17.2704 -17.2402
 -17.2176 -17.2112 -17.1945 -17.1828 -17.1654 -17.1517 -17.1246 -17.1065
 -17.0825 -17.0546 -17.0362 -17.0155 -17.0076 -16.9938 -16.9828 -16.9655
 -16.9468 -16.9344 -16.9228 -16.9072 -16.8960 -16.8862 -16.8775 -16.8623
 -16.8488 -16.8449 -16.8306 -16.8239 -16.8186 -16.8122 -16.7935 -16.7774
 -16.7648 -16.7620 -16.7411 -16.7338 -16.7276 -16.7200 -16.7002 -16.6904
 -16.6790 -16.6711 -16.6331 -16.6195 -16.5730 -16.5495 -16.5381 -16.5009
 -16.4270 -16.3374 -16.3225 -16.3121 -16.2314 -16.1906 -16.1812 -15.5281
 -15.2859 -15.2415 -15.1567 -15.1390 -15.0046 -14.9427 -14.8923 -14.8753
 -14.8441 -14.8116 -14.6536 -14.6431 -14.4737 -14.3955 -14.3740 -14.3522
 -14.3342 -14.3150 -14.2967 -14.2756 -14.2518 -14.2371 -14.1813 -14.0182
 -13.9571  -6.8133  -6.3375  -6.0986  -6.0322  -5.9834  -5.8960  -5.8443
  -5.8296  -5.7898  -5.7581  -5.7418  -5.6888  -5.6288  -5.5624  -5.5408
  -5.5054  -5.4600  -5.4383  -5.3970  -5.3712  -5.3485  -5.3431  -5.3062
  -5.2546  -5.2161  -5.2033  -5.1494  -5.0989  -5.0810  -5.0588  -5.0284
  -5.0214  -4.9929  -4.9513  -4.9441  -4.9118  -4.8928  -4.8199  -4.8011
  -4.7676  -4.7168  -4.7090  -4.6642  -4.6160  -4.5746  -4.4751  -4.4060
  -4.2767  -4.2580  -3.7360  -3.5942  -3.3373  -3.2167  -3.0735  -3.0430
  -3.0137  -2.9701  -2.9421  -2.9261  -2.8839  -2.8620  -2.8411  -2.8134
  -2.7524  -2.7076  -2.6908  -2.6603  -2.6196  -2.5862  -2.5406  -2.5076
  -2.4797  -2.4508  -2.3977  -2.3648  -2.3510  -2.3159  -2.3046  -2.2812
  -2.2319  -2.2023  -2.1760  -2.1447  -2.1171  -2.1116  -2.0827  -2.0252
  -1.9786  -1.9261  -1.9114  -1.8709  -1.8503  -1.8182  -1.7800  -1.7423
  -1.7139  -1.6912  -1.6679  -1.6543  -1.6107  -1.5862  -1.5606  -1.5509
  -1.5190  -1.4957  -1.4637  -1.4223  -1.3924  -1.3283  -1.2912  -1.2747
  -1.2417  -1.1893  -1.1600  -1.1202  -1.0898  -1.0628  -1.0355  -1.0169
  -0.9847  -0.9484  -0.9237  -0.8849  -0.8384  -0.7696  -0.6947  -0.6506
  -0.5925  -0.5632  -0.5279  -0.4870  -0.4394  -0.4039  -0.3558  -0.3425
  -0.3376  -0.2866  -0.2477  -0.2262  -0.2046  -0.1723  -0.1598  -0.1312
  -0.1206  -0.0985  -0.0797  -0.0526  -0.0399  -0.0274  -0.0082   0.0141
   0.0339   0.0552   0.0647   0.0784   0.0940   0.1274   0.1493   0.1522
   0.1781   0.1962   0.2140   0.2343   0.2495   0.2681   0.2866   0.3111
   0.3234   0.3403   0.3611   0.3684   0.3855   0.4092   0.4325   0.4371
   0.4689   0.4832   0.4995   0.5202   0.5343   0.5621   0.5728   0.5913
   0.6040   0.6249   0.6374   0.6580   0.6823   0.6932   0.7008   0.7268
   0.7457   0.7708   0.7837   0.7914   0.8103   0.8209   0.8268   0.8576
   0.8737   0.8944   0.9488   0.9587   0.9758   1.0003   1.0133   1.0346
   1.0587   1.0772   1.1136   1.1193   1.1376   1.1604   1.1873   1.2417
   1.2702   1.2977   1.3113   1.3295   1.3474   1.3694   1.4059   1.4296
   1.4574   1.5108   1.5392   1.5547   1.6132   1.6474   1.6899   1.7418
     cgsolve_all iterations  69    anorm=    0.70E-07
     cgsolve_all iterations  69    anorm=    0.70E-07
     cgsolve_all iterations  69    anorm=    0.70E-07
     compute_u_kq: q = (    0.0000,    0.0000,   -0.0398)
     Rotating WFCS
     ethr =  1.00E-14,  avg # of iterations = 23.0
     eigenvalues at k:
 -36.2620 -36.0469 -35.9915 -35.9448 -35.8900 -35.8375 -35.7955 -35.7771
 -35.7684 -35.7431 -35.7372 -35.6987 -35.6532 -18.3936 -18.2340 -18.2254
 -18.1623 -18.0770 -18.0623 -17.9972 -17.9843 -17.9268 -17.9240 -17.8879
 -17.8688 -17.8273 -17.8148 -17.7417 -17.6604 -17.6219 -17.6064 -17.5784
 -17.5658 -17.5251 -17.5160 -17.4880 -17.4645 -17.4470 -17.4089 -17.3860
 -17.3734 -17.3512 -17.3366 -17.3198 -17.3118 -17.2775 -17.2708 -17.2389
 -17.2171 -17.2132 -17.1943 -17.1828 -17.1661 -17.1511 -17.1246 -17.1062
 -17.0822 -17.0541 -17.0358 -17.0155 -17.0087 -16.9930 -16.9839 -16.9648
 -16.9475 -16.9341 -16.9226 -16.9075 -16.8958 -16.8862 -16.8774 -16.8623
 -16.8485 -16.8449 -16.8307 -16.8235 -16.8187 -16.8119 -16.7938 -16.7772
 -16.7648 -16.7621 -16.7410 -16.7333 -16.7283 -16.7199 -16.6999 -16.6907
 -16.6779 -16.6718 -16.6329 -16.6196 -16.5730 -16.5494 -16.5381 -16.5009
 -16.4269 -16.3374 -16.3225 -16.3122 -16.2316 -16.1905 -16.1815 -15.5281
 -15.2858 -15.2415 -15.1567 -15.1390 -15.0045 -14.9428 -14.8923 -14.8752
 -14.8441 -14.8117 -14.6536 -14.6432 -14.4737 -14.3955 -14.3738 -14.3523
 -14.3342 -14.3150 -14.2966 -14.2755 -14.2518 -14.2370 -14.1813 -14.0182
 -13.9570  -6.8131  -6.3373  -6.0987  -6.0322  -5.9833  -5.8960  -5.8443
  -5.8296  -5.7898  -5.7581  -5.7418  -5.6887  -5.6288  -5.5624  -5.5409
  -5.5055  -5.4600  -5.4382  -5.3970  -5.3715  -5.3484  -5.3429  -5.3062
  -5.2547  -5.2164  -5.2030  -5.1494  -5.0990  -5.0810  -5.0589  -5.0284
  -5.0216  -4.9928  -4.9515  -4.9441  -4.9117  -4.8931  -4.8199  -4.8010
  -4.7676  -4.7169  -4.7090  -4.6639  -4.6162  -4.5745  -4.4751  -4.4060
  -4.2767  -4.2580  -3.7358  -3.5940  -3.3373  -3.2168  -3.0735  -3.0433
  -3.0137  -2.9700  -2.9423  -2.9257  -2.8837  -2.8616  -2.8421  -2.8133
  -2.7525  -2.7065  -2.6923  -2.6594  -2.6199  -2.5856  -2.5401  -2.5090
  -2.4814  -2.4488  -2.3967  -2.3651  -2.3510  -2.3167  -2.3050  -2.2805
  -2.2314  -2.2020  -2.1772  -2.1424  -2.1181  -2.1127  -2.0819  -2.0253
  -1.9804  -1.9245  -1.9113  -1.8710  -1.8506  -1.8183  -1.7787  -1.7443
  -1.7160  -1.6892  -1.6638  -1.6551  -1.6108  -1.5862  -1.5624  -1.5518
  -1.5198  -1.4939  -1.4629  -1.4226  -1.3950  -1.3275  -1.2915  -1.2734
  -1.2432  -1.1885  -1.1572  -1.1231  -1.0882  -1.0633  -1.0349  -1.0186
  -0.9818  -0.9442  -0.9286  -0.8855  -0.8393  -0.7696  -0.6948  -0.6505
  -0.5928  -0.5627  -0.5277  -0.4872  -0.4394  -0.4040  -0.3570  -0.3421
  -0.3374  -0.2843  -0.2498  -0.2262  -0.2039  -0.1728  -0.1610  -0.1303
  -0.1197  -0.0999  -0.0791  -0.0513  -0.0386  -0.0293  -0.0087   0.0138
   0.0342   0.0554   0.0650   0.0784   0.0937   0.1270   0.1487   0.1541
   0.1788   0.1950   0.2146   0.2348   0.2487   0.2674   0.2870   0.3110
   0.3239   0.3401   0.3608   0.3675   0.3867   0.4077   0.4333   0.4377
   0.4682   0.4819   0.5018   0.5196   0.5344   0.5637   0.5733   0.5903
   0.6036   0.6241   0.6372   0.6563   0.6824   0.6941   0.7014   0.7268
   0.7462   0.7694   0.7865   0.7917   0.8103   0.8193   0.8272   0.8573
   0.8740   0.8935   0.9495   0.9588   0.9755   1.0007   1.0134   1.0345
   1.0586   1.0773   1.1138   1.1193   1.1375   1.1604   1.1875   1.2416
   1.2704   1.2977   1.3113   1.3294   1.3474   1.3694   1.4059   1.4296
   1.4574   1.5106   1.5393   1.5547   1.6131   1.6473   1.6901   1.7418
     eigenvalues at k+q:
 -36.2620 -36.0469 -35.9915 -35.9448 -35.8900 -35.8375 -35.7955 -35.7771
 -35.7684 -35.7431 -35.7372 -35.6986 -35.6532 -18.3936 -18.2340 -18.2255
 -18.1623 -18.0770 -18.0623 -17.9971 -17.9844 -17.9265 -17.9244 -17.8879
 -17.8687 -17.8274 -17.8148 -17.7417 -17.6604 -17.6218 -17.6062 -17.5776
 -17.5670 -17.5249 -17.5161 -17.4891 -17.4645 -17.4453 -17.4112 -17.3827
 -17.3742 -17.3510 -17.3375 -17.3196 -17.3120 -17.2775 -17.2709 -17.2374
 -17.2170 -17.2158 -17.1938 -17.1830 -17.1668 -17.1504 -17.1245 -17.1059
 -17.0818 -17.0538 -17.0355 -17.0155 -17.0094 -16.9925 -16.9848 -16.9643
 -16.9486 -16.9338 -16.9222 -16.9078 -16.8954 -16.8863 -16.8774 -16.8622
 -16.8485 -16.8448 -16.8307 -16.8232 -16.8189 -16.8116 -16.7941 -16.7770
 -16.7649 -16.7623 -16.7409 -16.7331 -16.7289 -16.7196 -16.6996 -16.6911
 -16.6769 -16.6724 -16.6329 -16.6197 -16.5731 -16.5494 -16.5380 -16.5009
 -16.4269 -16.3374 -16.3224 -16.3123 -16.2317 -16.1906 -16.1816 -15.5281
 -15.2858 -15.2415 -15.1566 -15.1390 -15.0045 -14.9429 -14.8923 -14.8752
 -14.8442 -14.8119 -14.6536 -14.6432 -14.4737 -14.3955 -14.3737 -14.3524
 -14.3343 -14.3150 -14.2965 -14.2755 -14.2518 -14.2369 -14.1814 -14.0183
 -13.9569  -6.8129  -6.3370  -6.0986  -6.0322  -5.9832  -5.8960  -5.8443
  -5.8296  -5.7898  -5.7581  -5.7417  -5.6887  -5.6288  -5.5625  -5.5409
  -5.5056  -5.4600  -5.4382  -5.3971  -5.3718  -5.3485  -5.3426  -5.3061
  -5.2549  -5.2166  -5.2027  -5.1494  -5.0992  -5.0810  -5.0590  -5.0284
  -5.0217  -4.9927  -4.9518  -4.9440  -4.9118  -4.8934  -4.8198  -4.8010
  -4.7676  -4.7169  -4.7090  -4.6636  -4.6165  -4.5745  -4.4751  -4.4060
  -4.2767  -4.2581  -3.7355  -3.5937  -3.3373  -3.2168  -3.0735  -3.0436
  -3.0138  -2.9698  -2.9429  -2.9253  -2.8832  -2.8610  -2.8434  -2.8134
  -2.7526  -2.7056  -2.6936  -2.6588  -2.6201  -2.5850  -2.5398  -2.5104
  -2.4828  -2.4471  -2.3957  -2.3650  -2.3510  -2.3173  -2.3056  -2.2800
  -2.2307  -2.2015  -2.1785  -2.1410  -2.1200  -2.1124  -2.0810  -2.0247
  -1.9828  -1.9234  -1.9108  -1.8715  -1.8514  -1.8168  -1.7779  -1.7460
  -1.7176  -1.6867  -1.6616  -1.6546  -1.6123  -1.5857  -1.5649  -1.5518
  -1.5216  -1.4913  -1.4622  -1.4224  -1.3977  -1.3272  -1.2923  -1.2719
  -1.2440  -1.1879  -1.1542  -1.1262  -1.0867  -1.0631  -1.0343  -1.0205
  -0.9794  -0.9395  -0.9336  -0.8866  -0.8403  -0.7698  -0.6948  -0.6504
  -0.5931  -0.5621  -0.5276  -0.4876  -0.4392  -0.4041  -0.3581  -0.3420
  -0.3367  -0.2822  -0.2521  -0.2253  -0.2033  -0.1736  -0.1620  -0.1304
  -0.1183  -0.1008  -0.0784  -0.0505  -0.0376  -0.0311  -0.0089   0.0135
   0.0348   0.0552   0.0654   0.0786   0.0934   0.1264   0.1480   0.1559
   0.1792   0.1943   0.2151   0.2353   0.2472   0.2671   0.2874   0.3114
   0.3239   0.3405   0.3603   0.3668   0.3875   0.4063   0.4342   0.4382
   0.4676   0.4807   0.5035   0.5189   0.5353   0.5651   0.5735   0.5893
   0.6031   0.6233   0.6366   0.6550   0.6823   0.6939   0.7028   0.7273
   0.7468   0.7683   0.7860   0.7947   0.8104   0.8172   0.8274   0.8574
   0.8740   0.8929   0.9496   0.9594   0.9755   1.0010   1.0134   1.0343
   1.0582   1.0775   1.1138   1.1196   1.1373   1.1603   1.1876   1.2414
   1.2705   1.2977   1.3113   1.3292   1.3475   1.3694   1.4059   1.4296
   1.4574   1.5105   1.5394   1.5547   1.6129   1.6472   1.6901   1.7417
     cgsolve_all iterations  69    anorm=    0.70E-07
     cgsolve_all iterations  69    anorm=    0.71E-07
     cgsolve_all iterations  69    anorm=    0.70E-07

     k-point #    3 of     4      pool #  1    cpu time:   24570.5
     compute_u_kq: q = (    0.0000,    0.0000,    0.0000)
     Rotating WFCS
     ethr =  1.00E-14,  avg # of iterations =  6.0
     eigenvalues at k:
 -36.2620 -36.0469 -35.9915 -35.9448 -35.8900 -35.8375 -35.7955 -35.7771
 -35.7684 -35.7431 -35.7372 -35.6987 -35.6532 -18.3966 -18.2260 -18.2228
 -18.1428 -18.0982 -18.0610 -18.0056 -17.9698 -17.9571 -17.9296 -17.8833
 -17.8535 -17.8515 -17.8249 -17.7059 -17.6672 -17.6222 -17.5974 -17.5842
 -17.5565 -17.5323 -17.5012 -17.4897 -17.4643 -17.4314 -17.4147 -17.3996
 -17.3723 -17.3597 -17.3316 -17.3230 -17.3013 -17.2848 -17.2733 -17.2482
 -17.2227 -17.2066 -17.1943 -17.1593 -17.1544 -17.1376 -17.1263 -17.1105
 -17.1013 -17.0740 -17.0445 -17.0319 -17.0060 -16.9851 -16.9609 -16.9471
 -16.9417 -16.9320 -16.9191 -16.9083 -16.8992 -16.8921 -16.8856 -16.8692
 -16.8599 -16.8479 -16.8364 -16.8212 -16.8147 -16.8050 -16.7953 -16.7747
 -16.7646 -16.7575 -16.7474 -16.7366 -16.7286 -16.7247 -16.6988 -16.6852
 -16.6759 -16.6586 -16.6395 -16.6229 -16.5828 -16.5527 -16.5395 -16.4884
 -16.4238 -16.3620 -16.3244 -16.2998 -16.2329 -16.1856 -16.1798 -15.5281
 -15.3045 -15.2413 -15.1692 -15.1252 -15.0349 -14.9533 -14.8943 -14.8392
 -14.8143 -14.7050 -14.6510 -14.6387 -14.5230 -14.4552 -14.4348 -14.3797
 -14.3488 -14.3210 -14.2875 -14.2679 -14.1939 -14.1811 -14.1546 -14.1397
 -13.8917  -6.8133  -6.3361  -6.1040  -6.0320  -5.9785  -5.9185  -5.8318
  -5.8283  -5.7911  -5.7590  -5.7430  -5.6895  -5.6365  -5.5574  -5.5213
  -5.5041  -5.4793  -5.4148  -5.4052  -5.3720  -5.3465  -5.3380  -5.3123
  -5.2460  -5.2244  -5.1985  -5.1464  -5.0946  -5.0862  -5.0691  -5.0296
  -5.0131  -4.9839  -4.9782  -4.9400  -4.9239  -4.8974  -4.8102  -4.7855
  -4.7385  -4.7311  -4.6980  -4.6734  -4.6150  -4.5767  -4.4970  -4.4108
  -4.2954  -4.2342  -3.7391  -3.5946  -3.3334  -3.2282  -3.1206  -3.0856
  -3.0154  -2.9806  -2.9574  -2.9303  -2.8767  -2.8530  -2.8071  -2.7917
  -2.7263  -2.7098  -2.6723  -2.6326  -2.6235  -2.5739  -2.5464  -2.4790
  -2.4634  -2.4368  -2.4053  -2.3820  -2.3423  -2.3301  -2.2965  -2.2690
  -2.2391  -2.2037  -2.1859  -2.1621  -2.1282  -2.0996  -2.0608  -1.9966
  -1.9700  -1.9400  -1.9179  -1.8853  -1.8455  -1.8033  -1.7587  -1.7407
  -1.7276  -1.7131  -1.6850  -1.6599  -1.6170  -1.5945  -1.5654  -1.5473
  -1.5081  -1.4829  -1.4287  -1.4003  -1.3727  -1.3096  -1.2919  -1.2561
  -1.2330  -1.1972  -1.1489  -1.1124  -1.0897  -1.0582  -1.0301  -1.0123
  -0.9885  -0.9554  -0.9421  -0.8872  -0.8280  -0.8093  -0.7749  -0.6565
  -0.6239  -0.5727  -0.5372  -0.5112  -0.4557  -0.4219  -0.3806  -0.3412
  -0.3231  -0.2983  -0.2693  -0.2153  -0.1959  -0.1857  -0.1475  -0.1411
  -0.1208  -0.0912  -0.0525  -0.0369  -0.0237  -0.0102  -0.0030   0.0086
   0.0222   0.0488   0.0782   0.0908   0.1019   0.1145   0.1382   0.1524
   0.1698   0.1946   0.2221   0.2431   0.2488   0.2618   0.2705   0.2990
   0.3186   0.3484   0.3704   0.3830   0.3920   0.4102   0.4220   0.4453
   0.4549   0.4735   0.4987   0.5219   0.5370   0.5434   0.5837   0.5884
   0.5999   0.6114   0.6365   0.6517   0.6550   0.6850   0.7052   0.7251
   0.7433   0.7547   0.7743   0.7837   0.8162   0.8256   0.8420   0.8614
   0.8734   0.8982   0.9290   0.9502   0.9619   0.9893   1.0083   1.0361
   1.0478   1.0792   1.1039   1.1077   1.1338   1.1556   1.1903   1.2016
   1.2684   1.2948   1.3191   1.3486   1.3640   1.4036   1.4321   1.4585
   1.4702   1.4916   1.5367   1.5923   1.6126   1.6471   1.7408   1.8295
     eigenvalues at k+q:
 -36.2620 -36.0469 -35.9915 -35.9448 -35.8900 -35.8375 -35.7955 -35.7771
 -35.7684 -35.7431 -35.7372 -35.6986 -35.6532 -18.3966 -18.2260 -18.2228
 -18.1428 -18.0982 -18.0610 -18.0056 -17.9698 -17.9571 -17.9296 -17.8833
 -17.8535 -17.8515 -17.8249 -17.7059 -17.6673 -17.6222 -17.5975 -17.5842
 -17.5565 -17.5323 -17.5012 -17.4897 -17.4643 -17.4314 -17.4147 -17.3996
 -17.3723 -17.3597 -17.3317 -17.3230 -17.3014 -17.2848 -17.2733 -17.2482
 -17.2227 -17.2066 -17.1943 -17.1593 -17.1544 -17.1377 -17.1263 -17.1105
 -17.1013 -17.0740 -17.0445 -17.0319 -17.0060 -16.9852 -16.9609 -16.9471
 -16.9417 -16.9320 -16.9191 -16.9083 -16.8992 -16.8921 -16.8857 -16.8692
 -16.8599 -16.8479 -16.8364 -16.8212 -16.8147 -16.8050 -16.7953 -16.7747
 -16.7646 -16.7575 -16.7474 -16.7366 -16.7286 -16.7247 -16.6988 -16.6852
 -16.6759 -16.6586 -16.6396 -16.6229 -16.5828 -16.5527 -16.5395 -16.4884
 -16.4238 -16.3620 -16.3244 -16.2998 -16.2329 -16.1856 -16.1797 -15.5281
 -15.3045 -15.2413 -15.1692 -15.1252 -15.0349 -14.9533 -14.8943 -14.8392
 -14.8143 -14.7050 -14.6510 -14.6387 -14.5230 -14.4552 -14.4348 -14.3797
 -14.3488 -14.3210 -14.2875 -14.2679 -14.1939 -14.1811 -14.1546 -14.1397
 -13.8917  -6.8132  -6.3361  -6.1040  -6.0320  -5.9785  -5.9184  -5.8318
  -5.8283  -5.7911  -5.7590  -5.7430  -5.6895  -5.6365  -5.5574  -5.5213
  -5.5041  -5.4793  -5.4148  -5.4052  -5.3720  -5.3465  -5.3380  -5.3123
  -5.2460  -5.2244  -5.1985  -5.1464  -5.0946  -5.0862  -5.0692  -5.0296
  -5.0131  -4.9839  -4.9782  -4.9400  -4.9239  -4.8974  -4.8102  -4.7855
  -4.7385  -4.7311  -4.6980  -4.6735  -4.6150  -4.5767  -4.4970  -4.4108
  -4.2954  -4.2342  -3.7391  -3.5945  -3.3334  -3.2281  -3.1206  -3.0856
  -3.0154  -2.9807  -2.9574  -2.9303  -2.8767  -2.8530  -2.8071  -2.7917
  -2.7263  -2.7098  -2.6723  -2.6326  -2.6235  -2.5739  -2.5464  -2.4790
  -2.4634  -2.4368  -2.4053  -2.3820  -2.3423  -2.3301  -2.2965  -2.2690
  -2.2391  -2.2037  -2.1859  -2.1621  -2.1282  -2.0996  -2.0608  -1.9967
  -1.9700  -1.9400  -1.9179  -1.8853  -1.8455  -1.8033  -1.7587  -1.7407
  -1.7276  -1.7131  -1.6850  -1.6599  -1.6170  -1.5945  -1.5654  -1.5473
  -1.5081  -1.4829  -1.4287  -1.4003  -1.3727  -1.3096  -1.2919  -1.2561
  -1.2330  -1.1972  -1.1489  -1.1124  -1.0897  -1.0582  -1.0301  -1.0124
  -0.9885  -0.9554  -0.9421  -0.8872  -0.8281  -0.8093  -0.7749  -0.6565
  -0.6239  -0.5727  -0.5371  -0.5112  -0.4557  -0.4219  -0.3806  -0.3412
  -0.3231  -0.2983  -0.2693  -0.2154  -0.1959  -0.1857  -0.1475  -0.1411
  -0.1208  -0.0912  -0.0526  -0.0369  -0.0237  -0.0103  -0.0030   0.0086
   0.0222   0.0488   0.0782   0.0908   0.1019   0.1145   0.1382   0.1523
   0.1698   0.1946   0.2221   0.2431   0.2488   0.2617   0.2705   0.2990
   0.3186   0.3484   0.3704   0.3830   0.3920   0.4102   0.4219   0.4453
   0.4549   0.4735   0.4987   0.5219   0.5370   0.5434   0.5837   0.5884
   0.5999   0.6114   0.6365   0.6517   0.6550   0.6850   0.7052   0.7251
   0.7433   0.7547   0.7743   0.7837   0.8162   0.8256   0.8420   0.8614
   0.8734   0.8982   0.9289   0.9502   0.9619   0.9892   1.0083   1.0361
   1.0478   1.0792   1.1039   1.1077   1.1338   1.1556   1.1903   1.2016
   1.2684   1.2948   1.3191   1.3486   1.3640   1.4035   1.4321   1.4585
   1.4702   1.4916   1.5367   1.5923   1.6126   1.6471   1.7408   1.8295
     cgsolve_all iterations  65    anorm=    0.71E-07
PARA_AUG  1      50.2362128        -0.3955742         0.2040900
     cgsolve_all iterations  65    anorm=    0.70E-07
PARA_AUG  2      -0.3834867        50.2333803         0.0208248
     cgsolve_all iterations  65    anorm=    0.72E-07
PARA_AUG  3       0.1264719         0.0307204        50.4680499
     cgsolve_all iterations  72    anorm=    0.70E-07
     cgsolve_all iterations  72    anorm=    0.71E-07
     cgsolve_all iterations  70    anorm=    0.69E-07
     compute_u_kq: q = (    0.0398,    0.0000,    0.0000)
     Rotating WFCS
     ethr =  1.00E-14,  avg # of iterations = 24.0
     eigenvalues at k:
 -36.2620 -36.0469 -35.9915 -35.9448 -35.8900 -35.8375 -35.7955 -35.7771
 -35.7684 -35.7431 -35.7372 -35.6987 -35.6532 -18.3966 -18.2260 -18.2228
 -18.1428 -18.0982 -18.0610 -18.0056 -17.9698 -17.9571 -17.9296 -17.8833
 -17.8535 -17.8515 -17.8249 -17.7059 -17.6672 -17.6222 -17.5974 -17.5842
 -17.5565 -17.5323 -17.5012 -17.4897 -17.4643 -17.4314 -17.4147 -17.3996
 -17.3723 -17.3597 -17.3316 -17.3230 -17.3013 -17.2848 -17.2733 -17.2482
 -17.2227 -17.2066 -17.1943 -17.1593 -17.1544 -17.1376 -17.1263 -17.1105
 -17.1013 -17.0740 -17.0445 -17.0319 -17.0060 -16.9851 -16.9609 -16.9471
 -16.9417 -16.9320 -16.9191 -16.9083 -16.8992 -16.8921 -16.8856 -16.8692
 -16.8599 -16.8479 -16.8364 -16.8212 -16.8147 -16.8050 -16.7953 -16.7747
 -16.7646 -16.7575 -16.7474 -16.7366 -16.7286 -16.7247 -16.6988 -16.6852
 -16.6759 -16.6586 -16.6395 -16.6229 -16.5828 -16.5527 -16.5395 -16.4884
 -16.4238 -16.3620 -16.3244 -16.2998 -16.2329 -16.1856 -16.1798 -15.5281
 -15.3045 -15.2413 -15.1692 -15.1252 -15.0349 -14.9533 -14.8943 -14.8392
 -14.8143 -14.7050 -14.6510 -14.6387 -14.5230 -14.4552 -14.4348 -14.3797
 -14.3488 -14.3210 -14.2875 -14.2679 -14.1939 -14.1811 -14.1546 -14.1397
 -13.8917  -6.8133  -6.3361  -6.1040  -6.0320  -5.9785  -5.9185  -5.8318
  -5.8283  -5.7911  -5.7590  -5.7430  -5.6895  -5.6365  -5.5574  -5.5213
  -5.5041  -5.4793  -5.4148  -5.4052  -5.3720  -5.3465  -5.3380  -5.3123
  -5.2460  -5.2244  -5.1985  -5.1464  -5.0946  -5.0862  -5.0691  -5.0296
  -5.0131  -4.9839  -4.9782  -4.9400  -4.9239  -4.8974  -4.8102  -4.7855
  -4.7385  -4.7311  -4.6980  -4.6734  -4.6150  -4.5767  -4.4970  -4.4108
  -4.2954  -4.2342  -3.7391  -3.5946  -3.3334  -3.2282  -3.1206  -3.0856
  -3.0154  -2.9806  -2.9574  -2.9303  -2.8767  -2.8530  -2.8071  -2.7917
  -2.7263  -2.7098  -2.6723  -2.6326  -2.6235  -2.5739  -2.5464  -2.4790
  -2.4634  -2.4368  -2.4053  -2.3820  -2.3423  -2.3301  -2.2965  -2.2690
  -2.2391  -2.2037  -2.1859  -2.1621  -2.1282  -2.0996  -2.0608  -1.9966
  -1.9700  -1.9400  -1.9179  -1.8853  -1.8455  -1.8033  -1.7587  -1.7407
  -1.7276  -1.7131  -1.6850  -1.6599  -1.6170  -1.5945  -1.5654  -1.5473
  -1.5081  -1.4829  -1.4287  -1.4003  -1.3727  -1.3096  -1.2919  -1.2561
  -1.2330  -1.1972  -1.1489  -1.1124  -1.0897  -1.0582  -1.0301  -1.0123
  -0.9885  -0.9554  -0.9421  -0.8872  -0.8280  -0.8093  -0.7749  -0.6565
  -0.6239  -0.5727  -0.5372  -0.5112  -0.4557  -0.4219  -0.3806  -0.3412
  -0.3231  -0.2983  -0.2693  -0.2153  -0.1959  -0.1857  -0.1475  -0.1411
  -0.1208  -0.0912  -0.0525  -0.0369  -0.0237  -0.0102  -0.0030   0.0086
   0.0222   0.0488   0.0782   0.0908   0.1019   0.1145   0.1382   0.1524
   0.1698   0.1946   0.2221   0.2431   0.2488   0.2618   0.2705   0.2990
   0.3186   0.3484   0.3704   0.3830   0.3920   0.4102   0.4220   0.4453
   0.4549   0.4735   0.4987   0.5219   0.5370   0.5434   0.5837   0.5884
   0.5999   0.6114   0.6365   0.6517   0.6550   0.6850   0.7052   0.7251
   0.7433   0.7547   0.7743   0.7837   0.8162   0.8256   0.8420   0.8614
   0.8734   0.8982   0.9290   0.9502   0.9619   0.9893   1.0083   1.0361
   1.0478   1.0792   1.1039   1.1077   1.1338   1.1556   1.1903   1.2016
   1.2684   1.2948   1.3191   1.3486   1.3640   1.4036   1.4321   1.4585
   1.4702   1.4916   1.5367   1.5923   1.6126   1.6471   1.7408   1.8295
     eigenvalues at k+q:
 -36.2620 -36.0469 -35.9915 -35.9448 -35.8899 -35.8375 -35.7955 -35.7771
 -35.7684 -35.7431 -35.7372 -35.6986 -35.6532 -18.3953 -18.2259 -18.2227
 -18.1435 -18.0957 -18.0599 -18.0082 -17.9681 -17.9591 -17.9293 -17.8816
 -17.8550 -17.8529 -17.8272 -17.7059 -17.6658 -17.6224 -17.5952 -17.5856
 -17.5540 -17.5312 -17.5016 -17.4907 -17.4667 -17.4309 -17.4118 -17.4002
 -17.3727 -17.3572 -17.3306 -17.3220 -17.2997 -17.2844 -17.2716 -17.2478
 -17.2213 -17.2062 -17.1942 -17.1597 -17.1528 -17.1389 -17.1239 -17.1070
 -17.1016 -17.0732 -17.0441 -17.0317 -17.0069 -16.9864 -16.9616 -16.9480
 -16.9417 -16.9339 -16.9217 -16.9110 -16.9021 -16.8927 -16.8867 -16.8690
 -16.8613 -16.8474 -16.8378 -16.8213 -16.8159 -16.8070 -16.7971 -16.7756
 -16.7647 -16.7594 -16.7507 -16.7383 -16.7320 -16.7266 -16.7037 -16.6885
 -16.6775 -16.6596 -16.6386 -16.6231 -16.5824 -16.5508 -16.5390 -16.4866
 -16.4250 -16.3601 -16.3268 -16.3003 -16.2242 -16.1847 -16.1686 -15.5288
 -15.3017 -15.2409 -15.1704 -15.1274 -15.0330 -14.9455 -14.8946 -14.8402
 -14.8212 -14.7107 -14.6502 -14.6395 -14.5146 -14.4542 -14.4253 -14.3794
 -14.3459 -14.3196 -14.2865 -14.2706 -14.1960 -14.1830 -14.1591 -14.1409
 -13.8959  -6.8261  -6.3529  -6.1040  -6.0318  -5.9853  -5.9167  -5.8316
  -5.8277  -5.7910  -5.7584  -5.7433  -5.6896  -5.6357  -5.5532  -5.5186
  -5.4999  -5.4776  -5.4141  -5.4051  -5.3712  -5.3465  -5.3388  -5.3125
  -5.2463  -5.2212  -5.1967  -5.1468  -5.0936  -5.0858  -5.0679  -5.0264
  -5.0109  -4.9821  -4.9627  -4.9374  -4.9138  -4.8970  -4.8130  -4.7868
  -4.7391  -4.7300  -4.6965  -4.6751  -4.6163  -4.5753  -4.4981  -4.4091
  -4.2945  -4.2317  -3.7537  -3.6088  -3.3343  -3.2228  -3.1148  -3.0857
  -3.0096  -2.9798  -2.9565  -2.9287  -2.8778  -2.8540  -2.8086  -2.7918
  -2.7212  -2.7047  -2.6705  -2.6294  -2.6243  -2.5744  -2.5452  -2.4798
  -2.4649  -2.4383  -2.4055  -2.3820  -2.3444  -2.3354  -2.2969  -2.2727
  -2.2420  -2.2039  -2.1872  -2.1635  -2.1299  -2.1009  -2.0636  -1.9983
  -1.9707  -1.9451  -1.9198  -1.8852  -1.8421  -1.8061  -1.7611  -1.7396
  -1.7274  -1.7090  -1.6835  -1.6597  -1.6180  -1.5931  -1.5608  -1.5526
  -1.5052  -1.4824  -1.4260  -1.3931  -1.3730  -1.3085  -1.2889  -1.2553
  -1.2313  -1.2025  -1.1490  -1.1113  -1.0920  -1.0571  -1.0305  -1.0102
  -0.9874  -0.9536  -0.9431  -0.8876  -0.8255  -0.8064  -0.7773  -0.6559
  -0.6208  -0.5732  -0.5392  -0.5131  -0.4597  -0.4206  -0.3813  -0.3387
  -0.3241  -0.2979  -0.2710  -0.2147  -0.1973  -0.1853  -0.1473  -0.1396
  -0.1223  -0.0918  -0.0551  -0.0337  -0.0274  -0.0103  -0.0018   0.0077
   0.0215   0.0494   0.0795   0.0932   0.1025   0.1180   0.1391   0.1511
   0.1710   0.1962   0.2182   0.2428   0.2505   0.2607   0.2707   0.2970
   0.3192   0.3486   0.3707   0.3812   0.3894   0.4125   0.4231   0.4436
   0.4563   0.4727   0.4955   0.5207   0.5356   0.5438   0.5798   0.5884
   0.5996   0.6100   0.6372   0.6524   0.6558   0.6843   0.7057   0.7235
   0.7429   0.7534   0.7747   0.7829   0.8166   0.8266   0.8417   0.8594
   0.8697   0.9016   0.9283   0.9486   0.9628   0.9874   1.0068   1.0316
   1.0448   1.0758   1.0997   1.1074   1.1311   1.1519   1.1841   1.2017
   1.2676   1.2957   1.3213   1.3485   1.3640   1.4051   1.4320   1.4577
   1.4716   1.4930   1.5363   1.5962   1.6174   1.6494   1.7448   1.8288
     cgsolve_all iterations  72    anorm=    0.70E-07
     cgsolve_all iterations  72    anorm=    0.70E-07
     cgsolve_all iterations  70    anorm=    0.69E-07
     compute_u_kq: q = (   -0.0398,    0.0000,    0.0000)
     Rotating WFCS
     ethr =  1.00E-14,  avg # of iterations = 23.0
     eigenvalues at k:
 -36.2620 -36.0469 -35.9915 -35.9448 -35.8900 -35.8375 -35.7955 -35.7771
 -35.7684 -35.7431 -35.7372 -35.6987 -35.6532 -18.3966 -18.2260 -18.2228
 -18.1428 -18.0982 -18.0610 -18.0056 -17.9698 -17.9571 -17.9296 -17.8833
 -17.8535 -17.8515 -17.8249 -17.7059 -17.6672 -17.6222 -17.5974 -17.5842
 -17.5565 -17.5323 -17.5012 -17.4897 -17.4643 -17.4314 -17.4147 -17.3996
 -17.3723 -17.3597 -17.3316 -17.3230 -17.3013 -17.2848 -17.2733 -17.2482
 -17.2227 -17.2066 -17.1943 -17.1593 -17.1544 -17.1376 -17.1263 -17.1105
 -17.1013 -17.0740 -17.0445 -17.0319 -17.0060 -16.9851 -16.9609 -16.9471
 -16.9417 -16.9320 -16.9191 -16.9083 -16.8992 -16.8921 -16.8856 -16.8692
 -16.8599 -16.8479 -16.8364 -16.8212 -16.8147 -16.8050 -16.7953 -16.7747
 -16.7646 -16.7575 -16.7474 -16.7366 -16.7286 -16.7247 -16.6988 -16.6852
 -16.6759 -16.6586 -16.6395 -16.6229 -16.5828 -16.5527 -16.5395 -16.4884
 -16.4238 -16.3620 -16.3244 -16.2998 -16.2329 -16.1856 -16.1798 -15.5281
 -15.3045 -15.2413 -15.1692 -15.1252 -15.0349 -14.9533 -14.8943 -14.8392
 -14.8143 -14.7050 -14.6510 -14.6387 -14.5230 -14.4552 -14.4348 -14.3797
 -14.3488 -14.3210 -14.2875 -14.2679 -14.1939 -14.1811 -14.1546 -14.1397
 -13.8917  -6.8133  -6.3361  -6.1040  -6.0320  -5.9785  -5.9185  -5.8318
  -5.8283  -5.7911  -5.7590  -5.7430  -5.6895  -5.6365  -5.5574  -5.5213
  -5.5041  -5.4793  -5.4148  -5.4052  -5.3720  -5.3465  -5.3380  -5.3123
  -5.2460  -5.2244  -5.1985  -5.1464  -5.0946  -5.0862  -5.0691  -5.0296
  -5.0131  -4.9839  -4.9782  -4.9400  -4.9239  -4.8974  -4.8102  -4.7855
  -4.7385  -4.7311  -4.6980  -4.6734  -4.6150  -4.5767  -4.4970  -4.4108
  -4.2954  -4.2342  -3.7391  -3.5946  -3.3334  -3.2282  -3.1206  -3.0856
  -3.0154  -2.9806  -2.9574  -2.9303  -2.8767  -2.8530  -2.8071  -2.7917
  -2.7263  -2.7098  -2.6723  -2.6326  -2.6235  -2.5739  -2.5464  -2.4790
  -2.4634  -2.4368  -2.4053  -2.3820  -2.3423  -2.3301  -2.2965  -2.2690
  -2.2391  -2.2037  -2.1859  -2.1621  -2.1282  -2.0996  -2.0608  -1.9966
  -1.9700  -1.9400  -1.9179  -1.8853  -1.8455  -1.8033  -1.7587  -1.7407
  -1.7276  -1.7131  -1.6850  -1.6599  -1.6170  -1.5945  -1.5654  -1.5473
  -1.5081  -1.4829  -1.4287  -1.4003  -1.3727  -1.3096  -1.2919  -1.2561
  -1.2330  -1.1972  -1.1489  -1.1124  -1.0897  -1.0582  -1.0301  -1.0123
  -0.9885  -0.9554  -0.9421  -0.8872  -0.8280  -0.8093  -0.7749  -0.6565
  -0.6239  -0.5727  -0.5372  -0.5112  -0.4557  -0.4219  -0.3806  -0.3412
  -0.3231  -0.2983  -0.2693  -0.2153  -0.1959  -0.1857  -0.1475  -0.1411
  -0.1208  -0.0912  -0.0525  -0.0369  -0.0237  -0.0102  -0.0030   0.0086
   0.0222   0.0488   0.0782   0.0908   0.1019   0.1145   0.1382   0.1524
   0.1698   0.1946   0.2221   0.2431   0.2488   0.2618   0.2705   0.2990
   0.3186   0.3484   0.3704   0.3830   0.3920   0.4102   0.4220   0.4453
   0.4549   0.4735   0.4987   0.5219   0.5370   0.5434   0.5837   0.5884
   0.5999   0.6114   0.6365   0.6517   0.6550   0.6850   0.7052   0.7251
   0.7433   0.7547   0.7743   0.7837   0.8162   0.8256   0.8420   0.8614
   0.8734   0.8982   0.9290   0.9502   0.9619   0.9893   1.0083   1.0361
   1.0478   1.0792   1.1039   1.1077   1.1338   1.1556   1.1903   1.2016
   1.2684   1.2948   1.3191   1.3486   1.3640   1.4036   1.4321   1.4585
   1.4702   1.4916   1.5367   1.5923   1.6126   1.6471   1.7408   1.8295
     eigenvalues at k+q:
 -36.2620 -36.0469 -35.9915 -35.9448 -35.8900 -35.8375 -35.7955 -35.7771
 -35.7684 -35.7430 -35.7372 -35.6987 -35.6532 -18.3978 -18.2262 -18.2230
 -18.1426 -18.1001 -18.0621 -18.0030 -17.9716 -17.9546 -17.9298 -17.8849
 -17.8525 -17.8503 -17.8220 -17.7063 -17.6687 -17.6222 -17.5997 -17.5829
 -17.5591 -17.5333 -17.5014 -17.4883 -17.4622 -17.4315 -17.4176 -17.3985
 -17.3722 -17.3622 -17.3329 -17.3240 -17.3032 -17.2854 -17.2750 -17.2484
 -17.2244 -17.2070 -17.1942 -17.1611 -17.1553 -17.1374 -17.1278 -17.1137
 -17.1005 -17.0743 -17.0446 -17.0319 -17.0051 -16.9836 -16.9609 -16.9473
 -16.9410 -16.9299 -16.9171 -16.9063 -16.8961 -16.8911 -16.8842 -16.8689
 -16.8583 -16.8484 -16.8351 -16.8212 -16.8139 -16.8032 -16.7935 -16.7740
 -16.7646 -16.7560 -16.7439 -16.7347 -16.7269 -16.7211 -16.6934 -16.6819
 -16.6737 -16.6578 -16.6405 -16.6226 -16.5831 -16.5548 -16.5399 -16.4901
 -16.4227 -16.3638 -16.3219 -16.2995 -16.2419 -16.1913 -16.1865 -15.5275
 -15.3069 -15.2417 -15.1676 -15.1234 -15.0366 -14.9605 -14.8940 -14.8386
 -14.8085 -14.7007 -14.6520 -14.6378 -14.5302 -14.4559 -14.4424 -14.3801
 -14.3514 -14.3225 -14.2882 -14.2655 -14.1959 -14.1786 -14.1502 -14.1358
 -13.8883  -6.8000  -6.3186  -6.1038  -6.0321  -5.9717  -5.9201  -5.8321
  -5.8290  -5.7912  -5.7597  -5.7426  -5.6895  -5.6375  -5.5624  -5.5239
  -5.5081  -5.4812  -5.4161  -5.4052  -5.3727  -5.3470  -5.3369  -5.3117
  -5.2457  -5.2279  -5.2005  -5.1459  -5.0958  -5.0865  -5.0703  -5.0346
  -5.0150  -4.9955  -4.9845  -4.9445  -4.9292  -4.8977  -4.8072  -4.7843
  -4.7384  -4.7319  -4.6997  -4.6714  -4.6132  -4.5780  -4.4958  -4.4124
  -4.2962  -4.2369  -3.7248  -3.5811  -3.3326  -3.2333  -3.1255  -3.0848
  -3.0209  -2.9815  -2.9589  -2.9312  -2.8757  -2.8517  -2.8060  -2.7924
  -2.7325  -2.7136  -2.6746  -2.6359  -2.6234  -2.5735  -2.5475  -2.4793
  -2.4621  -2.4353  -2.4058  -2.3811  -2.3396  -2.3249  -2.2964  -2.2657
  -2.2360  -2.2044  -2.1835  -2.1605  -2.1264  -2.0980  -2.0581  -1.9954
  -1.9697  -1.9357  -1.9151  -1.8862  -1.8481  -1.8011  -1.7598  -1.7391
  -1.7293  -1.7148  -1.6855  -1.6589  -1.6165  -1.5959  -1.5696  -1.5428
  -1.5112  -1.4832  -1.4320  -1.4078  -1.3726  -1.3114  -1.2950  -1.2579
  -1.2349  -1.1906  -1.1500  -1.1126  -1.0880  -1.0590  -1.0304  -1.0141
  -0.9899  -0.9590  -0.9402  -0.8849  -0.8312  -0.8121  -0.7709  -0.6579
  -0.6249  -0.5722  -0.5362  -0.5078  -0.4513  -0.4233  -0.3798  -0.3442
  -0.3218  -0.2997  -0.2669  -0.2163  -0.1946  -0.1854  -0.1488  -0.1420
  -0.1195  -0.0906  -0.0503  -0.0400  -0.0198  -0.0112  -0.0034   0.0095
   0.0236   0.0480   0.0770   0.0881   0.1008   0.1115   0.1369   0.1529
   0.1695   0.1927   0.2250   0.2422   0.2486   0.2637   0.2714   0.3007
   0.3181   0.3482   0.3695   0.3846   0.3929   0.4090   0.4205   0.4458
   0.4560   0.4744   0.5015   0.5223   0.5384   0.5431   0.5852   0.5904
   0.6008   0.6130   0.6355   0.6511   0.6556   0.6858   0.7043   0.7268
   0.7434   0.7563   0.7742   0.7847   0.8152   0.8242   0.8421   0.8634
   0.8766   0.8959   0.9295   0.9523   0.9610   0.9914   1.0098   1.0401
   1.0513   1.0830   1.1062   1.1100   1.1363   1.1588   1.1944   1.2045
   1.2693   1.2938   1.3168   1.3485   1.3637   1.4018   1.4325   1.4588
   1.4685   1.4903   1.5372   1.5876   1.6071   1.6453   1.7360   1.8291
     cgsolve_all iterations  72    anorm=    0.70E-07
     cgsolve_all iterations  72    anorm=    0.71E-07
     cgsolve_all iterations  72    anorm=    0.69E-07
     compute_u_kq: q = (    0.0000,    0.0398,    0.0000)
     Rotating WFCS
     ethr =  1.00E-14,  avg # of iterations = 23.0
     eigenvalues at k:
 -36.2620 -36.0469 -35.9915 -35.9448 -35.8900 -35.8375 -35.7955 -35.7771
 -35.7684 -35.7431 -35.7372 -35.6987 -35.6532 -18.3966 -18.2260 -18.2228
 -18.1428 -18.0982 -18.0610 -18.0056 -17.9698 -17.9571 -17.9296 -17.8833
 -17.8535 -17.8515 -17.8249 -17.7059 -17.6672 -17.6222 -17.5974 -17.5842
 -17.5565 -17.5323 -17.5012 -17.4897 -17.4643 -17.4314 -17.4147 -17.3996
 -17.3723 -17.3597 -17.3316 -17.3230 -17.3013 -17.2848 -17.2733 -17.2482
 -17.2227 -17.2066 -17.1943 -17.1593 -17.1544 -17.1376 -17.1263 -17.1105
 -17.1013 -17.0740 -17.0445 -17.0319 -17.0060 -16.9851 -16.9609 -16.9471
 -16.9417 -16.9320 -16.9191 -16.9083 -16.8992 -16.8921 -16.8856 -16.8692
 -16.8599 -16.8479 -16.8364 -16.8212 -16.8147 -16.8050 -16.7953 -16.7747
 -16.7646 -16.7575 -16.7474 -16.7366 -16.7286 -16.7247 -16.6988 -16.6852
 -16.6759 -16.6586 -16.6395 -16.6229 -16.5828 -16.5527 -16.5395 -16.4884
 -16.4238 -16.3620 -16.3244 -16.2998 -16.2329 -16.1856 -16.1798 -15.5281
 -15.3045 -15.2413 -15.1692 -15.1252 -15.0349 -14.9533 -14.8943 -14.8392
 -14.8143 -14.7050 -14.6510 -14.6387 -14.5230 -14.4552 -14.4348 -14.3797
 -14.3488 -14.3210 -14.2875 -14.2679 -14.1939 -14.1811 -14.1546 -14.1397
 -13.8917  -6.8133  -6.3361  -6.1040  -6.0320  -5.9785  -5.9185  -5.8318
  -5.8283  -5.7911  -5.7590  -5.7430  -5.6895  -5.6365  -5.5574  -5.5213
  -5.5041  -5.4793  -5.4148  -5.4052  -5.3720  -5.3465  -5.3380  -5.3123
  -5.2460  -5.2244  -5.1985  -5.1464  -5.0946  -5.0862  -5.0691  -5.0296
  -5.0131  -4.9839  -4.9782  -4.9400  -4.9239  -4.8974  -4.8102  -4.7855
  -4.7385  -4.7311  -4.6980  -4.6734  -4.6150  -4.5767  -4.4970  -4.4108
  -4.2954  -4.2342  -3.7391  -3.5946  -3.3334  -3.2282  -3.1206  -3.0856
  -3.0154  -2.9806  -2.9574  -2.9303  -2.8767  -2.8530  -2.8071  -2.7917
  -2.7263  -2.7098  -2.6723  -2.6326  -2.6235  -2.5739  -2.5464  -2.4790
  -2.4634  -2.4368  -2.4053  -2.3820  -2.3423  -2.3301  -2.2965  -2.2690
  -2.2391  -2.2037  -2.1859  -2.1621  -2.1282  -2.0996  -2.0608  -1.9966
  -1.9700  -1.9400  -1.9179  -1.8853  -1.8455  -1.8033  -1.7587  -1.7407
  -1.7276  -1.7131  -1.6850  -1.6599  -1.6170  -1.5945  -1.5654  -1.5473
  -1.5081  -1.4829  -1.4287  -1.4003  -1.3727  -1.3096  -1.2919  -1.2561
  -1.2330  -1.1972  -1.1489  -1.1124  -1.0897  -1.0582  -1.0301  -1.0123
  -0.9885  -0.9554  -0.9421  -0.8872  -0.8280  -0.8093  -0.7749  -0.6565
  -0.6239  -0.5727  -0.5372  -0.5112  -0.4557  -0.4219  -0.3806  -0.3412
  -0.3231  -0.2983  -0.2693  -0.2153  -0.1959  -0.1857  -0.1475  -0.1411
  -0.1208  -0.0912  -0.0525  -0.0369  -0.0237  -0.0102  -0.0030   0.0086
   0.0222   0.0488   0.0782   0.0908   0.1019   0.1145   0.1382   0.1524
   0.1698   0.1946   0.2221   0.2431   0.2488   0.2618   0.2705   0.2990
   0.3186   0.3484   0.3704   0.3830   0.3920   0.4102   0.4220   0.4453
   0.4549   0.4735   0.4987   0.5219   0.5370   0.5434   0.5837   0.5884
   0.5999   0.6114   0.6365   0.6517   0.6550   0.6850   0.7052   0.7251
   0.7433   0.7547   0.7743   0.7837   0.8162   0.8256   0.8420   0.8614
   0.8734   0.8982   0.9290   0.9502   0.9619   0.9893   1.0083   1.0361
   1.0478   1.0792   1.1039   1.1077   1.1338   1.1556   1.1903   1.2016
   1.2684   1.2948   1.3191   1.3486   1.3640   1.4036   1.4321   1.4585
   1.4702   1.4916   1.5367   1.5923   1.6126   1.6471   1.7408   1.8295
     eigenvalues at k+q:
 -36.2620 -36.0469 -35.9915 -35.9448 -35.8900 -35.8375 -35.7955 -35.7772
 -35.7684 -35.7430 -35.7372 -35.6987 -35.6532 -18.3982 -18.2268 -18.2231
 -18.1426 -18.0997 -18.0627 -18.0040 -17.9699 -17.9556 -17.9303 -17.8815
 -17.8529 -17.8507 -17.8234 -17.7049 -17.6690 -17.6235 -17.5982 -17.5842
 -17.5572 -17.5368 -17.4993 -17.4904 -17.4634 -17.4326 -17.4144 -17.3988
 -17.3742 -17.3633 -17.3328 -17.3236 -17.3017 -17.2872 -17.2734 -17.2508
 -17.2246 -17.2076 -17.1952 -17.1620 -17.1546 -17.1404 -17.1264 -17.1140
 -17.1025 -17.0704 -17.0442 -17.0318 -17.0052 -16.9830 -16.9602 -16.9445
 -16.9411 -16.9316 -16.9159 -16.9056 -16.8967 -16.8916 -16.8828 -16.8686
 -16.8562 -16.8472 -16.8352 -16.8208 -16.8141 -16.8029 -16.7918 -16.7734
 -16.7645 -16.7554 -16.7449 -16.7359 -16.7268 -16.7218 -16.6912 -16.6794
 -16.6715 -16.6592 -16.6381 -16.6233 -16.5830 -16.5527 -16.5395 -16.4892
 -16.4210 -16.3657 -16.3242 -16.2985 -16.2462 -16.1971 -16.1861 -15.5271
 -15.3068 -15.2420 -15.1659 -15.1246 -15.0369 -14.9626 -14.8939 -14.8380
 -14.8082 -14.7059 -14.6523 -14.6385 -14.5309 -14.4567 -14.4362 -14.3832
 -14.3505 -14.3235 -14.2858 -14.2655 -14.1883 -14.1752 -14.1593 -14.1399
 -13.8849  -6.7933  -6.3094  -6.1040  -6.0322  -5.9672  -5.9230  -5.8328
  -5.8295  -5.7912  -5.7608  -5.7403  -5.6886  -5.6381  -5.5646  -5.5269
  -5.5073  -5.4855  -5.4159  -5.4063  -5.3725  -5.3475  -5.3364  -5.3113
  -5.2457  -5.2284  -5.2002  -5.1463  -5.0956  -5.0897  -5.0697  -5.0358
  -5.0176  -5.0054  -4.9813  -4.9483  -4.9315  -4.8973  -4.8062  -4.7822
  -4.7396  -4.7328  -4.6960  -4.6739  -4.6135  -4.5784  -4.4946  -4.4132
  -4.2967  -4.2385  -3.7171  -3.5755  -3.3324  -3.2340  -3.1283  -3.0898
  -3.0215  -2.9809  -2.9565  -2.9305  -2.8777  -2.8542  -2.8086  -2.7917
  -2.7343  -2.7158  -2.6752  -2.6300  -2.6246  -2.5712  -2.5489  -2.4803
  -2.4644  -2.4373  -2.4061  -2.3779  -2.3372  -2.3220  -2.2917  -2.2642
  -2.2365  -2.2080  -2.1873  -2.1583  -2.1243  -2.0946  -2.0569  -1.9968
  -1.9702  -1.9385  -1.9155  -1.8844  -1.8467  -1.8058  -1.7563  -1.7435
  -1.7277  -1.7153  -1.6800  -1.6608  -1.6154  -1.5940  -1.5680  -1.5476
  -1.5116  -1.4850  -1.4332  -1.4063  -1.3708  -1.3124  -1.2941  -1.2580
  -1.2370  -1.1939  -1.1484  -1.1109  -1.0881  -1.0545  -1.0305  -1.0144
  -0.9890  -0.9620  -0.9424  -0.8845  -0.8294  -0.8047  -0.7750  -0.6641
  -0.6264  -0.5687  -0.5342  -0.5144  -0.4536  -0.4227  -0.3792  -0.3398
  -0.3227  -0.2971  -0.2710  -0.2162  -0.1950  -0.1841  -0.1486  -0.1432
  -0.1228  -0.0924  -0.0538  -0.0374  -0.0192  -0.0083  -0.0034   0.0088
   0.0241   0.0496   0.0788   0.0907   0.1003   0.1154   0.1391   0.1521
   0.1688   0.1943   0.2213   0.2430   0.2469   0.2585   0.2719   0.2980
   0.3172   0.3493   0.3709   0.3847   0.3933   0.4080   0.4220   0.4462
   0.4560   0.4744   0.5003   0.5232   0.5361   0.5434   0.5817   0.5920
   0.6036   0.6123   0.6373   0.6521   0.6557   0.6866   0.7043   0.7299
   0.7425   0.7559   0.7749   0.7849   0.8168   0.8278   0.8425   0.8608
   0.8764   0.9005   0.9302   0.9522   0.9637   0.9914   1.0089   1.0416
   1.0498   1.0868   1.1051   1.1112   1.1396   1.1608   1.1931   1.2014
   1.2686   1.2944   1.3185   1.3488   1.3630   1.4016   1.4318   1.4598
   1.4703   1.4911   1.5374   1.5840   1.6030   1.6424   1.7377   1.8280
     cgsolve_all iterations  72    anorm=    0.70E-07
     cgsolve_all iterations  72    anorm=    0.72E-07
     cgsolve_all iterations  72    anorm=    0.70E-07
     compute_u_kq: q = (    0.0000,   -0.0398,    0.0000)
     Rotating WFCS
     ethr =  1.00E-14,  avg # of iterations = 23.0
     eigenvalues at k:
 -36.2620 -36.0469 -35.9915 -35.9448 -35.8900 -35.8375 -35.7955 -35.7771
 -35.7684 -35.7431 -35.7372 -35.6987 -35.6532 -18.3966 -18.2260 -18.2228
 -18.1428 -18.0982 -18.0610 -18.0056 -17.9698 -17.9571 -17.9296 -17.8833
 -17.8535 -17.8515 -17.8249 -17.7059 -17.6672 -17.6222 -17.5974 -17.5842
 -17.5565 -17.5323 -17.5012 -17.4897 -17.4643 -17.4314 -17.4147 -17.3996
 -17.3723 -17.3597 -17.3316 -17.3230 -17.3013 -17.2848 -17.2733 -17.2482
 -17.2227 -17.2066 -17.1943 -17.1593 -17.1544 -17.1376 -17.1263 -17.1105
 -17.1013 -17.0740 -17.0445 -17.0319 -17.0060 -16.9851 -16.9609 -16.9471
 -16.9417 -16.9320 -16.9191 -16.9083 -16.8992 -16.8921 -16.8856 -16.8692
 -16.8599 -16.8479 -16.8364 -16.8212 -16.8147 -16.8050 -16.7953 -16.7747
 -16.7646 -16.7575 -16.7474 -16.7366 -16.7286 -16.7247 -16.6988 -16.6852
 -16.6759 -16.6586 -16.6395 -16.6229 -16.5828 -16.5527 -16.5395 -16.4884
 -16.4238 -16.3620 -16.3244 -16.2998 -16.2329 -16.1856 -16.1798 -15.5281
 -15.3045 -15.2413 -15.1692 -15.1252 -15.0349 -14.9533 -14.8943 -14.8392
 -14.8143 -14.7050 -14.6510 -14.6387 -14.5230 -14.4552 -14.4348 -14.3797
 -14.3488 -14.3210 -14.2875 -14.2679 -14.1939 -14.1811 -14.1546 -14.1397
 -13.8917  -6.8133  -6.3361  -6.1040  -6.0320  -5.9785  -5.9185  -5.8318
  -5.8283  -5.7911  -5.7590  -5.7430  -5.6895  -5.6365  -5.5574  -5.5213
  -5.5041  -5.4793  -5.4148  -5.4052  -5.3720  -5.3465  -5.3380  -5.3123
  -5.2460  -5.2244  -5.1985  -5.1464  -5.0946  -5.0862  -5.0691  -5.0296
  -5.0131  -4.9839  -4.9782  -4.9400  -4.9239  -4.8974  -4.8102  -4.7855
  -4.7385  -4.7311  -4.6980  -4.6734  -4.6150  -4.5767  -4.4970  -4.4108
  -4.2954  -4.2342  -3.7391  -3.5946  -3.3334  -3.2282  -3.1206  -3.0856
  -3.0154  -2.9806  -2.9574  -2.9303  -2.8767  -2.8530  -2.8071  -2.7917
  -2.7263  -2.7098  -2.6723  -2.6326  -2.6235  -2.5739  -2.5464  -2.4790
  -2.4634  -2.4368  -2.4053  -2.3820  -2.3423  -2.3301  -2.2965  -2.2690
  -2.2391  -2.2037  -2.1859  -2.1621  -2.1282  -2.0996  -2.0608  -1.9966
  -1.9700  -1.9400  -1.9179  -1.8853  -1.8455  -1.8033  -1.7587  -1.7407
  -1.7276  -1.7131  -1.6850  -1.6599  -1.6170  -1.5945  -1.5654  -1.5473
  -1.5081  -1.4829  -1.4287  -1.4003  -1.3727  -1.3096  -1.2919  -1.2561
  -1.2330  -1.1972  -1.1489  -1.1124  -1.0897  -1.0582  -1.0301  -1.0123
  -0.9885  -0.9554  -0.9421  -0.8872  -0.8280  -0.8093  -0.7749  -0.6565
  -0.6239  -0.5727  -0.5372  -0.5112  -0.4557  -0.4219  -0.3806  -0.3412
  -0.3231  -0.2983  -0.2693  -0.2153  -0.1959  -0.1857  -0.1475  -0.1411
  -0.1208  -0.0912  -0.0525  -0.0369  -0.0237  -0.0102  -0.0030   0.0086
   0.0222   0.0488   0.0782   0.0908   0.1019   0.1145   0.1382   0.1524
   0.1698   0.1946   0.2221   0.2431   0.2488   0.2618   0.2705   0.2990
   0.3186   0.3484   0.3704   0.3830   0.3920   0.4102   0.4220   0.4453
   0.4549   0.4735   0.4987   0.5219   0.5370   0.5434   0.5837   0.5884
   0.5999   0.6114   0.6365   0.6517   0.6550   0.6850   0.7052   0.7251
   0.7433   0.7547   0.7743   0.7837   0.8162   0.8256   0.8420   0.8614
   0.8734   0.8982   0.9290   0.9502   0.9619   0.9893   1.0083   1.0361
   1.0478   1.0792   1.1039   1.1077   1.1338   1.1556   1.1903   1.2016
   1.2684   1.2948   1.3191   1.3486   1.3640   1.4036   1.4321   1.4585
   1.4702   1.4916   1.5367   1.5923   1.6126   1.6471   1.7408   1.8295
     eigenvalues at k+q:
 -36.2620 -36.0469 -35.9915 -35.9448 -35.8899 -35.8375 -35.7954 -35.7771
 -35.7685 -35.7431 -35.7372 -35.6986 -35.6532 -18.3949 -18.2253 -18.2226
 -18.1433 -18.0964 -18.0593 -18.0072 -17.9704 -17.9578 -17.9288 -17.8854
 -17.8547 -17.8517 -17.8261 -17.7073 -17.6654 -17.6210 -17.5967 -17.5843
 -17.5558 -17.5275 -17.5031 -17.4889 -17.4656 -17.4303 -17.4151 -17.3999
 -17.3706 -17.3560 -17.3304 -17.3225 -17.3013 -17.2835 -17.2719 -17.2456
 -17.2209 -17.2057 -17.1933 -17.1601 -17.1513 -17.1353 -17.1267 -17.1077
 -17.0983 -17.0773 -17.0457 -17.0312 -17.0070 -16.9872 -16.9619 -16.9504
 -16.9419 -16.9324 -16.9227 -16.9110 -16.9021 -16.8926 -16.8877 -16.8695
 -16.8632 -16.8486 -16.8377 -16.8222 -16.8152 -16.8079 -16.7981 -16.7764
 -16.7653 -16.7598 -16.7503 -16.7367 -16.7317 -16.7265 -16.7056 -16.6906
 -16.6787 -16.6578 -16.6411 -16.6225 -16.5825 -16.5527 -16.5394 -16.4876
 -16.4268 -16.3583 -16.3246 -16.3013 -16.2201 -16.1850 -16.1632 -15.5292
 -15.3020 -15.2406 -15.1722 -15.1260 -15.0328 -14.9438 -14.8946 -14.8407
 -14.8207 -14.7054 -14.6498 -14.6391 -14.5140 -14.4533 -14.4325 -14.3762
 -14.3468 -14.3183 -14.2894 -14.2707 -14.2003 -14.1879 -14.1539 -14.1343
 -13.8993  -6.8324  -6.3612  -6.1039  -6.0317  -5.9895  -5.9143  -5.8316
  -5.8263  -5.7910  -5.7572  -5.7457  -5.6905  -5.6354  -5.5514  -5.5164
  -5.5012  -5.4721  -5.4138  -5.4044  -5.3718  -5.3463  -5.3392  -5.3134
  -5.2460  -5.2207  -5.1968  -5.1467  -5.0936  -5.0831  -5.0686  -5.0256
  -5.0096  -4.9850  -4.9525  -4.9356  -4.9093  -4.8957  -4.8139  -4.7887
  -4.7377  -4.7286  -4.7001  -4.6726  -4.6158  -4.5744  -4.4996  -4.4081
  -4.2945  -4.2299  -3.7618  -3.6155  -3.3345  -3.2220  -3.1122  -3.0811
  -3.0088  -2.9802  -2.9582  -2.9296  -2.8761  -2.8521  -2.8056  -2.7911
  -2.7204  -2.7024  -2.6701  -2.6347  -2.6225  -2.5769  -2.5436  -2.4784
  -2.4625  -2.4367  -2.4045  -2.3856  -2.3481  -2.3378  -2.3014  -2.2747
  -2.2419  -2.1988  -2.1838  -2.1652  -2.1316  -2.1043  -2.0649  -1.9975
  -1.9708  -1.9410  -1.9214  -1.8854  -1.8448  -1.8014  -1.7623  -1.7389
  -1.7268  -1.7099  -1.6890  -1.6583  -1.6186  -1.5946  -1.5639  -1.5473
  -1.5042  -1.4804  -1.4275  -1.3910  -1.3734  -1.3078  -1.2889  -1.2551
  -1.2291  -1.2000  -1.1487  -1.1153  -1.0925  -1.0610  -1.0297  -1.0101
  -0.9887  -0.9512  -0.9385  -0.8906  -0.8277  -0.8122  -0.7738  -0.6494
  -0.6205  -0.5773  -0.5400  -0.5082  -0.4571  -0.4221  -0.3808  -0.3420
  -0.3245  -0.2991  -0.2679  -0.2153  -0.1975  -0.1868  -0.1493  -0.1365
  -0.1186  -0.0893  -0.0514  -0.0367  -0.0285  -0.0130  -0.0015   0.0083
   0.0215   0.0483   0.0767   0.0912   0.1037   0.1136   0.1377   0.1526
   0.1708   0.1951   0.2219   0.2430   0.2509   0.2654   0.2695   0.2997
   0.3203   0.3476   0.3679   0.3814   0.3910   0.4120   0.4233   0.4433
   0.4556   0.4728   0.4973   0.5194   0.5363   0.5450   0.5814   0.5884
   0.5969   0.6105   0.6357   0.6510   0.6544   0.6838   0.7058   0.7202
   0.7439   0.7540   0.7736   0.7827   0.8154   0.8229   0.8406   0.8619
   0.8712   0.8965   0.9265   0.9487   0.9600   0.9870   1.0081   1.0309
   1.0451   1.0710   1.0997   1.1084   1.1270   1.1526   1.1868   1.2027
   1.2681   1.2951   1.3198   1.3483   1.3651   1.4054   1.4321   1.4570
   1.4701   1.4921   1.5360   1.5993   1.6218   1.6527   1.7426   1.8308
     cgsolve_all iterations  72    anorm=    0.70E-07
     cgsolve_all iterations  72    anorm=    0.71E-07
     cgsolve_all iterations  70    anorm=    0.69E-07
     compute_u_kq: q = (    0.0000,    0.0000,    0.0398)
     Rotating WFCS
     ethr =  1.00E-14,  avg # of iterations = 23.0
     eigenvalues at k:
 -36.2620 -36.0469 -35.9915 -35.9448 -35.8900 -35.8375 -35.7955 -35.7771
 -35.7684 -35.7431 -35.7372 -35.6987 -35.6532 -18.3966 -18.2260 -18.2228
 -18.1428 -18.0982 -18.0610 -18.0056 -17.9698 -17.9571 -17.9296 -17.8833
 -17.8535 -17.8515 -17.8249 -17.7059 -17.6672 -17.6222 -17.5974 -17.5842
 -17.5565 -17.5323 -17.5012 -17.4897 -17.4643 -17.4314 -17.4147 -17.3996
 -17.3723 -17.3597 -17.3316 -17.3230 -17.3013 -17.2848 -17.2733 -17.2482
 -17.2227 -17.2066 -17.1943 -17.1593 -17.1544 -17.1376 -17.1263 -17.1105
 -17.1013 -17.0740 -17.0445 -17.0319 -17.0060 -16.9851 -16.9609 -16.9471
 -16.9417 -16.9320 -16.9191 -16.9083 -16.8992 -16.8921 -16.8856 -16.8692
 -16.8599 -16.8479 -16.8364 -16.8212 -16.8147 -16.8050 -16.7953 -16.7747
 -16.7646 -16.7575 -16.7474 -16.7366 -16.7286 -16.7247 -16.6988 -16.6852
 -16.6759 -16.6586 -16.6395 -16.6229 -16.5828 -16.5527 -16.5395 -16.4884
 -16.4238 -16.3620 -16.3244 -16.2998 -16.2329 -16.1856 -16.1798 -15.5281
 -15.3045 -15.2413 -15.1692 -15.1252 -15.0349 -14.9533 -14.8943 -14.8392
 -14.8143 -14.7050 -14.6510 -14.6387 -14.5230 -14.4552 -14.4348 -14.3797
 -14.3488 -14.3210 -14.2875 -14.2679 -14.1939 -14.1811 -14.1546 -14.1397
 -13.8917  -6.8133  -6.3361  -6.1040  -6.0320  -5.9785  -5.9185  -5.8318
  -5.8283  -5.7911  -5.7590  -5.7430  -5.6895  -5.6365  -5.5574  -5.5213
  -5.5041  -5.4793  -5.4148  -5.4052  -5.3720  -5.3465  -5.3380  -5.3123
  -5.2460  -5.2244  -5.1985  -5.1464  -5.0946  -5.0862  -5.0691  -5.0296
  -5.0131  -4.9839  -4.9782  -4.9400  -4.9239  -4.8974  -4.8102  -4.7855
  -4.7385  -4.7311  -4.6980  -4.6734  -4.6150  -4.5767  -4.4970  -4.4108
  -4.2954  -4.2342  -3.7391  -3.5946  -3.3334  -3.2282  -3.1206  -3.0856
  -3.0154  -2.9806  -2.9574  -2.9303  -2.8767  -2.8530  -2.8071  -2.7917
  -2.7263  -2.7098  -2.6723  -2.6326  -2.6235  -2.5739  -2.5464  -2.4790
  -2.4634  -2.4368  -2.4053  -2.3820  -2.3423  -2.3301  -2.2965  -2.2690
  -2.2391  -2.2037  -2.1859  -2.1621  -2.1282  -2.0996  -2.0608  -1.9966
  -1.9700  -1.9400  -1.9179  -1.8853  -1.8455  -1.8033  -1.7587  -1.7407
  -1.7276  -1.7131  -1.6850  -1.6599  -1.6170  -1.5945  -1.5654  -1.5473
  -1.5081  -1.4829  -1.4287  -1.4003  -1.3727  -1.3096  -1.2919  -1.2561
  -1.2330  -1.1972  -1.1489  -1.1124  -1.0897  -1.0582  -1.0301  -1.0123
  -0.9885  -0.9554  -0.9421  -0.8872  -0.8280  -0.8093  -0.7749  -0.6565
  -0.6239  -0.5727  -0.5372  -0.5112  -0.4557  -0.4219  -0.3806  -0.3412
  -0.3231  -0.2983  -0.2693  -0.2153  -0.1959  -0.1857  -0.1475  -0.1411
  -0.1208  -0.0912  -0.0525  -0.0369  -0.0237  -0.0102  -0.0030   0.0086
   0.0222   0.0488   0.0782   0.0908   0.1019   0.1145   0.1382   0.1524
   0.1698   0.1946   0.2221   0.2431   0.2488   0.2618   0.2705   0.2990
   0.3186   0.3484   0.3704   0.3830   0.3920   0.4102   0.4220   0.4453
   0.4549   0.4735   0.4987   0.5219   0.5370   0.5434   0.5837   0.5884
   0.5999   0.6114   0.6365   0.6517   0.6550   0.6850   0.7052   0.7251
   0.7433   0.7547   0.7743   0.7837   0.8162   0.8256   0.8420   0.8614
   0.8734   0.8982   0.9290   0.9502   0.9619   0.9893   1.0083   1.0361
   1.0478   1.0792   1.1039   1.1077   1.1338   1.1556   1.1903   1.2016
   1.2684   1.2948   1.3191   1.3486   1.3640   1.4036   1.4321   1.4585
   1.4702   1.4916   1.5367   1.5923   1.6126   1.6471   1.7408   1.8295
     eigenvalues at k+q:
 -36.2620 -36.0469 -35.9915 -35.9448 -35.8900 -35.8375 -35.7955 -35.7771
 -35.7684 -35.7431 -35.7372 -35.6986 -35.6532 -18.3966 -18.2260 -18.2229
 -18.1428 -18.0983 -18.0610 -18.0056 -17.9700 -17.9570 -17.9295 -17.8833
 -17.8534 -17.8516 -17.8249 -17.7060 -17.6671 -17.6224 -17.5973 -17.5840
 -17.5561 -17.5330 -17.5018 -17.4894 -17.4643 -17.4341 -17.4119 -17.3983
 -17.3711 -17.3617 -17.3326 -17.3226 -17.3012 -17.2841 -17.2741 -17.2484
 -17.2233 -17.2063 -17.1947 -17.1586 -17.1530 -17.1386 -17.1265 -17.1104
 -17.1031 -17.0726 -17.0440 -17.0317 -17.0071 -16.9851 -16.9606 -16.9471
 -16.9409 -16.9318 -16.9194 -16.9092 -16.9000 -16.8921 -16.8853 -16.8688
 -16.8591 -16.8482 -16.8370 -16.8207 -16.8147 -16.8053 -16.7948 -16.7744
 -16.7648 -16.7575 -16.7473 -16.7369 -16.7283 -16.7248 -16.6988 -16.6850
 -16.6757 -16.6586 -16.6397 -16.6229 -16.5828 -16.5528 -16.5395 -16.4884
 -16.4238 -16.3620 -16.3244 -16.2998 -16.2331 -16.1857 -16.1799 -15.5281
 -15.3045 -15.2413 -15.1692 -15.1252 -15.0349 -14.9534 -14.8943 -14.8392
 -14.8142 -14.7049 -14.6510 -14.6387 -14.5231 -14.4552 -14.4349 -14.3797
 -14.3488 -14.3210 -14.2876 -14.2679 -14.1939 -14.1811 -14.1546 -14.1396
 -13.8917  -6.8130  -6.3358  -6.1040  -6.0320  -5.9784  -5.9185  -5.8318
  -5.8283  -5.7911  -5.7590  -5.7430  -5.6895  -5.6365  -5.5575  -5.5212
  -5.5042  -5.4794  -5.4146  -5.4055  -5.3722  -5.3463  -5.3379  -5.3121
  -5.2460  -5.2246  -5.1984  -5.1463  -5.0946  -5.0862  -5.0691  -5.0295
  -5.0134  -4.9840  -4.9783  -4.9406  -4.9235  -4.8974  -4.8102  -4.7857
  -4.7386  -4.7310  -4.6980  -4.6731  -4.6152  -4.5766  -4.4970  -4.4108
  -4.2954  -4.2343  -3.7389  -3.5943  -3.3334  -3.2282  -3.1206  -3.0856
  -3.0155  -2.9804  -2.9587  -2.9285  -2.8774  -2.8528  -2.8071  -2.7928
  -2.7240  -2.7106  -2.6735  -2.6321  -2.6236  -2.5754  -2.5446  -2.4793
  -2.4633  -2.4366  -2.4059  -2.3822  -2.3421  -2.3293  -2.2966  -2.2705
  -2.2381  -2.2025  -2.1879  -2.1614  -2.1260  -2.1008  -2.0614  -1.9975
  -1.9697  -1.9427  -1.9164  -1.8825  -1.8439  -1.8054  -1.7599  -1.7410
  -1.7271  -1.7118  -1.6859  -1.6591  -1.6156  -1.5953  -1.5648  -1.5497
  -1.5092  -1.4834  -1.4279  -1.3989  -1.3736  -1.3086  -1.2923  -1.2557
  -1.2346  -1.1961  -1.1501  -1.1095  -1.0897  -1.0586  -1.0318  -1.0109
  -0.9873  -0.9525  -0.9469  -0.8871  -0.8278  -0.8101  -0.7750  -0.6563
  -0.6239  -0.5728  -0.5368  -0.5112  -0.4558  -0.4222  -0.3810  -0.3420
  -0.3217  -0.2990  -0.2691  -0.2161  -0.1945  -0.1865  -0.1480  -0.1406
  -0.1201  -0.0921  -0.0525  -0.0373  -0.0236  -0.0102  -0.0024   0.0088
   0.0222   0.0493   0.0772   0.0917   0.1023   0.1146   0.1387   0.1519
   0.1697   0.1930   0.2235   0.2445   0.2488   0.2603   0.2685   0.3003
   0.3184   0.3484   0.3720   0.3831   0.3902   0.4103   0.4231   0.4447
   0.4541   0.4736   0.4993   0.5234   0.5366   0.5422   0.5821   0.5891
   0.6011   0.6132   0.6354   0.6503   0.6541   0.6836   0.7083   0.7265
   0.7435   0.7535   0.7728   0.7850   0.8167   0.8254   0.8413   0.8612
   0.8737   0.8980   0.9289   0.9505   0.9623   0.9893   1.0084   1.0359
   1.0480   1.0792   1.1038   1.1072   1.1343   1.1554   1.1906   1.2016
   1.2684   1.2948   1.3190   1.3486   1.3640   1.4035   1.4322   1.4585
   1.4702   1.4916   1.5367   1.5922   1.6125   1.6471   1.7408   1.8295
     cgsolve_all iterations  72    anorm=    0.69E-07
     cgsolve_all iterations  72    anorm=    0.71E-07
     cgsolve_all iterations  70    anorm=    0.69E-07
     compute_u_kq: q = (    0.0000,    0.0000,   -0.0398)
     Rotating WFCS
     ethr =  1.00E-14,  avg # of iterations = 23.0
     eigenvalues at k:
 -36.2620 -36.0469 -35.9915 -35.9448 -35.8900 -35.8375 -35.7955 -35.7771
 -35.7684 -35.7431 -35.7372 -35.6987 -35.6532 -18.3966 -18.2260 -18.2228
 -18.1428 -18.0982 -18.0610 -18.0056 -17.9698 -17.9571 -17.9296 -17.8833
 -17.8535 -17.8515 -17.8249 -17.7059 -17.6672 -17.6222 -17.5974 -17.5842
 -17.5565 -17.5323 -17.5012 -17.4897 -17.4643 -17.4314 -17.4147 -17.3996
 -17.3723 -17.3597 -17.3316 -17.3230 -17.3013 -17.2848 -17.2733 -17.2482
 -17.2227 -17.2066 -17.1943 -17.1593 -17.1544 -17.1376 -17.1263 -17.1105
 -17.1013 -17.0740 -17.0445 -17.0319 -17.0060 -16.9851 -16.9609 -16.9471
 -16.9417 -16.9320 -16.9191 -16.9083 -16.8992 -16.8921 -16.8856 -16.8692
 -16.8599 -16.8479 -16.8364 -16.8212 -16.8147 -16.8050 -16.7953 -16.7747
 -16.7646 -16.7575 -16.7474 -16.7366 -16.7286 -16.7247 -16.6988 -16.6852
 -16.6759 -16.6586 -16.6395 -16.6229 -16.5828 -16.5527 -16.5395 -16.4884
 -16.4238 -16.3620 -16.3244 -16.2998 -16.2329 -16.1856 -16.1798 -15.5281
 -15.3045 -15.2413 -15.1692 -15.1252 -15.0349 -14.9533 -14.8943 -14.8392
 -14.8143 -14.7050 -14.6510 -14.6387 -14.5230 -14.4552 -14.4348 -14.3797
 -14.3488 -14.3210 -14.2875 -14.2679 -14.1939 -14.1811 -14.1546 -14.1397
 -13.8917  -6.8133  -6.3361  -6.1040  -6.0320  -5.9785  -5.9185  -5.8318
  -5.8283  -5.7911  -5.7590  -5.7430  -5.6895  -5.6365  -5.5574  -5.5213
  -5.5041  -5.4793  -5.4148  -5.4052  -5.3720  -5.3465  -5.3380  -5.3123
  -5.2460  -5.2244  -5.1985  -5.1464  -5.0946  -5.0862  -5.0691  -5.0296
  -5.0131  -4.9839  -4.9782  -4.9400  -4.9239  -4.8974  -4.8102  -4.7855
  -4.7385  -4.7311  -4.6980  -4.6734  -4.6150  -4.5767  -4.4970  -4.4108
  -4.2954  -4.2342  -3.7391  -3.5946  -3.3334  -3.2282  -3.1206  -3.0856
  -3.0154  -2.9806  -2.9574  -2.9303  -2.8767  -2.8530  -2.8071  -2.7917
  -2.7263  -2.7098  -2.6723  -2.6326  -2.6235  -2.5739  -2.5464  -2.4790
  -2.4634  -2.4368  -2.4053  -2.3820  -2.3423  -2.3301  -2.2965  -2.2690
  -2.2391  -2.2037  -2.1859  -2.1621  -2.1282  -2.0996  -2.0608  -1.9966
  -1.9700  -1.9400  -1.9179  -1.8853  -1.8455  -1.8033  -1.7587  -1.7407
  -1.7276  -1.7131  -1.6850  -1.6599  -1.6170  -1.5945  -1.5654  -1.5473
  -1.5081  -1.4829  -1.4287  -1.4003  -1.3727  -1.3096  -1.2919  -1.2561
  -1.2330  -1.1972  -1.1489  -1.1124  -1.0897  -1.0582  -1.0301  -1.0123
  -0.9885  -0.9554  -0.9421  -0.8872  -0.8280  -0.8093  -0.7749  -0.6565
  -0.6239  -0.5727  -0.5372  -0.5112  -0.4557  -0.4219  -0.3806  -0.3412
  -0.3231  -0.2983  -0.2693  -0.2153  -0.1959  -0.1857  -0.1475  -0.1411
  -0.1208  -0.0912  -0.0525  -0.0369  -0.0237  -0.0102  -0.0030   0.0086
   0.0222   0.0488   0.0782   0.0908   0.1019   0.1145   0.1382   0.1524
   0.1698   0.1946   0.2221   0.2431   0.2488   0.2618   0.2705   0.2990
   0.3186   0.3484   0.3704   0.3830   0.3920   0.4102   0.4220   0.4453
   0.4549   0.4735   0.4987   0.5219   0.5370   0.5434   0.5837   0.5884
   0.5999   0.6114   0.6365   0.6517   0.6550   0.6850   0.7052   0.7251
   0.7433   0.7547   0.7743   0.7837   0.8162   0.8256   0.8420   0.8614
   0.8734   0.8982   0.9290   0.9502   0.9619   0.9893   1.0083   1.0361
   1.0478   1.0792   1.1039   1.1077   1.1338   1.1556   1.1903   1.2016
   1.2684   1.2948   1.3191   1.3486   1.3640   1.4036   1.4321   1.4585
   1.4702   1.4916   1.5367   1.5923   1.6126   1.6471   1.7408   1.8295
     eigenvalues at k+q:
 -36.2620 -36.0469 -35.9915 -35.9448 -35.8900 -35.8375 -35.7955 -35.7771
 -35.7684 -35.7431 -35.7372 -35.6986 -35.6532 -18.3966 -18.2260 -18.2228
 -18.1428 -18.0982 -18.0610 -18.0057 -17.9696 -17.9573 -17.9296 -17.8833
 -17.8536 -17.8515 -17.8249 -17.7058 -17.6674 -17.6221 -17.5975 -17.5843
 -17.5573 -17.5312 -17.5004 -17.4903 -17.4643 -17.4288 -17.4186 -17.3996
 -17.3734 -17.3574 -17.3311 -17.3234 -17.3019 -17.2852 -17.2727 -17.2479
 -17.2228 -17.2071 -17.1937 -17.1602 -17.1553 -17.1370 -17.1260 -17.1107
 -17.0993 -17.0753 -17.0449 -17.0320 -17.0054 -16.9851 -16.9611 -16.9470
 -16.9424 -16.9324 -16.9186 -16.9080 -16.8984 -16.8920 -16.8858 -16.8697
 -16.8608 -16.8476 -16.8358 -16.8217 -16.8147 -16.8047 -16.7957 -16.7749
 -16.7645 -16.7574 -16.7475 -16.7362 -16.7290 -16.7247 -16.6988 -16.6855
 -16.6759 -16.6586 -16.6395 -16.6229 -16.5828 -16.5527 -16.5395 -16.4884
 -16.4239 -16.3620 -16.3244 -16.2998 -16.2328 -16.1856 -16.1796 -15.5281
 -15.3045 -15.2413 -15.1692 -15.1252 -15.0348 -14.9532 -14.8943 -14.8393
 -14.8144 -14.7051 -14.6510 -14.6387 -14.5228 -14.4552 -14.4346 -14.3797
 -14.3487 -14.3209 -14.2875 -14.2680 -14.1939 -14.1811 -14.1547 -14.1397
 -13.8918  -6.8135  -6.3363  -6.1040  -6.0320  -5.9786  -5.9184  -5.8318
  -5.8283  -5.7911  -5.7590  -5.7429  -5.6895  -5.6365  -5.5573  -5.5213
  -5.5040  -5.4793  -5.4149  -5.4050  -5.3717  -5.3466  -5.3380  -5.3124
  -5.2460  -5.2242  -5.1985  -5.1464  -5.0945  -5.0862  -5.0692  -5.0296
  -5.0129  -4.9838  -4.9780  -4.9397  -4.9242  -4.8974  -4.8101  -4.7854
  -4.7384  -4.7312  -4.6979  -4.6737  -4.6148  -4.5768  -4.4970  -4.4108
  -4.2954  -4.2342  -3.7393  -3.5948  -3.3334  -3.2280  -3.1205  -3.0855
  -3.0152  -2.9810  -2.9564  -2.9318  -2.8759  -2.8532  -2.8073  -2.7901
  -2.7287  -2.7095  -2.6709  -2.6330  -2.6236  -2.5725  -2.5480  -2.4798
  -2.4626  -2.4370  -2.4044  -2.3816  -2.3442  -2.3297  -2.2962  -2.2680
  -2.2398  -2.2050  -2.1836  -2.1628  -2.1304  -2.0991  -2.0602  -1.9957
  -1.9706  -1.9366  -1.9194  -1.8877  -1.8469  -1.8016  -1.7567  -1.7405
  -1.7289  -1.7138  -1.6843  -1.6615  -1.6190  -1.5930  -1.5667  -1.5449
  -1.5059  -1.4825  -1.4291  -1.4013  -1.3719  -1.3113  -1.2917  -1.2564
  -1.2320  -1.1978  -1.1475  -1.1154  -1.0895  -1.0582  -1.0290  -1.0129
  -0.9901  -0.9582  -0.9368  -0.8872  -0.8290  -0.8087  -0.7749  -0.6567
  -0.6238  -0.5725  -0.5375  -0.5112  -0.4556  -0.4217  -0.3802  -0.3400
  -0.3244  -0.2979  -0.2693  -0.2146  -0.1979  -0.1843  -0.1474  -0.1411
  -0.1218  -0.0898  -0.0530  -0.0372  -0.0235  -0.0109  -0.0033   0.0091
   0.0224   0.0480   0.0793   0.0898   0.1013   0.1144   0.1380   0.1527
   0.1701   0.1960   0.2202   0.2421   0.2490   0.2629   0.2730   0.2977
   0.3180   0.3488   0.3690   0.3829   0.3937   0.4098   0.4216   0.4454
   0.4545   0.4744   0.4977   0.5203   0.5364   0.5463   0.5850   0.5877
   0.5986   0.6098   0.6381   0.6514   0.6568   0.6870   0.7019   0.7240
   0.7428   0.7558   0.7761   0.7826   0.8152   0.8259   0.8428   0.8610
   0.8735   0.8985   0.9287   0.9500   0.9619   0.9891   1.0083   1.0362
   1.0476   1.0790   1.1041   1.1083   1.1331   1.1559   1.1900   1.2016
   1.2684   1.2948   1.3191   1.3486   1.3640   1.4036   1.4320   1.4587
   1.4701   1.4916   1.5367   1.5923   1.6127   1.6472   1.7409   1.8295
     cgsolve_all iterations  72    anorm=    0.70E-07
     cgsolve_all iterations  72    anorm=    0.71E-07
     cgsolve_all iterations  70    anorm=    0.70E-07

     k-point #    4 of     4      pool #  1    cpu time:   36829.8
     compute_u_kq: q = (    0.0000,    0.0000,    0.0000)
     Rotating WFCS
     ethr =  1.00E-14,  avg # of iterations =  6.0
     eigenvalues at k:
 -36.2620 -36.0469 -35.9915 -35.9448 -35.8900 -35.8375 -35.7955 -35.7771
 -35.7684 -35.7431 -35.7372 -35.6987 -35.6532 -18.3966 -18.2260 -18.2229
 -18.1428 -18.0982 -18.0609 -18.0057 -17.9699 -17.9572 -17.9292 -17.8833
 -17.8538 -17.8515 -17.8249 -17.7059 -17.6671 -17.6227 -17.5964 -17.5824
 -17.5621 -17.5260 -17.5022 -17.4903 -17.4653 -17.4424 -17.4133 -17.3882
 -17.3735 -17.3493 -17.3392 -17.3255 -17.3011 -17.2864 -17.2740 -17.2444
 -17.2307 -17.2073 -17.1917 -17.1593 -17.1512 -17.1398 -17.1229 -17.1138
 -17.0997 -17.0727 -17.0430 -17.0311 -17.0113 -16.9838 -16.9597 -16.9477
 -16.9422 -16.9324 -16.9154 -16.9138 -16.9005 -16.8909 -16.8817 -16.8713
 -16.8607 -16.8473 -16.8363 -16.8203 -16.8154 -16.8048 -16.7947 -16.7743
 -16.7641 -16.7573 -16.7475 -16.7365 -16.7289 -16.7264 -16.6993 -16.6852
 -16.6746 -16.6583 -16.6401 -16.6227 -16.5828 -16.5530 -16.5393 -16.4884
 -16.4238 -16.3622 -16.3239 -16.3000 -16.2330 -16.1856 -16.1797 -15.5281
 -15.3045 -15.2413 -15.1692 -15.1252 -15.0349 -14.9533 -14.8942 -14.8392
 -14.8143 -14.7050 -14.6511 -14.6386 -14.5230 -14.4552 -14.4348 -14.3797
 -14.3488 -14.3210 -14.2875 -14.2679 -14.1939 -14.1811 -14.1546 -14.1397
 -13.8917  -6.8133  -6.3361  -6.1040  -6.0320  -5.9785  -5.9185  -5.8320
  -5.8281  -5.7910  -5.7590  -5.7430  -5.6895  -5.6365  -5.5576  -5.5205
  -5.5042  -5.4800  -5.4145  -5.4055  -5.3711  -5.3465  -5.3385  -5.3120
  -5.2470  -5.2255  -5.1964  -5.1463  -5.0947  -5.0867  -5.0690  -5.0283
  -5.0148  -4.9831  -4.9780  -4.9424  -4.9214  -4.8975  -4.8103  -4.7867
  -4.7382  -4.7317  -4.6973  -4.6723  -4.6152  -4.5772  -4.4970  -4.4108
  -4.2954  -4.2342  -3.7391  -3.5946  -3.3334  -3.2281  -3.1207  -3.0854
  -3.0151  -2.9816  -2.9607  -2.9260  -2.8754  -2.8546  -2.8093  -2.7859
  -2.7311  -2.7118  -2.6698  -2.6315  -2.6245  -2.5772  -2.5424  -2.4876
  -2.4556  -2.4366  -2.3995  -2.3797  -2.3579  -2.3223  -2.2919  -2.2757
  -2.2347  -2.2073  -2.1794  -2.1613  -2.1341  -2.1029  -2.0622  -1.9984
  -1.9674  -1.9443  -1.9089  -1.8807  -1.8470  -1.8048  -1.7523  -1.7445
  -1.7262  -1.7090  -1.6917  -1.6685  -1.6248  -1.5839  -1.5749  -1.5452
  -1.4960  -1.4869  -1.4239  -1.3910  -1.3768  -1.3205  -1.2927  -1.2539
  -1.2397  -1.1910  -1.1486  -1.1079  -1.0919  -1.0607  -1.0355  -1.0024
  -0.9923  -0.9676  -0.9224  -0.8865  -0.8365  -0.8103  -0.7753  -0.6569
  -0.6232  -0.5720  -0.5372  -0.5105  -0.4561  -0.4238  -0.3817  -0.3392
  -0.3185  -0.3012  -0.2672  -0.2180  -0.2014  -0.1776  -0.1501  -0.1397
  -0.1225  -0.0830  -0.0595  -0.0425  -0.0212  -0.0133  -0.0020   0.0175
   0.0237   0.0431   0.0778   0.0897   0.1008   0.1147   0.1398   0.1534
   0.1705   0.1908   0.2192   0.2432   0.2531   0.2605   0.2772   0.2980
   0.3111   0.3528   0.3708   0.3832   0.3900   0.4128   0.4305   0.4391
   0.4430   0.4838   0.4934   0.5197   0.5317   0.5617   0.5730   0.5905
   0.6009   0.6144   0.6363   0.6478   0.6526   0.6839   0.7168   0.7197
   0.7433   0.7520   0.7762   0.7909   0.8107   0.8234   0.8466   0.8511
   0.8776   0.8989   0.9262   0.9505   0.9668   0.9874   1.0104   1.0347
   1.0476   1.0779   1.1044   1.1092   1.1320   1.1563   1.1902   1.2016
   1.2679   1.2949   1.3190   1.3488   1.3639   1.4040   1.4318   1.4608
   1.4681   1.4916   1.5367   1.5922   1.6126   1.6471   1.7408   1.8295
     eigenvalues at k+q:
 -36.2620 -36.0469 -35.9915 -35.9448 -35.8900 -35.8375 -35.7955 -35.7771
 -35.7684 -35.7431 -35.7372 -35.6986 -35.6532 -18.3966 -18.2260 -18.2229
 -18.1428 -18.0982 -18.0609 -18.0057 -17.9699 -17.9572 -17.9292 -17.8833
 -17.8538 -17.8515 -17.8249 -17.7059 -17.6671 -17.6227 -17.5965 -17.5824
 -17.5621 -17.5260 -17.5022 -17.4904 -17.4653 -17.4424 -17.4133 -17.3882
 -17.3735 -17.3493 -17.3392 -17.3255 -17.3011 -17.2864 -17.2740 -17.2444
 -17.2307 -17.2073 -17.1917 -17.1593 -17.1512 -17.1398 -17.1229 -17.1138
 -17.0997 -17.0727 -17.0430 -17.0312 -17.0113 -16.9838 -16.9597 -16.9477
 -16.9422 -16.9324 -16.9154 -16.9138 -16.9005 -16.8909 -16.8817 -16.8713
 -16.8607 -16.8473 -16.8363 -16.8203 -16.8154 -16.8048 -16.7947 -16.7743
 -16.7641 -16.7573 -16.7475 -16.7365 -16.7289 -16.7264 -16.6993 -16.6851
 -16.6746 -16.6583 -16.6401 -16.6227 -16.5829 -16.5530 -16.5393 -16.4884
 -16.4238 -16.3622 -16.3239 -16.3000 -16.2329 -16.1857 -16.1797 -15.5281
 -15.3045 -15.2413 -15.1692 -15.1252 -15.0349 -14.9533 -14.8942 -14.8392
 -14.8143 -14.7050 -14.6511 -14.6386 -14.5230 -14.4552 -14.4348 -14.3797
 -14.3488 -14.3210 -14.2875 -14.2679 -14.1939 -14.1811 -14.1546 -14.1397
 -13.8917  -6.8132  -6.3361  -6.1040  -6.0320  -5.9785  -5.9185  -5.8320
  -5.8281  -5.7910  -5.7590  -5.7430  -5.6895  -5.6365  -5.5576  -5.5205
  -5.5043  -5.4800  -5.4146  -5.4055  -5.3711  -5.3465  -5.3385  -5.3120
  -5.2470  -5.2255  -5.1964  -5.1463  -5.0948  -5.0867  -5.0690  -5.0283
  -5.0148  -4.9831  -4.9780  -4.9424  -4.9214  -4.8975  -4.8103  -4.7867
  -4.7382  -4.7318  -4.6973  -4.6723  -4.6152  -4.5772  -4.4970  -4.4108
  -4.2954  -4.2342  -3.7391  -3.5945  -3.3334  -3.2281  -3.1207  -3.0854
  -3.0151  -2.9816  -2.9607  -2.9260  -2.8754  -2.8546  -2.8093  -2.7859
  -2.7311  -2.7118  -2.6698  -2.6315  -2.6245  -2.5772  -2.5424  -2.4876
  -2.4556  -2.4366  -2.3995  -2.3797  -2.3579  -2.3223  -2.2919  -2.2757
  -2.2347  -2.2073  -2.1794  -2.1613  -2.1341  -2.1030  -2.0622  -1.9984
  -1.9674  -1.9443  -1.9089  -1.8807  -1.8470  -1.8048  -1.7523  -1.7445
  -1.7262  -1.7090  -1.6917  -1.6685  -1.6248  -1.5839  -1.5749  -1.5452
  -1.4960  -1.4869  -1.4239  -1.3910  -1.3768  -1.3205  -1.2927  -1.2539
  -1.2397  -1.1910  -1.1486  -1.1079  -1.0919  -1.0607  -1.0355  -1.0024
  -0.9924  -0.9676  -0.9224  -0.8865  -0.8366  -0.8103  -0.7753  -0.6569
  -0.6232  -0.5720  -0.5372  -0.5105  -0.4561  -0.4238  -0.3817  -0.3392
  -0.3185  -0.3012  -0.2672  -0.2180  -0.2014  -0.1776  -0.1501  -0.1397
  -0.1225  -0.0830  -0.0595  -0.0425  -0.0212  -0.0133  -0.0020   0.0175
   0.0237   0.0431   0.0778   0.0897   0.1008   0.1147   0.1398   0.1534
   0.1705   0.1907   0.2192   0.2432   0.2530   0.2605   0.2772   0.2980
   0.3111   0.3528   0.3708   0.3832   0.3900   0.4128   0.4305   0.4391
   0.4430   0.4838   0.4934   0.5196   0.5317   0.5617   0.5729   0.5905
   0.6009   0.6144   0.6363   0.6478   0.6526   0.6839   0.7168   0.7197
   0.7433   0.7520   0.7762   0.7909   0.8107   0.8234   0.8466   0.8511
   0.8776   0.8989   0.9262   0.9504   0.9667   0.9874   1.0103   1.0347
   1.0476   1.0779   1.1043   1.1092   1.1319   1.1563   1.1902   1.2016
   1.2679   1.2949   1.3190   1.3488   1.3639   1.4040   1.4318   1.4608
   1.4681   1.4916   1.5367   1.5922   1.6126   1.6471   1.7408   1.8295
     cgsolve_all iterations  65    anorm=    0.70E-07
PARA_AUG  1      50.2362030        -0.3955756         0.2040845
     cgsolve_all iterations  65    anorm=    0.70E-07
PARA_AUG  2      -0.3834860        50.2333744         0.0208358
     cgsolve_all iterations  65    anorm=    0.71E-07
PARA_AUG  3       0.1264687         0.0307432        50.4680494
     cgsolve_all iterations  72    anorm=    0.70E-07
     cgsolve_all iterations  72    anorm=    0.71E-07
     cgsolve_all iterations  72    anorm=    0.69E-07
     compute_u_kq: q = (    0.0398,    0.0000,    0.0000)
     Rotating WFCS
     ethr =  1.00E-14,  avg # of iterations = 23.0
     eigenvalues at k:
 -36.2620 -36.0469 -35.9915 -35.9448 -35.8900 -35.8375 -35.7955 -35.7771
 -35.7684 -35.7431 -35.7372 -35.6987 -35.6532 -18.3966 -18.2260 -18.2229
 -18.1428 -18.0982 -18.0609 -18.0057 -17.9699 -17.9572 -17.9292 -17.8833
 -17.8538 -17.8515 -17.8249 -17.7059 -17.6671 -17.6227 -17.5964 -17.5824
 -17.5621 -17.5260 -17.5022 -17.4903 -17.4653 -17.4424 -17.4133 -17.3882
 -17.3735 -17.3493 -17.3392 -17.3255 -17.3011 -17.2864 -17.2740 -17.2444
 -17.2307 -17.2073 -17.1917 -17.1593 -17.1512 -17.1398 -17.1229 -17.1138
 -17.0997 -17.0727 -17.0430 -17.0311 -17.0113 -16.9838 -16.9597 -16.9477
 -16.9422 -16.9324 -16.9154 -16.9138 -16.9005 -16.8909 -16.8817 -16.8713
 -16.8607 -16.8473 -16.8363 -16.8203 -16.8154 -16.8048 -16.7947 -16.7743
 -16.7641 -16.7573 -16.7475 -16.7365 -16.7289 -16.7264 -16.6993 -16.6852
 -16.6746 -16.6583 -16.6401 -16.6227 -16.5828 -16.5530 -16.5393 -16.4884
 -16.4238 -16.3622 -16.3239 -16.3000 -16.2330 -16.1856 -16.1797 -15.5281
 -15.3045 -15.2413 -15.1692 -15.1252 -15.0349 -14.9533 -14.8942 -14.8392
 -14.8143 -14.7050 -14.6511 -14.6386 -14.5230 -14.4552 -14.4348 -14.3797
 -14.3488 -14.3210 -14.2875 -14.2679 -14.1939 -14.1811 -14.1546 -14.1397
 -13.8917  -6.8133  -6.3361  -6.1040  -6.0320  -5.9785  -5.9185  -5.8320
  -5.8281  -5.7910  -5.7590  -5.7430  -5.6895  -5.6365  -5.5576  -5.5205
  -5.5042  -5.4800  -5.4145  -5.4055  -5.3711  -5.3465  -5.3385  -5.3120
  -5.2470  -5.2255  -5.1964  -5.1463  -5.0947  -5.0867  -5.0690  -5.0283
  -5.0148  -4.9831  -4.9780  -4.9424  -4.9214  -4.8975  -4.8103  -4.7867
  -4.7382  -4.7317  -4.6973  -4.6723  -4.6152  -4.5772  -4.4970  -4.4108
  -4.2954  -4.2342  -3.7391  -3.5946  -3.3334  -3.2281  -3.1207  -3.0854
  -3.0151  -2.9816  -2.9607  -2.9260  -2.8754  -2.8546  -2.8093  -2.7859
  -2.7311  -2.7118  -2.6698  -2.6315  -2.6245  -2.5772  -2.5424  -2.4876
  -2.4556  -2.4366  -2.3995  -2.3797  -2.3579  -2.3223  -2.2919  -2.2757
  -2.2347  -2.2073  -2.1794  -2.1613  -2.1341  -2.1029  -2.0622  -1.9984
  -1.9674  -1.9443  -1.9089  -1.8807  -1.8470  -1.8048  -1.7523  -1.7445
  -1.7262  -1.7090  -1.6917  -1.6685  -1.6248  -1.5839  -1.5749  -1.5452
  -1.4960  -1.4869  -1.4239  -1.3910  -1.3768  -1.3205  -1.2927  -1.2539
  -1.2397  -1.1910  -1.1486  -1.1079  -1.0919  -1.0607  -1.0355  -1.0024
  -0.9923  -0.9676  -0.9224  -0.8865  -0.8365  -0.8103  -0.7753  -0.6569
  -0.6232  -0.5720  -0.5372  -0.5105  -0.4561  -0.4238  -0.3817  -0.3392
  -0.3185  -0.3012  -0.2672  -0.2180  -0.2014  -0.1776  -0.1501  -0.1397
  -0.1225  -0.0830  -0.0595  -0.0425  -0.0212  -0.0133  -0.0020   0.0175
   0.0237   0.0431   0.0778   0.0897   0.1008   0.1147   0.1398   0.1534
   0.1705   0.1908   0.2192   0.2432   0.2531   0.2605   0.2772   0.2980
   0.3111   0.3528   0.3708   0.3832   0.3900   0.4128   0.4305   0.4391
   0.4430   0.4838   0.4934   0.5197   0.5317   0.5617   0.5730   0.5905
   0.6009   0.6144   0.6363   0.6478   0.6526   0.6839   0.7168   0.7197
   0.7433   0.7520   0.7762   0.7909   0.8107   0.8234   0.8466   0.8511
   0.8776   0.8989   0.9262   0.9505   0.9668   0.9874   1.0104   1.0347
   1.0476   1.0779   1.1044   1.1092   1.1320   1.1563   1.1902   1.2016
   1.2679   1.2949   1.3190   1.3488   1.3639   1.4040   1.4318   1.4608
   1.4681   1.4916   1.5367   1.5922   1.6126   1.6471   1.7408   1.8295
     eigenvalues at k+q:
 -36.2620 -36.0469 -35.9915 -35.9448 -35.8899 -35.8375 -35.7955 -35.7771
 -35.7684 -35.7431 -35.7372 -35.6986 -35.6532 -18.3953 -18.2259 -18.2227
 -18.1435 -18.0957 -18.0598 -18.0083 -17.9680 -17.9595 -17.9289 -17.8816
 -17.8550 -17.8532 -17.8272 -17.7059 -17.6656 -17.6228 -17.5944 -17.5836
 -17.5590 -17.5258 -17.5030 -17.4904 -17.4671 -17.4421 -17.4124 -17.3883
 -17.3719 -17.3478 -17.3378 -17.3245 -17.3003 -17.2859 -17.2717 -17.2439
 -17.2297 -17.2062 -17.1920 -17.1584 -17.1516 -17.1390 -17.1210 -17.1131
 -17.0971 -17.0731 -17.0424 -17.0307 -17.0120 -16.9854 -16.9605 -16.9484
 -16.9431 -16.9343 -16.9180 -16.9147 -16.9033 -16.8920 -16.8833 -16.8715
 -16.8618 -16.8469 -16.8368 -16.8207 -16.8168 -16.8066 -16.7970 -16.7751
 -16.7645 -16.7590 -16.7499 -16.7394 -16.7327 -16.7273 -16.7041 -16.6888
 -16.6763 -16.6593 -16.6391 -16.6229 -16.5825 -16.5511 -16.5388 -16.4866
 -16.4251 -16.3603 -16.3263 -16.3005 -16.2242 -16.1847 -16.1686 -15.5287
 -15.3017 -15.2409 -15.1704 -15.1274 -15.0330 -14.9455 -14.8946 -14.8402
 -14.8212 -14.7107 -14.6503 -14.6394 -14.5146 -14.4542 -14.4253 -14.3794
 -14.3459 -14.3196 -14.2865 -14.2706 -14.1960 -14.1830 -14.1591 -14.1409
 -13.8959  -6.8261  -6.3529  -6.1040  -6.0318  -5.9853  -5.9167  -5.8318
  -5.8275  -5.7909  -5.7584  -5.7434  -5.6896  -5.6357  -5.5534  -5.5176
  -5.5001  -5.4784  -5.4135  -5.4057  -5.3706  -5.3460  -5.3395  -5.3122
  -5.2473  -5.2223  -5.1946  -5.1467  -5.0937  -5.0863  -5.0678  -5.0253
  -5.0125  -4.9815  -4.9620  -4.9398  -4.9116  -4.8968  -4.8132  -4.7881
  -4.7386  -4.7310  -4.6957  -4.6739  -4.6165  -4.5758  -4.4980  -4.4091
  -4.2945  -4.2317  -3.7537  -3.6088  -3.3343  -3.2228  -3.1148  -3.0855
  -3.0092  -2.9809  -2.9594  -2.9243  -2.8769  -2.8554  -2.8114  -2.7848
  -2.7278  -2.7067  -2.6667  -2.6286  -2.6250  -2.5773  -2.5415  -2.4888
  -2.4555  -2.4392  -2.3994  -2.3801  -2.3606  -2.3274  -2.2927  -2.2782
  -2.2379  -2.2058  -2.1834  -2.1626  -2.1350  -2.1041  -2.0644  -2.0007
  -1.9691  -1.9467  -1.9115  -1.8821  -1.8452  -1.8065  -1.7510  -1.7436
  -1.7288  -1.7055  -1.6890  -1.6690  -1.6253  -1.5826  -1.5718  -1.5489
  -1.4939  -1.4846  -1.4206  -1.3872  -1.3755  -1.3180  -1.2909  -1.2528
  -1.2393  -1.1927  -1.1526  -1.1068  -1.0929  -1.0599  -1.0337  -1.0042
  -0.9903  -0.9677  -0.9190  -0.8878  -0.8331  -0.8084  -0.7778  -0.6561
  -0.6203  -0.5729  -0.5411  -0.5096  -0.4603  -0.4230  -0.3821  -0.3358
  -0.3195  -0.3007  -0.2709  -0.2170  -0.2032  -0.1748  -0.1500  -0.1410
  -0.1234  -0.0826  -0.0607  -0.0410  -0.0251  -0.0129  -0.0015   0.0169
   0.0232   0.0443   0.0787   0.0909   0.1044   0.1165   0.1407   0.1514
   0.1713   0.1938   0.2162   0.2422   0.2527   0.2605   0.2780   0.2971
   0.3100   0.3534   0.3700   0.3813   0.3907   0.4126   0.4303   0.4403
   0.4445   0.4814   0.4914   0.5169   0.5321   0.5592   0.5735   0.5887
   0.6007   0.6134   0.6338   0.6503   0.6538   0.6843   0.7149   0.7191
   0.7416   0.7524   0.7768   0.7896   0.8099   0.8251   0.8446   0.8502
   0.8751   0.9016   0.9258   0.9486   0.9672   0.9857   1.0095   1.0305
   1.0440   1.0746   1.0999   1.1090   1.1292   1.1528   1.1838   1.2018
   1.2671   1.2958   1.3212   1.3487   1.3638   1.4055   1.4318   1.4594
   1.4701   1.4929   1.5363   1.5962   1.6174   1.6494   1.7447   1.8288
     cgsolve_all iterations  72    anorm=    0.70E-07
     cgsolve_all iterations  72    anorm=    0.71E-07
     cgsolve_all iterations  70    anorm=    0.69E-07
     compute_u_kq: q = (   -0.0398,    0.0000,    0.0000)
     Rotating WFCS
     ethr =  1.00E-14,  avg # of iterations = 23.0
     eigenvalues at k:
 -36.2620 -36.0469 -35.9915 -35.9448 -35.8900 -35.8375 -35.7955 -35.7771
 -35.7684 -35.7431 -35.7372 -35.6987 -35.6532 -18.3966 -18.2260 -18.2229
 -18.1428 -18.0982 -18.0609 -18.0057 -17.9699 -17.9572 -17.9292 -17.8833
 -17.8538 -17.8515 -17.8249 -17.7059 -17.6671 -17.6227 -17.5964 -17.5824
 -17.5621 -17.5260 -17.5022 -17.4903 -17.4653 -17.4424 -17.4133 -17.3882
 -17.3735 -17.3493 -17.3392 -17.3255 -17.3011 -17.2864 -17.2740 -17.2444
 -17.2307 -17.2073 -17.1917 -17.1593 -17.1512 -17.1398 -17.1229 -17.1138
 -17.0997 -17.0727 -17.0430 -17.0311 -17.0113 -16.9838 -16.9597 -16.9477
 -16.9422 -16.9324 -16.9154 -16.9138 -16.9005 -16.8909 -16.8817 -16.8713
 -16.8607 -16.8473 -16.8363 -16.8203 -16.8154 -16.8048 -16.7947 -16.7743
 -16.7641 -16.7573 -16.7475 -16.7365 -16.7289 -16.7264 -16.6993 -16.6852
 -16.6746 -16.6583 -16.6401 -16.6227 -16.5828 -16.5530 -16.5393 -16.4884
 -16.4238 -16.3622 -16.3239 -16.3000 -16.2330 -16.1856 -16.1797 -15.5281
 -15.3045 -15.2413 -15.1692 -15.1252 -15.0349 -14.9533 -14.8942 -14.8392
 -14.8143 -14.7050 -14.6511 -14.6386 -14.5230 -14.4552 -14.4348 -14.3797
 -14.3488 -14.3210 -14.2875 -14.2679 -14.1939 -14.1811 -14.1546 -14.1397
 -13.8917  -6.8133  -6.3361  -6.1040  -6.0320  -5.9785  -5.9185  -5.8320
  -5.8281  -5.7910  -5.7590  -5.7430  -5.6895  -5.6365  -5.5576  -5.5205
  -5.5042  -5.4800  -5.4145  -5.4055  -5.3711  -5.3465  -5.3385  -5.3120
  -5.2470  -5.2255  -5.1964  -5.1463  -5.0947  -5.0867  -5.0690  -5.0283
  -5.0148  -4.9831  -4.9780  -4.9424  -4.9214  -4.8975  -4.8103  -4.7867
  -4.7382  -4.7317  -4.6973  -4.6723  -4.6152  -4.5772  -4.4970  -4.4108
  -4.2954  -4.2342  -3.7391  -3.5946  -3.3334  -3.2281  -3.1207  -3.0854
  -3.0151  -2.9816  -2.9607  -2.9260  -2.8754  -2.8546  -2.8093  -2.7859
  -2.7311  -2.7118  -2.6698  -2.6315  -2.6245  -2.5772  -2.5424  -2.4876
  -2.4556  -2.4366  -2.3995  -2.3797  -2.3579  -2.3223  -2.2919  -2.2757
  -2.2347  -2.2073  -2.1794  -2.1613  -2.1341  -2.1029  -2.0622  -1.9984
  -1.9674  -1.9443  -1.9089  -1.8807  -1.8470  -1.8048  -1.7523  -1.7445
  -1.7262  -1.7090  -1.6917  -1.6685  -1.6248  -1.5839  -1.5749  -1.5452
  -1.4960  -1.4869  -1.4239  -1.3910  -1.3768  -1.3205  -1.2927  -1.2539
  -1.2397  -1.1910  -1.1486  -1.1079  -1.0919  -1.0607  -1.0355  -1.0024
  -0.9923  -0.9676  -0.9224  -0.8865  -0.8365  -0.8103  -0.7753  -0.6569
  -0.6232  -0.5720  -0.5372  -0.5105  -0.4561  -0.4238  -0.3817  -0.3392
  -0.3185  -0.3012  -0.2672  -0.2180  -0.2014  -0.1776  -0.1501  -0.1397
  -0.1225  -0.0830  -0.0595  -0.0425  -0.0212  -0.0133  -0.0020   0.0175
   0.0237   0.0431   0.0778   0.0897   0.1008   0.1147   0.1398   0.1534
   0.1705   0.1908   0.2192   0.2432   0.2531   0.2605   0.2772   0.2980
   0.3111   0.3528   0.3708   0.3832   0.3900   0.4128   0.4305   0.4391
   0.4430   0.4838   0.4934   0.5197   0.5317   0.5617   0.5730   0.5905
   0.6009   0.6144   0.6363   0.6478   0.6526   0.6839   0.7168   0.7197
   0.7433   0.7520   0.7762   0.7909   0.8107   0.8234   0.8466   0.8511
   0.8776   0.8989   0.9262   0.9505   0.9668   0.9874   1.0104   1.0347
   1.0476   1.0779   1.1044   1.1092   1.1320   1.1563   1.1902   1.2016
   1.2679   1.2949   1.3190   1.3488   1.3639   1.4040   1.4318   1.4608
   1.4681   1.4916   1.5367   1.5922   1.6126   1.6471   1.7408   1.8295
     eigenvalues at k+q:
 -36.2620 -36.0469 -35.9915 -35.9448 -35.8900 -35.8375 -35.7955 -35.7771
 -35.7684 -35.7430 -35.7372 -35.6987 -35.6532 -18.3978 -18.2262 -18.2231
 -18.1426 -18.1001 -18.0621 -18.0031 -17.9718 -17.9546 -17.9295 -17.8849
 -17.8530 -17.8501 -17.8220 -17.7063 -17.6685 -17.6226 -17.5984 -17.5811
 -17.5652 -17.5266 -17.5018 -17.4898 -17.4640 -17.4424 -17.4139 -17.3879
 -17.3751 -17.3509 -17.3410 -17.3262 -17.3019 -17.2874 -17.2759 -17.2449
 -17.2317 -17.2083 -17.1914 -17.1621 -17.1507 -17.1405 -17.1250 -17.1142
 -17.1013 -17.0721 -17.0432 -17.0314 -17.0104 -16.9822 -16.9598 -16.9482
 -16.9408 -16.9301 -16.9136 -16.9124 -16.8979 -16.8894 -16.8800 -16.8704
 -16.8593 -16.8479 -16.8359 -16.8201 -16.8143 -16.8031 -16.7925 -16.7735
 -16.7639 -16.7559 -16.7451 -16.7335 -16.7264 -16.7239 -16.6941 -16.6813
 -16.6726 -16.6576 -16.6410 -16.6224 -16.5832 -16.5551 -16.5397 -16.4901
 -16.4227 -16.3640 -16.3214 -16.2998 -16.2419 -16.1913 -16.1865 -15.5275
 -15.3069 -15.2418 -15.1676 -15.1234 -15.0366 -14.9605 -14.8940 -14.8386
 -14.8086 -14.7007 -14.6521 -14.6377 -14.5302 -14.4559 -14.4424 -14.3801
 -14.3514 -14.3225 -14.2882 -14.2655 -14.1959 -14.1786 -14.1502 -14.1358
 -13.8883  -6.8000  -6.3186  -6.1038  -6.0321  -5.9717  -5.9201  -5.8323
  -5.8288  -5.7911  -5.7596  -5.7427  -5.6895  -5.6375  -5.5625  -5.5233
  -5.5082  -5.4817  -5.4163  -5.4051  -5.3716  -5.3473  -5.3372  -5.3115
  -5.2467  -5.2289  -5.1983  -5.1458  -5.0961  -5.0870  -5.0701  -5.0332
  -5.0167  -4.9951  -4.9839  -4.9467  -4.9269  -4.8979  -4.8073  -4.7854
  -4.7383  -4.7323  -4.6991  -4.6703  -4.6135  -4.5784  -4.4957  -4.4123
  -4.2963  -4.2369  -3.7248  -3.5811  -3.3326  -3.2332  -3.1257  -3.0845
  -3.0206  -2.9823  -2.9621  -2.9272  -2.8739  -2.8537  -2.8076  -2.7881
  -2.7349  -2.7159  -2.6734  -2.6346  -2.6245  -2.5771  -2.5432  -2.4867
  -2.4566  -2.4342  -2.3998  -2.3787  -2.3543  -2.3172  -2.2916  -2.2733
  -2.2314  -2.2088  -2.1755  -2.1600  -2.1326  -2.1018  -2.0601  -1.9961
  -1.9679  -1.9407  -1.9056  -1.8806  -1.8485  -1.8034  -1.7543  -1.7470
  -1.7240  -1.7084  -1.6938  -1.6683  -1.6238  -1.5857  -1.5773  -1.5423
  -1.4989  -1.4883  -1.4282  -1.3950  -1.3784  -1.3231  -1.2950  -1.2569
  -1.2380  -1.1888  -1.1455  -1.1094  -1.0902  -1.0616  -1.0373  -1.0026
  -0.9925  -0.9678  -0.9268  -0.8834  -0.8396  -0.8126  -0.7711  -0.6584
  -0.6243  -0.5710  -0.5341  -0.5102  -0.4516  -0.4247  -0.3811  -0.3430
  -0.3175  -0.3020  -0.2634  -0.2191  -0.1990  -0.1803  -0.1510  -0.1389
  -0.1215  -0.0832  -0.0588  -0.0430  -0.0186  -0.0128  -0.0029   0.0177
   0.0258   0.0417   0.0770   0.0887   0.0965   0.1134   0.1385   0.1547
   0.1706   0.1876   0.2210   0.2435   0.2546   0.2619   0.2764   0.2989
   0.3126   0.3519   0.3718   0.3840   0.3891   0.4120   0.4298   0.4389
   0.4440   0.4861   0.4948   0.5222   0.5314   0.5625   0.5731   0.5918
   0.6021   0.6150   0.6388   0.6463   0.6522   0.6833   0.7172   0.7210
   0.7447   0.7520   0.7759   0.7919   0.8112   0.8216   0.8470   0.8530
   0.8794   0.8972   0.9267   0.9527   0.9663   0.9895   1.0112   1.0388
   1.0513   1.0817   1.1069   1.1116   1.1344   1.1594   1.1945   1.2044
   1.2688   1.2939   1.3166   1.3487   1.3636   1.4023   1.4322   1.4621
   1.4655   1.4903   1.5372   1.5875   1.6071   1.6453   1.7360   1.8291
     cgsolve_all iterations  72    anorm=    0.70E-07
     cgsolve_all iterations  72    anorm=    0.72E-07
     cgsolve_all iterations  72    anorm=    0.69E-07
     compute_u_kq: q = (    0.0000,    0.0398,    0.0000)
     Rotating WFCS
     ethr =  1.00E-14,  avg # of iterations = 23.0
     eigenvalues at k:
 -36.2620 -36.0469 -35.9915 -35.9448 -35.8900 -35.8375 -35.7955 -35.7771
 -35.7684 -35.7431 -35.7372 -35.6987 -35.6532 -18.3966 -18.2260 -18.2229
 -18.1428 -18.0982 -18.0609 -18.0057 -17.9699 -17.9572 -17.9292 -17.8833
 -17.8538 -17.8515 -17.8249 -17.7059 -17.6671 -17.6227 -17.5964 -17.5824
 -17.5621 -17.5260 -17.5022 -17.4903 -17.4653 -17.4424 -17.4133 -17.3882
 -17.3735 -17.3493 -17.3392 -17.3255 -17.3011 -17.2864 -17.2740 -17.2444
 -17.2307 -17.2073 -17.1917 -17.1593 -17.1512 -17.1398 -17.1229 -17.1138
 -17.0997 -17.0727 -17.0430 -17.0311 -17.0113 -16.9838 -16.9597 -16.9477
 -16.9422 -16.9324 -16.9154 -16.9138 -16.9005 -16.8909 -16.8817 -16.8713
 -16.8607 -16.8473 -16.8363 -16.8203 -16.8154 -16.8048 -16.7947 -16.7743
 -16.7641 -16.7573 -16.7475 -16.7365 -16.7289 -16.7264 -16.6993 -16.6852
 -16.6746 -16.6583 -16.6401 -16.6227 -16.5828 -16.5530 -16.5393 -16.4884
 -16.4238 -16.3622 -16.3239 -16.3000 -16.2330 -16.1856 -16.1797 -15.5281
 -15.3045 -15.2413 -15.1692 -15.1252 -15.0349 -14.9533 -14.8942 -14.8392
 -14.8143 -14.7050 -14.6511 -14.6386 -14.5230 -14.4552 -14.4348 -14.3797
 -14.3488 -14.3210 -14.2875 -14.2679 -14.1939 -14.1811 -14.1546 -14.1397
 -13.8917  -6.8133  -6.3361  -6.1040  -6.0320  -5.9785  -5.9185  -5.8320
  -5.8281  -5.7910  -5.7590  -5.7430  -5.6895  -5.6365  -5.5576  -5.5205
  -5.5042  -5.4800  -5.4145  -5.4055  -5.3711  -5.3465  -5.3385  -5.3120
  -5.2470  -5.2255  -5.1964  -5.1463  -5.0947  -5.0867  -5.0690  -5.0283
  -5.0148  -4.9831  -4.9780  -4.9424  -4.9214  -4.8975  -4.8103  -4.7867
  -4.7382  -4.7317  -4.6973  -4.6723  -4.6152  -4.5772  -4.4970  -4.4108
  -4.2954  -4.2342  -3.7391  -3.5946  -3.3334  -3.2281  -3.1207  -3.0854
  -3.0151  -2.9816  -2.9607  -2.9260  -2.8754  -2.8546  -2.8093  -2.7859
  -2.7311  -2.7118  -2.6698  -2.6315  -2.6245  -2.5772  -2.5424  -2.4876
  -2.4556  -2.4366  -2.3995  -2.3797  -2.3579  -2.3223  -2.2919  -2.2757
  -2.2347  -2.2073  -2.1794  -2.1613  -2.1341  -2.1029  -2.0622  -1.9984
  -1.9674  -1.9443  -1.9089  -1.8807  -1.8470  -1.8048  -1.7523  -1.7445
  -1.7262  -1.7090  -1.6917  -1.6685  -1.6248  -1.5839  -1.5749  -1.5452
  -1.4960  -1.4869  -1.4239  -1.3910  -1.3768  -1.3205  -1.2927  -1.2539
  -1.2397  -1.1910  -1.1486  -1.1079  -1.0919  -1.0607  -1.0355  -1.0024
  -0.9923  -0.9676  -0.9224  -0.8865  -0.8365  -0.8103  -0.7753  -0.6569
  -0.6232  -0.5720  -0.5372  -0.5105  -0.4561  -0.4238  -0.3817  -0.3392
  -0.3185  -0.3012  -0.2672  -0.2180  -0.2014  -0.1776  -0.1501  -0.1397
  -0.1225  -0.0830  -0.0595  -0.0425  -0.0212  -0.0133  -0.0020   0.0175
   0.0237   0.0431   0.0778   0.0897   0.1008   0.1147   0.1398   0.1534
   0.1705   0.1908   0.2192   0.2432   0.2531   0.2605   0.2772   0.2980
   0.3111   0.3528   0.3708   0.3832   0.3900   0.4128   0.4305   0.4391
   0.4430   0.4838   0.4934   0.5197   0.5317   0.5617   0.5730   0.5905
   0.6009   0.6144   0.6363   0.6478   0.6526   0.6839   0.7168   0.7197
   0.7433   0.7520   0.7762   0.7909   0.8107   0.8234   0.8466   0.8511
   0.8776   0.8989   0.9262   0.9505   0.9668   0.9874   1.0104   1.0347
   1.0476   1.0779   1.1044   1.1092   1.1320   1.1563   1.1902   1.2016
   1.2679   1.2949   1.3190   1.3488   1.3639   1.4040   1.4318   1.4608
   1.4681   1.4916   1.5367   1.5922   1.6126   1.6471   1.7408   1.8295
     eigenvalues at k+q:
 -36.2620 -36.0469 -35.9915 -35.9448 -35.8900 -35.8375 -35.7955 -35.7772
 -35.7684 -35.7430 -35.7372 -35.6987 -35.6532 -18.3982 -18.2268 -18.2231
 -18.1426 -18.0997 -18.0626 -18.0041 -17.9699 -17.9558 -17.9299 -17.8815
 -17.8531 -17.8507 -17.8235 -17.7049 -17.6690 -17.6238 -17.5972 -17.5823
 -17.5626 -17.5311 -17.5010 -17.4902 -17.4642 -17.4423 -17.4139 -17.3885
 -17.3761 -17.3507 -17.3395 -17.3270 -17.3028 -17.2875 -17.2750 -17.2465
 -17.2323 -17.2089 -17.1924 -17.1618 -17.1514 -17.1412 -17.1250 -17.1171
 -17.1002 -17.0695 -17.0422 -17.0317 -17.0106 -16.9816 -16.9585 -16.9462
 -16.9403 -16.9318 -16.9131 -16.9111 -16.8986 -16.8893 -16.8785 -16.8711
 -16.8572 -16.8465 -16.8351 -16.8205 -16.8143 -16.8022 -16.7915 -16.7732
 -16.7639 -16.7553 -16.7451 -16.7348 -16.7268 -16.7245 -16.6918 -16.6789
 -16.6707 -16.6589 -16.6386 -16.6231 -16.5831 -16.5530 -16.5393 -16.4892
 -16.4210 -16.3659 -16.3236 -16.2988 -16.2462 -16.1971 -16.1861 -15.5271
 -15.3068 -15.2420 -15.1659 -15.1246 -15.0369 -14.9625 -14.8939 -14.8380
 -14.8082 -14.7058 -14.6524 -14.6384 -14.5309 -14.4567 -14.4362 -14.3832
 -14.3505 -14.3235 -14.2858 -14.2655 -14.1883 -14.1752 -14.1593 -14.1399
 -13.8849  -6.7933  -6.3094  -6.1040  -6.0323  -5.9672  -5.9230  -5.8329
  -5.8294  -5.7912  -5.7608  -5.7403  -5.6887  -5.6381  -5.5647  -5.5264
  -5.5074  -5.4860  -5.4159  -5.4063  -5.3713  -5.3478  -5.3369  -5.3110
  -5.2473  -5.2288  -5.1981  -5.1463  -5.0959  -5.0903  -5.0695  -5.0343
  -5.0195  -5.0049  -4.9808  -4.9501  -4.9297  -4.8974  -4.8062  -4.7833
  -4.7394  -4.7333  -4.6954  -4.6728  -4.6137  -4.5790  -4.4945  -4.4131
  -4.2967  -4.2385  -3.7171  -3.5755  -3.3324  -3.2340  -3.1285  -3.0895
  -3.0213  -2.9815  -2.9606  -2.9253  -2.8773  -2.8553  -2.8083  -2.7898
  -2.7366  -2.7176  -2.6743  -2.6284  -2.6258  -2.5754  -2.5439  -2.4883
  -2.4576  -2.4372  -2.4006  -2.3762  -2.3498  -2.3150  -2.2868  -2.2732
  -2.2313  -2.2122  -2.1789  -2.1561  -2.1306  -2.1006  -2.0583  -1.9970
  -1.9704  -1.9424  -1.9043  -1.8794  -1.8479  -1.8067  -1.7522  -1.7479
  -1.7268  -1.7053  -1.6917  -1.6692  -1.6244  -1.5832  -1.5746  -1.5469
  -1.4975  -1.4912  -1.4306  -1.3937  -1.3752  -1.3220  -1.2961  -1.2576
  -1.2423  -1.1873  -1.1478  -1.1066  -1.0901  -1.0601  -1.0347  -1.0036
  -0.9929  -0.9695  -0.9270  -0.8848  -0.8357  -0.8064  -0.7754  -0.6648
  -0.6254  -0.5677  -0.5351  -0.5132  -0.4540  -0.4242  -0.3808  -0.3371
  -0.3194  -0.3000  -0.2690  -0.2190  -0.1993  -0.1779  -0.1516  -0.1395
  -0.1248  -0.0843  -0.0593  -0.0425  -0.0177  -0.0142  -0.0009   0.0184
   0.0253   0.0434   0.0797   0.0891   0.1004   0.1148   0.1408   0.1511
   0.1713   0.1889   0.2191   0.2410   0.2533   0.2596   0.2772   0.2956
   0.3101   0.3539   0.3696   0.3839   0.3934   0.4120   0.4318   0.4399
   0.4422   0.4842   0.4954   0.5184   0.5328   0.5621   0.5735   0.5935
   0.6029   0.6155   0.6373   0.6468   0.6552   0.6832   0.7188   0.7227
   0.7438   0.7521   0.7773   0.7913   0.8111   0.8252   0.8477   0.8514
   0.8801   0.9010   0.9281   0.9520   0.9684   0.9898   1.0103   1.0403
   1.0500   1.0855   1.1058   1.1124   1.1379   1.1615   1.1929   1.2016
   1.2681   1.2945   1.3185   1.3490   1.3629   1.4020   1.4315   1.4631
   1.4673   1.4911   1.5375   1.5839   1.6030   1.6424   1.7377   1.8280
     cgsolve_all iterations  72    anorm=    0.70E-07
     cgsolve_all iterations  72    anorm=    0.72E-07
     cgsolve_all iterations  72    anorm=    0.69E-07
     compute_u_kq: q = (    0.0000,   -0.0398,    0.0000)
     Rotating WFCS
     ethr =  1.00E-14,  avg # of iterations = 23.0
     eigenvalues at k:
 -36.2620 -36.0469 -35.9915 -35.9448 -35.8900 -35.8375 -35.7955 -35.7771
 -35.7684 -35.7431 -35.7372 -35.6987 -35.6532 -18.3966 -18.2260 -18.2229
 -18.1428 -18.0982 -18.0609 -18.0057 -17.9699 -17.9572 -17.9292 -17.8833
 -17.8538 -17.8515 -17.8249 -17.7059 -17.6671 -17.6227 -17.5964 -17.5824
 -17.5621 -17.5260 -17.5022 -17.4903 -17.4653 -17.4424 -17.4133 -17.3882
 -17.3735 -17.3493 -17.3392 -17.3255 -17.3011 -17.2864 -17.2740 -17.2444
 -17.2307 -17.2073 -17.1917 -17.1593 -17.1512 -17.1398 -17.1229 -17.1138
 -17.0997 -17.0727 -17.0430 -17.0311 -17.0113 -16.9838 -16.9597 -16.9477
 -16.9422 -16.9324 -16.9154 -16.9138 -16.9005 -16.8909 -16.8817 -16.8713
 -16.8607 -16.8473 -16.8363 -16.8203 -16.8154 -16.8048 -16.7947 -16.7743
 -16.7641 -16.7573 -16.7475 -16.7365 -16.7289 -16.7264 -16.6993 -16.6852
 -16.6746 -16.6583 -16.6401 -16.6227 -16.5828 -16.5530 -16.5393 -16.4884
 -16.4238 -16.3622 -16.3239 -16.3000 -16.2330 -16.1856 -16.1797 -15.5281
 -15.3045 -15.2413 -15.1692 -15.1252 -15.0349 -14.9533 -14.8942 -14.8392
 -14.8143 -14.7050 -14.6511 -14.6386 -14.5230 -14.4552 -14.4348 -14.3797
 -14.3488 -14.3210 -14.2875 -14.2679 -14.1939 -14.1811 -14.1546 -14.1397
 -13.8917  -6.8133  -6.3361  -6.1040  -6.0320  -5.9785  -5.9185  -5.8320
  -5.8281  -5.7910  -5.7590  -5.7430  -5.6895  -5.6365  -5.5576  -5.5205
  -5.5042  -5.4800  -5.4145  -5.4055  -5.3711  -5.3465  -5.3385  -5.3120
  -5.2470  -5.2255  -5.1964  -5.1463  -5.0947  -5.0867  -5.0690  -5.0283
  -5.0148  -4.9831  -4.9780  -4.9424  -4.9214  -4.8975  -4.8103  -4.7867
  -4.7382  -4.7317  -4.6973  -4.6723  -4.6152  -4.5772  -4.4970  -4.4108
  -4.2954  -4.2342  -3.7391  -3.5946  -3.3334  -3.2281  -3.1207  -3.0854
  -3.0151  -2.9816  -2.9607  -2.9260  -2.8754  -2.8546  -2.8093  -2.7859
  -2.7311  -2.7118  -2.6698  -2.6315  -2.6245  -2.5772  -2.5424  -2.4876
  -2.4556  -2.4366  -2.3995  -2.3797  -2.3579  -2.3223  -2.2919  -2.2757
  -2.2347  -2.2073  -2.1794  -2.1613  -2.1341  -2.1029  -2.0622  -1.9984
  -1.9674  -1.9443  -1.9089  -1.8807  -1.8470  -1.8048  -1.7523  -1.7445
  -1.7262  -1.7090  -1.6917  -1.6685  -1.6248  -1.5839  -1.5749  -1.5452
  -1.4960  -1.4869  -1.4239  -1.3910  -1.3768  -1.3205  -1.2927  -1.2539
  -1.2397  -1.1910  -1.1486  -1.1079  -1.0919  -1.0607  -1.0355  -1.0024
  -0.9923  -0.9676  -0.9224  -0.8865  -0.8365  -0.8103  -0.7753  -0.6569
  -0.6232  -0.5720  -0.5372  -0.5105  -0.4561  -0.4238  -0.3817  -0.3392
  -0.3185  -0.3012  -0.2672  -0.2180  -0.2014  -0.1776  -0.1501  -0.1397
  -0.1225  -0.0830  -0.0595  -0.0425  -0.0212  -0.0133  -0.0020   0.0175
   0.0237   0.0431   0.0778   0.0897   0.1008   0.1147   0.1398   0.1534
   0.1705   0.1908   0.2192   0.2432   0.2531   0.2605   0.2772   0.2980
   0.3111   0.3528   0.3708   0.3832   0.3900   0.4128   0.4305   0.4391
   0.4430   0.4838   0.4934   0.5197   0.5317   0.5617   0.5730   0.5905
   0.6009   0.6144   0.6363   0.6478   0.6526   0.6839   0.7168   0.7197
   0.7433   0.7520   0.7762   0.7909   0.8107   0.8234   0.8466   0.8511
   0.8776   0.8989   0.9262   0.9505   0.9668   0.9874   1.0104   1.0347
   1.0476   1.0779   1.1044   1.1092   1.1320   1.1563   1.1902   1.2016
   1.2679   1.2949   1.3190   1.3488   1.3639   1.4040   1.4318   1.4608
   1.4681   1.4916   1.5367   1.5922   1.6126   1.6471   1.7408   1.8295
     eigenvalues at k+q:
 -36.2620 -36.0469 -35.9915 -35.9448 -35.8899 -35.8375 -35.7954 -35.7771
 -35.7685 -35.7431 -35.7372 -35.6986 -35.6532 -18.3949 -18.2252 -18.2227
 -18.1433 -18.0964 -18.0592 -18.0073 -17.9706 -17.9578 -17.9285 -17.8853
 -17.8550 -17.8517 -17.8261 -17.7073 -17.6651 -17.6215 -17.5959 -17.5824
 -17.5613 -17.5210 -17.5034 -17.4901 -17.4667 -17.4426 -17.4124 -17.3877
 -17.3711 -17.3487 -17.3384 -17.3238 -17.2993 -17.2865 -17.2719 -17.2424
 -17.2288 -17.2057 -17.1913 -17.1578 -17.1510 -17.1379 -17.1222 -17.1100
 -17.0981 -17.0753 -17.0453 -17.0293 -17.0121 -16.9860 -16.9613 -16.9498
 -16.9439 -16.9328 -16.9196 -16.9149 -16.9022 -16.8927 -16.8843 -16.8713
 -16.8637 -16.8482 -16.8374 -16.8209 -16.8163 -16.8080 -16.7975 -16.7757
 -16.7649 -16.7597 -16.7499 -16.7381 -16.7318 -16.7272 -16.7061 -16.6908
 -16.6774 -16.6576 -16.6416 -16.6224 -16.5826 -16.5530 -16.5392 -16.4876
 -16.4268 -16.3585 -16.3241 -16.3015 -16.2201 -16.1851 -16.1632 -15.5291
 -15.3020 -15.2407 -15.1722 -15.1260 -15.0328 -14.9438 -14.8946 -14.8407
 -14.8207 -14.7054 -14.6499 -14.6390 -14.5140 -14.4533 -14.4325 -14.3762
 -14.3468 -14.3183 -14.2894 -14.2707 -14.2003 -14.1879 -14.1539 -14.1343
 -13.8993  -6.8324  -6.3612  -6.1039  -6.0317  -5.9895  -5.9143  -5.8317
  -5.8262  -5.7910  -5.7571  -5.7458  -5.6905  -5.6354  -5.5517  -5.5154
  -5.5015  -5.4729  -5.4133  -5.4048  -5.3713  -5.3460  -5.3397  -5.3131
  -5.2467  -5.2222  -5.1948  -5.1465  -5.0939  -5.0835  -5.0683  -5.0245
  -5.0110  -4.9845  -4.9515  -4.9380  -4.9077  -4.8952  -4.8142  -4.7899
  -4.7374  -4.7295  -4.6993  -4.6714  -4.6162  -4.5749  -4.4995  -4.4080
  -4.2945  -4.2299  -3.7618  -3.6155  -3.3345  -3.2220  -3.1123  -3.0809
  -3.0083  -2.9815  -2.9605  -2.9262  -2.8741  -2.8543  -2.8099  -2.7820
  -2.7270  -2.7054  -2.6657  -2.6342  -2.6233  -2.5791  -2.5407  -2.4874
  -2.4534  -2.4364  -2.3989  -2.3827  -2.3654  -2.3301  -2.2970  -2.2789
  -2.2388  -2.2011  -2.1797  -2.1664  -2.1364  -2.1056  -2.0660  -2.0006
  -1.9646  -1.9464  -1.9141  -1.8818  -1.8465  -1.8034  -1.7548  -1.7410
  -1.7265  -1.7106  -1.6908  -1.6667  -1.6250  -1.5852  -1.5745  -1.5446
  -1.4948  -1.4818  -1.4207  -1.3849  -1.3771  -1.3194  -1.2889  -1.2506
  -1.2375  -1.1944  -1.1485  -1.1108  -1.0940  -1.0613  -1.0365  -1.0023
  -0.9913  -0.9647  -0.9177  -0.8890  -0.8382  -0.8120  -0.7740  -0.6495
  -0.6202  -0.5768  -0.5397  -0.5076  -0.4575  -0.4244  -0.3812  -0.3413
  -0.3186  -0.3017  -0.2660  -0.2178  -0.2032  -0.1776  -0.1502  -0.1408
  -0.1179  -0.0813  -0.0599  -0.0425  -0.0254  -0.0115  -0.0035   0.0161
   0.0239   0.0433   0.0752   0.0902   0.1018   0.1146   0.1388   0.1558
   0.1699   0.1926   0.2190   0.2442   0.2536   0.2613   0.2771   0.3006
   0.3128   0.3515   0.3701   0.3814   0.3882   0.4135   0.4285   0.4402
   0.4447   0.4831   0.4919   0.5196   0.5307   0.5604   0.5716   0.5873
   0.6008   0.6128   0.6351   0.6487   0.6509   0.6842   0.7121   0.7184
   0.7431   0.7524   0.7748   0.7908   0.8099   0.8217   0.8431   0.8522
   0.8756   0.8974   0.9234   0.9490   0.9652   0.9853   1.0104   1.0297
   1.0441   1.0700   1.1001   1.1101   1.1252   1.1532   1.1868   1.2026
   1.2676   1.2952   1.3196   1.3485   1.3649   1.4060   1.4318   1.4587
   1.4687   1.4921   1.5360   1.5993   1.6218   1.6527   1.7426   1.8308
     cgsolve_all iterations  72    anorm=    0.70E-07
     cgsolve_all iterations  72    anorm=    0.71E-07
     cgsolve_all iterations  70    anorm=    0.70E-07
     compute_u_kq: q = (    0.0000,    0.0000,    0.0398)
     Rotating WFCS
     ethr =  1.00E-14,  avg # of iterations = 23.0
     eigenvalues at k:
 -36.2620 -36.0469 -35.9915 -35.9448 -35.8900 -35.8375 -35.7955 -35.7771
 -35.7684 -35.7431 -35.7372 -35.6987 -35.6532 -18.3966 -18.2260 -18.2229
 -18.1428 -18.0982 -18.0609 -18.0057 -17.9699 -17.9572 -17.9292 -17.8833
 -17.8538 -17.8515 -17.8249 -17.7059 -17.6671 -17.6227 -17.5964 -17.5824
 -17.5621 -17.5260 -17.5022 -17.4903 -17.4653 -17.4424 -17.4133 -17.3882
 -17.3735 -17.3493 -17.3392 -17.3255 -17.3011 -17.2864 -17.2740 -17.2444
 -17.2307 -17.2073 -17.1917 -17.1593 -17.1512 -17.1398 -17.1229 -17.1138
 -17.0997 -17.0727 -17.0430 -17.0311 -17.0113 -16.9838 -16.9597 -16.9477
 -16.9422 -16.9324 -16.9154 -16.9138 -16.9005 -16.8909 -16.8817 -16.8713
 -16.8607 -16.8473 -16.8363 -16.8203 -16.8154 -16.8048 -16.7947 -16.7743
 -16.7641 -16.7573 -16.7475 -16.7365 -16.7289 -16.7264 -16.6993 -16.6852
 -16.6746 -16.6583 -16.6401 -16.6227 -16.5828 -16.5530 -16.5393 -16.4884
 -16.4238 -16.3622 -16.3239 -16.3000 -16.2330 -16.1856 -16.1797 -15.5281
 -15.3045 -15.2413 -15.1692 -15.1252 -15.0349 -14.9533 -14.8942 -14.8392
 -14.8143 -14.7050 -14.6511 -14.6386 -14.5230 -14.4552 -14.4348 -14.3797
 -14.3488 -14.3210 -14.2875 -14.2679 -14.1939 -14.1811 -14.1546 -14.1397
 -13.8917  -6.8133  -6.3361  -6.1040  -6.0320  -5.9785  -5.9185  -5.8320
  -5.8281  -5.7910  -5.7590  -5.7430  -5.6895  -5.6365  -5.5576  -5.5205
  -5.5042  -5.4800  -5.4145  -5.4055  -5.3711  -5.3465  -5.3385  -5.3120
  -5.2470  -5.2255  -5.1964  -5.1463  -5.0947  -5.0867  -5.0690  -5.0283
  -5.0148  -4.9831  -4.9780  -4.9424  -4.9214  -4.8975  -4.8103  -4.7867
  -4.7382  -4.7317  -4.6973  -4.6723  -4.6152  -4.5772  -4.4970  -4.4108
  -4.2954  -4.2342  -3.7391  -3.5946  -3.3334  -3.2281  -3.1207  -3.0854
  -3.0151  -2.9816  -2.9607  -2.9260  -2.8754  -2.8546  -2.8093  -2.7859
  -2.7311  -2.7118  -2.6698  -2.6315  -2.6245  -2.5772  -2.5424  -2.4876
  -2.4556  -2.4366  -2.3995  -2.3797  -2.3579  -2.3223  -2.2919  -2.2757
  -2.2347  -2.2073  -2.1794  -2.1613  -2.1341  -2.1029  -2.0622  -1.9984
  -1.9674  -1.9443  -1.9089  -1.8807  -1.8470  -1.8048  -1.7523  -1.7445
  -1.7262  -1.7090  -1.6917  -1.6685  -1.6248  -1.5839  -1.5749  -1.5452
  -1.4960  -1.4869  -1.4239  -1.3910  -1.3768  -1.3205  -1.2927  -1.2539
  -1.2397  -1.1910  -1.1486  -1.1079  -1.0919  -1.0607  -1.0355  -1.0024
  -0.9923  -0.9676  -0.9224  -0.8865  -0.8365  -0.8103  -0.7753  -0.6569
  -0.6232  -0.5720  -0.5372  -0.5105  -0.4561  -0.4238  -0.3817  -0.3392
  -0.3185  -0.3012  -0.2672  -0.2180  -0.2014  -0.1776  -0.1501  -0.1397
  -0.1225  -0.0830  -0.0595  -0.0425  -0.0212  -0.0133  -0.0020   0.0175
   0.0237   0.0431   0.0778   0.0897   0.1008   0.1147   0.1398   0.1534
   0.1705   0.1908   0.2192   0.2432   0.2531   0.2605   0.2772   0.2980
   0.3111   0.3528   0.3708   0.3832   0.3900   0.4128   0.4305   0.4391
   0.4430   0.4838   0.4934   0.5197   0.5317   0.5617   0.5730   0.5905
   0.6009   0.6144   0.6363   0.6478   0.6526   0.6839   0.7168   0.7197
   0.7433   0.7520   0.7762   0.7909   0.8107   0.8234   0.8466   0.8511
   0.8776   0.8989   0.9262   0.9505   0.9668   0.9874   1.0104   1.0347
   1.0476   1.0779   1.1044   1.1092   1.1320   1.1563   1.1902   1.2016
   1.2679   1.2949   1.3190   1.3488   1.3639   1.4040   1.4318   1.4608
   1.4681   1.4916   1.5367   1.5922   1.6126   1.6471   1.7408   1.8295
     eigenvalues at k+q:
 -36.2620 -36.0469 -35.9915 -35.9448 -35.8900 -35.8375 -35.7955 -35.7771
 -35.7684 -35.7431 -35.7372 -35.6986 -35.6532 -18.3966 -18.2260 -18.2229
 -18.1428 -18.0983 -18.0610 -18.0057 -17.9697 -17.9573 -17.9293 -17.8833
 -17.8538 -17.8514 -17.8248 -17.7058 -17.6673 -17.6225 -17.5967 -17.5825
 -17.5624 -17.5256 -17.5012 -17.4911 -17.4650 -17.4408 -17.4149 -17.3900
 -17.3739 -17.3471 -17.3390 -17.3265 -17.3008 -17.2870 -17.2735 -17.2445
 -17.2300 -17.2078 -17.1913 -17.1599 -17.1529 -17.1387 -17.1232 -17.1131
 -17.0984 -17.0740 -17.0436 -17.0314 -17.0102 -16.9839 -16.9598 -16.9477
 -16.9428 -16.9327 -16.9153 -16.9124 -16.9001 -16.8908 -16.8815 -16.8720
 -16.8612 -16.8472 -16.8356 -16.8208 -16.8153 -16.8045 -16.7950 -16.7745
 -16.7640 -16.7573 -16.7475 -16.7360 -16.7294 -16.7262 -16.6991 -16.6853
 -16.6747 -16.6583 -16.6400 -16.6227 -16.5828 -16.5530 -16.5393 -16.4884
 -16.4238 -16.3623 -16.3239 -16.3000 -16.2331 -16.1857 -16.1799 -15.5281
 -15.3045 -15.2413 -15.1692 -15.1252 -15.0349 -14.9534 -14.8942 -14.8392
 -14.8142 -14.7049 -14.6511 -14.6386 -14.5231 -14.4552 -14.4349 -14.3797
 -14.3488 -14.3210 -14.2876 -14.2679 -14.1939 -14.1811 -14.1546 -14.1396
 -13.8917  -6.8130  -6.3358  -6.1040  -6.0320  -5.9784  -5.9185  -5.8320
  -5.8281  -5.7910  -5.7590  -5.7430  -5.6895  -5.6365  -5.5576  -5.5206
  -5.5043  -5.4800  -5.4147  -5.4052  -5.3709  -5.3466  -5.3385  -5.3122
  -5.2469  -5.2254  -5.1965  -5.1463  -5.0947  -5.0866  -5.0691  -5.0286
  -5.0146  -4.9831  -4.9784  -4.9421  -4.9220  -4.8976  -4.8101  -4.7865
  -4.7381  -4.7319  -4.6973  -4.6726  -4.6150  -4.5773  -4.4969  -4.4108
  -4.2954  -4.2343  -3.7389  -3.5943  -3.3334  -3.2282  -3.1208  -3.0853
  -3.0151  -2.9818  -2.9597  -2.9277  -2.8746  -2.8548  -2.8091  -2.7847
  -2.7334  -2.7115  -2.6688  -2.6321  -2.6245  -2.5758  -2.5441  -2.4873
  -2.4556  -2.4368  -2.3990  -2.3789  -2.3587  -2.3227  -2.2921  -2.2740
  -2.2355  -2.2081  -2.1770  -2.1631  -2.1354  -2.1027  -2.0612  -1.9971
  -1.9687  -1.9412  -1.9101  -1.8833  -1.8486  -1.8029  -1.7504  -1.7439
  -1.7274  -1.7111  -1.6904  -1.6688  -1.6254  -1.5845  -1.5742  -1.5437
  -1.4949  -1.4863  -1.4246  -1.3934  -1.3753  -1.3212  -1.2923  -1.2552
  -1.2379  -1.1917  -1.1472  -1.1118  -1.0908  -1.0605  -1.0347  -1.0036
  -0.9933  -0.9672  -0.9207  -0.8866  -0.8368  -0.8100  -0.7750  -0.6571
  -0.6232  -0.5719  -0.5375  -0.5104  -0.4558  -0.4235  -0.3812  -0.3385
  -0.3201  -0.3003  -0.2673  -0.2170  -0.2024  -0.1775  -0.1496  -0.1401
  -0.1232  -0.0820  -0.0596  -0.0424  -0.0215  -0.0131  -0.0026   0.0176
   0.0236   0.0427   0.0788   0.0885   0.1005   0.1146   0.1393   0.1535
   0.1707   0.1926   0.2177   0.2422   0.2525   0.2615   0.2812   0.2950
   0.3114   0.3528   0.3693   0.3829   0.3922   0.4117   0.4300   0.4395
   0.4439   0.4846   0.4922   0.5187   0.5322   0.5622   0.5739   0.5904
   0.5997   0.6127   0.6387   0.6475   0.6539   0.6850   0.7132   0.7194
   0.7431   0.7534   0.7770   0.7899   0.8097   0.8247   0.8454   0.8527
   0.8773   0.8991   0.9261   0.9503   0.9664   0.9875   1.0102   1.0351
   1.0475   1.0780   1.1046   1.1098   1.1315   1.1566   1.1901   1.2016
   1.2680   1.2949   1.3190   1.3488   1.3639   1.4040   1.4317   1.4609
   1.4681   1.4916   1.5367   1.5922   1.6125   1.6471   1.7407   1.8295
     cgsolve_all iterations  72    anorm=    0.69E-07
     cgsolve_all iterations  72    anorm=    0.72E-07
     cgsolve_all iterations  72    anorm=    0.69E-07
     compute_u_kq: q = (    0.0000,    0.0000,   -0.0398)
     Rotating WFCS
     ethr =  1.00E-14,  avg # of iterations = 23.0
     eigenvalues at k:
 -36.2620 -36.0469 -35.9915 -35.9448 -35.8900 -35.8375 -35.7955 -35.7771
 -35.7684 -35.7431 -35.7372 -35.6987 -35.6532 -18.3966 -18.2260 -18.2229
 -18.1428 -18.0982 -18.0609 -18.0057 -17.9699 -17.9572 -17.9292 -17.8833
 -17.8538 -17.8515 -17.8249 -17.7059 -17.6671 -17.6227 -17.5964 -17.5824
 -17.5621 -17.5260 -17.5022 -17.4903 -17.4653 -17.4424 -17.4133 -17.3882
 -17.3735 -17.3493 -17.3392 -17.3255 -17.3011 -17.2864 -17.2740 -17.2444
 -17.2307 -17.2073 -17.1917 -17.1593 -17.1512 -17.1398 -17.1229 -17.1138
 -17.0997 -17.0727 -17.0430 -17.0311 -17.0113 -16.9838 -16.9597 -16.9477
 -16.9422 -16.9324 -16.9154 -16.9138 -16.9005 -16.8909 -16.8817 -16.8713
 -16.8607 -16.8473 -16.8363 -16.8203 -16.8154 -16.8048 -16.7947 -16.7743
 -16.7641 -16.7573 -16.7475 -16.7365 -16.7289 -16.7264 -16.6993 -16.6852
 -16.6746 -16.6583 -16.6401 -16.6227 -16.5828 -16.5530 -16.5393 -16.4884
 -16.4238 -16.3622 -16.3239 -16.3000 -16.2330 -16.1856 -16.1797 -15.5281
 -15.3045 -15.2413 -15.1692 -15.1252 -15.0349 -14.9533 -14.8942 -14.8392
 -14.8143 -14.7050 -14.6511 -14.6386 -14.5230 -14.4552 -14.4348 -14.3797
 -14.3488 -14.3210 -14.2875 -14.2679 -14.1939 -14.1811 -14.1546 -14.1397
 -13.8917  -6.8133  -6.3361  -6.1040  -6.0320  -5.9785  -5.9185  -5.8320
  -5.8281  -5.7910  -5.7590  -5.7430  -5.6895  -5.6365  -5.5576  -5.5205
  -5.5042  -5.4800  -5.4145  -5.4055  -5.3711  -5.3465  -5.3385  -5.3120
  -5.2470  -5.2255  -5.1964  -5.1463  -5.0947  -5.0867  -5.0690  -5.0283
  -5.0148  -4.9831  -4.9780  -4.9424  -4.9214  -4.8975  -4.8103  -4.7867
  -4.7382  -4.7317  -4.6973  -4.6723  -4.6152  -4.5772  -4.4970  -4.4108
  -4.2954  -4.2342  -3.7391  -3.5946  -3.3334  -3.2281  -3.1207  -3.0854
  -3.0151  -2.9816  -2.9607  -2.9260  -2.8754  -2.8546  -2.8093  -2.7859
  -2.7311  -2.7118  -2.6698  -2.6315  -2.6245  -2.5772  -2.5424  -2.4876
  -2.4556  -2.4366  -2.3995  -2.3797  -2.3579  -2.3223  -2.2919  -2.2757
  -2.2347  -2.2073  -2.1794  -2.1613  -2.1341  -2.1029  -2.0622  -1.9984
  -1.9674  -1.9443  -1.9089  -1.8807  -1.8470  -1.8048  -1.7523  -1.7445
  -1.7262  -1.7090  -1.6917  -1.6685  -1.6248  -1.5839  -1.5749  -1.5452
  -1.4960  -1.4869  -1.4239  -1.3910  -1.3768  -1.3205  -1.2927  -1.2539
  -1.2397  -1.1910  -1.1486  -1.1079  -1.0919  -1.0607  -1.0355  -1.0024
  -0.9923  -0.9676  -0.9224  -0.8865  -0.8365  -0.8103  -0.7753  -0.6569
  -0.6232  -0.5720  -0.5372  -0.5105  -0.4561  -0.4238  -0.3817  -0.3392
  -0.3185  -0.3012  -0.2672  -0.2180  -0.2014  -0.1776  -0.1501  -0.1397
  -0.1225  -0.0830  -0.0595  -0.0425  -0.0212  -0.0133  -0.0020   0.0175
   0.0237   0.0431   0.0778   0.0897   0.1008   0.1147   0.1398   0.1534
   0.1705   0.1908   0.2192   0.2432   0.2531   0.2605   0.2772   0.2980
   0.3111   0.3528   0.3708   0.3832   0.3900   0.4128   0.4305   0.4391
   0.4430   0.4838   0.4934   0.5197   0.5317   0.5617   0.5730   0.5905
   0.6009   0.6144   0.6363   0.6478   0.6526   0.6839   0.7168   0.7197
   0.7433   0.7520   0.7762   0.7909   0.8107   0.8234   0.8466   0.8511
   0.8776   0.8989   0.9262   0.9505   0.9668   0.9874   1.0104   1.0347
   1.0476   1.0779   1.1044   1.1092   1.1320   1.1563   1.1902   1.2016
   1.2679   1.2949   1.3190   1.3488   1.3639   1.4040   1.4318   1.4608
   1.4681   1.4916   1.5367   1.5922   1.6126   1.6471   1.7408   1.8295
     eigenvalues at k+q:
 -36.2620 -36.0469 -35.9915 -35.9448 -35.8900 -35.8375 -35.7955 -35.7771
 -35.7684 -35.7431 -35.7372 -35.6986 -35.6532 -18.3966 -18.2259 -18.2229
 -18.1428 -18.0982 -18.0609 -18.0057 -17.9700 -17.9572 -17.9291 -17.8833
 -17.8537 -17.8516 -17.8250 -17.7059 -17.6669 -17.6228 -17.5963 -17.5825
 -17.5613 -17.5271 -17.5027 -17.4898 -17.4654 -17.4431 -17.4120 -17.3869
 -17.3731 -17.3528 -17.3387 -17.3243 -17.3018 -17.2852 -17.2746 -17.2449
 -17.2306 -17.2068 -17.1923 -17.1587 -17.1493 -17.1411 -17.1230 -17.1142
 -17.1010 -17.0715 -17.0424 -17.0310 -17.0120 -16.9839 -16.9596 -16.9476
 -16.9415 -16.9321 -16.9161 -16.9144 -16.9008 -16.8910 -16.8822 -16.8705
 -16.8600 -16.8476 -16.8369 -16.8199 -16.8155 -16.8052 -16.7944 -16.7740
 -16.7643 -16.7574 -16.7474 -16.7370 -16.7284 -16.7267 -16.6995 -16.6850
 -16.6747 -16.6584 -16.6401 -16.6228 -16.5829 -16.5529 -16.5393 -16.4883
 -16.4239 -16.3622 -16.3240 -16.3000 -16.2328 -16.1856 -16.1795 -15.5281
 -15.3045 -15.2413 -15.1692 -15.1253 -15.0348 -14.9532 -14.8943 -14.8392
 -14.8144 -14.7051 -14.6511 -14.6386 -14.5228 -14.4552 -14.4346 -14.3797
 -14.3487 -14.3209 -14.2875 -14.2680 -14.1939 -14.1811 -14.1547 -14.1397
 -13.8918  -6.8135  -6.3363  -6.1040  -6.0320  -5.9786  -5.9184  -5.8320
  -5.8281  -5.7911  -5.7590  -5.7431  -5.6895  -5.6365  -5.5575  -5.5204
  -5.5042  -5.4799  -5.4144  -5.4057  -5.3714  -5.3463  -5.3384  -5.3118
  -5.2470  -5.2256  -5.1964  -5.1463  -5.0948  -5.0867  -5.0689  -5.0281
  -5.0149  -4.9831  -4.9777  -4.9426  -4.9210  -4.8975  -4.8105  -4.7868
  -4.7384  -4.7316  -4.6973  -4.6721  -4.6155  -4.5771  -4.4970  -4.4108
  -4.2954  -4.2342  -3.7393  -3.5948  -3.3334  -3.2280  -3.1205  -3.0855
  -3.0150  -2.9812  -2.9614  -2.9247  -2.8764  -2.8544  -2.8094  -2.7874
  -2.7282  -2.7123  -2.6710  -2.6311  -2.6244  -2.5783  -2.5410  -2.4873
  -2.4560  -2.4365  -2.4005  -2.3807  -2.3559  -2.3222  -2.2923  -2.2767
  -2.2343  -2.2061  -2.1823  -2.1601  -2.1320  -2.1033  -2.0630  -1.9993
  -1.9668  -1.9465  -1.9087  -1.8785  -1.8450  -1.8068  -1.7542  -1.7448
  -1.7260  -1.7072  -1.6917  -1.6676  -1.6236  -1.5841  -1.5750  -1.5467
  -1.4982  -1.4869  -1.4235  -1.3898  -1.3777  -1.3187  -1.2931  -1.2527
  -1.2411  -1.1909  -1.1498  -1.1046  -1.0925  -1.0609  -1.0361  -1.0019
  -0.9912  -0.9673  -0.9252  -0.8864  -0.8357  -0.8106  -0.7754  -0.6566
  -0.6232  -0.5722  -0.5369  -0.5105  -0.4563  -0.4239  -0.3820  -0.3400
  -0.3173  -0.3018  -0.2673  -0.2186  -0.2003  -0.1782  -0.1506  -0.1393
  -0.1217  -0.0847  -0.0587  -0.0423  -0.0210  -0.0134  -0.0013   0.0167
   0.0237   0.0441   0.0770   0.0910   0.1011   0.1147   0.1402   0.1532
   0.1703   0.1893   0.2208   0.2443   0.2534   0.2594   0.2732   0.3006
   0.3111   0.3525   0.3726   0.3837   0.3877   0.4134   0.4304   0.4389
   0.4434   0.4824   0.4949   0.5208   0.5312   0.5593   0.5734   0.5905
   0.6018   0.6159   0.6344   0.6476   0.6519   0.6830   0.7169   0.7230
   0.7428   0.7513   0.7750   0.7912   0.8121   0.8223   0.8466   0.8510
   0.8775   0.8987   0.9265   0.9506   0.9667   0.9875   1.0103   1.0345
   1.0477   1.0780   1.1040   1.1085   1.1326   1.1560   1.1903   1.2016
   1.2679   1.2949   1.3190   1.3488   1.3639   1.4040   1.4319   1.4605
   1.4684   1.4916   1.5367   1.5923   1.6127   1.6472   1.7409   1.8295
     cgsolve_all iterations  72    anorm=    0.70E-07
     cgsolve_all iterations  72    anorm=    0.70E-07
     cgsolve_all iterations  70    anorm=    0.70E-07

     End of magnetic susceptibility calculation

     f-sum rule (1st term):
          -688.1207         -0.0539          0.0598
            -0.0530       -688.0778          0.0343
             0.0586          0.0352       -688.0498

     f-sum rule (2nd term):
           -16.4039          0.0057         -0.0603
             0.0049        -16.4070         -0.0336
            -0.0590         -0.0344        -16.5021

     f-sum rule (should be  -704.5508):
          -704.5246         -0.0482         -0.0004
            -0.0481       -704.4849          0.0008
            -0.0004          0.0008       -704.5519

     chi_bare pGv (HH) in paratec units:
      -196.995963      0.974428      0.132566
         0.980643   -197.401956      0.098273
         0.060222      0.245238   -193.490921

      -196.995963      0.974428      0.132566
         0.980643   -197.401956      0.098273
         0.060222      0.245238   -193.490921

     chi_bare vGv (VV) in paratec units:
      -198.261620      0.918638      0.163689
         0.918771   -198.418908      0.288130
         0.163741      0.288497   -195.763386

      -198.261620      0.918638      0.163689
         0.918771   -198.418908      0.288130
         0.163741      0.288497   -195.763386

     chi_bare pGv (HH) in 10^{-6} cm^3/mol:
          -936.1434          4.6306          0.6300
             4.6601       -938.0727          0.4670
             0.2862          1.1654       -919.4871

     chi_bare vGv (VV) in 10^{-6} cm^3/mol:
          -942.1579          4.3655          0.7779
             4.3661       -942.9054          1.3692
             0.7781          1.3710       -930.2861

     Contributions to the NMR chemical shifts: -------------------------------

     Macroscopic shape contribution in ppm:                    7.26
             7.2968         -0.0000         -0.0000
            -0.0000          7.3118         -0.0000
            -0.0000         -0.0000          7.1669


     Core contribution in ppm:

     Atom  1  Ca  pos: (  0.423386  0.046593  0.498679)  core sigma:        1265.05
     Atom  2  Ca  pos: (  0.184006  0.052586  0.359031)  core sigma:        1265.05
     Atom  3  Ca  pos: (  0.018360  0.276988  0.376872)  core sigma:        1265.05
     Atom  4  Ca  pos: (  0.268255  0.271250  0.517009)  core sigma:        1265.05
     Atom  5  Ca  pos: (  0.826115  0.033442  1.172177)  core sigma:        1265.05
     Atom  6  Ca  pos: (  0.038114  0.118509  0.793778)  core sigma:        1265.05
     Atom  7  Ca  pos: (  0.362520  0.016605  1.270792)  core sigma:        1265.05
     Atom  8  Ca  pos: (  0.915915  0.057408  0.487827)  core sigma:        1265.05
     Atom  9  Ca  pos: (  0.687430  0.062728  0.343211)  core sigma:        1265.05
     Atom 10  Ca  pos: (  0.517981  0.286636  0.345551)  core sigma:        1265.05
     Atom 11  Ca  pos: (  0.764616  0.292261  0.503029)  core sigma:        1265.05
     Atom 12  Ca  pos: (  0.544723  0.125359  0.763027)  core sigma:        1265.05
     Atom 13  Ca  pos: ( -0.136489  0.269168  1.575287)  core sigma:        1265.05
     Atom 14  Si  pos: ( -0.084842  0.206508  0.132963)  core sigma:         837.79
     Atom 15  Si  pos: (  0.499537  0.305554  0.577758)  core sigma:         837.79
     Atom 16  Si  pos: (  0.764253  0.316623  0.271702)  core sigma:         837.79
     Atom 17  Si  pos: (  0.408181  0.207087  0.126235)  core sigma:         837.79
     Atom 18  Si  pos: (  0.009383  0.295840  0.601521)  core sigma:         837.79
     Atom 19  Si  pos: (  0.259907  0.304899  0.283776)  core sigma:         837.79
     Atom 20  Si  pos: (  0.186959  0.028697  0.600004)  core sigma:         837.79
     Atom 21  Si  pos: (  0.445137  0.025695  0.265197)  core sigma:         837.79
     Atom 22  Si  pos: (  0.683293  0.038674  0.602119)  core sigma:         837.79
     Atom 23  Si  pos: (  0.945338  0.038195  0.260296)  core sigma:         837.79
     Atom 24  O   pos: (  0.192805  0.395550  0.225479)  core sigma:         271.07
     Atom 25  O   pos: (  0.250005  0.098453  0.519073)  core sigma:         271.07
     Atom 26  O   pos: (  0.514808  0.092845  0.341187)  core sigma:         271.07
     Atom 27  O   pos: (  0.078293 -0.006225  0.552579)  core sigma:         271.07
     Atom 28  O   pos: (  0.031931  0.460057  0.332560)  core sigma:         271.07
     Atom 29  O   pos: (  0.462466  0.159658  1.628353)  core sigma:         271.07
     Atom 30  O   pos: (  0.017754  0.257998  0.188279)  core sigma:         271.07
     Atom 31  H   pos: (  0.045294  0.320491  0.160741)  core sigma:           0.00
     Atom 32  O   pos: (  0.046091  0.265805  0.715413)  core sigma:         271.07
     Atom 33  O   pos: (  0.299611  0.237087  0.184977)  core sigma:         271.07
     Atom 34  O   pos: (  0.712118  0.081683  0.716407)  core sigma:         271.07
     Atom 35  O   pos: (  0.922271  0.100653  0.154662)  core sigma:         271.07
     Atom 36  O   pos: (  0.408097  0.392740  0.589624)  core sigma:         271.07
     Atom 37  O   pos: (  0.696185  0.410990  0.225427)  core sigma:         271.07
     Atom 38  O   pos: (  0.734354  0.105791  0.511658)  core sigma:         271.07
     Atom 39  O   pos: (  0.011703  0.097829  0.352766)  core sigma:         271.07
     Atom 40  O   pos: (  0.559116  0.030373  0.604598)  core sigma:         271.07
     Atom 41  O   pos: (  0.846621  0.000561  0.321272)  core sigma:         271.07
     Atom 42  O   pos: ( -0.012553  0.168291  1.637785)  core sigma:         271.07
     Atom 43  O   pos: (  0.497613  0.277583  0.169115)  core sigma:         271.07
     Atom 44  O   pos: (  0.541235  0.283250  0.692794)  core sigma:         271.07
     Atom 45  O   pos: (  0.812656  0.265039  0.168341)  core sigma:         271.07
     Atom 46  O   pos: (  0.439670  0.215097  0.520124)  core sigma:         271.07
     Atom 47  O   pos: (  0.692003  0.238131  0.331375)  core sigma:         271.07
     Atom 48  O   pos: (  0.590217  0.347564  0.505548)  core sigma:         271.07
     Atom 49  O   pos: ( -0.148502  0.345277  0.364988)  core sigma:         271.07
     Atom 50  O   pos: ( -0.059825  0.213554  0.539860)  core sigma:         271.07
     Atom 51  O   pos: (  0.189997  0.231702  0.352238)  core sigma:         271.07
     Atom 52  O   pos: (  0.101915  0.333269  0.527153)  core sigma:         271.07
     Atom 53  O   pos: (  0.347698  0.353675  0.353390)  core sigma:         271.07
     Atom 54  O   pos: (  0.180671  0.076115  0.713928)  core sigma:         271.07
     Atom 55  O   pos: (  0.422861  0.085171  0.156808)  core sigma:         271.07
     Atom 56  O   pos: ( -0.062852  0.395424  0.616675)  core sigma:         271.07
     Atom 57  O   pos: (  0.238950  0.317791  0.705836)  core sigma:         271.07
     Atom 58  H   pos: (  0.231525  0.384661  0.670831)  core sigma:           0.00
     Atom 59  H   pos: (  0.167086  0.292552  0.712218)  core sigma:           0.00
     Atom 60  O   pos: (  0.741355  0.273986  0.678662)  core sigma:         271.07
     Atom 61  H   pos: (  0.737048  0.197969  0.686368)  core sigma:           0.00
     Atom 62  H   pos: (  0.667746  0.289876  0.689372)  core sigma:           0.00
     Atom 63  O   pos: (  0.869784  0.183350  0.812974)  core sigma:         271.07
     Atom 64  H   pos: (  0.818244  0.132974  0.791484)  core sigma:           0.00
     Atom 65  H   pos: ( -0.146002  0.228948  0.784641)  core sigma:           0.00
     Atom 66  O   pos: (  0.675216  0.086650  0.150912)  core sigma:         271.07
     Atom 67  H   pos: (  0.697434  0.156714  0.138797)  core sigma:           0.00
     Atom 68  H   pos: (  0.603785  0.086509  0.132437)  core sigma:           0.00
     Atom 69  O   pos: (  0.284472  0.184180  1.305348)  core sigma:         271.07
     Atom 70  H   pos: (  0.219708  0.216215  1.290906)  core sigma:           0.00
     Atom 71  H   pos: (  0.321932  0.234210  1.347359)  core sigma:           0.00
     Atom 72  O   pos: (  0.770839  0.321846  0.949964)  core sigma:         271.07
     Atom 73  H   pos: ( -0.174068  0.304110  0.917236)  core sigma:           0.00
     Atom 74  H   pos: ( -0.233137  0.381929  0.985315)  core sigma:           0.00
     Atom 75  O   pos: (  0.014765 -0.018058  1.149203)  core sigma:         271.07
     Atom 76  H   pos: (  0.038898  0.022678  1.091664)  core sigma:           0.00
     Atom 77  H   pos: (  0.067286 -0.015469  1.202195)  core sigma:           0.00
     Atom 78  O   pos: (  0.140896  0.243644  1.531208)  core sigma:         271.07
     Atom 79  H   pos: (  0.087306  0.224905  1.582174)  core sigma:           0.00
     Atom 80  H   pos: (  0.204429  0.258524  1.568243)  core sigma:           0.00
     Atom 81  O   pos: ( -0.024217  0.358957  1.140436)  core sigma:         271.07
     Atom 82  H   pos: ( -0.060457  0.406476  1.094379)  core sigma:           0.00
     Atom 83  H   pos: ( -0.077886  0.316302  1.170172)  core sigma:           0.00
     Atom 84  O   pos: (  0.162945  0.089858  0.171835)  core sigma:         271.07
     Atom 85  H   pos: (  0.219789  0.139534  0.167965)  core sigma:           0.00
     Atom 86  H   pos: (  0.105744  0.136238  0.183733)  core sigma:           0.00
     Atom 87  O   pos: (  0.204861  0.400741  1.212407)  core sigma:         271.07
     Atom 88  H   pos: (  0.562541 -0.017338  1.176008)  core sigma:           0.00
     Atom 89  H   pos: (  0.182573  0.364310  1.150915)  core sigma:           0.00
     Atom 90  O   pos: (  0.603469  0.373779  1.300259)  core sigma:         271.07
     Atom 91  H   pos: (  0.606504  0.320890  1.245858)  core sigma:           0.00
     Atom 92  H   pos: (  0.576436  0.338363  1.359778)  core sigma:           0.00
     Atom 93  O   pos: (  0.310309  0.303224  1.631243)  core sigma:         271.07
     Atom 94  H   pos: (  0.225337  0.362874  0.080591)  core sigma:           0.00
     Atom 95  H   pos: (  0.366894  0.252680  1.624928)  core sigma:           0.00
     Atom 96  O   pos: ( -0.050837  0.395616  0.836660)  core sigma:         271.07
     Atom 97  H   pos: ( -0.086917  0.438970  0.786405)  core sigma:           0.00
     Atom 98  H   pos: ( -0.009630  0.347120  0.793970)  core sigma:           0.00
     Atom 99  O   pos: (  0.643092  0.056494  1.101253)  core sigma:         271.07
     Atom100  H   pos: (  0.616631  0.128102  1.115808)  core sigma:           0.00
     Atom101  H   pos: (  0.625925  0.041317  1.031299)  core sigma:           0.00
     Atom102  O   pos: ( -0.080478  0.121190  1.303447)  core sigma:         271.07
     Atom103  H   pos: ( -0.111694  0.178401  1.341974)  core sigma:           0.00
     Atom104  H   pos: ( -0.028235  0.092585  1.348105)  core sigma:           0.00
     Atom105  O   pos: (  0.363502  0.106557  0.781160)  core sigma:         271.07
     Atom106  H   pos: (  0.360353  0.037785  0.810026)  core sigma:           0.00
     Atom107  H   pos: (  0.293947  0.109823  0.746773)  core sigma:           0.00
     Atom108  O   pos: (  0.951869  0.008012  0.683995)  core sigma:         271.07
     Atom109  H   pos: (  0.598523  0.418618  0.706596)  core sigma:           0.00
     Atom110  H   pos: (  0.693481  0.458609  0.640235)  core sigma:           0.00
     Atom111  O   pos: (  0.181546 -0.015470  1.295700)  core sigma:         271.07
     Atom112  H   pos: (  0.148617  0.028588  1.347958)  core sigma:           0.00
     Atom113  H   pos: ( -0.138715  0.388288  1.335282)  core sigma:           0.00
     Atom114  O   pos: (  0.604082  0.029851  1.555591)  core sigma:         271.07
     Atom115  H   pos: (  0.551951  0.074419  1.588404)  core sigma:           0.00
     Atom116  H   pos: (  0.291286  0.437246  1.598275)  core sigma:           0.00
     Atom117  O   pos: (  0.651569  0.279635  0.032539)  core sigma:         271.07
     Atom118  H   pos: (  0.625079  0.304954  0.097339)  core sigma:           0.00
     Atom119  H   pos: (  0.590016  0.263584 -0.004798)  core sigma:           0.00
     Atom120  O   pos: (  0.077439  0.077281  1.438728)  core sigma:         271.07
     Atom121  H   pos: (  0.109617  0.140803  1.463436)  core sigma:           0.00
     Atom122  H   pos: (  1.077533  0.045557  1.482628)  core sigma:           0.00
     Atom123  O   pos: (  0.712064  0.049152  1.319527)  core sigma:         271.07
     Atom124  H   pos: (  0.752307  0.077656  1.375897)  core sigma:           0.00
     Atom125  H   pos: (  0.702785 -0.022147  1.341950)  core sigma:           0.00
     Atom126  O   pos: ( -0.001705  0.386683  1.616439)  core sigma:         271.07
     Atom127  H   pos: ( -0.070447  0.481879  0.051833)  core sigma:           0.00
     Atom128  H   pos: (  0.347078 -0.044257  1.557039)  core sigma:           0.00
     Atom129  O   pos: (  0.794141  0.094539  1.509189)  core sigma:         271.07
     Atom130  H   pos: (  0.728587  0.069086  1.536651)  core sigma:           0.00
     Atom131  H   pos: (  0.847874  0.057004  1.543050)  core sigma:           0.00
     Atom132  O   pos: (  0.856534  0.002272  0.990526)  core sigma:         271.07
     Atom133  H   pos: (  0.920998  0.031031  0.965444)  core sigma:           0.00
     Atom134  H   pos: (  0.505190  0.447170  0.935589)  core sigma:           0.00
     Atom135  O   pos: (  0.488102  0.438866  0.045981)  core sigma:         271.07
     Atom136  H   pos: (  0.490955  0.380013  0.094365)  core sigma:           0.00
     Atom137  H   pos: (  0.755969  0.014241  0.075108)  core sigma:           0.00
     Atom138  O   pos: (  0.510019  0.123066  1.306419)  core sigma:         271.07
     Atom139  H   pos: (  0.526124  0.165945  1.246962)  core sigma:           0.00
     Atom140  H   pos: (  0.576655  0.092369  1.321677)  core sigma:           0.00
     Atom141  O   pos: (  0.171114  0.318425  1.022981)  core sigma:         271.07
     Atom142  H   pos: (  0.229374  0.275730  0.998479)  core sigma:           0.00
     Atom143  H   pos: (  0.110363  0.277832  1.030591)  core sigma:           0.00
     Atom144  O   pos: (  0.590800  0.227261  0.911610)  core sigma:         271.07
     Atom145  H   pos: (  0.658733  0.258973  0.919858)  core sigma:           0.00
     Atom146  H   pos: (  0.544060  0.284418  0.913721)  core sigma:           0.00
     Atom147  O   pos: (  0.054459  0.324832  1.364069)  core sigma:         271.07
     Atom148  H   pos: (  0.090383  0.304055  1.426797)  core sigma:           0.00
     Atom149  H   pos: ( -0.014725  0.298013  1.370483)  core sigma:           0.00
     Atom150  O   pos: (  0.385014  0.093494  1.108702)  core sigma:         271.07
     Atom151  H   pos: (  0.413850  0.158738  1.090127)  core sigma:           0.00
     Atom152  H   pos: (  0.327836  0.081806  1.061065)  core sigma:           0.00
     Atom153  O   pos: (  0.230204  0.031836  0.999957)  core sigma:         271.07
     Atom154  H   pos: (  0.160828  0.062133  0.987646)  core sigma:           0.00
     Atom155  H   pos: (  0.249918 -0.006761  0.938581)  core sigma:           0.00
     Atom156  O   pos: (  0.398391  0.038032  1.475953)  core sigma:         271.07
     Atom157  H   pos: (  0.407805  0.093718  1.526330)  core sigma:           0.00
     Atom158  H   pos: (  0.468289  0.014492  1.469167)  core sigma:           0.00
     Atom159  O   pos: (  0.376684  0.332376  1.412471)  core sigma:         271.07
     Atom160  H   pos: (  0.445115  0.317443  1.443142)  core sigma:           0.00
     Atom161  H   pos: (  0.334713  0.350147  1.470429)  core sigma:           0.00
     Atom162  O   pos: (  0.339347  0.247341  0.940505)  core sigma:         271.07
     Atom163  H   pos: (  0.337345  0.194223  0.888037)  core sigma:           0.00
     Atom164  H   pos: (  0.364722  0.307772  0.903761)  core sigma:           0.00
     Atom165  O   pos: (  0.418414  0.347450  1.165697)  core sigma:         271.07
     Atom166  H   pos: (  0.467894  0.292434  1.177329)  core sigma:           0.00
     Atom167  H   pos: (  0.354514  0.330653  1.199217)  core sigma:           0.00
     Atom168  O   pos: (  0.445287  0.393416  0.833265)  core sigma:         271.07
     Atom169  H   pos: (  0.477127  0.349335  0.779848)  core sigma:           0.00
     Atom170  H   pos: (  0.420707  0.454223  0.793853)  core sigma:           0.00
     Atom171  O   pos: (  0.532892 -0.025564  0.862264)  core sigma:         271.07
     Atom172  H   pos: (  0.236394  0.390690  0.819276)  core sigma:           0.00
     Atom173  H   pos: (  0.189301  0.410317  0.926492)  core sigma:           0.00
     Atom174  O   pos: (  0.553011  0.288392  1.499738)  core sigma:         271.07
     Atom175  H   pos: (  0.523156  0.230068  1.537860)  core sigma:           0.00
     Atom176  H   pos: (  0.557981  0.337898  1.557600)  core sigma:           0.00
     Atom177  O   pos: (  0.795187  0.219745  1.135424)  core sigma:         271.07
     Atom178  H   pos: (  0.797548  0.248525  1.066805)  core sigma:           0.00
     Atom179  H   pos: (  0.722809  0.232354  1.153774)  core sigma:           0.00
     Atom180  O   pos: ( -0.211221  0.428222  1.633483)  core sigma:         271.07
     Atom181  H   pos: (  0.083013  0.039437  0.045216)  core sigma:           0.00
     Atom182  H   pos: (  0.729419  0.440567  1.661921)  core sigma:           0.00
     Atom183  O   pos: (  0.042982  0.087045  0.964792)  core sigma:         271.07
     Atom184  H   pos: (  0.012909  0.144962  0.998732)  core sigma:           0.00
     Atom185  O   pos: (  0.587261  0.235055  1.154295)  core sigma:         271.07
     Atom186  H   pos: (  0.581070  0.268803  1.089201)  core sigma:           0.00
     Atom187  O   pos: ( -0.152827  0.284211  1.407226)  core sigma:         271.07
     Atom188  H   pos: (  0.776392  0.294974  1.368447)  core sigma:           0.00

     Bare contribution in ppm:

     Atom  1  Ca  pos: (  0.423386  0.046593  0.498679)  bare sigma:         103.07
           103.9590         -2.3699          4.7815
            -2.4641        106.7880          0.5754
             4.4209          0.3772         98.4755

     Atom  2  Ca  pos: (  0.184006  0.052586  0.359031)  bare sigma:         104.58
           106.8690         -4.3602          3.6400
            -4.1734        107.9530          1.2894
             3.5645          1.2455         98.9293

     Atom  3  Ca  pos: (  0.018360  0.276988  0.376872)  bare sigma:         104.38
           106.4624         -3.1776          1.5704
            -3.3914        104.4562          2.2603
             2.0200          2.0572        102.2220

     Atom  4  Ca  pos: (  0.268255  0.271250  0.517009)  bare sigma:         105.41
           111.6704         -4.7950         -0.2141
            -4.3841        104.8783          0.3636
            -1.0813          1.0799         99.6722

     Atom  5  Ca  pos: (  0.826115  0.033442  1.172177)  bare sigma:         115.60
           112.9455          3.3186         -0.2043
             2.5559        115.5551          2.3578
             0.1387          1.7236        118.2973

     Atom  6  Ca  pos: (  0.038114  0.118509  0.793778)  bare sigma:          95.89
            90.8148         -1.9234         -5.8005
            -1.8194         92.4803         -4.9900
            -7.4697         -6.8358        104.3628

     Atom  7  Ca  pos: (  0.362520  0.016605  1.270792)  bare sigma:         114.85
           118.0049          2.2175         -3.1249
             2.5782        113.3928         -2.9373
            -3.3528         -3.2892        113.1492

     Atom  8  Ca  pos: (  0.915915  0.057408  0.487827)  bare sigma:         103.83
           103.3151         -1.8465          1.5010
            -1.8710        111.1068          1.4846
             1.6569          1.2492         97.0673

     Atom  9  Ca  pos: (  0.687430  0.062728  0.343211)  bare sigma:         103.03
           109.1751         -4.6465          2.0935
            -4.4275        104.4131          1.3673
             2.0941          1.6795         95.4974

     Atom 10  Ca  pos: (  0.517981  0.286636  0.345551)  bare sigma:         107.39
           108.4490         -3.8976          3.2126
            -3.6276        102.7588          3.6226
             3.2826          3.1590        110.9768

     Atom 11  Ca  pos: (  0.764616  0.292261  0.503029)  bare sigma:         106.91
           106.4187         -3.1444         -3.2632
            -3.0459        105.0576         -2.1173
            -3.7208         -2.1634        109.2539

     Atom 12  Ca  pos: (  0.544723  0.125359  0.763027)  bare sigma:         103.76
           101.4465         -0.6882         -6.2566
            -1.7515        110.7863         -2.3155
            -5.9169         -3.1842         99.0375

     Atom 13  Ca  pos: ( -0.136489  0.269168  1.575287)  bare sigma:         101.92
            97.7569         -6.6385          6.2023
            -6.6042         93.9074         -5.6315
             6.0790         -5.9469        114.0935

     Atom 14  Si  pos: ( -0.084842  0.206508  0.132963)  bare sigma:         -27.36
           -31.0730         -1.5069          0.5438
            -1.1439        -30.4824         -2.5891
            -0.4780         -2.9637        -20.5152

     Atom 15  Si  pos: (  0.499537  0.305554  0.577758)  bare sigma:         -27.83
           -27.6446          4.1535          0.7869
             3.8036        -29.9563          0.0022
             1.0756          0.6533        -25.8967

     Atom 16  Si  pos: (  0.764253  0.316623  0.271702)  bare sigma:         -27.49
           -26.3557          2.9515          0.5986
             3.1471        -28.0714         -0.6129
             0.8424         -0.1059        -28.0474

     Atom 17  Si  pos: (  0.408181  0.207087  0.126235)  bare sigma:         -27.45
           -28.3051          3.8946          3.4651
             3.6545        -29.4078          1.3487
             3.3423          0.5662        -24.6277

     Atom 18  Si  pos: (  0.009383  0.295840  0.601521)  bare sigma:         -27.63
           -28.0815          2.6201          1.2177
             2.3505        -30.0459         -0.3748
             1.6556         -0.0172        -24.7521

     Atom 19  Si  pos: (  0.259907  0.304899  0.283776)  bare sigma:         -27.60
           -26.0795          4.2319          0.9974
             4.6905        -28.3357         -0.5900
             0.8917          0.0631        -28.3725

     Atom 20  Si  pos: (  0.186959  0.028697  0.600004)  bare sigma:         -27.82
           -27.6020          2.5446         -0.2168
             2.8327        -30.1788          0.9713
             0.1012          1.0360        -25.6686

     Atom 21  Si  pos: (  0.445137  0.025695  0.265197)  bare sigma:         -27.71
           -26.0183          3.9102         -1.0887
             3.3728        -29.2006         -0.9894
            -1.2983         -0.8769        -27.9079

     Atom 22  Si  pos: (  0.683293  0.038674  0.602119)  bare sigma:         -28.00
           -27.2331          1.8259         -2.6822
             1.8546        -29.3469         -0.7212
            -1.9649         -1.0484        -27.4184

     Atom 23  Si  pos: (  0.945338  0.038195  0.260296)  bare sigma:         -27.67
           -26.1600          3.1808         -1.6136
             2.6505        -28.5088         -0.1209
            -1.2501         -0.4579        -28.3557

     Atom 24  O   pos: (  0.192805  0.395550  0.225479)  bare sigma:          51.30
            49.1412         -8.8690         -0.0624
            -9.6599         57.3827         -1.5063
             0.2093         -0.7091         47.3703

     Atom 25  O   pos: (  0.250005  0.098453  0.519073)  bare sigma:          26.61
            23.6226          1.8715          0.0175
             2.5273         31.4849         -0.3259
             1.7597          1.1661         24.7182

     Atom 26  O   pos: (  0.514808  0.092845  0.341187)  bare sigma:          33.49
            47.1860         -1.7228         -0.6012
            -3.6592         28.8182         -2.3948
            -4.2615         -4.1284         24.4622

     Atom 27  O   pos: (  0.078293 -0.006225  0.552579)  bare sigma:          37.78
            44.7121         -0.7499          0.3061
            -1.1142         34.8148          0.6633
            -0.1372          1.4824         33.8026

     Atom 28  O   pos: (  0.031931  0.460057  0.332560)  bare sigma:          37.55
            49.0041         -0.5866         -4.6149
            -1.9107         35.1366         -0.4447
            -2.0493         -0.0782         28.5006

     Atom 29  O   pos: (  0.462466  0.159658  1.628353)  bare sigma:          47.22
            42.4615         -2.6278         -0.4759
            -4.6986         45.2007          3.9080
             0.2261          2.1451         53.9847

     Atom 30  O   pos: (  0.017754  0.257998  0.188279)  bare sigma:          64.50
            68.4889          6.1972          6.1524
             3.9517         61.6098          2.7478
             8.1717          4.8378         63.3975

     Atom 31  H   pos: (  0.045294  0.320491  0.160741)  bare sigma:          18.40
            17.4389          7.6145         -0.0553
             8.4346         24.2624         -2.7911
            -1.1712         -3.8175         13.5070

     Atom 32  O   pos: (  0.046091  0.265805  0.715413)  bare sigma:          36.00
            27.5749          2.1096          1.8147
             1.0502         45.9023        -13.8117
             1.5450        -10.6204         34.5168

     Atom 33  O   pos: (  0.299611  0.237087  0.184977)  bare sigma:          50.37
            54.0638         -2.7214         -7.2120
            -2.0438         47.5444          3.8892
            -6.3944          3.6787         49.5011

     Atom 34  O   pos: (  0.712118  0.081683  0.716407)  bare sigma:          36.40
            41.8125         -0.0101          1.8281
            -1.8890         39.3826         -7.5790
             2.2858         -7.9466         28.0152

     Atom 35  O   pos: (  0.922271  0.100653  0.154662)  bare sigma:          54.38
            48.8425         -3.2182          4.0497
            -1.9611         58.5786         -4.7377
             2.5910         -4.1775         55.7299

     Atom 36  O   pos: (  0.408097  0.392740  0.589624)  bare sigma:          51.56
            49.1873         -5.9879         -0.3277
            -7.5561         59.6552          1.3245
            -0.3097          0.7856         45.8238

     Atom 37  O   pos: (  0.696185  0.410990  0.225427)  bare sigma:          55.55
            52.7537         -9.2371         -0.0271
            -9.8151         62.6143         -0.9386
             0.3752         -1.0562         51.2904

     Atom 38  O   pos: (  0.734354  0.105791  0.511658)  bare sigma:          34.16
            33.2962          1.5053         -1.0335
             1.2765         30.1726         -2.1117
            -1.2647         -1.1386         38.9978

     Atom 39  O   pos: (  0.011703  0.097829  0.352766)  bare sigma:          31.10
            37.2027         -2.1873          0.2743
            -2.3794         35.7079          0.2509
            -2.5357         -2.5251         20.4039

     Atom 40  O   pos: (  0.559116  0.030373  0.604598)  bare sigma:          31.70
            30.9019          0.3838          8.6536
             0.7209         27.4115          1.1180
            12.9883         -0.4969         36.7736

     Atom 41  O   pos: (  0.846621  0.000561  0.321272)  bare sigma:          34.09
            49.8101         -4.6166         -3.2562
            -6.6253         29.9756          1.6100
             0.5620          1.3949         22.4933

     Atom 42  O   pos: ( -0.012553  0.168291  1.637785)  bare sigma:          42.45
            42.5011         -7.5427          4.8147
            -8.5491         37.6822         -8.4723
             4.7010         -7.5305         47.1628

     Atom 43  O   pos: (  0.497613  0.277583  0.169115)  bare sigma:          40.09
            37.0763          5.6051          0.3732
             6.1183         33.7066          0.2477
             3.2825          1.5281         49.4907

     Atom 44  O   pos: (  0.541235  0.283250  0.692794)  bare sigma:          34.17
            28.5714         -0.9038         -4.0536
            -2.6418         44.4039        -10.7375
            -2.7181         -7.5418         29.5407

     Atom 45  O   pos: (  0.812656  0.265039  0.168341)  bare sigma:          55.08
            56.7835         -5.4213         -7.3655
            -5.8173         50.2466          6.3919
            -6.7156          5.7933         58.2211

     Atom 46  O   pos: (  0.439670  0.215097  0.520124)  bare sigma:          31.87
            30.1417         -1.1411         -0.2455
             1.8865         42.3385          2.5755
            -0.4677         -0.4873         23.1241

     Atom 47  O   pos: (  0.692003  0.238131  0.331375)  bare sigma:          34.20
            36.0295         -0.3337         -1.4050
             1.0990         45.4493         -1.4746
             0.7689          1.0184         21.1338

     Atom 48  O   pos: (  0.590217  0.347564  0.505548)  bare sigma:          32.17
            36.7525          0.3424         -2.5567
             0.1515         33.5816         -1.0544
            -0.2421          0.6125         26.1678

     Atom 49  O   pos: ( -0.148502  0.345277  0.364988)  bare sigma:          33.86
            38.0716          0.4566          2.7266
            -0.8363         38.7908          0.7329
            -0.0831         -0.8183         24.7100

     Atom 50  O   pos: ( -0.059825  0.213554  0.539860)  bare sigma:          33.11
            28.7953          1.8576          1.7193
             4.2669         46.0236          5.0718
             0.2501          1.1970         24.5077

     Atom 51  O   pos: (  0.189997  0.231702  0.352238)  bare sigma:          33.16
            37.0379         -0.1983         -3.9751
             0.8347         39.1391         -0.8481
            -2.0399          0.7232         23.3045

     Atom 52  O   pos: (  0.101915  0.333269  0.527153)  bare sigma:          28.75
            34.6953         -2.7583         -0.1428
            -3.6553         32.4973          0.3198
             4.0549          2.5406         19.0454

     Atom 53  O   pos: (  0.347698  0.353675  0.353390)  bare sigma:          38.15
            41.9193          1.1961          1.0607
             0.6599         44.7204          1.2023
            -1.2054         -1.1704         27.8151

     Atom 54  O   pos: (  0.180671  0.076115  0.713928)  bare sigma:          36.73
            48.9445         -7.8554         -8.6570
            -6.6018         26.1824          5.7005
            -6.2643          4.7242         35.0614

     Atom 55  O   pos: (  0.422861  0.085171  0.156808)  bare sigma:          53.43
            46.8390         -5.1235          1.8230
            -3.9609         58.7437         -9.4697
             1.2525         -8.6174         54.7192

     Atom 56  O   pos: ( -0.062852  0.395424  0.616675)  bare sigma:          53.65
            51.7228         -8.5465         -0.1135
            -8.9767         59.5918          0.8627
            -0.2125          0.5280         49.6314

     Atom 57  O   pos: (  0.238950  0.317791  0.705836)  bare sigma:          64.54
            62.5577          5.3797         -0.8407
             6.1598         66.7302         -0.6971
            -2.0374         -1.6427         64.3297

     Atom 58  H   pos: (  0.231525  0.384661  0.670831)  bare sigma:          15.18
             6.7921          1.5722         -0.1169
             2.5247         27.2044        -11.1056
            -0.9595        -11.1208         11.5317

     Atom 59  H   pos: (  0.167086  0.292552  0.712218)  bare sigma:          12.72
            30.7157         11.0714         -1.6016
            10.2208          5.9229         -1.0025
            -1.4702         -1.1478          1.5267

     Atom 60  O   pos: (  0.741355  0.273986  0.678662)  bare sigma:          60.71
            60.9047         -2.2168          1.4044
            -1.8184         63.0865         -3.4932
             0.7912         -4.0091         58.1391

     Atom 61  H   pos: (  0.737048  0.197969  0.686368)  bare sigma:          13.23
             4.0772          3.2352          0.3751
             1.9275         33.5837         -4.7446
             0.5647         -4.9993          2.0396

     Atom 62  H   pos: (  0.667746  0.289876  0.689372)  bare sigma:          13.70
            32.3243         -5.7843         -2.6267
            -4.5014          6.9612         -0.6156
            -3.1623         -0.3501          1.8217

     Atom 63  O   pos: (  0.869784  0.183350  0.812974)  bare sigma:          70.25
            74.7157          2.1200          5.3750
             0.7181         70.5299         -2.0583
             3.8411         -0.9559         65.4963

     Atom 64  H   pos: (  0.818244  0.132974  0.791484)  bare sigma:          15.90
            19.5976         11.4731          7.5519
             9.9868         18.2879          3.7407
             7.6842          4.8105          9.8029

     Atom 65  H   pos: ( -0.146002  0.228948  0.784641)  bare sigma:          17.65
            14.4024         -2.8307          5.6734
            -1.9469         21.7370         -7.8879
             5.0087         -8.7168         16.8117

     Atom 66  O   pos: (  0.675216  0.086650  0.150912)  bare sigma:          73.51
            76.3459          2.3809          0.8510
             2.7099         75.1912         -0.3605
             0.5888         -0.9490         68.9932

     Atom 67  H   pos: (  0.697434  0.156714  0.138797)  bare sigma:          16.96
            13.8096          5.9091          0.6343
             7.6222         27.7951         -2.5979
             0.0180         -3.4213          9.2803

     Atom 68  H   pos: (  0.603785  0.086509  0.132437)  bare sigma:          19.10
            30.5203          1.8742          3.0296
             0.4111         13.6962         -0.6903
             3.6115         -0.3233         13.0887

     Atom 69  O   pos: (  0.284472  0.184180  1.305348)  bare sigma:          77.58
            77.9678          0.2384          3.3827
            -0.0654         82.5604          4.3663
             3.4705          4.0536         72.2170

     Atom 70  H   pos: (  0.219708  0.216215  1.290906)  bare sigma:          19.68
            27.1141         -5.4957          3.0120
            -7.0777         17.9366         -2.2695
             2.5187         -1.2307         13.9871

     Atom 71  H   pos: (  0.321932  0.234210  1.347359)  bare sigma:          14.21
            11.5158          9.0468          8.3139
            10.7874         18.0930         12.1407
             9.1030         11.2236         13.0275

     Atom 72  O   pos: (  0.770839  0.321846  0.949964)  bare sigma:          75.09
            73.9166          0.8707         -6.2053
             1.7566         77.4372          3.2272
            -6.2299          5.1445         73.9088

     Atom 73  H   pos: ( -0.174068  0.304110  0.917236)  bare sigma:          17.24
            19.1524         -1.6272        -11.7286
             0.0040         12.4147          3.3123
           -11.5318          4.5431         20.1421

     Atom 74  H   pos: ( -0.233137  0.381929  0.985315)  bare sigma:          18.77
            12.5667         -0.3611         -1.9392
            -1.5541         29.5665          6.5150
            -2.0748          5.1959         14.1684

     Atom 75  O   pos: (  0.014765 -0.018058  1.149203)  bare sigma:          74.83
            74.4195          0.8622          0.2859
             0.0401         67.0993         -5.9165
             2.1270         -6.2232         82.9673

     Atom 76  H   pos: (  0.038898  0.022678  1.091664)  bare sigma:          17.42
            10.6994          3.3763         -5.3270
             2.4596         12.7139        -12.3429
            -3.4024        -12.2349         28.8406

     Atom 77  H   pos: (  0.067286 -0.015469  1.202195)  bare sigma:          16.44
            20.7780         -0.6201         13.5812
             0.3448          5.6520         -0.0245
            11.6760         -1.3912         22.8855

     Atom 78  O   pos: (  0.140896  0.243644  1.531208)  bare sigma:          69.75
            75.1596          5.9598          0.5682
             5.7679         64.8224         -0.0843
             1.4994          0.6792         69.2761

     Atom 79  H   pos: (  0.087306  0.224905  1.582174)  bare sigma:          13.21
            19.9484          7.6135        -12.9993
             7.5834          5.7002         -5.1189
           -13.8120         -5.1013         13.9778

     Atom 80  H   pos: (  0.204429  0.258524  1.568243)  bare sigma:          14.16
            27.3275          7.7265         11.6133
             7.5533          4.6277          2.9705
            12.9243          3.6260         10.5118

     Atom 81  O   pos: ( -0.024217  0.358957  1.140436)  bare sigma:          76.48
            73.1281          1.9996          1.3712
             3.0910         77.7826         -5.2424
            -1.2302         -6.0025         78.5361

     Atom 82  H   pos: ( -0.060457  0.406476  1.094379)  bare sigma:          15.57
            10.1486         -5.5936          8.2446
            -3.8165         17.7351        -13.4171
             6.4481        -13.5311         18.8407

     Atom 83  H   pos: ( -0.077886  0.316302  1.170172)  bare sigma:          18.48
            20.4754         10.5579         -4.3450
             9.2716         18.9113         -5.0526
            -3.8125         -5.0070         16.0643

     Atom 84  O   pos: (  0.162945  0.089858  0.171835)  bare sigma:          71.97
            78.1263          2.9272         -0.5006
             3.6819         69.9144          2.1153
            -0.8111          2.4626         67.8652

     Atom 85  H   pos: (  0.219789  0.139534  0.167965)  bare sigma:          14.25
            22.6819         14.5797         -0.7533
            16.1990         17.7749          1.2204
            -1.0127          0.8069          2.3005

     Atom 86  H   pos: (  0.105744  0.136238  0.183733)  bare sigma:          17.66
            25.1608         -8.7158         -2.4242
            -9.6981         18.7649          2.3235
            -2.2506          1.9866          9.0613

     Atom 87  O   pos: (  0.204861  0.400741  1.212407)  bare sigma:          70.73
            71.3980          3.1841         -3.1066
             2.6805         70.7290          2.3893
            -2.6069          2.1734         70.0601

     Atom 88  H   pos: (  0.562541 -0.017338  1.176008)  bare sigma:          14.59
            15.2103         11.2279         -7.0392
            11.0431         17.9122         -6.8661
            -7.5626         -7.8506         10.6568

     Atom 89  H   pos: (  0.182573  0.364310  1.150915)  bare sigma:          15.73
             9.0631          3.4254          4.6438
             3.7793         11.6708         10.7416
             6.0502         12.1228         26.4690

     Atom 90  O   pos: (  0.603469  0.373779  1.300259)  bare sigma:          76.08
            68.9999          1.4090         -2.2750
             0.9946         73.9994          1.5319
            -2.7741          2.7495         85.2496

     Atom 91  H   pos: (  0.606504  0.320890  1.245858)  bare sigma:          13.67
             2.0847          0.7914         -0.4733
             0.4661         17.1095         17.1521
            -0.6458         14.7837         21.8283

     Atom 92  H   pos: (  0.576436  0.338363  1.359778)  bare sigma:          18.32
            11.9741          2.6343         -7.2746
             3.0451         13.2529         -8.6938
            -6.5872         -6.9535         29.7289

     Atom 93  O   pos: (  0.310309  0.303224  1.631243)  bare sigma:          72.61
            73.7793         -6.3433          1.2516
            -4.9702         70.6102         -0.7137
             1.2247         -0.2326         73.4477

     Atom 94  H   pos: (  0.225337  0.362874  0.080591)  bare sigma:          17.01
             9.6225         -2.2690         -3.4955
            -2.2073          9.9746          2.0814
            -4.3682          2.8020         31.4181

     Atom 95  H   pos: (  0.366894  0.252680  1.624928)  bare sigma:          13.65
            19.7681        -16.4698         -2.1063
           -16.3855         15.7752          0.9008
            -1.0614         -0.0748          5.4032

     Atom 96  O   pos: ( -0.050837  0.395616  0.836660)  bare sigma:          68.87
            65.3007         -2.2535         -2.6423
            -3.3918         72.3165          2.8992
            -2.6959          3.1567         68.9811

     Atom 97  H   pos: ( -0.086917  0.438970  0.786405)  bare sigma:          14.96
            10.2030         -7.9367          7.2126
            -7.7502         17.4890         -9.4153
             7.4777        -10.2067         17.1904

     Atom 98  H   pos: ( -0.009630  0.347120  0.793970)  bare sigma:          12.31
             9.1778        -10.8075         -8.4592
           -10.8439         15.7140         11.5751
            -9.4798         12.5629         12.0411

     Atom 99  O   pos: (  0.643092  0.056494  1.101253)  bare sigma:          71.39
            66.7437         -2.8463         -0.9198
            -1.7278         77.6476          4.0177
            -0.6777          1.7470         69.7855

     Atom100  H   pos: (  0.616631  0.128102  1.115808)  bare sigma:          10.28
             0.5007        -10.6324         -3.3863
            -9.7852         29.5517          9.3011
            -2.4105          8.3296          0.7993

     Atom101  H   pos: (  0.625925  0.041317  1.031299)  bare sigma:          20.18
            14.2640          0.8099          3.7446
             0.5118         16.0590          4.0842
             3.1723          5.2893         30.2179

     Atom102  O   pos: ( -0.080478  0.121190  1.303447)  bare sigma:          68.14
            65.5561         -0.9110          5.4340
            -1.7381         69.5699          7.8170
             4.5389          8.4675         69.2846

     Atom103  H   pos: ( -0.111694  0.178401  1.341974)  bare sigma:          13.52
             7.2209         -8.0500         -3.5119
            -9.1427         22.5527         11.7342
            -5.3025         13.4590         10.7983

     Atom104  H   pos: ( -0.028235  0.092585  1.348105)  bare sigma:          15.75
            20.8084         -6.7576         11.5969
            -6.1685         10.2821         -2.2901
            12.8384         -3.1876         16.1579

     Atom105  O   pos: (  0.363502  0.106557  0.781160)  bare sigma:          66.29
            78.0347          3.2050          5.6443
             3.8373         61.3693          2.4791
             2.8188          3.0817         59.4772

     Atom106  H   pos: (  0.360353  0.037785  0.810026)  bare sigma:          17.16
            14.0271          3.8116          0.3845
             3.3699         26.7785         -7.1493
             0.3726         -6.6818         10.6617

     Atom107  H   pos: (  0.293947  0.109823  0.746773)  bare sigma:          11.47
            27.3439          1.9419         14.0350
             3.0897          2.4527          0.0857
            12.8420         -0.4281          4.6215

     Atom108  O   pos: (  0.951869  0.008012  0.683995)  bare sigma:          64.94
            64.0718          5.3444         -3.6988
             4.8278         67.2650          4.4643
            -3.4754          3.6985         63.4873

     Atom109  H   pos: (  0.598523  0.418618  0.706596)  bare sigma:          16.13
            15.3492          9.7445         -3.9465
            11.0813         24.7019         -2.8661
            -3.8470         -2.2945          8.3455

     Atom110  H   pos: (  0.693481  0.458609  0.640235)  bare sigma:          11.67
            16.8154         -0.6840        -16.0559
            -2.1271          2.9312          2.5367
           -15.7693          1.5891         15.2540

     Atom111  O   pos: (  0.181546 -0.015470  1.295700)  bare sigma:          65.73
            66.6256         -0.2397         -3.7903
             0.1582         65.5488         -0.6411
            -4.1859         -0.7467         65.0270

     Atom112  H   pos: (  0.148617  0.028588  1.347958)  bare sigma:          13.02
             9.7531         -8.4628        -11.3904
            -7.7316         11.8473         11.7645
           -11.4580         12.7963         17.4736

     Atom113  H   pos: ( -0.138715  0.388288  1.335282)  bare sigma:          13.23
             3.0371          2.0062         -1.6771
             1.6696         26.7289        -12.7908
            -1.9296        -14.5782          9.9334

     Atom114  O   pos: (  0.604082  0.029851  1.555591)  bare sigma:          72.11
            75.2528         -7.4018         -2.4466
            -6.0672         75.4140          2.4429
            -2.0510          2.5897         65.6763

     Atom115  H   pos: (  0.551951  0.074419  1.588404)  bare sigma:          13.86
            17.5908        -14.8619         -6.9794
           -13.8766         16.0537          7.2226
            -7.8601          8.6647          7.9246

     Atom116  H   pos: (  0.291286  0.437246  1.598275)  bare sigma:          16.45
             7.2589         -3.4393          0.3770
            -3.6389         30.2293         -8.4931
             0.6035         -9.0456         11.8610

     Atom117  O   pos: (  0.651569  0.279635  0.032539)  bare sigma:          63.85
            71.0626          3.3067         -4.0646
             3.1343         54.0454          2.9889
            -4.6305          2.9914         66.4397

     Atom118  H   pos: (  0.625079  0.304954  0.097339)  bare sigma:          16.36
            15.5799         -2.0598         -7.0250
            -1.4016         10.2602          5.4425
            -5.4733          5.5206         23.2520

     Atom119  H   pos: (  0.590016  0.263584 -0.004798)  bare sigma:          19.61
            25.8550          1.9687          7.7038
             1.8323         14.5522          2.6273
             5.8747          2.5716         18.4312

     Atom120  O   pos: (  0.077439  0.077281  1.438728)  bare sigma:          73.21
            65.7957         -0.3536          0.2248
             1.1735         77.1619          3.1695
             0.5212          3.0272         76.6777

     Atom121  H   pos: (  0.109617  0.140803  1.463436)  bare sigma:          14.00
             5.9359         10.2170          3.6882
             9.3578         26.6502          9.6256
             3.8604         11.0076          9.4009

     Atom122  H   pos: (  1.077533  0.045557  1.482628)  bare sigma:          17.28
             7.9321         -0.7222          0.3912
            -0.1779         17.8586         -9.8893
            -0.1611        -10.9116         26.0625

     Atom123  O   pos: (  0.712064  0.049152  1.319527)  bare sigma:          71.30
            68.7678          1.3610          0.9787
             1.7587         71.1415         -1.3036
             0.3299         -1.6713         73.9765

     Atom124  H   pos: (  0.752307  0.077656  1.375897)  bare sigma:          15.78
            12.3084          6.0082          9.1458
             5.5405          9.8682          5.7096
             9.1912          7.1040         25.1675

     Atom125  H   pos: (  0.702785 -0.022147  1.341950)  bare sigma:          14.90
             4.5199          2.8294         -0.6028
             3.6730         29.0686         -7.9001
            -0.9310         -9.1340         11.1002

     Atom126  O   pos: ( -0.001705  0.386683  1.616439)  bare sigma:          73.91
            72.6231          6.4781         -6.9383
             4.9226         73.4374          1.3547
            -5.8938         -0.1123         75.6674

     Atom127  H   pos: ( -0.070447  0.481879  0.051833)  bare sigma:          19.64
            14.1152          0.9815         -0.9937
             0.8143         18.8246         10.2624
            -1.6816          8.8217         25.9929

     Atom128  H   pos: (  0.347078 -0.044257  1.557039)  bare sigma:          13.24
             7.9379          9.1680        -11.7625
             9.7085         12.5381        -12.6598
           -10.8609        -10.8098         19.2392

     Atom129  O   pos: (  0.794141  0.094539  1.509189)  bare sigma:          76.36
            82.5998          2.3344          0.4202
             4.0236         71.1557         -0.5209
            -0.6914          0.2533         75.3365

     Atom130  H   pos: (  0.728587  0.069086  1.536651)  bare sigma:          14.80
            29.4952          7.4535         -6.7878
             8.6976          6.6015         -1.9819
            -7.9871         -1.5832          8.3163

     Atom131  H   pos: (  0.847874  0.057004  1.543050)  bare sigma:          19.55
            24.1079         -4.4509          5.7475
            -5.8907         17.5916         -4.2841
             6.8550         -4.0492         16.9652

     Atom132  O   pos: (  0.856534  0.002272  0.990526)  bare sigma:          73.29
            73.7145          6.7195          2.5921
             5.9775         66.6166          3.4521
             2.8487          4.0172         79.5371

     Atom133  H   pos: (  0.920998  0.031031  0.965444)  bare sigma:          16.33
            27.9384         11.1933         -3.8085
            10.4122         10.2165         -2.5868
            -5.5584         -3.6323         10.8405

     Atom134  H   pos: (  0.505190  0.447170  0.935589)  bare sigma:          14.53
            11.2455          6.8203         11.5658
             6.9097          7.7415          9.2956
            13.3057         10.0307         24.5899

     Atom135  O   pos: (  0.488102  0.438866  0.045981)  bare sigma:          69.11
            62.2898         -2.7693          1.4945
            -4.4312         76.3514          0.7267
             0.9265          1.7313         68.6875

     Atom136  H   pos: (  0.490955  0.380013  0.094365)  bare sigma:          13.56
             3.1455         -1.7964          0.4768
            -2.4164         24.1180        -14.0383
             1.0717        -14.8970         13.4167

     Atom137  H   pos: (  0.755969  0.014241  0.075108)  bare sigma:          15.46
            15.9874        -12.0881         -7.7635
           -11.5148         18.6942          7.9777
            -8.0248          9.1279         11.7070

     Atom138  O   pos: (  0.510019  0.123066  1.306419)  bare sigma:          73.61
            75.8839          0.8760          0.0935
             1.8109         72.0897         -4.9693
            -0.3385         -5.4143         72.8426

     Atom139  H   pos: (  0.526124  0.165945  1.246962)  bare sigma:          15.38
             7.5853          4.3733         -6.5843
             3.3999         15.6820        -13.2673
            -5.4872        -13.8650         22.8765

     Atom140  H   pos: (  0.576655  0.092369  1.321677)  bare sigma:          16.38
            28.3225        -10.3012          4.5812
            -8.8655         10.4652         -2.8798
             3.2811         -2.5439         10.3393

     Atom141  O   pos: (  0.171114  0.318425  1.022981)  bare sigma:          74.93
            79.5832          0.1819         -6.7942
            -2.0589         71.8741          3.2116
            -9.4946          3.3141         73.3418

     Atom142  H   pos: (  0.229374  0.275730  0.998479)  bare sigma:          13.01
            23.7171         -9.8914        -10.5524
           -11.9231          8.1649          5.1448
           -10.7950          4.8601          7.1410

     Atom143  H   pos: (  0.110363  0.277832  1.030591)  bare sigma:          19.69
            27.3209          6.0317         -3.5057
             7.6821         17.9892          0.2184
            -3.1279          1.0921         13.7675

     Atom144  O   pos: (  0.590800  0.227261  0.911610)  bare sigma:          76.08
            80.3855          0.7665          2.7452
             1.2869         72.9245          3.4722
             3.6286          4.2121         74.9258

     Atom145  H   pos: (  0.658733  0.258973  0.919858)  bare sigma:          14.58
            29.1674          9.9103          4.0774
            11.9252          8.3611          2.2215
             4.5278          2.0798          6.2175

     Atom146  H   pos: (  0.544060  0.284418  0.913721)  bare sigma:          19.59
            22.0982         -8.6976          1.5138
           -10.3436         22.7174         -0.2198
             1.2595          0.1721         13.9652

     Atom147  O   pos: (  0.054459  0.324832  1.364069)  bare sigma:          74.13
            74.9257          1.1291          3.9556
             1.7239         72.3367         -6.5592
             5.0196         -5.7900         75.1170

     Atom148  H   pos: (  0.090383  0.304055  1.426797)  bare sigma:          14.64
            11.1455         -3.9326         11.2144
            -4.7041          8.2003         -8.7147
            12.7812         -8.1400         24.5806

     Atom149  H   pos: ( -0.014725  0.298013  1.370483)  bare sigma:          16.90
            30.5488          7.0289          0.2894
             7.9158         11.1627         -1.4914
            -1.0786         -1.6333          8.9949

     Atom150  O   pos: (  0.385014  0.093494  1.108702)  bare sigma:          74.05
            73.5371          7.7573          5.6842
             5.1112         71.6064         -3.8919
             6.5661         -3.2630         76.9941

     Atom151  H   pos: (  0.413850  0.158738  1.090127)  bare sigma:          19.00
            15.9187          7.2208          1.0456
             7.9199         25.8950         -3.4977
             0.4044         -4.4316         15.1898

     Atom152  H   pos: (  0.327836  0.081806  1.061065)  bare sigma:          13.67
            20.2992          9.4517         15.6604
             7.6423          5.8456          2.2111
            16.3321          3.8021         14.8690

     Atom153  O   pos: (  0.230204  0.031836  0.999957)  bare sigma:          69.28
            75.1733         -3.4359          3.1781
            -3.7510         63.8226          1.2802
             4.8285          0.3982         68.8424

     Atom154  H   pos: (  0.160828  0.062133  0.987646)  bare sigma:          11.86
            30.6066        -11.1809          3.3080
           -10.4518          3.9055         -1.1782
             5.2901         -2.1137          1.0620

     Atom155  H   pos: (  0.249918 -0.006761  0.938581)  bare sigma:          14.57
             6.3392         -2.7546         -6.0555
            -3.0007         11.5158         13.0979
            -6.2876         12.9961         25.8557

     Atom156  O   pos: (  0.398391  0.038032  1.475953)  bare sigma:          70.70
            68.2601          1.4831          0.2237
             1.7269         70.6146          3.6987
            -0.7323          5.1795         73.2315

     Atom157  H   pos: (  0.407805  0.093718  1.526330)  bare sigma:          14.85
             6.7092          3.6719          4.8947
             2.5526         18.2773         14.2267
             3.9751         14.8950         19.5621

     Atom158  H   pos: (  0.468289  0.014492  1.469167)  bare sigma:          19.08
            28.4998         -4.6628          0.1025
            -3.5173         13.5736          1.8544
             0.9723          1.8939         15.1551

     Atom159  O   pos: (  0.376684  0.332376  1.412471)  bare sigma:          72.05
            75.2369         -2.2424          1.5015
            -1.5171         68.7469          0.5704
             2.8688         -0.8990         72.1794

     Atom160  H   pos: (  0.445115  0.317443  1.443142)  bare sigma:          12.34
            27.1404         -7.4833         10.6349
            -6.9214          1.1018         -2.9389
            12.2634         -3.8167          8.7892

     Atom161  H   pos: (  0.334713  0.350147  1.470429)  bare sigma:          19.56
            18.7608         -3.1306         -7.9569
            -3.0509         14.0373          3.2585
            -8.9905          3.0077         25.8943

     Atom162  O   pos: (  0.339347  0.247341  0.940505)  bare sigma:          74.68
            70.7599          0.8056         -5.5766
             3.1864         79.8417          1.7430
            -5.6887          2.1631         73.4428

     Atom163  H   pos: (  0.337345  0.194223  0.888037)  bare sigma:          16.66
             6.1763          0.3424         -1.4083
             0.7112         22.8534         12.3237
            -1.0032         14.0302         20.9377

     Atom164  H   pos: (  0.364722  0.307772  0.903761)  bare sigma:          15.71
            11.3317          8.4342         -5.3123
             8.6816         22.8870         -9.2229
            -5.9949        -10.8044         12.9224

     Atom165  O   pos: (  0.418414  0.347450  1.165697)  bare sigma:          71.81
            78.2140         -4.5674         -3.4515
            -6.2464         73.9553         -0.8606
            -2.3262         -1.0377         63.2492

     Atom166  H   pos: (  0.467894  0.292434  1.177329)  bare sigma:          15.17
            23.0541        -13.0026         -0.9508
           -15.0977         17.6634         -0.3338
             0.5363         -1.5150          4.7961

     Atom167  H   pos: (  0.354514  0.330653  1.199217)  bare sigma:          17.68
            27.4421         -0.3054         -6.5752
             1.4222         12.3144         -2.7218
            -7.5209         -1.6608         13.2870

     Atom168  O   pos: (  0.445287  0.393416  0.833265)  bare sigma:          66.89
            62.7590         -1.9374         -0.5891
            -3.1074         69.8447         -0.8850
            -1.2678         -0.5051         68.0812

     Atom169  H   pos: (  0.477127  0.349335  0.779848)  bare sigma:          13.26
             8.0452         -9.1449         -9.4299
            -8.7500         12.9865         11.0058
            -9.8343         11.3989         18.7412

     Atom170  H   pos: (  0.420707  0.454223  0.793853)  bare sigma:          12.58
             4.3652         -7.7931          4.4992
            -8.1362         22.1196        -13.3151
             5.0483        -14.1595         11.2501

     Atom171  O   pos: (  0.532892 -0.025564  0.862264)  bare sigma:          72.10
            63.5910         -1.3481         -2.6581
            -0.0371         75.4353         -3.9094
            -2.8718         -3.5855         77.2763

     Atom172  H   pos: (  0.236394  0.390690  0.819276)  bare sigma:          15.05
             5.9022         -3.4666         -3.8240
            -3.6567         17.5767         13.0989
            -3.5861         11.4253         21.6835

     Atom173  H   pos: (  0.189301  0.410317  0.926492)  bare sigma:          14.92
             7.2271          3.7352         -7.6010
             4.0430         12.7946        -12.6579
            -7.4648        -11.0713         24.7361

     Atom174  O   pos: (  0.553011  0.288392  1.499738)  bare sigma:          67.69
            62.1510          2.2882          2.4968
             1.9571         66.7427         -2.2629
             2.7076         -2.7336         74.1878

     Atom175  H   pos: (  0.523156  0.230068  1.537860)  bare sigma:          14.90
             8.2571          8.4782         -5.7639
             8.0906         20.6710        -10.8763
            -6.2992        -12.0651         15.7727

     Atom176  H   pos: (  0.557981  0.337898  1.557600)  bare sigma:          13.02
             1.0913          1.6611          2.1003
             1.7618         13.3847         14.3117
             2.8723         14.9552         24.5787

     Atom177  O   pos: (  0.795187  0.219745  1.135424)  bare sigma:          74.06
            76.2745          0.2676         -2.2691
             0.5621         71.6067         -5.9824
            -2.8923         -4.8250         74.3028

     Atom178  H   pos: (  0.797548  0.248525  1.066805)  bare sigma:          17.02
             8.6173          0.2230         -0.0076
             0.8760         12.5043        -11.3274
            -1.2761        -11.0015         29.9423

     Atom179  H   pos: (  0.722809  0.232354  1.153774)  bare sigma:          14.82
            32.3193         -2.5775         -5.9176
            -3.4689          5.5698          0.1757
            -5.0669         -0.3461          6.5600

     Atom180  O   pos: ( -0.211221  0.428222  1.633483)  bare sigma:          70.89
            74.4376          0.2875         -2.2771
            -0.6335         68.3185          5.6227
            -2.7774          4.1510         69.9219

     Atom181  H   pos: (  0.083013  0.039437  0.045216)  bare sigma:          17.95
            23.3331          4.9402          6.5517
             5.4360         13.0661          6.1954
             7.4307          6.3281         17.4399

     Atom182  H   pos: (  0.729419  0.440567  1.661921)  bare sigma:          16.35
            22.8781          0.4033         -9.2602
            -0.3807          9.8155          2.3276
           -10.7314          1.9799         16.3429

     Atom183  O   pos: (  0.042982  0.087045  0.964792)  bare sigma:          55.65
            55.9026          4.8360          4.4523
             9.5006         42.0267        -12.0512
             4.1575         -8.0575         69.0300

     Atom184  H   pos: (  0.012909  0.144962  0.998732)  bare sigma:          21.57
            19.8156         -3.3255         -2.3332
            -3.5998         24.0543          3.0530
            -2.6318          3.9936         20.8377

     Atom185  O   pos: (  0.587261  0.235055  1.154295)  bare sigma:          57.22
            60.4092         -6.1417         -6.2677
            -6.0245         60.0429          4.0901
            -4.6228          6.0177         51.2139

     Atom186  H   pos: (  0.581070  0.268803  1.089201)  bare sigma:          20.77
            15.3083         -0.8457         -0.1672
            -1.2347         18.1938         -5.1067
            -0.1709         -5.2410         28.8102

     Atom187  O   pos: ( -0.152827  0.284211  1.407226)  bare sigma:          51.18
            27.4537         -0.6522         -4.7069
            -2.8755         52.9454         -5.0347
             1.4358         -5.4109         73.1471

     Atom188  H   pos: (  0.776392  0.294974  1.368447)  bare sigma:          19.78
            26.1107         -0.1335          4.3404
            -0.6972         15.1338         -0.7666
             5.3425         -0.6017         18.0899

     Diamagnetic contribution in ppm:

     Atom  1  Ca  pos: (  0.423386  0.046593  0.498679)  dia sigma:          -4.21
            -4.2177         -0.0031         -0.0186
            -0.0031         -4.2313         -0.0042
            -0.0186         -0.0042         -4.1912

     Atom  2  Ca  pos: (  0.184006  0.052586  0.359031)  dia sigma:          -4.22
            -4.2317          0.0123         -0.0096
             0.0123         -4.2351         -0.0056
            -0.0096         -0.0056         -4.2061

     Atom  3  Ca  pos: (  0.018360  0.276988  0.376872)  dia sigma:          -4.21
            -4.2212          0.0049         -0.0034
             0.0049         -4.2110         -0.0049
            -0.0034         -0.0049         -4.2119

     Atom  4  Ca  pos: (  0.268255  0.271250  0.517009)  dia sigma:          -4.21
            -4.2369          0.0082         -0.0062
             0.0082         -4.2063         -0.0060
            -0.0062         -0.0060         -4.1925

     Atom  5  Ca  pos: (  0.826115  0.033442  1.172177)  dia sigma:          -4.27
            -4.2641         -0.0140         -0.0085
            -0.0140         -4.2623         -0.0096
            -0.0085         -0.0096         -4.2736

     Atom  6  Ca  pos: (  0.038114  0.118509  0.793778)  dia sigma:          -4.21
            -4.2079          0.0097          0.0270
             0.0097         -4.1995          0.0185
             0.0270          0.0185         -4.2153

     Atom  7  Ca  pos: (  0.362520  0.016605  1.270792)  dia sigma:          -4.27
            -4.2799         -0.0047          0.0135
            -0.0047         -4.2717          0.0061
             0.0135          0.0061         -4.2558

     Atom  8  Ca  pos: (  0.915915  0.057408  0.487827)  dia sigma:          -4.21
            -4.2094         -0.0055         -0.0064
            -0.0055         -4.2271         -0.0069
            -0.0064         -0.0069         -4.1893

     Atom  9  Ca  pos: (  0.687430  0.062728  0.343211)  dia sigma:          -4.23
            -4.2441          0.0152         -0.0053
             0.0152         -4.2345         -0.0048
            -0.0053         -0.0048         -4.1996

     Atom 10  Ca  pos: (  0.517981  0.286636  0.345551)  dia sigma:          -4.23
            -4.2346          0.0109         -0.0085
             0.0109         -4.2227         -0.0075
            -0.0085         -0.0075         -4.2476

     Atom 11  Ca  pos: (  0.764616  0.292261  0.503029)  dia sigma:          -4.23
            -4.2264          0.0037          0.0072
             0.0037         -4.2213          0.0037
             0.0072          0.0037         -4.2370

     Atom 12  Ca  pos: (  0.544723  0.125359  0.763027)  dia sigma:          -4.23
            -4.2269          0.0037          0.0086
             0.0037         -4.2393          0.0059
             0.0086          0.0059         -4.2186

     Atom 13  Ca  pos: ( -0.136489  0.269168  1.575287)  dia sigma:          -4.23
            -4.2174          0.0138         -0.0139
             0.0138         -4.2223          0.0121
            -0.0139          0.0121         -4.2440

     Atom 14  Si  pos: ( -0.084842  0.206508  0.132963)  dia sigma:           1.95
             1.9912          0.0076          0.0063
             0.0076          1.9785          0.0241
             0.0063          0.0241          1.8916

     Atom 15  Si  pos: (  0.499537  0.305554  0.577758)  dia sigma:           1.94
             1.9459         -0.0414         -0.0069
            -0.0414          1.9673         -0.0039
            -0.0069         -0.0039          1.9164

     Atom 16  Si  pos: (  0.764253  0.316623  0.271702)  dia sigma:           1.95
             1.9370         -0.0352         -0.0071
            -0.0352          1.9589          0.0097
            -0.0071          0.0097          1.9537

     Atom 17  Si  pos: (  0.408181  0.207087  0.126235)  dia sigma:           1.92
             1.9301         -0.0390         -0.0323
            -0.0390          1.9374         -0.0128
            -0.0323         -0.0128          1.8964

     Atom 18  Si  pos: (  0.009383  0.295840  0.601521)  dia sigma:           1.95
             1.9593         -0.0241         -0.0120
            -0.0241          1.9743          0.0027
            -0.0120          0.0027          1.9195

     Atom 19  Si  pos: (  0.259907  0.304899  0.283776)  dia sigma:           1.94
             1.9286         -0.0449         -0.0088
            -0.0449          1.9448          0.0066
            -0.0088          0.0066          1.9364

     Atom 20  Si  pos: (  0.186959  0.028697  0.600004)  dia sigma:           1.96
             1.9570         -0.0252          0.0002
            -0.0252          1.9842         -0.0094
             0.0002         -0.0094          1.9319

     Atom 21  Si  pos: (  0.445137  0.025695  0.265197)  dia sigma:           1.92
             1.9120         -0.0400          0.0084
            -0.0400          1.9459         -0.0007
             0.0084         -0.0007          1.9166

     Atom 22  Si  pos: (  0.683293  0.038674  0.602119)  dia sigma:           1.92
             1.9121         -0.0180          0.0204
            -0.0180          1.9488          0.0055
             0.0204          0.0055          1.9079

     Atom 23  Si  pos: (  0.945338  0.038195  0.260296)  dia sigma:           1.95
             1.9403         -0.0323          0.0140
            -0.0323          1.9629         -0.0025
             0.0140         -0.0025          1.9551

     Atom 24  O   pos: (  0.192805  0.395550  0.225479)  dia sigma:          18.18
            18.0913         -0.3177          0.0346
            -0.3177         18.3488         -0.0018
             0.0346         -0.0018         18.0881

     Atom 25  O   pos: (  0.250005  0.098453  0.519073)  dia sigma:          17.86
            17.8533          0.0867         -0.1415
             0.0867         17.8146         -0.0957
            -0.1415         -0.0957         17.9102

     Atom 26  O   pos: (  0.514808  0.092845  0.341187)  dia sigma:          17.72
            17.6534          0.0553          0.1359
             0.0553         17.7483          0.1050
             0.1359          0.1050         17.7515

     Atom 27  O   pos: (  0.078293 -0.006225  0.552579)  dia sigma:          17.77
            17.8735          0.1377          0.0533
             0.1377         17.6589          0.0411
             0.0533          0.0411         17.7666

     Atom 28  O   pos: (  0.031931  0.460057  0.332560)  dia sigma:          17.72
            17.7616          0.0312         -0.1490
             0.0312         17.6532         -0.0900
            -0.1490         -0.0900         17.7472

     Atom 29  O   pos: (  0.462466  0.159658  1.628353)  dia sigma:          17.65
            17.5741         -0.0986          0.0531
            -0.0986         17.4763          0.0115
             0.0531          0.0115         17.8954

     Atom 30  O   pos: (  0.017754  0.257998  0.188279)  dia sigma:          18.21
            18.1542          0.4669          0.0280
             0.4669         18.5254         -0.2700
             0.0280         -0.2700         17.9493

     Atom 31  H   pos: (  0.045294  0.320491  0.160741)  dia sigma:           1.02
             1.0235         -0.0000         -0.0000
            -0.0000          1.0235         -0.0000
            -0.0000         -0.0000          1.0235

     Atom 32  O   pos: (  0.046091  0.265805  0.715413)  dia sigma:          17.82
            17.7521         -0.0055          0.0838
            -0.0055         17.6559          0.0007
             0.0838          0.0007         18.0602

     Atom 33  O   pos: (  0.299611  0.237087  0.184977)  dia sigma:          18.35
            18.4101         -0.0946         -0.2422
            -0.0946         18.2395          0.2554
            -0.2422          0.2554         18.4110

     Atom 34  O   pos: (  0.712118  0.081683  0.716407)  dia sigma:          17.68
            17.4884          0.0203          0.0867
             0.0203         17.6755          0.0565
             0.0867          0.0565         17.8769

     Atom 35  O   pos: (  0.922271  0.100653  0.154662)  dia sigma:          18.46
            18.1914         -0.0620          0.0398
            -0.0620         18.6593         -0.3039
             0.0398         -0.3039         18.5414

     Atom 36  O   pos: (  0.408097  0.392740  0.589624)  dia sigma:          18.43
            18.4631         -0.2669          0.0075
            -0.2669         18.6787          0.1143
             0.0075          0.1143         18.1513

     Atom 37  O   pos: (  0.696185  0.410990  0.225427)  dia sigma:          18.36
            18.3193         -0.3316          0.0483
            -0.3316         18.5764          0.0119
             0.0483          0.0119         18.1902

     Atom 38  O   pos: (  0.734354  0.105791  0.511658)  dia sigma:          17.72
            17.7162          0.0942         -0.1277
             0.0942         17.6630         -0.1331
            -0.1277         -0.1331         17.7952

     Atom 39  O   pos: (  0.011703  0.097829  0.352766)  dia sigma:          17.80
            17.7651          0.0565          0.1013
             0.0565         17.8354          0.1332
             0.1013          0.1332         17.8143

     Atom 40  O   pos: (  0.559116  0.030373  0.604598)  dia sigma:          17.72
            17.9124          0.0566         -0.0848
             0.0566         17.6156         -0.0040
            -0.0848         -0.0040         17.6191

     Atom 41  O   pos: (  0.846621  0.000561  0.321272)  dia sigma:          17.82
            17.8682          0.0491         -0.1490
             0.0491         17.7696         -0.0658
            -0.1490         -0.0658         17.8330

     Atom 42  O   pos: ( -0.012553  0.168291  1.637785)  dia sigma:          17.72
            17.6494          0.0552         -0.0080
             0.0552         17.5772         -0.0672
            -0.0080         -0.0672         17.9416

     Atom 43  O   pos: (  0.497613  0.277583  0.169115)  dia sigma:          17.65
            17.6746          0.1746          0.0964
             0.1746         17.6775          0.0236
             0.0964          0.0236         17.5835

     Atom 44  O   pos: (  0.541235  0.283250  0.692794)  dia sigma:          17.73
            17.6618          0.0071          0.1053
             0.0071         17.6410          0.0071
             0.1053          0.0071         17.8960

     Atom 45  O   pos: (  0.812656  0.265039  0.168341)  dia sigma:          18.46
            18.5455         -0.1487         -0.2643
            -0.1487         18.2944          0.2045
            -0.2643          0.2045         18.5335

     Atom 46  O   pos: (  0.439670  0.215097  0.520124)  dia sigma:          17.83
            17.7852          0.1423          0.0963
             0.1423         17.8240          0.0963
             0.0963          0.0963         17.8706

     Atom 47  O   pos: (  0.692003  0.238131  0.331375)  dia sigma:          17.81
            17.8075          0.0913         -0.1100
             0.0913         17.8303         -0.1018
            -0.1100         -0.1018         17.7935

     Atom 48  O   pos: (  0.590217  0.347564  0.505548)  dia sigma:          17.78
            17.8517          0.0499         -0.1644
             0.0499         17.7130         -0.0675
            -0.1644         -0.0675         17.7697

     Atom 49  O   pos: ( -0.148502  0.345277  0.364988)  dia sigma:          17.79
            17.8147          0.0203          0.1583
             0.0203         17.7144          0.0818
             0.1583          0.0818         17.8276

     Atom 50  O   pos: ( -0.059825  0.213554  0.539860)  dia sigma:          17.76
            17.7775          0.1309          0.1325
             0.1309         17.7321          0.0867
             0.1325          0.0867         17.7790

     Atom 51  O   pos: (  0.189997  0.231702  0.352238)  dia sigma:          17.84
            17.8211          0.0720         -0.1047
             0.0720         17.8817         -0.1346
            -0.1047         -0.1346         17.8196

     Atom 52  O   pos: (  0.101915  0.333269  0.527153)  dia sigma:          17.79
            17.8382          0.0962         -0.1481
             0.0962         17.7438         -0.1175
            -0.1481         -0.1175         17.7917

     Atom 53  O   pos: (  0.347698  0.353675  0.353390)  dia sigma:          17.69
            17.7073          0.0427          0.1226
             0.0427         17.6288          0.1142
             0.1226          0.1142         17.7210

     Atom 54  O   pos: (  0.180671  0.076115  0.713928)  dia sigma:          17.75
            17.6678          0.0528          0.0388
             0.0528         17.6362          0.0823
             0.0388          0.0823         17.9531

     Atom 55  O   pos: (  0.422861  0.085171  0.156808)  dia sigma:          18.21
            17.9585         -0.0522          0.0417
            -0.0522         18.3846         -0.2817
             0.0417         -0.2817         18.2722

     Atom 56  O   pos: ( -0.062852  0.395424  0.616675)  dia sigma:          18.65
            18.6473         -0.2821         -0.0002
            -0.2821         18.9100          0.0113
            -0.0002          0.0113         18.4065

     Atom 57  O   pos: (  0.238950  0.317791  0.705836)  dia sigma:          17.91
            17.9767          0.2369         -0.0603
             0.2369         18.1765         -0.3868
            -0.0603         -0.3868         17.5907

     Atom 58  H   pos: (  0.231525  0.384661  0.670831)  dia sigma:           0.98
             0.9759         -0.0000         -0.0000
            -0.0000          0.9759         -0.0000
            -0.0000         -0.0000          0.9759

     Atom 59  H   pos: (  0.167086  0.292552  0.712218)  dia sigma:           0.94
             0.9437         -0.0000         -0.0000
            -0.0000          0.9437         -0.0000
            -0.0000         -0.0000          0.9437

     Atom 60  O   pos: (  0.741355  0.273986  0.678662)  dia sigma:          18.06
            18.3042         -0.2453         -0.1383
            -0.2453         18.4078         -0.0429
            -0.1383         -0.0429         17.4798

     Atom 61  H   pos: (  0.737048  0.197969  0.686368)  dia sigma:           0.95
             0.9510         -0.0000         -0.0000
            -0.0000          0.9510         -0.0000
            -0.0000         -0.0000          0.9510

     Atom 62  H   pos: (  0.667746  0.289876  0.689372)  dia sigma:           0.96
             0.9588         -0.0000         -0.0000
            -0.0000          0.9588         -0.0000
            -0.0000         -0.0000          0.9588

     Atom 63  O   pos: (  0.869784  0.183350  0.812974)  dia sigma:          18.10
            17.9057          0.3370          0.3023
             0.3370         18.6036         -0.3389
             0.3023         -0.3389         17.7995

     Atom 64  H   pos: (  0.818244  0.132974  0.791484)  dia sigma:           0.98
             0.9800         -0.0000         -0.0000
            -0.0000          0.9800         -0.0000
            -0.0000         -0.0000          0.9800

     Atom 65  H   pos: ( -0.146002  0.228948  0.784641)  dia sigma:           1.02
             1.0157         -0.0000         -0.0000
            -0.0000          1.0157         -0.0000
            -0.0000         -0.0000          1.0157

     Atom 66  O   pos: (  0.675216  0.086650  0.150912)  dia sigma:          18.08
            18.5393          0.3438          0.2273
             0.3438         18.2745         -0.1558
             0.2273         -0.1558         17.4132

     Atom 67  H   pos: (  0.697434  0.156714  0.138797)  dia sigma:           1.00
             1.0011         -0.0000         -0.0000
            -0.0000          1.0011         -0.0000
            -0.0000         -0.0000          1.0011

     Atom 68  H   pos: (  0.603785  0.086509  0.132437)  dia sigma:           1.04
             1.0378         -0.0000         -0.0000
            -0.0000          1.0378         -0.0000
            -0.0000         -0.0000          1.0378

     Atom 69  O   pos: (  0.284472  0.184180  1.305348)  dia sigma:          18.16
            18.6494         -0.1503          0.5309
            -0.1503         18.0861          0.2973
             0.5309          0.2973         17.7358

     Atom 70  H   pos: (  0.219708  0.216215  1.290906)  dia sigma:           1.04
             1.0435         -0.0000         -0.0000
            -0.0000          1.0435         -0.0000
            -0.0000         -0.0000          1.0435

     Atom 71  H   pos: (  0.321932  0.234210  1.347359)  dia sigma:           0.97
             0.9693         -0.0000         -0.0000
            -0.0000          0.9693         -0.0000
            -0.0000         -0.0000          0.9693

     Atom 72  O   pos: (  0.770839  0.321846  0.949964)  dia sigma:          18.08
            17.9409         -0.1200         -0.5714
            -0.1200         18.4319          0.3439
            -0.5714          0.3439         17.8541

     Atom 73  H   pos: ( -0.174068  0.304110  0.917236)  dia sigma:           1.01
             1.0076         -0.0000         -0.0000
            -0.0000          1.0076         -0.0000
            -0.0000         -0.0000          1.0076

     Atom 74  H   pos: ( -0.233137  0.381929  0.985315)  dia sigma:           1.03
             1.0320         -0.0000         -0.0000
            -0.0000          1.0320         -0.0000
            -0.0000         -0.0000          1.0320

     Atom 75  O   pos: (  0.014765 -0.018058  1.149203)  dia sigma:          18.05
            18.0221          0.2155          0.2448
             0.2155         17.6123         -0.4578
             0.2448         -0.4578         18.5235

     Atom 76  H   pos: (  0.038898  0.022678  1.091664)  dia sigma:           1.02
             1.0160         -0.0000         -0.0000
            -0.0000          1.0160         -0.0000
            -0.0000         -0.0000          1.0160

     Atom 77  H   pos: (  0.067286 -0.015469  1.202195)  dia sigma:           0.99
             0.9944         -0.0000         -0.0000
            -0.0000          0.9944         -0.0000
            -0.0000         -0.0000          0.9944

     Atom 78  O   pos: (  0.140896  0.243644  1.531208)  dia sigma:          18.21
            18.7290          0.3319         -0.0078
             0.3319         17.6247         -0.0708
            -0.0078         -0.0708         18.2882

     Atom 79  H   pos: (  0.087306  0.224905  1.582174)  dia sigma:           0.94
             0.9351         -0.0000         -0.0000
            -0.0000          0.9351         -0.0000
            -0.0000         -0.0000          0.9351

     Atom 80  H   pos: (  0.204429  0.258524  1.568243)  dia sigma:           0.98
             0.9753         -0.0000         -0.0000
            -0.0000          0.9753         -0.0000
            -0.0000         -0.0000          0.9753

     Atom 81  O   pos: ( -0.024217  0.358957  1.140436)  dia sigma:          17.94
            18.0069          0.1947         -0.0040
             0.1947         18.0149         -0.6782
            -0.0040         -0.6782         17.7915

     Atom 82  H   pos: ( -0.060457  0.406476  1.094379)  dia sigma:           0.98
             0.9799         -0.0000         -0.0000
            -0.0000          0.9799         -0.0000
            -0.0000         -0.0000          0.9799

     Atom 83  H   pos: ( -0.077886  0.316302  1.170172)  dia sigma:           1.01
             1.0116         -0.0000         -0.0000
            -0.0000          1.0116         -0.0000
            -0.0000         -0.0000          1.0116

     Atom 84  O   pos: (  0.162945  0.089858  0.171835)  dia sigma:          17.98
            18.5720         -0.0599         -0.1877
            -0.0599         18.0096          0.0605
            -0.1877          0.0605         17.3594

     Atom 85  H   pos: (  0.219789  0.139534  0.167965)  dia sigma:           0.97
             0.9728         -0.0000         -0.0000
            -0.0000          0.9728         -0.0000
            -0.0000         -0.0000          0.9728

     Atom 86  H   pos: (  0.105744  0.136238  0.183733)  dia sigma:           1.01
             1.0116         -0.0000         -0.0000
            -0.0000          1.0116         -0.0000
            -0.0000         -0.0000          1.0116

     Atom 87  O   pos: (  0.204861  0.400741  1.212407)  dia sigma:          18.01
            17.8022          0.5753          0.0349
             0.5753         18.1361          0.1753
             0.0349          0.1753         18.1026

     Atom 88  H   pos: (  0.562541 -0.017338  1.176008)  dia sigma:           0.97
             0.9744         -0.0000         -0.0000
            -0.0000          0.9744         -0.0000
            -0.0000         -0.0000          0.9744

     Atom 89  H   pos: (  0.182573  0.364310  1.150915)  dia sigma:           1.00
             0.9982         -0.0000         -0.0000
            -0.0000          0.9982         -0.0000
            -0.0000         -0.0000          0.9982

     Atom 90  O   pos: (  0.603469  0.373779  1.300259)  dia sigma:          17.96
            17.3998          0.1106         -0.3797
             0.1106         17.9713          0.0246
            -0.3797          0.0246         18.5225

     Atom 91  H   pos: (  0.606504  0.320890  1.245858)  dia sigma:           0.96
             0.9608         -0.0000         -0.0000
            -0.0000          0.9608         -0.0000
            -0.0000         -0.0000          0.9608

     Atom 92  H   pos: (  0.576436  0.338363  1.359778)  dia sigma:           1.02
             1.0250         -0.0000         -0.0000
            -0.0000          1.0250         -0.0000
            -0.0000         -0.0000          1.0250

     Atom 93  O   pos: (  0.310309  0.303224  1.631243)  dia sigma:          18.14
            18.0104         -0.5112         -0.2246
            -0.5112         17.8923          0.2068
            -0.2246          0.2068         18.5182

     Atom 94  H   pos: (  0.225337  0.362874  0.080591)  dia sigma:           1.00
             1.0046         -0.0000         -0.0000
            -0.0000          1.0046         -0.0000
            -0.0000         -0.0000          1.0046

     Atom 95  H   pos: (  0.366894  0.252680  1.624928)  dia sigma:           0.94
             0.9400         -0.0000         -0.0000
            -0.0000          0.9400         -0.0000
            -0.0000         -0.0000          0.9400

     Atom 96  O   pos: ( -0.050837  0.395616  0.836660)  dia sigma:          18.08
            17.9682         -0.5890          0.0562
            -0.5890         18.1464         -0.0339
             0.0562         -0.0339         18.1252

     Atom 97  H   pos: ( -0.086917  0.438970  0.786405)  dia sigma:           0.97
             0.9724         -0.0000         -0.0000
            -0.0000          0.9724         -0.0000
            -0.0000         -0.0000          0.9724

     Atom 98  H   pos: ( -0.009630  0.347120  0.793970)  dia sigma:           0.92
             0.9249         -0.0000         -0.0000
            -0.0000          0.9249         -0.0000
            -0.0000         -0.0000          0.9249

     Atom 99  O   pos: (  0.643092  0.056494  1.101253)  dia sigma:          18.06
            17.5352         -0.1955          0.2071
            -0.1955         18.1120          0.3862
             0.2071          0.3862         18.5255

     Atom100  H   pos: (  0.616631  0.128102  1.115808)  dia sigma:           0.90
             0.9028         -0.0000         -0.0000
            -0.0000          0.9028         -0.0000
            -0.0000         -0.0000          0.9028

     Atom101  H   pos: (  0.625925  0.041317  1.031299)  dia sigma:           1.05
             1.0538         -0.0000         -0.0000
            -0.0000          1.0538         -0.0000
            -0.0000         -0.0000          1.0538

     Atom102  O   pos: ( -0.080478  0.121190  1.303447)  dia sigma:          18.21
            18.2392         -0.6129          0.2654
            -0.6129         18.2543          0.1650
             0.2654          0.1650         18.1349

     Atom103  H   pos: ( -0.111694  0.178401  1.341974)  dia sigma:           0.96
             0.9607         -0.0000         -0.0000
            -0.0000          0.9607         -0.0000
            -0.0000         -0.0000          0.9607

     Atom104  H   pos: ( -0.028235  0.092585  1.348105)  dia sigma:           1.00
             1.0021         -0.0000         -0.0000
            -0.0000          1.0021         -0.0000
            -0.0000         -0.0000          1.0021

     Atom105  O   pos: (  0.363502  0.106557  0.781160)  dia sigma:          18.06
            18.0881         -0.0785          0.3467
            -0.0785         18.3241         -0.4185
             0.3467         -0.4185         17.7785

     Atom106  H   pos: (  0.360353  0.037785  0.810026)  dia sigma:           1.01
             1.0115         -0.0000         -0.0000
            -0.0000          1.0115         -0.0000
            -0.0000         -0.0000          1.0115

     Atom107  H   pos: (  0.293947  0.109823  0.746773)  dia sigma:           0.89
             0.8946         -0.0000         -0.0000
            -0.0000          0.8946         -0.0000
            -0.0000         -0.0000          0.8946

     Atom108  O   pos: (  0.951869  0.008012  0.683995)  dia sigma:          18.17
            18.2886          0.2740         -0.5224
             0.2740         18.2755         -0.0609
            -0.5224         -0.0609         17.9495

     Atom109  H   pos: (  0.598523  0.418618  0.706596)  dia sigma:           1.00
             1.0007         -0.0000         -0.0000
            -0.0000          1.0007         -0.0000
            -0.0000         -0.0000          1.0007

     Atom110  H   pos: (  0.693481  0.458609  0.640235)  dia sigma:           0.91
             0.9112         -0.0000         -0.0000
            -0.0000          0.9112         -0.0000
            -0.0000         -0.0000          0.9112

     Atom111  O   pos: (  0.181546 -0.015470  1.295700)  dia sigma:          18.05
            17.6469         -0.1902         -0.2517
            -0.1902         18.5429          0.0226
            -0.2517          0.0226         17.9737

     Atom112  H   pos: (  0.148617  0.028588  1.347958)  dia sigma:           0.96
             0.9589         -0.0000         -0.0000
            -0.0000          0.9589         -0.0000
            -0.0000         -0.0000          0.9589

     Atom113  H   pos: ( -0.138715  0.388288  1.335282)  dia sigma:           0.95
             0.9458         -0.0000         -0.0000
            -0.0000          0.9458         -0.0000
            -0.0000         -0.0000          0.9458

     Atom114  O   pos: (  0.604082  0.029851  1.555591)  dia sigma:          18.04
            17.8518         -0.3851         -0.2616
            -0.3851         18.4856         -0.2135
            -0.2616         -0.2135         17.7860

     Atom115  H   pos: (  0.551951  0.074419  1.588404)  dia sigma:           0.95
             0.9507         -0.0000         -0.0000
            -0.0000          0.9507         -0.0000
            -0.0000         -0.0000          0.9507

     Atom116  H   pos: (  0.291286  0.437246  1.598275)  dia sigma:           1.00
             1.0035         -0.0000         -0.0000
            -0.0000          1.0035         -0.0000
            -0.0000         -0.0000          1.0035

     Atom117  O   pos: (  0.651569  0.279635  0.032539)  dia sigma:          18.18
            18.3610          0.1289          0.2184
             0.1289         17.5620          0.4856
             0.2184          0.4856         18.6049

     Atom118  H   pos: (  0.625079  0.304954  0.097339)  dia sigma:           1.00
             0.9957         -0.0000         -0.0000
            -0.0000          0.9957         -0.0000
            -0.0000         -0.0000          0.9957

     Atom119  H   pos: (  0.590016  0.263584 -0.004798)  dia sigma:           1.05
             1.0463         -0.0000         -0.0000
            -0.0000          1.0463         -0.0000
            -0.0000         -0.0000          1.0463

     Atom120  O   pos: (  0.077439  0.077281  1.438728)  dia sigma:          18.12
            17.5884          0.3660          0.1085
             0.3660         18.5263         -0.2892
             0.1085         -0.2892         18.2527

     Atom121  H   pos: (  0.109617  0.140803  1.463436)  dia sigma:           0.97
             0.9721         -0.0000         -0.0000
            -0.0000          0.9721         -0.0000
            -0.0000         -0.0000          0.9721

     Atom122  H   pos: (  1.077533  0.045557  1.482628)  dia sigma:           1.01
             1.0092         -0.0000         -0.0000
            -0.0000          1.0092         -0.0000
            -0.0000         -0.0000          1.0092

     Atom123  O   pos: (  0.712064  0.049152  1.319527)  dia sigma:          18.08
            17.7255          0.3641          0.3570
             0.3641         18.4860          0.0697
             0.3570          0.0697         18.0170

     Atom124  H   pos: (  0.752307  0.077656  1.375897)  dia sigma:           0.99
             0.9911         -0.0000         -0.0000
            -0.0000          0.9911         -0.0000
            -0.0000         -0.0000          0.9911

     Atom125  H   pos: (  0.702785 -0.022147  1.341950)  dia sigma:           0.98
             0.9774         -0.0000         -0.0000
            -0.0000          0.9774         -0.0000
            -0.0000         -0.0000          0.9774

     Atom126  O   pos: ( -0.001705  0.386683  1.616439)  dia sigma:          18.13
            17.5867          0.3409         -0.2447
             0.3409         18.0569          0.2339
            -0.2447          0.2339         18.7491

     Atom127  H   pos: ( -0.070447  0.481879  0.051833)  dia sigma:           1.04
             1.0405         -0.0000         -0.0000
            -0.0000          1.0405         -0.0000
            -0.0000         -0.0000          1.0405

     Atom128  H   pos: (  0.347078 -0.044257  1.557039)  dia sigma:           0.95
             0.9473         -0.0000         -0.0000
            -0.0000          0.9473         -0.0000
            -0.0000         -0.0000          0.9473

     Atom129  O   pos: (  0.794141  0.094539  1.509189)  dia sigma:          18.06
            18.7316         -0.1496          0.0913
            -0.1496         17.7527         -0.4361
             0.0913         -0.4361         17.6972

     Atom130  H   pos: (  0.728587  0.069086  1.536651)  dia sigma:           0.97
             0.9666         -0.0000         -0.0000
            -0.0000          0.9666         -0.0000
            -0.0000         -0.0000          0.9666

     Atom131  H   pos: (  0.847874  0.057004  1.543050)  dia sigma:           1.04
             1.0404         -0.0000         -0.0000
            -0.0000          1.0404         -0.0000
            -0.0000         -0.0000          1.0404

     Atom132  O   pos: (  0.856534  0.002272  0.990526)  dia sigma:          18.16
            18.5018          0.5493          0.0618
             0.5493         17.7301          0.1698
             0.0618          0.1698         18.2546

     Atom133  H   pos: (  0.920998  0.031031  0.965444)  dia sigma:           0.99
             0.9949         -0.0000         -0.0000
            -0.0000          0.9949         -0.0000
            -0.0000         -0.0000          0.9949

     Atom134  H   pos: (  0.505190  0.447170  0.935589)  dia sigma:           0.97
             0.9708         -0.0000         -0.0000
            -0.0000          0.9708         -0.0000
            -0.0000         -0.0000          0.9708

     Atom135  O   pos: (  0.488102  0.438866  0.045981)  dia sigma:          18.15
            17.8374         -0.4988         -0.2629
            -0.4988         18.4906         -0.1865
            -0.2629         -0.1865         18.1280

     Atom136  H   pos: (  0.490955  0.380013  0.094365)  dia sigma:           0.95
             0.9456         -0.0000         -0.0000
            -0.0000          0.9456         -0.0000
            -0.0000         -0.0000          0.9456

     Atom137  H   pos: (  0.755969  0.014241  0.075108)  dia sigma:           1.00
             0.9974         -0.0000         -0.0000
            -0.0000          0.9974         -0.0000
            -0.0000         -0.0000          0.9974

     Atom138  O   pos: (  0.510019  0.123066  1.306419)  dia sigma:          18.12
            18.3178         -0.2661          0.0971
            -0.2661         17.9589         -0.6323
             0.0971         -0.6323         18.0840

     Atom139  H   pos: (  0.526124  0.165945  1.246962)  dia sigma:           0.99
             0.9880         -0.0000         -0.0000
            -0.0000          0.9880         -0.0000
            -0.0000         -0.0000          0.9880

     Atom140  H   pos: (  0.576655  0.092369  1.321677)  dia sigma:           0.99
             0.9941         -0.0000         -0.0000
            -0.0000          0.9941         -0.0000
            -0.0000         -0.0000          0.9941

     Atom141  O   pos: (  0.171114  0.318425  1.022981)  dia sigma:          18.05
            18.6563          0.1553         -0.3106
             0.1553         18.0479          0.0834
            -0.3106          0.0834         17.4357

     Atom142  H   pos: (  0.229374  0.275730  0.998479)  dia sigma:           0.93
             0.9316         -0.0000         -0.0000
            -0.0000          0.9316         -0.0000
            -0.0000         -0.0000          0.9316

     Atom143  H   pos: (  0.110363  0.277832  1.030591)  dia sigma:           1.05
             1.0512         -0.0000         -0.0000
            -0.0000          1.0512         -0.0000
            -0.0000         -0.0000          1.0512

     Atom144  O   pos: (  0.590800  0.227261  0.911610)  dia sigma:          18.10
            18.7085         -0.2270          0.0886
            -0.2270         18.2317          0.1383
             0.0886          0.1383         17.3486

     Atom145  H   pos: (  0.658733  0.258973  0.919858)  dia sigma:           0.96
             0.9631         -0.0000         -0.0000
            -0.0000          0.9631         -0.0000
            -0.0000         -0.0000          0.9631

     Atom146  H   pos: (  0.544060  0.284418  0.913721)  dia sigma:           1.04
             1.0401         -0.0000         -0.0000
            -0.0000          1.0401         -0.0000
            -0.0000         -0.0000          1.0401

     Atom147  O   pos: (  0.054459  0.324832  1.364069)  dia sigma:          18.16
            18.6520          0.2649          0.3582
             0.2649         17.6782         -0.3113
             0.3582         -0.3113         18.1379

     Atom148  H   pos: (  0.090383  0.304055  1.426797)  dia sigma:           0.98
             0.9753         -0.0000         -0.0000
            -0.0000          0.9753         -0.0000
            -0.0000         -0.0000          0.9753

     Atom149  H   pos: ( -0.014725  0.298013  1.370483)  dia sigma:           1.01
             1.0083         -0.0000         -0.0000
            -0.0000          1.0083         -0.0000
            -0.0000         -0.0000          1.0083

     Atom150  O   pos: (  0.385014  0.093494  1.108702)  dia sigma:          18.22
            18.2208          0.5836          0.3633
             0.5836         18.4341         -0.1914
             0.3633         -0.1914         17.9947

     Atom151  H   pos: (  0.413850  0.158738  1.090127)  dia sigma:           1.04
             1.0376         -0.0000         -0.0000
            -0.0000          1.0376         -0.0000
            -0.0000         -0.0000          1.0376

     Atom152  H   pos: (  0.327836  0.081806  1.061065)  dia sigma:           0.97
             0.9657         -0.0000         -0.0000
            -0.0000          0.9657         -0.0000
            -0.0000         -0.0000          0.9657

     Atom153  O   pos: (  0.230204  0.031836  0.999957)  dia sigma:          18.18
            18.3518         -0.4547         -0.0657
            -0.4547         17.9535          0.3391
            -0.0657          0.3391         18.2406

     Atom154  H   pos: (  0.160828  0.062133  0.987646)  dia sigma:           0.92
             0.9225         -0.0000         -0.0000
            -0.0000          0.9225         -0.0000
            -0.0000         -0.0000          0.9225

     Atom155  H   pos: (  0.249918 -0.006761  0.938581)  dia sigma:           0.98
             0.9761         -0.0000         -0.0000
            -0.0000          0.9761         -0.0000
            -0.0000         -0.0000          0.9761

     Atom156  O   pos: (  0.398391  0.038032  1.475953)  dia sigma:          17.97
            18.2660         -0.3047         -0.1107
            -0.3047         17.9679          0.5468
            -0.1107          0.5468         17.6823

     Atom157  H   pos: (  0.407805  0.093718  1.526330)  dia sigma:           0.96
             0.9645         -0.0000         -0.0000
            -0.0000          0.9645         -0.0000
            -0.0000         -0.0000          0.9645

     Atom158  H   pos: (  0.468289  0.014492  1.469167)  dia sigma:           1.04
             1.0400         -0.0000         -0.0000
            -0.0000          1.0400         -0.0000
            -0.0000         -0.0000          1.0400

     Atom159  O   pos: (  0.376684  0.332376  1.412471)  dia sigma:          18.03
            18.4792         -0.3188         -0.2226
            -0.3188         17.4422          0.1591
            -0.2226          0.1591         18.1680

     Atom160  H   pos: (  0.445115  0.317443  1.443142)  dia sigma:           0.94
             0.9352         -0.0000         -0.0000
            -0.0000          0.9352         -0.0000
            -0.0000         -0.0000          0.9352

     Atom161  H   pos: (  0.334713  0.350147  1.470429)  dia sigma:           1.05
             1.0498         -0.0000         -0.0000
            -0.0000          1.0498         -0.0000
            -0.0000         -0.0000          1.0498

     Atom162  O   pos: (  0.339347  0.247341  0.940505)  dia sigma:          18.03
            17.4828          0.3161         -0.1968
             0.3161         18.5804          0.1469
            -0.1968          0.1469         18.0366

     Atom163  H   pos: (  0.337345  0.194223  0.888037)  dia sigma:           1.00
             1.0024         -0.0000         -0.0000
            -0.0000          1.0024         -0.0000
            -0.0000         -0.0000          1.0024

     Atom164  H   pos: (  0.364722  0.307772  0.903761)  dia sigma:           0.98
             0.9841         -0.0000         -0.0000
            -0.0000          0.9841         -0.0000
            -0.0000         -0.0000          0.9841

     Atom165  O   pos: (  0.418414  0.347450  1.165697)  dia sigma:          18.15
            18.7095         -0.2401         -0.3626
            -0.2401         18.1070         -0.2483
            -0.3626         -0.2483         17.6206

     Atom166  H   pos: (  0.467894  0.292434  1.177329)  dia sigma:           0.99
             0.9922         -0.0000         -0.0000
            -0.0000          0.9922         -0.0000
            -0.0000         -0.0000          0.9922

     Atom167  H   pos: (  0.354514  0.330653  1.199217)  dia sigma:           1.02
             1.0178         -0.0000         -0.0000
            -0.0000          1.0178         -0.0000
            -0.0000         -0.0000          1.0178

     Atom168  O   pos: (  0.445287  0.393416  0.833265)  dia sigma:          18.11
            17.7374         -0.4757         -0.1015
            -0.4757         18.4116          0.0174
            -0.1015          0.0174         18.1806

     Atom169  H   pos: (  0.477127  0.349335  0.779848)  dia sigma:           0.95
             0.9467         -0.0000         -0.0000
            -0.0000          0.9467         -0.0000
            -0.0000         -0.0000          0.9467

     Atom170  H   pos: (  0.420707  0.454223  0.793853)  dia sigma:           0.93
             0.9323         -0.0000         -0.0000
            -0.0000          0.9323         -0.0000
            -0.0000         -0.0000          0.9323

     Atom171  O   pos: (  0.532892 -0.025564  0.862264)  dia sigma:          18.21
            17.7125         -0.0101         -0.5055
            -0.0101         18.3104          0.0948
            -0.5055          0.0948         18.6065

     Atom172  H   pos: (  0.236394  0.390690  0.819276)  dia sigma:           0.97
             0.9672         -0.0000         -0.0000
            -0.0000          0.9672         -0.0000
            -0.0000         -0.0000          0.9672

     Atom173  H   pos: (  0.189301  0.410317  0.926492)  dia sigma:           0.97
             0.9732         -0.0000         -0.0000
            -0.0000          0.9732         -0.0000
            -0.0000         -0.0000          0.9732

     Atom174  O   pos: (  0.553011  0.288392  1.499738)  dia sigma:          17.96
            17.4872          0.3293         -0.0208
             0.3293         18.3906          0.0454
            -0.0208          0.0454         18.0082

     Atom175  H   pos: (  0.523156  0.230068  1.537860)  dia sigma:           0.97
             0.9684         -0.0000         -0.0000
            -0.0000          0.9684         -0.0000
            -0.0000         -0.0000          0.9684

     Atom176  H   pos: (  0.557981  0.337898  1.557600)  dia sigma:           0.95
             0.9476         -0.0000         -0.0000
            -0.0000          0.9476         -0.0000
            -0.0000         -0.0000          0.9476

     Atom177  O   pos: (  0.795187  0.219745  1.135424)  dia sigma:          18.04
            18.2501         -0.1478         -0.3712
            -0.1478         17.5440         -0.3490
            -0.3712         -0.3490         18.3328

     Atom178  H   pos: (  0.797548  0.248525  1.066805)  dia sigma:           1.01
             1.0126         -0.0000         -0.0000
            -0.0000          1.0126         -0.0000
            -0.0000         -0.0000          1.0126

     Atom179  H   pos: (  0.722809  0.232354  1.153774)  dia sigma:           0.97
             0.9676         -0.0000         -0.0000
            -0.0000          0.9676         -0.0000
            -0.0000         -0.0000          0.9676

     Atom180  O   pos: ( -0.211221  0.428222  1.633483)  dia sigma:          18.13
            18.7026          0.3689         -0.0701
             0.3689         17.5906          0.2822
            -0.0701          0.2822         18.1026

     Atom181  H   pos: (  0.083013  0.039437  0.045216)  dia sigma:           1.02
             1.0204         -0.0000         -0.0000
            -0.0000          1.0204         -0.0000
            -0.0000         -0.0000          1.0204

     Atom182  H   pos: (  0.729419  0.440567  1.661921)  dia sigma:           1.00
             0.9959         -0.0000         -0.0000
            -0.0000          0.9959         -0.0000
            -0.0000         -0.0000          0.9959

     Atom183  O   pos: (  0.042982  0.087045  0.964792)  dia sigma:          17.63
            17.4735         -0.3401         -0.2100
            -0.3401         17.9733          0.4083
            -0.2100          0.4083         17.4527

     Atom184  H   pos: (  0.012909  0.144962  0.998732)  dia sigma:           1.07
             1.0732         -0.0000         -0.0000
            -0.0000          1.0732         -0.0000
            -0.0000         -0.0000          1.0732

     Atom185  O   pos: (  0.587261  0.235055  1.154295)  dia sigma:          17.66
            17.3440         -0.0554          0.0524
            -0.0554         17.5303         -0.4178
             0.0524         -0.4178         18.1090

     Atom186  H   pos: (  0.581070  0.268803  1.089201)  dia sigma:           1.07
             1.0655         -0.0000         -0.0000
            -0.0000          1.0655         -0.0000
            -0.0000         -0.0000          1.0655

     Atom187  O   pos: ( -0.152827  0.284211  1.407226)  dia sigma:          17.71
            18.3613          0.0097          0.2726
             0.0097         17.3499         -0.0070
             0.2726         -0.0070         17.4238

     Atom188  H   pos: (  0.776392  0.294974  1.368447)  dia sigma:           1.05
             1.0489         -0.0000         -0.0000
            -0.0000          1.0489         -0.0000
            -0.0000         -0.0000          1.0489

     Paramagnetic contribution in ppm:

     Atom  1  Ca  pos: (  0.423386  0.046593  0.498679)  para sigma:        -485.92
          -484.4100        -18.6467         10.6663
           -18.7442       -482.5435         -2.3448
            12.0563         -4.3867       -490.8195

     Atom  2  Ca  pos: (  0.184006  0.052586  0.359031)  para sigma:        -481.95
          -478.1641        -14.6280         12.5286
           -13.5622       -474.4425          6.9007
            10.8547          7.0550       -493.2536

     Atom  3  Ca  pos: (  0.018360  0.276988  0.376872)  para sigma:        -479.67
          -474.9150        -15.2443          8.7677
           -15.4926       -479.2306          7.1333
            10.9153          5.6547       -484.8649

     Atom  4  Ca  pos: (  0.268255  0.271250  0.517009)  para sigma:        -468.47
          -453.9964        -19.8637         -8.3467
           -18.6197       -470.3320         -5.1095
           -12.3785          0.5519       -481.0913

     Atom  5  Ca  pos: (  0.826115  0.033442  1.172177)  para sigma:        -436.15
          -444.9255         12.4834         -4.7520
            10.6299       -434.2310          9.4978
            -3.6858          8.1927       -429.3040

     Atom  6  Ca  pos: (  0.038114  0.118509  0.793778)  para sigma:        -527.91
          -565.0326          0.3871        -13.6249
             0.7149       -543.2922        -17.1138
           -18.5898        -19.8987       -475.4035

     Atom  7  Ca  pos: (  0.362520  0.016605  1.270792)  para sigma:        -440.07
          -426.6226          7.1776         -3.6924
             8.4113       -443.8598        -13.5370
            -4.6838        -14.5326       -449.7284

     Atom  8  Ca  pos: (  0.915915  0.057408  0.487827)  para sigma:        -481.51
          -486.7293        -13.4719          3.4173
           -14.4585       -456.0276          4.4497
             3.7463          2.2237       -501.7590

     Atom  9  Ca  pos: (  0.687430  0.062728  0.343211)  para sigma:        -492.89
          -473.6606        -13.6658          5.6610
           -12.4922       -494.1935          6.1683
             5.1551          7.1533       -510.8206

     Atom 10  Ca  pos: (  0.517981  0.286636  0.345551)  para sigma:        -464.94
          -460.5375        -10.6711         11.3587
           -10.0892       -484.1628         11.7438
            11.3640          9.5167       -450.1098

     Atom 11  Ca  pos: (  0.764616  0.292261  0.503029)  para sigma:        -466.20
          -470.0530        -12.7990        -12.6107
           -11.5897       -475.0953         -9.0402
           -14.8566         -8.7206       -453.4405

     Atom 12  Ca  pos: (  0.544723  0.125359  0.763027)  para sigma:        -483.11
          -492.4040         -1.3180        -21.7916
            -4.4226       -457.1097        -11.9208
           -19.4222        -13.2602       -499.8149

     Atom 13  Ca  pos: ( -0.136489  0.269168  1.575287)  para sigma:        -498.38
          -502.7151        -27.9689         21.1052
           -27.9465       -554.4411        -20.3082
            21.6986        -18.7298       -437.9907

     Atom 14  Si  pos: ( -0.084842  0.206508  0.132963)  para sigma:        -397.86
          -434.4079         -4.6413          4.3891
             3.0518       -417.9020         -7.3512
            -6.7111        -14.9161       -341.2578

     Atom 15  Si  pos: (  0.499537  0.305554  0.577758)  para sigma:        -405.15
          -412.9841         33.5569          3.2479
            27.7007       -414.3332         -3.3400
             4.6063         -0.9448       -388.1353

     Atom 16  Si  pos: (  0.764253  0.316623  0.271702)  para sigma:        -398.01
          -388.3518         26.9431          6.3754
            29.5674       -400.2872         -8.5320
             6.2313         -1.6430       -405.4030

     Atom 17  Si  pos: (  0.408181  0.207087  0.126235)  para sigma:        -406.95
          -410.7256         28.3635         32.5359
            26.9594       -421.3335         14.4371
            32.8360          7.6220       -388.7805

     Atom 18  Si  pos: (  0.009383  0.295840  0.601521)  para sigma:        -400.19
          -403.1980         21.6937          7.6573
            21.0272       -418.3014         -4.7871
            10.9214         -4.1911       -379.0591

     Atom 19  Si  pos: (  0.259907  0.304899  0.283776)  para sigma:        -403.97
          -388.9805         31.0863          7.6673
            34.6284       -410.4801         -6.7368
             5.5496          1.3679       -412.4375

     Atom 20  Si  pos: (  0.186959  0.028697  0.600004)  para sigma:        -402.20
          -403.7162         22.3620          0.7875
            23.7565       -420.7010          5.8249
             0.1577          7.7377       -382.1809

     Atom 21  Si  pos: (  0.445137  0.025695  0.265197)  para sigma:        -406.03
          -386.1166         27.5370         -2.0983
            24.0380       -420.0200         -1.7990
            -0.7693         -0.4626       -411.9434

     Atom 22  Si  pos: (  0.683293  0.038674  0.602119)  para sigma:        -407.41
          -401.0307         13.0553         -7.2042
            18.2518       -423.6132        -14.4779
            -3.9449        -17.3467       -397.5957

     Atom 23  Si  pos: (  0.945338  0.038195  0.260296)  para sigma:        -399.14
          -380.5535         23.0795         -7.9574
            19.6577       -409.5729          4.5621
            -3.3346          1.8350       -407.3059

     Atom 24  O   pos: (  0.192805  0.395550  0.225479)  para sigma:         -64.36
           -69.1859        -22.4579          1.0547
           -24.1460        -50.2745         -3.3576
             1.8323         -1.9151        -73.6188

     Atom 25  O   pos: (  0.250005  0.098453  0.519073)  para sigma:        -116.77
          -124.0521          4.9802         -1.2340
             6.2441       -107.6856         -2.3701
             2.2234          1.8541       -118.5661

     Atom 26  O   pos: (  0.514808  0.092845  0.341187)  para sigma:         -99.92
           -70.3432         -2.3529          2.4009
            -6.7473       -111.9207         -2.9428
            -5.9988         -6.3105       -117.4965

     Atom 27  O   pos: (  0.078293 -0.006225  0.552579)  para sigma:         -90.29
           -73.6065         -0.2329          4.0757
            -1.4683        -97.9309          2.8914
             3.1730          4.3590        -99.3414

     Atom 28  O   pos: (  0.031931  0.460057  0.332560)  para sigma:         -90.46
           -64.6508         -0.0940        -13.4135
            -3.1412        -99.7171         -1.6029
            -6.5532         -0.8454       -107.0058

     Atom 29  O   pos: (  0.462466  0.159658  1.628353)  para sigma:         -66.62
           -78.9921         -4.5231         -0.7893
            -8.3743        -74.6977          6.4946
             1.9594          3.7778        -46.1798

     Atom 30  O   pos: (  0.017754  0.257998  0.188279)  para sigma:         -35.31
           -26.4524         17.0158         12.3201
            12.0412        -41.9993          5.4205
            17.7838         10.6923        -37.4808

     Atom 31  H   pos: (  0.045294  0.320491  0.160741)  para sigma:           0.00
             0.0000          0.0000          0.0000
             0.0000          0.0000          0.0000
             0.0000          0.0000          0.0000

     Atom 32  O   pos: (  0.046091  0.265805  0.715413)  para sigma:         -95.23
          -117.7015          4.5245          7.8135
             2.0934        -75.7010        -34.2706
             7.3321        -25.9995        -92.2832

     Atom 33  O   pos: (  0.299611  0.237087  0.184977)  para sigma:         -68.18
           -61.1477         -7.9036        -16.7416
            -6.8515        -75.7556         11.2466
           -14.3476         10.7008        -67.6482

     Atom 34  O   pos: (  0.712118  0.081683  0.716407)  para sigma:         -92.23
           -81.6144         -0.9556          3.8944
            -4.0273        -89.7087        -13.8956
             3.6168        -14.6399       -105.3800

     Atom 35  O   pos: (  0.922271  0.100653  0.154662)  para sigma:         -61.13
           -76.8339         -7.6762          9.0898
            -4.8989        -50.6663        -15.5167
             5.9832        -13.1035        -55.8790

     Atom 36  O   pos: (  0.408097  0.392740  0.589624)  para sigma:         -65.34
           -72.7155        -15.9205         -0.1629
           -20.1606        -44.9240          3.3361
            -0.4650          2.2168        -78.3932

     Atom 37  O   pos: (  0.696185  0.410990  0.225427)  para sigma:         -56.63
           -62.0783        -24.4244         -0.2061
           -25.4403        -40.1916         -2.1526
             0.6430         -2.2627        -67.6149

     Atom 38  O   pos: (  0.734354  0.105791  0.511658)  para sigma:         -97.74
           -99.8099          5.1337         -3.6986
             4.5139       -108.8130         -7.1848
            -4.8255         -5.1324        -84.5959

     Atom 39  O   pos: (  0.011703  0.097829  0.352766)  para sigma:        -106.62
           -93.8861         -3.8686          4.0332
            -3.8268        -97.2099          4.4447
            -2.4512         -2.0319       -128.7700

     Atom 40  O   pos: (  0.559116  0.030373  0.604598)  para sigma:        -103.12
          -100.1579          0.5149         17.7004
             1.9732       -116.9441          2.5525
            28.6798         -0.5974        -92.2542

     Atom 41  O   pos: (  0.846621  0.000561  0.321272)  para sigma:        -100.42
           -64.2280         -8.7397        -10.8838
           -13.7741       -112.6613          3.2984
            -1.5131          2.4639       -124.3716

     Atom 42  O   pos: ( -0.012553  0.168291  1.637785)  para sigma:         -79.72
           -83.5006        -16.8824         13.1419
           -18.6785        -92.8267        -18.9364
            11.7408        -16.2951        -62.8465

     Atom 43  O   pos: (  0.497613  0.277583  0.169115)  para sigma:         -83.67
           -89.3166         15.4013          4.1435
            16.1316        -97.3960          3.3351
            10.2574          6.3606        -64.3027

     Atom 44  O   pos: (  0.541235  0.283250  0.692794)  para sigma:         -98.38
          -113.1581         -0.0753         -5.6422
            -5.9731        -77.5352        -25.5102
            -2.6121        -18.4214       -104.4616

     Atom 45  O   pos: (  0.812656  0.265039  0.168341)  para sigma:         -58.34
           -55.2322        -13.2379        -19.7843
           -14.3102        -69.5238         15.4714
           -18.2430         13.9219        -50.2609

     Atom 46  O   pos: (  0.439670  0.215097  0.520124)  para sigma:        -104.43
          -109.8628          0.2711          0.5590
             6.7864        -81.5743          8.2096
             0.4754          0.9188       -121.8642

     Atom 47  O   pos: (  0.692003  0.238131  0.331375)  para sigma:         -99.91
           -95.9737          1.8567         -5.0440
             5.1561        -75.5756         -6.5526
            -0.9637         -0.2490       -128.1772

     Atom 48  O   pos: (  0.590217  0.347564  0.505548)  para sigma:        -104.03
           -92.5012          1.5745         -9.5674
             1.2195       -102.1647         -3.9660
            -4.7386         -0.6351       -117.4188

     Atom 49  O   pos: ( -0.148502  0.345277  0.364988)  para sigma:        -100.65
           -91.8659          2.1407          9.6377
            -0.4901        -92.0024          2.9491
             2.8898         -0.3384       -118.0738

     Atom 50  O   pos: ( -0.059825  0.213554  0.539860)  para sigma:        -100.55
          -111.2179          6.4840          6.1845
            12.6015        -72.6276         13.8795
             2.7907          4.2748       -117.8061

     Atom 51  O   pos: (  0.189997  0.231702  0.352238)  para sigma:        -102.61
           -95.2902          1.1695        -11.4654
             3.2362        -90.0849         -4.9971
            -7.4975         -1.2778       -122.4544

     Atom 52  O   pos: (  0.101915  0.333269  0.527153)  para sigma:        -111.44
           -98.0981         -5.6105         -4.0051
            -7.2833       -103.9540         -0.5629
             6.2230          3.9646       -132.2697

     Atom 53  O   pos: (  0.347698  0.353675  0.353390)  para sigma:         -89.18
           -81.1533          4.7133          5.6062
             3.3308        -76.3765          5.6989
             0.3272         -0.3208       -109.9975

     Atom 54  O   pos: (  0.180671  0.076115  0.713928)  para sigma:         -92.99
           -69.9416        -16.4863        -23.4169
           -14.0979       -117.9306         15.6583
           -16.8257         13.4082        -91.0852

     Atom 55  O   pos: (  0.422861  0.085171  0.156808)  para sigma:         -59.87
           -76.6972        -11.4152          5.4777
            -7.9177        -46.9171        -22.5105
             4.3957        -20.2261        -56.0000

     Atom 56  O   pos: ( -0.062852  0.395424  0.616675)  para sigma:         -62.38
           -66.4628        -22.1145         -0.4934
           -22.8749        -46.5235          1.1003
            -0.8543          0.6571        -74.1417

     Atom 57  O   pos: (  0.238950  0.317791  0.705836)  para sigma:         -36.16
           -39.0168         12.6263         -3.2628
            14.5459        -29.8965         -5.2567
            -5.6781         -7.4247        -39.5583

     Atom 58  H   pos: (  0.231525  0.384661  0.670831)  para sigma:           0.00
             0.0000          0.0000          0.0000
             0.0000          0.0000          0.0000
             0.0000          0.0000          0.0000

     Atom 59  H   pos: (  0.167086  0.292552  0.712218)  para sigma:           0.00
             0.0000          0.0000          0.0000
             0.0000          0.0000          0.0000
             0.0000          0.0000          0.0000

     Atom 60  O   pos: (  0.741355  0.273986  0.678662)  para sigma:         -47.27
           -46.4950         -5.3546          0.7489
            -5.0775        -40.6512         -6.0745
            -0.3501         -7.4915        -54.6684

     Atom 61  H   pos: (  0.737048  0.197969  0.686368)  para sigma:           0.00
             0.0000          0.0000          0.0000
             0.0000          0.0000          0.0000
             0.0000          0.0000          0.0000

     Atom 62  H   pos: (  0.667746  0.289876  0.689372)  para sigma:           0.00
             0.0000          0.0000          0.0000
             0.0000          0.0000          0.0000
             0.0000          0.0000          0.0000

     Atom 63  O   pos: (  0.869784  0.183350  0.812974)  para sigma:         -23.87
           -14.7682          8.3405         13.2352
             4.8504        -20.9699         -7.1004
            10.4132         -4.8015        -35.8675

     Atom 64  H   pos: (  0.818244  0.132974  0.791484)  para sigma:           0.00
             0.0000          0.0000          0.0000
             0.0000          0.0000          0.0000
             0.0000          0.0000          0.0000

     Atom 65  H   pos: ( -0.146002  0.228948  0.784641)  para sigma:           0.00
             0.0000          0.0000          0.0000
             0.0000          0.0000          0.0000
             0.0000          0.0000          0.0000

     Atom 66  O   pos: (  0.675216  0.086650  0.150912)  para sigma:         -14.98
            -7.4450          9.0320          4.2390
             9.7594         -9.2615         -3.1742
             4.0290         -4.5232        -28.2401

     Atom 67  H   pos: (  0.697434  0.156714  0.138797)  para sigma:           0.00
             0.0000          0.0000          0.0000
             0.0000          0.0000          0.0000
             0.0000          0.0000          0.0000

     Atom 68  H   pos: (  0.603785  0.086509  0.132437)  para sigma:           0.00
             0.0000          0.0000          0.0000
             0.0000          0.0000          0.0000
             0.0000          0.0000          0.0000

     Atom 69  O   pos: (  0.284472  0.184180  1.305348)  para sigma:          -4.01
             0.0941          1.3789         13.3563
             0.6008          4.8671         12.8501
            13.2410         11.6653        -16.9815

     Atom 70  H   pos: (  0.219708  0.216215  1.290906)  para sigma:           0.00
             0.0000          0.0000          0.0000
             0.0000          0.0000          0.0000
             0.0000          0.0000          0.0000

     Atom 71  H   pos: (  0.321932  0.234210  1.347359)  para sigma:           0.00
             0.0000          0.0000          0.0000
             0.0000          0.0000          0.0000
             0.0000          0.0000          0.0000

     Atom 72  O   pos: (  0.770839  0.321846  0.949964)  para sigma:          -9.79
           -11.9285         -1.6799        -18.0418
            -0.1531         -1.0723          9.2627
           -17.9255         13.6701        -16.3806

     Atom 73  H   pos: ( -0.174068  0.304110  0.917236)  para sigma:           0.00
             0.0000          0.0000          0.0000
             0.0000          0.0000          0.0000
             0.0000          0.0000          0.0000

     Atom 74  H   pos: ( -0.233137  0.381929  0.985315)  para sigma:           0.00
             0.0000          0.0000          0.0000
             0.0000          0.0000          0.0000
             0.0000          0.0000          0.0000

     Atom 75  O   pos: (  0.014765 -0.018058  1.149203)  para sigma:         -10.85
           -12.9402          3.4157          4.2661
             1.3005        -27.1992        -15.9077
             8.6765        -15.2404          7.5825

     Atom 76  H   pos: (  0.038898  0.022678  1.091664)  para sigma:           0.00
             0.0000          0.0000          0.0000
             0.0000          0.0000          0.0000
             0.0000          0.0000          0.0000

     Atom 77  H   pos: (  0.067286 -0.015469  1.202195)  para sigma:           0.00
             0.0000          0.0000          0.0000
             0.0000          0.0000          0.0000
             0.0000          0.0000          0.0000

     Atom 78  O   pos: (  0.140896  0.243644  1.531208)  para sigma:         -24.17
            -7.7357         14.2993         -0.0544
            14.3611        -39.0865         -0.5313
             1.3476         -0.1742        -25.6757

     Atom 79  H   pos: (  0.087306  0.224905  1.582174)  para sigma:           0.00
             0.0000          0.0000          0.0000
             0.0000          0.0000          0.0000
             0.0000          0.0000          0.0000

     Atom 80  H   pos: (  0.204429  0.258524  1.568243)  para sigma:           0.00
             0.0000          0.0000          0.0000
             0.0000          0.0000          0.0000
             0.0000          0.0000          0.0000

     Atom 81  O   pos: ( -0.024217  0.358957  1.140436)  para sigma:          -5.90
           -14.2306          2.1312          3.1774
             5.0609          0.7765        -17.9841
            -2.1904        -19.6521         -4.2423

     Atom 82  H   pos: ( -0.060457  0.406476  1.094379)  para sigma:           0.00
             0.0000          0.0000          0.0000
             0.0000          0.0000          0.0000
             0.0000          0.0000          0.0000

     Atom 83  H   pos: ( -0.077886  0.316302  1.170172)  para sigma:           0.00
             0.0000          0.0000          0.0000
             0.0000          0.0000          0.0000
             0.0000          0.0000          0.0000

     Atom 84  O   pos: (  0.162945  0.089858  0.171835)  para sigma:         -18.98
            -3.1116          5.5854         -2.1002
             7.0649        -22.1760          2.9162
            -3.1061          3.9761        -31.6397

     Atom 85  H   pos: (  0.219789  0.139534  0.167965)  para sigma:           0.00
             0.0000          0.0000          0.0000
             0.0000          0.0000          0.0000
             0.0000          0.0000          0.0000

     Atom 86  H   pos: (  0.105744  0.136238  0.183733)  para sigma:           0.00
             0.0000          0.0000          0.0000
             0.0000          0.0000          0.0000
             0.0000          0.0000          0.0000

     Atom 87  O   pos: (  0.204861  0.400741  1.212407)  para sigma:         -21.38
           -23.6216         13.2012         -5.5298
            12.1305        -19.0222          6.3957
            -5.1642          5.2866        -21.5012

     Atom 88  H   pos: (  0.562541 -0.017338  1.176008)  para sigma:           0.00
             0.0000          0.0000          0.0000
             0.0000          0.0000          0.0000
             0.0000          0.0000          0.0000

     Atom 89  H   pos: (  0.182573  0.364310  1.150915)  para sigma:           0.00
             0.0000          0.0000          0.0000
             0.0000          0.0000          0.0000
             0.0000          0.0000          0.0000

     Atom 90  O   pos: (  0.603469  0.373779  1.300259)  para sigma:          -6.92
           -26.7497          3.1728         -7.0257
             2.1671        -10.9987          5.7220
            -8.4191          8.7038         16.9896

     Atom 91  H   pos: (  0.606504  0.320890  1.245858)  para sigma:           0.00
             0.0000          0.0000          0.0000
             0.0000          0.0000          0.0000
             0.0000          0.0000          0.0000

     Atom 92  H   pos: (  0.576436  0.338363  1.359778)  para sigma:           0.00
             0.0000          0.0000          0.0000
             0.0000          0.0000          0.0000
             0.0000          0.0000          0.0000

     Atom 93  O   pos: (  0.310309  0.303224  1.631243)  para sigma:         -16.32
           -14.1103        -16.4447         -0.4935
           -13.5194        -22.0240          1.4877
            -0.0989          2.3585        -12.8333

     Atom 94  H   pos: (  0.225337  0.362874  0.080591)  para sigma:           0.00
             0.0000          0.0000          0.0000
             0.0000          0.0000          0.0000
             0.0000          0.0000          0.0000

     Atom 95  H   pos: (  0.366894  0.252680  1.624928)  para sigma:           0.00
             0.0000          0.0000          0.0000
             0.0000          0.0000          0.0000
             0.0000          0.0000          0.0000

     Atom 96  O   pos: ( -0.050837  0.395616  0.836660)  para sigma:         -25.42
           -30.7486        -11.6941         -3.8228
           -13.7383        -17.9303          4.5941
            -3.7959          4.7251        -27.5878

     Atom 97  H   pos: ( -0.086917  0.438970  0.786405)  para sigma:           0.00
             0.0000          0.0000          0.0000
             0.0000          0.0000          0.0000
             0.0000          0.0000          0.0000

     Atom 98  H   pos: ( -0.009630  0.347120  0.793970)  para sigma:           0.00
             0.0000          0.0000          0.0000
             0.0000          0.0000          0.0000
             0.0000          0.0000          0.0000

     Atom 99  O   pos: (  0.643092  0.056494  1.101253)  para sigma:         -18.09
           -31.4890         -8.1556         -1.5248
            -5.9603         -2.0153         12.6810
            -0.7531          7.0120        -20.7719

     Atom100  H   pos: (  0.616631  0.128102  1.115808)  para sigma:           0.00
             0.0000          0.0000          0.0000
             0.0000          0.0000          0.0000
             0.0000          0.0000          0.0000

     Atom101  H   pos: (  0.625925  0.041317  1.031299)  para sigma:           0.00
             0.0000          0.0000          0.0000
             0.0000          0.0000          0.0000
             0.0000          0.0000          0.0000

     Atom102  O   pos: ( -0.080478  0.121190  1.303447)  para sigma:         -27.47
           -31.6756         -6.8515         10.7914
            -8.7076        -24.6651         15.3080
             8.9964         16.3731        -26.0710

     Atom103  H   pos: ( -0.111694  0.178401  1.341974)  para sigma:           0.00
             0.0000          0.0000          0.0000
             0.0000          0.0000          0.0000
             0.0000          0.0000          0.0000

     Atom104  H   pos: ( -0.028235  0.092585  1.348105)  para sigma:           0.00
             0.0000          0.0000          0.0000
             0.0000          0.0000          0.0000
             0.0000          0.0000          0.0000

     Atom105  O   pos: (  0.363502  0.106557  0.781160)  para sigma:         -32.58
            -6.1360          5.0223         14.3970
             6.2846        -44.0340          2.2810
             8.2871          3.4146        -47.5806

     Atom106  H   pos: (  0.360353  0.037785  0.810026)  para sigma:           0.00
             0.0000          0.0000          0.0000
             0.0000          0.0000          0.0000
             0.0000          0.0000          0.0000

     Atom107  H   pos: (  0.293947  0.109823  0.746773)  para sigma:           0.00
             0.0000          0.0000          0.0000
             0.0000          0.0000          0.0000
             0.0000          0.0000          0.0000

     Atom108  O   pos: (  0.951869  0.008012  0.683995)  para sigma:         -36.84
           -38.4546         12.4152         -9.8193
            11.1751        -32.7584          7.6491
            -9.3293          5.9957        -39.2980

     Atom109  H   pos: (  0.598523  0.418618  0.706596)  para sigma:           0.00
             0.0000          0.0000          0.0000
             0.0000          0.0000          0.0000
             0.0000          0.0000          0.0000

     Atom110  H   pos: (  0.693481  0.458609  0.640235)  para sigma:           0.00
             0.0000          0.0000          0.0000
             0.0000          0.0000          0.0000
             0.0000          0.0000          0.0000

     Atom111  O   pos: (  0.181546 -0.015470  1.295700)  para sigma:         -34.08
           -36.8234         -2.3541        -10.3732
            -1.6138        -29.0713         -2.4262
           -10.8236         -1.9666        -36.3457

     Atom112  H   pos: (  0.148617  0.028588  1.347958)  para sigma:           0.00
             0.0000          0.0000          0.0000
             0.0000          0.0000          0.0000
             0.0000          0.0000          0.0000

     Atom113  H   pos: ( -0.138715  0.388288  1.335282)  para sigma:           0.00
             0.0000          0.0000          0.0000
             0.0000          0.0000          0.0000
             0.0000          0.0000          0.0000

     Atom114  O   pos: (  0.604082  0.029851  1.555591)  para sigma:         -17.45
           -13.6852        -19.1672         -6.7247
           -16.4560         -5.5707          2.8859
            -6.1252          2.7511        -33.1047

     Atom115  H   pos: (  0.551951  0.074419  1.588404)  para sigma:           0.00
             0.0000          0.0000          0.0000
             0.0000          0.0000          0.0000
             0.0000          0.0000          0.0000

     Atom116  H   pos: (  0.291286  0.437246  1.598275)  para sigma:           0.00
             0.0000          0.0000          0.0000
             0.0000          0.0000          0.0000
             0.0000          0.0000          0.0000

     Atom117  O   pos: (  0.651569  0.279635  0.032539)  para sigma:         -38.14
           -22.5172          8.3761         -9.1876
             7.7754        -64.2277          8.8885
            -9.9114          8.9732        -27.6819

     Atom118  H   pos: (  0.625079  0.304954  0.097339)  para sigma:           0.00
             0.0000          0.0000          0.0000
             0.0000          0.0000          0.0000
             0.0000          0.0000          0.0000

     Atom119  H   pos: (  0.590016  0.263584 -0.004798)  para sigma:           0.00
             0.0000          0.0000          0.0000
             0.0000          0.0000          0.0000
             0.0000          0.0000          0.0000

     Atom120  O   pos: (  0.077439  0.077281  1.438728)  para sigma:         -15.71
           -34.3827          4.0971          1.6748
             7.4819         -2.8515          3.4666
             2.2591          3.0042         -9.9094

     Atom121  H   pos: (  0.109617  0.140803  1.463436)  para sigma:           0.00
             0.0000          0.0000          0.0000
             0.0000          0.0000          0.0000
             0.0000          0.0000          0.0000

     Atom122  H   pos: (  1.077533  0.045557  1.482628)  para sigma:           0.00
             0.0000          0.0000          0.0000
             0.0000          0.0000          0.0000
             0.0000          0.0000          0.0000

     Atom123  O   pos: (  0.712064  0.049152  1.319527)  para sigma:         -20.75
           -29.1786          6.7375          4.2661
             6.9093        -14.6580         -2.7469
             3.3006         -3.8414        -18.4278

     Atom124  H   pos: (  0.752307  0.077656  1.375897)  para sigma:           0.00
             0.0000          0.0000          0.0000
             0.0000          0.0000          0.0000
             0.0000          0.0000          0.0000

     Atom125  H   pos: (  0.702785 -0.022147  1.341950)  para sigma:           0.00
             0.0000          0.0000          0.0000
             0.0000          0.0000          0.0000
             0.0000          0.0000          0.0000

     Atom126  O   pos: ( -0.001705  0.386683  1.616439)  para sigma:         -13.80
           -20.4280         16.8640        -16.1960
            12.9469        -16.7228          1.5254
           -13.6822         -2.2202         -4.2467

     Atom127  H   pos: ( -0.070447  0.481879  0.051833)  para sigma:           0.00
             0.0000          0.0000          0.0000
             0.0000          0.0000          0.0000
             0.0000          0.0000          0.0000

     Atom128  H   pos: (  0.347078 -0.044257  1.557039)  para sigma:           0.00
             0.0000          0.0000          0.0000
             0.0000          0.0000          0.0000
             0.0000          0.0000          0.0000

     Atom129  O   pos: (  0.794141  0.094539  1.509189)  para sigma:          -7.01
            14.9054          3.1363          0.1851
             7.9741        -19.7537         -5.1893
            -2.7467         -4.3784        -16.1887

     Atom130  H   pos: (  0.728587  0.069086  1.536651)  para sigma:           0.00
             0.0000          0.0000          0.0000
             0.0000          0.0000          0.0000
             0.0000          0.0000          0.0000

     Atom131  H   pos: (  0.847874  0.057004  1.543050)  para sigma:           0.00
             0.0000          0.0000          0.0000
             0.0000          0.0000          0.0000
             0.0000          0.0000          0.0000

     Atom132  O   pos: (  0.856534  0.002272  0.990526)  para sigma:         -15.77
           -11.7864         18.1681          7.1721
            17.0469        -29.8701          9.1401
             7.7427         10.5526         -5.6453

     Atom133  H   pos: (  0.920998  0.031031  0.965444)  para sigma:           0.00
             0.0000          0.0000          0.0000
             0.0000          0.0000          0.0000
             0.0000          0.0000          0.0000

     Atom134  H   pos: (  0.505190  0.447170  0.935589)  para sigma:           0.00
             0.0000          0.0000          0.0000
             0.0000          0.0000          0.0000
             0.0000          0.0000          0.0000

     Atom135  O   pos: (  0.488102  0.438866  0.045981)  para sigma:         -25.95
           -42.1312         -8.2726          0.3585
           -12.6375         -9.0289         -1.8964
            -2.0279         -0.3176        -26.7028

     Atom136  H   pos: (  0.490955  0.380013  0.094365)  para sigma:           0.00
             0.0000          0.0000          0.0000
             0.0000          0.0000          0.0000
             0.0000          0.0000          0.0000

     Atom137  H   pos: (  0.755969  0.014241  0.075108)  para sigma:           0.00
             0.0000          0.0000          0.0000
             0.0000          0.0000          0.0000
             0.0000          0.0000          0.0000

     Atom138  O   pos: (  0.510019  0.123066  1.306419)  para sigma:         -14.98
            -7.6241         -0.1517          1.8259
             1.7231        -18.4667        -15.3376
             1.3619        -16.2711        -18.8603

     Atom139  H   pos: (  0.526124  0.165945  1.246962)  para sigma:           0.00
             0.0000          0.0000          0.0000
             0.0000          0.0000          0.0000
             0.0000          0.0000          0.0000

     Atom140  H   pos: (  0.576655  0.092369  1.321677)  para sigma:           0.00
             0.0000          0.0000          0.0000
             0.0000          0.0000          0.0000
             0.0000          0.0000          0.0000

     Atom141  O   pos: (  0.171114  0.318425  1.022981)  para sigma:          -9.49
             6.9883         -0.7203        -16.9337
            -6.7599        -14.4825          7.5669
           -24.0113          6.1585        -20.9727

     Atom142  H   pos: (  0.229374  0.275730  0.998479)  para sigma:           0.00
             0.0000          0.0000          0.0000
             0.0000          0.0000          0.0000
             0.0000          0.0000          0.0000

     Atom143  H   pos: (  0.110363  0.277832  1.030591)  para sigma:           0.00
             0.0000          0.0000          0.0000
             0.0000          0.0000          0.0000
             0.0000          0.0000          0.0000

     Atom144  O   pos: (  0.590800  0.227261  0.911610)  para sigma:          -8.98
             8.0342          1.7707          5.7628
             3.0787        -13.7882          8.5887
             7.3867          9.9798        -21.1920

     Atom145  H   pos: (  0.658733  0.258973  0.919858)  para sigma:           0.00
             0.0000          0.0000          0.0000
             0.0000          0.0000          0.0000
             0.0000          0.0000          0.0000

     Atom146  H   pos: (  0.544060  0.284418  0.913721)  para sigma:           0.00
             0.0000          0.0000          0.0000
             0.0000          0.0000          0.0000
             0.0000          0.0000          0.0000

     Atom147  O   pos: (  0.054459  0.324832  1.364069)  para sigma:         -13.17
            -6.6827          2.8886         11.8378
             4.2598        -21.4052        -14.0994
            14.0200        -12.7142        -11.4184

     Atom148  H   pos: (  0.090383  0.304055  1.426797)  para sigma:           0.00
             0.0000          0.0000          0.0000
             0.0000          0.0000          0.0000
             0.0000          0.0000          0.0000

     Atom149  H   pos: ( -0.014725  0.298013  1.370483)  para sigma:           0.00
             0.0000          0.0000          0.0000
             0.0000          0.0000          0.0000
             0.0000          0.0000          0.0000

     Atom150  O   pos: (  0.385014  0.093494  1.108702)  para sigma:         -13.61
           -11.7652         18.3950         13.7316
            12.4555        -18.7421         -7.3568
            15.7530         -6.0173        -10.3158

     Atom151  H   pos: (  0.413850  0.158738  1.090127)  para sigma:           0.00
             0.0000          0.0000          0.0000
             0.0000          0.0000          0.0000
             0.0000          0.0000          0.0000

     Atom152  H   pos: (  0.327836  0.081806  1.061065)  para sigma:           0.00
             0.0000          0.0000          0.0000
             0.0000          0.0000          0.0000
             0.0000          0.0000          0.0000

     Atom153  O   pos: (  0.230204  0.031836  0.999957)  para sigma:         -25.53
           -11.5082        -14.5224          3.6447
           -15.0183        -36.5565          5.8577
             7.1125          4.1980        -28.5377

     Atom154  H   pos: (  0.160828  0.062133  0.987646)  para sigma:           0.00
             0.0000          0.0000          0.0000
             0.0000          0.0000          0.0000
             0.0000          0.0000          0.0000

     Atom155  H   pos: (  0.249918 -0.006761  0.938581)  para sigma:           0.00
             0.0000          0.0000          0.0000
             0.0000          0.0000          0.0000
             0.0000          0.0000          0.0000

     Atom156  O   pos: (  0.398391  0.038032  1.475953)  para sigma:         -20.77
           -22.4939         -0.3018         -0.0158
            -0.4170        -19.7978         13.5066
            -2.8165         15.7466        -20.0157

     Atom157  H   pos: (  0.407805  0.093718  1.526330)  para sigma:           0.00
             0.0000          0.0000          0.0000
             0.0000          0.0000          0.0000
             0.0000          0.0000          0.0000

     Atom158  H   pos: (  0.468289  0.014492  1.469167)  para sigma:           0.00
             0.0000          0.0000          0.0000
             0.0000          0.0000          0.0000
             0.0000          0.0000          0.0000

     Atom159  O   pos: (  0.376684  0.332376  1.412471)  para sigma:         -17.54
            -3.0113         -7.7238          3.9851
            -6.9720        -28.7797          1.3008
             7.1007         -0.9918        -20.8218

     Atom160  H   pos: (  0.445115  0.317443  1.443142)  para sigma:           0.00
             0.0000          0.0000          0.0000
             0.0000          0.0000          0.0000
             0.0000          0.0000          0.0000

     Atom161  H   pos: (  0.334713  0.350147  1.470429)  para sigma:           0.00
             0.0000          0.0000          0.0000
             0.0000          0.0000          0.0000
             0.0000          0.0000          0.0000

     Atom162  O   pos: (  0.339347  0.247341  0.940505)  para sigma:         -12.05
           -24.7156          5.1893        -12.6622
             9.9814          5.0270          6.1717
           -12.7089          6.8848        -16.4486

     Atom163  H   pos: (  0.337345  0.194223  0.888037)  para sigma:           0.00
             0.0000          0.0000          0.0000
             0.0000          0.0000          0.0000
             0.0000          0.0000          0.0000

     Atom164  H   pos: (  0.364722  0.307772  0.903761)  para sigma:           0.00
             0.0000          0.0000          0.0000
             0.0000          0.0000          0.0000
             0.0000          0.0000          0.0000

     Atom165  O   pos: (  0.418414  0.347450  1.165697)  para sigma:         -17.95
             0.2637        -10.7568         -9.8085
           -14.8103        -14.7867         -3.3859
            -7.1899         -4.1576        -39.3135

     Atom166  H   pos: (  0.467894  0.292434  1.177329)  para sigma:           0.00
             0.0000          0.0000          0.0000
             0.0000          0.0000          0.0000
             0.0000          0.0000          0.0000

     Atom167  H   pos: (  0.354514  0.330653  1.199217)  para sigma:           0.00
             0.0000          0.0000          0.0000
             0.0000          0.0000          0.0000
             0.0000          0.0000          0.0000

     Atom168  O   pos: (  0.445287  0.393416  0.833265)  para sigma:         -30.32
           -41.6468         -7.7906         -3.1469
           -10.4603        -20.1057         -0.7135
            -4.7841          1.1794        -29.2012

     Atom169  H   pos: (  0.477127  0.349335  0.779848)  para sigma:           0.00
             0.0000          0.0000          0.0000
             0.0000          0.0000          0.0000
             0.0000          0.0000          0.0000

     Atom170  H   pos: (  0.420707  0.454223  0.793853)  para sigma:           0.00
             0.0000          0.0000          0.0000
             0.0000          0.0000          0.0000
             0.0000          0.0000          0.0000

     Atom171  O   pos: (  0.532892 -0.025564  0.862264)  para sigma:         -19.89
           -41.1402         -2.1006         -9.4775
             1.2462        -11.3484         -7.1787
           -10.1371         -6.5453         -7.1766

     Atom172  H   pos: (  0.236394  0.390690  0.819276)  para sigma:           0.00
             0.0000          0.0000          0.0000
             0.0000          0.0000          0.0000
             0.0000          0.0000          0.0000

     Atom173  H   pos: (  0.189301  0.410317  0.926492)  para sigma:           0.00
             0.0000          0.0000          0.0000
             0.0000          0.0000          0.0000
             0.0000          0.0000          0.0000

     Atom174  O   pos: (  0.553011  0.288392  1.499738)  para sigma:         -28.84
           -43.4382          8.0981          3.2065
             7.5186        -25.0948         -2.2673
             3.5781         -2.6397        -17.9804

     Atom175  H   pos: (  0.523156  0.230068  1.537860)  para sigma:           0.00
             0.0000          0.0000          0.0000
             0.0000          0.0000          0.0000
             0.0000          0.0000          0.0000

     Atom176  H   pos: (  0.557981  0.337898  1.557600)  para sigma:           0.00
             0.0000          0.0000          0.0000
             0.0000          0.0000          0.0000
             0.0000          0.0000          0.0000

     Atom177  O   pos: (  0.795187  0.219745  1.135424)  para sigma:         -13.23
            -5.9163         -1.9182         -9.6113
            -0.9662        -23.7299        -14.0751
           -10.9393        -11.5191        -10.0369

     Atom178  H   pos: (  0.797548  0.248525  1.066805)  para sigma:           0.00
             0.0000          0.0000          0.0000
             0.0000          0.0000          0.0000
             0.0000          0.0000          0.0000

     Atom179  H   pos: (  0.722809  0.232354  1.153774)  para sigma:           0.00
             0.0000          0.0000          0.0000
             0.0000          0.0000          0.0000
             0.0000          0.0000          0.0000

     Atom180  O   pos: ( -0.211221  0.428222  1.633483)  para sigma:         -21.11
            -8.7533          4.2976         -5.0361
             2.0331        -31.6262         14.4522
            -5.6304         10.9236        -22.9380

     Atom181  H   pos: (  0.083013  0.039437  0.045216)  para sigma:           0.00
             0.0000          0.0000          0.0000
             0.0000          0.0000          0.0000
             0.0000          0.0000          0.0000

     Atom182  H   pos: (  0.729419  0.440567  1.661921)  para sigma:           0.00
             0.0000          0.0000          0.0000
             0.0000          0.0000          0.0000
             0.0000          0.0000          0.0000

     Atom183  O   pos: (  0.042982  0.087045  0.964792)  para sigma:         -44.01
           -45.3887          9.6397          9.2732
            20.4310        -72.3241        -22.4362
             8.0509        -12.7653        -14.3311

     Atom184  H   pos: (  0.012909  0.144962  0.998732)  para sigma:           0.00
             0.0000          0.0000          0.0000
             0.0000          0.0000          0.0000
             0.0000          0.0000          0.0000

     Atom185  O   pos: (  0.587261  0.235055  1.154295)  para sigma:         -41.63
           -35.8667        -12.3924        -10.8569
           -11.7545        -37.3951          5.0804
            -7.7655          9.8197        -51.6252

     Atom186  H   pos: (  0.581070  0.268803  1.089201)  para sigma:           0.00
             0.0000          0.0000          0.0000
             0.0000          0.0000          0.0000
             0.0000          0.0000          0.0000

     Atom187  O   pos: ( -0.152827  0.284211  1.407226)  para sigma:         -54.95
          -103.4460         -3.2824         -9.1618
            -7.8449        -53.1607        -10.3667
             6.4210        -11.3820         -8.2508

     Atom188  H   pos: (  0.776392  0.294974  1.368447)  para sigma:           0.00
             0.0000          0.0000          0.0000
             0.0000          0.0000          0.0000
             0.0000          0.0000          0.0000

     Paramagnetic US occ-occ contribution in ppm:

     Atom  1  Ca  pos: (  0.423386  0.046593  0.498679)  para_oo sigma:          -3.31
            -3.3533         -0.4346          0.3995
            -0.3903         -3.0219          0.0242
             0.4068          0.1335         -3.5417

     Atom  2  Ca  pos: (  0.184006  0.052586  0.359031)  para_oo sigma:          -3.20
            -3.0365         -0.4339          0.1342
            -0.4248         -2.9010          0.1725
             0.0433          0.1602         -3.6740

     Atom  3  Ca  pos: (  0.018360  0.276988  0.376872)  para_oo sigma:          -3.01
            -2.8472         -0.5505          0.1694
            -0.5211         -2.7815          0.1388
             0.2294          0.1171         -3.4068

     Atom  4  Ca  pos: (  0.268255  0.271250  0.517009)  para_oo sigma:          -2.74
            -2.4115         -0.4319          0.0347
            -0.4987         -2.5495         -0.0070
            -0.0671         -0.0427         -3.2444

     Atom  5  Ca  pos: (  0.826115  0.033442  1.172177)  para_oo sigma:          -2.36
            -2.8108          0.4082         -0.0228
             0.3328         -2.2573          0.1351
             0.0177          0.0626         -2.0258

     Atom  6  Ca  pos: (  0.038114  0.118509  0.793778)  para_oo sigma:          -4.10
            -4.4356          0.1214         -0.0225
             0.1816         -4.1713         -0.5219
            -0.0751         -0.4532         -3.7053

     Atom  7  Ca  pos: (  0.362520  0.016605  1.270792)  para_oo sigma:          -2.38
            -2.5952         -0.2837         -0.4217
            -0.2520         -2.4021         -0.2186
            -0.4165         -0.2616         -2.1416

     Atom  8  Ca  pos: (  0.915915  0.057408  0.487827)  para_oo sigma:          -3.07
            -3.2594         -0.3432          0.2010
            -0.3016         -2.3434          0.1941
             0.2268          0.2170         -3.6192

     Atom  9  Ca  pos: (  0.687430  0.062728  0.343211)  para_oo sigma:          -3.59
            -3.1349         -0.5155          0.0481
            -0.5188         -3.4564          0.1436
            -0.0165          0.1297         -4.1896

     Atom 10  Ca  pos: (  0.517981  0.286636  0.345551)  para_oo sigma:          -2.78
            -2.6856         -0.4655          0.1452
            -0.4476         -2.8852          0.1129
             0.1874          0.1257         -2.7697

     Atom 11  Ca  pos: (  0.764616  0.292261  0.503029)  para_oo sigma:          -2.57
            -2.5752         -0.2844         -0.1268
            -0.2998         -2.5723         -0.0689
            -0.1802         -0.1253         -2.5770

     Atom 12  Ca  pos: (  0.544723  0.125359  0.763027)  para_oo sigma:          -3.22
            -3.2967          0.1681         -0.2549
             0.0827         -2.7673         -0.3703
            -0.1610         -0.4591         -3.5948

     Atom 13  Ca  pos: ( -0.136489  0.269168  1.575287)  para_oo sigma:          -3.42
            -3.8453         -0.6705          0.1184
            -0.5887         -3.5240         -0.4723
             0.2573         -0.5132         -2.8939

     Atom 14  Si  pos: ( -0.084842  0.206508  0.132963)  para_oo sigma:          -6.34
            -6.9039         -0.4270         -0.3487
            -0.4589         -6.7617          0.0569
            -0.1339          0.0235         -5.3464

     Atom 15  Si  pos: (  0.499537  0.305554  0.577758)  para_oo sigma:          -6.05
            -6.1094          0.4757          0.0222
             0.4744         -6.1657         -0.0110
             0.0312         -0.0295         -5.8647

     Atom 16  Si  pos: (  0.764253  0.316623  0.271702)  para_oo sigma:          -6.21
            -6.1940          0.6299          0.1437
             0.6090         -6.2840         -0.1652
             0.1204         -0.2074         -6.1492

     Atom 17  Si  pos: (  0.408181  0.207087  0.126235)  para_oo sigma:          -5.91
            -5.7429          0.6318          0.5620
             0.6385         -6.0974          0.2391
             0.5312          0.2288         -5.8907

     Atom 18  Si  pos: (  0.009383  0.295840  0.601521)  para_oo sigma:          -6.19
            -6.3099          0.2799          0.2215
             0.2918         -6.3441          0.0411
             0.1914         -0.0041         -5.9190

     Atom 19  Si  pos: (  0.259907  0.304899  0.283776)  para_oo sigma:          -6.00
            -5.8295          0.7889          0.2324
             0.7537         -6.1586         -0.1071
             0.1812         -0.1183         -6.0120

     Atom 20  Si  pos: (  0.186959  0.028697  0.600004)  para_oo sigma:          -6.12
            -6.2214          0.2092          0.0832
             0.1653         -6.1969          0.0724
             0.0364          0.0346         -5.9327

     Atom 21  Si  pos: (  0.445137  0.025695  0.265197)  para_oo sigma:          -5.91
            -5.3677          0.6683         -0.1224
             0.7305         -6.5013          0.0839
            -0.0934          0.0580         -5.8683

     Atom 22  Si  pos: (  0.683293  0.038674  0.602119)  para_oo sigma:          -5.90
            -5.8911          0.2029         -0.1497
             0.2338         -6.0391         -0.3075
            -0.1930         -0.2968         -5.7627

     Atom 23  Si  pos: (  0.945338  0.038195  0.260296)  para_oo sigma:          -6.17
            -5.6975          0.4182         -0.2214
             0.4828         -6.6492          0.0757
            -0.2506          0.0826         -6.1677

     Atom 24  O   pos: (  0.192805  0.395550  0.225479)  para_oo sigma:          -3.85
            -3.9139         -1.2876          0.1405
            -1.2774         -3.0054         -0.1704
             0.1556         -0.1783         -4.6164

     Atom 25  O   pos: (  0.250005  0.098453  0.519073)  para_oo sigma:          -1.18
            -1.3688          1.0218         -1.3208
             0.9665         -1.4718         -1.4105
            -1.3170         -1.5161         -0.7108

     Atom 26  O   pos: (  0.514808  0.092845  0.341187)  para_oo sigma:          -1.77
            -2.1148          1.1570          1.4624
             1.1375         -1.6407          1.3990
             1.5518          1.4010         -1.5644

     Atom 27  O   pos: (  0.078293 -0.006225  0.552579)  para_oo sigma:          -2.26
            -1.0032          0.8862          0.7188
             0.9915         -3.2090          0.2563
             0.6907          0.2996         -2.5681

     Atom 28  O   pos: (  0.031931  0.460057  0.332560)  para_oo sigma:          -2.06
            -0.9311          1.1344         -1.4234
             1.1898         -2.9442         -0.7671
            -1.5756         -0.7671         -2.3164

     Atom 29  O   pos: (  0.462466  0.159658  1.628353)  para_oo sigma:          -3.68
            -4.5906         -0.0758          0.5228
            -0.1333         -4.6616         -0.0453
             0.4781         -0.1082         -1.7884

     Atom 30  O   pos: (  0.017754  0.257998  0.188279)  para_oo sigma:          -1.80
            -1.0261          0.5085          0.5114
             0.4367         -2.0549          0.5984
             0.6126          0.7517         -2.3099

     Atom 31  H   pos: (  0.045294  0.320491  0.160741)  para_oo sigma:           0.00
             0.0000          0.0000          0.0000
             0.0000          0.0000          0.0000
             0.0000          0.0000          0.0000

     Atom 32  O   pos: (  0.046091  0.265805  0.715413)  para_oo sigma:          -2.41
            -2.6620         -0.2151          0.8177
            -0.1843         -3.8041          0.1031
             0.8285          0.0011         -0.7701

     Atom 33  O   pos: (  0.299611  0.237087  0.184977)  para_oo sigma:          -3.82
            -3.6757         -0.7805         -1.0658
            -0.7705         -4.3042          0.6971
            -1.1246          0.7626         -3.4903

     Atom 34  O   pos: (  0.712118  0.081683  0.716407)  para_oo sigma:          -2.59
            -3.8975          0.4463          0.9603
             0.4556         -2.7609          0.6508
             1.1684          0.6154         -1.1227

     Atom 35  O   pos: (  0.922271  0.100653  0.154662)  para_oo sigma:          -4.36
            -5.4345         -0.3243          0.3374
            -0.3314         -3.2854         -1.5068
             0.3406         -1.5353         -4.3733

     Atom 36  O   pos: (  0.408097  0.392740  0.589624)  para_oo sigma:          -3.67
            -3.9929         -1.7509         -0.2670
            -1.6149         -2.2904          0.2268
            -0.2480          0.2152         -4.7188

     Atom 37  O   pos: (  0.696185  0.410990  0.225427)  para_oo sigma:          -4.10
            -4.2425         -1.6914          0.0559
            -1.6666         -3.0100         -0.0723
             0.0716         -0.0626         -5.0496

     Atom 38  O   pos: (  0.734354  0.105791  0.511658)  para_oo sigma:          -1.70
            -2.2377          0.8884         -1.0950
             0.8074         -1.8304         -1.6458
            -1.0917         -1.6450         -1.0334

     Atom 39  O   pos: (  0.011703  0.097829  0.352766)  para_oo sigma:          -1.64
            -1.9256          1.1704          1.3741
             1.1194         -1.6812          1.2437
             1.4381          1.3231         -1.3018

     Atom 40  O   pos: (  0.559116  0.030373  0.604598)  para_oo sigma:          -1.87
             0.0863          0.3705         -0.2883
             0.3133         -2.3887         -0.3760
            -0.5869         -0.3413         -3.3214

     Atom 41  O   pos: (  0.846621  0.000561  0.321272)  para_oo sigma:          -1.81
            -0.7555          1.1938         -1.4108
             1.2391         -2.6858         -0.9019
            -1.6005         -0.9092         -1.9747

     Atom 42  O   pos: ( -0.012553  0.168291  1.637785)  para_oo sigma:          -3.27
            -5.0374          0.5448         -0.5323
             0.4421         -4.6477         -0.2885
            -0.4700         -0.2541         -0.1322

     Atom 43  O   pos: (  0.497613  0.277583  0.169115)  para_oo sigma:          -3.14
            -1.9574          1.6021          0.7430
             1.6468         -2.7769          0.6253
             0.8164          0.7011         -4.6889

     Atom 44  O   pos: (  0.541235  0.283250  0.692794)  para_oo sigma:          -2.40
            -2.6730         -0.1993          0.8624
            -0.0571         -3.8025          0.1900
             0.8697          0.1022         -0.7188

     Atom 45  O   pos: (  0.812656  0.265039  0.168341)  para_oo sigma:          -4.08
            -3.7640         -0.9929         -1.4325
            -1.0082         -4.6268          1.0593
            -1.4058          1.0887         -3.8354

     Atom 46  O   pos: (  0.439670  0.215097  0.520124)  para_oo sigma:          -1.62
            -2.0407          1.4108          0.9568
             1.2647         -1.2174          1.0774
             0.9826          1.1878         -1.6127

     Atom 47  O   pos: (  0.692003  0.238131  0.331375)  para_oo sigma:          -1.87
            -1.8407          1.5503         -1.2434
             1.4927         -1.8011         -1.1131
            -1.3312         -1.2685         -1.9536

     Atom 48  O   pos: (  0.590217  0.347564  0.505548)  para_oo sigma:          -1.66
            -1.0019          0.9109         -1.6919
             0.9602         -2.4654         -0.9140
            -1.7565         -0.9677         -1.4992

     Atom 49  O   pos: ( -0.148502  0.345277  0.364988)  para_oo sigma:          -1.75
            -1.0941          0.9703          1.7699
             0.9750         -2.7749          0.9627
             1.8383          0.9890         -1.3856

     Atom 50  O   pos: ( -0.059825  0.213554  0.539860)  para_oo sigma:          -1.48
            -1.4207          1.2614          1.0647
             1.1578         -1.4477          0.9993
             1.1633          1.1374         -1.5622

     Atom 51  O   pos: (  0.189997  0.231702  0.352238)  para_oo sigma:          -1.87
            -1.9169          1.3081         -1.4073
             1.3274         -1.8748         -1.2907
            -1.4400         -1.4268         -1.8120

     Atom 52  O   pos: (  0.101915  0.333269  0.527153)  para_oo sigma:          -1.31
            -0.7515          0.8214         -1.6545
             0.8684         -2.1122         -0.7110
            -1.8215         -0.7574         -1.0523

     Atom 53  O   pos: (  0.347698  0.353675  0.353390)  para_oo sigma:          -2.12
            -1.3283          1.1649          1.6899
             1.1142         -3.0176          0.9975
             1.7443          1.0595         -2.0027

     Atom 54  O   pos: (  0.180671  0.076115  0.713928)  para_oo sigma:          -2.41
            -3.7813          0.1785          0.5910
             0.1761         -2.7511          0.9124
             0.5770          0.9334         -0.6926

     Atom 55  O   pos: (  0.422861  0.085171  0.156808)  para_oo sigma:          -4.01
            -5.0131         -0.4735          0.2873
            -0.5079         -3.1817         -1.4024
             0.3202         -1.4465         -3.8296

     Atom 56  O   pos: ( -0.062852  0.395424  0.616675)  para_oo sigma:          -4.07
            -4.1820         -1.7980         -0.0513
            -1.8120         -2.6559          0.0234
            -0.0772          0.0104         -5.3847

     Atom 57  O   pos: (  0.238950  0.317791  0.705836)  para_oo sigma:          -0.88
            -0.8406          0.1118          0.0491
             0.1100         -0.7003         -0.0663
             0.0291          0.0654         -1.0841

     Atom 58  H   pos: (  0.231525  0.384661  0.670831)  para_oo sigma:           0.00
             0.0000          0.0000          0.0000
             0.0000          0.0000          0.0000
             0.0000          0.0000          0.0000

     Atom 59  H   pos: (  0.167086  0.292552  0.712218)  para_oo sigma:           0.00
             0.0000          0.0000          0.0000
             0.0000          0.0000          0.0000
             0.0000          0.0000          0.0000

     Atom 60  O   pos: (  0.741355  0.273986  0.678662)  para_oo sigma:          -0.61
            -0.3216         -0.1838          0.0839
            -0.1660         -0.2882          0.0273
             0.0985          0.0100         -1.2240

     Atom 61  H   pos: (  0.737048  0.197969  0.686368)  para_oo sigma:           0.00
             0.0000          0.0000          0.0000
             0.0000          0.0000          0.0000
             0.0000          0.0000          0.0000

     Atom 62  H   pos: (  0.667746  0.289876  0.689372)  para_oo sigma:           0.00
             0.0000          0.0000          0.0000
             0.0000          0.0000          0.0000
             0.0000          0.0000          0.0000

     Atom 63  O   pos: (  0.869784  0.183350  0.812974)  para_oo sigma:          -0.52
            -0.7772          0.1360          0.1077
             0.1676         -0.2707         -0.1190
             0.1475         -0.0846         -0.5030

     Atom 64  H   pos: (  0.818244  0.132974  0.791484)  para_oo sigma:           0.00
             0.0000          0.0000          0.0000
             0.0000          0.0000          0.0000
             0.0000          0.0000          0.0000

     Atom 65  H   pos: ( -0.146002  0.228948  0.784641)  para_oo sigma:           0.00
             0.0000          0.0000          0.0000
             0.0000          0.0000          0.0000
             0.0000          0.0000          0.0000

     Atom 66  O   pos: (  0.675216  0.086650  0.150912)  para_oo sigma:          -0.51
            -0.4008          0.0693         -0.0125
             0.0648         -0.4324          0.0387
            -0.0285          0.0450         -0.6911

     Atom 67  H   pos: (  0.697434  0.156714  0.138797)  para_oo sigma:           0.00
             0.0000          0.0000          0.0000
             0.0000          0.0000          0.0000
             0.0000          0.0000          0.0000

     Atom 68  H   pos: (  0.603785  0.086509  0.132437)  para_oo sigma:           0.00
             0.0000          0.0000          0.0000
             0.0000          0.0000          0.0000
             0.0000          0.0000          0.0000

     Atom 69  O   pos: (  0.284472  0.184180  1.305348)  para_oo sigma:          -0.44
            -0.3359          0.2417          0.2273
             0.2826         -0.5856          0.0824
             0.2594          0.0471         -0.4028

     Atom 70  H   pos: (  0.219708  0.216215  1.290906)  para_oo sigma:           0.00
             0.0000          0.0000          0.0000
             0.0000          0.0000          0.0000
             0.0000          0.0000          0.0000

     Atom 71  H   pos: (  0.321932  0.234210  1.347359)  para_oo sigma:           0.00
             0.0000          0.0000          0.0000
             0.0000          0.0000          0.0000
             0.0000          0.0000          0.0000

     Atom 72  O   pos: (  0.770839  0.321846  0.949964)  para_oo sigma:          -0.74
            -0.7410          0.0643          0.0265
             0.0868         -0.7667         -0.0379
            -0.0011          0.0075         -0.6979

     Atom 73  H   pos: ( -0.174068  0.304110  0.917236)  para_oo sigma:           0.00
             0.0000          0.0000          0.0000
             0.0000          0.0000          0.0000
             0.0000          0.0000          0.0000

     Atom 74  H   pos: ( -0.233137  0.381929  0.985315)  para_oo sigma:           0.00
             0.0000          0.0000          0.0000
             0.0000          0.0000          0.0000
             0.0000          0.0000          0.0000

     Atom 75  O   pos: (  0.014765 -0.018058  1.149203)  para_oo sigma:          -0.63
            -0.8770          0.0229          0.0600
             0.0586         -0.7251         -0.1164
             0.1177         -0.1710         -0.2885

     Atom 76  H   pos: (  0.038898  0.022678  1.091664)  para_oo sigma:           0.00
             0.0000          0.0000          0.0000
             0.0000          0.0000          0.0000
             0.0000          0.0000          0.0000

     Atom 77  H   pos: (  0.067286 -0.015469  1.202195)  para_oo sigma:           0.00
             0.0000          0.0000          0.0000
             0.0000          0.0000          0.0000
             0.0000          0.0000          0.0000

     Atom 78  O   pos: (  0.140896  0.243644  1.531208)  para_oo sigma:          -1.08
            -1.0477          0.0480          0.0813
             0.0506         -1.0346         -0.0207
             0.1103          0.0357         -1.1499

     Atom 79  H   pos: (  0.087306  0.224905  1.582174)  para_oo sigma:           0.00
             0.0000          0.0000          0.0000
             0.0000          0.0000          0.0000
             0.0000          0.0000          0.0000

     Atom 80  H   pos: (  0.204429  0.258524  1.568243)  para_oo sigma:           0.00
             0.0000          0.0000          0.0000
             0.0000          0.0000          0.0000
             0.0000          0.0000          0.0000

     Atom 81  O   pos: ( -0.024217  0.358957  1.140436)  para_oo sigma:          -0.62
            -0.6759         -0.0257         -0.0658
             0.0105         -0.5816         -0.1490
            -0.0810         -0.1972         -0.6096

     Atom 82  H   pos: ( -0.060457  0.406476  1.094379)  para_oo sigma:           0.00
             0.0000          0.0000          0.0000
             0.0000          0.0000          0.0000
             0.0000          0.0000          0.0000

     Atom 83  H   pos: ( -0.077886  0.316302  1.170172)  para_oo sigma:           0.00
             0.0000          0.0000          0.0000
             0.0000          0.0000          0.0000
             0.0000          0.0000          0.0000

     Atom 84  O   pos: (  0.162945  0.089858  0.171835)  para_oo sigma:          -0.61
            -0.4377          0.0524          0.0047
             0.0647         -0.5599          0.0741
             0.0294          0.0403         -0.8349

     Atom 85  H   pos: (  0.219789  0.139534  0.167965)  para_oo sigma:           0.00
             0.0000          0.0000          0.0000
             0.0000          0.0000          0.0000
             0.0000          0.0000          0.0000

     Atom 86  H   pos: (  0.105744  0.136238  0.183733)  para_oo sigma:           0.00
             0.0000          0.0000          0.0000
             0.0000          0.0000          0.0000
             0.0000          0.0000          0.0000

     Atom 87  O   pos: (  0.204861  0.400741  1.212407)  para_oo sigma:          -0.63
            -0.7519          0.2141          0.0779
             0.2127         -0.5107          0.0113
             0.0829         -0.0104         -0.6345

     Atom 88  H   pos: (  0.562541 -0.017338  1.176008)  para_oo sigma:           0.00
             0.0000          0.0000          0.0000
             0.0000          0.0000          0.0000
             0.0000          0.0000          0.0000

     Atom 89  H   pos: (  0.182573  0.364310  1.150915)  para_oo sigma:           0.00
             0.0000          0.0000          0.0000
             0.0000          0.0000          0.0000
             0.0000          0.0000          0.0000

     Atom 90  O   pos: (  0.603469  0.373779  1.300259)  para_oo sigma:          -0.74
            -0.7619          0.0527         -0.1388
             0.0408         -0.8624          0.2060
            -0.0893          0.1856         -0.5839

     Atom 91  H   pos: (  0.606504  0.320890  1.245858)  para_oo sigma:           0.00
             0.0000          0.0000          0.0000
             0.0000          0.0000          0.0000
             0.0000          0.0000          0.0000

     Atom 92  H   pos: (  0.576436  0.338363  1.359778)  para_oo sigma:           0.00
             0.0000          0.0000          0.0000
             0.0000          0.0000          0.0000
             0.0000          0.0000          0.0000

     Atom 93  O   pos: (  0.310309  0.303224  1.631243)  para_oo sigma:          -0.92
            -0.9110          0.0366          0.1471
             0.0099         -0.8154         -0.0102
             0.1370         -0.0314         -1.0438

     Atom 94  H   pos: (  0.225337  0.362874  0.080591)  para_oo sigma:           0.00
             0.0000          0.0000          0.0000
             0.0000          0.0000          0.0000
             0.0000          0.0000          0.0000

     Atom 95  H   pos: (  0.366894  0.252680  1.624928)  para_oo sigma:           0.00
             0.0000          0.0000          0.0000
             0.0000          0.0000          0.0000
             0.0000          0.0000          0.0000

     Atom 96  O   pos: ( -0.050837  0.395616  0.836660)  para_oo sigma:          -1.04
            -1.1122          0.1458         -0.1296
             0.0665         -0.9289          0.0824
            -0.1485          0.1369         -1.0858

     Atom 97  H   pos: ( -0.086917  0.438970  0.786405)  para_oo sigma:           0.00
             0.0000          0.0000          0.0000
             0.0000          0.0000          0.0000
             0.0000          0.0000          0.0000

     Atom 98  H   pos: ( -0.009630  0.347120  0.793970)  para_oo sigma:           0.00
             0.0000          0.0000          0.0000
             0.0000          0.0000          0.0000
             0.0000          0.0000          0.0000

     Atom 99  O   pos: (  0.643092  0.056494  1.101253)  para_oo sigma:          -0.73
            -0.8713         -0.0638         -0.1383
            -0.0496         -0.4448          0.1422
            -0.1041          0.0857         -0.8608

     Atom100  H   pos: (  0.616631  0.128102  1.115808)  para_oo sigma:           0.00
             0.0000          0.0000          0.0000
             0.0000          0.0000          0.0000
             0.0000          0.0000          0.0000

     Atom101  H   pos: (  0.625925  0.041317  1.031299)  para_oo sigma:           0.00
             0.0000          0.0000          0.0000
             0.0000          0.0000          0.0000
             0.0000          0.0000          0.0000

     Atom102  O   pos: ( -0.080478  0.121190  1.303447)  para_oo sigma:          -0.43
            -0.3666         -0.4873         -0.1296
            -0.5384         -0.2669         -0.1315
            -0.1025         -0.0953         -0.6703

     Atom103  H   pos: ( -0.111694  0.178401  1.341974)  para_oo sigma:           0.00
             0.0000          0.0000          0.0000
             0.0000          0.0000          0.0000
             0.0000          0.0000          0.0000

     Atom104  H   pos: ( -0.028235  0.092585  1.348105)  para_oo sigma:           0.00
             0.0000          0.0000          0.0000
             0.0000          0.0000          0.0000
             0.0000          0.0000          0.0000

     Atom105  O   pos: (  0.363502  0.106557  0.781160)  para_oo sigma:          -0.52
            -0.6390         -0.0423          0.1867
            -0.1599         -0.3850         -0.1314
             0.2574         -0.0958         -0.5471

     Atom106  H   pos: (  0.360353  0.037785  0.810026)  para_oo sigma:           0.00
             0.0000          0.0000          0.0000
             0.0000          0.0000          0.0000
             0.0000          0.0000          0.0000

     Atom107  H   pos: (  0.293947  0.109823  0.746773)  para_oo sigma:           0.00
             0.0000          0.0000          0.0000
             0.0000          0.0000          0.0000
             0.0000          0.0000          0.0000

     Atom108  O   pos: (  0.951869  0.008012  0.683995)  para_oo sigma:          -0.36
            -0.1726         -0.0734         -0.5301
            -0.1411         -0.5580         -0.1522
            -0.5493         -0.3312         -0.3364

     Atom109  H   pos: (  0.598523  0.418618  0.706596)  para_oo sigma:           0.00
             0.0000          0.0000          0.0000
             0.0000          0.0000          0.0000
             0.0000          0.0000          0.0000

     Atom110  H   pos: (  0.693481  0.458609  0.640235)  para_oo sigma:           0.00
             0.0000          0.0000          0.0000
             0.0000          0.0000          0.0000
             0.0000          0.0000          0.0000

     Atom111  O   pos: (  0.181546 -0.015470  1.295700)  para_oo sigma:          -0.65
            -1.0582         -0.1685          0.0139
            -0.1951         -0.3376          0.1283
            -0.0095          0.1374         -0.5678

     Atom112  H   pos: (  0.148617  0.028588  1.347958)  para_oo sigma:           0.00
             0.0000          0.0000          0.0000
             0.0000          0.0000          0.0000
             0.0000          0.0000          0.0000

     Atom113  H   pos: ( -0.138715  0.388288  1.335282)  para_oo sigma:           0.00
             0.0000          0.0000          0.0000
             0.0000          0.0000          0.0000
             0.0000          0.0000          0.0000

     Atom114  O   pos: (  0.604082  0.029851  1.555591)  para_oo sigma:          -0.94
            -0.8439         -0.0262         -0.0184
            -0.0213         -0.9057          0.0435
             0.0405          0.0420         -1.0758

     Atom115  H   pos: (  0.551951  0.074419  1.588404)  para_oo sigma:           0.00
             0.0000          0.0000          0.0000
             0.0000          0.0000          0.0000
             0.0000          0.0000          0.0000

     Atom116  H   pos: (  0.291286  0.437246  1.598275)  para_oo sigma:           0.00
             0.0000          0.0000          0.0000
             0.0000          0.0000          0.0000
             0.0000          0.0000          0.0000

     Atom117  O   pos: (  0.651569  0.279635  0.032539)  para_oo sigma:          -0.48
            -0.6444         -0.0125          0.2183
            -0.0454         -0.5490          0.2873
             0.1845          0.2335         -0.2331

     Atom118  H   pos: (  0.625079  0.304954  0.097339)  para_oo sigma:           0.00
             0.0000          0.0000          0.0000
             0.0000          0.0000          0.0000
             0.0000          0.0000          0.0000

     Atom119  H   pos: (  0.590016  0.263584 -0.004798)  para_oo sigma:           0.00
             0.0000          0.0000          0.0000
             0.0000          0.0000          0.0000
             0.0000          0.0000          0.0000

     Atom120  O   pos: (  0.077439  0.077281  1.438728)  para_oo sigma:          -0.94
            -0.9670         -0.0389          0.0414
            -0.0319         -0.9554          0.1779
             0.0537          0.1464         -0.8923

     Atom121  H   pos: (  0.109617  0.140803  1.463436)  para_oo sigma:           0.00
             0.0000          0.0000          0.0000
             0.0000          0.0000          0.0000
             0.0000          0.0000          0.0000

     Atom122  H   pos: (  1.077533  0.045557  1.482628)  para_oo sigma:           0.00
             0.0000          0.0000          0.0000
             0.0000          0.0000          0.0000
             0.0000          0.0000          0.0000

     Atom123  O   pos: (  0.712064  0.049152  1.319527)  para_oo sigma:          -0.57
            -0.6151          0.1824          0.2551
             0.1360         -0.4031          0.0642
             0.2337          0.0466         -0.6831

     Atom124  H   pos: (  0.752307  0.077656  1.375897)  para_oo sigma:           0.00
             0.0000          0.0000          0.0000
             0.0000          0.0000          0.0000
             0.0000          0.0000          0.0000

     Atom125  H   pos: (  0.702785 -0.022147  1.341950)  para_oo sigma:           0.00
             0.0000          0.0000          0.0000
             0.0000          0.0000          0.0000
             0.0000          0.0000          0.0000

     Atom126  O   pos: ( -0.001705  0.386683  1.616439)  para_oo sigma:          -0.50
            -0.6526         -0.1247         -0.2515
            -0.0912         -0.6309         -0.0968
            -0.2095         -0.1419         -0.2034

     Atom127  H   pos: ( -0.070447  0.481879  0.051833)  para_oo sigma:           0.00
             0.0000          0.0000          0.0000
             0.0000          0.0000          0.0000
             0.0000          0.0000          0.0000

     Atom128  H   pos: (  0.347078 -0.044257  1.557039)  para_oo sigma:           0.00
             0.0000          0.0000          0.0000
             0.0000          0.0000          0.0000
             0.0000          0.0000          0.0000

     Atom129  O   pos: (  0.794141  0.094539  1.509189)  para_oo sigma:          -0.69
            -0.5255          0.0489          0.0027
             0.0171         -0.8848          0.0068
             0.0173          0.0218         -0.6627

     Atom130  H   pos: (  0.728587  0.069086  1.536651)  para_oo sigma:           0.00
             0.0000          0.0000          0.0000
             0.0000          0.0000          0.0000
             0.0000          0.0000          0.0000

     Atom131  H   pos: (  0.847874  0.057004  1.543050)  para_oo sigma:           0.00
             0.0000          0.0000          0.0000
             0.0000          0.0000          0.0000
             0.0000          0.0000          0.0000

     Atom132  O   pos: (  0.856534  0.002272  0.990526)  para_oo sigma:          -0.54
            -0.1966          0.3347          0.2478
             0.2839         -0.6247          0.0330
             0.1896          0.0421         -0.8110

     Atom133  H   pos: (  0.920998  0.031031  0.965444)  para_oo sigma:           0.00
             0.0000          0.0000          0.0000
             0.0000          0.0000          0.0000
             0.0000          0.0000          0.0000

     Atom134  H   pos: (  0.505190  0.447170  0.935589)  para_oo sigma:           0.00
             0.0000          0.0000          0.0000
             0.0000          0.0000          0.0000
             0.0000          0.0000          0.0000

     Atom135  O   pos: (  0.488102  0.438866  0.045981)  para_oo sigma:          -1.04
            -1.1006         -0.0981         -0.0179
            -0.0607         -1.0543          0.0096
            -0.0081          0.0721         -0.9675

     Atom136  H   pos: (  0.490955  0.380013  0.094365)  para_oo sigma:           0.00
             0.0000          0.0000          0.0000
             0.0000          0.0000          0.0000
             0.0000          0.0000          0.0000

     Atom137  H   pos: (  0.755969  0.014241  0.075108)  para_oo sigma:           0.00
             0.0000          0.0000          0.0000
             0.0000          0.0000          0.0000
             0.0000          0.0000          0.0000

     Atom138  O   pos: (  0.510019  0.123066  1.306419)  para_oo sigma:          -0.59
            -0.7835         -0.1900         -0.0474
            -0.2285         -0.5973         -0.3082
            -0.0667         -0.3004         -0.4000

     Atom139  H   pos: (  0.526124  0.165945  1.246962)  para_oo sigma:           0.00
             0.0000          0.0000          0.0000
             0.0000          0.0000          0.0000
             0.0000          0.0000          0.0000

     Atom140  H   pos: (  0.576655  0.092369  1.321677)  para_oo sigma:           0.00
             0.0000          0.0000          0.0000
             0.0000          0.0000          0.0000
             0.0000          0.0000          0.0000

     Atom141  O   pos: (  0.171114  0.318425  1.022981)  para_oo sigma:          -0.83
            -0.7829         -0.0888         -0.0649
            -0.1115         -0.9712          0.0154
            -0.0839          0.0415         -0.7478

     Atom142  H   pos: (  0.229374  0.275730  0.998479)  para_oo sigma:           0.00
             0.0000          0.0000          0.0000
             0.0000          0.0000          0.0000
             0.0000          0.0000          0.0000

     Atom143  H   pos: (  0.110363  0.277832  1.030591)  para_oo sigma:           0.00
             0.0000          0.0000          0.0000
             0.0000          0.0000          0.0000
             0.0000          0.0000          0.0000

     Atom144  O   pos: (  0.590800  0.227261  0.911610)  para_oo sigma:          -0.41
            -0.0189         -0.0653          0.0536
            -0.1012         -0.5578         -0.1813
             0.0349         -0.1829         -0.6391

     Atom145  H   pos: (  0.658733  0.258973  0.919858)  para_oo sigma:           0.00
             0.0000          0.0000          0.0000
             0.0000          0.0000          0.0000
             0.0000          0.0000          0.0000

     Atom146  H   pos: (  0.544060  0.284418  0.913721)  para_oo sigma:           0.00
             0.0000          0.0000          0.0000
             0.0000          0.0000          0.0000
             0.0000          0.0000          0.0000

     Atom147  O   pos: (  0.054459  0.324832  1.364069)  para_oo sigma:          -0.60
            -0.3223         -0.0368          0.2066
             0.0572         -0.8796          0.1545
             0.1628          0.1185         -0.5985

     Atom148  H   pos: (  0.090383  0.304055  1.426797)  para_oo sigma:           0.00
             0.0000          0.0000          0.0000
             0.0000          0.0000          0.0000
             0.0000          0.0000          0.0000

     Atom149  H   pos: ( -0.014725  0.298013  1.370483)  para_oo sigma:           0.00
             0.0000          0.0000          0.0000
             0.0000          0.0000          0.0000
             0.0000          0.0000          0.0000

     Atom150  O   pos: (  0.385014  0.093494  1.108702)  para_oo sigma:          -0.38
            -0.1369          0.3255          0.2353
             0.2758         -0.3536          0.1591
             0.3091          0.2345         -0.6362

     Atom151  H   pos: (  0.413850  0.158738  1.090127)  para_oo sigma:           0.00
             0.0000          0.0000          0.0000
             0.0000          0.0000          0.0000
             0.0000          0.0000          0.0000

     Atom152  H   pos: (  0.327836  0.081806  1.061065)  para_oo sigma:           0.00
             0.0000          0.0000          0.0000
             0.0000          0.0000          0.0000
             0.0000          0.0000          0.0000

     Atom153  O   pos: (  0.230204  0.031836  0.999957)  para_oo sigma:          -1.22
            -1.0567         -0.0151          0.0629
             0.0325         -1.3266         -0.0177
             0.0888         -0.0389         -1.2905

     Atom154  H   pos: (  0.160828  0.062133  0.987646)  para_oo sigma:           0.00
             0.0000          0.0000          0.0000
             0.0000          0.0000          0.0000
             0.0000          0.0000          0.0000

     Atom155  H   pos: (  0.249918 -0.006761  0.938581)  para_oo sigma:           0.00
             0.0000          0.0000          0.0000
             0.0000          0.0000          0.0000
             0.0000          0.0000          0.0000

     Atom156  O   pos: (  0.398391  0.038032  1.475953)  para_oo sigma:          -0.84
            -0.8644          0.0677         -0.0295
             0.1050         -0.8087          0.0358
            -0.0092          0.0265         -0.8544

     Atom157  H   pos: (  0.407805  0.093718  1.526330)  para_oo sigma:           0.00
             0.0000          0.0000          0.0000
             0.0000          0.0000          0.0000
             0.0000          0.0000          0.0000

     Atom158  H   pos: (  0.468289  0.014492  1.469167)  para_oo sigma:           0.00
             0.0000          0.0000          0.0000
             0.0000          0.0000          0.0000
             0.0000          0.0000          0.0000

     Atom159  O   pos: (  0.376684  0.332376  1.412471)  para_oo sigma:          -0.91
            -0.9095          0.0159          0.0474
             0.0768         -0.9168         -0.0154
             0.0344         -0.0385         -0.9148

     Atom160  H   pos: (  0.445115  0.317443  1.443142)  para_oo sigma:           0.00
             0.0000          0.0000          0.0000
             0.0000          0.0000          0.0000
             0.0000          0.0000          0.0000

     Atom161  H   pos: (  0.334713  0.350147  1.470429)  para_oo sigma:           0.00
             0.0000          0.0000          0.0000
             0.0000          0.0000          0.0000
             0.0000          0.0000          0.0000

     Atom162  O   pos: (  0.339347  0.247341  0.940505)  para_oo sigma:          -0.93
            -0.8518         -0.0530         -0.0942
            -0.0171         -1.0038         -0.0168
            -0.0806         -0.0098         -0.9268

     Atom163  H   pos: (  0.337345  0.194223  0.888037)  para_oo sigma:           0.00
             0.0000          0.0000          0.0000
             0.0000          0.0000          0.0000
             0.0000          0.0000          0.0000

     Atom164  H   pos: (  0.364722  0.307772  0.903761)  para_oo sigma:           0.00
             0.0000          0.0000          0.0000
             0.0000          0.0000          0.0000
             0.0000          0.0000          0.0000

     Atom165  O   pos: (  0.418414  0.347450  1.165697)  para_oo sigma:          -0.46
            -0.1101         -0.4070         -0.0860
            -0.5295         -0.6450          0.0238
            -0.0725         -0.0237         -0.6398

     Atom166  H   pos: (  0.467894  0.292434  1.177329)  para_oo sigma:           0.00
             0.0000          0.0000          0.0000
             0.0000          0.0000          0.0000
             0.0000          0.0000          0.0000

     Atom167  H   pos: (  0.354514  0.330653  1.199217)  para_oo sigma:           0.00
             0.0000          0.0000          0.0000
             0.0000          0.0000          0.0000
             0.0000          0.0000          0.0000

     Atom168  O   pos: (  0.445287  0.393416  0.833265)  para_oo sigma:          -1.16
            -1.1653          0.0316          0.0014
             0.0055         -1.0857         -0.0595
             0.0057         -0.0729         -1.2367

     Atom169  H   pos: (  0.477127  0.349335  0.779848)  para_oo sigma:           0.00
             0.0000          0.0000          0.0000
             0.0000          0.0000          0.0000
             0.0000          0.0000          0.0000

     Atom170  H   pos: (  0.420707  0.454223  0.793853)  para_oo sigma:           0.00
             0.0000          0.0000          0.0000
             0.0000          0.0000          0.0000
             0.0000          0.0000          0.0000

     Atom171  O   pos: (  0.532892 -0.025564  0.862264)  para_oo sigma:          -0.41
            -0.5045         -0.0883         -0.2100
            -0.1293         -0.6380          0.4230
            -0.1379          0.2669         -0.0896

     Atom172  H   pos: (  0.236394  0.390690  0.819276)  para_oo sigma:           0.00
             0.0000          0.0000          0.0000
             0.0000          0.0000          0.0000
             0.0000          0.0000          0.0000

     Atom173  H   pos: (  0.189301  0.410317  0.926492)  para_oo sigma:           0.00
             0.0000          0.0000          0.0000
             0.0000          0.0000          0.0000
             0.0000          0.0000          0.0000

     Atom174  O   pos: (  0.553011  0.288392  1.499738)  para_oo sigma:          -1.12
            -1.0351          0.0562          0.0465
             0.0686         -1.2442         -0.0285
             0.0488         -0.0748         -1.0742

     Atom175  H   pos: (  0.523156  0.230068  1.537860)  para_oo sigma:           0.00
             0.0000          0.0000          0.0000
             0.0000          0.0000          0.0000
             0.0000          0.0000          0.0000

     Atom176  H   pos: (  0.557981  0.337898  1.557600)  para_oo sigma:           0.00
             0.0000          0.0000          0.0000
             0.0000          0.0000          0.0000
             0.0000          0.0000          0.0000

     Atom177  O   pos: (  0.795187  0.219745  1.135424)  para_oo sigma:          -0.58
            -0.3716          0.0982         -0.0967
             0.1071         -0.8919         -0.0184
            -0.0704         -0.0518         -0.4811

     Atom178  H   pos: (  0.797548  0.248525  1.066805)  para_oo sigma:           0.00
             0.0000          0.0000          0.0000
             0.0000          0.0000          0.0000
             0.0000          0.0000          0.0000

     Atom179  H   pos: (  0.722809  0.232354  1.153774)  para_oo sigma:           0.00
             0.0000          0.0000          0.0000
             0.0000          0.0000          0.0000
             0.0000          0.0000          0.0000

     Atom180  O   pos: ( -0.211221  0.428222  1.633483)  para_oo sigma:          -0.46
            -0.1544          0.1861          0.0184
             0.2463         -0.6800         -0.0291
[truncated: 148,393 more chars]
