# Supplementary material for: Is there a future for 43Ca nuclear magnetic resonance in cement science?
Source: Phys Chem Chem Phys. 2025 Apr 9;27(17):9159–68. doi: 10.1039/d5cp00491h (PMC11997747; doi:10.1039/d5cp00491h)
Supplement: CP-027-D5CP00491H-s001 [file CP-027-D5CP00491H-s001.zip › QE-Files/CSH-surface-structures/surf48.vc-relax.nmr.out]

     Program GIPAW v.7.2 starts on 27Feb2024 at  8:24:22 

     This program is part of the open-source Quantum ESPRESSO suite
     for quantum simulation of materials; please cite
         "P. Giannozzi et al., J. Phys.:Condens. Matter 21 395502 (2009);
         "P. Giannozzi et al., J. Phys.:Condens. Matter 29 465901 (2017);
         "P. Giannozzi et al., J. Chem. Phys. 152 154105 (2020);
          URL http://www.quantum-espresso.org", 
     in publications or presentations arising from this work. More details at
     http://www.quantum-espresso.org/quote

     Parallel version (MPI), running on   112 processors

     MPI processes distributed on     1 nodes
     R & G space division:  proc/nbgrp/npool/nimage =     112
     204797 MiB available memory on the printing compute node when the environment starts


     ***** This is GIPAW git revision                                          *****
     ***** you can cite: N. Varini et al., Comp. Phys. Comm. 184, 1827 (2013)  *****
     ***** in publications or presentations arising from this work.            *****

     Parallelizing q-star over 1 images
     Reading input from surf48.vc-relax.nmr.in

     ------------------- Input file: --------------------
&inputgipaw
	job = 'nmr'
	prefix = 'surf48.vc-relax_nmr'
	tmp_dir = './tmpSurf48/',
	verbosity = 'high'
	diagonalization = 'david'
/


     Reading xml data from directory:

     ./tmpSurf48/surf48.vc-relax_nmr.save/
     file Ca.pbe-spn-kjpaw_psl.1.0.0.UPF: wavefunction(s)  3S renormalized
     file O.pbe-n-kjpaw_psl.1.0.0.UPF: wavefunction(s)  2S 2P renormalized
     file Si.pbe-nl-kjpaw_psl.1.0.0.UPF: wavefunction(s)  3S 3P renormalized
     file H.pbe-kjpaw_psl.1.0.0.UPF: wavefunction(s)  1S renormalized

     IMPORTANT: XC functional enforced from input :
     Exchange-correlation= PBE
                           (   1   4   3   4   0   0   0)
     Any further DFT definition will be discarded
     Please, verify this is what you really want


     Parallelization info
     --------------------
     sticks:   dense  smooth     PW     G-vecs:    dense   smooth      PW
     Min         124     124     42                27223    27223    5448
     Max         125     125     43                27231    27231    5463
     Sum       13913   13913   4761              3049393  3049393  610999

     Using Slab Decomposition

     Reading collected, re-writing distributed wavefunctions
     Subspace diagonalization in iterative solution of the eigenvalue problem:
     a serial algorithm will be used

     GIPAW projectors -----------------------------------------------
     atom=  Ca   l=0  rc=    1.3000  rs=    0.8667
     atom=  Ca   l=0  rc=    1.3000  rs=    0.8667
     atom=  Ca   l=1  rc=    1.6000  rs=    1.0667
     atom=  Ca   l=1  rc=    1.6000  rs=    1.0667
     atom=  Ca   l=2  rc=    1.7000  rs=    1.1333
     atom=  Ca   l=2  rc=    1.7000  rs=    1.1333
     projs nearly linearly dependent: l=0  n1,n2= 1, 2  s=  0.99170013
     projs nearly linearly dependent: l=2  n1,n2= 1, 2  s=  0.99334936

     atom=  O    l=0  rc=    1.3000  rs=    0.8667
     atom=  O    l=0  rc=    1.3000  rs=    0.8667
     atom=  O    l=1  rc=    1.3500  rs=    0.9000
     atom=  O    l=1  rc=    1.3500  rs=    0.9000
     projs nearly linearly dependent: l=1  n1,n2= 1, 2  s=  0.99790099

     atom=  Si   l=0  rc=    1.8000  rs=    1.2000
     atom=  Si   l=0  rc=    1.8000  rs=    1.2000
     atom=  Si   l=1  rc=    1.8000  rs=    1.2000
     atom=  Si   l=1  rc=    1.8000  rs=    1.2000
     atom=  Si   l=2  rc=    1.8000  rs=    1.2000
     atom=  Si   l=2  rc=    1.8000  rs=    1.2000
     projs nearly linearly dependent: l=2  n1,n2= 1, 2  s=  0.99992180

     atom=  H    l=0  rc=    1.0000  rs=    0.6667
     atom=  H    l=0  rc=    1.0000  rs=    0.6667
     projs nearly linearly dependent: l=0  n1,n2= 1, 2  s=  0.99968852
     -----------------------------------------------------------------

     GIPAW integrals: -------------------------------------------
     Atom  i/j   nmr_para   nmr_dia   epr_rmc  epr_para   epr_dia
       Ca  1 1   0.25E+04 -0.66E+00  0.13E+02  0.81E+09  0.75E+03
       Ca  2 1   0.26E+04 -0.73E+00  0.13E+02  0.86E+09  0.79E+03
       Ca  2 2   0.28E+04 -0.80E+00  0.13E+02  0.92E+09  0.84E+03
       Ca  3 3   0.30E+02  0.22E+00  0.11E+02  0.47E+05  0.19E+03
       Ca  4 3   0.33E+02  0.20E+00  0.12E+02  0.54E+05  0.22E+03
       Ca  4 4   0.37E+02  0.17E+00  0.13E+02  0.60E+05  0.24E+03
       Ca  5 5   0.29E+01  0.74E+00  0.81E+01  0.47E+03  0.66E+02
       Ca  6 5   0.36E+01  0.91E+00  0.10E+02  0.59E+03  0.81E+02
       Ca  6 6   0.45E+01  0.11E+01  0.13E+02  0.74E+03  0.10E+03
       O   1 1   0.81E+03 -0.32E+00  0.65E+01  0.43E+08  0.24E+03
       O   2 1   0.91E+03 -0.39E+00  0.71E+01  0.48E+08  0.27E+03
       O   2 2   0.10E+04 -0.48E+00  0.78E+01  0.55E+08  0.31E+03
       O   3 3   0.99E+01  0.87E+00  0.58E+01  0.24E+04  0.75E+02
       O   4 3   0.11E+02  0.97E+00  0.67E+01  0.27E+04  0.83E+02
       O   4 4   0.12E+02  0.11E+01  0.76E+01  0.31E+04  0.93E+02
       Si  1 1   0.12E+04 -0.54E-01  0.93E+01  0.18E+09  0.37E+03
       Si  2 1   0.17E+04  0.68E-01  0.12E+02  0.26E+09  0.52E+03
       Si  2 2   0.24E+04  0.31E+00  0.19E+02  0.37E+09  0.74E+03
       Si  3 3   0.18E+02  0.34E+00  0.10E+02  0.13E+05  0.11E+03
       Si  4 3   0.21E+02  0.27E+00  0.11E+02  0.15E+05  0.13E+03
       Si  4 4   0.23E+02  0.18E+00  0.12E+02  0.18E+05  0.14E+03
       Si  5 5   0.26E+00  0.79E-01  0.58E+00  0.29E+02  0.79E+01
       Si  6 5   0.27E+00  0.84E-01  0.62E+00  0.30E+02  0.81E+01
       Si  6 6   0.29E+00  0.89E-01  0.66E+00  0.31E+02  0.84E+01
       H   1 1   0.39E+02  0.19E+00  0.29E+00  0.78E+05  0.13E+02
       H   2 1   0.41E+02  0.21E+00  0.32E+00  0.82E+05  0.14E+02
       H   2 2   0.43E+02  0.22E+00  0.36E+00  0.86E+05  0.15E+02
     ------------------------------------------------------------

     alpha_pv=     76.9500 eV

     Number of occupied bands for each k-point:
     k-point:     1    nbnd_occ= 360
     k-point:     2    nbnd_occ= 360
     k-point:     3    nbnd_occ= 360
     k-point:     4    nbnd_occ= 360


     q-space interpolation up to   240.00 Rydberg

     GIPAW job: nmr                                                                             
     NMR macroscopic correction: yes
             0.6667          0.0000          0.0000
             0.0000          0.6667          0.0000
             0.0000          0.0000          0.6667


     Largest allocated arrays     est. size (Mb)     dimensions
        KS wavefunctions at k          28.76 Mb     (    5236,  360)
        KS wavefunctions at k+q        28.76 Mb     (    5236,  360)
        First-order wavefunctions     287.62 Mb     (    5236,  360, 10)
        First-order wavefunct (US)    172.57 Mb     (    5236,  360,  6)
        Charge/spin density             0.73 Mb     (   96000,    1)
        Induced current                 6.59 Mb     (   96000,    3,3,1)
        Induced magnetic field          6.59 Mb     (   96000,    3,3,1)
        NL pseudopotentials            96.35 Mb     (    5236, 1206)
        GIPAW NL terms                 96.35 Mb     (    5236, 1206)

     Computing the magnetic susceptibility     isolve=0    ethr=  0.1000E-13
     k-point #    1 of     4      pool #  1    cpu time:      24.2
     compute_u_kq: q = (    0.0000,    0.0000,    0.0000)
     Rotating WFCS
     ethr =  1.00E-14,  avg # of iterations =  6.0
     eigenvalues at k:
 -36.5738 -36.3112 -36.2104 -36.2003 -36.0277 -35.9807 -35.9709 -35.9037
 -35.8471 -35.7986 -35.7681 -35.6658 -35.6449 -18.5117 -18.3908 -18.3448
 -18.3227 -18.2118 -18.1814 -18.1525 -18.0717 -18.0447 -18.0241 -18.0134
 -17.9948 -17.9706 -17.9590 -17.9225 -17.8748 -17.8712 -17.8552 -17.8324
 -17.7937 -17.7654 -17.7334 -17.7149 -17.6775 -17.6477 -17.6187 -17.5886
 -17.5688 -17.5278 -17.5146 -17.4997 -17.4707 -17.4495 -17.4248 -17.4017
 -17.3937 -17.3698 -17.3549 -17.3242 -17.3046 -17.2733 -17.2648 -17.2529
 -17.2364 -17.2243 -17.2071 -17.1790 -17.1759 -17.1593 -17.1506 -17.1457
 -17.1225 -17.1100 -17.0942 -17.0770 -17.0635 -17.0521 -17.0387 -17.0224
 -17.0084 -17.0044 -16.9734 -16.9697 -16.9555 -16.9405 -16.9329 -16.9236
 -16.8938 -16.8882 -16.8850 -16.8671 -16.8514 -16.8458 -16.8238 -16.8131
 -16.8018 -16.7795 -16.7751 -16.7594 -16.7384 -16.7331 -16.7011 -16.6694
 -16.6619 -16.6455 -16.5213 -16.4379 -16.3207 -16.2712 -16.2332 -15.4140
 -15.2619 -15.2546 -15.2353 -15.2188 -15.1416 -15.0984 -15.0941 -15.0254
 -14.9825 -14.9136 -14.7540 -14.6944 -14.6742 -14.6486 -14.5242 -14.4467
 -14.4005 -14.3398 -14.3159 -14.2979 -14.1588 -14.0939 -14.0549 -13.9578
 -13.9319  -7.0722  -6.4078  -6.3728  -6.2464  -6.2287  -6.1311  -6.0428
  -5.9958  -5.9789  -5.9287  -5.8876  -5.8684  -5.8268  -5.8122  -5.7571
  -5.7098  -5.6824  -5.6704  -5.6376  -5.5870  -5.5701  -5.5631  -5.5404
  -5.5016  -5.4889  -5.4818  -5.4470  -5.4175  -5.3953  -5.3663  -5.3303
  -5.3042  -5.2937  -5.2503  -5.1734  -5.1494  -5.1270  -5.1048  -5.0672
  -4.9851  -4.9701  -4.9320  -4.8679  -4.8569  -4.8063  -4.7820  -4.7383
  -4.5894  -4.5169  -4.0474  -3.6839  -3.4153  -3.3095  -3.2408  -3.2193
  -3.1773  -3.1529  -3.0967  -3.0326  -3.0203  -2.9785  -2.9296  -2.8978
  -2.8608  -2.8097  -2.7817  -2.7229  -2.6905  -2.6707  -2.6425  -2.6275
  -2.6054  -2.5901  -2.5501  -2.4691  -2.4497  -2.4193  -2.3882  -2.3735
  -2.3425  -2.3207  -2.2970  -2.2723  -2.2186  -2.1925  -2.1436  -2.1157
  -2.0939  -2.0660  -2.0529  -2.0228  -2.0003  -1.9800  -1.9479  -1.9260
  -1.8803  -1.8663  -1.8342  -1.8073  -1.7846  -1.7567  -1.7279  -1.6711
  -1.6640  -1.6379  -1.6245  -1.5805  -1.5323  -1.5076  -1.4560  -1.4287
  -1.3930  -1.3478  -1.3260  -1.2863  -1.2612  -1.1983  -1.1766  -1.1359
  -1.1198  -1.0869  -1.0480  -0.9878  -0.9231  -0.8792  -0.8647  -0.8460
  -0.7769  -0.7085  -0.6598  -0.6419  -0.5897  -0.5437  -0.5164  -0.4938
  -0.4559  -0.4441  -0.3832  -0.3664  -0.3427  -0.3171  -0.2904  -0.2745
  -0.2573  -0.2224  -0.2031  -0.1862  -0.1716  -0.1703  -0.1431  -0.1221
  -0.1036  -0.0948  -0.0753  -0.0677  -0.0414  -0.0221  -0.0143   0.0081
   0.0191   0.0302   0.0552   0.0752   0.0853   0.0996   0.1125   0.1269
   0.1520   0.1807   0.1981   0.2154   0.2259   0.2379   0.2566   0.2826
   0.3008   0.3130   0.3334   0.3446   0.3538   0.3696   0.3885   0.4099
   0.4297   0.4473   0.4630   0.4754   0.4999   0.5129   0.5268   0.5421
   0.5616   0.5712   0.5902   0.6175   0.6256   0.6424   0.6683   0.6901
   0.7271   0.7680   0.7803   0.8159   0.8423   0.8836   0.9128   0.9344
   0.9510   0.9795   1.0041   1.0115   1.0259   1.0451   1.0845   1.0993
   1.1324   1.1465   1.1593   1.1705   1.2422   1.2554   1.2583   1.3612
   1.3921   1.4425   1.5408   1.6173   1.6763   1.7841   1.8022   1.8453
     eigenvalues at k+q:
 -36.5738 -36.3112 -36.2104 -36.2003 -36.0277 -35.9807 -35.9709 -35.9037
 -35.8471 -35.7986 -35.7681 -35.6658 -35.6448 -18.5117 -18.3908 -18.3448
 -18.3227 -18.2118 -18.1814 -18.1525 -18.0717 -18.0447 -18.0241 -18.0134
 -17.9948 -17.9706 -17.9590 -17.9225 -17.8748 -17.8712 -17.8552 -17.8324
 -17.7937 -17.7654 -17.7334 -17.7149 -17.6775 -17.6477 -17.6187 -17.5886
 -17.5688 -17.5278 -17.5146 -17.4997 -17.4707 -17.4495 -17.4248 -17.4017
 -17.3937 -17.3698 -17.3549 -17.3242 -17.3046 -17.2733 -17.2648 -17.2529
 -17.2363 -17.2243 -17.2070 -17.1790 -17.1759 -17.1593 -17.1506 -17.1457
 -17.1225 -17.1100 -17.0942 -17.0770 -17.0635 -17.0521 -17.0386 -17.0224
 -17.0084 -17.0044 -16.9734 -16.9697 -16.9555 -16.9405 -16.9329 -16.9236
 -16.8938 -16.8882 -16.8850 -16.8671 -16.8514 -16.8458 -16.8238 -16.8131
 -16.8018 -16.7795 -16.7751 -16.7594 -16.7384 -16.7331 -16.7011 -16.6694
 -16.6619 -16.6455 -16.5213 -16.4379 -16.3208 -16.2712 -16.2332 -15.4140
 -15.2618 -15.2546 -15.2353 -15.2188 -15.1416 -15.0984 -15.0941 -15.0254
 -14.9825 -14.9136 -14.7540 -14.6944 -14.6742 -14.6486 -14.5242 -14.4467
 -14.4005 -14.3398 -14.3159 -14.2978 -14.1588 -14.0939 -14.0549 -13.9578
 -13.9319  -7.0722  -6.4078  -6.3728  -6.2464  -6.2287  -6.1311  -6.0428
  -5.9958  -5.9789  -5.9287  -5.8876  -5.8684  -5.8268  -5.8122  -5.7571
  -5.7098  -5.6824  -5.6704  -5.6376  -5.5870  -5.5701  -5.5631  -5.5404
  -5.5016  -5.4889  -5.4818  -5.4470  -5.4175  -5.3953  -5.3663  -5.3303
  -5.3042  -5.2937  -5.2503  -5.1734  -5.1494  -5.1270  -5.1048  -5.0672
  -4.9851  -4.9701  -4.9320  -4.8679  -4.8569  -4.8063  -4.7820  -4.7383
  -4.5894  -4.5169  -4.0474  -3.6839  -3.4153  -3.3095  -3.2408  -3.2193
  -3.1773  -3.1529  -3.0967  -3.0326  -3.0203  -2.9785  -2.9296  -2.8978
  -2.8608  -2.8097  -2.7817  -2.7229  -2.6905  -2.6707  -2.6425  -2.6275
  -2.6054  -2.5901  -2.5501  -2.4691  -2.4497  -2.4193  -2.3882  -2.3735
  -2.3425  -2.3207  -2.2970  -2.2723  -2.2186  -2.1925  -2.1437  -2.1157
  -2.0940  -2.0660  -2.0529  -2.0228  -2.0003  -1.9800  -1.9479  -1.9260
  -1.8803  -1.8663  -1.8342  -1.8073  -1.7846  -1.7567  -1.7279  -1.6711
  -1.6640  -1.6379  -1.6245  -1.5805  -1.5323  -1.5076  -1.4560  -1.4287
  -1.3930  -1.3478  -1.3260  -1.2863  -1.2612  -1.1983  -1.1766  -1.1359
  -1.1198  -1.0869  -1.0480  -0.9878  -0.9231  -0.8792  -0.8647  -0.8460
  -0.7769  -0.7085  -0.6598  -0.6419  -0.5897  -0.5438  -0.5164  -0.4938
  -0.4559  -0.4441  -0.3832  -0.3664  -0.3427  -0.3171  -0.2904  -0.2745
  -0.2573  -0.2224  -0.2031  -0.1862  -0.1716  -0.1703  -0.1431  -0.1221
  -0.1036  -0.0948  -0.0753  -0.0677  -0.0414  -0.0221  -0.0143   0.0081
   0.0191   0.0302   0.0552   0.0752   0.0853   0.0996   0.1125   0.1269
   0.1520   0.1807   0.1981   0.2153   0.2259   0.2379   0.2566   0.2826
   0.3008   0.3130   0.3334   0.3446   0.3538   0.3696   0.3885   0.4099
   0.4297   0.4473   0.4630   0.4754   0.4999   0.5129   0.5268   0.5421
   0.5616   0.5712   0.5902   0.6175   0.6256   0.6424   0.6683   0.6902
   0.7271   0.7680   0.7804   0.8159   0.8424   0.8837   0.9128   0.9344
   0.9511   0.9795   1.0041   1.0115   1.0259   1.0452   1.0845   1.0993
   1.1324   1.1465   1.1594   1.1705   1.2422   1.2554   1.2583   1.3612
   1.3921   1.4425   1.5408   1.6173   1.6763   1.7841   1.8022   1.8453
     cgsolve_all iterations  63    anorm=    0.74E-07
PARA_AUG  1      50.8057240        -0.2400262         0.2525574
     cgsolve_all iterations  63    anorm=    0.74E-07
PARA_AUG  2      -0.2160799        50.7071661         0.1218935
     cgsolve_all iterations  63    anorm=    0.74E-07
PARA_AUG  3       0.3156678         0.1337626        50.6206425
     cgsolve_all iterations  70    anorm=    0.72E-07
     cgsolve_all iterations  70    anorm=    0.72E-07
     cgsolve_all iterations  70    anorm=    0.72E-07
     compute_u_kq: q = (    0.0398,    0.0000,    0.0000)
     Rotating WFCS
     ethr =  1.00E-14,  avg # of iterations = 25.0
     eigenvalues at k:
 -36.5738 -36.3112 -36.2104 -36.2003 -36.0277 -35.9807 -35.9709 -35.9037
 -35.8471 -35.7986 -35.7681 -35.6658 -35.6449 -18.5117 -18.3908 -18.3448
 -18.3227 -18.2118 -18.1814 -18.1525 -18.0717 -18.0447 -18.0241 -18.0134
 -17.9948 -17.9706 -17.9590 -17.9225 -17.8748 -17.8712 -17.8552 -17.8324
 -17.7937 -17.7654 -17.7334 -17.7149 -17.6775 -17.6477 -17.6187 -17.5886
 -17.5688 -17.5278 -17.5146 -17.4997 -17.4707 -17.4495 -17.4248 -17.4017
 -17.3937 -17.3698 -17.3549 -17.3242 -17.3046 -17.2733 -17.2648 -17.2529
 -17.2364 -17.2243 -17.2071 -17.1790 -17.1759 -17.1593 -17.1506 -17.1457
 -17.1225 -17.1100 -17.0942 -17.0770 -17.0635 -17.0521 -17.0387 -17.0224
 -17.0084 -17.0044 -16.9734 -16.9697 -16.9555 -16.9405 -16.9329 -16.9236
 -16.8938 -16.8882 -16.8850 -16.8671 -16.8514 -16.8458 -16.8238 -16.8131
 -16.8018 -16.7795 -16.7751 -16.7594 -16.7384 -16.7331 -16.7011 -16.6694
 -16.6619 -16.6455 -16.5213 -16.4379 -16.3207 -16.2712 -16.2332 -15.4140
 -15.2619 -15.2546 -15.2353 -15.2188 -15.1416 -15.0984 -15.0941 -15.0254
 -14.9825 -14.9136 -14.7540 -14.6944 -14.6742 -14.6486 -14.5242 -14.4467
 -14.4005 -14.3398 -14.3159 -14.2979 -14.1588 -14.0939 -14.0549 -13.9578
 -13.9319  -7.0722  -6.4078  -6.3728  -6.2464  -6.2287  -6.1311  -6.0428
  -5.9958  -5.9789  -5.9287  -5.8876  -5.8684  -5.8268  -5.8122  -5.7571
  -5.7098  -5.6824  -5.6704  -5.6376  -5.5870  -5.5701  -5.5631  -5.5404
  -5.5016  -5.4889  -5.4818  -5.4470  -5.4175  -5.3953  -5.3663  -5.3303
  -5.3042  -5.2937  -5.2503  -5.1734  -5.1494  -5.1270  -5.1048  -5.0672
  -4.9851  -4.9701  -4.9320  -4.8679  -4.8569  -4.8063  -4.7820  -4.7383
  -4.5894  -4.5169  -4.0474  -3.6839  -3.4153  -3.3095  -3.2408  -3.2193
  -3.1773  -3.1529  -3.0967  -3.0326  -3.0203  -2.9785  -2.9296  -2.8978
  -2.8608  -2.8097  -2.7817  -2.7229  -2.6905  -2.6707  -2.6425  -2.6275
  -2.6054  -2.5901  -2.5501  -2.4691  -2.4497  -2.4193  -2.3882  -2.3735
  -2.3425  -2.3207  -2.2970  -2.2723  -2.2186  -2.1925  -2.1436  -2.1157
  -2.0939  -2.0660  -2.0529  -2.0228  -2.0003  -1.9800  -1.9479  -1.9260
  -1.8803  -1.8663  -1.8342  -1.8073  -1.7846  -1.7567  -1.7279  -1.6711
  -1.6640  -1.6379  -1.6245  -1.5805  -1.5323  -1.5076  -1.4560  -1.4287
  -1.3930  -1.3478  -1.3260  -1.2863  -1.2612  -1.1983  -1.1766  -1.1359
  -1.1198  -1.0869  -1.0480  -0.9878  -0.9231  -0.8792  -0.8647  -0.8460
  -0.7769  -0.7085  -0.6598  -0.6419  -0.5897  -0.5437  -0.5164  -0.4938
  -0.4559  -0.4441  -0.3832  -0.3664  -0.3427  -0.3171  -0.2904  -0.2745
  -0.2573  -0.2224  -0.2031  -0.1862  -0.1716  -0.1703  -0.1431  -0.1221
  -0.1036  -0.0948  -0.0753  -0.0677  -0.0414  -0.0221  -0.0143   0.0081
   0.0191   0.0302   0.0552   0.0752   0.0853   0.0996   0.1125   0.1269
   0.1520   0.1807   0.1981   0.2154   0.2259   0.2379   0.2566   0.2826
   0.3008   0.3130   0.3334   0.3446   0.3538   0.3696   0.3885   0.4099
   0.4297   0.4473   0.4630   0.4754   0.4999   0.5129   0.5268   0.5421
   0.5616   0.5712   0.5902   0.6175   0.6256   0.6424   0.6683   0.6901
   0.7271   0.7680   0.7803   0.8159   0.8423   0.8836   0.9128   0.9344
   0.9510   0.9795   1.0041   1.0115   1.0259   1.0451   1.0845   1.0993
   1.1324   1.1465   1.1593   1.1705   1.2422   1.2554   1.2583   1.3612
   1.3921   1.4425   1.5408   1.6173   1.6763   1.7841   1.8022   1.8453
     eigenvalues at k+q:
 -36.5738 -36.3112 -36.2104 -36.2003 -36.0277 -35.9807 -35.9709 -35.9037
 -35.8471 -35.7986 -35.7681 -35.6658 -35.6448 -18.5117 -18.3920 -18.3470
 -18.3231 -18.2123 -18.1810 -18.1526 -18.0728 -18.0435 -18.0230 -18.0125
 -17.9950 -17.9682 -17.9575 -17.9227 -17.8741 -17.8680 -17.8542 -17.8329
 -17.7933 -17.7660 -17.7367 -17.7164 -17.6777 -17.6489 -17.6196 -17.5898
 -17.5695 -17.5284 -17.5148 -17.5002 -17.4703 -17.4504 -17.4258 -17.4024
 -17.3957 -17.3717 -17.3537 -17.3255 -17.3066 -17.2755 -17.2664 -17.2529
 -17.2380 -17.2254 -17.2074 -17.1815 -17.1756 -17.1599 -17.1511 -17.1447
 -17.1229 -17.1100 -17.0900 -17.0755 -17.0619 -17.0516 -17.0335 -17.0224
 -17.0081 -17.0046 -16.9719 -16.9681 -16.9544 -16.9399 -16.9319 -16.9225
 -16.8935 -16.8867 -16.8832 -16.8649 -16.8495 -16.8443 -16.8235 -16.8109
 -16.8008 -16.7778 -16.7718 -16.7561 -16.7355 -16.7327 -16.7016 -16.6691
 -16.6625 -16.6454 -16.5281 -16.4366 -16.3220 -16.2704 -16.2456 -15.4127
 -15.2618 -15.2546 -15.2332 -15.2194 -15.1425 -15.0986 -15.0941 -15.0326
 -14.9805 -14.9173 -14.7558 -14.6962 -14.6719 -14.6486 -14.5247 -14.4527
 -14.3963 -14.3370 -14.3172 -14.2993 -14.1554 -14.0944 -14.0533 -13.9575
 -13.9298  -7.0596  -6.3884  -6.3727  -6.2459  -6.2285  -6.1320  -6.0502
  -6.0021  -5.9795  -5.9295  -5.8881  -5.8688  -5.8281  -5.8134  -5.7576
  -5.7094  -5.6823  -5.6697  -5.6394  -5.5879  -5.5703  -5.5639  -5.5413
  -5.5014  -5.4897  -5.4809  -5.4465  -5.4192  -5.3957  -5.3666  -5.3317
  -5.3069  -5.2951  -5.2545  -5.1718  -5.1536  -5.1269  -5.1037  -5.0688
  -4.9866  -4.9702  -4.9455  -4.8714  -4.8546  -4.8086  -4.7821  -4.7395
  -4.5879  -4.5123  -4.0307  -3.6705  -3.4141  -3.3114  -3.2441  -3.2299
  -3.1760  -3.1495  -3.0975  -3.0350  -3.0198  -2.9810  -2.9321  -2.8994
  -2.8589  -2.8061  -2.7790  -2.7263  -2.6927  -2.6738  -2.6413  -2.6301
  -2.6069  -2.5914  -2.5439  -2.4705  -2.4475  -2.4182  -2.3835  -2.3697
  -2.3441  -2.3211  -2.3009  -2.2756  -2.2185  -2.1943  -2.1437  -2.1156
  -2.0947  -2.0691  -2.0522  -2.0257  -1.9973  -1.9808  -1.9459  -1.9218
  -1.8784  -1.8634  -1.8381  -1.8082  -1.7853  -1.7603  -1.7295  -1.6713
  -1.6677  -1.6385  -1.6247  -1.5814  -1.5356  -1.5084  -1.4573  -1.4286
  -1.3949  -1.3480  -1.3271  -1.2870  -1.2606  -1.2000  -1.1756  -1.1328
  -1.1157  -1.0854  -1.0455  -0.9808  -0.9234  -0.8814  -0.8657  -0.8462
  -0.7727  -0.7089  -0.6609  -0.6451  -0.5913  -0.5429  -0.5164  -0.4949
  -0.4543  -0.4392  -0.3844  -0.3646  -0.3434  -0.3186  -0.2862  -0.2753
  -0.2585  -0.2235  -0.2028  -0.1828  -0.1722  -0.1694  -0.1419  -0.1199
  -0.1030  -0.0934  -0.0757  -0.0667  -0.0402  -0.0209  -0.0142   0.0107
   0.0178   0.0317   0.0531   0.0733   0.0862   0.0976   0.1098   0.1272
   0.1518   0.1809   0.1987   0.2151   0.2250   0.2406   0.2560   0.2823
   0.3027   0.3128   0.3333   0.3432   0.3514   0.3687   0.3893   0.4102
   0.4276   0.4489   0.4641   0.4778   0.5004   0.5106   0.5258   0.5429
   0.5616   0.5707   0.5910   0.6158   0.6264   0.6436   0.6660   0.6894
   0.7303   0.7738   0.7808   0.8185   0.8430   0.8853   0.9131   0.9347
   0.9519   0.9783   1.0073   1.0159   1.0283   1.0451   1.0841   1.1004
   1.1330   1.1467   1.1610   1.1762   1.2427   1.2554   1.2577   1.3579
   1.3906   1.4412   1.5418   1.6167   1.6710   1.7808   1.7987   1.8455
     cgsolve_all iterations  70    anorm=    0.72E-07
     cgsolve_all iterations  70    anorm=    0.71E-07
     cgsolve_all iterations  70    anorm=    0.72E-07
     compute_u_kq: q = (   -0.0398,    0.0000,    0.0000)
     Rotating WFCS
     ethr =  1.00E-14,  avg # of iterations = 23.0
     eigenvalues at k:
 -36.5738 -36.3112 -36.2104 -36.2003 -36.0277 -35.9807 -35.9709 -35.9037
 -35.8471 -35.7986 -35.7681 -35.6658 -35.6449 -18.5117 -18.3908 -18.3448
 -18.3227 -18.2118 -18.1814 -18.1525 -18.0717 -18.0447 -18.0241 -18.0134
 -17.9948 -17.9706 -17.9590 -17.9225 -17.8748 -17.8712 -17.8552 -17.8324
 -17.7937 -17.7654 -17.7334 -17.7149 -17.6775 -17.6477 -17.6187 -17.5886
 -17.5688 -17.5278 -17.5146 -17.4997 -17.4707 -17.4495 -17.4248 -17.4017
 -17.3937 -17.3698 -17.3549 -17.3242 -17.3046 -17.2733 -17.2648 -17.2529
 -17.2364 -17.2243 -17.2071 -17.1790 -17.1759 -17.1593 -17.1506 -17.1457
 -17.1225 -17.1100 -17.0942 -17.0770 -17.0635 -17.0521 -17.0387 -17.0224
 -17.0084 -17.0044 -16.9734 -16.9697 -16.9555 -16.9405 -16.9329 -16.9236
 -16.8938 -16.8882 -16.8850 -16.8671 -16.8514 -16.8458 -16.8238 -16.8131
 -16.8018 -16.7795 -16.7751 -16.7594 -16.7384 -16.7331 -16.7011 -16.6694
 -16.6619 -16.6455 -16.5213 -16.4379 -16.3207 -16.2712 -16.2332 -15.4140
 -15.2619 -15.2546 -15.2353 -15.2188 -15.1416 -15.0984 -15.0941 -15.0254
 -14.9825 -14.9136 -14.7540 -14.6944 -14.6742 -14.6486 -14.5242 -14.4467
 -14.4005 -14.3398 -14.3159 -14.2979 -14.1588 -14.0939 -14.0549 -13.9578
 -13.9319  -7.0722  -6.4078  -6.3728  -6.2464  -6.2287  -6.1311  -6.0428
  -5.9958  -5.9789  -5.9287  -5.8876  -5.8684  -5.8268  -5.8122  -5.7571
  -5.7098  -5.6824  -5.6704  -5.6376  -5.5870  -5.5701  -5.5631  -5.5404
  -5.5016  -5.4889  -5.4818  -5.4470  -5.4175  -5.3953  -5.3663  -5.3303
  -5.3042  -5.2937  -5.2503  -5.1734  -5.1494  -5.1270  -5.1048  -5.0672
  -4.9851  -4.9701  -4.9320  -4.8679  -4.8569  -4.8063  -4.7820  -4.7383
  -4.5894  -4.5169  -4.0474  -3.6839  -3.4153  -3.3095  -3.2408  -3.2193
  -3.1773  -3.1529  -3.0967  -3.0326  -3.0203  -2.9785  -2.9296  -2.8978
  -2.8608  -2.8097  -2.7817  -2.7229  -2.6905  -2.6707  -2.6425  -2.6275
  -2.6054  -2.5901  -2.5501  -2.4691  -2.4497  -2.4193  -2.3882  -2.3735
  -2.3425  -2.3207  -2.2970  -2.2723  -2.2186  -2.1925  -2.1436  -2.1157
  -2.0939  -2.0660  -2.0529  -2.0228  -2.0003  -1.9800  -1.9479  -1.9260
  -1.8803  -1.8663  -1.8342  -1.8073  -1.7846  -1.7567  -1.7279  -1.6711
  -1.6640  -1.6379  -1.6245  -1.5805  -1.5323  -1.5076  -1.4560  -1.4287
  -1.3930  -1.3478  -1.3260  -1.2863  -1.2612  -1.1983  -1.1766  -1.1359
  -1.1198  -1.0869  -1.0480  -0.9878  -0.9231  -0.8792  -0.8647  -0.8460
  -0.7769  -0.7085  -0.6598  -0.6419  -0.5897  -0.5437  -0.5164  -0.4938
  -0.4559  -0.4441  -0.3832  -0.3664  -0.3427  -0.3171  -0.2904  -0.2745
  -0.2573  -0.2224  -0.2031  -0.1862  -0.1716  -0.1703  -0.1431  -0.1221
  -0.1036  -0.0948  -0.0753  -0.0677  -0.0414  -0.0221  -0.0143   0.0081
   0.0191   0.0302   0.0552   0.0752   0.0853   0.0996   0.1125   0.1269
   0.1520   0.1807   0.1981   0.2154   0.2259   0.2379   0.2566   0.2826
   0.3008   0.3130   0.3334   0.3446   0.3538   0.3696   0.3885   0.4099
   0.4297   0.4473   0.4630   0.4754   0.4999   0.5129   0.5268   0.5421
   0.5616   0.5712   0.5902   0.6175   0.6256   0.6424   0.6683   0.6901
   0.7271   0.7680   0.7803   0.8159   0.8423   0.8836   0.9128   0.9344
   0.9510   0.9795   1.0041   1.0115   1.0259   1.0451   1.0845   1.0993
   1.1324   1.1465   1.1593   1.1705   1.2422   1.2554   1.2583   1.3612
   1.3921   1.4425   1.5408   1.6173   1.6763   1.7841   1.8022   1.8453
     eigenvalues at k+q:
 -36.5738 -36.3112 -36.2104 -36.2003 -36.0277 -35.9806 -35.9709 -35.9037
 -35.8471 -35.7986 -35.7681 -35.6658 -35.6448 -18.5117 -18.3897 -18.3425
 -18.3223 -18.2114 -18.1818 -18.1523 -18.0707 -18.0459 -18.0253 -18.0143
 -17.9945 -17.9732 -17.9605 -17.9225 -17.8763 -17.8735 -17.8562 -17.8321
 -17.7942 -17.7643 -17.7298 -17.7133 -17.6771 -17.6467 -17.6178 -17.5872
 -17.5685 -17.5281 -17.5141 -17.4987 -17.4709 -17.4488 -17.4240 -17.4011
 -17.3915 -17.3681 -17.3559 -17.3231 -17.3027 -17.2712 -17.2628 -17.2525
 -17.2346 -17.2231 -17.2065 -17.1773 -17.1757 -17.1591 -17.1495 -17.1461
 -17.1220 -17.1101 -17.0987 -17.0783 -17.0655 -17.0534 -17.0435 -17.0229
 -17.0090 -17.0037 -16.9754 -16.9712 -16.9559 -16.9412 -16.9336 -16.9246
 -16.8946 -16.8899 -16.8868 -16.8690 -16.8533 -16.8471 -16.8245 -16.8154
 -16.8030 -16.7834 -16.7757 -16.7626 -16.7411 -16.7334 -16.7006 -16.6698
 -16.6613 -16.6457 -16.5146 -16.4392 -16.3199 -16.2718 -16.2211 -15.4154
 -15.2627 -15.2546 -15.2378 -15.2179 -15.1403 -15.0980 -15.0939 -15.0185
 -14.9842 -14.9084 -14.7524 -14.6925 -14.6772 -14.6486 -14.5238 -14.4425
 -14.4041 -14.3423 -14.3138 -14.2957 -14.1634 -14.0970 -14.0531 -13.9578
 -13.9339  -7.0844  -6.4264  -6.3728  -6.2470  -6.2290  -6.1301  -6.0377
  -5.9879  -5.9782  -5.9279  -5.8874  -5.8680  -5.8257  -5.8108  -5.7563
  -5.7102  -5.6824  -5.6708  -5.6359  -5.5863  -5.5703  -5.5623  -5.5396
  -5.5020  -5.4881  -5.4828  -5.4475  -5.4155  -5.3951  -5.3656  -5.3296
  -5.3016  -5.2921  -5.2469  -5.1755  -5.1461  -5.1267  -5.1046  -5.0662
  -4.9841  -4.9699  -4.9186  -4.8663  -4.8562  -4.8033  -4.7814  -4.7368
  -4.5910  -4.5218  -4.0643  -3.6982  -3.4166  -3.3078  -3.2380  -3.2099
  -3.1780  -3.1555  -3.0956  -3.0310  -3.0198  -2.9752  -2.9277  -2.8954
  -2.8626  -2.8133  -2.7846  -2.7196  -2.6888  -2.6689  -2.6434  -2.6264
  -2.6014  -2.5876  -2.5562  -2.4687  -2.4517  -2.4197  -2.3928  -2.3763
  -2.3424  -2.3189  -2.2931  -2.2678  -2.2189  -2.1905  -2.1441  -2.1160
  -2.0937  -2.0637  -2.0536  -2.0221  -2.0013  -1.9788  -1.9495  -1.9291
  -1.8824  -1.8691  -1.8326  -1.8062  -1.7821  -1.7533  -1.7262  -1.6716
  -1.6607  -1.6378  -1.6236  -1.5790  -1.5299  -1.5049  -1.4556  -1.4285
  -1.3903  -1.3490  -1.3242  -1.2857  -1.2610  -1.1965  -1.1777  -1.1391
  -1.1241  -1.0867  -1.0510  -0.9945  -0.9239  -0.8790  -0.8638  -0.8457
  -0.7793  -0.7075  -0.6600  -0.6384  -0.5889  -0.5452  -0.5179  -0.4920
  -0.4591  -0.4478  -0.3848  -0.3660  -0.3420  -0.3158  -0.2944  -0.2735
  -0.2553  -0.2213  -0.2037  -0.1900  -0.1712  -0.1698  -0.1446  -0.1245
  -0.1043  -0.0954  -0.0749  -0.0684  -0.0424  -0.0241  -0.0137   0.0054
   0.0206   0.0288   0.0569   0.0768   0.0838   0.1019   0.1158   0.1276
   0.1520   0.1806   0.1976   0.2153   0.2264   0.2343   0.2571   0.2836
   0.2987   0.3135   0.3325   0.3450   0.3567   0.3711   0.3880   0.4092
   0.4318   0.4456   0.4615   0.4732   0.4987   0.5151   0.5276   0.5410
   0.5615   0.5711   0.5901   0.6189   0.6255   0.6419   0.6698   0.6910
   0.7245   0.7614   0.7802   0.8127   0.8421   0.8811   0.9126   0.9329
   0.9500   0.9798   1.0011   1.0082   1.0241   1.0453   1.0844   1.0982
   1.1323   1.1461   1.1559   1.1672   1.2425   1.2549   1.2590   1.3652
   1.3934   1.4438   1.5404   1.6180   1.6816   1.7867   1.8071   1.8462
     cgsolve_all iterations  70    anorm=    0.73E-07
     cgsolve_all iterations  70    anorm=    0.72E-07
     cgsolve_all iterations  70    anorm=    0.72E-07
     compute_u_kq: q = (    0.0000,    0.0398,    0.0000)
     Rotating WFCS
     ethr =  1.00E-14,  avg # of iterations = 23.0
     eigenvalues at k:
 -36.5738 -36.3112 -36.2104 -36.2003 -36.0277 -35.9807 -35.9709 -35.9037
 -35.8471 -35.7986 -35.7681 -35.6658 -35.6449 -18.5117 -18.3908 -18.3448
 -18.3227 -18.2118 -18.1814 -18.1525 -18.0717 -18.0447 -18.0241 -18.0134
 -17.9948 -17.9706 -17.9590 -17.9225 -17.8748 -17.8712 -17.8552 -17.8324
 -17.7937 -17.7654 -17.7334 -17.7149 -17.6775 -17.6477 -17.6187 -17.5886
 -17.5688 -17.5278 -17.5146 -17.4997 -17.4707 -17.4495 -17.4248 -17.4017
 -17.3937 -17.3698 -17.3549 -17.3242 -17.3046 -17.2733 -17.2648 -17.2529
 -17.2364 -17.2243 -17.2071 -17.1790 -17.1759 -17.1593 -17.1506 -17.1457
 -17.1225 -17.1100 -17.0942 -17.0770 -17.0635 -17.0521 -17.0387 -17.0224
 -17.0084 -17.0044 -16.9734 -16.9697 -16.9555 -16.9405 -16.9329 -16.9236
 -16.8938 -16.8882 -16.8850 -16.8671 -16.8514 -16.8458 -16.8238 -16.8131
 -16.8018 -16.7795 -16.7751 -16.7594 -16.7384 -16.7331 -16.7011 -16.6694
 -16.6619 -16.6455 -16.5213 -16.4379 -16.3207 -16.2712 -16.2332 -15.4140
 -15.2619 -15.2546 -15.2353 -15.2188 -15.1416 -15.0984 -15.0941 -15.0254
 -14.9825 -14.9136 -14.7540 -14.6944 -14.6742 -14.6486 -14.5242 -14.4467
 -14.4005 -14.3398 -14.3159 -14.2979 -14.1588 -14.0939 -14.0549 -13.9578
 -13.9319  -7.0722  -6.4078  -6.3728  -6.2464  -6.2287  -6.1311  -6.0428
  -5.9958  -5.9789  -5.9287  -5.8876  -5.8684  -5.8268  -5.8122  -5.7571
  -5.7098  -5.6824  -5.6704  -5.6376  -5.5870  -5.5701  -5.5631  -5.5404
  -5.5016  -5.4889  -5.4818  -5.4470  -5.4175  -5.3953  -5.3663  -5.3303
  -5.3042  -5.2937  -5.2503  -5.1734  -5.1494  -5.1270  -5.1048  -5.0672
  -4.9851  -4.9701  -4.9320  -4.8679  -4.8569  -4.8063  -4.7820  -4.7383
  -4.5894  -4.5169  -4.0474  -3.6839  -3.4153  -3.3095  -3.2408  -3.2193
  -3.1773  -3.1529  -3.0967  -3.0326  -3.0203  -2.9785  -2.9296  -2.8978
  -2.8608  -2.8097  -2.7817  -2.7229  -2.6905  -2.6707  -2.6425  -2.6275
  -2.6054  -2.5901  -2.5501  -2.4691  -2.4497  -2.4193  -2.3882  -2.3735
  -2.3425  -2.3207  -2.2970  -2.2723  -2.2186  -2.1925  -2.1436  -2.1157
  -2.0939  -2.0660  -2.0529  -2.0228  -2.0003  -1.9800  -1.9479  -1.9260
  -1.8803  -1.8663  -1.8342  -1.8073  -1.7846  -1.7567  -1.7279  -1.6711
  -1.6640  -1.6379  -1.6245  -1.5805  -1.5323  -1.5076  -1.4560  -1.4287
  -1.3930  -1.3478  -1.3260  -1.2863  -1.2612  -1.1983  -1.1766  -1.1359
  -1.1198  -1.0869  -1.0480  -0.9878  -0.9231  -0.8792  -0.8647  -0.8460
  -0.7769  -0.7085  -0.6598  -0.6419  -0.5897  -0.5437  -0.5164  -0.4938
  -0.4559  -0.4441  -0.3832  -0.3664  -0.3427  -0.3171  -0.2904  -0.2745
  -0.2573  -0.2224  -0.2031  -0.1862  -0.1716  -0.1703  -0.1431  -0.1221
  -0.1036  -0.0948  -0.0753  -0.0677  -0.0414  -0.0221  -0.0143   0.0081
   0.0191   0.0302   0.0552   0.0752   0.0853   0.0996   0.1125   0.1269
   0.1520   0.1807   0.1981   0.2154   0.2259   0.2379   0.2566   0.2826
   0.3008   0.3130   0.3334   0.3446   0.3538   0.3696   0.3885   0.4099
   0.4297   0.4473   0.4630   0.4754   0.4999   0.5129   0.5268   0.5421
   0.5616   0.5712   0.5902   0.6175   0.6256   0.6424   0.6683   0.6901
   0.7271   0.7680   0.7803   0.8159   0.8423   0.8836   0.9128   0.9344
   0.9510   0.9795   1.0041   1.0115   1.0259   1.0451   1.0845   1.0993
   1.1324   1.1465   1.1593   1.1705   1.2422   1.2554   1.2583   1.3612
   1.3921   1.4425   1.5408   1.6173   1.6763   1.7841   1.8022   1.8453
     eigenvalues at k+q:
 -36.5738 -36.3112 -36.2104 -36.2003 -36.0277 -35.9806 -35.9709 -35.9037
 -35.8471 -35.7986 -35.7681 -35.6658 -35.6448 -18.5115 -18.3893 -18.3411
 -18.3219 -18.2124 -18.1823 -18.1522 -18.0719 -18.0471 -18.0250 -18.0134
 -17.9939 -17.9732 -17.9599 -17.9235 -17.8766 -17.8747 -17.8566 -17.8335
 -17.7918 -17.7631 -17.7298 -17.7135 -17.6759 -17.6469 -17.6180 -17.5871
 -17.5686 -17.5285 -17.5141 -17.4975 -17.4726 -17.4489 -17.4235 -17.4012
 -17.3917 -17.3664 -17.3531 -17.3197 -17.3006 -17.2738 -17.2646 -17.2512
 -17.2342 -17.2229 -17.2028 -17.1780 -17.1753 -17.1583 -17.1497 -17.1458
 -17.1237 -17.1126 -17.0988 -17.0791 -17.0669 -17.0549 -17.0428 -17.0235
 -17.0111 -17.0037 -16.9751 -16.9701 -16.9569 -16.9411 -16.9321 -16.9242
 -16.8958 -16.8906 -16.8876 -16.8721 -16.8530 -16.8478 -16.8267 -16.8161
 -16.8035 -16.7850 -16.7759 -16.7642 -16.7414 -16.7347 -16.7008 -16.6703
 -16.6606 -16.6451 -16.5116 -16.4399 -16.3194 -16.2721 -16.2156 -15.4157
 -15.2640 -15.2546 -15.2354 -15.2177 -15.1428 -15.0985 -15.0942 -15.0236
 -14.9740 -14.9058 -14.7517 -14.6928 -14.6761 -14.6478 -14.5245 -14.4552
 -14.3986 -14.3386 -14.3150 -14.2968 -14.1586 -14.0970 -14.0534 -13.9600
 -13.9357  -7.0899  -6.4351  -6.3728  -6.2471  -6.2294  -6.1295  -6.0362
  -5.9839  -5.9775  -5.9280  -5.8867  -5.8687  -5.8258  -5.8088  -5.7556
  -5.7093  -5.6829  -5.6697  -5.6366  -5.5872  -5.5696  -5.5616  -5.5390
  -5.5021  -5.4881  -5.4806  -5.4490  -5.4193  -5.3965  -5.3633  -5.3279
  -5.3011  -5.2916  -5.2449  -5.1742  -5.1437  -5.1235  -5.1043  -5.0685
  -4.9846  -4.9686  -4.9132  -4.8665  -4.8541  -4.8067  -4.7790  -4.7376
  -4.5914  -4.5215  -4.0723  -3.7049  -3.4124  -3.3069  -3.2366  -3.2225
  -3.1769  -3.1490  -3.0958  -3.0361  -3.0198  -2.9744  -2.9259  -2.8928
  -2.8553  -2.8036  -2.7842  -2.7204  -2.6941  -2.6740  -2.6382  -2.6278
  -2.6048  -2.5887  -2.5537  -2.4751  -2.4492  -2.4197  -2.3898  -2.3793
  -2.3399  -2.3204  -2.2918  -2.2721  -2.2141  -2.1911  -2.1429  -2.1082
  -2.0916  -2.0690  -2.0541  -2.0223  -2.0075  -1.9780  -1.9493  -1.9244
  -1.8803  -1.8658  -1.8347  -1.8108  -1.7834  -1.7526  -1.7284  -1.6685
  -1.6623  -1.6379  -1.6265  -1.5785  -1.5277  -1.5041  -1.4507  -1.4254
  -1.3907  -1.3510  -1.3242  -1.2851  -1.2623  -1.1971  -1.1783  -1.1357
  -1.1230  -1.0909  -1.0528  -0.9895  -0.9262  -0.8850  -0.8681  -0.8446
  -0.7791  -0.7019  -0.6610  -0.6390  -0.5916  -0.5444  -0.5172  -0.4933
  -0.4549  -0.4485  -0.3844  -0.3683  -0.3422  -0.3195  -0.2899  -0.2772
  -0.2580  -0.2238  -0.2051  -0.1858  -0.1752  -0.1695  -0.1442  -0.1236
  -0.1061  -0.0957  -0.0747  -0.0688  -0.0418  -0.0240  -0.0134   0.0096
   0.0203   0.0304   0.0560   0.0764   0.0887   0.0991   0.1139   0.1276
   0.1494   0.1807   0.1990   0.2155   0.2268   0.2361   0.2574   0.2825
   0.3026   0.3143   0.3351   0.3461   0.3555   0.3716   0.3885   0.4090
   0.4273   0.4486   0.4604   0.4737   0.4992   0.5136   0.5269   0.5405
   0.5632   0.5702   0.5897   0.6158   0.6251   0.6414   0.6677   0.6896
   0.7256   0.7594   0.7804   0.8122   0.8407   0.8787   0.9104   0.9307
   0.9528   0.9796   1.0036   1.0111   1.0259   1.0444   1.0847   1.0960
   1.1285   1.1455   1.1566   1.1678   1.2415   1.2556   1.2597   1.3596
   1.3946   1.4420   1.5412   1.6229   1.6786   1.7856   1.8118   1.8484
     cgsolve_all iterations  70    anorm=    0.72E-07
     cgsolve_all iterations  70    anorm=    0.73E-07
     cgsolve_all iterations  70    anorm=    0.72E-07
     compute_u_kq: q = (    0.0000,   -0.0398,    0.0000)
     Rotating WFCS
     ethr =  1.00E-14,  avg # of iterations = 23.0
     eigenvalues at k:
 -36.5738 -36.3112 -36.2104 -36.2003 -36.0277 -35.9807 -35.9709 -35.9037
 -35.8471 -35.7986 -35.7681 -35.6658 -35.6449 -18.5117 -18.3908 -18.3448
 -18.3227 -18.2118 -18.1814 -18.1525 -18.0717 -18.0447 -18.0241 -18.0134
 -17.9948 -17.9706 -17.9590 -17.9225 -17.8748 -17.8712 -17.8552 -17.8324
 -17.7937 -17.7654 -17.7334 -17.7149 -17.6775 -17.6477 -17.6187 -17.5886
 -17.5688 -17.5278 -17.5146 -17.4997 -17.4707 -17.4495 -17.4248 -17.4017
 -17.3937 -17.3698 -17.3549 -17.3242 -17.3046 -17.2733 -17.2648 -17.2529
 -17.2364 -17.2243 -17.2071 -17.1790 -17.1759 -17.1593 -17.1506 -17.1457
 -17.1225 -17.1100 -17.0942 -17.0770 -17.0635 -17.0521 -17.0387 -17.0224
 -17.0084 -17.0044 -16.9734 -16.9697 -16.9555 -16.9405 -16.9329 -16.9236
 -16.8938 -16.8882 -16.8850 -16.8671 -16.8514 -16.8458 -16.8238 -16.8131
 -16.8018 -16.7795 -16.7751 -16.7594 -16.7384 -16.7331 -16.7011 -16.6694
 -16.6619 -16.6455 -16.5213 -16.4379 -16.3207 -16.2712 -16.2332 -15.4140
 -15.2619 -15.2546 -15.2353 -15.2188 -15.1416 -15.0984 -15.0941 -15.0254
 -14.9825 -14.9136 -14.7540 -14.6944 -14.6742 -14.6486 -14.5242 -14.4467
 -14.4005 -14.3398 -14.3159 -14.2979 -14.1588 -14.0939 -14.0549 -13.9578
 -13.9319  -7.0722  -6.4078  -6.3728  -6.2464  -6.2287  -6.1311  -6.0428
  -5.9958  -5.9789  -5.9287  -5.8876  -5.8684  -5.8268  -5.8122  -5.7571
  -5.7098  -5.6824  -5.6704  -5.6376  -5.5870  -5.5701  -5.5631  -5.5404
  -5.5016  -5.4889  -5.4818  -5.4470  -5.4175  -5.3953  -5.3663  -5.3303
  -5.3042  -5.2937  -5.2503  -5.1734  -5.1494  -5.1270  -5.1048  -5.0672
  -4.9851  -4.9701  -4.9320  -4.8679  -4.8569  -4.8063  -4.7820  -4.7383
  -4.5894  -4.5169  -4.0474  -3.6839  -3.4153  -3.3095  -3.2408  -3.2193
  -3.1773  -3.1529  -3.0967  -3.0326  -3.0203  -2.9785  -2.9296  -2.8978
  -2.8608  -2.8097  -2.7817  -2.7229  -2.6905  -2.6707  -2.6425  -2.6275
  -2.6054  -2.5901  -2.5501  -2.4691  -2.4497  -2.4193  -2.3882  -2.3735
  -2.3425  -2.3207  -2.2970  -2.2723  -2.2186  -2.1925  -2.1436  -2.1157
  -2.0939  -2.0660  -2.0529  -2.0228  -2.0003  -1.9800  -1.9479  -1.9260
  -1.8803  -1.8663  -1.8342  -1.8073  -1.7846  -1.7567  -1.7279  -1.6711
  -1.6640  -1.6379  -1.6245  -1.5805  -1.5323  -1.5076  -1.4560  -1.4287
  -1.3930  -1.3478  -1.3260  -1.2863  -1.2612  -1.1983  -1.1766  -1.1359
  -1.1198  -1.0869  -1.0480  -0.9878  -0.9231  -0.8792  -0.8647  -0.8460
  -0.7769  -0.7085  -0.6598  -0.6419  -0.5897  -0.5437  -0.5164  -0.4938
  -0.4559  -0.4441  -0.3832  -0.3664  -0.3427  -0.3171  -0.2904  -0.2745
  -0.2573  -0.2224  -0.2031  -0.1862  -0.1716  -0.1703  -0.1431  -0.1221
  -0.1036  -0.0948  -0.0753  -0.0677  -0.0414  -0.0221  -0.0143   0.0081
   0.0191   0.0302   0.0552   0.0752   0.0853   0.0996   0.1125   0.1269
   0.1520   0.1807   0.1981   0.2154   0.2259   0.2379   0.2566   0.2826
   0.3008   0.3130   0.3334   0.3446   0.3538   0.3696   0.3885   0.4099
   0.4297   0.4473   0.4630   0.4754   0.4999   0.5129   0.5268   0.5421
   0.5616   0.5712   0.5902   0.6175   0.6256   0.6424   0.6683   0.6901
   0.7271   0.7680   0.7803   0.8159   0.8423   0.8836   0.9128   0.9344
   0.9510   0.9795   1.0041   1.0115   1.0259   1.0451   1.0845   1.0993
   1.1324   1.1465   1.1593   1.1705   1.2422   1.2554   1.2583   1.3612
   1.3921   1.4425   1.5408   1.6173   1.6763   1.7841   1.8022   1.8453
     eigenvalues at k+q:
 -36.5738 -36.3112 -36.2104 -36.2003 -36.0277 -35.9807 -35.9709 -35.9037
 -35.8471 -35.7986 -35.7681 -35.6658 -35.6448 -18.5119 -18.3924 -18.3484
 -18.3235 -18.2114 -18.1806 -18.1526 -18.0719 -18.0423 -18.0231 -18.0133
 -17.9956 -17.9682 -17.9577 -17.9218 -17.8739 -17.8671 -17.8535 -17.8314
 -17.7957 -17.7673 -17.7368 -17.7165 -17.6789 -17.6487 -17.6197 -17.5900
 -17.5691 -17.5276 -17.5144 -17.5018 -17.4688 -17.4504 -17.4263 -17.4018
 -17.3959 -17.3736 -17.3566 -17.3284 -17.3083 -17.2727 -17.2651 -17.2547
 -17.2385 -17.2257 -17.2111 -17.1806 -17.1759 -17.1605 -17.1511 -17.1452
 -17.1218 -17.1071 -17.0890 -17.0750 -17.0605 -17.0497 -17.0346 -17.0213
 -17.0075 -17.0033 -16.9729 -16.9687 -16.9539 -16.9396 -16.9338 -16.9227
 -16.8922 -16.8860 -16.8825 -16.8619 -16.8498 -16.8436 -16.8212 -16.8106
 -16.8004 -16.7772 -16.7698 -16.7547 -16.7349 -16.7313 -16.7013 -16.6685
 -16.6632 -16.6460 -16.5313 -16.4359 -16.3224 -16.2703 -16.2515 -15.4123
 -15.2607 -15.2546 -15.2349 -15.2196 -15.1401 -15.0982 -15.0939 -15.0276
 -14.9906 -14.9206 -14.7565 -14.6961 -14.6727 -14.6493 -14.5240 -14.4399
 -14.4010 -14.3415 -14.3165 -14.2984 -14.1594 -14.0928 -14.0546 -13.9554
 -13.9282  -7.0537  -6.3787  -6.3727  -6.2458  -6.2280  -6.1326  -6.0542
  -6.0044  -5.9801  -5.9294  -5.8885  -5.8682  -5.8277  -5.8153  -5.7582
  -5.7105  -5.6817  -5.6710  -5.6386  -5.5870  -5.5712  -5.5643  -5.5418
  -5.5020  -5.4902  -5.4824  -5.4449  -5.4158  -5.3943  -5.3689  -5.3336
  -5.3074  -5.2960  -5.2576  -5.1736  -5.1545  -5.1304  -5.1047  -5.0662
  -4.9875  -4.9714  -4.9494  -4.8728  -4.8539  -4.8059  -4.7831  -4.7387
  -4.5874  -4.5124  -4.0230  -3.6647  -3.4185  -3.3124  -3.2456  -3.2161
  -3.1774  -3.1558  -3.0977  -3.0323  -3.0164  -2.9827  -2.9329  -2.9022
  -2.8660  -2.8157  -2.7799  -2.7275  -2.6885  -2.6690  -2.6447  -2.6290
  -2.6044  -2.5894  -2.5457  -2.4635  -2.4500  -2.4202  -2.3870  -2.3678
  -2.3440  -2.3190  -2.3021  -2.2716  -2.2231  -2.1940  -2.1458  -2.1237
  -2.0961  -2.0646  -2.0491  -2.0248  -1.9928  -1.9807  -1.9490  -1.9260
  -1.8804  -1.8663  -1.8355  -1.8035  -1.7861  -1.7599  -1.7283  -1.6749
  -1.6644  -1.6387  -1.6209  -1.5819  -1.5372  -1.5105  -1.4620  -1.4324
  -1.3944  -1.3445  -1.3275  -1.2875  -1.2599  -1.2000  -1.1763  -1.1351
  -1.1162  -1.0818  -1.0429  -0.9853  -0.9217  -0.8763  -0.8615  -0.8486
  -0.7716  -0.7145  -0.6597  -0.6437  -0.5884  -0.5435  -0.5164  -0.4930
  -0.4575  -0.4403  -0.3839  -0.3653  -0.3408  -0.3149  -0.2913  -0.2709
  -0.2570  -0.2217  -0.2014  -0.1869  -0.1713  -0.1658  -0.1419  -0.1209
  -0.1034  -0.0919  -0.0757  -0.0659  -0.0412  -0.0212  -0.0146   0.0062
   0.0183   0.0299   0.0540   0.0734   0.0822   0.1006   0.1116   0.1264
   0.1547   0.1802   0.1973   0.2151   0.2255   0.2399   0.2557   0.2822
   0.2992   0.3117   0.3315   0.3435   0.3514   0.3670   0.3888   0.4111
   0.4321   0.4452   0.4652   0.4774   0.5001   0.5121   0.5260   0.5446
   0.5603   0.5712   0.5916   0.6186   0.6268   0.6435   0.6692   0.6907
   0.7286   0.7750   0.7819   0.8191   0.8449   0.8883   0.9140   0.9383
   0.9489   0.9793   1.0031   1.0128   1.0266   1.0459   1.0841   1.1035
   1.1358   1.1487   1.1614   1.1742   1.2398   1.2542   1.2607   1.3627
   1.3903   1.4433   1.5410   1.6122   1.6728   1.7820   1.7925   1.8436
     cgsolve_all iterations  70    anorm=    0.71E-07
     cgsolve_all iterations  70    anorm=    0.71E-07
     cgsolve_all iterations  70    anorm=    0.72E-07
     compute_u_kq: q = (    0.0000,    0.0000,    0.0398)
     Rotating WFCS
     ethr =  1.00E-14,  avg # of iterations = 23.0
     eigenvalues at k:
 -36.5738 -36.3112 -36.2104 -36.2003 -36.0277 -35.9807 -35.9709 -35.9037
 -35.8471 -35.7986 -35.7681 -35.6658 -35.6449 -18.5117 -18.3908 -18.3448
 -18.3227 -18.2118 -18.1814 -18.1525 -18.0717 -18.0447 -18.0241 -18.0134
 -17.9948 -17.9706 -17.9590 -17.9225 -17.8748 -17.8712 -17.8552 -17.8324
 -17.7937 -17.7654 -17.7334 -17.7149 -17.6775 -17.6477 -17.6187 -17.5886
 -17.5688 -17.5278 -17.5146 -17.4997 -17.4707 -17.4495 -17.4248 -17.4017
 -17.3937 -17.3698 -17.3549 -17.3242 -17.3046 -17.2733 -17.2648 -17.2529
 -17.2364 -17.2243 -17.2071 -17.1790 -17.1759 -17.1593 -17.1506 -17.1457
 -17.1225 -17.1100 -17.0942 -17.0770 -17.0635 -17.0521 -17.0387 -17.0224
 -17.0084 -17.0044 -16.9734 -16.9697 -16.9555 -16.9405 -16.9329 -16.9236
 -16.8938 -16.8882 -16.8850 -16.8671 -16.8514 -16.8458 -16.8238 -16.8131
 -16.8018 -16.7795 -16.7751 -16.7594 -16.7384 -16.7331 -16.7011 -16.6694
 -16.6619 -16.6455 -16.5213 -16.4379 -16.3207 -16.2712 -16.2332 -15.4140
 -15.2619 -15.2546 -15.2353 -15.2188 -15.1416 -15.0984 -15.0941 -15.0254
 -14.9825 -14.9136 -14.7540 -14.6944 -14.6742 -14.6486 -14.5242 -14.4467
 -14.4005 -14.3398 -14.3159 -14.2979 -14.1588 -14.0939 -14.0549 -13.9578
 -13.9319  -7.0722  -6.4078  -6.3728  -6.2464  -6.2287  -6.1311  -6.0428
  -5.9958  -5.9789  -5.9287  -5.8876  -5.8684  -5.8268  -5.8122  -5.7571
  -5.7098  -5.6824  -5.6704  -5.6376  -5.5870  -5.5701  -5.5631  -5.5404
  -5.5016  -5.4889  -5.4818  -5.4470  -5.4175  -5.3953  -5.3663  -5.3303
  -5.3042  -5.2937  -5.2503  -5.1734  -5.1494  -5.1270  -5.1048  -5.0672
  -4.9851  -4.9701  -4.9320  -4.8679  -4.8569  -4.8063  -4.7820  -4.7383
  -4.5894  -4.5169  -4.0474  -3.6839  -3.4153  -3.3095  -3.2408  -3.2193
  -3.1773  -3.1529  -3.0967  -3.0326  -3.0203  -2.9785  -2.9296  -2.8978
  -2.8608  -2.8097  -2.7817  -2.7229  -2.6905  -2.6707  -2.6425  -2.6275
  -2.6054  -2.5901  -2.5501  -2.4691  -2.4497  -2.4193  -2.3882  -2.3735
  -2.3425  -2.3207  -2.2970  -2.2723  -2.2186  -2.1925  -2.1436  -2.1157
  -2.0939  -2.0660  -2.0529  -2.0228  -2.0003  -1.9800  -1.9479  -1.9260
  -1.8803  -1.8663  -1.8342  -1.8073  -1.7846  -1.7567  -1.7279  -1.6711
  -1.6640  -1.6379  -1.6245  -1.5805  -1.5323  -1.5076  -1.4560  -1.4287
  -1.3930  -1.3478  -1.3260  -1.2863  -1.2612  -1.1983  -1.1766  -1.1359
  -1.1198  -1.0869  -1.0480  -0.9878  -0.9231  -0.8792  -0.8647  -0.8460
  -0.7769  -0.7085  -0.6598  -0.6419  -0.5897  -0.5437  -0.5164  -0.4938
  -0.4559  -0.4441  -0.3832  -0.3664  -0.3427  -0.3171  -0.2904  -0.2745
  -0.2573  -0.2224  -0.2031  -0.1862  -0.1716  -0.1703  -0.1431  -0.1221
  -0.1036  -0.0948  -0.0753  -0.0677  -0.0414  -0.0221  -0.0143   0.0081
   0.0191   0.0302   0.0552   0.0752   0.0853   0.0996   0.1125   0.1269
   0.1520   0.1807   0.1981   0.2154   0.2259   0.2379   0.2566   0.2826
   0.3008   0.3130   0.3334   0.3446   0.3538   0.3696   0.3885   0.4099
   0.4297   0.4473   0.4630   0.4754   0.4999   0.5129   0.5268   0.5421
   0.5616   0.5712   0.5902   0.6175   0.6256   0.6424   0.6683   0.6901
   0.7271   0.7680   0.7803   0.8159   0.8423   0.8836   0.9128   0.9344
   0.9510   0.9795   1.0041   1.0115   1.0259   1.0451   1.0845   1.0993
   1.1324   1.1465   1.1593   1.1705   1.2422   1.2554   1.2583   1.3612
   1.3921   1.4425   1.5408   1.6173   1.6763   1.7841   1.8022   1.8453
     eigenvalues at k+q:
 -36.5738 -36.3112 -36.2104 -36.2003 -36.0277 -35.9807 -35.9709 -35.9037
 -35.8471 -35.7986 -35.7681 -35.6658 -35.6448 -18.5117 -18.3908 -18.3448
 -18.3227 -18.2118 -18.1814 -18.1525 -18.0714 -18.0455 -18.0238 -18.0130
 -17.9950 -17.9702 -17.9591 -17.9226 -17.8748 -17.8712 -17.8553 -17.8325
 -17.7936 -17.7658 -17.7322 -17.7157 -17.6775 -17.6474 -17.6188 -17.5890
 -17.5686 -17.5276 -17.5139 -17.5017 -17.4696 -17.4495 -17.4244 -17.4022
 -17.3938 -17.3697 -17.3548 -17.3247 -17.3042 -17.2739 -17.2644 -17.2531
 -17.2364 -17.2242 -17.2072 -17.1793 -17.1749 -17.1592 -17.1506 -17.1460
 -17.1221 -17.1105 -17.0936 -17.0776 -17.0642 -17.0516 -17.0391 -17.0212
 -17.0085 -17.0050 -16.9732 -16.9694 -16.9556 -16.9411 -16.9328 -16.9235
 -16.8939 -16.8883 -16.8848 -16.8670 -16.8514 -16.8458 -16.8241 -16.8128
 -16.8019 -16.7795 -16.7751 -16.7594 -16.7384 -16.7331 -16.7012 -16.6694
 -16.6620 -16.6455 -16.5213 -16.4379 -16.3208 -16.2712 -16.2332 -15.4140
 -15.2618 -15.2547 -15.2353 -15.2188 -15.1416 -15.0984 -15.0941 -15.0254
 -14.9825 -14.9136 -14.7540 -14.6944 -14.6742 -14.6486 -14.5242 -14.4467
 -14.4005 -14.3398 -14.3159 -14.2978 -14.1588 -14.0939 -14.0549 -13.9578
 -13.9319  -7.0722  -6.4077  -6.3728  -6.2464  -6.2287  -6.1311  -6.0428
  -5.9958  -5.9789  -5.9287  -5.8876  -5.8684  -5.8268  -5.8122  -5.7571
  -5.7098  -5.6824  -5.6704  -5.6377  -5.5867  -5.5701  -5.5633  -5.5406
  -5.5014  -5.4890  -5.4818  -5.4470  -5.4173  -5.3955  -5.3663  -5.3303
  -5.3040  -5.2938  -5.2503  -5.1736  -5.1495  -5.1265  -5.1051  -5.0672
  -4.9850  -4.9702  -4.9322  -4.8676  -4.8570  -4.8065  -4.7819  -4.7383
  -4.5894  -4.5169  -4.0473  -3.6838  -3.4153  -3.3095  -3.2410  -3.2192
  -3.1780  -3.1515  -3.0977  -3.0320  -3.0203  -2.9783  -2.9298  -2.8976
  -2.8629  -2.8067  -2.7828  -2.7224  -2.6893  -2.6739  -2.6419  -2.6260
  -2.6061  -2.5906  -2.5495  -2.4700  -2.4499  -2.4174  -2.3881  -2.3741
  -2.3432  -2.3194  -2.2974  -2.2729  -2.2176  -2.1941  -2.1436  -2.1145
  -2.0946  -2.0672  -2.0527  -2.0222  -1.9996  -1.9818  -1.9476  -1.9248
  -1.8783  -1.8673  -1.8333  -1.8073  -1.7846  -1.7577  -1.7302  -1.6707
  -1.6625  -1.6389  -1.6242  -1.5826  -1.5297  -1.5075  -1.4556  -1.4290
  -1.3919  -1.3490  -1.3269  -1.2860  -1.2603  -1.1991  -1.1780  -1.1338
  -1.1202  -1.0875  -1.0468  -0.9878  -0.9231  -0.8797  -0.8652  -0.8455
  -0.7769  -0.7088  -0.6601  -0.6418  -0.5897  -0.5437  -0.5150  -0.4943
  -0.4559  -0.4450  -0.3836  -0.3658  -0.3422  -0.3172  -0.2904  -0.2736
  -0.2578  -0.2231  -0.2045  -0.1865  -0.1738  -0.1676  -0.1425  -0.1210
  -0.1039  -0.0952  -0.0735  -0.0678  -0.0430  -0.0217  -0.0146   0.0082
   0.0176   0.0319   0.0544   0.0762   0.0844   0.0997   0.1127   0.1236
   0.1559   0.1807   0.1973   0.2154   0.2263   0.2392   0.2570   0.2805
   0.3018   0.3118   0.3335   0.3443   0.3555   0.3684   0.3876   0.4104
   0.4307   0.4473   0.4615   0.4758   0.5004   0.5123   0.5278   0.5421
   0.5604   0.5712   0.5907   0.6178   0.6258   0.6422   0.6686   0.6902
   0.7268   0.7678   0.7804   0.8160   0.8424   0.8835   0.9133   0.9337
   0.9520   0.9791   1.0037   1.0115   1.0264   1.0448   1.0847   1.0993
   1.1318   1.1473   1.1591   1.1705   1.2424   1.2554   1.2582   1.3612
   1.3921   1.4425   1.5408   1.6173   1.6763   1.7841   1.8022   1.8453
     cgsolve_all iterations  70    anorm=    0.71E-07
     cgsolve_all iterations  70    anorm=    0.72E-07
     cgsolve_all iterations  70    anorm=    0.72E-07
     compute_u_kq: q = (    0.0000,    0.0000,   -0.0398)
     Rotating WFCS
     ethr =  1.00E-14,  avg # of iterations = 23.0
     eigenvalues at k:
 -36.5738 -36.3112 -36.2104 -36.2003 -36.0277 -35.9807 -35.9709 -35.9037
 -35.8471 -35.7986 -35.7681 -35.6658 -35.6449 -18.5117 -18.3908 -18.3448
 -18.3227 -18.2118 -18.1814 -18.1525 -18.0717 -18.0447 -18.0241 -18.0134
 -17.9948 -17.9706 -17.9590 -17.9225 -17.8748 -17.8712 -17.8552 -17.8324
 -17.7937 -17.7654 -17.7334 -17.7149 -17.6775 -17.6477 -17.6187 -17.5886
 -17.5688 -17.5278 -17.5146 -17.4997 -17.4707 -17.4495 -17.4248 -17.4017
 -17.3937 -17.3698 -17.3549 -17.3242 -17.3046 -17.2733 -17.2648 -17.2529
 -17.2364 -17.2243 -17.2071 -17.1790 -17.1759 -17.1593 -17.1506 -17.1457
 -17.1225 -17.1100 -17.0942 -17.0770 -17.0635 -17.0521 -17.0387 -17.0224
 -17.0084 -17.0044 -16.9734 -16.9697 -16.9555 -16.9405 -16.9329 -16.9236
 -16.8938 -16.8882 -16.8850 -16.8671 -16.8514 -16.8458 -16.8238 -16.8131
 -16.8018 -16.7795 -16.7751 -16.7594 -16.7384 -16.7331 -16.7011 -16.6694
 -16.6619 -16.6455 -16.5213 -16.4379 -16.3207 -16.2712 -16.2332 -15.4140
 -15.2619 -15.2546 -15.2353 -15.2188 -15.1416 -15.0984 -15.0941 -15.0254
 -14.9825 -14.9136 -14.7540 -14.6944 -14.6742 -14.6486 -14.5242 -14.4467
 -14.4005 -14.3398 -14.3159 -14.2979 -14.1588 -14.0939 -14.0549 -13.9578
 -13.9319  -7.0722  -6.4078  -6.3728  -6.2464  -6.2287  -6.1311  -6.0428
  -5.9958  -5.9789  -5.9287  -5.8876  -5.8684  -5.8268  -5.8122  -5.7571
  -5.7098  -5.6824  -5.6704  -5.6376  -5.5870  -5.5701  -5.5631  -5.5404
  -5.5016  -5.4889  -5.4818  -5.4470  -5.4175  -5.3953  -5.3663  -5.3303
  -5.3042  -5.2937  -5.2503  -5.1734  -5.1494  -5.1270  -5.1048  -5.0672
  -4.9851  -4.9701  -4.9320  -4.8679  -4.8569  -4.8063  -4.7820  -4.7383
  -4.5894  -4.5169  -4.0474  -3.6839  -3.4153  -3.3095  -3.2408  -3.2193
  -3.1773  -3.1529  -3.0967  -3.0326  -3.0203  -2.9785  -2.9296  -2.8978
  -2.8608  -2.8097  -2.7817  -2.7229  -2.6905  -2.6707  -2.6425  -2.6275
  -2.6054  -2.5901  -2.5501  -2.4691  -2.4497  -2.4193  -2.3882  -2.3735
  -2.3425  -2.3207  -2.2970  -2.2723  -2.2186  -2.1925  -2.1436  -2.1157
  -2.0939  -2.0660  -2.0529  -2.0228  -2.0003  -1.9800  -1.9479  -1.9260
  -1.8803  -1.8663  -1.8342  -1.8073  -1.7846  -1.7567  -1.7279  -1.6711
  -1.6640  -1.6379  -1.6245  -1.5805  -1.5323  -1.5076  -1.4560  -1.4287
  -1.3930  -1.3478  -1.3260  -1.2863  -1.2612  -1.1983  -1.1766  -1.1359
  -1.1198  -1.0869  -1.0480  -0.9878  -0.9231  -0.8792  -0.8647  -0.8460
  -0.7769  -0.7085  -0.6598  -0.6419  -0.5897  -0.5437  -0.5164  -0.4938
  -0.4559  -0.4441  -0.3832  -0.3664  -0.3427  -0.3171  -0.2904  -0.2745
  -0.2573  -0.2224  -0.2031  -0.1862  -0.1716  -0.1703  -0.1431  -0.1221
  -0.1036  -0.0948  -0.0753  -0.0677  -0.0414  -0.0221  -0.0143   0.0081
   0.0191   0.0302   0.0552   0.0752   0.0853   0.0996   0.1125   0.1269
   0.1520   0.1807   0.1981   0.2154   0.2259   0.2379   0.2566   0.2826
   0.3008   0.3130   0.3334   0.3446   0.3538   0.3696   0.3885   0.4099
   0.4297   0.4473   0.4630   0.4754   0.4999   0.5129   0.5268   0.5421
   0.5616   0.5712   0.5902   0.6175   0.6256   0.6424   0.6683   0.6901
   0.7271   0.7680   0.7803   0.8159   0.8423   0.8836   0.9128   0.9344
   0.9510   0.9795   1.0041   1.0115   1.0259   1.0451   1.0845   1.0993
   1.1324   1.1465   1.1593   1.1705   1.2422   1.2554   1.2583   1.3612
   1.3921   1.4425   1.5408   1.6173   1.6763   1.7841   1.8022   1.8453
     eigenvalues at k+q:
 -36.5738 -36.3112 -36.2104 -36.2003 -36.0277 -35.9807 -35.9709 -35.9037
 -35.8471 -35.7986 -35.7681 -35.6658 -35.6448 -18.5117 -18.3908 -18.3448
 -18.3227 -18.2118 -18.1815 -18.1524 -18.0723 -18.0436 -18.0243 -18.0138
 -17.9947 -17.9708 -17.9591 -17.9226 -17.8747 -17.8712 -17.8551 -17.8324
 -17.7936 -17.7650 -17.7347 -17.7144 -17.6767 -17.6484 -17.6187 -17.5885
 -17.5688 -17.5279 -17.5152 -17.4983 -17.4714 -17.4492 -17.4259 -17.4008
 -17.3937 -17.3701 -17.3548 -17.3238 -17.3050 -17.2728 -17.2651 -17.2529
 -17.2363 -17.2243 -17.2070 -17.1786 -17.1768 -17.1598 -17.1506 -17.1446
 -17.1228 -17.1097 -17.0949 -17.0764 -17.0630 -17.0527 -17.0382 -17.0233
 -17.0085 -17.0036 -16.9741 -16.9696 -16.9553 -16.9402 -16.9331 -16.9234
 -16.8940 -16.8881 -16.8852 -16.8673 -16.8513 -16.8457 -16.8236 -16.8134
 -16.8018 -16.7795 -16.7752 -16.7594 -16.7384 -16.7330 -16.7011 -16.6695
 -16.6618 -16.6456 -16.5213 -16.4379 -16.3208 -16.2712 -16.2332 -15.4140
 -15.2619 -15.2544 -15.2354 -15.2188 -15.1416 -15.0984 -15.0941 -15.0254
 -14.9825 -14.9136 -14.7540 -14.6944 -14.6742 -14.6486 -14.5242 -14.4467
 -14.4005 -14.3398 -14.3159 -14.2978 -14.1588 -14.0939 -14.0549 -13.9578
 -13.9319  -7.0722  -6.4078  -6.3728  -6.2464  -6.2287  -6.1311  -6.0428
  -5.9958  -5.9789  -5.9287  -5.8876  -5.8684  -5.8268  -5.8121  -5.7571
  -5.7098  -5.6824  -5.6703  -5.6376  -5.5874  -5.5701  -5.5629  -5.5402
  -5.5017  -5.4888  -5.4818  -5.4470  -5.4176  -5.3952  -5.3663  -5.3303
  -5.3043  -5.2936  -5.2503  -5.1733  -5.1494  -5.1272  -5.1047  -5.0672
  -4.9853  -4.9700  -4.9318  -4.8680  -4.8570  -4.8061  -4.7821  -4.7383
  -4.5894  -4.5169  -4.0474  -3.6839  -3.4153  -3.3095  -3.2409  -3.2191
  -3.1765  -3.1541  -3.0959  -3.0332  -3.0201  -2.9789  -2.9290  -2.8974
  -2.8594  -2.8122  -2.7811  -2.7233  -2.6917  -2.6673  -2.6435  -2.6291
  -2.6041  -2.5897  -2.5508  -2.4681  -2.4498  -2.4207  -2.3885  -2.3728
  -2.3416  -2.3223  -2.2966  -2.2720  -2.2202  -2.1899  -2.1436  -2.1170
  -2.0934  -2.0648  -2.0525  -2.0245  -2.0001  -1.9782  -1.9482  -1.9278
  -1.8818  -1.8653  -1.8355  -1.8090  -1.7830  -1.7546  -1.7262  -1.6719
  -1.6649  -1.6375  -1.6244  -1.5786  -1.5353  -1.5076  -1.4560  -1.4289
  -1.3926  -1.3470  -1.3260  -1.2864  -1.2619  -1.1976  -1.1752  -1.1379
  -1.1193  -1.0863  -1.0493  -0.9876  -0.9234  -0.8785  -0.8641  -0.8464
  -0.7769  -0.7082  -0.6595  -0.6420  -0.5901  -0.5438  -0.5178  -0.4932
  -0.4561  -0.4430  -0.3827  -0.3671  -0.3432  -0.3170  -0.2904  -0.2749
  -0.2570  -0.2218  -0.2016  -0.1861  -0.1740  -0.1682  -0.1437  -0.1239
  -0.1037  -0.0941  -0.0776  -0.0660  -0.0402  -0.0233  -0.0132   0.0068
   0.0214   0.0285   0.0560   0.0743   0.0863   0.0995   0.1119   0.1304
   0.1478   0.1810   0.1985   0.2153   0.2258   0.2370   0.2565   0.2843
   0.2990   0.3147   0.3334   0.3442   0.3525   0.3703   0.3895   0.4096
   0.4290   0.4468   0.4640   0.4753   0.4999   0.5136   0.5260   0.5421
   0.5622   0.5711   0.5896   0.6174   0.6257   0.6425   0.6682   0.6901
   0.7274   0.7682   0.7801   0.8158   0.8424   0.8838   0.9125   0.9348
   0.9504   0.9799   1.0045   1.0114   1.0250   1.0457   1.0843   1.0994
   1.1331   1.1455   1.1595   1.1707   1.2421   1.2554   1.2583   1.3612
   1.3921   1.4425   1.5408   1.6173   1.6764   1.7841   1.8022   1.8453
     cgsolve_all iterations  70    anorm=    0.71E-07
     cgsolve_all iterations  70    anorm=    0.72E-07
     cgsolve_all iterations  70    anorm=    0.73E-07

     k-point #    2 of     4      pool #  1    cpu time:   13471.6
     compute_u_kq: q = (    0.0000,    0.0000,    0.0000)
     Rotating WFCS
     ethr =  1.00E-14,  avg # of iterations =  6.0
     eigenvalues at k:
 -36.5738 -36.3112 -36.2104 -36.2003 -36.0277 -35.9807 -35.9709 -35.9037
 -35.8471 -35.7986 -35.7681 -35.6658 -35.6449 -18.5117 -18.3908 -18.3448
 -18.3227 -18.2118 -18.1816 -18.1518 -18.0744 -18.0424 -18.0223 -18.0140
 -17.9967 -17.9680 -17.9607 -17.9237 -17.8743 -17.8707 -17.8551 -17.8325
 -17.7929 -17.7659 -17.7353 -17.7166 -17.6671 -17.6551 -17.6186 -17.5906
 -17.5668 -17.5261 -17.5156 -17.5030 -17.4679 -17.4419 -17.4353 -17.3971
 -17.3952 -17.3714 -17.3535 -17.3252 -17.3034 -17.2747 -17.2624 -17.2549
 -17.2366 -17.2230 -17.2088 -17.1794 -17.1744 -17.1631 -17.1510 -17.1379
 -17.1218 -17.1127 -17.0953 -17.0762 -17.0670 -17.0525 -17.0392 -17.0188
 -17.0088 -17.0026 -16.9771 -16.9666 -16.9548 -16.9438 -16.9330 -16.9201
 -16.8964 -16.8876 -16.8853 -16.8677 -16.8509 -16.8454 -16.8245 -16.8124
 -16.8021 -16.7796 -16.7748 -16.7593 -16.7385 -16.7326 -16.7017 -16.6695
 -16.6615 -16.6457 -16.5213 -16.4379 -16.3207 -16.2712 -16.2332 -15.4140
 -15.2616 -15.2549 -15.2352 -15.2188 -15.1416 -15.0987 -15.0938 -15.0254
 -14.9825 -14.9136 -14.7540 -14.6944 -14.6742 -14.6486 -14.5242 -14.4467
 -14.4005 -14.3398 -14.3159 -14.2979 -14.1588 -14.0939 -14.0549 -13.9578
 -13.9319  -7.0722  -6.4078  -6.3728  -6.2464  -6.2287  -6.1311  -6.0427
  -5.9959  -5.9789  -5.9287  -5.8876  -5.8684  -5.8268  -5.8122  -5.7571
  -5.7098  -5.6828  -5.6696  -5.6379  -5.5874  -5.5703  -5.5626  -5.5407
  -5.5015  -5.4888  -5.4815  -5.4474  -5.4167  -5.3955  -5.3666  -5.3307
  -5.3036  -5.2934  -5.2507  -5.1743  -5.1502  -5.1227  -5.1076  -5.0670
  -4.9860  -4.9700  -4.9316  -4.8658  -4.8591  -4.8059  -4.7823  -4.7382
  -4.5896  -4.5169  -4.0474  -3.6839  -3.4153  -3.3091  -3.2432  -3.2173
  -3.1773  -3.1518  -3.0990  -3.0331  -3.0173  -2.9822  -2.9265  -2.8895
  -2.8723  -2.8028  -2.7856  -2.7233  -2.6938  -2.6668  -2.6418  -2.6329
  -2.5975  -2.5919  -2.5526  -2.4691  -2.4515  -2.4153  -2.3893  -2.3725
  -2.3407  -2.3249  -2.2947  -2.2756  -2.2249  -2.1826  -2.1431  -2.1162
  -2.0940  -2.0680  -2.0438  -2.0331  -1.9966  -1.9784  -1.9447  -1.9342
  -1.8757  -1.8639  -1.8457  -1.8154  -1.7703  -1.7481  -1.7377  -1.6719
  -1.6566  -1.6457  -1.6206  -1.5852  -1.5348  -1.5052  -1.4505  -1.4348
  -1.3712  -1.3561  -1.3385  -1.2847  -1.2587  -1.1990  -1.1788  -1.1357
  -1.1181  -1.0882  -1.0498  -0.9851  -0.9264  -0.8756  -0.8640  -0.8455
  -0.7769  -0.7084  -0.6596  -0.6414  -0.5933  -0.5429  -0.5184  -0.4919
  -0.4582  -0.4427  -0.3820  -0.3670  -0.3435  -0.3153  -0.2916  -0.2701
  -0.2574  -0.2237  -0.2032  -0.1896  -0.1807  -0.1581  -0.1395  -0.1246
  -0.1141  -0.0899  -0.0717  -0.0611  -0.0426  -0.0265  -0.0131   0.0002
   0.0190   0.0339   0.0558   0.0755   0.0873   0.0995   0.1116   0.1184
   0.1601   0.1812   0.1964   0.2129   0.2299   0.2432   0.2601   0.2780
   0.2922   0.3184   0.3348   0.3401   0.3560   0.3628   0.3924   0.4138
   0.4329   0.4406   0.4591   0.4794   0.5056   0.5128   0.5322   0.5390
   0.5546   0.5701   0.5895   0.6188   0.6280   0.6408   0.6704   0.6899
   0.7274   0.7670   0.7786   0.8169   0.8426   0.8833   0.9139   0.9317
   0.9534   0.9793   1.0049   1.0114   1.0228   1.0474   1.0836   1.1003
   1.1345   1.1436   1.1585   1.1720   1.2422   1.2559   1.2577   1.3611
   1.3921   1.4425   1.5408   1.6173   1.6763   1.7841   1.8022   1.8453
     eigenvalues at k+q:
 -36.5738 -36.3112 -36.2104 -36.2003 -36.0277 -35.9807 -35.9709 -35.9037
 -35.8471 -35.7986 -35.7681 -35.6658 -35.6448 -18.5117 -18.3908 -18.3448
 -18.3227 -18.2118 -18.1816 -18.1518 -18.0744 -18.0424 -18.0223 -18.0140
 -17.9967 -17.9680 -17.9607 -17.9237 -17.8743 -17.8708 -17.8551 -17.8325
 -17.7929 -17.7659 -17.7353 -17.7166 -17.6671 -17.6551 -17.6186 -17.5906
 -17.5668 -17.5261 -17.5156 -17.5030 -17.4679 -17.4419 -17.4353 -17.3971
 -17.3952 -17.3714 -17.3535 -17.3252 -17.3034 -17.2747 -17.2624 -17.2548
 -17.2366 -17.2230 -17.2088 -17.1794 -17.1744 -17.1631 -17.1510 -17.1379
 -17.1218 -17.1127 -17.0953 -17.0762 -17.0669 -17.0525 -17.0391 -17.0187
 -17.0088 -17.0026 -16.9771 -16.9666 -16.9548 -16.9438 -16.9330 -16.9201
 -16.8964 -16.8876 -16.8853 -16.8677 -16.8509 -16.8454 -16.8245 -16.8124
 -16.8021 -16.7796 -16.7748 -16.7592 -16.7385 -16.7326 -16.7017 -16.6695
 -16.6615 -16.6457 -16.5213 -16.4379 -16.3208 -16.2712 -16.2332 -15.4140
 -15.2616 -15.2549 -15.2352 -15.2188 -15.1416 -15.0987 -15.0938 -15.0254
 -14.9825 -14.9136 -14.7540 -14.6944 -14.6742 -14.6486 -14.5242 -14.4467
 -14.4005 -14.3398 -14.3159 -14.2978 -14.1588 -14.0939 -14.0549 -13.9578
 -13.9319  -7.0722  -6.4078  -6.3728  -6.2465  -6.2287  -6.1311  -6.0427
  -5.9959  -5.9789  -5.9287  -5.8876  -5.8684  -5.8268  -5.8122  -5.7571
  -5.7098  -5.6828  -5.6696  -5.6379  -5.5875  -5.5703  -5.5626  -5.5407
  -5.5015  -5.4888  -5.4815  -5.4475  -5.4167  -5.3955  -5.3666  -5.3306
  -5.3036  -5.2934  -5.2507  -5.1743  -5.1502  -5.1227  -5.1077  -5.0670
  -4.9860  -4.9700  -4.9316  -4.8658  -4.8591  -4.8059  -4.7823  -4.7381
  -4.5896  -4.5169  -4.0474  -3.6839  -3.4153  -3.3091  -3.2432  -3.2173
  -3.1773  -3.1518  -3.0991  -3.0331  -3.0173  -2.9822  -2.9265  -2.8895
  -2.8723  -2.8028  -2.7856  -2.7233  -2.6938  -2.6668  -2.6418  -2.6329
  -2.5975  -2.5919  -2.5526  -2.4691  -2.4515  -2.4154  -2.3893  -2.3725
  -2.3407  -2.3249  -2.2947  -2.2756  -2.2249  -2.1827  -2.1431  -2.1162
  -2.0940  -2.0680  -2.0438  -2.0331  -1.9966  -1.9784  -1.9447  -1.9342
  -1.8757  -1.8639  -1.8457  -1.8154  -1.7703  -1.7481  -1.7377  -1.6719
  -1.6566  -1.6457  -1.6206  -1.5852  -1.5348  -1.5052  -1.4505  -1.4348
  -1.3712  -1.3561  -1.3385  -1.2847  -1.2587  -1.1990  -1.1788  -1.1357
  -1.1181  -1.0882  -1.0498  -0.9851  -0.9264  -0.8756  -0.8640  -0.8455
  -0.7769  -0.7084  -0.6596  -0.6414  -0.5933  -0.5429  -0.5184  -0.4919
  -0.4582  -0.4426  -0.3820  -0.3670  -0.3435  -0.3153  -0.2916  -0.2701
  -0.2574  -0.2237  -0.2032  -0.1896  -0.1807  -0.1581  -0.1396  -0.1246
  -0.1141  -0.0899  -0.0717  -0.0611  -0.0426  -0.0265  -0.0131   0.0002
   0.0190   0.0339   0.0558   0.0755   0.0873   0.0995   0.1116   0.1184
   0.1601   0.1812   0.1964   0.2129   0.2299   0.2432   0.2601   0.2780
   0.2922   0.3184   0.3348   0.3401   0.3560   0.3628   0.3924   0.4138
   0.4329   0.4406   0.4591   0.4794   0.5056   0.5128   0.5322   0.5390
   0.5546   0.5701   0.5895   0.6188   0.6280   0.6408   0.6704   0.6899
   0.7274   0.7670   0.7786   0.8169   0.8426   0.8833   0.9139   0.9317
   0.9534   0.9793   1.0049   1.0114   1.0228   1.0474   1.0836   1.1003
   1.1345   1.1436   1.1585   1.1720   1.2422   1.2559   1.2577   1.3612
   1.3922   1.4425   1.5408   1.6173   1.6763   1.7841   1.8022   1.8453
     cgsolve_all iterations  63    anorm=    0.75E-07
PARA_AUG  1      50.8057205        -0.2400245         0.2525603
     cgsolve_all iterations  63    anorm=    0.73E-07
PARA_AUG  2      -0.2160779        50.7071634         0.1218908
     cgsolve_all iterations  63    anorm=    0.73E-07
PARA_AUG  3       0.3156701         0.1337587        50.6206415
     cgsolve_all iterations  70    anorm=    0.71E-07
     cgsolve_all iterations  70    anorm=    0.72E-07
     cgsolve_all iterations  70    anorm=    0.72E-07
     compute_u_kq: q = (    0.0398,    0.0000,    0.0000)
     Rotating WFCS
     ethr =  1.00E-14,  avg # of iterations = 25.0
     eigenvalues at k:
 -36.5738 -36.3112 -36.2104 -36.2003 -36.0277 -35.9807 -35.9709 -35.9037
 -35.8471 -35.7986 -35.7681 -35.6658 -35.6449 -18.5117 -18.3908 -18.3448
 -18.3227 -18.2118 -18.1816 -18.1518 -18.0744 -18.0424 -18.0223 -18.0140
 -17.9967 -17.9680 -17.9607 -17.9237 -17.8743 -17.8707 -17.8551 -17.8325
 -17.7929 -17.7659 -17.7353 -17.7166 -17.6671 -17.6551 -17.6186 -17.5906
 -17.5668 -17.5261 -17.5156 -17.5030 -17.4679 -17.4419 -17.4353 -17.3971
 -17.3952 -17.3714 -17.3535 -17.3252 -17.3034 -17.2747 -17.2624 -17.2549
 -17.2366 -17.2230 -17.2088 -17.1794 -17.1744 -17.1631 -17.1510 -17.1379
 -17.1218 -17.1127 -17.0953 -17.0762 -17.0670 -17.0525 -17.0392 -17.0188
 -17.0088 -17.0026 -16.9771 -16.9666 -16.9548 -16.9438 -16.9330 -16.9201
 -16.8964 -16.8876 -16.8853 -16.8677 -16.8509 -16.8454 -16.8245 -16.8124
 -16.8021 -16.7796 -16.7748 -16.7593 -16.7385 -16.7326 -16.7017 -16.6695
 -16.6615 -16.6457 -16.5213 -16.4379 -16.3207 -16.2712 -16.2332 -15.4140
 -15.2616 -15.2549 -15.2352 -15.2188 -15.1416 -15.0987 -15.0938 -15.0254
 -14.9825 -14.9136 -14.7540 -14.6944 -14.6742 -14.6486 -14.5242 -14.4467
 -14.4005 -14.3398 -14.3159 -14.2979 -14.1588 -14.0939 -14.0549 -13.9578
 -13.9319  -7.0722  -6.4078  -6.3728  -6.2464  -6.2287  -6.1311  -6.0427
  -5.9959  -5.9789  -5.9287  -5.8876  -5.8684  -5.8268  -5.8122  -5.7571
  -5.7098  -5.6828  -5.6696  -5.6379  -5.5874  -5.5703  -5.5626  -5.5407
  -5.5015  -5.4888  -5.4815  -5.4474  -5.4167  -5.3955  -5.3666  -5.3307
  -5.3036  -5.2934  -5.2507  -5.1743  -5.1502  -5.1227  -5.1076  -5.0670
  -4.9860  -4.9700  -4.9316  -4.8658  -4.8591  -4.8059  -4.7823  -4.7382
  -4.5896  -4.5169  -4.0474  -3.6839  -3.4153  -3.3091  -3.2432  -3.2173
  -3.1773  -3.1518  -3.0990  -3.0331  -3.0173  -2.9822  -2.9265  -2.8895
  -2.8723  -2.8028  -2.7856  -2.7233  -2.6938  -2.6668  -2.6418  -2.6329
  -2.5975  -2.5919  -2.5526  -2.4691  -2.4515  -2.4153  -2.3893  -2.3725
  -2.3407  -2.3249  -2.2947  -2.2756  -2.2249  -2.1826  -2.1431  -2.1162
  -2.0940  -2.0680  -2.0438  -2.0331  -1.9966  -1.9784  -1.9447  -1.9342
  -1.8757  -1.8639  -1.8457  -1.8154  -1.7703  -1.7481  -1.7377  -1.6719
  -1.6566  -1.6457  -1.6206  -1.5852  -1.5348  -1.5052  -1.4505  -1.4348
  -1.3712  -1.3561  -1.3385  -1.2847  -1.2587  -1.1990  -1.1788  -1.1357
  -1.1181  -1.0882  -1.0498  -0.9851  -0.9264  -0.8756  -0.8640  -0.8455
  -0.7769  -0.7084  -0.6596  -0.6414  -0.5933  -0.5429  -0.5184  -0.4919
  -0.4582  -0.4427  -0.3820  -0.3670  -0.3435  -0.3153  -0.2916  -0.2701
  -0.2574  -0.2237  -0.2032  -0.1896  -0.1807  -0.1581  -0.1395  -0.1246
  -0.1141  -0.0899  -0.0717  -0.0611  -0.0426  -0.0265  -0.0131   0.0002
   0.0190   0.0339   0.0558   0.0755   0.0873   0.0995   0.1116   0.1184
   0.1601   0.1812   0.1964   0.2129   0.2299   0.2432   0.2601   0.2780
   0.2922   0.3184   0.3348   0.3401   0.3560   0.3628   0.3924   0.4138
   0.4329   0.4406   0.4591   0.4794   0.5056   0.5128   0.5322   0.5390
   0.5546   0.5701   0.5895   0.6188   0.6280   0.6408   0.6704   0.6899
   0.7274   0.7670   0.7786   0.8169   0.8426   0.8833   0.9139   0.9317
   0.9534   0.9793   1.0049   1.0114   1.0228   1.0474   1.0836   1.1003
   1.1345   1.1436   1.1585   1.1720   1.2422   1.2559   1.2577   1.3611
   1.3921   1.4425   1.5408   1.6173   1.6763   1.7841   1.8022   1.8453
     eigenvalues at k+q:
 -36.5738 -36.3112 -36.2104 -36.2003 -36.0277 -35.9807 -35.9709 -35.9037
 -35.8471 -35.7986 -35.7681 -35.6658 -35.6448 -18.5117 -18.3920 -18.3470
 -18.3231 -18.2124 -18.1812 -18.1520 -18.0751 -18.0415 -18.0210 -18.0136
 -17.9963 -17.9664 -17.9587 -17.9238 -17.8734 -17.8677 -17.8542 -17.8330
 -17.7923 -17.7671 -17.7379 -17.7181 -17.6681 -17.6556 -17.6200 -17.5914
 -17.5676 -17.5261 -17.5165 -17.5033 -17.4679 -17.4435 -17.4352 -17.3981
 -17.3971 -17.3732 -17.3523 -17.3268 -17.3054 -17.2765 -17.2642 -17.2548
 -17.2381 -17.2245 -17.2088 -17.1809 -17.1757 -17.1628 -17.1527 -17.1366
 -17.1216 -17.1133 -17.0905 -17.0758 -17.0655 -17.0516 -17.0333 -17.0195
 -17.0081 -17.0029 -16.9756 -16.9652 -16.9533 -16.9428 -16.9324 -16.9193
 -16.8956 -16.8862 -16.8837 -16.8655 -16.8491 -16.8439 -16.8240 -16.8103
 -16.8011 -16.7779 -16.7716 -16.7559 -16.7356 -16.7322 -16.7023 -16.6690
 -16.6619 -16.6456 -16.5281 -16.4366 -16.3220 -16.2704 -16.2456 -15.4127
 -15.2616 -15.2549 -15.2331 -15.2194 -15.1425 -15.0989 -15.0938 -15.0326
 -14.9805 -14.9173 -14.7558 -14.6962 -14.6719 -14.6486 -14.5247 -14.4527
 -14.3963 -14.3370 -14.3172 -14.2993 -14.1554 -14.0944 -14.0533 -13.9575
 -13.9298  -7.0596  -6.3884  -6.3727  -6.2459  -6.2285  -6.1320  -6.0501
  -6.0022  -5.9795  -5.9294  -5.8881  -5.8688  -5.8280  -5.8134  -5.7575
  -5.7094  -5.6827  -5.6689  -5.6397  -5.5881  -5.5706  -5.5636  -5.5415
  -5.5014  -5.4897  -5.4806  -5.4470  -5.4184  -5.3958  -5.3670  -5.3320
  -5.3061  -5.2950  -5.2549  -5.1725  -5.1542  -5.1237  -5.1057  -5.0685
  -4.9881  -4.9697  -4.9449  -4.8704  -4.8558  -4.8083  -4.7823  -4.7394
  -4.5880  -4.5122  -4.0307  -3.6705  -3.4140  -3.3110  -3.2470  -3.2275
  -3.1759  -3.1483  -3.1006  -3.0349  -3.0167  -2.9852  -2.9283  -2.8928
  -2.8692  -2.7986  -2.7842  -2.7262  -2.6970  -2.6655  -2.6468  -2.6334
  -2.5979  -2.5927  -2.5477  -2.4699  -2.4477  -2.4164  -2.3841  -2.3694
  -2.3395  -2.3273  -2.2987  -2.2789  -2.2258  -2.1835  -2.1420  -2.1187
  -2.0938  -2.0697  -2.0447  -2.0341  -1.9954  -1.9784  -1.9430  -1.9304
  -1.8736  -1.8618  -1.8473  -1.8167  -1.7739  -1.7509  -1.7389  -1.6743
  -1.6564  -1.6468  -1.6200  -1.5888  -1.5373  -1.5061  -1.4529  -1.4326
  -1.3726  -1.3595  -1.3379  -1.2848  -1.2582  -1.2004  -1.1789  -1.1320
  -1.1132  -1.0878  -1.0475  -0.9772  -0.9271  -0.8783  -0.8655  -0.8448
  -0.7728  -0.7087  -0.6603  -0.6450  -0.5951  -0.5434  -0.5165  -0.4931
  -0.4562  -0.4387  -0.3835  -0.3649  -0.3443  -0.3172  -0.2871  -0.2721
  -0.2573  -0.2240  -0.2018  -0.1917  -0.1772  -0.1582  -0.1369  -0.1244
  -0.1137  -0.0884  -0.0702  -0.0598  -0.0420  -0.0247  -0.0120   0.0015
   0.0180   0.0341   0.0538   0.0762   0.0836   0.0989   0.1103   0.1186
   0.1606   0.1803   0.1973   0.2134   0.2290   0.2443   0.2600   0.2764
   0.2944   0.3185   0.3352   0.3400   0.3536   0.3607   0.3933   0.4141
   0.4329   0.4408   0.4604   0.4810   0.5061   0.5106   0.5312   0.5380
   0.5564   0.5705   0.5894   0.6176   0.6291   0.6407   0.6681   0.6892
   0.7310   0.7719   0.7799   0.8195   0.8433   0.8852   0.9146   0.9312
   0.9548   0.9777   1.0075   1.0164   1.0247   1.0485   1.0825   1.1014
   1.1357   1.1429   1.1612   1.1772   1.2426   1.2558   1.2573   1.3578
   1.3907   1.4412   1.5418   1.6167   1.6710   1.7808   1.7987   1.8455
     cgsolve_all iterations  70    anorm=    0.72E-07
     cgsolve_all iterations  70    anorm=    0.71E-07
     cgsolve_all iterations  70    anorm=    0.71E-07
     compute_u_kq: q = (   -0.0398,    0.0000,    0.0000)
     Rotating WFCS
     ethr =  1.00E-14,  avg # of iterations = 23.0
     eigenvalues at k:
 -36.5738 -36.3112 -36.2104 -36.2003 -36.0277 -35.9807 -35.9709 -35.9037
 -35.8471 -35.7986 -35.7681 -35.6658 -35.6449 -18.5117 -18.3908 -18.3448
 -18.3227 -18.2118 -18.1816 -18.1518 -18.0744 -18.0424 -18.0223 -18.0140
 -17.9967 -17.9680 -17.9607 -17.9237 -17.8743 -17.8707 -17.8551 -17.8325
 -17.7929 -17.7659 -17.7353 -17.7166 -17.6671 -17.6551 -17.6186 -17.5906
 -17.5668 -17.5261 -17.5156 -17.5030 -17.4679 -17.4419 -17.4353 -17.3971
 -17.3952 -17.3714 -17.3535 -17.3252 -17.3034 -17.2747 -17.2624 -17.2549
 -17.2366 -17.2230 -17.2088 -17.1794 -17.1744 -17.1631 -17.1510 -17.1379
 -17.1218 -17.1127 -17.0953 -17.0762 -17.0670 -17.0525 -17.0392 -17.0188
 -17.0088 -17.0026 -16.9771 -16.9666 -16.9548 -16.9438 -16.9330 -16.9201
 -16.8964 -16.8876 -16.8853 -16.8677 -16.8509 -16.8454 -16.8245 -16.8124
 -16.8021 -16.7796 -16.7748 -16.7593 -16.7385 -16.7326 -16.7017 -16.6695
 -16.6615 -16.6457 -16.5213 -16.4379 -16.3207 -16.2712 -16.2332 -15.4140
 -15.2616 -15.2549 -15.2352 -15.2188 -15.1416 -15.0987 -15.0938 -15.0254
 -14.9825 -14.9136 -14.7540 -14.6944 -14.6742 -14.6486 -14.5242 -14.4467
 -14.4005 -14.3398 -14.3159 -14.2979 -14.1588 -14.0939 -14.0549 -13.9578
 -13.9319  -7.0722  -6.4078  -6.3728  -6.2464  -6.2287  -6.1311  -6.0427
  -5.9959  -5.9789  -5.9287  -5.8876  -5.8684  -5.8268  -5.8122  -5.7571
  -5.7098  -5.6828  -5.6696  -5.6379  -5.5874  -5.5703  -5.5626  -5.5407
  -5.5015  -5.4888  -5.4815  -5.4474  -5.4167  -5.3955  -5.3666  -5.3307
  -5.3036  -5.2934  -5.2507  -5.1743  -5.1502  -5.1227  -5.1076  -5.0670
  -4.9860  -4.9700  -4.9316  -4.8658  -4.8591  -4.8059  -4.7823  -4.7382
  -4.5896  -4.5169  -4.0474  -3.6839  -3.4153  -3.3091  -3.2432  -3.2173
  -3.1773  -3.1518  -3.0990  -3.0331  -3.0173  -2.9822  -2.9265  -2.8895
  -2.8723  -2.8028  -2.7856  -2.7233  -2.6938  -2.6668  -2.6418  -2.6329
  -2.5975  -2.5919  -2.5526  -2.4691  -2.4515  -2.4153  -2.3893  -2.3725
  -2.3407  -2.3249  -2.2947  -2.2756  -2.2249  -2.1826  -2.1431  -2.1162
  -2.0940  -2.0680  -2.0438  -2.0331  -1.9966  -1.9784  -1.9447  -1.9342
  -1.8757  -1.8639  -1.8457  -1.8154  -1.7703  -1.7481  -1.7377  -1.6719
  -1.6566  -1.6457  -1.6206  -1.5852  -1.5348  -1.5052  -1.4505  -1.4348
  -1.3712  -1.3561  -1.3385  -1.2847  -1.2587  -1.1990  -1.1788  -1.1357
  -1.1181  -1.0882  -1.0498  -0.9851  -0.9264  -0.8756  -0.8640  -0.8455
  -0.7769  -0.7084  -0.6596  -0.6414  -0.5933  -0.5429  -0.5184  -0.4919
  -0.4582  -0.4427  -0.3820  -0.3670  -0.3435  -0.3153  -0.2916  -0.2701
  -0.2574  -0.2237  -0.2032  -0.1896  -0.1807  -0.1581  -0.1395  -0.1246
  -0.1141  -0.0899  -0.0717  -0.0611  -0.0426  -0.0265  -0.0131   0.0002
   0.0190   0.0339   0.0558   0.0755   0.0873   0.0995   0.1116   0.1184
   0.1601   0.1812   0.1964   0.2129   0.2299   0.2432   0.2601   0.2780
   0.2922   0.3184   0.3348   0.3401   0.3560   0.3628   0.3924   0.4138
   0.4329   0.4406   0.4591   0.4794   0.5056   0.5128   0.5322   0.5390
   0.5546   0.5701   0.5895   0.6188   0.6280   0.6408   0.6704   0.6899
   0.7274   0.7670   0.7786   0.8169   0.8426   0.8833   0.9139   0.9317
   0.9534   0.9793   1.0049   1.0114   1.0228   1.0474   1.0836   1.1003
   1.1345   1.1436   1.1585   1.1720   1.2422   1.2559   1.2577   1.3611
   1.3921   1.4425   1.5408   1.6173   1.6763   1.7841   1.8022   1.8453
     eigenvalues at k+q:
 -36.5738 -36.3112 -36.2104 -36.2003 -36.0277 -35.9806 -35.9709 -35.9037
 -35.8471 -35.7986 -35.7681 -35.6658 -35.6448 -18.5117 -18.3897 -18.3425
 -18.3223 -18.2114 -18.1819 -18.1516 -18.0737 -18.0434 -18.0238 -18.0144
 -17.9970 -17.9700 -17.9624 -17.9237 -17.8762 -17.8728 -17.8560 -17.8321
 -17.7936 -17.7643 -17.7322 -17.7150 -17.6660 -17.6547 -17.6172 -17.5898
 -17.5664 -17.5269 -17.5147 -17.5018 -17.4679 -17.4405 -17.4353 -17.3970
 -17.3927 -17.3696 -17.3546 -17.3238 -17.3014 -17.2728 -17.2603 -17.2543
 -17.2351 -17.2216 -17.2085 -17.1790 -17.1725 -17.1632 -17.1491 -17.1390
 -17.1220 -17.1120 -17.1003 -17.0770 -17.0685 -17.0535 -17.0451 -17.0187
 -17.0097 -17.0020 -16.9788 -16.9683 -16.9557 -16.9448 -16.9334 -16.9209
 -16.8977 -16.8895 -16.8863 -16.8696 -16.8529 -16.8467 -16.8254 -16.8146
 -16.8032 -16.7834 -16.7755 -16.7625 -16.7411 -16.7330 -16.7011 -16.6699
 -16.6610 -16.6458 -16.5146 -16.4392 -16.3200 -16.2718 -16.2211 -15.4154
 -15.2625 -15.2549 -15.2377 -15.2179 -15.1403 -15.0983 -15.0935 -15.0185
 -14.9842 -14.9084 -14.7524 -14.6925 -14.6772 -14.6486 -14.5238 -14.4425
 -14.4041 -14.3423 -14.3138 -14.2957 -14.1634 -14.0970 -14.0531 -13.9578
 -13.9339  -7.0844  -6.4264  -6.3728  -6.2470  -6.2290  -6.1301  -6.0376
  -5.9881  -5.9781  -5.9279  -5.8873  -5.8681  -5.8256  -5.8109  -5.7563
  -5.7102  -5.6829  -5.6700  -5.6362  -5.5869  -5.5705  -5.5616  -5.5399
  -5.5020  -5.4879  -5.4825  -5.4479  -5.4148  -5.3953  -5.3659  -5.3299
  -5.3014  -5.2915  -5.2473  -5.1765  -5.1472  -5.1211  -5.1082  -5.0660
  -4.9846  -4.9700  -4.9184  -4.8632  -4.8594  -4.8028  -4.7818  -4.7366
  -4.5911  -4.5217  -4.0643  -3.6982  -3.4165  -3.3074  -3.2402  -3.2081
  -3.1780  -3.1548  -3.0973  -3.0318  -3.0173  -2.9784  -2.9253  -2.8856
  -2.8747  -2.8082  -2.7866  -2.7205  -2.6910  -2.6672  -2.6423  -2.6282
  -2.5998  -2.5870  -2.5573  -2.4689  -2.4550  -2.4138  -2.3941  -2.3753
  -2.3425  -2.3219  -2.2904  -2.2713  -2.2239  -2.1820  -2.1444  -2.1142
  -2.0947  -2.0670  -2.0432  -2.0329  -1.9969  -1.9780  -1.9468  -1.9363
  -1.8790  -1.8652  -1.8442  -1.8155  -1.7660  -1.7452  -1.7361  -1.6699
  -1.6581  -1.6444  -1.6207  -1.5808  -1.5333  -1.5024  -1.4490  -1.4364
  -1.3703  -1.3527  -1.3390  -1.2846  -1.2587  -1.1974  -1.1787  -1.1403
  -1.1222  -1.0874  -1.0527  -0.9927  -0.9268  -0.8751  -0.8625  -0.8458
  -0.7794  -0.7076  -0.6601  -0.6376  -0.5921  -0.5428  -0.5222  -0.4898
  -0.4614  -0.4461  -0.3840  -0.3665  -0.3426  -0.3137  -0.2957  -0.2676
  -0.2576  -0.2233  -0.2048  -0.1888  -0.1821  -0.1584  -0.1419  -0.1248
  -0.1142  -0.0912  -0.0732  -0.0623  -0.0436  -0.0280  -0.0133  -0.0014
   0.0205   0.0332   0.0576   0.0745   0.0895   0.1008   0.1134   0.1199
   0.1596   0.1819   0.1958   0.2122   0.2299   0.2413   0.2602   0.2811
   0.2898   0.3171   0.3337   0.3404   0.3575   0.3661   0.3919   0.4135
   0.4324   0.4399   0.4579   0.4783   0.5036   0.5157   0.5330   0.5396
   0.5529   0.5691   0.5903   0.6195   0.6272   0.6416   0.6720   0.6906
   0.7244   0.7607   0.7782   0.8138   0.8423   0.8807   0.9131   0.9312
   0.9517   0.9798   1.0026   1.0077   1.0215   1.0465   1.0843   1.0991
   1.1338   1.1442   1.1541   1.1691   1.2425   1.2554   1.2584   1.3651
   1.3934   1.4438   1.5404   1.6180   1.6816   1.7867   1.8070   1.8462
     cgsolve_all iterations  70    anorm=    0.72E-07
     cgsolve_all iterations  70    anorm=    0.71E-07
     cgsolve_all iterations  70    anorm=    0.71E-07
     compute_u_kq: q = (    0.0000,    0.0398,    0.0000)
     Rotating WFCS
     ethr =  1.00E-14,  avg # of iterations = 23.0
     eigenvalues at k:
 -36.5738 -36.3112 -36.2104 -36.2003 -36.0277 -35.9807 -35.9709 -35.9037
 -35.8471 -35.7986 -35.7681 -35.6658 -35.6449 -18.5117 -18.3908 -18.3448
 -18.3227 -18.2118 -18.1816 -18.1518 -18.0744 -18.0424 -18.0223 -18.0140
 -17.9967 -17.9680 -17.9607 -17.9237 -17.8743 -17.8707 -17.8551 -17.8325
 -17.7929 -17.7659 -17.7353 -17.7166 -17.6671 -17.6551 -17.6186 -17.5906
 -17.5668 -17.5261 -17.5156 -17.5030 -17.4679 -17.4419 -17.4353 -17.3971
 -17.3952 -17.3714 -17.3535 -17.3252 -17.3034 -17.2747 -17.2624 -17.2549
 -17.2366 -17.2230 -17.2088 -17.1794 -17.1744 -17.1631 -17.1510 -17.1379
 -17.1218 -17.1127 -17.0953 -17.0762 -17.0670 -17.0525 -17.0392 -17.0188
 -17.0088 -17.0026 -16.9771 -16.9666 -16.9548 -16.9438 -16.9330 -16.9201
 -16.8964 -16.8876 -16.8853 -16.8677 -16.8509 -16.8454 -16.8245 -16.8124
 -16.8021 -16.7796 -16.7748 -16.7593 -16.7385 -16.7326 -16.7017 -16.6695
 -16.6615 -16.6457 -16.5213 -16.4379 -16.3207 -16.2712 -16.2332 -15.4140
 -15.2616 -15.2549 -15.2352 -15.2188 -15.1416 -15.0987 -15.0938 -15.0254
 -14.9825 -14.9136 -14.7540 -14.6944 -14.6742 -14.6486 -14.5242 -14.4467
 -14.4005 -14.3398 -14.3159 -14.2979 -14.1588 -14.0939 -14.0549 -13.9578
 -13.9319  -7.0722  -6.4078  -6.3728  -6.2464  -6.2287  -6.1311  -6.0427
  -5.9959  -5.9789  -5.9287  -5.8876  -5.8684  -5.8268  -5.8122  -5.7571
  -5.7098  -5.6828  -5.6696  -5.6379  -5.5874  -5.5703  -5.5626  -5.5407
  -5.5015  -5.4888  -5.4815  -5.4474  -5.4167  -5.3955  -5.3666  -5.3307
  -5.3036  -5.2934  -5.2507  -5.1743  -5.1502  -5.1227  -5.1076  -5.0670
  -4.9860  -4.9700  -4.9316  -4.8658  -4.8591  -4.8059  -4.7823  -4.7382
  -4.5896  -4.5169  -4.0474  -3.6839  -3.4153  -3.3091  -3.2432  -3.2173
  -3.1773  -3.1518  -3.0990  -3.0331  -3.0173  -2.9822  -2.9265  -2.8895
  -2.8723  -2.8028  -2.7856  -2.7233  -2.6938  -2.6668  -2.6418  -2.6329
  -2.5975  -2.5919  -2.5526  -2.4691  -2.4515  -2.4153  -2.3893  -2.3725
  -2.3407  -2.3249  -2.2947  -2.2756  -2.2249  -2.1826  -2.1431  -2.1162
  -2.0940  -2.0680  -2.0438  -2.0331  -1.9966  -1.9784  -1.9447  -1.9342
  -1.8757  -1.8639  -1.8457  -1.8154  -1.7703  -1.7481  -1.7377  -1.6719
  -1.6566  -1.6457  -1.6206  -1.5852  -1.5348  -1.5052  -1.4505  -1.4348
  -1.3712  -1.3561  -1.3385  -1.2847  -1.2587  -1.1990  -1.1788  -1.1357
  -1.1181  -1.0882  -1.0498  -0.9851  -0.9264  -0.8756  -0.8640  -0.8455
  -0.7769  -0.7084  -0.6596  -0.6414  -0.5933  -0.5429  -0.5184  -0.4919
  -0.4582  -0.4427  -0.3820  -0.3670  -0.3435  -0.3153  -0.2916  -0.2701
  -0.2574  -0.2237  -0.2032  -0.1896  -0.1807  -0.1581  -0.1395  -0.1246
  -0.1141  -0.0899  -0.0717  -0.0611  -0.0426  -0.0265  -0.0131   0.0002
   0.0190   0.0339   0.0558   0.0755   0.0873   0.0995   0.1116   0.1184
   0.1601   0.1812   0.1964   0.2129   0.2299   0.2432   0.2601   0.2780
   0.2922   0.3184   0.3348   0.3401   0.3560   0.3628   0.3924   0.4138
   0.4329   0.4406   0.4591   0.4794   0.5056   0.5128   0.5322   0.5390
   0.5546   0.5701   0.5895   0.6188   0.6280   0.6408   0.6704   0.6899
   0.7274   0.7670   0.7786   0.8169   0.8426   0.8833   0.9139   0.9317
   0.9534   0.9793   1.0049   1.0114   1.0228   1.0474   1.0836   1.1003
   1.1345   1.1436   1.1585   1.1720   1.2422   1.2559   1.2577   1.3611
   1.3921   1.4425   1.5408   1.6173   1.6763   1.7841   1.8022   1.8453
     eigenvalues at k+q:
 -36.5738 -36.3112 -36.2104 -36.2003 -36.0277 -35.9806 -35.9709 -35.9037
 -35.8471 -35.7986 -35.7681 -35.6658 -35.6448 -18.5115 -18.3893 -18.3411
 -18.3219 -18.2124 -18.1825 -18.1515 -18.0747 -18.0446 -18.0231 -18.0140
 -17.9960 -17.9707 -17.9614 -17.9244 -17.8759 -17.8746 -17.8565 -17.8335
 -17.7910 -17.7633 -17.7326 -17.7147 -17.6655 -17.6539 -17.6183 -17.5891
 -17.5662 -17.5270 -17.5144 -17.5020 -17.4694 -17.4400 -17.4357 -17.3960
 -17.3928 -17.3685 -17.3516 -17.3205 -17.2995 -17.2751 -17.2620 -17.2533
 -17.2344 -17.2214 -17.2047 -17.1788 -17.1728 -17.1634 -17.1495 -17.1383
 -17.1228 -17.1148 -17.1000 -17.0778 -17.0717 -17.0540 -17.0437 -17.0211
 -17.0103 -17.0025 -16.9781 -16.9672 -16.9567 -16.9434 -16.9340 -16.9197
 -16.8991 -16.8903 -16.8866 -16.8732 -16.8525 -16.8473 -16.8271 -16.8159
 -16.8035 -16.7851 -16.7758 -16.7641 -16.7414 -16.7342 -16.7014 -16.6703
 -16.6601 -16.6453 -16.5116 -16.4399 -16.3194 -16.2721 -16.2156 -15.4157
 -15.2639 -15.2548 -15.2353 -15.2177 -15.1428 -15.0988 -15.0938 -15.0236
 -14.9740 -14.9058 -14.7517 -14.6928 -14.6761 -14.6478 -14.5245 -14.4552
 -14.3986 -14.3386 -14.3150 -14.2968 -14.1586 -14.0970 -14.0534 -13.9600
 -13.9357  -7.0899  -6.4351  -6.3728  -6.2471  -6.2294  -6.1295  -6.0362
  -5.9841  -5.9774  -5.9280  -5.8867  -5.8687  -5.8258  -5.8088  -5.7556
  -5.7094  -5.6834  -5.6689  -5.6370  -5.5876  -5.5697  -5.5612  -5.5394
  -5.5021  -5.4878  -5.4804  -5.4495  -5.4186  -5.3966  -5.3637  -5.3282
  -5.3008  -5.2911  -5.2452  -5.1752  -5.1442  -5.1185  -5.1079  -5.0682
  -4.9853  -4.9685  -4.9131  -4.8638  -4.8567  -4.8063  -4.7793  -4.7374
  -4.5916  -4.5214  -4.0723  -3.7049  -3.4123  -3.3065  -3.2398  -3.2195
  -3.1772  -3.1481  -3.0977  -3.0377  -3.0160  -2.9782  -2.9230  -2.8844
  -2.8660  -2.8001  -2.7850  -2.7223  -2.6958  -2.6708  -2.6396  -2.6303
  -2.5955  -2.5915  -2.5573  -2.4738  -2.4533  -2.4148  -2.3910  -2.3789
  -2.3394  -2.3225  -2.2893  -2.2758  -2.2209  -2.1802  -2.1419  -2.1089
  -2.0928  -2.0727  -2.0428  -2.0339  -2.0006  -1.9787  -1.9439  -1.9361
  -1.8749  -1.8638  -1.8461  -1.8161  -1.7705  -1.7431  -1.7393  -1.6723
  -1.6517  -1.6461  -1.6234  -1.5821  -1.5299  -1.5025  -1.4450  -1.4321
  -1.3702  -1.3533  -1.3416  -1.2831  -1.2599  -1.1967  -1.1788  -1.1397
  -1.1202  -1.0919  -1.0542  -0.9868  -0.9294  -0.8825  -0.8658  -0.8445
  -0.7791  -0.7016  -0.6611  -0.6385  -0.5952  -0.5422  -0.5216  -0.4904
  -0.4571  -0.4471  -0.3829  -0.3690  -0.3435  -0.3180  -0.2918  -0.2720
  -0.2579  -0.2247  -0.2048  -0.1925  -0.1797  -0.1596  -0.1411  -0.1261
  -0.1130  -0.0917  -0.0747  -0.0616  -0.0424  -0.0280  -0.0118   0.0021
   0.0179   0.0365   0.0568   0.0757   0.0892   0.1007   0.1135   0.1185
   0.1575   0.1823   0.1970   0.2125   0.2291   0.2429   0.2609   0.2796
   0.2918   0.3200   0.3360   0.3407   0.3586   0.3649   0.3931   0.4131
   0.4320   0.4391   0.4569   0.4784   0.5048   0.5132   0.5327   0.5386
   0.5538   0.5698   0.5893   0.6174   0.6273   0.6396   0.6698   0.6894
   0.7260   0.7583   0.7788   0.8130   0.8411   0.8783   0.9113   0.9292
   0.9536   0.9793   1.0039   1.0122   1.0228   1.0463   1.0840   1.0971
   1.1298   1.1432   1.1557   1.1695   1.2416   1.2554   1.2597   1.3595
   1.3947   1.4420   1.5411   1.6229   1.6785   1.7856   1.8118   1.8484
     cgsolve_all iterations  70    anorm=    0.71E-07
     cgsolve_all iterations  70    anorm=    0.72E-07
     cgsolve_all iterations  70    anorm=    0.71E-07
     compute_u_kq: q = (    0.0000,   -0.0398,    0.0000)
     Rotating WFCS
     ethr =  1.00E-14,  avg # of iterations = 23.0
     eigenvalues at k:
 -36.5738 -36.3112 -36.2104 -36.2003 -36.0277 -35.9807 -35.9709 -35.9037
 -35.8471 -35.7986 -35.7681 -35.6658 -35.6449 -18.5117 -18.3908 -18.3448
 -18.3227 -18.2118 -18.1816 -18.1518 -18.0744 -18.0424 -18.0223 -18.0140
 -17.9967 -17.9680 -17.9607 -17.9237 -17.8743 -17.8707 -17.8551 -17.8325
 -17.7929 -17.7659 -17.7353 -17.7166 -17.6671 -17.6551 -17.6186 -17.5906
 -17.5668 -17.5261 -17.5156 -17.5030 -17.4679 -17.4419 -17.4353 -17.3971
 -17.3952 -17.3714 -17.3535 -17.3252 -17.3034 -17.2747 -17.2624 -17.2549
 -17.2366 -17.2230 -17.2088 -17.1794 -17.1744 -17.1631 -17.1510 -17.1379
 -17.1218 -17.1127 -17.0953 -17.0762 -17.0670 -17.0525 -17.0392 -17.0188
 -17.0088 -17.0026 -16.9771 -16.9666 -16.9548 -16.9438 -16.9330 -16.9201
 -16.8964 -16.8876 -16.8853 -16.8677 -16.8509 -16.8454 -16.8245 -16.8124
 -16.8021 -16.7796 -16.7748 -16.7593 -16.7385 -16.7326 -16.7017 -16.6695
 -16.6615 -16.6457 -16.5213 -16.4379 -16.3207 -16.2712 -16.2332 -15.4140
 -15.2616 -15.2549 -15.2352 -15.2188 -15.1416 -15.0987 -15.0938 -15.0254
 -14.9825 -14.9136 -14.7540 -14.6944 -14.6742 -14.6486 -14.5242 -14.4467
 -14.4005 -14.3398 -14.3159 -14.2979 -14.1588 -14.0939 -14.0549 -13.9578
 -13.9319  -7.0722  -6.4078  -6.3728  -6.2464  -6.2287  -6.1311  -6.0427
  -5.9959  -5.9789  -5.9287  -5.8876  -5.8684  -5.8268  -5.8122  -5.7571
  -5.7098  -5.6828  -5.6696  -5.6379  -5.5874  -5.5703  -5.5626  -5.5407
  -5.5015  -5.4888  -5.4815  -5.4474  -5.4167  -5.3955  -5.3666  -5.3307
  -5.3036  -5.2934  -5.2507  -5.1743  -5.1502  -5.1227  -5.1076  -5.0670
  -4.9860  -4.9700  -4.9316  -4.8658  -4.8591  -4.8059  -4.7823  -4.7382
  -4.5896  -4.5169  -4.0474  -3.6839  -3.4153  -3.3091  -3.2432  -3.2173
  -3.1773  -3.1518  -3.0990  -3.0331  -3.0173  -2.9822  -2.9265  -2.8895
  -2.8723  -2.8028  -2.7856  -2.7233  -2.6938  -2.6668  -2.6418  -2.6329
  -2.5975  -2.5919  -2.5526  -2.4691  -2.4515  -2.4153  -2.3893  -2.3725
  -2.3407  -2.3249  -2.2947  -2.2756  -2.2249  -2.1826  -2.1431  -2.1162
  -2.0940  -2.0680  -2.0438  -2.0331  -1.9966  -1.9784  -1.9447  -1.9342
  -1.8757  -1.8639  -1.8457  -1.8154  -1.7703  -1.7481  -1.7377  -1.6719
  -1.6566  -1.6457  -1.6206  -1.5852  -1.5348  -1.5052  -1.4505  -1.4348
  -1.3712  -1.3561  -1.3385  -1.2847  -1.2587  -1.1990  -1.1788  -1.1357
  -1.1181  -1.0882  -1.0498  -0.9851  -0.9264  -0.8756  -0.8640  -0.8455
  -0.7769  -0.7084  -0.6596  -0.6414  -0.5933  -0.5429  -0.5184  -0.4919
  -0.4582  -0.4427  -0.3820  -0.3670  -0.3435  -0.3153  -0.2916  -0.2701
  -0.2574  -0.2237  -0.2032  -0.1896  -0.1807  -0.1581  -0.1395  -0.1246
  -0.1141  -0.0899  -0.0717  -0.0611  -0.0426  -0.0265  -0.0131   0.0002
   0.0190   0.0339   0.0558   0.0755   0.0873   0.0995   0.1116   0.1184
   0.1601   0.1812   0.1964   0.2129   0.2299   0.2432   0.2601   0.2780
   0.2922   0.3184   0.3348   0.3401   0.3560   0.3628   0.3924   0.4138
   0.4329   0.4406   0.4591   0.4794   0.5056   0.5128   0.5322   0.5390
   0.5546   0.5701   0.5895   0.6188   0.6280   0.6408   0.6704   0.6899
   0.7274   0.7670   0.7786   0.8169   0.8426   0.8833   0.9139   0.9317
   0.9534   0.9793   1.0049   1.0114   1.0228   1.0474   1.0836   1.1003
   1.1345   1.1436   1.1585   1.1720   1.2422   1.2559   1.2577   1.3611
   1.3921   1.4425   1.5408   1.6173   1.6763   1.7841   1.8022   1.8453
     eigenvalues at k+q:
 -36.5738 -36.3112 -36.2104 -36.2003 -36.0277 -35.9807 -35.9709 -35.9037
 -35.8471 -35.7986 -35.7681 -35.6658 -35.6448 -18.5119 -18.3924 -18.3484
 -18.3235 -18.2115 -18.1807 -18.1520 -18.0743 -18.0403 -18.0214 -18.0137
 -17.9973 -17.9655 -17.9595 -17.9231 -17.8734 -17.8665 -17.8535 -17.8316
 -17.7950 -17.7681 -17.7377 -17.7185 -17.6690 -17.6559 -17.6191 -17.5920
 -17.5674 -17.5258 -17.5163 -17.5039 -17.4662 -17.4439 -17.4348 -17.3989
 -17.3973 -17.3745 -17.3553 -17.3295 -17.3070 -17.2742 -17.2627 -17.2563
 -17.2389 -17.2247 -17.2127 -17.1808 -17.1753 -17.1630 -17.1521 -17.1374
 -17.1217 -17.1099 -17.0898 -17.0749 -17.0628 -17.0513 -17.0345 -17.0170
 -17.0084 -17.0019 -16.9761 -16.9660 -16.9533 -16.9437 -16.9321 -16.9204
 -16.8941 -16.8851 -16.8837 -16.8622 -16.8494 -16.8432 -16.8221 -16.8096
 -16.8008 -16.7771 -16.7696 -16.7545 -16.7350 -16.7310 -16.7018 -16.6686
 -16.6627 -16.6461 -16.5313 -16.4359 -16.3224 -16.2703 -16.2515 -15.4123
 -15.2604 -15.2550 -15.2348 -15.2196 -15.1401 -15.0985 -15.0936 -15.0277
 -14.9906 -14.9206 -14.7565 -14.6961 -14.6727 -14.6493 -14.5240 -14.4399
 -14.4010 -14.3415 -14.3165 -14.2984 -14.1594 -14.0928 -14.0546 -13.9554
 -13.9282  -7.0537  -6.3787  -6.3727  -6.2458  -6.2280  -6.1326  -6.0542
  -6.0045  -5.9801  -5.9294  -5.8884  -5.8683  -5.8276  -5.8153  -5.7582
  -5.7105  -5.6821  -5.6701  -5.6389  -5.5875  -5.5715  -5.5638  -5.5421
  -5.5019  -5.4903  -5.4820  -5.4453  -5.4150  -5.3945  -5.3693  -5.3339
  -5.3066  -5.2959  -5.2581  -5.1742  -5.1554  -5.1267  -5.1069  -5.0659
  -4.9886  -4.9713  -4.9487  -4.8721  -4.8547  -4.8055  -4.7834  -4.7385
  -4.5875  -4.5123  -4.0230  -3.6647  -3.4184  -3.3119  -3.2475  -3.2148
  -3.1768  -3.1552  -3.1002  -3.0308  -3.0156  -2.9861  -2.9298  -2.8938
  -2.8786  -2.8065  -2.7858  -2.7262  -2.6930  -2.6661  -2.6427  -2.6327
  -2.6010  -2.5894  -2.5476  -2.4649  -2.4496  -2.4173  -2.3879  -2.3657
  -2.3401  -2.3268  -2.2997  -2.2744  -2.2289  -2.1853  -2.1456  -2.1241
  -2.0950  -2.0632  -2.0447  -2.0332  -1.9926  -1.9769  -1.9473  -1.9310
  -1.8763  -1.8637  -1.8471  -1.8135  -1.7723  -1.7519  -1.7362  -1.6729
  -1.6606  -1.6451  -1.6171  -1.5876  -1.5397  -1.5076  -1.4570  -1.4376
  -1.3718  -1.3589  -1.3344  -1.2863  -1.2571  -1.2022  -1.1796  -1.1321
  -1.1148  -1.0833  -1.0453  -0.9825  -0.9248  -0.8725  -0.8620  -0.8473
  -0.7717  -0.7146  -0.6592  -0.6432  -0.5918  -0.5436  -0.5166  -0.4920
  -0.4600  -0.4388  -0.3830  -0.3658  -0.3412  -0.3130  -0.2915  -0.2681
  -0.2565  -0.2240  -0.2012  -0.1880  -0.1799  -0.1563  -0.1380  -0.1228
  -0.1152  -0.0881  -0.0687  -0.0605  -0.0433  -0.0248  -0.0142  -0.0016
   0.0203   0.0311   0.0547   0.0742   0.0857   0.0988   0.1099   0.1195
   0.1627   0.1795   0.1963   0.2133   0.2309   0.2428   0.2599   0.2763
   0.2926   0.3168   0.3335   0.3393   0.3532   0.3601   0.3918   0.4145
   0.4333   0.4419   0.4611   0.4809   0.5053   0.5128   0.5299   0.5407
   0.5561   0.5701   0.5902   0.6197   0.6284   0.6428   0.6712   0.6904
   0.7287   0.7741   0.7799   0.8202   0.8451   0.8880   0.9149   0.9343
   0.9531   0.9791   1.0043   1.0112   1.0240   1.0486   1.0829   1.1044
   1.1385   1.1454   1.1608   1.1754   1.2396   1.2548   1.2602   1.3626
   1.3903   1.4433   1.5410   1.6122   1.6728   1.7820   1.7925   1.8436
     cgsolve_all iterations  70    anorm=    0.71E-07
     cgsolve_all iterations  70    anorm=    0.72E-07
     cgsolve_all iterations  70    anorm=    0.72E-07
     compute_u_kq: q = (    0.0000,    0.0000,    0.0398)
     Rotating WFCS
     ethr =  1.00E-14,  avg # of iterations = 23.0
     eigenvalues at k:
 -36.5738 -36.3112 -36.2104 -36.2003 -36.0277 -35.9807 -35.9709 -35.9037
 -35.8471 -35.7986 -35.7681 -35.6658 -35.6449 -18.5117 -18.3908 -18.3448
 -18.3227 -18.2118 -18.1816 -18.1518 -18.0744 -18.0424 -18.0223 -18.0140
 -17.9967 -17.9680 -17.9607 -17.9237 -17.8743 -17.8707 -17.8551 -17.8325
 -17.7929 -17.7659 -17.7353 -17.7166 -17.6671 -17.6551 -17.6186 -17.5906
 -17.5668 -17.5261 -17.5156 -17.5030 -17.4679 -17.4419 -17.4353 -17.3971
 -17.3952 -17.3714 -17.3535 -17.3252 -17.3034 -17.2747 -17.2624 -17.2549
 -17.2366 -17.2230 -17.2088 -17.1794 -17.1744 -17.1631 -17.1510 -17.1379
 -17.1218 -17.1127 -17.0953 -17.0762 -17.0670 -17.0525 -17.0392 -17.0188
 -17.0088 -17.0026 -16.9771 -16.9666 -16.9548 -16.9438 -16.9330 -16.9201
 -16.8964 -16.8876 -16.8853 -16.8677 -16.8509 -16.8454 -16.8245 -16.8124
 -16.8021 -16.7796 -16.7748 -16.7593 -16.7385 -16.7326 -16.7017 -16.6695
 -16.6615 -16.6457 -16.5213 -16.4379 -16.3207 -16.2712 -16.2332 -15.4140
 -15.2616 -15.2549 -15.2352 -15.2188 -15.1416 -15.0987 -15.0938 -15.0254
 -14.9825 -14.9136 -14.7540 -14.6944 -14.6742 -14.6486 -14.5242 -14.4467
 -14.4005 -14.3398 -14.3159 -14.2979 -14.1588 -14.0939 -14.0549 -13.9578
 -13.9319  -7.0722  -6.4078  -6.3728  -6.2464  -6.2287  -6.1311  -6.0427
  -5.9959  -5.9789  -5.9287  -5.8876  -5.8684  -5.8268  -5.8122  -5.7571
  -5.7098  -5.6828  -5.6696  -5.6379  -5.5874  -5.5703  -5.5626  -5.5407
  -5.5015  -5.4888  -5.4815  -5.4474  -5.4167  -5.3955  -5.3666  -5.3307
  -5.3036  -5.2934  -5.2507  -5.1743  -5.1502  -5.1227  -5.1076  -5.0670
  -4.9860  -4.9700  -4.9316  -4.8658  -4.8591  -4.8059  -4.7823  -4.7382
  -4.5896  -4.5169  -4.0474  -3.6839  -3.4153  -3.3091  -3.2432  -3.2173
  -3.1773  -3.1518  -3.0990  -3.0331  -3.0173  -2.9822  -2.9265  -2.8895
  -2.8723  -2.8028  -2.7856  -2.7233  -2.6938  -2.6668  -2.6418  -2.6329
  -2.5975  -2.5919  -2.5526  -2.4691  -2.4515  -2.4153  -2.3893  -2.3725
  -2.3407  -2.3249  -2.2947  -2.2756  -2.2249  -2.1826  -2.1431  -2.1162
  -2.0940  -2.0680  -2.0438  -2.0331  -1.9966  -1.9784  -1.9447  -1.9342
  -1.8757  -1.8639  -1.8457  -1.8154  -1.7703  -1.7481  -1.7377  -1.6719
  -1.6566  -1.6457  -1.6206  -1.5852  -1.5348  -1.5052  -1.4505  -1.4348
  -1.3712  -1.3561  -1.3385  -1.2847  -1.2587  -1.1990  -1.1788  -1.1357
  -1.1181  -1.0882  -1.0498  -0.9851  -0.9264  -0.8756  -0.8640  -0.8455
  -0.7769  -0.7084  -0.6596  -0.6414  -0.5933  -0.5429  -0.5184  -0.4919
  -0.4582  -0.4427  -0.3820  -0.3670  -0.3435  -0.3153  -0.2916  -0.2701
  -0.2574  -0.2237  -0.2032  -0.1896  -0.1807  -0.1581  -0.1395  -0.1246
  -0.1141  -0.0899  -0.0717  -0.0611  -0.0426  -0.0265  -0.0131   0.0002
   0.0190   0.0339   0.0558   0.0755   0.0873   0.0995   0.1116   0.1184
   0.1601   0.1812   0.1964   0.2129   0.2299   0.2432   0.2601   0.2780
   0.2922   0.3184   0.3348   0.3401   0.3560   0.3628   0.3924   0.4138
   0.4329   0.4406   0.4591   0.4794   0.5056   0.5128   0.5322   0.5390
   0.5546   0.5701   0.5895   0.6188   0.6280   0.6408   0.6704   0.6899
   0.7274   0.7670   0.7786   0.8169   0.8426   0.8833   0.9139   0.9317
   0.9534   0.9793   1.0049   1.0114   1.0228   1.0474   1.0836   1.1003
   1.1345   1.1436   1.1585   1.1720   1.2422   1.2559   1.2577   1.3611
   1.3921   1.4425   1.5408   1.6173   1.6763   1.7841   1.8022   1.8453
     eigenvalues at k+q:
 -36.5738 -36.3112 -36.2104 -36.2003 -36.0277 -35.9807 -35.9709 -35.9037
 -35.8471 -35.7986 -35.7681 -35.6658 -35.6448 -18.5117 -18.3908 -18.3448
 -18.3227 -18.2118 -18.1816 -18.1518 -18.0746 -18.0416 -18.0226 -18.0144
 -17.9964 -17.9684 -17.9605 -17.9236 -17.8743 -17.8707 -17.8551 -17.8324
 -17.7929 -17.7654 -17.7364 -17.7160 -17.6667 -17.6556 -17.6186 -17.5903
 -17.5670 -17.5264 -17.5161 -17.5014 -17.4688 -17.4418 -17.4357 -17.3968
 -17.3952 -17.3715 -17.3536 -17.3247 -17.3038 -17.2742 -17.2628 -17.2546
 -17.2365 -17.2232 -17.2086 -17.1793 -17.1752 -17.1629 -17.1511 -17.1378
 -17.1222 -17.1121 -17.0958 -17.0758 -17.0662 -17.0531 -17.0388 -17.0199
 -17.0086 -17.0021 -16.9774 -16.9669 -16.9548 -16.9432 -16.9331 -16.9202
 -16.8963 -16.8875 -16.8854 -16.8678 -16.8509 -16.8453 -16.8242 -16.8127
 -16.8020 -16.7796 -16.7749 -16.7593 -16.7384 -16.7327 -16.7017 -16.6695
 -16.6614 -16.6457 -16.5213 -16.4379 -16.3208 -16.2712 -16.2332 -15.4140
 -15.2617 -15.2547 -15.2352 -15.2188 -15.1416 -15.0987 -15.0938 -15.0254
 -14.9825 -14.9136 -14.7540 -14.6944 -14.6742 -14.6486 -14.5242 -14.4467
 -14.4005 -14.3398 -14.3159 -14.2978 -14.1588 -14.0939 -14.0549 -13.9578
 -13.9319  -7.0722  -6.4077  -6.3728  -6.2464  -6.2287  -6.1311  -6.0427
  -5.9959  -5.9789  -5.9287  -5.8876  -5.8684  -5.8268  -5.8122  -5.7571
  -5.7098  -5.6828  -5.6696  -5.6379  -5.5878  -5.5703  -5.5624  -5.5405
  -5.5017  -5.4887  -5.4815  -5.4474  -5.4169  -5.3953  -5.3666  -5.3307
  -5.3038  -5.2933  -5.2507  -5.1741  -5.1502  -5.1233  -5.1072  -5.0670
  -4.9861  -4.9699  -4.9315  -4.8661  -4.8589  -4.8058  -4.7823  -4.7382
  -4.5896  -4.5168  -4.0473  -3.6838  -3.4153  -3.3091  -3.2431  -3.2174
  -3.1765  -3.1532  -3.0981  -3.0336  -3.0175  -2.9823  -2.9263  -2.8903
  -2.8698  -2.8061  -2.7842  -2.7237  -2.6944  -2.6635  -2.6436  -2.6335
  -2.5973  -2.5912  -2.5531  -2.4681  -2.4516  -2.4170  -2.3894  -2.3721
  -2.3396  -2.3263  -2.2947  -2.2749  -2.2254  -2.1814  -2.1430  -2.1177
  -2.0932  -2.0673  -2.0425  -2.0351  -1.9966  -1.9766  -1.9461  -1.9348
  -1.8774  -1.8638  -1.8447  -1.8169  -1.7708  -1.7448  -1.7371  -1.6717
  -1.6596  -1.6437  -1.6209  -1.5830  -1.5373  -1.5055  -1.4513  -1.4342
  -1.3749  -1.3518  -1.3382  -1.2849  -1.2596  -1.1981  -1.1775  -1.1375
  -1.1179  -1.0875  -1.0510  -0.9851  -0.9263  -0.8753  -0.8633  -0.8460
  -0.7769  -0.7081  -0.6593  -0.6416  -0.5934  -0.5429  -0.5196  -0.4916
  -0.4581  -0.4418  -0.3817  -0.3676  -0.3440  -0.3154  -0.2915  -0.2710
  -0.2569  -0.2232  -0.2010  -0.1903  -0.1803  -0.1584  -0.1411  -0.1246
  -0.1142  -0.0903  -0.0730  -0.0602  -0.0419  -0.0272  -0.0111  -0.0009
   0.0196   0.0331   0.0566   0.0745   0.0879   0.0998   0.1108   0.1212
   0.1566   0.1816   0.1972   0.2125   0.2299   0.2415   0.2599   0.2803
   0.2913   0.3196   0.3341   0.3401   0.3547   0.3641   0.3932   0.4129
   0.4321   0.4407   0.4604   0.4791   0.5050   0.5137   0.5303   0.5396
   0.5557   0.5705   0.5889   0.6186   0.6278   0.6411   0.6701   0.6899
   0.7277   0.7673   0.7785   0.8168   0.8426   0.8835   0.9134   0.9323
   0.9526   0.9797   1.0054   1.0114   1.0223   1.0477   1.0835   1.1003
   1.1355   1.1425   1.1587   1.1721   1.2421   1.2559   1.2578   1.3612
   1.3922   1.4425   1.5408   1.6173   1.6763   1.7841   1.8022   1.8453
     cgsolve_all iterations  70    anorm=    0.71E-07
     cgsolve_all iterations  70    anorm=    0.71E-07
     cgsolve_all iterations  70    anorm=    0.72E-07
     compute_u_kq: q = (    0.0000,    0.0000,   -0.0398)
     Rotating WFCS
     ethr =  1.00E-14,  avg # of iterations = 23.0
     eigenvalues at k:
 -36.5738 -36.3112 -36.2104 -36.2003 -36.0277 -35.9807 -35.9709 -35.9037
 -35.8471 -35.7986 -35.7681 -35.6658 -35.6449 -18.5117 -18.3908 -18.3448
 -18.3227 -18.2118 -18.1816 -18.1518 -18.0744 -18.0424 -18.0223 -18.0140
 -17.9967 -17.9680 -17.9607 -17.9237 -17.8743 -17.8707 -17.8551 -17.8325
 -17.7929 -17.7659 -17.7353 -17.7166 -17.6671 -17.6551 -17.6186 -17.5906
 -17.5668 -17.5261 -17.5156 -17.5030 -17.4679 -17.4419 -17.4353 -17.3971
 -17.3952 -17.3714 -17.3535 -17.3252 -17.3034 -17.2747 -17.2624 -17.2549
 -17.2366 -17.2230 -17.2088 -17.1794 -17.1744 -17.1631 -17.1510 -17.1379
 -17.1218 -17.1127 -17.0953 -17.0762 -17.0670 -17.0525 -17.0392 -17.0188
 -17.0088 -17.0026 -16.9771 -16.9666 -16.9548 -16.9438 -16.9330 -16.9201
 -16.8964 -16.8876 -16.8853 -16.8677 -16.8509 -16.8454 -16.8245 -16.8124
 -16.8021 -16.7796 -16.7748 -16.7593 -16.7385 -16.7326 -16.7017 -16.6695
 -16.6615 -16.6457 -16.5213 -16.4379 -16.3207 -16.2712 -16.2332 -15.4140
 -15.2616 -15.2549 -15.2352 -15.2188 -15.1416 -15.0987 -15.0938 -15.0254
 -14.9825 -14.9136 -14.7540 -14.6944 -14.6742 -14.6486 -14.5242 -14.4467
 -14.4005 -14.3398 -14.3159 -14.2979 -14.1588 -14.0939 -14.0549 -13.9578
 -13.9319  -7.0722  -6.4078  -6.3728  -6.2464  -6.2287  -6.1311  -6.0427
  -5.9959  -5.9789  -5.9287  -5.8876  -5.8684  -5.8268  -5.8122  -5.7571
  -5.7098  -5.6828  -5.6696  -5.6379  -5.5874  -5.5703  -5.5626  -5.5407
  -5.5015  -5.4888  -5.4815  -5.4474  -5.4167  -5.3955  -5.3666  -5.3307
  -5.3036  -5.2934  -5.2507  -5.1743  -5.1502  -5.1227  -5.1076  -5.0670
  -4.9860  -4.9700  -4.9316  -4.8658  -4.8591  -4.8059  -4.7823  -4.7382
  -4.5896  -4.5169  -4.0474  -3.6839  -3.4153  -3.3091  -3.2432  -3.2173
  -3.1773  -3.1518  -3.0990  -3.0331  -3.0173  -2.9822  -2.9265  -2.8895
  -2.8723  -2.8028  -2.7856  -2.7233  -2.6938  -2.6668  -2.6418  -2.6329
  -2.5975  -2.5919  -2.5526  -2.4691  -2.4515  -2.4153  -2.3893  -2.3725
  -2.3407  -2.3249  -2.2947  -2.2756  -2.2249  -2.1826  -2.1431  -2.1162
  -2.0940  -2.0680  -2.0438  -2.0331  -1.9966  -1.9784  -1.9447  -1.9342
  -1.8757  -1.8639  -1.8457  -1.8154  -1.7703  -1.7481  -1.7377  -1.6719
  -1.6566  -1.6457  -1.6206  -1.5852  -1.5348  -1.5052  -1.4505  -1.4348
  -1.3712  -1.3561  -1.3385  -1.2847  -1.2587  -1.1990  -1.1788  -1.1357
  -1.1181  -1.0882  -1.0498  -0.9851  -0.9264  -0.8756  -0.8640  -0.8455
  -0.7769  -0.7084  -0.6596  -0.6414  -0.5933  -0.5429  -0.5184  -0.4919
  -0.4582  -0.4427  -0.3820  -0.3670  -0.3435  -0.3153  -0.2916  -0.2701
  -0.2574  -0.2237  -0.2032  -0.1896  -0.1807  -0.1581  -0.1395  -0.1246
  -0.1141  -0.0899  -0.0717  -0.0611  -0.0426  -0.0265  -0.0131   0.0002
   0.0190   0.0339   0.0558   0.0755   0.0873   0.0995   0.1116   0.1184
   0.1601   0.1812   0.1964   0.2129   0.2299   0.2432   0.2601   0.2780
   0.2922   0.3184   0.3348   0.3401   0.3560   0.3628   0.3924   0.4138
   0.4329   0.4406   0.4591   0.4794   0.5056   0.5128   0.5322   0.5390
   0.5546   0.5701   0.5895   0.6188   0.6280   0.6408   0.6704   0.6899
   0.7274   0.7670   0.7786   0.8169   0.8426   0.8833   0.9139   0.9317
   0.9534   0.9793   1.0049   1.0114   1.0228   1.0474   1.0836   1.1003
   1.1345   1.1436   1.1585   1.1720   1.2422   1.2559   1.2577   1.3611
   1.3921   1.4425   1.5408   1.6173   1.6763   1.7841   1.8022   1.8453
     eigenvalues at k+q:
 -36.5738 -36.3112 -36.2104 -36.2003 -36.0277 -35.9807 -35.9709 -35.9037
 -35.8471 -35.7986 -35.7681 -35.6658 -35.6448 -18.5117 -18.3908 -18.3448
 -18.3227 -18.2119 -18.1815 -18.1519 -18.0739 -18.0434 -18.0223 -18.0135
 -17.9968 -17.9678 -17.9607 -17.9236 -17.8744 -17.8708 -17.8552 -17.8326
 -17.7929 -17.7663 -17.7339 -17.7171 -17.6686 -17.6536 -17.6186 -17.5908
 -17.5668 -17.5260 -17.5148 -17.5046 -17.4672 -17.4432 -17.4334 -17.3981
 -17.3950 -17.3711 -17.3535 -17.3256 -17.3031 -17.2750 -17.2622 -17.2549
 -17.2367 -17.2230 -17.2088 -17.1796 -17.1736 -17.1631 -17.1509 -17.1386
 -17.1214 -17.1131 -17.0947 -17.0768 -17.0674 -17.0520 -17.0395 -17.0177
 -17.0093 -17.0032 -16.9766 -16.9665 -16.9549 -16.9441 -16.9329 -16.9204
 -16.8963 -16.8877 -16.8851 -16.8675 -16.8510 -16.8454 -16.8247 -16.8122
 -16.8021 -16.7797 -16.7748 -16.7592 -16.7385 -16.7327 -16.7017 -16.6695
 -16.6615 -16.6456 -16.5213 -16.4379 -16.3208 -16.2712 -16.2332 -15.4140
 -15.2615 -15.2550 -15.2352 -15.2188 -15.1416 -15.0987 -15.0938 -15.0254
 -14.9825 -14.9136 -14.7540 -14.6944 -14.6742 -14.6486 -14.5242 -14.4467
 -14.4005 -14.3398 -14.3159 -14.2978 -14.1588 -14.0939 -14.0549 -13.9578
 -13.9319  -7.0722  -6.4078  -6.3728  -6.2465  -6.2287  -6.1311  -6.0427
  -5.9959  -5.9789  -5.9287  -5.8876  -5.8684  -5.8268  -5.8122  -5.7571
  -5.7098  -5.6828  -5.6696  -5.6379  -5.5871  -5.5703  -5.5628  -5.5409
  -5.5014  -5.4888  -5.4815  -5.4474  -5.4166  -5.3956  -5.3666  -5.3306
  -5.3035  -5.2935  -5.2507  -5.1745  -5.1502  -5.1224  -5.1078  -5.0670
  -4.9858  -4.9701  -4.9317  -4.8656  -4.8591  -4.8061  -4.7822  -4.7381
  -4.5896  -4.5169  -4.0474  -3.6839  -3.4153  -3.3090  -3.2431  -3.2173
  -3.1780  -3.1506  -3.0998  -3.0326  -3.0175  -2.9818  -2.9269  -2.8898
  -2.8733  -2.7999  -2.7870  -2.7229  -2.6928  -2.6700  -2.6411  -2.6312
  -2.5984  -2.5924  -2.5519  -2.4700  -2.4514  -2.4140  -2.3892  -2.3729
  -2.3418  -2.3232  -2.2950  -2.2760  -2.2239  -2.1846  -2.1432  -2.1147
  -2.0950  -2.0684  -2.0458  -2.0307  -1.9964  -1.9805  -1.9442  -1.9325
  -1.8746  -1.8643  -1.8452  -1.8137  -1.7713  -1.7515  -1.7377  -1.6719
  -1.6540  -1.6472  -1.6207  -1.5868  -1.5322  -1.5052  -1.4503  -1.4348
  -1.3695  -1.3596  -1.3377  -1.2846  -1.2580  -1.2000  -1.1798  -1.1339
  -1.1184  -1.0887  -1.0486  -0.9853  -0.9261  -0.8761  -0.8646  -0.8450
  -0.7769  -0.7087  -0.6599  -0.6413  -0.5929  -0.5430  -0.5170  -0.4924
  -0.4582  -0.4435  -0.3825  -0.3664  -0.3430  -0.3154  -0.2916  -0.2694
  -0.2581  -0.2241  -0.2051  -0.1888  -0.1810  -0.1582  -0.1386  -0.1249
  -0.1125  -0.0896  -0.0720  -0.0609  -0.0440  -0.0255  -0.0145   0.0012
   0.0187   0.0344   0.0549   0.0766   0.0863   0.0995   0.1119   0.1168
   0.1626   0.1812   0.1954   0.2136   0.2297   0.2442   0.2601   0.2761
   0.2937   0.3169   0.3353   0.3402   0.3571   0.3622   0.3913   0.4141
   0.4334   0.4414   0.4580   0.4794   0.5058   0.5120   0.5332   0.5389
   0.5542   0.5699   0.5901   0.6189   0.6280   0.6406   0.6705   0.6900
   0.7271   0.7668   0.7789   0.8169   0.8426   0.8832   0.9143   0.9313
   0.9540   0.9789   1.0044   1.0115   1.0236   1.0470   1.0839   1.1002
   1.1335   1.1448   1.1584   1.1719   1.2423   1.2559   1.2576   1.3612
   1.3922   1.4425   1.5408   1.6173   1.6764   1.7841   1.8022   1.8453
     cgsolve_all iterations  70    anorm=    0.71E-07
     cgsolve_all iterations  70    anorm=    0.71E-07
     cgsolve_all iterations  70    anorm=    0.72E-07

     k-point #    3 of     4      pool #  1    cpu time:   26993.2
     compute_u_kq: q = (    0.0000,    0.0000,    0.0000)
     Rotating WFCS
     ethr =  1.00E-14,  avg # of iterations =  6.0
     eigenvalues at k:
 -36.5738 -36.3112 -36.2104 -36.2003 -36.0277 -35.9807 -35.9709 -35.9037
 -35.8471 -35.7986 -35.7681 -35.6658 -35.6449 -18.5080 -18.3939 -18.3392
 -18.3230 -18.2160 -18.1748 -18.1488 -18.0830 -18.0531 -18.0269 -18.0169
 -18.0024 -17.9759 -17.9558 -17.9199 -17.8828 -17.8711 -17.8528 -17.8347
 -17.7918 -17.7566 -17.7201 -17.6989 -17.6682 -17.6482 -17.6181 -17.6003
 -17.5647 -17.5422 -17.5172 -17.4897 -17.4705 -17.4489 -17.4278 -17.3999
 -17.3907 -17.3804 -17.3589 -17.3334 -17.2917 -17.2744 -17.2606 -17.2495
 -17.2331 -17.2135 -17.1934 -17.1842 -17.1731 -17.1589 -17.1523 -17.1465
 -17.1247 -17.1125 -17.0991 -17.0796 -17.0682 -17.0555 -17.0443 -17.0280
 -17.0070 -16.9982 -16.9889 -16.9596 -16.9516 -16.9420 -16.9254 -16.9086
 -16.9022 -16.8991 -16.8815 -16.8555 -16.8480 -16.8449 -16.8412 -16.8173
 -16.8012 -16.7813 -16.7743 -16.7664 -16.7385 -16.7292 -16.6975 -16.6711
 -16.6596 -16.6483 -16.5218 -16.4386 -16.3391 -16.2547 -16.2327 -15.4166
 -15.2993 -15.2625 -15.2548 -15.2015 -15.1227 -15.1010 -15.0803 -15.0598
 -14.9047 -14.8167 -14.7581 -14.7336 -14.6909 -14.6423 -14.5774 -14.5235
 -14.3503 -14.3144 -14.2823 -14.2574 -14.2357 -14.1957 -13.9841 -13.9486
 -13.9168  -7.0718  -6.4080  -6.3698  -6.2476  -6.2298  -6.1308  -6.0403
  -5.9973  -5.9803  -5.9319  -5.8943  -5.8748  -5.8327  -5.8182  -5.7392
  -5.6983  -5.6737  -5.6549  -5.6480  -5.5958  -5.5765  -5.5660  -5.5517
  -5.4990  -5.4942  -5.4846  -5.4539  -5.4041  -5.3819  -5.3587  -5.3332
  -5.3033  -5.2848  -5.2373  -5.1898  -5.1707  -5.1205  -5.1028  -5.0701
  -4.9821  -4.9566  -4.9362  -4.8762  -4.8625  -4.8031  -4.7878  -4.7286
  -4.5899  -4.5221  -4.0515  -3.6886  -3.4384  -3.3171  -3.2977  -3.2407
  -3.1634  -3.1161  -3.0800  -3.0390  -2.9942  -2.9597  -2.9194  -2.8983
  -2.8752  -2.8235  -2.7764  -2.7458  -2.7154  -2.6827  -2.6593  -2.6253
  -2.5638  -2.5380  -2.5046  -2.4885  -2.4425  -2.4250  -2.3770  -2.3560
  -2.3277  -2.3096  -2.2787  -2.2478  -2.2101  -2.1870  -2.1490  -2.1379
  -2.1064  -2.0817  -2.0610  -2.0263  -1.9832  -1.9687  -1.9518  -1.9284
  -1.8739  -1.8589  -1.8417  -1.8115  -1.7755  -1.7644  -1.7344  -1.7004
  -1.6805  -1.6490  -1.6025  -1.5630  -1.5131  -1.4880  -1.4815  -1.4584
  -1.3808  -1.3406  -1.3308  -1.2764  -1.2218  -1.1891  -1.1422  -1.1284
  -1.0887  -1.0676  -1.0443  -1.0028  -0.9721  -0.9003  -0.8887  -0.8562
  -0.8239  -0.7514  -0.6727  -0.6627  -0.6190  -0.5443  -0.5198  -0.4956
  -0.4575  -0.4336  -0.3960  -0.3773  -0.3509  -0.3268  -0.2710  -0.2611
  -0.2501  -0.2361  -0.2204  -0.1890  -0.1720  -0.1501  -0.1399  -0.1104
  -0.1032  -0.0770  -0.0654  -0.0560  -0.0400  -0.0207  -0.0062   0.0143
   0.0243   0.0398   0.0588   0.0850   0.0950   0.1082   0.1299   0.1328
   0.1504   0.1752   0.1983   0.2083   0.2106   0.2393   0.2530   0.2634
   0.2920   0.3074   0.3216   0.3361   0.3451   0.3719   0.3960   0.4033
   0.4229   0.4409   0.4505   0.4586   0.4777   0.4971   0.5182   0.5351
   0.5447   0.5578   0.5894   0.6084   0.6370   0.6502   0.6610   0.6896
   0.7466   0.7727   0.7833   0.8074   0.8329   0.8770   0.8982   0.9232
   0.9438   0.9549   1.0023   1.0210   1.0349   1.0519   1.0655   1.1071
   1.1319   1.1412   1.1616   1.1867   1.2249   1.2535   1.2822   1.3611
   1.4105   1.4679   1.5838   1.6205   1.6796   1.7920   1.8573   1.9012
     eigenvalues at k+q:
 -36.5738 -36.3112 -36.2104 -36.2003 -36.0277 -35.9807 -35.9709 -35.9037
 -35.8471 -35.7986 -35.7681 -35.6658 -35.6448 -18.5080 -18.3939 -18.3392
 -18.3230 -18.2160 -18.1748 -18.1488 -18.0830 -18.0531 -18.0269 -18.0169
 -18.0024 -17.9759 -17.9558 -17.9199 -17.8828 -17.8711 -17.8528 -17.8347
 -17.7918 -17.7566 -17.7201 -17.6989 -17.6682 -17.6482 -17.6181 -17.6004
 -17.5647 -17.5422 -17.5172 -17.4897 -17.4705 -17.4489 -17.4278 -17.3999
 -17.3907 -17.3804 -17.3589 -17.3334 -17.2917 -17.2744 -17.2606 -17.2495
 -17.2331 -17.2135 -17.1934 -17.1842 -17.1731 -17.1589 -17.1523 -17.1465
 -17.1247 -17.1125 -17.0991 -17.0796 -17.0682 -17.0555 -17.0443 -17.0280
 -17.0070 -16.9982 -16.9889 -16.9596 -16.9516 -16.9420 -16.9254 -16.9086
 -16.9022 -16.8991 -16.8815 -16.8555 -16.8480 -16.8449 -16.8412 -16.8173
 -16.8012 -16.7813 -16.7743 -16.7664 -16.7385 -16.7292 -16.6975 -16.6711
 -16.6596 -16.6483 -16.5218 -16.4386 -16.3391 -16.2547 -16.2327 -15.4166
 -15.2993 -15.2625 -15.2547 -15.2015 -15.1227 -15.1010 -15.0803 -15.0598
 -14.9047 -14.8167 -14.7581 -14.7336 -14.6909 -14.6423 -14.5774 -14.5235
 -14.3502 -14.3144 -14.2823 -14.2574 -14.2357 -14.1957 -13.9841 -13.9486
 -13.9168  -7.0718  -6.4080  -6.3698  -6.2476  -6.2299  -6.1308  -6.0403
  -5.9973  -5.9803  -5.9319  -5.8943  -5.8748  -5.8327  -5.8182  -5.7392
  -5.6983  -5.6737  -5.6549  -5.6480  -5.5958  -5.5765  -5.5661  -5.5517
  -5.4990  -5.4942  -5.4846  -5.4539  -5.4041  -5.3819  -5.3587  -5.3332
  -5.3033  -5.2848  -5.2373  -5.1898  -5.1707  -5.1205  -5.1028  -5.0701
  -4.9821  -4.9566  -4.9362  -4.8762  -4.8625  -4.8031  -4.7878  -4.7286
  -4.5899  -4.5221  -4.0515  -3.6886  -3.4384  -3.3171  -3.2977  -3.2407
  -3.1634  -3.1161  -3.0800  -3.0390  -2.9942  -2.9597  -2.9194  -2.8983
  -2.8752  -2.8235  -2.7764  -2.7458  -2.7154  -2.6827  -2.6594  -2.6253
  -2.5638  -2.5380  -2.5046  -2.4885  -2.4425  -2.4250  -2.3770  -2.3560
  -2.3277  -2.3096  -2.2787  -2.2478  -2.2101  -2.1870  -2.1490  -2.1379
  -2.1064  -2.0817  -2.0610  -2.0263  -1.9832  -1.9687  -1.9518  -1.9284
  -1.8739  -1.8589  -1.8417  -1.8115  -1.7755  -1.7644  -1.7344  -1.7004
  -1.6805  -1.6490  -1.6025  -1.5630  -1.5131  -1.4880  -1.4815  -1.4584
  -1.3808  -1.3407  -1.3308  -1.2764  -1.2218  -1.1891  -1.1422  -1.1284
  -1.0887  -1.0676  -1.0443  -1.0028  -0.9721  -0.9003  -0.8887  -0.8562
  -0.8239  -0.7513  -0.6727  -0.6627  -0.6190  -0.5443  -0.5198  -0.4956
  -0.4575  -0.4336  -0.3960  -0.3773  -0.3509  -0.3268  -0.2710  -0.2611
  -0.2501  -0.2361  -0.2204  -0.1890  -0.1720  -0.1501  -0.1399  -0.1104
  -0.1032  -0.0770  -0.0654  -0.0560  -0.0400  -0.0207  -0.0062   0.0143
   0.0243   0.0398   0.0588   0.0850   0.0950   0.1082   0.1299   0.1328
   0.1504   0.1752   0.1983   0.2083   0.2106   0.2393   0.2530   0.2634
   0.2920   0.3074   0.3216   0.3361   0.3451   0.3719   0.3960   0.4033
   0.4229   0.4409   0.4505   0.4586   0.4777   0.4971   0.5182   0.5351
   0.5447   0.5578   0.5894   0.6084   0.6370   0.6502   0.6610   0.6896
   0.7466   0.7727   0.7833   0.8074   0.8329   0.8770   0.8982   0.9232
   0.9438   0.9549   1.0023   1.0210   1.0350   1.0519   1.0655   1.1071
   1.1319   1.1412   1.1616   1.1867   1.2249   1.2535   1.2822   1.3611
   1.4105   1.4679   1.5838   1.6205   1.6796   1.7920   1.8573   1.9012
     cgsolve_all iterations  68    anorm=    0.74E-07
PARA_AUG  1      50.7997519        -0.2372681         0.2388213
     cgsolve_all iterations  68    anorm=    0.74E-07
PARA_AUG  2      -0.2079113        50.6986381         0.1310925
     cgsolve_all iterations  65    anorm=    0.74E-07
PARA_AUG  3       0.3220722         0.1378854        50.6457542
     cgsolve_all iterations  76    anorm=    0.70E-07
     cgsolve_all iterations  75    anorm=    0.72E-07
     cgsolve_all iterations  73    anorm=    0.70E-07
     compute_u_kq: q = (    0.0398,    0.0000,    0.0000)
     Rotating WFCS
     ethr =  1.00E-14,  avg # of iterations = 23.0
     eigenvalues at k:
 -36.5738 -36.3112 -36.2104 -36.2003 -36.0277 -35.9807 -35.9709 -35.9037
 -35.8471 -35.7986 -35.7681 -35.6658 -35.6449 -18.5080 -18.3939 -18.3392
 -18.3230 -18.2160 -18.1748 -18.1488 -18.0830 -18.0531 -18.0269 -18.0169
 -18.0024 -17.9759 -17.9558 -17.9199 -17.8828 -17.8711 -17.8528 -17.8347
 -17.7918 -17.7566 -17.7201 -17.6989 -17.6682 -17.6482 -17.6181 -17.6003
 -17.5647 -17.5422 -17.5172 -17.4897 -17.4705 -17.4489 -17.4278 -17.3999
 -17.3907 -17.3804 -17.3589 -17.3334 -17.2917 -17.2744 -17.2606 -17.2495
 -17.2331 -17.2135 -17.1934 -17.1842 -17.1731 -17.1589 -17.1523 -17.1465
 -17.1247 -17.1125 -17.0991 -17.0796 -17.0682 -17.0555 -17.0443 -17.0280
 -17.0070 -16.9982 -16.9889 -16.9596 -16.9516 -16.9420 -16.9254 -16.9086
 -16.9022 -16.8991 -16.8815 -16.8555 -16.8480 -16.8449 -16.8412 -16.8173
 -16.8012 -16.7813 -16.7743 -16.7664 -16.7385 -16.7292 -16.6975 -16.6711
 -16.6596 -16.6483 -16.5218 -16.4386 -16.3391 -16.2547 -16.2327 -15.4166
 -15.2993 -15.2625 -15.2548 -15.2015 -15.1227 -15.1010 -15.0803 -15.0598
 -14.9047 -14.8167 -14.7581 -14.7336 -14.6909 -14.6423 -14.5774 -14.5235
 -14.3503 -14.3144 -14.2823 -14.2574 -14.2357 -14.1957 -13.9841 -13.9486
 -13.9168  -7.0718  -6.4080  -6.3698  -6.2476  -6.2298  -6.1308  -6.0403
  -5.9973  -5.9803  -5.9319  -5.8943  -5.8748  -5.8327  -5.8182  -5.7392
  -5.6983  -5.6737  -5.6549  -5.6480  -5.5958  -5.5765  -5.5660  -5.5517
  -5.4990  -5.4942  -5.4846  -5.4539  -5.4041  -5.3819  -5.3587  -5.3332
  -5.3033  -5.2848  -5.2373  -5.1898  -5.1707  -5.1205  -5.1028  -5.0701
  -4.9821  -4.9566  -4.9362  -4.8762  -4.8625  -4.8031  -4.7878  -4.7286
  -4.5899  -4.5221  -4.0515  -3.6886  -3.4384  -3.3171  -3.2977  -3.2407
  -3.1634  -3.1161  -3.0800  -3.0390  -2.9942  -2.9597  -2.9194  -2.8983
  -2.8752  -2.8235  -2.7764  -2.7458  -2.7154  -2.6827  -2.6593  -2.6253
  -2.5638  -2.5380  -2.5046  -2.4885  -2.4425  -2.4250  -2.3770  -2.3560
  -2.3277  -2.3096  -2.2787  -2.2478  -2.2101  -2.1870  -2.1490  -2.1379
  -2.1064  -2.0817  -2.0610  -2.0263  -1.9832  -1.9687  -1.9518  -1.9284
  -1.8739  -1.8589  -1.8417  -1.8115  -1.7755  -1.7644  -1.7344  -1.7004
  -1.6805  -1.6490  -1.6025  -1.5630  -1.5131  -1.4880  -1.4815  -1.4584
  -1.3808  -1.3406  -1.3308  -1.2764  -1.2218  -1.1891  -1.1422  -1.1284
  -1.0887  -1.0676  -1.0443  -1.0028  -0.9721  -0.9003  -0.8887  -0.8562
  -0.8239  -0.7514  -0.6727  -0.6627  -0.6190  -0.5443  -0.5198  -0.4956
  -0.4575  -0.4336  -0.3960  -0.3773  -0.3509  -0.3268  -0.2710  -0.2611
  -0.2501  -0.2361  -0.2204  -0.1890  -0.1720  -0.1501  -0.1399  -0.1104
  -0.1032  -0.0770  -0.0654  -0.0560  -0.0400  -0.0207  -0.0062   0.0143
   0.0243   0.0398   0.0588   0.0850   0.0950   0.1082   0.1299   0.1328
   0.1504   0.1752   0.1983   0.2083   0.2106   0.2393   0.2530   0.2634
   0.2920   0.3074   0.3216   0.3361   0.3451   0.3719   0.3960   0.4033
   0.4229   0.4409   0.4505   0.4586   0.4777   0.4971   0.5182   0.5351
   0.5447   0.5578   0.5894   0.6084   0.6370   0.6502   0.6610   0.6896
   0.7466   0.7727   0.7833   0.8074   0.8329   0.8770   0.8982   0.9232
   0.9438   0.9549   1.0023   1.0210   1.0349   1.0519   1.0655   1.1071
   1.1319   1.1412   1.1616   1.1867   1.2249   1.2535   1.2822   1.3611
   1.4105   1.4679   1.5838   1.6205   1.6796   1.7920   1.8573   1.9012
     eigenvalues at k+q:
 -36.5738 -36.3112 -36.2104 -36.2003 -36.0277 -35.9806 -35.9709 -35.9037
 -35.8471 -35.7986 -35.7681 -35.6658 -35.6448 -18.5077 -18.3932 -18.3367
 -18.3224 -18.2168 -18.1751 -18.1478 -18.0830 -18.0545 -18.0280 -18.0172
 -18.0024 -17.9763 -17.9571 -17.9209 -17.8841 -17.8727 -17.8539 -17.8352
 -17.7914 -17.7546 -17.7188 -17.6981 -17.6680 -17.6464 -17.6170 -17.5988
 -17.5647 -17.5395 -17.5188 -17.4890 -17.4710 -17.4477 -17.4289 -17.3986
 -17.3897 -17.3782 -17.3566 -17.3305 -17.2896 -17.2738 -17.2601 -17.2477
 -17.2341 -17.2136 -17.1916 -17.1835 -17.1741 -17.1598 -17.1513 -17.1461
 -17.1248 -17.1148 -17.0998 -17.0821 -17.0693 -17.0566 -17.0450 -17.0294
 -17.0085 -16.9982 -16.9906 -16.9606 -16.9518 -16.9447 -16.9248 -16.9099
 -16.9018 -16.9003 -16.8819 -16.8570 -16.8507 -16.8476 -16.8429 -16.8196
 -16.8022 -16.7834 -16.7758 -16.7699 -16.7407 -16.7302 -16.6973 -16.6715
 -16.6589 -16.6483 -16.5150 -16.4400 -16.3368 -16.2563 -16.2208 -15.4175
 -15.2977 -15.2610 -15.2546 -15.2013 -15.1243 -15.1005 -15.0806 -15.0574
 -14.9072 -14.8175 -14.7555 -14.7306 -14.6893 -14.6415 -14.5757 -14.5239
 -14.3517 -14.3158 -14.2853 -14.2596 -14.2302 -14.1902 -13.9846 -13.9518
 -13.9215  -7.0840  -6.4269  -6.3698  -6.2480  -6.2305  -6.1298  -6.0358
  -5.9893  -5.9793  -5.9313  -5.8937  -5.8751  -5.8320  -5.8164  -5.7388
  -5.6964  -5.6751  -5.6549  -5.6463  -5.5958  -5.5757  -5.5659  -5.5506
  -5.4990  -5.4935  -5.4837  -5.4553  -5.4060  -5.3850  -5.3561  -5.3307
  -5.3021  -5.2833  -5.2341  -5.1814  -5.1708  -5.1178  -5.1025  -5.0707
  -4.9830  -4.9548  -4.9253  -4.8777  -4.8595  -4.8003  -4.7898  -4.7287
  -4.5912  -4.5234  -4.0682  -3.7026  -3.4361  -3.3159  -3.2942  -3.2371
  -3.1626  -3.1179  -3.0796  -3.0400  -2.9954  -2.9556  -2.9179  -2.8948
  -2.8722  -2.8223  -2.7741  -2.7444  -2.7162  -2.6845  -2.6581  -2.6305
  -2.5647  -2.5382  -2.5090  -2.4916  -2.4419  -2.4232  -2.3752  -2.3578
  -2.3295  -2.3110  -2.2745  -2.2483  -2.2077  -2.1828  -2.1461  -2.1348
  -2.1055  -2.0853  -2.0618  -2.0270  -1.9849  -1.9699  -1.9509  -1.9279
  -1.8767  -1.8568  -1.8417  -1.8166  -1.7782  -1.7603  -1.7333  -1.6980
  -1.6796  -1.6497  -1.6041  -1.5570  -1.5118  -1.4883  -1.4792  -1.4563
  -1.3790  -1.3402  -1.3304  -1.2720  -1.2239  -1.1899  -1.1399  -1.1287
  -1.0884  -1.0666  -1.0492  -1.0016  -0.9750  -0.9082  -0.8895  -0.8533
  -0.8254  -0.7587  -0.6738  -0.6576  -0.6171  -0.5435  -0.5187  -0.4973
  -0.4569  -0.4304  -0.3965  -0.3795  -0.3539  -0.3279  -0.2721  -0.2614
  -0.2534  -0.2349  -0.2226  -0.1906  -0.1713  -0.1491  -0.1417  -0.1100
  -0.1033  -0.0763  -0.0688  -0.0555  -0.0412  -0.0225  -0.0065   0.0150
   0.0258   0.0417   0.0616   0.0862   0.0976   0.1065   0.1287   0.1351
   0.1503   0.1762   0.1987   0.2074   0.2113   0.2398   0.2540   0.2620
   0.2877   0.3073   0.3216   0.3363   0.3460   0.3765   0.3965   0.4028
   0.4217   0.4396   0.4500   0.4615   0.4768   0.4959   0.5168   0.5360
   0.5454   0.5597   0.5890   0.6072   0.6359   0.6496   0.6604   0.6854
   0.7455   0.7706   0.7830   0.8017   0.8331   0.8751   0.8985   0.9227
   0.9435   0.9534   1.0029   1.0215   1.0370   1.0504   1.0658   1.1021
   1.1295   1.1411   1.1609   1.1841   1.2188   1.2538   1.2796   1.3582
   1.4125   1.4694   1.5836   1.6245   1.6834   1.7925   1.8638   1.9030
     cgsolve_all iterations  76    anorm=    0.71E-07
     cgsolve_all iterations  75    anorm=    0.72E-07
     cgsolve_all iterations  73    anorm=    0.69E-07
     compute_u_kq: q = (   -0.0398,    0.0000,    0.0000)
     Rotating WFCS
     ethr =  1.00E-14,  avg # of iterations = 23.0
     eigenvalues at k:
 -36.5738 -36.3112 -36.2104 -36.2003 -36.0277 -35.9807 -35.9709 -35.9037
 -35.8471 -35.7986 -35.7681 -35.6658 -35.6449 -18.5080 -18.3939 -18.3392
 -18.3230 -18.2160 -18.1748 -18.1488 -18.0830 -18.0531 -18.0269 -18.0169
 -18.0024 -17.9759 -17.9558 -17.9199 -17.8828 -17.8711 -17.8528 -17.8347
 -17.7918 -17.7566 -17.7201 -17.6989 -17.6682 -17.6482 -17.6181 -17.6003
 -17.5647 -17.5422 -17.5172 -17.4897 -17.4705 -17.4489 -17.4278 -17.3999
 -17.3907 -17.3804 -17.3589 -17.3334 -17.2917 -17.2744 -17.2606 -17.2495
 -17.2331 -17.2135 -17.1934 -17.1842 -17.1731 -17.1589 -17.1523 -17.1465
 -17.1247 -17.1125 -17.0991 -17.0796 -17.0682 -17.0555 -17.0443 -17.0280
 -17.0070 -16.9982 -16.9889 -16.9596 -16.9516 -16.9420 -16.9254 -16.9086
 -16.9022 -16.8991 -16.8815 -16.8555 -16.8480 -16.8449 -16.8412 -16.8173
 -16.8012 -16.7813 -16.7743 -16.7664 -16.7385 -16.7292 -16.6975 -16.6711
 -16.6596 -16.6483 -16.5218 -16.4386 -16.3391 -16.2547 -16.2327 -15.4166
 -15.2993 -15.2625 -15.2548 -15.2015 -15.1227 -15.1010 -15.0803 -15.0598
 -14.9047 -14.8167 -14.7581 -14.7336 -14.6909 -14.6423 -14.5774 -14.5235
 -14.3503 -14.3144 -14.2823 -14.2574 -14.2357 -14.1957 -13.9841 -13.9486
 -13.9168  -7.0718  -6.4080  -6.3698  -6.2476  -6.2298  -6.1308  -6.0403
  -5.9973  -5.9803  -5.9319  -5.8943  -5.8748  -5.8327  -5.8182  -5.7392
  -5.6983  -5.6737  -5.6549  -5.6480  -5.5958  -5.5765  -5.5660  -5.5517
  -5.4990  -5.4942  -5.4846  -5.4539  -5.4041  -5.3819  -5.3587  -5.3332
  -5.3033  -5.2848  -5.2373  -5.1898  -5.1707  -5.1205  -5.1028  -5.0701
  -4.9821  -4.9566  -4.9362  -4.8762  -4.8625  -4.8031  -4.7878  -4.7286
  -4.5899  -4.5221  -4.0515  -3.6886  -3.4384  -3.3171  -3.2977  -3.2407
  -3.1634  -3.1161  -3.0800  -3.0390  -2.9942  -2.9597  -2.9194  -2.8983
  -2.8752  -2.8235  -2.7764  -2.7458  -2.7154  -2.6827  -2.6593  -2.6253
  -2.5638  -2.5380  -2.5046  -2.4885  -2.4425  -2.4250  -2.3770  -2.3560
  -2.3277  -2.3096  -2.2787  -2.2478  -2.2101  -2.1870  -2.1490  -2.1379
  -2.1064  -2.0817  -2.0610  -2.0263  -1.9832  -1.9687  -1.9518  -1.9284
  -1.8739  -1.8589  -1.8417  -1.8115  -1.7755  -1.7644  -1.7344  -1.7004
  -1.6805  -1.6490  -1.6025  -1.5630  -1.5131  -1.4880  -1.4815  -1.4584
  -1.3808  -1.3406  -1.3308  -1.2764  -1.2218  -1.1891  -1.1422  -1.1284
  -1.0887  -1.0676  -1.0443  -1.0028  -0.9721  -0.9003  -0.8887  -0.8562
  -0.8239  -0.7514  -0.6727  -0.6627  -0.6190  -0.5443  -0.5198  -0.4956
  -0.4575  -0.4336  -0.3960  -0.3773  -0.3509  -0.3268  -0.2710  -0.2611
  -0.2501  -0.2361  -0.2204  -0.1890  -0.1720  -0.1501  -0.1399  -0.1104
  -0.1032  -0.0770  -0.0654  -0.0560  -0.0400  -0.0207  -0.0062   0.0143
   0.0243   0.0398   0.0588   0.0850   0.0950   0.1082   0.1299   0.1328
   0.1504   0.1752   0.1983   0.2083   0.2106   0.2393   0.2530   0.2634
   0.2920   0.3074   0.3216   0.3361   0.3451   0.3719   0.3960   0.4033
   0.4229   0.4409   0.4505   0.4586   0.4777   0.4971   0.5182   0.5351
   0.5447   0.5578   0.5894   0.6084   0.6370   0.6502   0.6610   0.6896
   0.7466   0.7727   0.7833   0.8074   0.8329   0.8770   0.8982   0.9232
   0.9438   0.9549   1.0023   1.0210   1.0349   1.0519   1.0655   1.1071
   1.1319   1.1412   1.1616   1.1867   1.2249   1.2535   1.2822   1.3611
   1.4105   1.4679   1.5838   1.6205   1.6796   1.7920   1.8573   1.9012
     eigenvalues at k+q:
 -36.5738 -36.3112 -36.2104 -36.2003 -36.0277 -35.9807 -35.9709 -35.9037
 -35.8471 -35.7986 -35.7681 -35.6658 -35.6448 -18.5083 -18.3947 -18.3418
 -18.3236 -18.2153 -18.1746 -18.1498 -18.0832 -18.0514 -18.0257 -18.0164
 -18.0022 -17.9753 -17.9544 -17.9191 -17.8820 -17.8690 -17.8517 -17.8342
 -17.7923 -17.7587 -17.7216 -17.7000 -17.6688 -17.6500 -17.6194 -17.6012
 -17.5651 -17.5445 -17.5157 -17.4907 -17.4696 -17.4500 -17.4269 -17.4011
 -17.3921 -17.3823 -17.3610 -17.3360 -17.2940 -17.2750 -17.2607 -17.2511
 -17.2328 -17.2139 -17.1953 -17.1852 -17.1723 -17.1580 -17.1535 -17.1454
 -17.1241 -17.1105 -17.0979 -17.0772 -17.0675 -17.0544 -17.0437 -17.0266
 -17.0056 -16.9981 -16.9868 -16.9587 -16.9516 -16.9391 -16.9261 -16.9080
 -16.9023 -16.8971 -16.8812 -16.8542 -16.8460 -16.8428 -16.8381 -16.8153
 -16.8003 -16.7794 -16.7723 -16.7625 -16.7361 -16.7281 -16.6978 -16.6709
 -16.6603 -16.6483 -16.5287 -16.4372 -16.3412 -16.2537 -16.2445 -15.4156
 -15.3006 -15.2635 -15.2549 -15.2018 -15.1213 -15.1016 -15.0807 -15.0612
 -14.9036 -14.8174 -14.7609 -14.7353 -14.6925 -14.6433 -14.5772 -14.5230
 -14.3492 -14.3136 -14.2797 -14.2575 -14.2383 -14.1997 -13.9843 -13.9455
 -13.9125  -7.0593  -6.3882  -6.3698  -6.2473  -6.2292  -6.1319  -6.0473
  -6.0037  -5.9810  -5.9325  -5.8949  -5.8745  -5.8333  -5.8197  -5.7398
  -5.7003  -5.6727  -5.6549  -5.6499  -5.5958  -5.5772  -5.5661  -5.5528
  -5.4992  -5.4949  -5.4856  -5.4523  -5.4023  -5.3794  -5.3614  -5.3362
  -5.3045  -5.2866  -5.2415  -5.1976  -5.1704  -5.1232  -5.1037  -5.0690
  -4.9823  -4.9612  -4.9436  -4.8747  -4.8647  -4.8051  -4.7856  -4.7284
  -4.5886  -4.5206  -4.0349  -3.6752  -3.4406  -3.3183  -3.3002  -3.2444
  -3.1643  -3.1144  -3.0808  -3.0375  -2.9928  -2.9640  -2.9223  -2.9003
  -2.8779  -2.8251  -2.7793  -2.7476  -2.7142  -2.6821  -2.6600  -2.6187
  -2.5633  -2.5375  -2.5008  -2.4854  -2.4433  -2.4279  -2.3790  -2.3555
  -2.3253  -2.3079  -2.2821  -2.2479  -2.2126  -2.1915  -2.1530  -2.1403
  -2.1071  -2.0779  -2.0598  -2.0253  -1.9823  -1.9670  -1.9528  -1.9280
  -1.8717  -1.8602  -1.8424  -1.8067  -1.7759  -1.7667  -1.7335  -1.7030
  -1.6808  -1.6485  -1.6010  -1.5692  -1.5147  -1.4901  -1.4824  -1.4602
  -1.3811  -1.3422  -1.3303  -1.2812  -1.2199  -1.1886  -1.1457  -1.1290
  -1.0886  -1.0685  -1.0404  -1.0033  -0.9689  -0.8909  -0.8872  -0.8584
  -0.8225  -0.7425  -0.6715  -0.6679  -0.6207  -0.5452  -0.5210  -0.4942
  -0.4581  -0.4369  -0.3965  -0.3749  -0.3478  -0.3246  -0.2709  -0.2604
  -0.2466  -0.2373  -0.2177  -0.1880  -0.1718  -0.1514  -0.1382  -0.1112
  -0.1028  -0.0780  -0.0623  -0.0567  -0.0389  -0.0189  -0.0056   0.0122
   0.0224   0.0382   0.0566   0.0823   0.0930   0.1094   0.1296   0.1327
   0.1506   0.1748   0.1975   0.2080   0.2129   0.2384   0.2521   0.2649
   0.2958   0.3083   0.3217   0.3357   0.3442   0.3668   0.3958   0.4040
   0.4238   0.4407   0.4512   0.4570   0.4792   0.4985   0.5197   0.5341
   0.5442   0.5564   0.5899   0.6096   0.6376   0.6510   0.6618   0.6939
   0.7478   0.7741   0.7835   0.8124   0.8337   0.8789   0.8974   0.9244
   0.9443   0.9564   1.0017   1.0202   1.0334   1.0530   1.0655   1.1126
   1.1346   1.1414   1.1623   1.1889   1.2303   1.2532   1.2854   1.3636
   1.4091   1.4656   1.5832   1.6167   1.6756   1.7912   1.8496   1.8989
     cgsolve_all iterations  76    anorm=    0.71E-07
     cgsolve_all iterations  75    anorm=    0.72E-07
     cgsolve_all iterations  73    anorm=    0.70E-07
     compute_u_kq: q = (    0.0000,    0.0398,    0.0000)
     Rotating WFCS
     ethr =  1.00E-14,  avg # of iterations = 23.0
     eigenvalues at k:
 -36.5738 -36.3112 -36.2104 -36.2003 -36.0277 -35.9807 -35.9709 -35.9037
 -35.8471 -35.7986 -35.7681 -35.6658 -35.6449 -18.5080 -18.3939 -18.3392
 -18.3230 -18.2160 -18.1748 -18.1488 -18.0830 -18.0531 -18.0269 -18.0169
 -18.0024 -17.9759 -17.9558 -17.9199 -17.8828 -17.8711 -17.8528 -17.8347
 -17.7918 -17.7566 -17.7201 -17.6989 -17.6682 -17.6482 -17.6181 -17.6003
 -17.5647 -17.5422 -17.5172 -17.4897 -17.4705 -17.4489 -17.4278 -17.3999
 -17.3907 -17.3804 -17.3589 -17.3334 -17.2917 -17.2744 -17.2606 -17.2495
 -17.2331 -17.2135 -17.1934 -17.1842 -17.1731 -17.1589 -17.1523 -17.1465
 -17.1247 -17.1125 -17.0991 -17.0796 -17.0682 -17.0555 -17.0443 -17.0280
 -17.0070 -16.9982 -16.9889 -16.9596 -16.9516 -16.9420 -16.9254 -16.9086
 -16.9022 -16.8991 -16.8815 -16.8555 -16.8480 -16.8449 -16.8412 -16.8173
 -16.8012 -16.7813 -16.7743 -16.7664 -16.7385 -16.7292 -16.6975 -16.6711
 -16.6596 -16.6483 -16.5218 -16.4386 -16.3391 -16.2547 -16.2327 -15.4166
 -15.2993 -15.2625 -15.2548 -15.2015 -15.1227 -15.1010 -15.0803 -15.0598
 -14.9047 -14.8167 -14.7581 -14.7336 -14.6909 -14.6423 -14.5774 -14.5235
 -14.3503 -14.3144 -14.2823 -14.2574 -14.2357 -14.1957 -13.9841 -13.9486
 -13.9168  -7.0718  -6.4080  -6.3698  -6.2476  -6.2298  -6.1308  -6.0403
  -5.9973  -5.9803  -5.9319  -5.8943  -5.8748  -5.8327  -5.8182  -5.7392
  -5.6983  -5.6737  -5.6549  -5.6480  -5.5958  -5.5765  -5.5660  -5.5517
  -5.4990  -5.4942  -5.4846  -5.4539  -5.4041  -5.3819  -5.3587  -5.3332
  -5.3033  -5.2848  -5.2373  -5.1898  -5.1707  -5.1205  -5.1028  -5.0701
  -4.9821  -4.9566  -4.9362  -4.8762  -4.8625  -4.8031  -4.7878  -4.7286
  -4.5899  -4.5221  -4.0515  -3.6886  -3.4384  -3.3171  -3.2977  -3.2407
  -3.1634  -3.1161  -3.0800  -3.0390  -2.9942  -2.9597  -2.9194  -2.8983
  -2.8752  -2.8235  -2.7764  -2.7458  -2.7154  -2.6827  -2.6593  -2.6253
  -2.5638  -2.5380  -2.5046  -2.4885  -2.4425  -2.4250  -2.3770  -2.3560
  -2.3277  -2.3096  -2.2787  -2.2478  -2.2101  -2.1870  -2.1490  -2.1379
  -2.1064  -2.0817  -2.0610  -2.0263  -1.9832  -1.9687  -1.9518  -1.9284
  -1.8739  -1.8589  -1.8417  -1.8115  -1.7755  -1.7644  -1.7344  -1.7004
  -1.6805  -1.6490  -1.6025  -1.5630  -1.5131  -1.4880  -1.4815  -1.4584
  -1.3808  -1.3406  -1.3308  -1.2764  -1.2218  -1.1891  -1.1422  -1.1284
  -1.0887  -1.0676  -1.0443  -1.0028  -0.9721  -0.9003  -0.8887  -0.8562
  -0.8239  -0.7514  -0.6727  -0.6627  -0.6190  -0.5443  -0.5198  -0.4956
  -0.4575  -0.4336  -0.3960  -0.3773  -0.3509  -0.3268  -0.2710  -0.2611
  -0.2501  -0.2361  -0.2204  -0.1890  -0.1720  -0.1501  -0.1399  -0.1104
  -0.1032  -0.0770  -0.0654  -0.0560  -0.0400  -0.0207  -0.0062   0.0143
   0.0243   0.0398   0.0588   0.0850   0.0950   0.1082   0.1299   0.1328
   0.1504   0.1752   0.1983   0.2083   0.2106   0.2393   0.2530   0.2634
   0.2920   0.3074   0.3216   0.3361   0.3451   0.3719   0.3960   0.4033
   0.4229   0.4409   0.4505   0.4586   0.4777   0.4971   0.5182   0.5351
   0.5447   0.5578   0.5894   0.6084   0.6370   0.6502   0.6610   0.6896
   0.7466   0.7727   0.7833   0.8074   0.8329   0.8770   0.8982   0.9232
   0.9438   0.9549   1.0023   1.0210   1.0349   1.0519   1.0655   1.1071
   1.1319   1.1412   1.1616   1.1867   1.2249   1.2535   1.2822   1.3611
   1.4105   1.4679   1.5838   1.6205   1.6796   1.7920   1.8573   1.9012
     eigenvalues at k+q:
 -36.5738 -36.3112 -36.2104 -36.2003 -36.0277 -35.9807 -35.9709 -35.9037
 -35.8471 -35.7986 -35.7681 -35.6658 -35.6448 -18.5082 -18.3952 -18.3425
 -18.3236 -18.2162 -18.1749 -18.1502 -18.0843 -18.0507 -18.0241 -18.0163
 -18.0018 -17.9736 -17.9534 -17.9192 -17.8820 -17.8676 -17.8511 -17.8341
 -17.7905 -17.7603 -17.7229 -17.7005 -17.6700 -17.6489 -17.6210 -17.6021
 -17.5672 -17.5448 -17.5153 -17.4902 -17.4718 -17.4506 -17.4277 -17.4024
 -17.3927 -17.3821 -17.3576 -17.3365 -17.2944 -17.2749 -17.2622 -17.2513
 -17.2341 -17.2149 -17.1949 -17.1861 -17.1727 -17.1589 -17.1517 -17.1450
 -17.1236 -17.1121 -17.0963 -17.0777 -17.0655 -17.0538 -17.0437 -17.0271
 -17.0066 -16.9960 -16.9855 -16.9577 -16.9504 -16.9390 -16.9250 -16.9057
 -16.9000 -16.8984 -16.8800 -16.8526 -16.8475 -16.8438 -16.8382 -16.8138
 -16.7989 -16.7797 -16.7712 -16.7602 -16.7345 -16.7283 -16.6987 -16.6704
 -16.6606 -16.6476 -16.5320 -16.4366 -16.3423 -16.2543 -16.2489 -15.4149
 -15.3013 -15.2638 -15.2549 -15.2020 -15.1213 -15.1025 -15.0829 -15.0614
 -14.9005 -14.8144 -14.7610 -14.7349 -14.6925 -14.6427 -14.5866 -14.5240
 -14.3485 -14.3129 -14.2825 -14.2571 -14.2358 -14.1972 -13.9843 -13.9442
 -13.9119  -7.0533  -6.3790  -6.3698  -6.2470  -6.2292  -6.1324  -6.0517
  -6.0059  -5.9810  -5.9332  -5.8948  -5.8749  -5.8351  -5.8186  -5.7401
  -5.6973  -5.6749  -5.6556  -5.6499  -5.5968  -5.5773  -5.5663  -5.5531
  -5.4991  -5.4946  -5.4851  -5.4528  -5.4028  -5.3830  -5.3612  -5.3352
  -5.3058  -5.2876  -5.2427  -5.1997  -5.1684  -5.1224  -5.1033  -5.0710
  -4.9839  -4.9628  -4.9467  -4.8753  -4.8651  -4.8052  -4.7875  -4.7293
  -4.5877  -4.5174  -4.0273  -3.6690  -3.4365  -3.3213  -3.3079  -3.2461
  -3.1635  -3.1146  -3.0821  -3.0428  -2.9950  -2.9630  -2.9237  -2.8926
  -2.8723  -2.8288  -2.7834  -2.7391  -2.7116  -2.6838  -2.6621  -2.6230
  -2.5605  -2.5376  -2.5008  -2.4892  -2.4453  -2.4249  -2.3781  -2.3538
  -2.3276  -2.3068  -2.2805  -2.2521  -2.2138  -2.1867  -2.1475  -2.1383
  -2.1089  -2.0820  -2.0617  -2.0274  -1.9842  -1.9690  -1.9520  -1.9267
  -1.8712  -1.8571  -1.8394  -1.8072  -1.7766  -1.7656  -1.7354  -1.7036
  -1.6845  -1.6500  -1.6025  -1.5737  -1.5170  -1.4855  -1.4815  -1.4576
  -1.3825  -1.3436  -1.3339  -1.2789  -1.2222  -1.1914  -1.1398  -1.1305
  -1.0876  -1.0651  -1.0370  -0.9980  -0.9772  -0.8981  -0.8848  -0.8549
  -0.8198  -0.7441  -0.6740  -0.6657  -0.6203  -0.5449  -0.5190  -0.4936
  -0.4564  -0.4369  -0.3952  -0.3785  -0.3471  -0.3284  -0.2718  -0.2641
  -0.2456  -0.2339  -0.2188  -0.1885  -0.1736  -0.1457  -0.1388  -0.1096
  -0.1009  -0.0751  -0.0658  -0.0544  -0.0394  -0.0224  -0.0039   0.0162
   0.0229   0.0363   0.0577   0.0827   0.0933   0.1078   0.1304   0.1315
   0.1506   0.1752   0.2014   0.2084   0.2120   0.2403   0.2519   0.2642
   0.2891   0.3072   0.3233   0.3345   0.3462   0.3701   0.3941   0.4037
   0.4230   0.4423   0.4508   0.4591   0.4785   0.4985   0.5187   0.5342
   0.5443   0.5570   0.5880   0.6081   0.6369   0.6488   0.6620   0.6924
   0.7519   0.7744   0.7837   0.8132   0.8355   0.8831   0.8998   0.9239
   0.9451   0.9545   1.0039   1.0222   1.0335   1.0531   1.0634   1.1138
   1.1369   1.1412   1.1621   1.1940   1.2312   1.2537   1.2855   1.3573
   1.4085   1.4678   1.5817   1.6184   1.6710   1.7887   1.8479   1.9002
     cgsolve_all iterations  76    anorm=    0.70E-07
     cgsolve_all iterations  75    anorm=    0.72E-07
     cgsolve_all iterations  73    anorm=    0.70E-07
     compute_u_kq: q = (    0.0000,   -0.0398,    0.0000)
     Rotating WFCS
     ethr =  1.00E-14,  avg # of iterations = 23.0
     eigenvalues at k:
 -36.5738 -36.3112 -36.2104 -36.2003 -36.0277 -35.9807 -35.9709 -35.9037
 -35.8471 -35.7986 -35.7681 -35.6658 -35.6449 -18.5080 -18.3939 -18.3392
 -18.3230 -18.2160 -18.1748 -18.1488 -18.0830 -18.0531 -18.0269 -18.0169
 -18.0024 -17.9759 -17.9558 -17.9199 -17.8828 -17.8711 -17.8528 -17.8347
 -17.7918 -17.7566 -17.7201 -17.6989 -17.6682 -17.6482 -17.6181 -17.6003
 -17.5647 -17.5422 -17.5172 -17.4897 -17.4705 -17.4489 -17.4278 -17.3999
 -17.3907 -17.3804 -17.3589 -17.3334 -17.2917 -17.2744 -17.2606 -17.2495
 -17.2331 -17.2135 -17.1934 -17.1842 -17.1731 -17.1589 -17.1523 -17.1465
 -17.1247 -17.1125 -17.0991 -17.0796 -17.0682 -17.0555 -17.0443 -17.0280
 -17.0070 -16.9982 -16.9889 -16.9596 -16.9516 -16.9420 -16.9254 -16.9086
 -16.9022 -16.8991 -16.8815 -16.8555 -16.8480 -16.8449 -16.8412 -16.8173
 -16.8012 -16.7813 -16.7743 -16.7664 -16.7385 -16.7292 -16.6975 -16.6711
 -16.6596 -16.6483 -16.5218 -16.4386 -16.3391 -16.2547 -16.2327 -15.4166
 -15.2993 -15.2625 -15.2548 -15.2015 -15.1227 -15.1010 -15.0803 -15.0598
 -14.9047 -14.8167 -14.7581 -14.7336 -14.6909 -14.6423 -14.5774 -14.5235
 -14.3503 -14.3144 -14.2823 -14.2574 -14.2357 -14.1957 -13.9841 -13.9486
 -13.9168  -7.0718  -6.4080  -6.3698  -6.2476  -6.2298  -6.1308  -6.0403
  -5.9973  -5.9803  -5.9319  -5.8943  -5.8748  -5.8327  -5.8182  -5.7392
  -5.6983  -5.6737  -5.6549  -5.6480  -5.5958  -5.5765  -5.5660  -5.5517
  -5.4990  -5.4942  -5.4846  -5.4539  -5.4041  -5.3819  -5.3587  -5.3332
  -5.3033  -5.2848  -5.2373  -5.1898  -5.1707  -5.1205  -5.1028  -5.0701
  -4.9821  -4.9566  -4.9362  -4.8762  -4.8625  -4.8031  -4.7878  -4.7286
  -4.5899  -4.5221  -4.0515  -3.6886  -3.4384  -3.3171  -3.2977  -3.2407
  -3.1634  -3.1161  -3.0800  -3.0390  -2.9942  -2.9597  -2.9194  -2.8983
  -2.8752  -2.8235  -2.7764  -2.7458  -2.7154  -2.6827  -2.6593  -2.6253
  -2.5638  -2.5380  -2.5046  -2.4885  -2.4425  -2.4250  -2.3770  -2.3560
  -2.3277  -2.3096  -2.2787  -2.2478  -2.2101  -2.1870  -2.1490  -2.1379
  -2.1064  -2.0817  -2.0610  -2.0263  -1.9832  -1.9687  -1.9518  -1.9284
  -1.8739  -1.8589  -1.8417  -1.8115  -1.7755  -1.7644  -1.7344  -1.7004
  -1.6805  -1.6490  -1.6025  -1.5630  -1.5131  -1.4880  -1.4815  -1.4584
  -1.3808  -1.3406  -1.3308  -1.2764  -1.2218  -1.1891  -1.1422  -1.1284
  -1.0887  -1.0676  -1.0443  -1.0028  -0.9721  -0.9003  -0.8887  -0.8562
  -0.8239  -0.7514  -0.6727  -0.6627  -0.6190  -0.5443  -0.5198  -0.4956
  -0.4575  -0.4336  -0.3960  -0.3773  -0.3509  -0.3268  -0.2710  -0.2611
  -0.2501  -0.2361  -0.2204  -0.1890  -0.1720  -0.1501  -0.1399  -0.1104
  -0.1032  -0.0770  -0.0654  -0.0560  -0.0400  -0.0207  -0.0062   0.0143
   0.0243   0.0398   0.0588   0.0850   0.0950   0.1082   0.1299   0.1328
   0.1504   0.1752   0.1983   0.2083   0.2106   0.2393   0.2530   0.2634
   0.2920   0.3074   0.3216   0.3361   0.3451   0.3719   0.3960   0.4033
   0.4229   0.4409   0.4505   0.4586   0.4777   0.4971   0.5182   0.5351
   0.5447   0.5578   0.5894   0.6084   0.6370   0.6502   0.6610   0.6896
   0.7466   0.7727   0.7833   0.8074   0.8329   0.8770   0.8982   0.9232
   0.9438   0.9549   1.0023   1.0210   1.0349   1.0519   1.0655   1.1071
   1.1319   1.1412   1.1616   1.1867   1.2249   1.2535   1.2822   1.3611
   1.4105   1.4679   1.5838   1.6205   1.6796   1.7920   1.8573   1.9012
     eigenvalues at k+q:
 -36.5738 -36.3112 -36.2104 -36.2003 -36.0277 -35.9806 -35.9709 -35.9037
 -35.8471 -35.7986 -35.7681 -35.6658 -35.6448 -18.5078 -18.3926 -18.3358
 -18.3224 -18.2160 -18.1748 -18.1473 -18.0816 -18.0553 -18.0297 -18.0174
 -18.0027 -17.9782 -17.9582 -17.9209 -17.8835 -17.8745 -17.8547 -17.8353
 -17.7928 -17.7531 -17.7177 -17.6971 -17.6666 -17.6477 -17.6149 -17.5984
 -17.5626 -17.5395 -17.5195 -17.4889 -17.4690 -17.4476 -17.4282 -17.3973
 -17.3886 -17.3786 -17.3597 -17.3303 -17.2893 -17.2736 -17.2593 -17.2470
 -17.2323 -17.2128 -17.1923 -17.1823 -17.1732 -17.1592 -17.1524 -17.1470
 -17.1254 -17.1130 -17.1016 -17.0819 -17.0709 -17.0575 -17.0450 -17.0286
 -17.0074 -17.0018 -16.9910 -16.9623 -16.9529 -16.9443 -16.9255 -16.9115
 -16.9043 -16.8995 -16.8832 -16.8588 -16.8495 -16.8462 -16.8429 -16.8214
 -16.8037 -16.7838 -16.7766 -16.7710 -16.7422 -16.7297 -16.6964 -16.6719
 -16.6586 -16.6490 -16.5119 -16.4407 -16.3359 -16.2570 -16.2153 -15.4183
 -15.2970 -15.2610 -15.2546 -15.2015 -15.1242 -15.1001 -15.0789 -15.0556
 -14.9098 -14.8200 -14.7552 -14.7316 -14.6891 -14.6421 -14.5669 -14.5227
 -14.3525 -14.3177 -14.2820 -14.2581 -14.2342 -14.1929 -13.9841 -13.9533
 -13.9218  -7.0896  -6.4352  -6.3698  -6.2483  -6.2305  -6.1293  -6.0341
  -5.9856  -5.9787  -5.9305  -5.8941  -5.8745  -5.8305  -5.8171  -5.7384
  -5.6993  -5.6731  -5.6538  -5.6463  -5.5950  -5.5758  -5.5659  -5.5502
  -5.4994  -5.4936  -5.4844  -5.4550  -5.4056  -5.3814  -5.3560  -5.3326
  -5.3010  -5.2820  -5.2332  -5.1814  -5.1717  -5.1184  -5.1019  -5.0691
  -4.9814  -4.9568  -4.9197  -4.8784  -4.8565  -4.7988  -4.7876  -4.7275
  -4.5921  -4.5266  -4.0761  -3.7098  -3.4396  -3.3149  -3.2854  -3.2354
  -3.1629  -3.1184  -3.0782  -3.0341  -2.9935  -2.9571  -2.9157  -2.9037
  -2.8756  -2.8190  -2.7701  -2.7520  -2.7194  -2.6827  -2.6558  -2.6274
  -2.5669  -2.5406  -2.5085  -2.4866  -2.4398  -2.4256  -2.3765  -2.3576
  -2.3280  -2.3125  -2.2765  -2.2433  -2.2068  -2.1870  -2.1509  -2.1378
  -2.1047  -2.0812  -2.0598  -2.0250  -1.9837  -1.9680  -1.9507  -1.9291
  -1.8767  -1.8616  -1.8443  -1.8153  -1.7744  -1.7618  -1.7329  -1.6980
  -1.6756  -1.6482  -1.6033  -1.5516  -1.5107  -1.4905  -1.4815  -1.4575
  -1.3780  -1.3380  -1.3285  -1.2748  -1.2220  -1.1875  -1.1443  -1.1275
  -1.0906  -1.0717  -1.0478  -1.0080  -0.9653  -0.9039  -0.8932  -0.8567
  -0.8262  -0.7586  -0.6726  -0.6583  -0.6168  -0.5442  -0.5221  -0.4978
  -0.4583  -0.4309  -0.3962  -0.3761  -0.3548  -0.3258  -0.2706  -0.2606
  -0.2532  -0.2373  -0.2219  -0.1896  -0.1701  -0.1537  -0.1402  -0.1113
  -0.1055  -0.0793  -0.0651  -0.0573  -0.0404  -0.0191  -0.0082   0.0115
   0.0248   0.0440   0.0595   0.0863   0.0975   0.1086   0.1287   0.1350
   0.1507   0.1753   0.1937   0.2070   0.2121   0.2385   0.2537   0.2630
   0.2949   0.3078   0.3200   0.3373   0.3447   0.3728   0.3982   0.4029
   0.4223   0.4396   0.4497   0.4594   0.4769   0.4961   0.5179   0.5361
   0.5456   0.5587   0.5912   0.6086   0.6368   0.6511   0.6604   0.6871
   0.7407   0.7706   0.7826   0.8006   0.8308   0.8711   0.8967   0.9227
   0.9430   0.9554   1.0011   1.0199   1.0358   1.0506   1.0679   1.1009
   1.1265   1.1414   1.1611   1.1799   1.2185   1.2534   1.2801   1.3643
   1.4123   1.4676   1.5858   1.6222   1.6884   1.7950   1.8654   1.9025
     cgsolve_all iterations  76    anorm=    0.71E-07
     cgsolve_all iterations  75    anorm=    0.72E-07
     cgsolve_all iterations  73    anorm=    0.70E-07
     compute_u_kq: q = (    0.0000,    0.0000,    0.0398)
     Rotating WFCS
     ethr =  1.00E-14,  avg # of iterations = 23.0
     eigenvalues at k:
 -36.5738 -36.3112 -36.2104 -36.2003 -36.0277 -35.9807 -35.9709 -35.9037
 -35.8471 -35.7986 -35.7681 -35.6658 -35.6449 -18.5080 -18.3939 -18.3392
 -18.3230 -18.2160 -18.1748 -18.1488 -18.0830 -18.0531 -18.0269 -18.0169
 -18.0024 -17.9759 -17.9558 -17.9199 -17.8828 -17.8711 -17.8528 -17.8347
 -17.7918 -17.7566 -17.7201 -17.6989 -17.6682 -17.6482 -17.6181 -17.6003
 -17.5647 -17.5422 -17.5172 -17.4897 -17.4705 -17.4489 -17.4278 -17.3999
 -17.3907 -17.3804 -17.3589 -17.3334 -17.2917 -17.2744 -17.2606 -17.2495
 -17.2331 -17.2135 -17.1934 -17.1842 -17.1731 -17.1589 -17.1523 -17.1465
 -17.1247 -17.1125 -17.0991 -17.0796 -17.0682 -17.0555 -17.0443 -17.0280
 -17.0070 -16.9982 -16.9889 -16.9596 -16.9516 -16.9420 -16.9254 -16.9086
 -16.9022 -16.8991 -16.8815 -16.8555 -16.8480 -16.8449 -16.8412 -16.8173
 -16.8012 -16.7813 -16.7743 -16.7664 -16.7385 -16.7292 -16.6975 -16.6711
 -16.6596 -16.6483 -16.5218 -16.4386 -16.3391 -16.2547 -16.2327 -15.4166
 -15.2993 -15.2625 -15.2548 -15.2015 -15.1227 -15.1010 -15.0803 -15.0598
 -14.9047 -14.8167 -14.7581 -14.7336 -14.6909 -14.6423 -14.5774 -14.5235
 -14.3503 -14.3144 -14.2823 -14.2574 -14.2357 -14.1957 -13.9841 -13.9486
 -13.9168  -7.0718  -6.4080  -6.3698  -6.2476  -6.2298  -6.1308  -6.0403
  -5.9973  -5.9803  -5.9319  -5.8943  -5.8748  -5.8327  -5.8182  -5.7392
  -5.6983  -5.6737  -5.6549  -5.6480  -5.5958  -5.5765  -5.5660  -5.5517
  -5.4990  -5.4942  -5.4846  -5.4539  -5.4041  -5.3819  -5.3587  -5.3332
  -5.3033  -5.2848  -5.2373  -5.1898  -5.1707  -5.1205  -5.1028  -5.0701
  -4.9821  -4.9566  -4.9362  -4.8762  -4.8625  -4.8031  -4.7878  -4.7286
  -4.5899  -4.5221  -4.0515  -3.6886  -3.4384  -3.3171  -3.2977  -3.2407
  -3.1634  -3.1161  -3.0800  -3.0390  -2.9942  -2.9597  -2.9194  -2.8983
  -2.8752  -2.8235  -2.7764  -2.7458  -2.7154  -2.6827  -2.6593  -2.6253
  -2.5638  -2.5380  -2.5046  -2.4885  -2.4425  -2.4250  -2.3770  -2.3560
  -2.3277  -2.3096  -2.2787  -2.2478  -2.2101  -2.1870  -2.1490  -2.1379
  -2.1064  -2.0817  -2.0610  -2.0263  -1.9832  -1.9687  -1.9518  -1.9284
  -1.8739  -1.8589  -1.8417  -1.8115  -1.7755  -1.7644  -1.7344  -1.7004
  -1.6805  -1.6490  -1.6025  -1.5630  -1.5131  -1.4880  -1.4815  -1.4584
  -1.3808  -1.3406  -1.3308  -1.2764  -1.2218  -1.1891  -1.1422  -1.1284
  -1.0887  -1.0676  -1.0443  -1.0028  -0.9721  -0.9003  -0.8887  -0.8562
  -0.8239  -0.7514  -0.6727  -0.6627  -0.6190  -0.5443  -0.5198  -0.4956
  -0.4575  -0.4336  -0.3960  -0.3773  -0.3509  -0.3268  -0.2710  -0.2611
  -0.2501  -0.2361  -0.2204  -0.1890  -0.1720  -0.1501  -0.1399  -0.1104
  -0.1032  -0.0770  -0.0654  -0.0560  -0.0400  -0.0207  -0.0062   0.0143
   0.0243   0.0398   0.0588   0.0850   0.0950   0.1082   0.1299   0.1328
   0.1504   0.1752   0.1983   0.2083   0.2106   0.2393   0.2530   0.2634
   0.2920   0.3074   0.3216   0.3361   0.3451   0.3719   0.3960   0.4033
   0.4229   0.4409   0.4505   0.4586   0.4777   0.4971   0.5182   0.5351
   0.5447   0.5578   0.5894   0.6084   0.6370   0.6502   0.6610   0.6896
   0.7466   0.7727   0.7833   0.8074   0.8329   0.8770   0.8982   0.9232
   0.9438   0.9549   1.0023   1.0210   1.0349   1.0519   1.0655   1.1071
   1.1319   1.1412   1.1616   1.1867   1.2249   1.2535   1.2822   1.3611
   1.4105   1.4679   1.5838   1.6205   1.6796   1.7920   1.8573   1.9012
     eigenvalues at k+q:
 -36.5738 -36.3112 -36.2104 -36.2003 -36.0277 -35.9807 -35.9709 -35.9037
 -35.8471 -35.7986 -35.7681 -35.6658 -35.6448 -18.5080 -18.3939 -18.3392
 -18.3231 -18.2160 -18.1748 -18.1489 -18.0828 -18.0534 -18.0269 -18.0170
 -18.0022 -17.9758 -17.9557 -17.9199 -17.8828 -17.8711 -17.8530 -17.8348
 -17.7918 -17.7567 -17.7192 -17.7001 -17.6681 -17.6474 -17.6172 -17.6023
 -17.5645 -17.5420 -17.5169 -17.4903 -17.4693 -17.4503 -17.4263 -17.4010
 -17.3902 -17.3805 -17.3587 -17.3336 -17.2919 -17.2740 -17.2617 -17.2483
 -17.2334 -17.2139 -17.1935 -17.1828 -17.1733 -17.1592 -17.1515 -17.1472
 -17.1246 -17.1126 -17.0999 -17.0789 -17.0688 -17.0548 -17.0447 -17.0278
 -17.0074 -16.9982 -16.9886 -16.9593 -16.9515 -16.9420 -16.9254 -16.9082
 -16.9026 -16.8991 -16.8816 -16.8559 -16.8472 -16.8452 -16.8414 -16.8172
 -16.8011 -16.7814 -16.7743 -16.7665 -16.7385 -16.7289 -16.6976 -16.6715
 -16.6593 -16.6483 -16.5218 -16.4386 -16.3391 -16.2547 -16.2326 -15.4166
 -15.2993 -15.2626 -15.2547 -15.2015 -15.1227 -15.1010 -15.0802 -15.0598
 -14.9047 -14.8167 -14.7581 -14.7336 -14.6909 -14.6423 -14.5774 -14.5235
 -14.3503 -14.3144 -14.2823 -14.2574 -14.2357 -14.1957 -13.9841 -13.9486
 -13.9168  -7.0719  -6.4080  -6.3698  -6.2477  -6.2299  -6.1308  -6.0402
  -5.9973  -5.9803  -5.9319  -5.8943  -5.8748  -5.8327  -5.8182  -5.7393
  -5.6983  -5.6737  -5.6549  -5.6480  -5.5958  -5.5764  -5.5659  -5.5521
  -5.4989  -5.4943  -5.4845  -5.4539  -5.4041  -5.3820  -5.3587  -5.3333
  -5.3032  -5.2847  -5.2373  -5.1900  -5.1704  -5.1207  -5.1027  -5.0702
  -4.9819  -4.9569  -4.9359  -4.8764  -4.8626  -4.8030  -4.7878  -4.7286
  -4.5899  -4.5221  -4.0515  -3.6886  -3.4384  -3.3167  -3.2984  -3.2403
  -3.1635  -3.1152  -3.0816  -3.0387  -2.9940  -2.9601  -2.9172  -2.8984
  -2.8777  -2.8227  -2.7744  -2.7473  -2.7165  -2.6814  -2.6598  -2.6253
  -2.5637  -2.5382  -2.5038  -2.4878  -2.4440  -2.4249  -2.3775  -2.3544
  -2.3288  -2.3105  -2.2787  -2.2463  -2.2114  -2.1856  -2.1484  -2.1396
  -2.1068  -2.0834  -2.0607  -2.0243  -1.9824  -1.9694  -1.9506  -1.9285
  -1.8726  -1.8588  -1.8435  -1.8117  -1.7786  -1.7637  -1.7313  -1.6997
  -1.6828  -1.6487  -1.6016  -1.5645  -1.5138  -1.4851  -1.4815  -1.4589
  -1.3818  -1.3431  -1.3281  -1.2772  -1.2219  -1.1882  -1.1417  -1.1280
  -1.0891  -1.0683  -1.0444  -1.0034  -0.9708  -0.9004  -0.8884  -0.8566
  -0.8239  -0.7515  -0.6732  -0.6623  -0.6187  -0.5457  -0.5179  -0.4964
  -0.4575  -0.4337  -0.3960  -0.3773  -0.3507  -0.3267  -0.2715  -0.2612
  -0.2509  -0.2332  -0.2207  -0.1923  -0.1708  -0.1500  -0.1394  -0.1111
  -0.1027  -0.0765  -0.0647  -0.0578  -0.0390  -0.0208  -0.0054   0.0144
   0.0212   0.0417   0.0595   0.0842   0.0953   0.1069   0.1300   0.1318
   0.1520   0.1769   0.1979   0.2067   0.2118   0.2395   0.2543   0.2611
   0.2925   0.3096   0.3187   0.3359   0.3459   0.3729   0.3953   0.4038
   0.4213   0.4417   0.4510   0.4581   0.4776   0.4978   0.5181   0.5354
   0.5446   0.5573   0.5888   0.6090   0.6368   0.6505   0.6613   0.6891
   0.7466   0.7727   0.7836   0.8073   0.8330   0.8770   0.8980   0.9229
   0.9459   0.9534   1.0021   1.0206   1.0360   1.0513   1.0656   1.1067
   1.1319   1.1419   1.1613   1.1867   1.2249   1.2535   1.2822   1.3611
   1.4105   1.4679   1.5838   1.6205   1.6796   1.7920   1.8573   1.9012
     cgsolve_all iterations  76    anorm=    0.70E-07
     cgsolve_all iterations  75    anorm=    0.72E-07
     cgsolve_all iterations  73    anorm=    0.71E-07
     compute_u_kq: q = (    0.0000,    0.0000,   -0.0398)
     Rotating WFCS
     ethr =  1.00E-14,  avg # of iterations = 23.0
     eigenvalues at k:
 -36.5738 -36.3112 -36.2104 -36.2003 -36.0277 -35.9807 -35.9709 -35.9037
 -35.8471 -35.7986 -35.7681 -35.6658 -35.6449 -18.5080 -18.3939 -18.3392
 -18.3230 -18.2160 -18.1748 -18.1488 -18.0830 -18.0531 -18.0269 -18.0169
 -18.0024 -17.9759 -17.9558 -17.9199 -17.8828 -17.8711 -17.8528 -17.8347
 -17.7918 -17.7566 -17.7201 -17.6989 -17.6682 -17.6482 -17.6181 -17.6003
 -17.5647 -17.5422 -17.5172 -17.4897 -17.4705 -17.4489 -17.4278 -17.3999
 -17.3907 -17.3804 -17.3589 -17.3334 -17.2917 -17.2744 -17.2606 -17.2495
 -17.2331 -17.2135 -17.1934 -17.1842 -17.1731 -17.1589 -17.1523 -17.1465
 -17.1247 -17.1125 -17.0991 -17.0796 -17.0682 -17.0555 -17.0443 -17.0280
 -17.0070 -16.9982 -16.9889 -16.9596 -16.9516 -16.9420 -16.9254 -16.9086
 -16.9022 -16.8991 -16.8815 -16.8555 -16.8480 -16.8449 -16.8412 -16.8173
 -16.8012 -16.7813 -16.7743 -16.7664 -16.7385 -16.7292 -16.6975 -16.6711
 -16.6596 -16.6483 -16.5218 -16.4386 -16.3391 -16.2547 -16.2327 -15.4166
 -15.2993 -15.2625 -15.2548 -15.2015 -15.1227 -15.1010 -15.0803 -15.0598
 -14.9047 -14.8167 -14.7581 -14.7336 -14.6909 -14.6423 -14.5774 -14.5235
 -14.3503 -14.3144 -14.2823 -14.2574 -14.2357 -14.1957 -13.9841 -13.9486
 -13.9168  -7.0718  -6.4080  -6.3698  -6.2476  -6.2298  -6.1308  -6.0403
  -5.9973  -5.9803  -5.9319  -5.8943  -5.8748  -5.8327  -5.8182  -5.7392
  -5.6983  -5.6737  -5.6549  -5.6480  -5.5958  -5.5765  -5.5660  -5.5517
  -5.4990  -5.4942  -5.4846  -5.4539  -5.4041  -5.3819  -5.3587  -5.3332
  -5.3033  -5.2848  -5.2373  -5.1898  -5.1707  -5.1205  -5.1028  -5.0701
  -4.9821  -4.9566  -4.9362  -4.8762  -4.8625  -4.8031  -4.7878  -4.7286
  -4.5899  -4.5221  -4.0515  -3.6886  -3.4384  -3.3171  -3.2977  -3.2407
  -3.1634  -3.1161  -3.0800  -3.0390  -2.9942  -2.9597  -2.9194  -2.8983
  -2.8752  -2.8235  -2.7764  -2.7458  -2.7154  -2.6827  -2.6593  -2.6253
  -2.5638  -2.5380  -2.5046  -2.4885  -2.4425  -2.4250  -2.3770  -2.3560
  -2.3277  -2.3096  -2.2787  -2.2478  -2.2101  -2.1870  -2.1490  -2.1379
  -2.1064  -2.0817  -2.0610  -2.0263  -1.9832  -1.9687  -1.9518  -1.9284
  -1.8739  -1.8589  -1.8417  -1.8115  -1.7755  -1.7644  -1.7344  -1.7004
  -1.6805  -1.6490  -1.6025  -1.5630  -1.5131  -1.4880  -1.4815  -1.4584
  -1.3808  -1.3406  -1.3308  -1.2764  -1.2218  -1.1891  -1.1422  -1.1284
  -1.0887  -1.0676  -1.0443  -1.0028  -0.9721  -0.9003  -0.8887  -0.8562
  -0.8239  -0.7514  -0.6727  -0.6627  -0.6190  -0.5443  -0.5198  -0.4956
  -0.4575  -0.4336  -0.3960  -0.3773  -0.3509  -0.3268  -0.2710  -0.2611
  -0.2501  -0.2361  -0.2204  -0.1890  -0.1720  -0.1501  -0.1399  -0.1104
  -0.1032  -0.0770  -0.0654  -0.0560  -0.0400  -0.0207  -0.0062   0.0143
   0.0243   0.0398   0.0588   0.0850   0.0950   0.1082   0.1299   0.1328
   0.1504   0.1752   0.1983   0.2083   0.2106   0.2393   0.2530   0.2634
   0.2920   0.3074   0.3216   0.3361   0.3451   0.3719   0.3960   0.4033
   0.4229   0.4409   0.4505   0.4586   0.4777   0.4971   0.5182   0.5351
   0.5447   0.5578   0.5894   0.6084   0.6370   0.6502   0.6610   0.6896
   0.7466   0.7727   0.7833   0.8074   0.8329   0.8770   0.8982   0.9232
   0.9438   0.9549   1.0023   1.0210   1.0349   1.0519   1.0655   1.1071
   1.1319   1.1412   1.1616   1.1867   1.2249   1.2535   1.2822   1.3611
   1.4105   1.4679   1.5838   1.6205   1.6796   1.7920   1.8573   1.9012
     eigenvalues at k+q:
 -36.5738 -36.3112 -36.2104 -36.2003 -36.0277 -35.9807 -35.9709 -35.9037
 -35.8471 -35.7986 -35.7681 -35.6658 -35.6448 -18.5080 -18.3939 -18.3392
 -18.3230 -18.2160 -18.1748 -18.1488 -18.0832 -18.0528 -18.0270 -18.0171
 -18.0021 -17.9762 -17.9557 -17.9199 -17.8828 -17.8711 -17.8526 -17.8347
 -17.7918 -17.7564 -17.7209 -17.6981 -17.6679 -17.6494 -17.6189 -17.5982
 -17.5649 -17.5426 -17.5173 -17.4890 -17.4718 -17.4476 -17.4289 -17.3990
 -17.3919 -17.3795 -17.3590 -17.3333 -17.2914 -17.2748 -17.2602 -17.2501
 -17.2327 -17.2130 -17.1934 -17.1853 -17.1727 -17.1589 -17.1532 -17.1460
 -17.1244 -17.1125 -17.0981 -17.0804 -17.0676 -17.0563 -17.0440 -17.0281
 -17.0066 -16.9982 -16.9893 -16.9598 -16.9515 -16.9419 -16.9253 -16.9089
 -16.9020 -16.8990 -16.8813 -16.8553 -16.8488 -16.8446 -16.8409 -16.8173
 -16.8012 -16.7811 -16.7744 -16.7664 -16.7386 -16.7294 -16.6975 -16.6707
 -16.6599 -16.6483 -16.5218 -16.4386 -16.3391 -16.2547 -16.2327 -15.4166
 -15.2993 -15.2624 -15.2548 -15.2015 -15.1227 -15.1010 -15.0803 -15.0598
 -14.9047 -14.8167 -14.7581 -14.7336 -14.6909 -14.6423 -14.5774 -14.5235
 -14.3502 -14.3144 -14.2823 -14.2574 -14.2357 -14.1957 -13.9841 -13.9486
 -13.9168  -7.0718  -6.4079  -6.3698  -6.2476  -6.2299  -6.1308  -6.0403
  -5.9972  -5.9803  -5.9319  -5.8944  -5.8748  -5.8327  -5.8182  -5.7392
  -5.6984  -5.6736  -5.6549  -5.6481  -5.5959  -5.5767  -5.5662  -5.5514
  -5.4991  -5.4941  -5.4847  -5.4539  -5.4042  -5.3819  -5.3588  -5.3331
  -5.3033  -5.2849  -5.2373  -5.1897  -5.1709  -5.1205  -5.1027  -5.0701
  -4.9822  -4.9565  -4.9364  -4.8766  -4.8620  -4.8032  -4.7879  -4.7285
  -4.5899  -4.5221  -4.0514  -3.6885  -3.4384  -3.3174  -3.2972  -3.2412
  -3.1632  -3.1166  -3.0787  -3.0393  -2.9945  -2.9593  -2.9216  -2.8982
  -2.8724  -2.8241  -2.7788  -2.7436  -2.7145  -2.6844  -2.6588  -2.6253
  -2.5639  -2.5376  -2.5053  -2.4893  -2.4410  -2.4253  -2.3766  -2.3578
  -2.3264  -2.3083  -2.2789  -2.2494  -2.2086  -2.1883  -2.1516  -2.1351
  -2.1055  -2.0791  -2.0616  -2.0292  -1.9851  -1.9668  -1.9525  -1.9286
  -1.8743  -1.8593  -1.8405  -1.8110  -1.7730  -1.7645  -1.7368  -1.7019
  -1.6784  -1.6493  -1.6036  -1.5614  -1.5125  -1.4911  -1.4808  -1.4579
  -1.3800  -1.3416  -1.3303  -1.2758  -1.2215  -1.1891  -1.1434  -1.1285
  -1.0882  -1.0674  -1.0443  -1.0024  -0.9732  -0.9004  -0.8887  -0.8558
  -0.8238  -0.7512  -0.6725  -0.6627  -0.6193  -0.5431  -0.5217  -0.4948
  -0.4575  -0.4334  -0.3960  -0.3774  -0.3508  -0.3267  -0.2709  -0.2612
  -0.2497  -0.2380  -0.2199  -0.1862  -0.1736  -0.1502  -0.1395  -0.1132
  -0.1008  -0.0779  -0.0657  -0.0543  -0.0408  -0.0203  -0.0071   0.0142
   0.0269   0.0380   0.0581   0.0856   0.0946   0.1094   0.1299   0.1340
   0.1485   0.1737   0.1983   0.2091   0.2103   0.2392   0.2510   0.2665
   0.2912   0.3052   0.3243   0.3366   0.3443   0.3709   0.3962   0.4040
   0.4245   0.4396   0.4505   0.4587   0.4779   0.4959   0.5181   0.5351
   0.5450   0.5582   0.5901   0.6074   0.6373   0.6499   0.6609   0.6902
   0.7467   0.7726   0.7833   0.8074   0.8330   0.8769   0.8984   0.9236
   0.9417   0.9563   1.0025   1.0217   1.0340   1.0525   1.0651   1.1076
   1.1319   1.1408   1.1618   1.1868   1.2249   1.2535   1.2822   1.3611
   1.4105   1.4679   1.5838   1.6205   1.6796   1.7920   1.8573   1.9012
     cgsolve_all iterations  76    anorm=    0.71E-07
     cgsolve_all iterations  75    anorm=    0.72E-07
     cgsolve_all iterations  73    anorm=    0.70E-07

     k-point #    4 of     4      pool #  1    cpu time:   41234.7
     compute_u_kq: q = (    0.0000,    0.0000,    0.0000)
     Rotating WFCS
     ethr =  1.00E-14,  avg # of iterations =  6.0
     eigenvalues at k:
 -36.5738 -36.3112 -36.2104 -36.2003 -36.0277 -35.9807 -35.9709 -35.9037
 -35.8471 -35.7986 -35.7681 -35.6658 -35.6449 -18.5080 -18.3939 -18.3393
 -18.3230 -18.2159 -18.1744 -18.1497 -18.0816 -18.0526 -18.0291 -18.0194
 -17.9982 -17.9784 -17.9539 -17.9191 -17.8831 -17.8718 -17.8529 -17.8357
 -17.7913 -17.7551 -17.7188 -17.7024 -17.6638 -17.6529 -17.6192 -17.5961
 -17.5646 -17.5455 -17.5158 -17.4866 -17.4742 -17.4502 -17.4216 -17.4051
 -17.3951 -17.3738 -17.3584 -17.3346 -17.2909 -17.2734 -17.2683 -17.2455
 -17.2316 -17.2127 -17.1956 -17.1793 -17.1712 -17.1623 -17.1554 -17.1471
 -17.1220 -17.1134 -17.0980 -17.0797 -17.0677 -17.0558 -17.0457 -17.0272
 -17.0086 -16.9989 -16.9893 -16.9588 -16.9505 -16.9408 -16.9253 -16.9091
 -16.9027 -16.8990 -16.8801 -16.8584 -16.8485 -16.8439 -16.8402 -16.8171
 -16.8010 -16.7807 -16.7752 -16.7664 -16.7391 -16.7288 -16.6976 -16.6715
 -16.6594 -16.6481 -16.5218 -16.4386 -16.3391 -16.2547 -16.2327 -15.4166
 -15.2993 -15.2624 -15.2549 -15.2015 -15.1227 -15.1010 -15.0803 -15.0598
 -14.9047 -14.8167 -14.7581 -14.7336 -14.6909 -14.6423 -14.5774 -14.5235
 -14.3503 -14.3144 -14.2823 -14.2574 -14.2357 -14.1957 -13.9841 -13.9486
 -13.9168  -7.0718  -6.4080  -6.3698  -6.2476  -6.2298  -6.1308  -6.0403
  -5.9972  -5.9802  -5.9319  -5.8944  -5.8748  -5.8328  -5.8181  -5.7392
  -5.6986  -5.6730  -5.6551  -5.6482  -5.5962  -5.5765  -5.5660  -5.5511
  -5.4987  -5.4946  -5.4849  -5.4537  -5.4043  -5.3820  -5.3591  -5.3328
  -5.3030  -5.2849  -5.2373  -5.1901  -5.1699  -5.1233  -5.1008  -5.0698
  -4.9806  -4.9589  -4.9343  -4.8814  -4.8585  -4.8023  -4.7889  -4.7286
  -4.5898  -4.5221  -4.0515  -3.6886  -3.4384  -3.3157  -3.2999  -3.2405
  -3.1628  -3.1118  -3.0834  -3.0389  -2.9967  -2.9609  -2.9214  -2.8975
  -2.8723  -2.8191  -2.7839  -2.7342  -2.7185  -2.6893  -2.6567  -2.6260
  -2.5652  -2.5350  -2.5028  -2.4912  -2.4429  -2.4250  -2.3764  -2.3614
  -2.3220  -2.3069  -2.2805  -2.2501  -2.2065  -2.1849  -2.1662  -2.1297
  -2.1022  -2.0777  -2.0597  -2.0355  -1.9931  -1.9589  -1.9448  -1.9328
  -1.8642  -1.8597  -1.8488  -1.8074  -1.7856  -1.7575  -1.7265  -1.7080
  -1.6814  -1.6499  -1.6039  -1.5609  -1.5160  -1.4910  -1.4726  -1.4581
  -1.3840  -1.3584  -1.3148  -1.2785  -1.2205  -1.1767  -1.1514  -1.1271
  -1.0841  -1.0757  -1.0452  -1.0053  -0.9692  -0.9019  -0.8861  -0.8563
  -0.8216  -0.7512  -0.6764  -0.6596  -0.6203  -0.5471  -0.5200  -0.4941
  -0.4570  -0.4319  -0.3966  -0.3790  -0.3474  -0.3236  -0.2764  -0.2625
  -0.2539  -0.2291  -0.2141  -0.1978  -0.1751  -0.1444  -0.1363  -0.1226
  -0.0984  -0.0785  -0.0646  -0.0545  -0.0346  -0.0193  -0.0093   0.0119
   0.0199   0.0439   0.0624   0.0809   0.0974   0.1065   0.1306   0.1314
   0.1529   0.1756   0.1925   0.2095   0.2141   0.2392   0.2453   0.2750
   0.2865   0.3030   0.3233   0.3384   0.3476   0.3707   0.3933   0.4109
   0.4274   0.4359   0.4500   0.4597   0.4790   0.4894   0.5161   0.5380
   0.5463   0.5572   0.5902   0.6040   0.6375   0.6508   0.6612   0.6903
   0.7471   0.7713   0.7869   0.8066   0.8333   0.8767   0.8991   0.9227
   0.9388   0.9582   1.0016   1.0229   1.0361   1.0544   1.0597   1.1079
   1.1313   1.1449   1.1592   1.1870   1.2247   1.2532   1.2824   1.3611
   1.4104   1.4679   1.5838   1.6205   1.6796   1.7920   1.8573   1.9012
     eigenvalues at k+q:
 -36.5738 -36.3112 -36.2104 -36.2003 -36.0277 -35.9807 -35.9709 -35.9037
 -35.8471 -35.7986 -35.7681 -35.6658 -35.6448 -18.5080 -18.3939 -18.3392
 -18.3230 -18.2159 -18.1744 -18.1497 -18.0816 -18.0526 -18.0291 -18.0194
 -17.9982 -17.9784 -17.9539 -17.9191 -17.8831 -17.8718 -17.8529 -17.8358
 -17.7913 -17.7551 -17.7188 -17.7025 -17.6638 -17.6529 -17.6192 -17.5961
 -17.5647 -17.5455 -17.5158 -17.4866 -17.4742 -17.4502 -17.4216 -17.4051
 -17.3951 -17.3738 -17.3585 -17.3346 -17.2909 -17.2734 -17.2683 -17.2455
 -17.2316 -17.2127 -17.1956 -17.1793 -17.1712 -17.1623 -17.1554 -17.1471
 -17.1221 -17.1134 -17.0980 -17.0797 -17.0677 -17.0558 -17.0457 -17.0272
 -17.0086 -16.9989 -16.9893 -16.9588 -16.9505 -16.9408 -16.9253 -16.9091
 -16.9027 -16.8990 -16.8801 -16.8584 -16.8485 -16.8439 -16.8402 -16.8171
 -16.8010 -16.7807 -16.7751 -16.7664 -16.7391 -16.7288 -16.6976 -16.6715
 -16.6594 -16.6481 -16.5218 -16.4386 -16.3391 -16.2547 -16.2327 -15.4166
 -15.2993 -15.2624 -15.2548 -15.2015 -15.1227 -15.1010 -15.0803 -15.0598
 -14.9047 -14.8167 -14.7581 -14.7336 -14.6909 -14.6423 -14.5774 -14.5235
 -14.3502 -14.3144 -14.2823 -14.2574 -14.2357 -14.1957 -13.9841 -13.9486
 -13.9168  -7.0718  -6.4080  -6.3698  -6.2476  -6.2299  -6.1308  -6.0403
  -5.9972  -5.9803  -5.9320  -5.8944  -5.8748  -5.8328  -5.8181  -5.7393
  -5.6986  -5.6730  -5.6551  -5.6482  -5.5962  -5.5765  -5.5660  -5.5511
  -5.4987  -5.4946  -5.4849  -5.4537  -5.4044  -5.3820  -5.3591  -5.3328
  -5.3030  -5.2849  -5.2373  -5.1901  -5.1699  -5.1233  -5.1008  -5.0698
  -4.9807  -4.9589  -4.9343  -4.8814  -4.8585  -4.8022  -4.7889  -4.7285
  -4.5898  -4.5221  -4.0515  -3.6886  -3.4384  -3.3157  -3.2998  -3.2405
  -3.1628  -3.1118  -3.0834  -3.0389  -2.9967  -2.9609  -2.9214  -2.8975
  -2.8723  -2.8191  -2.7839  -2.7342  -2.7185  -2.6893  -2.6567  -2.6260
  -2.5652  -2.5350  -2.5028  -2.4912  -2.4429  -2.4250  -2.3764  -2.3614
  -2.3220  -2.3069  -2.2805  -2.2501  -2.2066  -2.1849  -2.1663  -2.1297
  -2.1022  -2.0777  -2.0597  -2.0355  -1.9931  -1.9589  -1.9448  -1.9328
  -1.8642  -1.8597  -1.8488  -1.8074  -1.7856  -1.7575  -1.7265  -1.7080
  -1.6814  -1.6499  -1.6039  -1.5609  -1.5160  -1.4910  -1.4726  -1.4581
  -1.3840  -1.3584  -1.3148  -1.2785  -1.2205  -1.1767  -1.1514  -1.1271
  -1.0841  -1.0757  -1.0452  -1.0053  -0.9692  -0.9019  -0.8861  -0.8563
  -0.8216  -0.7512  -0.6764  -0.6596  -0.6204  -0.5471  -0.5200  -0.4941
  -0.4570  -0.4319  -0.3966  -0.3790  -0.3474  -0.3236  -0.2764  -0.2625
  -0.2539  -0.2291  -0.2142  -0.1978  -0.1751  -0.1444  -0.1363  -0.1226
  -0.0984  -0.0785  -0.0646  -0.0545  -0.0346  -0.0193  -0.0093   0.0119
   0.0199   0.0439   0.0624   0.0809   0.0973   0.1065   0.1306   0.1314
   0.1529   0.1756   0.1925   0.2095   0.2141   0.2392   0.2453   0.2750
   0.2865   0.3030   0.3233   0.3384   0.3476   0.3707   0.3933   0.4109
   0.4274   0.4359   0.4500   0.4597   0.4790   0.4894   0.5161   0.5380
   0.5463   0.5572   0.5902   0.6040   0.6375   0.6508   0.6612   0.6903
   0.7471   0.7713   0.7869   0.8066   0.8333   0.8768   0.8991   0.9227
   0.9389   0.9582   1.0016   1.0229   1.0361   1.0544   1.0597   1.1079
   1.1313   1.1449   1.1593   1.1870   1.2247   1.2532   1.2825   1.3611
   1.4104   1.4679   1.5838   1.6205   1.6796   1.7920   1.8573   1.9012
     cgsolve_all iterations  68    anorm=    0.74E-07
PARA_AUG  1      50.7997565        -0.2372697         0.2388152
     cgsolve_all iterations  68    anorm=    0.74E-07
PARA_AUG  2      -0.2079133        50.6986458         0.1310998
     cgsolve_all iterations  65    anorm=    0.74E-07
PARA_AUG  3       0.3220673         0.1378952        50.6457528
     cgsolve_all iterations  76    anorm=    0.70E-07
     cgsolve_all iterations  75    anorm=    0.71E-07
     cgsolve_all iterations  73    anorm=    0.70E-07
     compute_u_kq: q = (    0.0398,    0.0000,    0.0000)
     Rotating WFCS
     ethr =  1.00E-14,  avg # of iterations = 25.0
     eigenvalues at k:
 -36.5738 -36.3112 -36.2104 -36.2003 -36.0277 -35.9807 -35.9709 -35.9037
 -35.8471 -35.7986 -35.7681 -35.6658 -35.6449 -18.5080 -18.3939 -18.3393
 -18.3230 -18.2159 -18.1744 -18.1497 -18.0816 -18.0526 -18.0291 -18.0194
 -17.9982 -17.9784 -17.9539 -17.9191 -17.8831 -17.8718 -17.8529 -17.8357
 -17.7913 -17.7551 -17.7188 -17.7024 -17.6638 -17.6529 -17.6192 -17.5961
 -17.5646 -17.5455 -17.5158 -17.4866 -17.4742 -17.4502 -17.4216 -17.4051
 -17.3951 -17.3738 -17.3584 -17.3346 -17.2909 -17.2734 -17.2683 -17.2455
 -17.2316 -17.2127 -17.1956 -17.1793 -17.1712 -17.1623 -17.1554 -17.1471
 -17.1220 -17.1134 -17.0980 -17.0797 -17.0677 -17.0558 -17.0457 -17.0272
 -17.0086 -16.9989 -16.9893 -16.9588 -16.9505 -16.9408 -16.9253 -16.9091
 -16.9027 -16.8990 -16.8801 -16.8584 -16.8485 -16.8439 -16.8402 -16.8171
 -16.8010 -16.7807 -16.7752 -16.7664 -16.7391 -16.7288 -16.6976 -16.6715
 -16.6594 -16.6481 -16.5218 -16.4386 -16.3391 -16.2547 -16.2327 -15.4166
 -15.2993 -15.2624 -15.2549 -15.2015 -15.1227 -15.1010 -15.0803 -15.0598
 -14.9047 -14.8167 -14.7581 -14.7336 -14.6909 -14.6423 -14.5774 -14.5235
 -14.3503 -14.3144 -14.2823 -14.2574 -14.2357 -14.1957 -13.9841 -13.9486
 -13.9168  -7.0718  -6.4080  -6.3698  -6.2476  -6.2298  -6.1308  -6.0403
  -5.9972  -5.9802  -5.9319  -5.8944  -5.8748  -5.8328  -5.8181  -5.7392
  -5.6986  -5.6730  -5.6551  -5.6482  -5.5962  -5.5765  -5.5660  -5.5511
  -5.4987  -5.4946  -5.4849  -5.4537  -5.4043  -5.3820  -5.3591  -5.3328
  -5.3030  -5.2849  -5.2373  -5.1901  -5.1699  -5.1233  -5.1008  -5.0698
  -4.9806  -4.9589  -4.9343  -4.8814  -4.8585  -4.8023  -4.7889  -4.7286
  -4.5898  -4.5221  -4.0515  -3.6886  -3.4384  -3.3157  -3.2999  -3.2405
  -3.1628  -3.1118  -3.0834  -3.0389  -2.9967  -2.9609  -2.9214  -2.8975
  -2.8723  -2.8191  -2.7839  -2.7342  -2.7185  -2.6893  -2.6567  -2.6260
  -2.5652  -2.5350  -2.5028  -2.4912  -2.4429  -2.4250  -2.3764  -2.3614
  -2.3220  -2.3069  -2.2805  -2.2501  -2.2065  -2.1849  -2.1662  -2.1297
  -2.1022  -2.0777  -2.0597  -2.0355  -1.9931  -1.9589  -1.9448  -1.9328
  -1.8642  -1.8597  -1.8488  -1.8074  -1.7856  -1.7575  -1.7265  -1.7080
  -1.6814  -1.6499  -1.6039  -1.5609  -1.5160  -1.4910  -1.4726  -1.4581
  -1.3840  -1.3584  -1.3148  -1.2785  -1.2205  -1.1767  -1.1514  -1.1271
  -1.0841  -1.0757  -1.0452  -1.0053  -0.9692  -0.9019  -0.8861  -0.8563
  -0.8216  -0.7512  -0.6764  -0.6596  -0.6203  -0.5471  -0.5200  -0.4941
  -0.4570  -0.4319  -0.3966  -0.3790  -0.3474  -0.3236  -0.2764  -0.2625
  -0.2539  -0.2291  -0.2141  -0.1978  -0.1751  -0.1444  -0.1363  -0.1226
  -0.0984  -0.0785  -0.0646  -0.0545  -0.0346  -0.0193  -0.0093   0.0119
   0.0199   0.0439   0.0624   0.0809   0.0974   0.1065   0.1306   0.1314
   0.1529   0.1756   0.1925   0.2095   0.2141   0.2392   0.2453   0.2750
   0.2865   0.3030   0.3233   0.3384   0.3476   0.3707   0.3933   0.4109
   0.4274   0.4359   0.4500   0.4597   0.4790   0.4894   0.5161   0.5380
   0.5463   0.5572   0.5902   0.6040   0.6375   0.6508   0.6612   0.6903
   0.7471   0.7713   0.7869   0.8066   0.8333   0.8767   0.8991   0.9227
   0.9388   0.9582   1.0016   1.0229   1.0361   1.0544   1.0597   1.1079
   1.1313   1.1449   1.1592   1.1870   1.2247   1.2532   1.2824   1.3611
   1.4104   1.4679   1.5838   1.6205   1.6796   1.7920   1.8573   1.9012
     eigenvalues at k+q:
 -36.5738 -36.3112 -36.2104 -36.2003 -36.0277 -35.9806 -35.9709 -35.9037
 -35.8471 -35.7986 -35.7681 -35.6658 -35.6448 -18.5077 -18.3932 -18.3367
 -18.3224 -18.2167 -18.1748 -18.1487 -18.0814 -18.0541 -18.0304 -18.0192
 -17.9982 -17.9791 -17.9552 -17.9201 -17.8846 -17.8732 -17.8540 -17.8363
 -17.7907 -17.7534 -17.7171 -17.7018 -17.6624 -17.6525 -17.6171 -17.5955
 -17.5646 -17.5428 -17.5174 -17.4856 -17.4743 -17.4502 -17.4213 -17.4051
 -17.3937 -17.3712 -17.3566 -17.3317 -17.2888 -17.2725 -17.2683 -17.2438
 -17.2323 -17.2126 -17.1936 -17.1798 -17.1711 -17.1628 -17.1561 -17.1462
 -17.1215 -17.1151 -17.0995 -17.0822 -17.0693 -17.0565 -17.0468 -17.0276
 -17.0108 -16.9989 -16.9913 -16.9599 -16.9510 -16.9432 -16.9248 -16.9104
 -16.9030 -16.8994 -16.8804 -16.8606 -16.8507 -16.8460 -16.8426 -16.8195
 -16.8020 -16.7829 -16.7763 -16.7699 -16.7412 -16.7298 -16.6973 -16.6719
 -16.6586 -16.6481 -16.5150 -16.4400 -16.3368 -16.2563 -16.2208 -15.4175
 -15.2977 -15.2609 -15.2547 -15.2013 -15.1243 -15.1005 -15.0807 -15.0574
 -14.9072 -14.8175 -14.7555 -14.7306 -14.6893 -14.6415 -14.5757 -14.5239
 -14.3517 -14.3158 -14.2853 -14.2596 -14.2302 -14.1902 -13.9846 -13.9518
 -13.9215  -7.0840  -6.4269  -6.3698  -6.2479  -6.2305  -6.1298  -6.0358
  -5.9892  -5.9793  -5.9313  -5.8937  -5.8751  -5.8321  -5.8163  -5.7388
  -5.6967  -5.6746  -5.6550  -5.6464  -5.5965  -5.5756  -5.5658  -5.5499
  -5.4987  -5.4941  -5.4838  -5.4550  -5.4063  -5.3850  -5.3564  -5.3305
  -5.3018  -5.2833  -5.2341  -5.1821  -5.1695  -5.1208  -5.1005  -5.0703
  -4.9819  -4.9562  -4.9231  -4.8830  -4.8560  -4.7981  -4.7920  -4.7287
  -4.5911  -4.5235  -4.0682  -3.7026  -3.4361  -3.3147  -3.2961  -3.2368
  -3.1619  -3.1133  -3.0843  -3.0393  -2.9972  -2.9567  -2.9191  -2.8949
  -2.8698  -2.8191  -2.7797  -2.7316  -2.7208  -2.6906  -2.6563  -2.6314
  -2.5658  -2.5360  -2.5062  -2.4942  -2.4426  -2.4237  -2.3749  -2.3611
  -2.3256  -2.3086  -2.2764  -2.2502  -2.2039  -2.1823  -2.1604  -2.1284
  -2.1013  -2.0808  -2.0620  -2.0355  -1.9933  -1.9601  -1.9429  -1.9345
  -1.8657  -1.8599  -1.8468  -1.8138  -1.7875  -1.7542  -1.7223  -1.7064
  -1.6834  -1.6500  -1.6041  -1.5569  -1.5135  -1.4873  -1.4728  -1.4579
  -1.3824  -1.3575  -1.3130  -1.2756  -1.2229  -1.1780  -1.1497  -1.1257
  -1.0863  -1.0715  -1.0500  -1.0055  -0.9713  -0.9097  -0.8878  -0.8528
  -0.8235  -0.7583  -0.6773  -0.6546  -0.6187  -0.5463  -0.5191  -0.4955
  -0.4564  -0.4288  -0.3970  -0.3813  -0.3504  -0.3244  -0.2783  -0.2613
  -0.2560  -0.2305  -0.2172  -0.1973  -0.1745  -0.1447  -0.1358  -0.1241
  -0.0993  -0.0789  -0.0645  -0.0560  -0.0358  -0.0192  -0.0109   0.0125
   0.0222   0.0475   0.0630   0.0811   0.0973   0.1081   0.1276   0.1349
   0.1543   0.1764   0.1915   0.2096   0.2152   0.2405   0.2452   0.2740
   0.2850   0.2994   0.3232   0.3404   0.3489   0.3726   0.3940   0.4097
   0.4273   0.4339   0.4518   0.4610   0.4788   0.4881   0.5149   0.5394
   0.5467   0.5585   0.5894   0.6032   0.6368   0.6503   0.6599   0.6863
   0.7459   0.7699   0.7862   0.8007   0.8335   0.8748   0.8994   0.9225
   0.9375   0.9577   1.0023   1.0250   1.0356   1.0542   1.0592   1.1032
   1.1291   1.1443   1.1586   1.1844   1.2187   1.2535   1.2798   1.3582
   1.4125   1.4694   1.5836   1.6245   1.6835   1.7925   1.8638   1.9030
     cgsolve_all iterations  76    anorm=    0.71E-07
     cgsolve_all iterations  75    anorm=    0.71E-07
     cgsolve_all iterations  73    anorm=    0.69E-07
     compute_u_kq: q = (   -0.0398,    0.0000,    0.0000)
     Rotating WFCS
     ethr =  1.00E-14,  avg # of iterations = 25.0
     eigenvalues at k:
 -36.5738 -36.3112 -36.2104 -36.2003 -36.0277 -35.9807 -35.9709 -35.9037
 -35.8471 -35.7986 -35.7681 -35.6658 -35.6449 -18.5080 -18.3939 -18.3393
 -18.3230 -18.2159 -18.1744 -18.1497 -18.0816 -18.0526 -18.0291 -18.0194
 -17.9982 -17.9784 -17.9539 -17.9191 -17.8831 -17.8718 -17.8529 -17.8357
 -17.7913 -17.7551 -17.7188 -17.7024 -17.6638 -17.6529 -17.6192 -17.5961
 -17.5646 -17.5455 -17.5158 -17.4866 -17.4742 -17.4502 -17.4216 -17.4051
 -17.3951 -17.3738 -17.3584 -17.3346 -17.2909 -17.2734 -17.2683 -17.2455
 -17.2316 -17.2127 -17.1956 -17.1793 -17.1712 -17.1623 -17.1554 -17.1471
 -17.1220 -17.1134 -17.0980 -17.0797 -17.0677 -17.0558 -17.0457 -17.0272
 -17.0086 -16.9989 -16.9893 -16.9588 -16.9505 -16.9408 -16.9253 -16.9091
 -16.9027 -16.8990 -16.8801 -16.8584 -16.8485 -16.8439 -16.8402 -16.8171
 -16.8010 -16.7807 -16.7752 -16.7664 -16.7391 -16.7288 -16.6976 -16.6715
 -16.6594 -16.6481 -16.5218 -16.4386 -16.3391 -16.2547 -16.2327 -15.4166
 -15.2993 -15.2624 -15.2549 -15.2015 -15.1227 -15.1010 -15.0803 -15.0598
 -14.9047 -14.8167 -14.7581 -14.7336 -14.6909 -14.6423 -14.5774 -14.5235
 -14.3503 -14.3144 -14.2823 -14.2574 -14.2357 -14.1957 -13.9841 -13.9486
 -13.9168  -7.0718  -6.4080  -6.3698  -6.2476  -6.2298  -6.1308  -6.0403
  -5.9972  -5.9802  -5.9319  -5.8944  -5.8748  -5.8328  -5.8181  -5.7392
  -5.6986  -5.6730  -5.6551  -5.6482  -5.5962  -5.5765  -5.5660  -5.5511
  -5.4987  -5.4946  -5.4849  -5.4537  -5.4043  -5.3820  -5.3591  -5.3328
  -5.3030  -5.2849  -5.2373  -5.1901  -5.1699  -5.1233  -5.1008  -5.0698
  -4.9806  -4.9589  -4.9343  -4.8814  -4.8585  -4.8023  -4.7889  -4.7286
  -4.5898  -4.5221  -4.0515  -3.6886  -3.4384  -3.3157  -3.2999  -3.2405
  -3.1628  -3.1118  -3.0834  -3.0389  -2.9967  -2.9609  -2.9214  -2.8975
  -2.8723  -2.8191  -2.7839  -2.7342  -2.7185  -2.6893  -2.6567  -2.6260
  -2.5652  -2.5350  -2.5028  -2.4912  -2.4429  -2.4250  -2.3764  -2.3614
  -2.3220  -2.3069  -2.2805  -2.2501  -2.2065  -2.1849  -2.1662  -2.1297
  -2.1022  -2.0777  -2.0597  -2.0355  -1.9931  -1.9589  -1.9448  -1.9328
  -1.8642  -1.8597  -1.8488  -1.8074  -1.7856  -1.7575  -1.7265  -1.7080
  -1.6814  -1.6499  -1.6039  -1.5609  -1.5160  -1.4910  -1.4726  -1.4581
  -1.3840  -1.3584  -1.3148  -1.2785  -1.2205  -1.1767  -1.1514  -1.1271
  -1.0841  -1.0757  -1.0452  -1.0053  -0.9692  -0.9019  -0.8861  -0.8563
  -0.8216  -0.7512  -0.6764  -0.6596  -0.6203  -0.5471  -0.5200  -0.4941
  -0.4570  -0.4319  -0.3966  -0.3790  -0.3474  -0.3236  -0.2764  -0.2625
  -0.2539  -0.2291  -0.2141  -0.1978  -0.1751  -0.1444  -0.1363  -0.1226
  -0.0984  -0.0785  -0.0646  -0.0545  -0.0346  -0.0193  -0.0093   0.0119
   0.0199   0.0439   0.0624   0.0809   0.0974   0.1065   0.1306   0.1314
   0.1529   0.1756   0.1925   0.2095   0.2141   0.2392   0.2453   0.2750
   0.2865   0.3030   0.3233   0.3384   0.3476   0.3707   0.3933   0.4109
   0.4274   0.4359   0.4500   0.4597   0.4790   0.4894   0.5161   0.5380
   0.5463   0.5572   0.5902   0.6040   0.6375   0.6508   0.6612   0.6903
   0.7471   0.7713   0.7869   0.8066   0.8333   0.8767   0.8991   0.9227
   0.9388   0.9582   1.0016   1.0229   1.0361   1.0544   1.0597   1.1079
   1.1313   1.1449   1.1592   1.1870   1.2247   1.2532   1.2824   1.3611
   1.4104   1.4679   1.5838   1.6205   1.6796   1.7920   1.8573   1.9012
     eigenvalues at k+q:
 -36.5738 -36.3112 -36.2104 -36.2003 -36.0277 -35.9807 -35.9709 -35.9037
 -35.8471 -35.7986 -35.7681 -35.6658 -35.6448 -18.5083 -18.3947 -18.3418
 -18.3236 -18.2152 -18.1743 -18.1506 -18.0818 -18.0508 -18.0276 -18.0194
 -17.9980 -17.9777 -17.9526 -17.9183 -17.8822 -17.8698 -17.8518 -17.8351
 -17.7918 -17.7569 -17.7205 -17.7035 -17.6653 -17.6533 -17.6213 -17.5962
 -17.5651 -17.5478 -17.5143 -17.4878 -17.4739 -17.4504 -17.4220 -17.4049
 -17.3965 -17.3764 -17.3604 -17.3372 -17.2933 -17.2744 -17.2679 -17.2469
 -17.2315 -17.2132 -17.1978 -17.1798 -17.1715 -17.1616 -17.1535 -17.1472
 -17.1228 -17.1114 -17.0960 -17.0772 -17.0668 -17.0549 -17.0448 -17.0267
 -17.0066 -16.9990 -16.9871 -16.9581 -16.9501 -16.9383 -16.9260 -16.9088
 -16.9019 -16.8977 -16.8797 -16.8564 -16.8471 -16.8419 -16.8368 -16.8152
 -16.8000 -16.7788 -16.7731 -16.7624 -16.7368 -16.7277 -16.6979 -16.6711
 -16.6601 -16.6482 -16.5287 -16.4372 -16.3412 -16.2537 -16.2445 -15.4156
 -15.3006 -15.2635 -15.2549 -15.2018 -15.1213 -15.1016 -15.0807 -15.0612
 -14.9036 -14.8174 -14.7609 -14.7353 -14.6925 -14.6433 -14.5772 -14.5230
 -14.3492 -14.3136 -14.2797 -14.2575 -14.2383 -14.1997 -13.9843 -13.9455
 -13.9125  -7.0593  -6.3882  -6.3698  -6.2473  -6.2292  -6.1319  -6.0473
  -6.0035  -5.9810  -5.9325  -5.8949  -5.8745  -5.8334  -5.8196  -5.7398
  -5.7005  -5.6720  -5.6552  -5.6500  -5.5959  -5.5773  -5.5661  -5.5522
  -5.4989  -5.4952  -5.4860  -5.4522  -5.4024  -5.3796  -5.3617  -5.3357
  -5.3042  -5.2868  -5.2414  -5.1977  -5.1698  -5.1259  -5.1018  -5.0688
  -4.9801  -4.9645  -4.9418  -4.8798  -4.8603  -4.8047  -4.7862  -4.7284
  -4.5884  -4.5207  -4.0349  -3.6752  -3.4406  -3.3167  -3.3025  -3.2441
  -3.1639  -3.1106  -3.0826  -3.0381  -2.9960  -2.9655  -2.9246  -2.8988
  -2.8745  -2.8196  -2.7884  -2.7370  -2.7164  -2.6884  -2.6575  -2.6189
  -2.5649  -2.5339  -2.5003  -2.4881  -2.4435  -2.4271  -2.3784  -2.3627
  -2.3177  -2.3050  -2.2843  -2.2506  -2.2092  -2.1880  -2.1718  -2.1314
  -2.1027  -2.0752  -2.0572  -2.0347  -1.9925  -1.9583  -1.9461  -1.9310
  -1.8641  -1.8598  -1.8497  -1.8019  -1.7835  -1.7602  -1.7308  -1.7093
  -1.6791  -1.6493  -1.6042  -1.5652  -1.5185  -1.4954  -1.4730  -1.4581
  -1.3842  -1.3593  -1.3168  -1.2818  -1.2183  -1.1764  -1.1526  -1.1298
  -1.0848  -1.0770  -1.0412  -1.0049  -0.9665  -0.8926  -0.8838  -0.8590
  -0.8200  -0.7427  -0.6752  -0.6651  -0.6219  -0.5477  -0.5210  -0.4930
  -0.4577  -0.4352  -0.3971  -0.3767  -0.3442  -0.3218  -0.2751  -0.2636
  -0.2519  -0.2271  -0.2113  -0.1983  -0.1753  -0.1447  -0.1367  -0.1210
  -0.0976  -0.0785  -0.0651  -0.0531  -0.0331  -0.0204  -0.0071   0.0105
   0.0169   0.0413   0.0613   0.0803   0.0970   0.1044   0.1279   0.1343
   0.1525   0.1748   0.1937   0.2095   0.2138   0.2381   0.2452   0.2755
   0.2886   0.3070   0.3232   0.3362   0.3467   0.3681   0.3929   0.4119
   0.4280   0.4366   0.4482   0.4590   0.4800   0.4915   0.5168   0.5367
   0.5458   0.5568   0.5912   0.6048   0.6377   0.6513   0.6627   0.6942
   0.7482   0.7723   0.7874   0.8119   0.8339   0.8788   0.8984   0.9236
   0.9403   0.9589   1.0009   1.0210   1.0365   1.0540   1.0609   1.1130
   1.1335   1.1457   1.1599   1.1892   1.2301   1.2529   1.2856   1.3636
   1.4091   1.4656   1.5832   1.6167   1.6756   1.7912   1.8496   1.8989
     cgsolve_all iterations  76    anorm=    0.71E-07
     cgsolve_all iterations  75    anorm=    0.72E-07
     cgsolve_all iterations  73    anorm=    0.70E-07
     compute_u_kq: q = (    0.0000,    0.0398,    0.0000)
     Rotating WFCS
     ethr =  1.00E-14,  avg # of iterations = 23.0
     eigenvalues at k:
 -36.5738 -36.3112 -36.2104 -36.2003 -36.0277 -35.9807 -35.9709 -35.9037
 -35.8471 -35.7986 -35.7681 -35.6658 -35.6449 -18.5080 -18.3939 -18.3393
 -18.3230 -18.2159 -18.1744 -18.1497 -18.0816 -18.0526 -18.0291 -18.0194
 -17.9982 -17.9784 -17.9539 -17.9191 -17.8831 -17.8718 -17.8529 -17.8357
 -17.7913 -17.7551 -17.7188 -17.7024 -17.6638 -17.6529 -17.6192 -17.5961
 -17.5646 -17.5455 -17.5158 -17.4866 -17.4742 -17.4502 -17.4216 -17.4051
 -17.3951 -17.3738 -17.3584 -17.3346 -17.2909 -17.2734 -17.2683 -17.2455
 -17.2316 -17.2127 -17.1956 -17.1793 -17.1712 -17.1623 -17.1554 -17.1471
 -17.1220 -17.1134 -17.0980 -17.0797 -17.0677 -17.0558 -17.0457 -17.0272
 -17.0086 -16.9989 -16.9893 -16.9588 -16.9505 -16.9408 -16.9253 -16.9091
 -16.9027 -16.8990 -16.8801 -16.8584 -16.8485 -16.8439 -16.8402 -16.8171
 -16.8010 -16.7807 -16.7752 -16.7664 -16.7391 -16.7288 -16.6976 -16.6715
 -16.6594 -16.6481 -16.5218 -16.4386 -16.3391 -16.2547 -16.2327 -15.4166
 -15.2993 -15.2624 -15.2549 -15.2015 -15.1227 -15.1010 -15.0803 -15.0598
 -14.9047 -14.8167 -14.7581 -14.7336 -14.6909 -14.6423 -14.5774 -14.5235
 -14.3503 -14.3144 -14.2823 -14.2574 -14.2357 -14.1957 -13.9841 -13.9486
 -13.9168  -7.0718  -6.4080  -6.3698  -6.2476  -6.2298  -6.1308  -6.0403
  -5.9972  -5.9802  -5.9319  -5.8944  -5.8748  -5.8328  -5.8181  -5.7392
  -5.6986  -5.6730  -5.6551  -5.6482  -5.5962  -5.5765  -5.5660  -5.5511
  -5.4987  -5.4946  -5.4849  -5.4537  -5.4043  -5.3820  -5.3591  -5.3328
  -5.3030  -5.2849  -5.2373  -5.1901  -5.1699  -5.1233  -5.1008  -5.0698
  -4.9806  -4.9589  -4.9343  -4.8814  -4.8585  -4.8023  -4.7889  -4.7286
  -4.5898  -4.5221  -4.0515  -3.6886  -3.4384  -3.3157  -3.2999  -3.2405
  -3.1628  -3.1118  -3.0834  -3.0389  -2.9967  -2.9609  -2.9214  -2.8975
  -2.8723  -2.8191  -2.7839  -2.7342  -2.7185  -2.6893  -2.6567  -2.6260
  -2.5652  -2.5350  -2.5028  -2.4912  -2.4429  -2.4250  -2.3764  -2.3614
  -2.3220  -2.3069  -2.2805  -2.2501  -2.2065  -2.1849  -2.1662  -2.1297
  -2.1022  -2.0777  -2.0597  -2.0355  -1.9931  -1.9589  -1.9448  -1.9328
  -1.8642  -1.8597  -1.8488  -1.8074  -1.7856  -1.7575  -1.7265  -1.7080
  -1.6814  -1.6499  -1.6039  -1.5609  -1.5160  -1.4910  -1.4726  -1.4581
  -1.3840  -1.3584  -1.3148  -1.2785  -1.2205  -1.1767  -1.1514  -1.1271
  -1.0841  -1.0757  -1.0452  -1.0053  -0.9692  -0.9019  -0.8861  -0.8563
  -0.8216  -0.7512  -0.6764  -0.6596  -0.6203  -0.5471  -0.5200  -0.4941
  -0.4570  -0.4319  -0.3966  -0.3790  -0.3474  -0.3236  -0.2764  -0.2625
  -0.2539  -0.2291  -0.2141  -0.1978  -0.1751  -0.1444  -0.1363  -0.1226
  -0.0984  -0.0785  -0.0646  -0.0545  -0.0346  -0.0193  -0.0093   0.0119
   0.0199   0.0439   0.0624   0.0809   0.0974   0.1065   0.1306   0.1314
   0.1529   0.1756   0.1925   0.2095   0.2141   0.2392   0.2453   0.2750
   0.2865   0.3030   0.3233   0.3384   0.3476   0.3707   0.3933   0.4109
   0.4274   0.4359   0.4500   0.4597   0.4790   0.4894   0.5161   0.5380
   0.5463   0.5572   0.5902   0.6040   0.6375   0.6508   0.6612   0.6903
   0.7471   0.7713   0.7869   0.8066   0.8333   0.8767   0.8991   0.9227
   0.9388   0.9582   1.0016   1.0229   1.0361   1.0544   1.0597   1.1079
   1.1313   1.1449   1.1592   1.1870   1.2247   1.2532   1.2824   1.3611
   1.4104   1.4679   1.5838   1.6205   1.6796   1.7920   1.8573   1.9012
     eigenvalues at k+q:
 -36.5738 -36.3112 -36.2104 -36.2003 -36.0277 -35.9807 -35.9709 -35.9037
 -35.8471 -35.7986 -35.7681 -35.6658 -35.6448 -18.5082 -18.3952 -18.3425
 -18.3236 -18.2162 -18.1746 -18.1510 -18.0830 -18.0502 -18.0262 -18.0187
 -17.9979 -17.9758 -17.9516 -17.9186 -17.8824 -17.8683 -17.8512 -17.8351
 -17.7899 -17.7584 -17.7228 -17.7026 -17.6665 -17.6533 -17.6212 -17.5987
 -17.5672 -17.5477 -17.5142 -17.4874 -17.4747 -17.4512 -17.4230 -17.4062
 -17.3974 -17.3766 -17.3569 -17.3375 -17.2935 -17.2749 -17.2690 -17.2474
 -17.2325 -17.2143 -17.1975 -17.1809 -17.1706 -17.1622 -17.1531 -17.1475
 -17.1213 -17.1131 -17.0941 -17.0778 -17.0651 -17.0541 -17.0453 -17.0267
 -17.0078 -16.9965 -16.9861 -16.9574 -16.9490 -16.9380 -16.9249 -16.9058
 -16.9018 -16.8972 -16.8787 -16.8557 -16.8469 -16.8430 -16.8377 -16.8137
 -16.7986 -16.7791 -16.7719 -16.7601 -16.7355 -16.7277 -16.6986 -16.6709
 -16.6602 -16.6475 -16.5320 -16.4366 -16.3422 -16.2543 -16.2489 -15.4149
 -15.3013 -15.2638 -15.2550 -15.2019 -15.1214 -15.1025 -15.0830 -15.0614
 -14.9005 -14.8144 -14.7610 -14.7349 -14.6925 -14.6427 -14.5866 -14.5240
 -14.3485 -14.3129 -14.2825 -14.2571 -14.2358 -14.1972 -13.9843 -13.9442
 -13.9119  -7.0533  -6.3790  -6.3698  -6.2470  -6.2292  -6.1324  -6.0518
  -6.0059  -5.9810  -5.9332  -5.8948  -5.8749  -5.8351  -5.8185  -5.7401
  -5.6976  -5.6743  -5.6557  -5.6501  -5.5973  -5.5774  -5.5660  -5.5524
  -5.4987  -5.4950  -5.4855  -5.4526  -5.4030  -5.3832  -5.3615  -5.3349
  -5.3055  -5.2877  -5.2427  -5.1996  -5.1680  -5.1246  -5.1019  -5.0707
  -4.9813  -4.9663  -4.9450  -4.8800  -4.8609  -4.8047  -4.7881  -4.7293
  -4.5876  -4.5175  -4.0273  -3.6690  -3.4365  -3.3191  -3.3107  -3.2460
  -3.1628  -3.1105  -3.0845  -3.0432  -2.9986  -2.9632  -2.9265  -2.8919
  -2.8685  -2.8257  -2.7874  -2.7330  -2.7123  -2.6884  -2.6611  -2.6235
  -2.5615  -2.5357  -2.5004  -2.4893  -2.4462  -2.4250  -2.3777  -2.3610
  -2.3205  -2.3024  -2.2840  -2.2512  -2.2123  -2.1856  -2.1659  -2.1289
  -2.1039  -2.0802  -2.0597  -2.0360  -1.9933  -1.9572  -1.9469  -1.9321
  -1.8620  -1.8570  -1.8476  -1.8019  -1.7846  -1.7596  -1.7294  -1.7124
  -1.6842  -1.6499  -1.6052  -1.5706  -1.5177  -1.4928  -1.4715  -1.4567
  -1.3859  -1.3614  -1.3183  -1.2802  -1.2212  -1.1797  -1.1505  -1.1263
  -1.0853  -1.0705  -1.0391  -1.0010  -0.9735  -0.9003  -0.8823  -0.8541
  -0.8181  -0.7438  -0.6780  -0.6625  -0.6215  -0.5478  -0.5186  -0.4926
  -0.4559  -0.4356  -0.3950  -0.3806  -0.3434  -0.3249  -0.2769  -0.2661
  -0.2483  -0.2274  -0.2134  -0.1982  -0.1751  -0.1422  -0.1327  -0.1212
  -0.0967  -0.0792  -0.0634  -0.0542  -0.0324  -0.0191  -0.0094   0.0134
   0.0182   0.0395   0.0643   0.0771   0.0972   0.1063   0.1286   0.1315
   0.1513   0.1769   0.1953   0.2099   0.2154   0.2406   0.2453   0.2743
   0.2856   0.3025   0.3232   0.3380   0.3478   0.3706   0.3912   0.4092
   0.4274   0.4377   0.4521   0.4592   0.4801   0.4900   0.5166   0.5378
   0.5460   0.5552   0.5893   0.6040   0.6373   0.6492   0.6625   0.6929
   0.7523   0.7724   0.7877   0.8126   0.8358   0.8829   0.9007   0.9248
   0.9378   0.9590   1.0031   1.0239   1.0363   1.0515   1.0607   1.1143
   1.1355   1.1457   1.1598   1.1941   1.2310   1.2535   1.2857   1.3573
   1.4085   1.4678   1.5817   1.6184   1.6710   1.7887   1.8479   1.9002
     cgsolve_all iterations  76    anorm=    0.71E-07
     cgsolve_all iterations  75    anorm=    0.72E-07
     cgsolve_all iterations  73    anorm=    0.70E-07
     compute_u_kq: q = (    0.0000,   -0.0398,    0.0000)
     Rotating WFCS
     ethr =  1.00E-14,  avg # of iterations = 23.0
     eigenvalues at k:
 -36.5738 -36.3112 -36.2104 -36.2003 -36.0277 -35.9807 -35.9709 -35.9037
 -35.8471 -35.7986 -35.7681 -35.6658 -35.6449 -18.5080 -18.3939 -18.3393
 -18.3230 -18.2159 -18.1744 -18.1497 -18.0816 -18.0526 -18.0291 -18.0194
 -17.9982 -17.9784 -17.9539 -17.9191 -17.8831 -17.8718 -17.8529 -17.8357
 -17.7913 -17.7551 -17.7188 -17.7024 -17.6638 -17.6529 -17.6192 -17.5961
 -17.5646 -17.5455 -17.5158 -17.4866 -17.4742 -17.4502 -17.4216 -17.4051
 -17.3951 -17.3738 -17.3584 -17.3346 -17.2909 -17.2734 -17.2683 -17.2455
 -17.2316 -17.2127 -17.1956 -17.1793 -17.1712 -17.1623 -17.1554 -17.1471
 -17.1220 -17.1134 -17.0980 -17.0797 -17.0677 -17.0558 -17.0457 -17.0272
 -17.0086 -16.9989 -16.9893 -16.9588 -16.9505 -16.9408 -16.9253 -16.9091
 -16.9027 -16.8990 -16.8801 -16.8584 -16.8485 -16.8439 -16.8402 -16.8171
 -16.8010 -16.7807 -16.7752 -16.7664 -16.7391 -16.7288 -16.6976 -16.6715
 -16.6594 -16.6481 -16.5218 -16.4386 -16.3391 -16.2547 -16.2327 -15.4166
 -15.2993 -15.2624 -15.2549 -15.2015 -15.1227 -15.1010 -15.0803 -15.0598
 -14.9047 -14.8167 -14.7581 -14.7336 -14.6909 -14.6423 -14.5774 -14.5235
 -14.3503 -14.3144 -14.2823 -14.2574 -14.2357 -14.1957 -13.9841 -13.9486
 -13.9168  -7.0718  -6.4080  -6.3698  -6.2476  -6.2298  -6.1308  -6.0403
  -5.9972  -5.9802  -5.9319  -5.8944  -5.8748  -5.8328  -5.8181  -5.7392
  -5.6986  -5.6730  -5.6551  -5.6482  -5.5962  -5.5765  -5.5660  -5.5511
  -5.4987  -5.4946  -5.4849  -5.4537  -5.4043  -5.3820  -5.3591  -5.3328
  -5.3030  -5.2849  -5.2373  -5.1901  -5.1699  -5.1233  -5.1008  -5.0698
  -4.9806  -4.9589  -4.9343  -4.8814  -4.8585  -4.8023  -4.7889  -4.7286
  -4.5898  -4.5221  -4.0515  -3.6886  -3.4384  -3.3157  -3.2999  -3.2405
  -3.1628  -3.1118  -3.0834  -3.0389  -2.9967  -2.9609  -2.9214  -2.8975
  -2.8723  -2.8191  -2.7839  -2.7342  -2.7185  -2.6893  -2.6567  -2.6260
  -2.5652  -2.5350  -2.5028  -2.4912  -2.4429  -2.4250  -2.3764  -2.3614
  -2.3220  -2.3069  -2.2805  -2.2501  -2.2065  -2.1849  -2.1662  -2.1297
  -2.1022  -2.0777  -2.0597  -2.0355  -1.9931  -1.9589  -1.9448  -1.9328
  -1.8642  -1.8597  -1.8488  -1.8074  -1.7856  -1.7575  -1.7265  -1.7080
  -1.6814  -1.6499  -1.6039  -1.5609  -1.5160  -1.4910  -1.4726  -1.4581
  -1.3840  -1.3584  -1.3148  -1.2785  -1.2205  -1.1767  -1.1514  -1.1271
  -1.0841  -1.0757  -1.0452  -1.0053  -0.9692  -0.9019  -0.8861  -0.8563
  -0.8216  -0.7512  -0.6764  -0.6596  -0.6203  -0.5471  -0.5200  -0.4941
  -0.4570  -0.4319  -0.3966  -0.3790  -0.3474  -0.3236  -0.2764  -0.2625
  -0.2539  -0.2291  -0.2141  -0.1978  -0.1751  -0.1444  -0.1363  -0.1226
  -0.0984  -0.0785  -0.0646  -0.0545  -0.0346  -0.0193  -0.0093   0.0119
   0.0199   0.0439   0.0624   0.0809   0.0974   0.1065   0.1306   0.1314
   0.1529   0.1756   0.1925   0.2095   0.2141   0.2392   0.2453   0.2750
   0.2865   0.3030   0.3233   0.3384   0.3476   0.3707   0.3933   0.4109
   0.4274   0.4359   0.4500   0.4597   0.4790   0.4894   0.5161   0.5380
   0.5463   0.5572   0.5902   0.6040   0.6375   0.6508   0.6612   0.6903
   0.7471   0.7713   0.7869   0.8066   0.8333   0.8767   0.8991   0.9227
   0.9388   0.9582   1.0016   1.0229   1.0361   1.0544   1.0597   1.1079
   1.1313   1.1449   1.1592   1.1870   1.2247   1.2532   1.2824   1.3611
   1.4104   1.4679   1.5838   1.6205   1.6796   1.7920   1.8573   1.9012
     eigenvalues at k+q:
 -36.5738 -36.3112 -36.2104 -36.2003 -36.0277 -35.9806 -35.9709 -35.9037
 -35.8471 -35.7986 -35.7681 -35.6658 -35.6448 -18.5078 -18.3926 -18.3359
 -18.3224 -18.2160 -18.1744 -18.1482 -18.0800 -18.0547 -18.0321 -18.0198
 -17.9984 -17.9810 -17.9564 -17.9200 -17.8838 -17.8752 -17.8548 -17.8363
 -17.7923 -17.7519 -17.7150 -17.7020 -17.6613 -17.6526 -17.6169 -17.5934
 -17.5625 -17.5435 -17.5176 -17.4853 -17.4735 -17.4495 -17.4208 -17.4037
 -17.3925 -17.3710 -17.3595 -17.3318 -17.2887 -17.2720 -17.2673 -17.2433
 -17.2308 -17.2118 -17.1936 -17.1789 -17.1710 -17.1623 -17.1571 -17.1456
 -17.1231 -17.1135 -17.1015 -17.0818 -17.0706 -17.0580 -17.0459 -17.0279
 -17.0093 -17.0024 -16.9914 -16.9611 -16.9521 -16.9429 -16.9255 -16.9124
 -16.9038 -16.9001 -16.8816 -16.8615 -16.8508 -16.8454 -16.8414 -16.8212
 -16.8034 -16.7838 -16.7769 -16.7711 -16.7426 -16.7294 -16.6965 -16.6721
 -16.6585 -16.6488 -16.5119 -16.4407 -16.3359 -16.2570 -16.2153 -15.4183
 -15.2971 -15.2608 -15.2547 -15.2015 -15.1242 -15.1000 -15.0789 -15.0556
 -14.9098 -14.8200 -14.7552 -14.7316 -14.6891 -14.6421 -14.5669 -14.5227
 -14.3525 -14.3177 -14.2820 -14.2581 -14.2342 -14.1929 -13.9841 -13.9533
 -13.9218  -7.0896  -6.4352  -6.3698  -6.2483  -6.2305  -6.1293  -6.0342
  -5.9855  -5.9786  -5.9305  -5.8942  -5.8745  -5.8306  -5.8170  -5.7385
  -5.6996  -5.6724  -5.6542  -5.6464  -5.5953  -5.5756  -5.5659  -5.5496
  -5.4992  -5.4940  -5.4846  -5.4547  -5.4058  -5.3815  -5.3564  -5.3322
  -5.3007  -5.2821  -5.2331  -5.1827  -5.1696  -5.1221  -5.0994  -5.0688
  -4.9804  -4.9581  -4.9172  -4.8836  -4.8535  -4.7967  -4.7898  -4.7275
  -4.5920  -4.5267  -4.0761  -3.7098  -3.4396  -3.3140  -3.2872  -3.2348
  -3.1626  -3.1143  -3.0817  -3.0340  -2.9949  -2.9592  -2.9167  -2.9029
  -2.8736  -2.8132  -2.7823  -2.7344  -2.7248  -2.6902  -2.6526  -2.6282
  -2.5685  -2.5369  -2.5060  -2.4907  -2.4402  -2.4254  -2.3762  -2.3606
  -2.3239  -2.3113  -2.2767  -2.2493  -2.2003  -2.1846  -2.1659  -2.1317
  -2.1009  -2.0772  -2.0575  -2.0353  -1.9927  -1.9610  -1.9426  -1.9323
  -1.8676  -1.8625  -1.8503  -1.8120  -1.7854  -1.7554  -1.7236  -1.7038
  -1.6784  -1.6493  -1.6039  -1.5508  -1.5145  -1.4903  -1.4744  -1.4570
  -1.3813  -1.3552  -1.3120  -1.2778  -1.2204  -1.1749  -1.1523  -1.1286
  -1.0845  -1.0806  -1.0484  -1.0100  -0.9631  -0.9049  -0.8908  -0.8575
  -0.8233  -0.7587  -0.6758  -0.6559  -0.6182  -0.5466  -0.5231  -0.4957
  -0.4577  -0.4291  -0.3976  -0.3773  -0.3516  -0.3230  -0.2760  -0.2608
  -0.2580  -0.2307  -0.2153  -0.1962  -0.1747  -0.1469  -0.1387  -0.1239
  -0.1002  -0.0783  -0.0656  -0.0549  -0.0376  -0.0186  -0.0094   0.0093
   0.0223   0.0479   0.0608   0.0836   0.0981   0.1071   0.1314   0.1331
   0.1546   0.1732   0.1900   0.2092   0.2139   0.2373   0.2456   0.2757
   0.2874   0.3039   0.3233   0.3389   0.3480   0.3705   0.3950   0.4126
   0.4267   0.4342   0.4487   0.4604   0.4777   0.4893   0.5161   0.5385
   0.5468   0.5590   0.5916   0.6038   0.6372   0.6520   0.6601   0.6879
   0.7411   0.7698   0.7860   0.7995   0.8311   0.8710   0.8976   0.9211
   0.9403   0.9575   1.0005   1.0216   1.0358   1.0562   1.0598   1.1019
   1.1263   1.1449   1.1585   1.1804   1.2183   1.2530   1.2804   1.3643
   1.4123   1.4676   1.5857   1.6222   1.6884   1.7950   1.8654   1.9025
     cgsolve_all iterations  76    anorm=    0.71E-07
     cgsolve_all iterations  75    anorm=    0.71E-07
     cgsolve_all iterations  73    anorm=    0.69E-07
     compute_u_kq: q = (    0.0000,    0.0000,    0.0398)
     Rotating WFCS
     ethr =  1.00E-14,  avg # of iterations = 23.0
     eigenvalues at k:
 -36.5738 -36.3112 -36.2104 -36.2003 -36.0277 -35.9807 -35.9709 -35.9037
 -35.8471 -35.7986 -35.7681 -35.6658 -35.6449 -18.5080 -18.3939 -18.3393
 -18.3230 -18.2159 -18.1744 -18.1497 -18.0816 -18.0526 -18.0291 -18.0194
 -17.9982 -17.9784 -17.9539 -17.9191 -17.8831 -17.8718 -17.8529 -17.8357
 -17.7913 -17.7551 -17.7188 -17.7024 -17.6638 -17.6529 -17.6192 -17.5961
 -17.5646 -17.5455 -17.5158 -17.4866 -17.4742 -17.4502 -17.4216 -17.4051
 -17.3951 -17.3738 -17.3584 -17.3346 -17.2909 -17.2734 -17.2683 -17.2455
 -17.2316 -17.2127 -17.1956 -17.1793 -17.1712 -17.1623 -17.1554 -17.1471
 -17.1220 -17.1134 -17.0980 -17.0797 -17.0677 -17.0558 -17.0457 -17.0272
 -17.0086 -16.9989 -16.9893 -16.9588 -16.9505 -16.9408 -16.9253 -16.9091
 -16.9027 -16.8990 -16.8801 -16.8584 -16.8485 -16.8439 -16.8402 -16.8171
 -16.8010 -16.7807 -16.7752 -16.7664 -16.7391 -16.7288 -16.6976 -16.6715
 -16.6594 -16.6481 -16.5218 -16.4386 -16.3391 -16.2547 -16.2327 -15.4166
 -15.2993 -15.2624 -15.2549 -15.2015 -15.1227 -15.1010 -15.0803 -15.0598
 -14.9047 -14.8167 -14.7581 -14.7336 -14.6909 -14.6423 -14.5774 -14.5235
 -14.3503 -14.3144 -14.2823 -14.2574 -14.2357 -14.1957 -13.9841 -13.9486
 -13.9168  -7.0718  -6.4080  -6.3698  -6.2476  -6.2298  -6.1308  -6.0403
  -5.9972  -5.9802  -5.9319  -5.8944  -5.8748  -5.8328  -5.8181  -5.7392
  -5.6986  -5.6730  -5.6551  -5.6482  -5.5962  -5.5765  -5.5660  -5.5511
  -5.4987  -5.4946  -5.4849  -5.4537  -5.4043  -5.3820  -5.3591  -5.3328
  -5.3030  -5.2849  -5.2373  -5.1901  -5.1699  -5.1233  -5.1008  -5.0698
  -4.9806  -4.9589  -4.9343  -4.8814  -4.8585  -4.8023  -4.7889  -4.7286
  -4.5898  -4.5221  -4.0515  -3.6886  -3.4384  -3.3157  -3.2999  -3.2405
  -3.1628  -3.1118  -3.0834  -3.0389  -2.9967  -2.9609  -2.9214  -2.8975
  -2.8723  -2.8191  -2.7839  -2.7342  -2.7185  -2.6893  -2.6567  -2.6260
  -2.5652  -2.5350  -2.5028  -2.4912  -2.4429  -2.4250  -2.3764  -2.3614
  -2.3220  -2.3069  -2.2805  -2.2501  -2.2065  -2.1849  -2.1662  -2.1297
  -2.1022  -2.0777  -2.0597  -2.0355  -1.9931  -1.9589  -1.9448  -1.9328
  -1.8642  -1.8597  -1.8488  -1.8074  -1.7856  -1.7575  -1.7265  -1.7080
  -1.6814  -1.6499  -1.6039  -1.5609  -1.5160  -1.4910  -1.4726  -1.4581
  -1.3840  -1.3584  -1.3148  -1.2785  -1.2205  -1.1767  -1.1514  -1.1271
  -1.0841  -1.0757  -1.0452  -1.0053  -0.9692  -0.9019  -0.8861  -0.8563
  -0.8216  -0.7512  -0.6764  -0.6596  -0.6203  -0.5471  -0.5200  -0.4941
  -0.4570  -0.4319  -0.3966  -0.3790  -0.3474  -0.3236  -0.2764  -0.2625
  -0.2539  -0.2291  -0.2141  -0.1978  -0.1751  -0.1444  -0.1363  -0.1226
  -0.0984  -0.0785  -0.0646  -0.0545  -0.0346  -0.0193  -0.0093   0.0119
   0.0199   0.0439   0.0624   0.0809   0.0974   0.1065   0.1306   0.1314
   0.1529   0.1756   0.1925   0.2095   0.2141   0.2392   0.2453   0.2750
   0.2865   0.3030   0.3233   0.3384   0.3476   0.3707   0.3933   0.4109
   0.4274   0.4359   0.4500   0.4597   0.4790   0.4894   0.5161   0.5380
   0.5463   0.5572   0.5902   0.6040   0.6375   0.6508   0.6612   0.6903
   0.7471   0.7713   0.7869   0.8066   0.8333   0.8767   0.8991   0.9227
   0.9388   0.9582   1.0016   1.0229   1.0361   1.0544   1.0597   1.1079
   1.1313   1.1449   1.1592   1.1870   1.2247   1.2532   1.2824   1.3611
   1.4104   1.4679   1.5838   1.6205   1.6796   1.7920   1.8573   1.9012
     eigenvalues at k+q:
 -36.5738 -36.3112 -36.2104 -36.2003 -36.0277 -35.9807 -35.9709 -35.9037
 -35.8471 -35.7986 -35.7681 -35.6658 -35.6448 -18.5080 -18.3939 -18.3393
 -18.3230 -18.2159 -18.1745 -18.1496 -18.0819 -18.0522 -18.0291 -18.0193
 -17.9982 -17.9785 -17.9540 -17.9192 -17.8832 -17.8717 -17.8527 -17.8357
 -17.7913 -17.7551 -17.7198 -17.7012 -17.6635 -17.6540 -17.6196 -17.5946
 -17.5649 -17.5457 -17.5161 -17.4857 -17.4755 -17.4491 -17.4233 -17.4036
 -17.3955 -17.3737 -17.3587 -17.3343 -17.2906 -17.2742 -17.2673 -17.2460
 -17.2313 -17.2123 -17.1957 -17.1807 -17.1713 -17.1610 -17.1561 -17.1468
 -17.1222 -17.1132 -17.0970 -17.0805 -17.0672 -17.0563 -17.0455 -17.0274
 -17.0081 -16.9989 -16.9896 -16.9591 -16.9505 -16.9407 -16.9252 -16.9095
 -16.9024 -16.8988 -16.8800 -16.8581 -16.8488 -16.8439 -16.8400 -16.8171
 -16.8010 -16.7806 -16.7752 -16.7664 -16.7392 -16.7290 -16.6975 -16.6711
 -16.6597 -16.6482 -16.5218 -16.4386 -16.3391 -16.2547 -16.2326 -15.4166
 -15.2993 -15.2623 -15.2549 -15.2015 -15.1227 -15.1009 -15.0803 -15.0597
 -14.9047 -14.8167 -14.7581 -14.7336 -14.6909 -14.6423 -14.5774 -14.5235
 -14.3503 -14.3144 -14.2823 -14.2574 -14.2357 -14.1957 -13.9841 -13.9486
 -13.9168  -7.0719  -6.4080  -6.3698  -6.2476  -6.2299  -6.1308  -6.0404
  -5.9971  -5.9803  -5.9320  -5.8944  -5.8748  -5.8328  -5.8181  -5.7392
  -5.6986  -5.6731  -5.6551  -5.6482  -5.5962  -5.5766  -5.5661  -5.5508
  -5.4988  -5.4945  -5.4849  -5.4537  -5.4044  -5.3820  -5.3592  -5.3327
  -5.3030  -5.2850  -5.2372  -5.1899  -5.1702  -5.1231  -5.1009  -5.0698
  -4.9809  -4.9586  -4.9345  -4.8812  -4.8585  -4.8023  -4.7889  -4.7285
  -4.5898  -4.5221  -4.0515  -3.6886  -3.4384  -3.3162  -3.2991  -3.2409
  -3.1627  -3.1129  -3.0816  -3.0392  -2.9969  -2.9605  -2.9227  -2.8980
  -2.8698  -2.8200  -2.7852  -2.7338  -2.7167  -2.6907  -2.6564  -2.6260
  -2.5652  -2.5348  -2.5038  -2.4916  -2.4416  -2.4251  -2.3764  -2.3622
  -2.3218  -2.3054  -2.2807  -2.2515  -2.2054  -2.1869  -2.1652  -2.1294
  -2.1016  -2.0755  -2.0593  -2.0386  -1.9933  -1.9592  -1.9456  -1.9326
  -1.8660  -1.8607  -1.8460  -1.8067  -1.7839  -1.7573  -1.7292  -1.7088
  -1.6791  -1.6503  -1.6047  -1.5595  -1.5155  -1.4923  -1.4742  -1.4574
  -1.3826  -1.3581  -1.3157  -1.2776  -1.2204  -1.1777  -1.1518  -1.1275
  -1.0839  -1.0748  -1.0452  -1.0049  -0.9704  -0.9019  -0.8864  -0.8559
  -0.8216  -0.7511  -0.6760  -0.6598  -0.6206  -0.5458  -0.5215  -0.4936
  -0.4571  -0.4318  -0.3965  -0.3790  -0.3476  -0.3238  -0.2759  -0.2624
  -0.2539  -0.2305  -0.2156  -0.1934  -0.1762  -0.1457  -0.1344  -0.1237
  -0.0993  -0.0770  -0.0654  -0.0539  -0.0357  -0.0177  -0.0114   0.0125
   0.0216   0.0429   0.0612   0.0815   0.0986   0.1065   0.1311   0.1322
   0.1511   0.1740   0.1929   0.2090   0.2150   0.2397   0.2442   0.2777
   0.2841   0.3023   0.3258   0.3385   0.3458   0.3703   0.3936   0.4106
   0.4304   0.4344   0.4501   0.4588   0.4790   0.4891   0.5162   0.5382
   0.5462   0.5574   0.5916   0.6027   0.6378   0.6504   0.6610   0.6907
   0.7471   0.7713   0.7866   0.8067   0.8333   0.8767   0.8992   0.9233
   0.9374   0.9588   1.0018   1.0235   1.0349   1.0554   1.0593   1.1082
   1.1312   1.1441   1.1597   1.1870   1.2247   1.2532   1.2824   1.3611
   1.4105   1.4679   1.5838   1.6205   1.6797   1.7920   1.8573   1.9012
     cgsolve_all iterations  76    anorm=    0.70E-07
     cgsolve_all iterations  75    anorm=    0.71E-07
     cgsolve_all iterations  73    anorm=    0.70E-07
     compute_u_kq: q = (    0.0000,    0.0000,   -0.0398)
     Rotating WFCS
     ethr =  1.00E-14,  avg # of iterations = 23.0
     eigenvalues at k:
 -36.5738 -36.3112 -36.2104 -36.2003 -36.0277 -35.9807 -35.9709 -35.9037
 -35.8471 -35.7986 -35.7681 -35.6658 -35.6449 -18.5080 -18.3939 -18.3393
 -18.3230 -18.2159 -18.1744 -18.1497 -18.0816 -18.0526 -18.0291 -18.0194
 -17.9982 -17.9784 -17.9539 -17.9191 -17.8831 -17.8718 -17.8529 -17.8357
 -17.7913 -17.7551 -17.7188 -17.7024 -17.6638 -17.6529 -17.6192 -17.5961
 -17.5646 -17.5455 -17.5158 -17.4866 -17.4742 -17.4502 -17.4216 -17.4051
 -17.3951 -17.3738 -17.3584 -17.3346 -17.2909 -17.2734 -17.2683 -17.2455
 -17.2316 -17.2127 -17.1956 -17.1793 -17.1712 -17.1623 -17.1554 -17.1471
 -17.1220 -17.1134 -17.0980 -17.0797 -17.0677 -17.0558 -17.0457 -17.0272
 -17.0086 -16.9989 -16.9893 -16.9588 -16.9505 -16.9408 -16.9253 -16.9091
 -16.9027 -16.8990 -16.8801 -16.8584 -16.8485 -16.8439 -16.8402 -16.8171
 -16.8010 -16.7807 -16.7752 -16.7664 -16.7391 -16.7288 -16.6976 -16.6715
 -16.6594 -16.6481 -16.5218 -16.4386 -16.3391 -16.2547 -16.2327 -15.4166
 -15.2993 -15.2624 -15.2549 -15.2015 -15.1227 -15.1010 -15.0803 -15.0598
 -14.9047 -14.8167 -14.7581 -14.7336 -14.6909 -14.6423 -14.5774 -14.5235
 -14.3503 -14.3144 -14.2823 -14.2574 -14.2357 -14.1957 -13.9841 -13.9486
 -13.9168  -7.0718  -6.4080  -6.3698  -6.2476  -6.2298  -6.1308  -6.0403
  -5.9972  -5.9802  -5.9319  -5.8944  -5.8748  -5.8328  -5.8181  -5.7392
  -5.6986  -5.6730  -5.6551  -5.6482  -5.5962  -5.5765  -5.5660  -5.5511
  -5.4987  -5.4946  -5.4849  -5.4537  -5.4043  -5.3820  -5.3591  -5.3328
  -5.3030  -5.2849  -5.2373  -5.1901  -5.1699  -5.1233  -5.1008  -5.0698
  -4.9806  -4.9589  -4.9343  -4.8814  -4.8585  -4.8023  -4.7889  -4.7286
  -4.5898  -4.5221  -4.0515  -3.6886  -3.4384  -3.3157  -3.2999  -3.2405
  -3.1628  -3.1118  -3.0834  -3.0389  -2.9967  -2.9609  -2.9214  -2.8975
  -2.8723  -2.8191  -2.7839  -2.7342  -2.7185  -2.6893  -2.6567  -2.6260
  -2.5652  -2.5350  -2.5028  -2.4912  -2.4429  -2.4250  -2.3764  -2.3614
  -2.3220  -2.3069  -2.2805  -2.2501  -2.2065  -2.1849  -2.1662  -2.1297
  -2.1022  -2.0777  -2.0597  -2.0355  -1.9931  -1.9589  -1.9448  -1.9328
  -1.8642  -1.8597  -1.8488  -1.8074  -1.7856  -1.7575  -1.7265  -1.7080
  -1.6814  -1.6499  -1.6039  -1.5609  -1.5160  -1.4910  -1.4726  -1.4581
  -1.3840  -1.3584  -1.3148  -1.2785  -1.2205  -1.1767  -1.1514  -1.1271
  -1.0841  -1.0757  -1.0452  -1.0053  -0.9692  -0.9019  -0.8861  -0.8563
  -0.8216  -0.7512  -0.6764  -0.6596  -0.6203  -0.5471  -0.5200  -0.4941
  -0.4570  -0.4319  -0.3966  -0.3790  -0.3474  -0.3236  -0.2764  -0.2625
  -0.2539  -0.2291  -0.2141  -0.1978  -0.1751  -0.1444  -0.1363  -0.1226
  -0.0984  -0.0785  -0.0646  -0.0545  -0.0346  -0.0193  -0.0093   0.0119
   0.0199   0.0439   0.0624   0.0809   0.0974   0.1065   0.1306   0.1314
   0.1529   0.1756   0.1925   0.2095   0.2141   0.2392   0.2453   0.2750
   0.2865   0.3030   0.3233   0.3384   0.3476   0.3707   0.3933   0.4109
   0.4274   0.4359   0.4500   0.4597   0.4790   0.4894   0.5161   0.5380
   0.5463   0.5572   0.5902   0.6040   0.6375   0.6508   0.6612   0.6903
   0.7471   0.7713   0.7869   0.8066   0.8333   0.8767   0.8991   0.9227
   0.9388   0.9582   1.0016   1.0229   1.0361   1.0544   1.0597   1.1079
   1.1313   1.1449   1.1592   1.1870   1.2247   1.2532   1.2824   1.3611
   1.4104   1.4679   1.5838   1.6205   1.6796   1.7920   1.8573   1.9012
     eigenvalues at k+q:
 -36.5738 -36.3112 -36.2104 -36.2003 -36.0277 -35.9807 -35.9709 -35.9037
 -35.8471 -35.7986 -35.7681 -35.6658 -35.6448 -18.5080 -18.3939 -18.3392
 -18.3230 -18.2160 -18.1744 -18.1497 -18.0815 -18.0530 -18.0288 -18.0193
 -17.9984 -17.9781 -17.9540 -17.9192 -17.8831 -17.8717 -17.8530 -17.8357
 -17.7913 -17.7553 -17.7177 -17.7035 -17.6644 -17.6514 -17.6186 -17.5981
 -17.5644 -17.5451 -17.5157 -17.4877 -17.4724 -17.4513 -17.4203 -17.4061
 -17.3945 -17.3743 -17.3582 -17.3348 -17.2912 -17.2727 -17.2688 -17.2451
 -17.2320 -17.2132 -17.1954 -17.1786 -17.1707 -17.1632 -17.1545 -17.1474
 -17.1221 -17.1135 -17.0990 -17.0790 -17.0681 -17.0553 -17.0459 -17.0271
 -17.0089 -16.9988 -16.9890 -16.9586 -16.9505 -16.9409 -16.9254 -16.9087
 -16.9029 -16.8991 -16.8802 -16.8584 -16.8481 -16.8440 -16.8404 -16.8171
 -16.8009 -16.7808 -16.7750 -16.7664 -16.7390 -16.7286 -16.6976 -16.6719
 -16.6591 -16.6482 -16.5218 -16.4386 -16.3391 -16.2547 -16.2327 -15.4166
 -15.2993 -15.2625 -15.2548 -15.2015 -15.1227 -15.1010 -15.0803 -15.0598
 -14.9047 -14.8167 -14.7581 -14.7336 -14.6909 -14.6423 -14.5774 -14.5235
 -14.3502 -14.3144 -14.2823 -14.2574 -14.2357 -14.1957 -13.9841 -13.9486
 -13.9168  -7.0718  -6.4079  -6.3698  -6.2476  -6.2299  -6.1308  -6.0403
  -5.9973  -5.9803  -5.9319  -5.8944  -5.8748  -5.8328  -5.8181  -5.7393
  -5.6986  -5.6731  -5.6551  -5.6482  -5.5962  -5.5763  -5.5659  -5.5515
  -5.4986  -5.4947  -5.4848  -5.4537  -5.4043  -5.3821  -5.3590  -5.3330
  -5.3030  -5.2849  -5.2373  -5.1903  -5.1697  -5.1233  -5.1010  -5.0699
  -4.9806  -4.9589  -4.9342  -4.8812  -4.8589  -4.8023  -4.7888  -4.7286
  -4.5898  -4.5221  -4.0514  -3.6885  -3.4384  -3.3153  -3.3005  -3.2401
  -3.1629  -3.1110  -3.0850  -3.0386  -2.9962  -2.9612  -2.9198  -2.8970
  -2.8751  -2.8188  -2.7819  -2.7359  -2.7197  -2.6874  -2.6571  -2.6259
  -2.5650  -2.5355  -2.5020  -2.4905  -2.4442  -2.4251  -2.3768  -2.3599
  -2.3228  -2.3086  -2.2803  -2.2484  -2.2081  -2.1830  -2.1663  -2.1305
  -2.1032  -2.0798  -2.0603  -2.0319  -1.9921  -1.9592  -1.9448  -1.9325
  -1.8630  -1.8582  -1.8517  -1.8085  -1.7864  -1.7583  -1.7240  -1.7067
  -1.6838  -1.6495  -1.6029  -1.5625  -1.5163  -1.4897  -1.4712  -1.4592
  -1.3850  -1.3578  -1.3147  -1.2792  -1.2208  -1.1773  -1.1499  -1.1267
  -1.0853  -1.0755  -1.0451  -1.0055  -0.9683  -0.9019  -0.8860  -0.8567
  -0.8217  -0.7514  -0.6765  -0.6597  -0.6200  -0.5480  -0.5184  -0.4948
  -0.4570  -0.4321  -0.3967  -0.3789  -0.3475  -0.3237  -0.2764  -0.2626
  -0.2536  -0.2281  -0.2125  -0.2019  -0.1738  -0.1440  -0.1374  -0.1221
  -0.0967  -0.0800  -0.0640  -0.0553  -0.0343  -0.0203  -0.0072   0.0113
   0.0185   0.0446   0.0632   0.0808   0.0958   0.1067   0.1298   0.1313
   0.1541   0.1775   0.1924   0.2096   0.2130   0.2390   0.2466   0.2722
   0.2888   0.3041   0.3208   0.3382   0.3487   0.3714   0.3932   0.4112
   0.4238   0.4374   0.4504   0.4600   0.4789   0.4904   0.5162   0.5376
   0.5464   0.5569   0.5891   0.6054   0.6372   0.6510   0.6615   0.6897
   0.7470   0.7714   0.7869   0.8066   0.8333   0.8768   0.8989   0.9223
   0.9407   0.9572   1.0015   1.0222   1.0372   1.0531   1.0606   1.1075
   1.1313   1.1453   1.1590   1.1869   1.2247   1.2532   1.2825   1.3611
   1.4104   1.4679   1.5838   1.6205   1.6796   1.7920   1.8573   1.9012
     cgsolve_all iterations  76    anorm=    0.70E-07
     cgsolve_all iterations  75    anorm=    0.72E-07
     cgsolve_all iterations  73    anorm=    0.70E-07

     End of magnetic susceptibility calculation

     f-sum rule (1st term):
          -688.0064         -0.0693         -0.0066
            -0.0700       -688.1098         -0.0768
            -0.0084         -0.0772       -688.0735

     f-sum rule (2nd term):
           -16.4977          0.0226          0.0067
             0.0231        -16.3578          0.0766
             0.0085          0.0771        -16.4581

     f-sum rule (should be  -704.5304):
          -704.5041         -0.0467          0.0001
            -0.0468       -704.4676         -0.0002
             0.0001         -0.0001       -704.5316

     chi_bare pGv (HH) in paratec units:
      -197.349530      1.105311     -0.118286
         1.058948   -198.038169      0.767440
        -0.222169      0.638376   -193.894653

      -197.349530      1.105311     -0.118286
         1.058948   -198.038169      0.767440
        -0.222169      0.638376   -193.894653

     chi_bare vGv (VV) in paratec units:
      -198.969230      0.966900     -0.233728
         0.966773   -199.084844      0.592581
        -0.233819      0.592812   -196.120471

      -198.969230      0.966900     -0.233728
         0.966773   -199.084844      0.592581
        -0.233819      0.592812   -196.120471

     chi_bare pGv (HH) in 10^{-6} cm^3/mol:
          -937.8236          5.2525         -0.5621
             5.0322       -941.0961          3.6469
            -1.0558          3.0336       -921.4057

     chi_bare vGv (VV) in 10^{-6} cm^3/mol:
          -945.5205          4.5948         -1.1107
             4.5942       -946.0699          2.8160
            -1.1111          2.8171       -931.9830

     Contributions to the NMR chemical shifts: -------------------------------

     Macroscopic shape contribution in ppm:                    7.13
             7.1657         -0.0000          0.0000
            -0.0000          7.1907         -0.0000
             0.0000         -0.0000          7.0402


     Core contribution in ppm:

     Atom  1  Ca  pos: ( -0.216047  0.413295  0.498915)  core sigma:        1265.05
     Atom  2  Ca  pos: (  0.541060  0.436530  0.348898)  core sigma:        1265.05
     Atom  3  Ca  pos: (  0.685446  0.193117  0.328432)  core sigma:        1265.05
     Atom  4  Ca  pos: ( -0.048481  0.186817  0.488575)  core sigma:        1265.05
     Atom  5  Ca  pos: (  0.571810  0.131619  1.113029)  core sigma:        1265.05
     Atom  6  Ca  pos: (  0.385997  0.477365  0.785140)  core sigma:        1265.05
     Atom  7  Ca  pos: (  0.260627  0.281976  0.026557)  core sigma:        1265.05
     Atom  8  Ca  pos: (  0.288678  0.432896  0.480871)  core sigma:        1265.05
     Atom  9  Ca  pos: (  0.037028  0.427702  0.354544)  core sigma:        1265.05
     Atom 10  Ca  pos: (  0.189788  0.187827  0.312207)  core sigma:        1265.05
     Atom 11  Ca  pos: (  0.441743  0.194291  0.475333)  core sigma:        1265.05
     Atom 12  Ca  pos: (  0.227367  0.061964  0.774984)  core sigma:        1265.05
     Atom 13  Ca  pos: (  0.672916  0.243968  1.542211)  core sigma:        1265.05
     Atom 14  Si  pos: (  0.600833  0.114634  0.090750)  core sigma:         837.79
     Atom 15  Si  pos: (  0.190629  0.200979  0.544571)  core sigma:         837.79
     Atom 16  Si  pos: (  0.439048  0.209716  0.247264)  core sigma:         837.79
     Atom 17  Si  pos: (  0.057571  0.104227  0.098748)  core sigma:         837.79
     Atom 18  Si  pos: (  0.675263  0.197527  0.573324)  core sigma:         837.79
     Atom 19  Si  pos: ( -0.075053  0.210648  0.256586)  core sigma:         837.79
     Atom 20  Si  pos: (  0.550310  0.410701  0.582339)  core sigma:         837.79
     Atom 21  Si  pos: ( -0.201077  0.401908  0.252469)  core sigma:         837.79
     Atom 22  Si  pos: (  0.054615  0.397848  0.583981)  core sigma:         837.79
     Atom 23  Si  pos: (  0.302261  0.402439  0.236849)  core sigma:         837.79
     Atom 24  O   pos: ( -0.139716  0.304066  0.204968)  core sigma:         271.07
     Atom 25  O   pos: (  0.926449  0.025472  0.509429)  core sigma:         271.07
     Atom 26  O   pos: (  0.191959  0.012865  0.309756)  core sigma:         271.07
     Atom 27  O   pos: (  0.446267  0.375317  0.525181)  core sigma:         271.07
     Atom 28  O   pos: (  0.710777  0.371839  0.332181)  core sigma:         271.07
     Atom 29  O   pos: (  0.011203  0.126676  1.664204)  core sigma:         271.07
     Atom 30  O   pos: (  0.698230  0.178101  0.140107)  core sigma:         271.07
     Atom 31  H   pos: (  0.760186  0.186883  0.100584)  core sigma:           0.00
     Atom 32  O   pos: (  0.657862  0.133171  0.675574)  core sigma:         271.07
     Atom 33  O   pos: ( -0.046051  0.148213  0.152974)  core sigma:         271.07
     Atom 34  O   pos: (  0.047222  0.437212  0.700866)  core sigma:         271.07
     Atom 35  O   pos: (  0.298434  0.458592  0.123354)  core sigma:         271.07
     Atom 36  O   pos: (  0.109034  0.283690  0.594614)  core sigma:         271.07
     Atom 37  O   pos: (  0.352876  0.291035  0.202148)  core sigma:         271.07
     Atom 38  O   pos: (  0.122334  0.470494  0.508275)  core sigma:         271.07
     Atom 39  O   pos: (  0.681657  0.002111  0.319657)  core sigma:         271.07
     Atom 40  O   pos: ( -0.049368  0.375083  0.520964)  core sigma:         271.07
     Atom 41  O   pos: (  0.187763  0.377721  0.271595)  core sigma:         271.07
     Atom 42  O   pos: (  0.574324  0.157518  1.655564)  core sigma:         271.07
     Atom 43  O   pos: (  0.153664  0.171074  0.132872)  core sigma:         271.07
     Atom 44  O   pos: (  0.253788  0.156511  0.640004)  core sigma:         271.07
     Atom 45  O   pos: (  0.502940  0.162932  0.149453)  core sigma:         271.07
     Atom 46  O   pos: (  0.119662  0.121724  0.483908)  core sigma:         271.07
     Atom 47  O   pos: (  0.377134  0.126892  0.311215)  core sigma:         271.07
     Atom 48  O   pos: (  0.265839  0.257246  0.463285)  core sigma:         271.07
     Atom 49  O   pos: (  0.518354  0.265413  0.321509)  core sigma:         271.07
     Atom 50  O   pos: (  0.617202  0.144252  0.477297)  core sigma:         271.07
     Atom 51  O   pos: (  0.854342  0.148015  0.329948)  core sigma:         271.07
     Atom 52  O   pos: (  0.791457  0.227904  0.545016)  core sigma:         271.07
     Atom 53  O   pos: (  0.018852  0.250664  0.323733)  core sigma:         271.07
     Atom 54  O   pos: (  0.539702  0.448717  0.700085)  core sigma:         271.07
     Atom 55  O   pos: ( -0.250904  0.450462  0.147136)  core sigma:         271.07
     Atom 56  O   pos: (  0.624473  0.311014  0.587028)  core sigma:         271.07
     Atom 57  O   pos: ( -0.113473  0.172384  0.709213)  core sigma:         271.07
     Atom 58  H   pos: (  0.881986  0.103991  0.710377)  core sigma:           0.00
     Atom 59  H   pos: (  0.842902  0.202692  0.652481)  core sigma:           0.00
     Atom 60  O   pos: (  0.440778  0.181381  0.656124)  core sigma:         271.07
     Atom 61  H   pos: (  0.366186  0.158341  0.651125)  core sigma:           0.00
     Atom 62  H   pos: (  0.483005  0.121761  0.666859)  core sigma:           0.00
     Atom 63  O   pos: (  0.316181  0.356630  0.675263)  core sigma:         271.07
     Atom 64  H   pos: (  0.373527  0.345870  0.626703)  core sigma:           0.00
     Atom 65  H   pos: (  0.283843  0.289391  0.681704)  core sigma:           0.00
     Atom 66  O   pos: (  0.312963  0.103314  0.045899)  core sigma:         271.07
     Atom 67  H   pos: (  0.256710  0.105268  0.096206)  core sigma:           0.00
     Atom 68  H   pos: (  0.355656  0.044642  0.063469)  core sigma:           0.00
     Atom 69  O   pos: ( -0.016779  0.216676  1.314793)  core sigma:         271.07
     Atom 70  H   pos: ( -0.014032  0.278261  1.359113)  core sigma:           0.00
     Atom 71  H   pos: ( -0.013944  0.159335  1.363858)  core sigma:           0.00
     Atom 72  O   pos: ( -0.334907  0.440997  1.122549)  core sigma:         271.07
     Atom 73  H   pos: (  0.653065  0.477993  1.055912)  core sigma:           0.00
     Atom 74  H   pos: ( -0.284683  0.483781  1.154374)  core sigma:           0.00
     Atom 75  O   pos: ( -0.081269  0.228004  1.033196)  core sigma:         271.07
     Atom 76  H   pos: ( -0.131014  0.219163  1.089959)  core sigma:           0.00
     Atom 77  H   pos: (  0.881799  0.259857  0.976213)  core sigma:           0.00
     Atom 78  O   pos: ( -0.167872  0.226754  1.640931)  core sigma:         271.07
     Atom 79  H   pos: ( -0.144024  0.295983  1.649126)  core sigma:           0.00
     Atom 80  H   pos: ( -0.104750  0.184736  1.647981)  core sigma:           0.00
     Atom 81  O   pos: (  0.633146  0.498570  0.935091)  core sigma:         271.07
     Atom 82  H   pos: (  0.613631  0.569632  0.942280)  core sigma:           0.00
     Atom 83  H   pos: (  0.568151  0.459795  0.926684)  core sigma:           0.00
     Atom 84  O   pos: (  0.538139  0.435148  0.153951)  core sigma:         271.07
     Atom 85  H   pos: (  0.609712  0.416599  0.145104)  core sigma:           0.00
     Atom 86  H   pos: (  0.858572  0.046052  0.147893)  core sigma:           0.00
     Atom 87  O   pos: (  0.176046  0.250981  1.003311)  core sigma:         271.07
     Atom 88  H   pos: (  0.241096  0.285435  1.004539)  core sigma:           0.00
     Atom 89  H   pos: (  0.190511  0.177578  0.993011)  core sigma:           0.00
     Atom 90  O   pos: (  0.725250  0.045245  1.081671)  core sigma:         271.07
     Atom 91  H   pos: (  0.784013  0.070273  1.118735)  core sigma:           0.00
     Atom 92  H   pos: (  0.433140  0.461281  1.025825)  core sigma:           0.00
     Atom 93  O   pos: ( -0.034236  0.080677  1.464232)  core sigma:         271.07
     Atom 94  H   pos: ( -0.011805  0.099213  1.532624)  core sigma:           0.00
     Atom 95  H   pos: (  0.628283  0.476186  1.467884)  core sigma:           0.00
     Atom 96  O   pos: (  0.752280  0.184039  0.871921)  core sigma:         271.07
     Atom 97  H   pos: (  0.801974  0.189591  0.815488)  core sigma:           0.00
     Atom 98  H   pos: (  0.694138  0.227845  0.849124)  core sigma:           0.00
     Atom 99  O   pos: (  0.201830  0.478444  0.819282)  core sigma:         271.07
     Atom100  H   pos: (  0.483127  0.079551  0.836871)  core sigma:           0.00
     Atom101  H   pos: (  0.151237  0.450196  0.768027)  core sigma:           0.00
     Atom102  O   pos: (  0.419970  0.234490  1.065836)  core sigma:         271.07
     Atom103  H   pos: (  0.432155  0.300492  1.030890)  core sigma:           0.00
     Atom104  H   pos: (  0.384540  0.247965  1.130587)  core sigma:           0.00
     Atom105  O   pos: ( -0.235801  0.436859  0.699554)  core sigma:         271.07
     Atom106  H   pos: (  0.778142  0.377058  0.726946)  core sigma:           0.00
     Atom107  H   pos: (  0.691071  0.455575  0.715571)  core sigma:           0.00
     Atom108  O   pos: (  0.586377  0.271433  0.804263)  core sigma:         271.07
     Atom109  H   pos: (  0.574131  0.335367  0.766122)  core sigma:           0.00
     Atom110  H   pos: (  0.599001  0.219109  0.749946)  core sigma:           0.00
     Atom111  O   pos: (  0.249951  0.430074  1.574449)  core sigma:         271.07
     Atom112  H   pos: (  0.579672  0.036887  1.598067)  core sigma:           0.00
     Atom113  H   pos: (  0.307455  0.406637  1.532048)  core sigma:           0.00
     Atom114  O   pos: ( -0.100092  0.458080  1.575091)  core sigma:         271.07
     Atom115  H   pos: ( -0.172830  0.450251  1.585663)  core sigma:           0.00
     Atom116  H   pos: (  0.232729  0.060065  1.607506)  core sigma:           0.00
     Atom117  O   pos: (  0.407280  0.139577  1.540778)  core sigma:         271.07
     Atom118  H   pos: (  0.462194  0.144574  1.592672)  core sigma:           0.00
     Atom119  H   pos: (  0.391550  0.067748  1.534774)  core sigma:           0.00
     Atom120  O   pos: (  0.441443  0.313624  0.004147)  core sigma:         271.07
     Atom121  H   pos: (  0.466562  0.366293  0.050792)  core sigma:           0.00
     Atom122  H   pos: (  0.472345  0.251764  0.030205)  core sigma:           0.00
     Atom123  O   pos: (  0.441501  0.458099  1.303822)  core sigma:         271.07
     Atom124  H   pos: (  0.414687  0.410868  1.354781)  core sigma:           0.00
     Atom125  H   pos: (  0.381127  0.475611  1.263910)  core sigma:           0.00
     Atom126  O   pos: (  0.703531  0.395058  1.649280)  core sigma:         271.07
     Atom127  H   pos: ( -0.252957  0.351174  0.031733)  core sigma:           0.00
     Atom128  H   pos: (  0.684812  0.468408  1.645198)  core sigma:           0.00
     Atom129  O   pos: (  0.778732  0.155719  1.437424)  core sigma:         271.07
     Atom130  H   pos: (  0.761305  0.103701  1.386092)  core sigma:           0.00
     Atom131  H   pos: (  0.849710  0.137868  1.457169)  core sigma:           0.00
     Atom132  O   pos: (  0.659552  0.267065  1.043822)  core sigma:         271.07
     Atom133  H   pos: (  0.713017  0.252739  0.994996)  core sigma:           0.00
     Atom134  H   pos: (  0.674341  0.331071  1.080733)  core sigma:           0.00
     Atom135  O   pos: (  0.096399  0.386353  0.093273)  core sigma:         271.07
     Atom136  H   pos: (  0.128436  0.384308  0.163327)  core sigma:           0.00
     Atom137  H   pos: (  0.043547  0.334542  0.096464)  core sigma:           0.00
     Atom138  O   pos: (  0.561586  0.149341  1.408016)  core sigma:         271.07
     Atom139  H   pos: (  0.559678  0.090577  1.357312)  core sigma:           0.00
     Atom140  H   pos: (  0.497447  0.145411  1.446608)  core sigma:           0.00
     Atom141  O   pos: (  0.393747  0.332720  1.460898)  core sigma:         271.07
     Atom142  H   pos: (  0.382246  0.264944  1.489486)  core sigma:           0.00
     Atom143  H   pos: (  0.468032  0.348487  1.476515)  core sigma:           0.00
     Atom144  O   pos: (  0.371296  0.163728  0.851278)  core sigma:         271.07
     Atom145  H   pos: (  0.404866  0.204196  0.798080)  core sigma:           0.00
     Atom146  H   pos: (  0.377114  0.199187  0.915927)  core sigma:           0.00
     Atom147  O   pos: (  0.034837  0.494571  1.253865)  core sigma:         271.07
     Atom148  H   pos: (  0.111849  0.494846  1.251049)  core sigma:           0.00
     Atom149  H   pos: (  0.332928  0.104586  1.259861)  core sigma:           0.00
     Atom150  O   pos: (  0.016652  0.384254  1.424471)  core sigma:         271.07
     Atom151  H   pos: ( -0.036004  0.411524  1.470166)  core sigma:           0.00
     Atom152  H   pos: (  0.019886  0.430212  1.364549)  core sigma:           0.00
     Atom153  O   pos: (  0.187686  0.054517  0.958042)  core sigma:         271.07
     Atom154  H   pos: ( -0.198928  0.499391  0.963855)  core sigma:           0.00
     Atom155  H   pos: ( -0.086320  0.473952  1.005604)  core sigma:           0.00
     Atom156  O   pos: (  0.148952  0.243960  1.575415)  core sigma:         271.07
     Atom157  H   pos: (  0.120596  0.292823  1.527874)  core sigma:           0.00
     Atom158  H   pos: (  0.092439  0.200126  1.601204)  core sigma:           0.00
     Atom159  O   pos: (  0.585383  0.261964  1.245816)  core sigma:         271.07
     Atom160  H   pos: (  0.564239  0.230046  1.311528)  core sigma:           0.00
     Atom161  H   pos: (  0.548667  0.325561  1.238688)  core sigma:           0.00
     Atom162  O   pos: (  0.327239  0.234787  1.256458)  core sigma:         271.07
     Atom163  H   pos: (  0.252937  0.252582  1.246154)  core sigma:           0.00
     Atom164  H   pos: (  0.349204  0.265679  1.319928)  core sigma:           0.00
     Atom165  O   pos: (  0.498257 -0.000053  1.020965)  core sigma:         271.07
     Atom166  H   pos: (  0.189574  0.454126  0.945839)  core sigma:           0.00
     Atom167  H   pos: (  0.113609  0.438435  1.037988)  core sigma:           0.00
     Atom168  O   pos: (  0.117936  0.200776  0.808032)  core sigma:         271.07
     Atom169  H   pos: (  0.122438  0.244084  0.868154)  core sigma:           0.00
     Atom170  H   pos: (  0.104093  0.242577  0.748414)  core sigma:           0.00
     Atom171  O   pos: ( -0.073129  0.335675  0.820273)  core sigma:         271.07
     Atom172  H   pos: ( -0.085589  0.270543  0.784790)  core sigma:           0.00
     Atom173  H   pos: ( -0.012533  0.360350  0.781225)  core sigma:           0.00
     Atom174  O   pos: (  0.813737  0.208944  1.205491)  core sigma:         271.07
     Atom175  H   pos: (  0.753617  0.243147  1.231285)  core sigma:           0.00
     Atom176  H   pos: (  0.868495  0.216525  1.257258)  core sigma:           0.00
     Atom177  O   pos: ( -0.009379  0.413266  1.072211)  core sigma:         271.07
     Atom178  H   pos: ( -0.001365  0.434615  1.144487)  core sigma:           0.00
     Atom179  H   pos: ( -0.026879  0.339708  1.066760)  core sigma:           0.00
     Atom180  O   pos: (  0.145677  0.282785  1.206306)  core sigma:         271.07
     Atom181  H   pos: (  0.143893  0.267716  1.132952)  core sigma:           0.00
     Atom182  H   pos: (  0.086308  0.250952  1.240194)  core sigma:           0.00
     Atom183  O   pos: (  0.450803  0.389462  0.925600)  core sigma:         271.07
     Atom184  H   pos: (  0.494054  0.334309  0.901407)  core sigma:           0.00
     Atom185  O   pos: (  0.234973  0.497264  1.251260)  core sigma:         271.07
     Atom186  H   pos: (  0.232424  0.424004  1.245550)  core sigma:           0.00
     Atom187  O   pos: (  0.590816  0.368847  1.464340)  core sigma:         271.07
     Atom188  H   pos: (  0.593466  0.358653  1.391557)  core sigma:           0.00

     Bare contribution in ppm:

     Atom  1  Ca  pos: ( -0.216047  0.413295  0.498915)  bare sigma:         108.37
           113.2294         -3.9317          4.0426
            -3.6010        111.3544          0.3052
             4.5676          0.5082        100.5160

     Atom  2  Ca  pos: (  0.541060  0.436530  0.348898)  bare sigma:         104.67
           103.4111         -1.3418          4.5637
            -1.6075        111.2450          2.3427
             4.3977          2.7784         99.3674

     Atom  3  Ca  pos: (  0.685446  0.193117  0.328432)  bare sigma:         103.59
           106.6245         -2.8225         -6.1780
            -3.1953        103.3242         -3.2541
            -6.2620         -3.2563        100.8166

     Atom  4  Ca  pos: ( -0.048481  0.186817  0.488575)  bare sigma:         105.80
           110.0499         -3.4188         -5.8683
            -2.6622        109.6024         -1.8257
            -5.9223         -1.7694         97.7587

     Atom  5  Ca  pos: (  0.571810  0.131619  1.113029)  bare sigma:         105.44
           101.4836          3.3109         -0.5643
             3.2711        108.9948         -7.9207
            -0.1827         -6.4832        105.8483

     Atom  6  Ca  pos: (  0.385997  0.477365  0.785140)  bare sigma:         103.65
           100.7627         -4.5007          5.1285
            -5.7708        104.2780         -9.7197
             4.9682         -9.7219        105.9149

     Atom  7  Ca  pos: (  0.260627  0.281976  0.026557)  bare sigma:         111.69
           112.9488          5.1082          1.0152
             6.0641        108.9425         -4.5605
             1.5007         -3.9368        113.1678

     Atom  8  Ca  pos: (  0.288678  0.432896  0.480871)  bare sigma:         101.58
           109.3535         -4.9152         -2.3363
            -4.3232        107.1790         -1.3337
            -2.2839         -1.6060         88.2024

     Atom  9  Ca  pos: (  0.037028  0.427702  0.354544)  bare sigma:         101.81
           102.0334         -2.5345          2.9255
            -2.1547        105.9987         -0.4547
             3.0232         -0.0377         97.4116

     Atom 10  Ca  pos: (  0.189788  0.187827  0.312207)  bare sigma:         107.68
           103.8301         -1.6565          4.7211
            -2.0210        110.2187          3.6852
             4.9859          3.4243        108.9881

     Atom 11  Ca  pos: (  0.441743  0.194291  0.475333)  bare sigma:         105.02
           105.2789         -3.3283          0.0524
            -4.0294        102.4483         -0.7204
            -0.3458         -0.8960        107.3227

     Atom 12  Ca  pos: (  0.227367  0.061964  0.774984)  bare sigma:         107.85
           104.7387         -1.6400         -5.1362
            -2.3330        109.2854         -3.6305
            -6.7027         -2.3860        109.5272

     Atom 13  Ca  pos: (  0.672916  0.243968  1.542211)  bare sigma:         104.23
           102.4430         -7.2892         -3.1857
            -8.0280        106.4257         -9.5455
            -3.6621        -10.8212        103.8243

     Atom 14  Si  pos: (  0.600833  0.114634  0.090750)  bare sigma:         -27.33
           -30.9478         -0.6851          0.3677
            -1.3161        -29.2355         -1.0664
            -0.1630         -1.3165        -21.8128

     Atom 15  Si  pos: (  0.190629  0.200979  0.544571)  bare sigma:         -27.67
           -27.3150          2.8893          2.7285
             2.7497        -29.1014         -0.4610
             3.1304         -0.8189        -26.5870

     Atom 16  Si  pos: (  0.439048  0.209716  0.247264)  bare sigma:         -27.11
           -26.3999          3.3743         -0.5078
             3.8801        -27.0136         -0.8285
            -0.4890         -0.6724        -27.9094

     Atom 17  Si  pos: (  0.057571  0.104227  0.098748)  bare sigma:         -27.42
           -26.6125          4.4318          3.5674
             4.4422        -30.8230          2.4110
             2.7922          1.6360        -24.8190

     Atom 18  Si  pos: (  0.675263  0.197527  0.573324)  bare sigma:         -27.29
           -26.6623          2.6676         -0.4534
             2.9420        -29.6004         -3.2388
            -1.2007         -2.8495        -25.6038

     Atom 19  Si  pos: ( -0.075053  0.210648  0.256586)  bare sigma:         -27.68
           -25.7709          3.0602          1.1052
             3.2987        -28.9972         -0.2558
             1.1889          0.3880        -28.2599

     Atom 20  Si  pos: (  0.550310  0.410701  0.582339)  bare sigma:         -27.78
           -27.7212          2.6502         -0.2172
             2.6889        -30.1687          0.5728
            -0.1216          0.6672        -25.4453

     Atom 21  Si  pos: ( -0.201077  0.401908  0.252469)  bare sigma:         -27.59
           -26.0718          4.0784          0.0077
             3.8926        -27.8199          0.6833
             0.1794          0.4632        -28.8832

     Atom 22  Si  pos: (  0.054615  0.397848  0.583981)  bare sigma:         -27.59
           -28.1298          2.5571          0.6524
             2.1349        -30.5190          1.5525
             0.4906          1.8165        -24.1143

     Atom 23  Si  pos: (  0.302261  0.402439  0.236849)  bare sigma:         -27.45
           -23.8632          4.1550          1.7442
             3.8747        -29.7336          2.3460
             1.6719          2.8058        -28.7410

     Atom 24  O   pos: ( -0.139716  0.304066  0.204968)  bare sigma:          52.40
            51.0933        -10.0601          0.7274
           -10.0819         59.6286          1.4759
             0.2069          1.9596         46.4649

     Atom 25  O   pos: (  0.926449  0.025472  0.509429)  bare sigma:          29.00
            21.9969          1.2124          4.2415
             3.1120         36.0925         -0.6098
             4.2131          2.3132         28.9111

     Atom 26  O   pos: (  0.191959  0.012865  0.309756)  bare sigma:          33.22
            41.4211         -1.2896          6.5827
            -0.2113         39.3599          1.3994
             5.0171          0.8507         18.8892

     Atom 27  O   pos: (  0.446267  0.375317  0.525181)  bare sigma:          35.51
            46.7847         -1.2008          1.8218
            -2.2260         32.4858         -0.3333
            -0.8157          0.2788         27.2634

     Atom 28  O   pos: (  0.710777  0.371839  0.332181)  bare sigma:          34.74
            35.8619          2.6045         -0.3788
             1.3945         39.0486         -0.8938
             0.7842         -0.4249         29.3055

     Atom 29  O   pos: (  0.011203  0.126676  1.664204)  bare sigma:          48.85
            43.8177          1.1065          2.3148
             0.5169         48.4468          1.0514
             2.7059          1.8475         54.2828

     Atom 30  O   pos: (  0.698230  0.178101  0.140107)  bare sigma:          65.48
            69.1044          6.9926          4.5714
             8.5451         61.6708          2.3360
             7.1460          4.3825         65.6524

     Atom 31  H   pos: (  0.760186  0.186883  0.100584)  bare sigma:          17.18
            25.4653          4.1802         -6.5766
             3.4087         10.4196         -1.6267
            -7.8599         -2.1721         15.6441

     Atom 32  O   pos: (  0.657862  0.133171  0.675574)  bare sigma:          38.72
            28.0783         -7.7974          5.3763
            -3.1897         42.3494        -14.3249
             1.6558        -13.3307         45.7289

     Atom 33  O   pos: ( -0.046051  0.148213  0.152974)  bare sigma:          50.90
            51.6170         -2.2491         -5.8399
            -4.4661         50.0523          5.7303
            -6.2287          4.7729         51.0206

     Atom 34  O   pos: (  0.047222  0.437212  0.700866)  bare sigma:          38.10
            42.0310         -0.8770         -4.1637
            -1.7921         32.8575          9.0397
            -4.1380          7.4860         39.4244

     Atom 35  O   pos: (  0.298434  0.458592  0.123354)  bare sigma:          53.76
            46.2084         -0.3457         -0.1762
            -0.4391         60.6006         -7.1331
             0.2410         -6.5711         54.4676

     Atom 36  O   pos: (  0.109034  0.283690  0.594614)  bare sigma:          50.59
            47.6996         -8.8816         -2.3340
            -8.8391         55.8998          2.6198
            -1.8135          2.0377         48.1662

     Atom 37  O   pos: (  0.352876  0.291035  0.202148)  bare sigma:          53.41
            51.8158         -9.4494          2.0596
            -9.4776         56.1443         -1.4429
             1.0354         -0.8016         52.2592

     Atom 38  O   pos: (  0.122334  0.470494  0.508275)  bare sigma:          27.73
            40.8521         -1.2279          0.8287
            -2.7578         22.4839          5.4838
             5.5642          6.5174         19.8663

     Atom 39  O   pos: (  0.681657  0.002111  0.319657)  bare sigma:          38.48
            42.8492          1.7485          4.4631
             0.7427         35.5690          2.2834
             3.8398          1.8097         37.0203

     Atom 40  O   pos: ( -0.049368  0.375083  0.520964)  bare sigma:          33.32
            48.6259         -3.1194          2.9942
            -6.0499         26.8219         -1.0350
            -2.3337          0.3318         24.5195

     Atom 41  O   pos: (  0.187763  0.377721  0.271595)  bare sigma:          40.30
            49.8016         -1.2418         -2.1501
            -3.0036         29.8529          1.3793
            -3.2664         -0.1382         41.2373

     Atom 42  O   pos: (  0.574324  0.157518  1.655564)  bare sigma:          46.31
            41.4128          5.6731         -6.5060
             6.2048         40.6736         -7.1473
            -3.5723         -3.7865         56.8299

     Atom 43  O   pos: (  0.153664  0.171074  0.132872)  bare sigma:          40.50
            44.3436          4.7994         -3.8243
             4.2398         35.3663          1.1004
            -2.5835          0.0170         41.7975

     Atom 44  O   pos: (  0.253788  0.156511  0.640004)  bare sigma:          34.30
            29.7231          6.6939          1.2414
             2.9988         30.8624        -14.7873
             5.8391        -13.0586         42.3148

     Atom 45  O   pos: (  0.502940  0.162932  0.149453)  bare sigma:          56.19
            56.6627         -7.0516         -6.4661
            -7.8288         51.6662          6.2605
            -6.0259          4.7788         60.2468

     Atom 46  O   pos: (  0.119662  0.121724  0.483908)  bare sigma:          30.75
            29.4033          0.2508         -1.1604
             1.8091         41.2794         -0.4869
            -2.3694         -3.4170         21.5708

     Atom 47  O   pos: (  0.377134  0.126892  0.311215)  bare sigma:          35.42
            27.1597          2.8381         -1.0448
             5.1907         50.3453         -6.3634
            -0.3218         -2.1198         28.7529

     Atom 48  O   pos: (  0.265839  0.257246  0.463285)  bare sigma:          30.40
            29.7144          0.8587          1.7549
             1.0302         36.7365          1.2404
             3.0692          3.0410         24.7546

     Atom 49  O   pos: (  0.518354  0.265413  0.321509)  bare sigma:          32.59
            33.2793          0.1439          2.1452
             0.8342         41.2926          3.8093
            -0.3269          1.0009         23.1986

     Atom 50  O   pos: (  0.617202  0.144252  0.477297)  bare sigma:          22.93
            18.5961          1.6871         -2.9118
             1.6370         25.5707         -2.7653
            -3.3517         -2.8657         24.6217

     Atom 51  O   pos: (  0.854342  0.148015  0.329948)  bare sigma:          32.02
            39.6850         -2.7552         -0.4078
            -1.9416         38.5291         -0.8987
             1.2430          2.1559         17.8386

     Atom 52  O   pos: (  0.791457  0.227904  0.545016)  bare sigma:          35.60
            45.1062         -3.4809         -2.1045
            -6.1725         27.4904         -0.2558
            -2.7619         -2.1163         34.2088

     Atom 53  O   pos: (  0.018852  0.250664  0.323733)  bare sigma:          34.94
            40.2069          1.1344          1.6793
             0.2370         39.5976          2.9126
            -0.1784          0.8482         25.0101

     Atom 54  O   pos: (  0.539702  0.448717  0.700085)  bare sigma:          39.13
            42.3507         -1.4838         -8.4780
            -0.5849         39.1401          3.8128
            -6.2744          4.6325         35.9056

     Atom 55  O   pos: ( -0.250904  0.450462  0.147136)  bare sigma:          51.18
            46.4392         -3.8445          4.6414
            -1.5397         53.5152         -4.7912
             3.9850         -6.0189         53.5894

     Atom 56  O   pos: (  0.624473  0.311014  0.587028)  bare sigma:          51.96
            49.3231         -6.8818          0.2154
            -7.3946         58.5652          2.4811
             0.0384          2.4836         47.9998

     Atom 57  O   pos: ( -0.113473  0.172384  0.709213)  bare sigma:          62.61
            56.1761          1.3291          2.7333
             0.3548         68.6763          2.0000
             1.9481          2.6351         62.9626

     Atom 58  H   pos: (  0.881986  0.103991  0.710377)  bare sigma:          12.00
             0.8427          2.9764          0.2545
             2.3521         34.8314          1.2981
             0.2595          2.3629          0.3311

     Atom 59  H   pos: (  0.842902  0.202692  0.652481)  bare sigma:          11.98
             9.9625         -4.5902         13.8691
            -4.1405          3.8123         -7.4006
            13.3994         -7.7058         22.1540

     Atom 60  O   pos: (  0.440778  0.181381  0.656124)  bare sigma:          59.57
            68.8293         -0.7439          1.8621
             2.0364         52.8638         -0.9316
             1.3333         -1.1558         57.0219

     Atom 61  H   pos: (  0.366186  0.158341  0.651125)  bare sigma:           9.91
            32.5939          4.0295          3.2582
             5.6018          0.1228          0.0608
             3.1217          0.0618         -2.9974

     Atom 62  H   pos: (  0.483005  0.121761  0.666859)  bare sigma:          18.44
            21.6480         -5.8217          1.7782
            -6.8223         21.4189         -2.1178
             1.7922         -1.9793         12.2533

     Atom 63  O   pos: (  0.316181  0.356630  0.675263)  bare sigma:          65.55
            63.6160          5.5742         -3.0987
             4.6515         69.5591          4.2379
            -2.6597          3.9042         63.4789

     Atom 64  H   pos: (  0.373527  0.345870  0.626703)  bare sigma:          13.60
            19.0788          1.2012        -14.3997
            -0.0912          5.7398          0.2297
           -14.4375         -0.5116         15.9955

     Atom 65  H   pos: (  0.283843  0.289391  0.681704)  bare sigma:          15.46
            12.6801          8.5961         -0.6180
             9.5618         27.7245         -0.1255
            -0.4866          0.8244          5.9853

     Atom 66  O   pos: (  0.312963  0.103314  0.045899)  bare sigma:          68.70
            73.3226         -9.2708         -1.1427
            -8.1419         69.0861          3.1378
            -3.4894          4.3071         63.6935

     Atom 67  H   pos: (  0.256710  0.105268  0.096206)  bare sigma:          14.34
            24.6345         -6.8130        -13.0277
            -5.7633          6.8914          1.9622
           -13.9151          2.5991         11.5044

     Atom 68  H   pos: (  0.355656  0.044642  0.063469)  bare sigma:          15.50
            15.5577        -12.6698          2.6663
           -13.0330         24.1653         -4.3011
             3.3963         -5.0109          6.7802

     Atom 69  O   pos: ( -0.016779  0.216676  1.314793)  bare sigma:          72.40
            68.0071          6.4205         -0.5128
             5.0389         75.4428         -1.7858
            -0.5232         -0.7614         73.7535

     Atom 70  H   pos: ( -0.014032  0.278261  1.359113)  bare sigma:          13.80
             1.5844          4.8580          1.3044
             4.8806         25.6259         13.1238
             1.4579         14.5360         14.1996

     Atom 71  H   pos: ( -0.013944  0.159335  1.363858)  bare sigma:          14.00
             3.0682          2.1019         -0.9100
             1.9834         19.5039        -15.6149
            -0.9001        -16.6335         19.4156

     Atom 72  O   pos: ( -0.334907  0.440997  1.122549)  bare sigma:          79.74
            72.1382          0.4063          3.8080
             1.3825         79.5329         -2.0267
             6.6334         -0.6632         87.5350

     Atom 73  H   pos: (  0.653065  0.477993  1.055912)  bare sigma:          13.52
             2.8855         -1.1293          6.1396
            -1.9791          5.2372        -10.1421
             7.5989         -8.9450         32.4306

     Atom 74  H   pos: ( -0.284683  0.483781  1.154374)  bare sigma:          20.95
            21.6119          6.0240          6.2549
             6.6175         20.1727          5.8714
             4.8831          4.2164         21.0597

     Atom 75  O   pos: ( -0.081269  0.228004  1.033196)  bare sigma:          73.93
            70.4478          6.0073         -3.0141
             5.4528         71.1144         -2.4653
             0.5184         -1.1153         80.2300

     Atom 76  H   pos: ( -0.131014  0.219163  1.089959)  bare sigma:          13.50
            12.6225          3.8385        -15.5725
             3.4969          1.9829         -4.0866
           -13.0390         -4.2317         25.9044

     Atom 77  H   pos: (  0.881799  0.259857  0.976213)  bare sigma:          19.48
            16.5625         -0.2323          6.5911
             0.0621         13.6774         -5.1476
             5.0750         -4.4973         28.2123

     Atom 78  O   pos: ( -0.167872  0.226754  1.640931)  bare sigma:          73.61
            80.0452         -7.0848          3.3436
            -8.0236         74.7100         -0.5391
             5.0140         -1.7679         66.0767

     Atom 79  H   pos: ( -0.144024  0.295983  1.649126)  bare sigma:          19.93
            16.4520          3.2973          0.7114
             1.5147         30.8804          0.5997
             0.6827          0.6286         12.4435

     Atom 80  H   pos: ( -0.104750  0.184736  1.647981)  bare sigma:          13.47
            25.1193        -16.3058          3.4828
           -14.8537         11.3139         -1.0492
             4.0142         -1.7821          3.9714

     Atom 81  O   pos: (  0.633146  0.498570  0.935091)  bare sigma:          73.71
            73.5009          5.0050          3.6807
             4.6632         75.7424          0.2059
             4.1309         -0.6765         71.8726

     Atom 82  H   pos: (  0.613631  0.569632  0.942280)  bare sigma:          18.72
            12.6404         -4.0833         -0.1301
            -2.8142         31.2205          3.3178
            -0.0480          3.3953         12.2972

     Atom 83  H   pos: (  0.568151  0.459795  0.926684)  bare sigma:          14.53
            24.3838         14.3731          2.6734
            12.1404         14.1857          2.2115
             2.6280          2.4297          5.0110

     Atom 84  O   pos: (  0.538139  0.435148  0.153951)  bare sigma:          73.36
            78.3135          1.9390          0.7437
             1.4857         76.2414          1.1141
             0.2665          1.6647         65.5115

     Atom 85  H   pos: (  0.609712  0.416599  0.145104)  bare sigma:          17.42
            32.4067         -3.4949         -2.1175
            -2.1194         12.2714          0.3704
            -2.4904          0.5707          7.5685

     Atom 86  H   pos: (  0.858572  0.046052  0.147893)  bare sigma:          17.31
            13.5880          4.0040         -0.5149
             2.2656         31.6091         -1.0185
            -0.5713         -1.4280          6.7453

     Atom 87  O   pos: (  0.176046  0.250981  1.003311)  bare sigma:          73.06
            67.9975          0.5000         -0.1450
             3.1012         81.5926          4.8898
             1.0264          7.3698         69.5890

     Atom 88  H   pos: (  0.241096  0.285435  1.004539)  bare sigma:          20.12
            26.2230          7.1491          0.5943
             5.2908         20.4233          1.3370
             0.4169          1.5306         13.7156

     Atom 89  H   pos: (  0.190511  0.177578  0.993011)  bare sigma:          14.20
             3.7446         -3.1682         -0.2572
            -0.5183         34.3201          6.8351
            -0.0473          7.1197          4.5227

     Atom 90  O   pos: (  0.725250  0.045245  1.081671)  bare sigma:          72.55
            72.4486         -5.5892         -3.9226
            -4.5507         70.8108          7.5829
            -1.1748          7.7377         74.3771

     Atom 91  H   pos: (  0.784013  0.070273  1.118735)  bare sigma:          18.35
            20.6799          5.4014          6.3701
             4.3014         15.3043          5.0734
             5.4409          5.3916         19.0720

     Atom 92  H   pos: (  0.433140  0.461281  1.025825)  bare sigma:          12.83
             3.2462         -5.5354         -7.5251
            -4.2742         14.2557         16.5036
            -5.7903         16.3678         20.9900

     Atom 93  O   pos: ( -0.034236  0.080677  1.464232)  bare sigma:          69.64
            63.7312          4.3938          5.5481
             3.4270         76.0399          0.1286
             4.2196         -2.2980         69.1418

     Atom 94  H   pos: ( -0.011805  0.099213  1.532624)  bare sigma:          16.61
             8.6543          2.8780          8.8400
             2.3179          9.7587          5.9067
             8.9227          6.5311         31.4051

     Atom 95  H   pos: (  0.628283  0.476186  1.467884)  bare sigma:           9.19
            -2.2811         11.5379          3.2451
            11.6090         32.6783          2.5110
             2.7129         -0.3095         -2.8238

     Atom 96  O   pos: (  0.752280  0.184039  0.871921)  bare sigma:          69.37
            74.5587         -3.0378         -2.8598
            -3.6824         63.1877          3.4385
            -4.2372          2.9814         70.3745

     Atom 97  H   pos: (  0.801974  0.189591  0.815488)  bare sigma:          15.26
            19.0112          0.0586        -13.8002
             0.7329          5.3664         -0.2487
           -14.7504          0.7854         21.4112

     Atom 98  H   pos: (  0.694138  0.227845  0.849124)  bare sigma:          13.53
            24.3356        -13.1366          7.5581
           -14.4365          8.7527         -4.2784
             8.0577         -3.7703          7.5077

     Atom 99  O   pos: (  0.201830  0.478444  0.819282)  bare sigma:          66.68
            68.1527         -2.2854          1.5394
             0.0780         61.6417          1.6460
             1.8458          4.5738         70.2495

     Atom100  H   pos: (  0.483127  0.079551  0.836871)  bare sigma:          17.06
            16.2394        -11.3310         -1.9014
           -10.2498         24.3562          4.0676
            -1.5634          4.2013         10.5902

     Atom101  H   pos: (  0.151237  0.450196  0.768027)  bare sigma:          11.86
            17.1893          6.3050         15.0928
             5.2366          5.2417          6.9480
            14.5045          7.9116         13.1417

     Atom102  O   pos: (  0.419970  0.234490  1.065836)  bare sigma:          74.23
            70.0982         -1.4968         -2.6515
            -1.0022         72.2483         -7.7481
            -3.6504         -6.1653         80.3553

     Atom103  H   pos: (  0.432155  0.300492  1.030890)  bare sigma:          15.10
             4.6329          3.2205         -3.3515
             4.0524         23.6064        -14.2512
            -3.9330        -12.5954         17.0698

     Atom104  H   pos: (  0.384540  0.247965  1.130587)  bare sigma:          15.48
            11.1343         -1.1109        -11.3341
            -1.9002          5.7842          1.4833
           -11.2725          0.1357         29.5083

     Atom105  O   pos: ( -0.235801  0.436859  0.699554)  bare sigma:          74.34
            81.8209         -0.7084          3.5410
             1.0984         72.5661         -0.1457
             5.3705          0.1561         68.6267

     Atom106  H   pos: (  0.778142  0.377058  0.726946)  bare sigma:          19.48
            17.8365         -3.2122          2.6415
            -4.8858         27.5180         -5.0312
             2.8288         -5.4161         13.0981

     Atom107  H   pos: (  0.691071  0.455575  0.715571)  bare sigma:          15.99
            32.5484         -4.1772         -1.1266
            -2.1680          8.8327          0.4450
            -2.0536          0.9624          6.5863

     Atom108  O   pos: (  0.586377  0.271433  0.804263)  bare sigma:          67.20
            67.8275         -7.4411          0.7160
            -4.9812         70.7348          3.2157
             0.2017          3.5194         63.0374

     Atom109  H   pos: (  0.574131  0.335367  0.766122)  bare sigma:          14.72
             5.4536         -5.8068          1.5203
            -5.8609         26.0979        -10.1770
             1.7527        -10.7787         12.6089

     Atom110  H   pos: (  0.599001  0.219109  0.749946)  bare sigma:          13.34
             5.8124         -6.1212         -4.2634
            -6.3205         18.2175         12.7488
            -4.6093         13.9850         15.9931

     Atom111  O   pos: (  0.249951  0.430074  1.574449)  bare sigma:          70.34
            63.4491         -3.4678         -3.9450
            -3.0763         77.9880          0.3807
            -3.9928         -1.7035         69.5874

     Atom112  H   pos: (  0.579672  0.036887  1.598067)  bare sigma:          15.50
             4.5596          1.3325          0.5040
             0.0058         31.2181          9.3425
             0.1081          8.4567         10.7275

     Atom113  H   pos: (  0.307455  0.406637  1.532048)  bare sigma:          14.64
            18.2054        -10.5006        -12.9541
            -8.9208         10.4097          5.5276
           -12.1083          6.4382         15.2980

     Atom114  O   pos: ( -0.100092  0.458080  1.575091)  bare sigma:          78.72
            83.9766          6.3687         -3.1608
             5.8264         77.5650          5.5032
            -3.3945          4.8089         74.6092

     Atom115  H   pos: ( -0.172830  0.450251  1.585663)  bare sigma:          18.16
            32.9371          5.7678         -4.6508
             4.1479         12.3532         -0.0116
            -5.2833         -0.3706          9.2042

     Atom116  H   pos: (  0.232729  0.060065  1.607506)  bare sigma:          17.50
            13.9646          5.1986          2.2140
             7.0698         24.3970          9.9808
             3.0080          9.5903         14.1517

     Atom117  O   pos: (  0.407280  0.139577  1.540778)  bare sigma:          72.68
            75.1713          3.7593          1.9698
             3.8885         70.5480          0.1468
             0.7725         -0.7992         72.3213

     Atom118  H   pos: (  0.462194  0.144574  1.592672)  bare sigma:          14.09
            21.1462          2.4491         14.1959
             1.5186          4.1582          1.8494
            14.4791          2.7870         16.9583

     Atom119  H   pos: (  0.391550  0.067748  1.534774)  bare sigma:          19.16
            15.5032          5.0378          0.5174
             6.3478         27.8975          3.4394
             0.6741          2.1417         14.0889

     Atom120  O   pos: (  0.441443  0.313624  0.004147)  bare sigma:          72.79
            72.8050         -1.3545          2.2459
            -0.0379         73.6910          2.2348
             2.4533          2.6246         71.8859

     Atom121  H   pos: (  0.466562  0.366293  0.050792)  bare sigma:          16.54
            11.9766          6.3761          6.0345
             5.3763         20.1215         10.2692
             5.7325         11.8433         17.5363

     Atom122  H   pos: (  0.472345  0.251764  0.030205)  bare sigma:          18.20
            13.7690         -8.7864          2.8847
            -7.2854         25.7744         -4.9027
             3.1326         -6.2800         15.0446

     Atom123  O   pos: (  0.441501  0.458099  1.303822)  bare sigma:          73.97
            71.0616         -1.7243          3.3332
            -3.4518         72.6903         -6.5604
             6.1091         -6.8097         78.1464

     Atom124  H   pos: (  0.414687  0.410868  1.354781)  bare sigma:          17.23
             8.8525          3.8766         -4.1967
             2.5066         18.8943        -14.1474
            -2.2425        -13.6914         23.9419

     Atom125  H   pos: (  0.381127  0.475611  1.263910)  bare sigma:          17.52
            25.1214         -5.7360          9.7970
            -5.0179          9.7151         -4.1960
             8.9903         -4.7078         17.7174

     Atom126  O   pos: (  0.703531  0.395058  1.649280)  bare sigma:          69.32
            63.9972         -1.4104          2.3039
            -1.3695         77.1014          3.5109
             2.1392          3.9790         66.8597

     Atom127  H   pos: ( -0.252957  0.351174  0.031733)  bare sigma:          18.13
            10.1852         -1.0285          5.0867
            -0.7086         15.1100          2.0468
             4.8759          0.8834         29.0966

     Atom128  H   pos: (  0.684812  0.468408  1.645198)  bare sigma:          14.09
             2.6299         -4.2198          1.7805
            -4.6234         33.1645         -0.4906
             1.5629          1.2358          6.4686

     Atom129  O   pos: (  0.778732  0.155719  1.437424)  bare sigma:          66.18
            68.7983         -8.2371         -5.5329
            -6.5622         64.1281          6.5499
            -5.1124          6.7882         65.6003

     Atom130  H   pos: (  0.761305  0.103701  1.386092)  bare sigma:          14.76
             6.9946          2.3987          3.3971
             3.6737         18.8889         14.0782
             4.9080         13.2623         18.3989

     Atom131  H   pos: (  0.849710  0.137868  1.457169)  bare sigma:          12.95
            30.2101         -7.8893          7.2921
            -9.0045          3.6477         -0.6857
             6.5086         -0.6319          5.0003

     Atom132  O   pos: (  0.659552  0.267065  1.043822)  bare sigma:          71.37
            67.5451          2.5659         -2.8377
             3.6293         74.4011         -0.3543
            -4.0584          1.3728         72.1740

     Atom133  H   pos: (  0.713017  0.252739  0.994996)  bare sigma:          17.91
            18.8330         -4.8821        -10.7610
            -3.4120         10.9928          4.7571
            -9.6581          5.9336         23.8933

     Atom134  H   pos: (  0.674341  0.331071  1.080733)  bare sigma:          13.75
             2.7629          2.6350          0.7661
             1.0231         28.2256         11.4464
            -0.2909         11.4140         10.2698

     Atom135  O   pos: (  0.096399  0.386353  0.093273)  bare sigma:          70.64
            73.1304         -0.2181          8.9237
            -2.5006         69.5574         -2.9219
             8.7031         -0.4229         69.2306

     Atom136  H   pos: (  0.128436  0.384308  0.163327)  bare sigma:          12.56
            10.1403          1.0925         13.3675
             0.2691          1.6913         -1.5713
            14.5870         -0.1809         25.8363

     Atom137  H   pos: (  0.043547  0.334542  0.096464)  bare sigma:          20.18
            23.2627          7.9214          1.0848
             7.6624         23.3578          0.3750
             0.1738         -0.9911         13.9057

     Atom138  O   pos: (  0.561586  0.149341  1.408016)  bare sigma:          67.67
            61.1527          0.0312         -4.6662
             0.6620         64.8166          3.9853
            -5.4752          4.0401         77.0475

     Atom139  H   pos: (  0.559678  0.090577  1.357312)  bare sigma:          11.00
            -1.2100          0.0539          0.4016
            -0.5149         13.2593         17.4717
            -0.2248         16.9675         20.9635

     Atom140  H   pos: (  0.497447  0.145411  1.446608)  bare sigma:          14.88
            21.4199          0.1483        -15.7306
             0.6841          4.1504         -0.5068
           -14.4652         -0.3398         19.0593

     Atom141  O   pos: (  0.393747  0.332720  1.460898)  bare sigma:          69.70
            72.7926          3.2396         -3.1204
             1.0818         67.0078         -2.2449
            -1.9908         -3.9211         69.3071

     Atom142  H   pos: (  0.382246  0.264944  1.489486)  bare sigma:          16.13
             7.5744          0.9675         -1.9561
             1.4840         28.2147         -9.4277
            -1.9901         -9.5493         12.6065

     Atom143  H   pos: (  0.468032  0.348487  1.476515)  bare sigma:          11.76
            30.8100          6.6129          1.5168
             5.6610          2.0623         -1.0541
             3.1893         -0.8036          2.4032

     Atom144  O   pos: (  0.371296  0.163728  0.851278)  bare sigma:          73.61
            69.5140          2.3775         -3.4381
             3.5195         72.2577          2.4802
            -1.9741          3.5159         79.0552

     Atom145  H   pos: (  0.404866  0.204196  0.798080)  bare sigma:          16.52
            12.0951          4.4770         -7.4735
             5.0053         12.9385         -6.5528
            -6.4872         -4.2563         24.5140

     Atom146  H   pos: (  0.377114  0.199187  0.915927)  bare sigma:          17.87
             9.9533          1.9108          1.2604
             1.5267         14.0966          9.6046
             0.6508          8.2657         29.5475

     Atom147  O   pos: (  0.034837  0.494571  1.253865)  bare sigma:          69.08
            70.5152         -2.1846         -0.0132
            -1.5430         69.9114          0.1467
            -0.4018         -0.7321         66.8142

     Atom148  H   pos: (  0.111849  0.494846  1.251049)  bare sigma:          12.32
            34.4242         -1.1976         -0.9150
             0.8110          1.4666          0.5842
            -1.0028          0.6004          1.0661

     Atom149  H   pos: (  0.332928  0.104586  1.259861)  bare sigma:          14.41
             4.8483         -6.1025         -0.2083
            -7.1990         33.7795          1.2906
            -0.2788          1.0338          4.6169

     Atom150  O   pos: (  0.016652  0.384254  1.424471)  bare sigma:          76.16
            67.6083          1.0448         -6.2762
             0.7984         75.0176          0.5105
            -6.8386          0.1002         85.8429

     Atom151  H   pos: ( -0.036004  0.411524  1.470166)  bare sigma:          15.27
            15.6444         -5.8145        -15.0283
            -6.3102          8.0935          8.1747
           -14.1616          7.2418         22.0657

     Atom152  H   pos: (  0.019886  0.430212  1.364549)  bare sigma:          14.24
             1.6633          2.4654         -3.7310
             3.3852         13.2622        -15.0627
            -4.7617        -14.2068         27.8084

     Atom153  O   pos: (  0.187686  0.054517  0.958042)  bare sigma:          72.86
            72.6469         -2.7630          3.0350
            -4.5805         73.6451         -4.8061
             4.7186         -4.3014         72.2901

     Atom154  H   pos: ( -0.198928  0.499391  0.963855)  bare sigma:          19.19
            32.4714          3.4018         -0.2423
             4.6553         12.7617         -0.9538
            -1.4126         -1.1317         12.3335

     Atom155  H   pos: ( -0.086320  0.473952  1.005604)  bare sigma:          10.75
            11.9913        -11.3161         13.1444
           -12.2378          8.9783        -12.7122
            14.3876        -12.8867         11.2764

     Atom156  O   pos: (  0.148952  0.243960  1.575415)  bare sigma:          72.00
            74.8246          9.1403          0.9123
             8.6759         70.5262         -1.3104
             4.1922         -0.7611         70.6634

     Atom157  H   pos: (  0.120596  0.292823  1.527874)  bare sigma:          18.17
            14.1968         -3.6769          6.5085
            -2.1933         19.6856         -9.4398
             5.6827         -9.7944         20.6237

     Atom158  H   pos: (  0.092439  0.200126  1.601204)  bare sigma:          13.33
            18.0984         15.3468         -8.6415
            14.1866         13.7115         -9.0538
            -7.0385         -8.6358          8.1847

     Atom159  O   pos: (  0.585383  0.261964  1.245816)  bare sigma:          73.71
            67.2655         -0.5688         -4.1377
            -2.6292         73.4126         -1.3350
            -2.6251         -4.5780         80.4565

     Atom160  H   pos: (  0.564239  0.230046  1.311528)  bare sigma:          13.07
             0.9942          2.0545         -5.7156
             0.8845         11.4858        -12.4068
            -4.6180        -14.8804         26.7346

     Atom161  H   pos: (  0.548667  0.325561  1.238688)  bare sigma:          18.62
            14.7316         -8.9112         -0.0126
            -8.2836         25.8223         -2.5768
            -0.8623         -1.7981         15.3110

     Atom162  O   pos: (  0.327239  0.234787  1.256458)  bare sigma:          73.47
            78.1661         -2.4889          6.6640
            -4.4013         70.3672          1.1167
             4.1014          1.6405         71.8754

     Atom163  H   pos: (  0.252937  0.252582  1.246154)  bare sigma:          10.90
            32.1683         -8.3171         10.4990
            -9.1533         -0.7468         -1.3517
             8.7111         -1.0744          1.2827

     Atom164  H   pos: (  0.349204  0.265679  1.319928)  bare sigma:          18.18
            12.9346          2.0426          7.3748
             2.6298         13.8784          8.1939
             8.1595          7.6680         27.7342

     Atom165  O   pos: (  0.498257 -0.000053  1.020965)  bare sigma:          69.62
            66.4851          4.8303          0.6346
             6.0096         68.8538          5.1311
            -0.3031          2.8614         73.5354

     Atom166  H   pos: (  0.189574  0.454126  0.945839)  bare sigma:          14.75
             4.1406          0.1293         -2.5514
            -0.0932          4.6206          0.6017
            -3.8433         -0.8098         35.4931

     Atom167  H   pos: (  0.113609  0.438435  1.037988)  bare sigma:          13.80
            28.0349          8.3615         -8.5267
             8.4479          6.0984         -2.5674
            -6.8599         -2.0720          7.2816

     Atom168  O   pos: (  0.117936  0.200776  0.808032)  bare sigma:          74.58
            72.2086         -7.6238          3.9954
            -4.5581         74.3084          2.7562
             1.9719          0.8394         77.2231

     Atom169  H   pos: (  0.122438  0.244084  0.868154)  bare sigma:          16.91
             8.7958         -0.3313          3.8604
             0.2395         13.8271          9.5757
             4.2695          7.4772         28.1120

     Atom170  H   pos: (  0.104093  0.242577  0.748414)  bare sigma:          17.63
            11.3151         -3.2902          2.8719
            -3.2525         15.6566         -9.4854
             1.9416         -7.4961         25.9243

     Atom171  O   pos: ( -0.073129  0.335675  0.820273)  bare sigma:          70.03
            69.5371          8.0689          0.1678
             9.3949         75.4156         -2.3225
            -0.1216         -4.4968         65.1241

     Atom172  H   pos: ( -0.085589  0.270543  0.784790)  bare sigma:          15.15
             7.7191          6.9191          2.0366
             8.0465         27.1594         12.1809
             2.4134         12.2885         10.5666

     Atom173  H   pos: ( -0.012533  0.360350  0.781225)  bare sigma:          14.38
            19.3458          9.9144        -12.8740
             8.9408         12.3557         -6.9909
           -13.0085         -7.9860         11.4521

     Atom174  O   pos: (  0.813737  0.208944  1.205491)  bare sigma:          75.86
            82.7478         -2.1341          3.1915
            -0.3001         64.0415         -0.6618
             4.2078          0.1257         80.7951

     Atom175  H   pos: (  0.753617  0.243147  1.231285)  bare sigma:          19.01
            28.3903         -6.6146         -3.4596
            -7.2525         12.6818          1.7437
            -4.6234          1.5167         15.9584

     Atom176  H   pos: (  0.868495  0.216525  1.257258)  bare sigma:          13.66
            23.4894          2.4310         14.4692
             3.2954         -0.0471          1.2354
            15.9824          0.2833         17.5229

     Atom177  O   pos: ( -0.009379  0.413266  1.072211)  bare sigma:          69.62
            67.3703          3.0784          6.8074
             3.2865         71.0714          2.4293
             6.1054          2.6486         70.4259

     Atom178  H   pos: ( -0.001365  0.434615  1.144487)  bare sigma:          13.20
             3.0634          3.0660          6.0192
             3.1881          7.3521         10.1701
             6.5516         11.1536         29.1984

     Atom179  H   pos: ( -0.026879  0.339708  1.066760)  bare sigma:          13.10
             5.8118          9.9007          3.1344
            10.3568         29.5102          5.5776
             2.9124          4.1931          3.9797

     Atom180  O   pos: (  0.145677  0.282785  1.206306)  bare sigma:          74.51
            79.7606          1.8259         -4.2524
             0.7159         64.2770         -0.8446
            -3.0986         -0.8170         79.4875

     Atom181  H   pos: (  0.143893  0.267716  1.132952)  bare sigma:          15.20
             6.6128         -0.3056         -1.9233
            -0.6148          4.3868          5.0922
            -3.1748          3.9118         34.6068

     Atom182  H   pos: (  0.086308  0.250952  1.240194)  bare sigma:          14.15
            22.8143          8.9920        -14.2422
             9.7756          5.4575         -5.9328
           -12.8677         -4.8775         14.1753

     Atom183  O   pos: (  0.450803  0.389462  0.925600)  bare sigma:          55.71
            46.9877          6.5017          4.4379
             4.3659         54.9862         -8.3336
             4.6874        -10.9146         65.1600

     Atom184  H   pos: (  0.494054  0.334309  0.901407)  bare sigma:          19.08
            17.7354         -6.9577         -5.7184
            -7.6651         21.9507          6.0727
            -5.2701          4.9613         17.5503

     Atom185  O   pos: (  0.234973  0.497264  1.251260)  bare sigma:          51.44
            59.4577          2.5983          0.6140
             0.3504         36.1723         -9.0125
            -0.1194        -12.7203         58.6933

     Atom186  H   pos: (  0.232424  0.424004  1.245550)  bare sigma:          19.36
            14.7198          1.4780          1.2475
             1.2868         29.0753          1.8462
             1.1050          0.5347         14.2972

     Atom187  O   pos: (  0.590816  0.368847  1.464340)  bare sigma:          49.12
            52.8788         -1.1841         11.3254
            -1.7947         61.9348        -16.2639
             6.5016         -9.6726         32.5369

     Atom188  H   pos: (  0.593466  0.358653  1.391557)  bare sigma:          21.07
            15.0327         -0.8350          1.8635
            -0.6686         18.0027          1.9217
             1.9105          2.6736         30.1818

     Diamagnetic contribution in ppm:

     Atom  1  Ca  pos: ( -0.216047  0.413295  0.498915)  dia sigma:          -4.22
            -4.2451          0.0086         -0.0088
             0.0086         -4.2347          0.0052
            -0.0088          0.0052         -4.1847

     Atom  2  Ca  pos: (  0.541060  0.436530  0.348898)  dia sigma:          -4.22
            -4.2144          0.0009         -0.0164
             0.0009         -4.2368         -0.0115
            -0.0164         -0.0115         -4.1998

     Atom  3  Ca  pos: (  0.685446  0.193117  0.328432)  dia sigma:          -4.22
            -4.2306          0.0129          0.0226
             0.0129         -4.2157          0.0140
             0.0226          0.0140         -4.2100

     Atom  4  Ca  pos: ( -0.048481  0.186817  0.488575)  dia sigma:          -4.20
            -4.2259          0.0044          0.0154
             0.0044         -4.2162          0.0036
             0.0154          0.0036         -4.1683

     Atom  5  Ca  pos: (  0.571810  0.131619  1.113029)  dia sigma:          -4.24
            -4.2285         -0.0095          0.0039
            -0.0095         -4.2675          0.0183
             0.0039          0.0183         -4.2360

     Atom  6  Ca  pos: (  0.385997  0.477365  0.785140)  dia sigma:          -4.23
            -4.2219          0.0137         -0.0156
             0.0137         -4.2281          0.0307
            -0.0156          0.0307         -4.2360

     Atom  7  Ca  pos: (  0.260627  0.281976  0.026557)  dia sigma:          -4.25
            -4.2497         -0.0192         -0.0082
            -0.0192         -4.2396          0.0189
            -0.0082          0.0189         -4.2465

     Atom  8  Ca  pos: (  0.288678  0.432896  0.480871)  dia sigma:          -4.21
            -4.2295          0.0103          0.0106
             0.0103         -4.2269          0.0039
             0.0106          0.0039         -4.1624

     Atom  9  Ca  pos: (  0.037028  0.427702  0.354544)  dia sigma:          -4.21
            -4.2162         -0.0046         -0.0040
            -0.0046         -4.2192          0.0062
            -0.0040          0.0062         -4.1907

     Atom 10  Ca  pos: (  0.189788  0.187827  0.312207)  dia sigma:          -4.23
            -4.2103          0.0050         -0.0108
             0.0050         -4.2377         -0.0066
            -0.0108         -0.0066         -4.2299

     Atom 11  Ca  pos: (  0.441743  0.194291  0.475333)  dia sigma:          -4.22
            -4.2163          0.0060         -0.0019
             0.0060         -4.2143          0.0024
            -0.0019          0.0024         -4.2309

     Atom 12  Ca  pos: (  0.227367  0.061964  0.774984)  dia sigma:          -4.23
            -4.2087          0.0147          0.0246
             0.0147         -4.2322          0.0147
             0.0246          0.0147         -4.2356

     Atom 13  Ca  pos: (  0.672916  0.243968  1.542211)  dia sigma:          -4.23
            -4.2206          0.0259          0.0023
             0.0259         -4.2373          0.0166
             0.0023          0.0166         -4.2259

     Atom 14  Si  pos: (  0.600833  0.114634  0.090750)  dia sigma:           1.92
             1.9491          0.0015         -0.0006
             0.0015          1.9358          0.0120
            -0.0006          0.0120          1.8712

     Atom 15  Si  pos: (  0.190629  0.200979  0.544571)  dia sigma:           1.96
             1.9558         -0.0292         -0.0270
            -0.0292          1.9759          0.0089
            -0.0270          0.0089          1.9398

     Atom 16  Si  pos: (  0.439048  0.209716  0.247264)  dia sigma:           1.92
             1.9098         -0.0455         -0.0014
            -0.0455          1.9191          0.0089
            -0.0014          0.0089          1.9294

     Atom 17  Si  pos: (  0.057571  0.104227  0.098748)  dia sigma:           1.93
             1.9262         -0.0332         -0.0258
            -0.0332          1.9641         -0.0178
            -0.0258         -0.0178          1.9083

     Atom 18  Si  pos: (  0.675263  0.197527  0.573324)  dia sigma:           1.96
             1.9558         -0.0338          0.0041
            -0.0338          1.9844          0.0241
             0.0041          0.0241          1.9353

     Atom 19  Si  pos: ( -0.075053  0.210648  0.256586)  dia sigma:           1.97
             1.9631         -0.0306         -0.0102
            -0.0306          1.9852          0.0082
            -0.0102          0.0082          1.9656

     Atom 20  Si  pos: (  0.550310  0.410701  0.582339)  dia sigma:           1.95
             1.9555         -0.0271          0.0002
            -0.0271          1.9735         -0.0022
             0.0002         -0.0022          1.9205

     Atom 21  Si  pos: ( -0.201077  0.401908  0.252469)  dia sigma:           1.95
             1.9386         -0.0386          0.0061
            -0.0386          1.9602         -0.0133
             0.0061         -0.0133          1.9586

     Atom 22  Si  pos: (  0.054615  0.397848  0.583981)  dia sigma:           1.91
             1.9137         -0.0254         -0.0099
            -0.0254          1.9407         -0.0076
            -0.0099         -0.0076          1.8633

     Atom 23  Si  pos: (  0.302261  0.402439  0.236849)  dia sigma:           1.93
             1.8972         -0.0398         -0.0114
            -0.0398          1.9610         -0.0242
            -0.0114         -0.0242          1.9386

     Atom 24  O   pos: ( -0.139716  0.304066  0.204968)  dia sigma:          18.29
            18.2420         -0.2965          0.0057
            -0.2965         18.4559         -0.0324
             0.0057         -0.0324         18.1817

     Atom 25  O   pos: (  0.926449  0.025472  0.509429)  dia sigma:          17.85
            17.8281          0.1052         -0.1113
             0.1052         17.8170         -0.1015
            -0.1113         -0.1015         17.9182

     Atom 26  O   pos: (  0.191959  0.012865  0.309756)  dia sigma:          17.82
            17.8484          0.0951          0.1419
             0.0951         17.8294          0.0476
             0.1419          0.0476         17.7788

     Atom 27  O   pos: (  0.446267  0.375317  0.525181)  dia sigma:          17.78
            17.8411          0.1138          0.0861
             0.1138         17.6710          0.0562
             0.0861          0.0562         17.8161

     Atom 28  O   pos: (  0.710777  0.371839  0.332181)  dia sigma:          17.75
            17.7676          0.0322         -0.1390
             0.0322         17.6660         -0.1036
            -0.1390         -0.1036         17.8014

     Atom 29  O   pos: (  0.011203  0.126676  1.664204)  dia sigma:          17.66
            17.5428          0.0293          0.1158
             0.0293         17.5498          0.0233
             0.1158          0.0233         17.8777

     Atom 30  O   pos: (  0.698230  0.178101  0.140107)  dia sigma:          18.28
            18.7668          0.3023         -0.3125
             0.3023         17.8793          0.0559
            -0.3125          0.0559         18.1970

     Atom 31  H   pos: (  0.760186  0.186883  0.100584)  dia sigma:           0.99
             0.9938         -0.0000         -0.0000
            -0.0000          0.9938         -0.0000
            -0.0000         -0.0000          0.9938

     Atom 32  O   pos: (  0.657862  0.133171  0.675574)  dia sigma:          17.76
            17.6514         -0.0040         -0.1194
            -0.0040         17.7491         -0.1040
            -0.1194         -0.1040         17.8942

     Atom 33  O   pos: ( -0.046051  0.148213  0.152974)  dia sigma:          18.41
            18.4598         -0.0831         -0.2028
            -0.0831         18.2616          0.2447
            -0.2028          0.2447         18.4959

     Atom 34  O   pos: (  0.047222  0.437212  0.700866)  dia sigma:          17.75
            17.6820          0.0326          0.0234
             0.0326         17.5538          0.0803
             0.0234          0.0803         18.0165

     Atom 35  O   pos: (  0.298434  0.458592  0.123354)  dia sigma:          18.33
            17.9813         -0.0467          0.0366
            -0.0467         18.5527         -0.2402
             0.0366         -0.2402         18.4425

     Atom 36  O   pos: (  0.109034  0.283690  0.594614)  dia sigma:          18.31
            18.2871         -0.2773         -0.1129
            -0.2773         18.5229          0.0349
            -0.1129          0.0349         18.1257

     Atom 37  O   pos: (  0.352876  0.291035  0.202148)  dia sigma:          18.32
            18.2956         -0.3453          0.0920
            -0.3453         18.5195          0.0679
             0.0920          0.0679         18.1374

     Atom 38  O   pos: (  0.122334  0.470494  0.508275)  dia sigma:          17.78
            17.6926          0.0720         -0.1262
             0.0720         17.8024         -0.1509
            -0.1262         -0.1509         17.8387

     Atom 39  O   pos: (  0.681657  0.002111  0.319657)  dia sigma:          17.78
            17.7159          0.0678          0.1392
             0.0678         17.8100          0.1064
             0.1392          0.1064         17.8093

     Atom 40  O   pos: ( -0.049368  0.375083  0.520964)  dia sigma:          17.75
            17.8117          0.0487          0.1542
             0.0487         17.6247          0.0860
             0.1542          0.0860         17.8208

     Atom 41  O   pos: (  0.187763  0.377721  0.271595)  dia sigma:          17.72
            17.9093          0.0491         -0.0298
             0.0491         17.5605         -0.0289
            -0.0298         -0.0289         17.6991

     Atom 42  O   pos: (  0.574324  0.157518  1.655564)  dia sigma:          17.79
            17.7016         -0.0006          0.0245
            -0.0006         17.6335         -0.0015
             0.0245         -0.0015         18.0209

     Atom 43  O   pos: (  0.153664  0.171074  0.132872)  dia sigma:          17.73
            17.8361          0.1518          0.0998
             0.1518         17.7171          0.0580
             0.0998          0.0580         17.6506

     Atom 44  O   pos: (  0.253788  0.156511  0.640004)  dia sigma:          17.90
            17.9311         -0.0300          0.1818
            -0.0300         17.8014         -0.0671
             0.1818         -0.0671         17.9658

     Atom 45  O   pos: (  0.502940  0.162932  0.149453)  dia sigma:          18.51
            18.5899         -0.2535         -0.3147
            -0.2535         18.3331          0.1512
            -0.3147          0.1512         18.5970

     Atom 46  O   pos: (  0.119662  0.121724  0.483908)  dia sigma:          17.81
            17.8167          0.1291          0.1101
             0.1291         17.7970          0.0557
             0.1101          0.0557         17.8093

     Atom 47  O   pos: (  0.377134  0.126892  0.311215)  dia sigma:          17.82
            17.7937          0.0856         -0.1098
             0.0856         17.7998         -0.1245
            -0.1098         -0.1245         17.8713

     Atom 48  O   pos: (  0.265839  0.257246  0.463285)  dia sigma:          17.75
            17.7661          0.0606         -0.1448
             0.0606         17.7019         -0.1141
            -0.1448         -0.1141         17.7802

     Atom 49  O   pos: (  0.518354  0.265413  0.321509)  dia sigma:          17.85
            17.8773          0.0491          0.1328
             0.0491         17.7889          0.1091
             0.1328          0.1091         17.8739

     Atom 50  O   pos: (  0.617202  0.144252  0.477297)  dia sigma:          17.90
            17.9100          0.0565          0.1446
             0.0565         17.8320          0.1197
             0.1446          0.1197         17.9715

     Atom 51  O   pos: (  0.854342  0.148015  0.329948)  dia sigma:          17.84
            17.8162          0.0757         -0.1059
             0.0757         17.8678         -0.1045
            -0.1059         -0.1045         17.8354

     Atom 52  O   pos: (  0.791457  0.227904  0.545016)  dia sigma:          17.76
            17.8825          0.1272         -0.0100
             0.1272         17.6307         -0.0890
            -0.0100         -0.0890         17.7626

     Atom 53  O   pos: (  0.018852  0.250664  0.323733)  dia sigma:          17.77
            17.8253          0.0343          0.1498
             0.0343         17.6918          0.1024
             0.1498          0.1024         17.7858

     Atom 54  O   pos: (  0.539702  0.448717  0.700085)  dia sigma:          17.65
            17.5430          0.0412          0.0218
             0.0412         17.5824          0.0915
             0.0218          0.0915         17.8345

     Atom 55  O   pos: ( -0.250904  0.450462  0.147136)  dia sigma:          18.29
            18.0610         -0.0124          0.1555
            -0.0124         18.4148         -0.2740
             0.1555         -0.2740         18.3973

     Atom 56  O   pos: (  0.624473  0.311014  0.587028)  dia sigma:          18.60
            18.5420         -0.2721         -0.0067
            -0.2721         18.8899          0.0217
            -0.0067          0.0217         18.3554

     Atom 57  O   pos: ( -0.113473  0.172384  0.709213)  dia sigma:          18.05
            17.6833         -0.1552          0.3146
            -0.1552         18.4146         -0.1661
             0.3146         -0.1661         18.0525

     Atom 58  H   pos: (  0.881986  0.103991  0.710377)  dia sigma:           0.92
             0.9221         -0.0000         -0.0000
            -0.0000          0.9221         -0.0000
            -0.0000         -0.0000          0.9221

     Atom 59  H   pos: (  0.842902  0.202692  0.652481)  dia sigma:           0.93
             0.9271         -0.0000         -0.0000
            -0.0000          0.9271         -0.0000
            -0.0000         -0.0000          0.9271

     Atom 60  O   pos: (  0.440778  0.181381  0.656124)  dia sigma:          18.06
            18.4920         -0.3154          0.1335
            -0.3154         18.1665         -0.1283
             0.1335         -0.1283         17.5206

     Atom 61  H   pos: (  0.366186  0.158341  0.651125)  dia sigma:           0.89
             0.8919         -0.0000         -0.0000
            -0.0000          0.8919         -0.0000
            -0.0000         -0.0000          0.8919

     Atom 62  H   pos: (  0.483005  0.121761  0.666859)  dia sigma:           1.03
             1.0316         -0.0000         -0.0000
            -0.0000          1.0316         -0.0000
            -0.0000         -0.0000          1.0316

     Atom 63  O   pos: (  0.316181  0.356630  0.675263)  dia sigma:          18.16
            18.2411          0.3341         -0.5002
             0.3341         18.3102         -0.0235
            -0.5002         -0.0235         17.9321

     Atom 64  H   pos: (  0.373527  0.345870  0.626703)  dia sigma:           0.96
             0.9569         -0.0000         -0.0000
            -0.0000          0.9569         -0.0000
            -0.0000         -0.0000          0.9569

     Atom 65  H   pos: (  0.283843  0.289391  0.681704)  dia sigma:           0.98
             0.9832         -0.0000         -0.0000
            -0.0000          0.9832         -0.0000
            -0.0000         -0.0000          0.9832

     Atom 66  O   pos: (  0.312963  0.103314  0.045899)  dia sigma:          18.14
            18.3254         -0.4800         -0.3542
            -0.4800         18.1259         -0.1829
            -0.3542         -0.1829         17.9710

     Atom 67  H   pos: (  0.256710  0.105268  0.096206)  dia sigma:           0.97
             0.9697         -0.0000         -0.0000
            -0.0000          0.9697         -0.0000
            -0.0000         -0.0000          0.9697

     Atom 68  H   pos: (  0.355656  0.044642  0.063469)  dia sigma:           0.98
             0.9836         -0.0000         -0.0000
            -0.0000          0.9836         -0.0000
            -0.0000         -0.0000          0.9836

     Atom 69  O   pos: ( -0.016779  0.216676  1.314793)  dia sigma:          18.09
            17.4948         -0.0163          0.0356
            -0.0163         18.6585         -0.0243
             0.0356         -0.0243         18.1293

     Atom 70  H   pos: ( -0.014032  0.278261  1.359113)  dia sigma:           0.95
             0.9521         -0.0000         -0.0000
            -0.0000          0.9521         -0.0000
            -0.0000         -0.0000          0.9521

     Atom 71  H   pos: ( -0.013944  0.159335  1.363858)  dia sigma:           0.96
             0.9588         -0.0000         -0.0000
            -0.0000          0.9588         -0.0000
            -0.0000         -0.0000          0.9588

     Atom 72  O   pos: ( -0.334907  0.440997  1.122549)  dia sigma:          17.99
            17.8411          0.4417          0.5503
             0.4417         17.8762         -0.0013
             0.5503         -0.0013         18.2455

     Atom 73  H   pos: (  0.653065  0.477993  1.055912)  dia sigma:           0.95
             0.9493         -0.0000         -0.0000
            -0.0000          0.9493         -0.0000
            -0.0000         -0.0000          0.9493

     Atom 74  H   pos: ( -0.284683  0.483781  1.154374)  dia sigma:           1.06
             1.0647         -0.0000         -0.0000
            -0.0000          1.0647         -0.0000
            -0.0000         -0.0000          1.0647

     Atom 75  O   pos: ( -0.081269  0.228004  1.033196)  dia sigma:          17.96
            17.9429         -0.0740          0.0303
            -0.0740         17.3978         -0.3603
             0.0303         -0.3603         18.5337

     Atom 76  H   pos: ( -0.131014  0.219163  1.089959)  dia sigma:           0.94
             0.9434         -0.0000         -0.0000
            -0.0000          0.9434         -0.0000
            -0.0000         -0.0000          0.9434

     Atom 77  H   pos: (  0.881799  0.259857  0.976213)  dia sigma:           1.03
             1.0298         -0.0000         -0.0000
            -0.0000          1.0298         -0.0000
            -0.0000         -0.0000          1.0298

     Atom 78  O   pos: ( -0.167872  0.226754  1.640931)  dia sigma:          18.09
            18.1626         -0.0781          0.1122
            -0.0781         18.7613          0.0823
             0.1122          0.0823         17.3525

     Atom 79  H   pos: ( -0.144024  0.295983  1.649126)  dia sigma:           1.05
             1.0459         -0.0000         -0.0000
            -0.0000          1.0459         -0.0000
            -0.0000         -0.0000          1.0459

     Atom 80  H   pos: ( -0.104750  0.184736  1.647981)  dia sigma:           0.94
             0.9353         -0.0000         -0.0000
            -0.0000          0.9353         -0.0000
            -0.0000         -0.0000          0.9353

     Atom 81  O   pos: (  0.633146  0.498570  0.935091)  dia sigma:          17.97
            18.0478          0.1546          0.1447
             0.1546         18.5766          0.1282
             0.1447          0.1282         17.2934

     Atom 82  H   pos: (  0.613631  0.569632  0.942280)  dia sigma:           1.03
             1.0270         -0.0000         -0.0000
            -0.0000          1.0270         -0.0000
            -0.0000         -0.0000          1.0270

     Atom 83  H   pos: (  0.568151  0.459795  0.926684)  dia sigma:           0.94
             0.9447         -0.0000         -0.0000
            -0.0000          0.9447         -0.0000
            -0.0000         -0.0000          0.9447

     Atom 84  O   pos: (  0.538139  0.435148  0.153951)  dia sigma:          17.96
            18.1968         -0.3082         -0.1117
            -0.3082         18.4082         -0.0567
            -0.1117         -0.0567         17.2865

     Atom 85  H   pos: (  0.609712  0.416599  0.145104)  dia sigma:           1.01
             1.0135         -0.0000         -0.0000
            -0.0000          1.0135         -0.0000
            -0.0000         -0.0000          1.0135

     Atom 86  H   pos: (  0.858572  0.046052  0.147893)  dia sigma:           1.01
             1.0121         -0.0000         -0.0000
            -0.0000          1.0121         -0.0000
            -0.0000         -0.0000          1.0121

     Atom 87  O   pos: (  0.176046  0.250981  1.003311)  dia sigma:          17.96
            18.1982          0.3293         -0.0201
             0.3293         18.3892          0.1251
            -0.0201          0.1251         17.2831

     Atom 88  H   pos: (  0.241096  0.285435  1.004539)  dia sigma:           1.05
             1.0479         -0.0000         -0.0000
            -0.0000          1.0479         -0.0000
            -0.0000         -0.0000          1.0479

     Atom 89  H   pos: (  0.190511  0.177578  0.993011)  dia sigma:           0.97
             0.9673         -0.0000         -0.0000
            -0.0000          0.9673         -0.0000
            -0.0000         -0.0000          0.9673

     Atom 90  O   pos: (  0.725250  0.045245  1.081671)  dia sigma:          18.27
            18.4578          0.0889          0.2538
             0.0889         18.0280          0.6528
             0.2538          0.6528         18.3160

     Atom 91  H   pos: (  0.784013  0.070273  1.118735)  dia sigma:           1.02
             1.0235         -0.0000         -0.0000
            -0.0000          1.0235         -0.0000
            -0.0000         -0.0000          1.0235

     Atom 92  H   pos: (  0.433140  0.461281  1.025825)  dia sigma:           0.93
             0.9313         -0.0000         -0.0000
            -0.0000          0.9313         -0.0000
            -0.0000         -0.0000          0.9313

     Atom 93  O   pos: ( -0.034236  0.080677  1.464232)  dia sigma:          18.12
            17.6594          0.2604          0.3079
             0.2604         18.3027          0.1999
             0.3079          0.1999         18.3873

     Atom 94  H   pos: ( -0.011805  0.099213  1.532624)  dia sigma:           1.01
             1.0088         -0.0000         -0.0000
            -0.0000          1.0088         -0.0000
            -0.0000         -0.0000          1.0088

     Atom 95  H   pos: (  0.628283  0.476186  1.467884)  dia sigma:           0.86
             0.8624         -0.0000         -0.0000
            -0.0000          0.8624         -0.0000
            -0.0000         -0.0000          0.8624

     Atom 96  O   pos: (  0.752280  0.184039  0.871921)  dia sigma:          18.00
            18.3508         -0.3527         -0.3137
            -0.3527         17.7135         -0.1563
            -0.3137         -0.1563         17.9317

     Atom 97  H   pos: (  0.801974  0.189591  0.815488)  dia sigma:           0.98
             0.9790         -0.0000         -0.0000
            -0.0000          0.9790         -0.0000
            -0.0000         -0.0000          0.9790

     Atom 98  H   pos: (  0.694138  0.227845  0.849124)  dia sigma:           0.94
             0.9445         -0.0000         -0.0000
            -0.0000          0.9445         -0.0000
            -0.0000         -0.0000          0.9445

     Atom 99  O   pos: (  0.201830  0.478444  0.819282)  dia sigma:          18.10
            17.9588         -0.1671          0.2910
            -0.1671         18.4148          0.4615
             0.2910          0.4615         17.9298

     Atom100  H   pos: (  0.483127  0.079551  0.836871)  dia sigma:           1.01
             1.0095         -0.0000         -0.0000
            -0.0000          1.0095         -0.0000
            -0.0000         -0.0000          1.0095

     Atom101  H   pos: (  0.151237  0.450196  0.768027)  dia sigma:           0.90
             0.8997         -0.0000         -0.0000
            -0.0000          0.8997         -0.0000
            -0.0000         -0.0000          0.8997

     Atom102  O   pos: (  0.419970  0.234490  1.065836)  dia sigma:          18.09
            17.6840          0.0164         -0.4920
             0.0164         18.2113         -0.2466
            -0.4920         -0.2466         18.3882

     Atom103  H   pos: (  0.432155  0.300492  1.030890)  dia sigma:           0.95
             0.9547         -0.0000         -0.0000
            -0.0000          0.9547         -0.0000
            -0.0000         -0.0000          0.9547

     Atom104  H   pos: (  0.384540  0.247965  1.130587)  dia sigma:           0.98
             0.9750         -0.0000         -0.0000
            -0.0000          0.9750         -0.0000
            -0.0000         -0.0000          0.9750

     Atom105  O   pos: ( -0.235801  0.436859  0.699554)  dia sigma:          18.10
            18.4182         -0.3795         -0.1244
            -0.3795         18.3973         -0.3447
            -0.1244         -0.3447         17.4972

     Atom106  H   pos: (  0.778142  0.377058  0.726946)  dia sigma:           1.04
             1.0375         -0.0000         -0.0000
            -0.0000          1.0375         -0.0000
            -0.0000         -0.0000          1.0375

     Atom107  H   pos: (  0.691071  0.455575  0.715571)  dia sigma:           0.97
             0.9743         -0.0000         -0.0000
            -0.0000          0.9743         -0.0000
            -0.0000         -0.0000          0.9743

     Atom108  O   pos: (  0.586377  0.271433  0.804263)  dia sigma:          18.05
            17.4958         -0.2496          0.0052
            -0.2496         18.5873          0.0356
             0.0052          0.0356         18.0734

     Atom109  H   pos: (  0.574131  0.335367  0.766122)  dia sigma:           0.97
             0.9673         -0.0000         -0.0000
            -0.0000          0.9673         -0.0000
            -0.0000         -0.0000          0.9673

     Atom110  H   pos: (  0.599001  0.219109  0.749946)  dia sigma:           0.94
             0.9371         -0.0000         -0.0000
            -0.0000          0.9371         -0.0000
            -0.0000         -0.0000          0.9371

     Atom111  O   pos: (  0.249951  0.430074  1.574449)  dia sigma:          18.18
            18.0974         -0.0344         -0.4288
            -0.0344         18.5229          0.4369
            -0.4288          0.4369         17.9334

     Atom112  H   pos: (  0.579672  0.036887  1.598067)  dia sigma:           0.99
             0.9880         -0.0000         -0.0000
            -0.0000          0.9880         -0.0000
            -0.0000         -0.0000          0.9880

     Atom113  H   pos: (  0.307455  0.406637  1.532048)  dia sigma:           0.97
             0.9692         -0.0000         -0.0000
            -0.0000          0.9692         -0.0000
            -0.0000         -0.0000          0.9692

     Atom114  O   pos: ( -0.100092  0.458080  1.575091)  dia sigma:          18.09
            18.5155          0.3704         -0.0735
             0.3704         18.2105          0.4316
            -0.0735          0.4316         17.5294

     Atom115  H   pos: ( -0.172830  0.450251  1.585663)  dia sigma:           1.03
             1.0270         -0.0000         -0.0000
            -0.0000          1.0270         -0.0000
            -0.0000         -0.0000          1.0270

     Atom116  H   pos: (  0.232729  0.060065  1.607506)  dia sigma:           1.00
             1.0030         -0.0000         -0.0000
            -0.0000          1.0030         -0.0000
            -0.0000         -0.0000          1.0030

     Atom117  O   pos: (  0.407280  0.139577  1.540778)  dia sigma:          18.09
            17.8848          0.3404          0.5290
             0.3404         18.5183          0.1097
             0.5290          0.1097         17.8753

     Atom118  H   pos: (  0.462194  0.144574  1.592672)  dia sigma:           0.96
             0.9568         -0.0000         -0.0000
            -0.0000          0.9568         -0.0000
            -0.0000         -0.0000          0.9568

     Atom119  H   pos: (  0.391550  0.067748  1.534774)  dia sigma:           1.03
             1.0324         -0.0000         -0.0000
            -0.0000          1.0324         -0.0000
            -0.0000         -0.0000          1.0324

     Atom120  O   pos: (  0.441443  0.313624  0.004147)  dia sigma:          18.08
            17.7074         -0.1393          0.4051
            -0.1393         18.7511          0.1816
             0.4051          0.1816         17.7681

     Atom121  H   pos: (  0.466562  0.366293  0.050792)  dia sigma:           0.99
             0.9949         -0.0000         -0.0000
            -0.0000          0.9949         -0.0000
            -0.0000         -0.0000          0.9949

     Atom122  H   pos: (  0.472345  0.251764  0.030205)  dia sigma:           1.04
             1.0356         -0.0000         -0.0000
            -0.0000          1.0356         -0.0000
            -0.0000         -0.0000          1.0356

     Atom123  O   pos: (  0.441501  0.458099  1.303822)  dia sigma:          17.91
            17.9595          0.0102          0.2355
             0.0102         17.7359         -0.5961
             0.2355         -0.5961         18.0333

     Atom124  H   pos: (  0.414687  0.410868  1.354781)  dia sigma:           1.01
             1.0149         -0.0000         -0.0000
            -0.0000          1.0149         -0.0000
            -0.0000         -0.0000          1.0149

     Atom125  H   pos: (  0.381127  0.475611  1.263910)  dia sigma:           1.01
             1.0109         -0.0000         -0.0000
            -0.0000          1.0109         -0.0000
            -0.0000         -0.0000          1.0109

     Atom126  O   pos: (  0.703531  0.395058  1.649280)  dia sigma:          18.09
            17.5529         -0.2912          0.3550
            -0.2912         18.2976         -0.1932
             0.3550         -0.1932         18.4135

     Atom127  H   pos: ( -0.252957  0.351174  0.031733)  dia sigma:           1.03
             1.0274         -0.0000         -0.0000
            -0.0000          1.0274         -0.0000
            -0.0000         -0.0000          1.0274

     Atom128  H   pos: (  0.684812  0.468408  1.645198)  dia sigma:           0.95
             0.9541         -0.0000         -0.0000
            -0.0000          0.9541         -0.0000
            -0.0000         -0.0000          0.9541

     Atom129  O   pos: (  0.778732  0.155719  1.437424)  dia sigma:          18.25
            18.4915         -0.0239          0.4239
            -0.0239         18.1114          0.4403
             0.4239          0.4403         18.1544

     Atom130  H   pos: (  0.761305  0.103701  1.386092)  dia sigma:           0.97
             0.9733         -0.0000         -0.0000
            -0.0000          0.9733         -0.0000
            -0.0000         -0.0000          0.9733

     Atom131  H   pos: (  0.849710  0.137868  1.457169)  dia sigma:           0.95
             0.9527         -0.0000         -0.0000
            -0.0000          0.9527         -0.0000
            -0.0000         -0.0000          0.9527

     Atom132  O   pos: (  0.659552  0.267065  1.043822)  dia sigma:          18.31
            18.2709          0.0727         -0.4798
             0.0727         18.3658          0.5507
            -0.4798          0.5507         18.3068

     Atom133  H   pos: (  0.713017  0.252739  0.994996)  dia sigma:           1.02
             1.0242         -0.0000         -0.0000
            -0.0000          1.0242         -0.0000
            -0.0000         -0.0000          1.0242

     Atom134  H   pos: (  0.674341  0.331071  1.080733)  dia sigma:           0.95
             0.9547         -0.0000         -0.0000
            -0.0000          0.9547         -0.0000
            -0.0000         -0.0000          0.9547

     Atom135  O   pos: (  0.096399  0.386353  0.093273)  dia sigma:          17.90
            18.0032          0.5922          0.3162
             0.5922         17.7788         -0.0192
             0.3162         -0.0192         17.9253

     Atom136  H   pos: (  0.128436  0.384308  0.163327)  dia sigma:           0.92
             0.9219         -0.0000         -0.0000
            -0.0000          0.9219         -0.0000
            -0.0000         -0.0000          0.9219

     Atom137  H   pos: (  0.043547  0.334542  0.096464)  dia sigma:           1.04
             1.0414         -0.0000         -0.0000
            -0.0000          1.0414         -0.0000
            -0.0000         -0.0000          1.0414

     Atom138  O   pos: (  0.561586  0.149341  1.408016)  dia sigma:          18.12
            18.1990          0.0448         -0.4232
             0.0448         18.0418          0.3770
            -0.4232          0.3770         18.1279

     Atom139  H   pos: (  0.559678  0.090577  1.357312)  dia sigma:           0.89
             0.8939         -0.0000         -0.0000
            -0.0000          0.8939         -0.0000
            -0.0000         -0.0000          0.8939

     Atom140  H   pos: (  0.497447  0.145411  1.446608)  dia sigma:           0.99
             0.9890         -0.0000         -0.0000
            -0.0000          0.9890         -0.0000
            -0.0000         -0.0000          0.9890

     Atom141  O   pos: (  0.393747  0.332720  1.460898)  dia sigma:          18.08
            18.2526          0.3580          0.1133
             0.3580         18.3398         -0.3235
             0.1133         -0.3235         17.6422

     Atom142  H   pos: (  0.382246  0.264944  1.489486)  dia sigma:           1.00
             0.9997         -0.0000         -0.0000
            -0.0000          0.9997         -0.0000
            -0.0000         -0.0000          0.9997

     Atom143  H   pos: (  0.468032  0.348487  1.476515)  dia sigma:           0.90
             0.9007         -0.0000         -0.0000
            -0.0000          0.9007         -0.0000
            -0.0000         -0.0000          0.9007

     Atom144  O   pos: (  0.371296  0.163728  0.851278)  dia sigma:          18.14
            17.6346          0.3176         -0.2637
             0.3176         17.9966          0.0682
            -0.2637          0.0682         18.7833

     Atom145  H   pos: (  0.404866  0.204196  0.798080)  dia sigma:           0.98
             0.9812         -0.0000         -0.0000
            -0.0000          0.9812         -0.0000
            -0.0000         -0.0000          0.9812

     Atom146  H   pos: (  0.377114  0.199187  0.915927)  dia sigma:           1.02
             1.0166         -0.0000         -0.0000
            -0.0000          1.0166         -0.0000
            -0.0000         -0.0000          1.0166

     Atom147  O   pos: (  0.034837  0.494571  1.253865)  dia sigma:          18.05
            18.3531         -0.2547         -0.0469
            -0.2547         18.3058          0.0692
            -0.0469          0.0692         17.4850

     Atom148  H   pos: (  0.111849  0.494846  1.251049)  dia sigma:           0.92
             0.9232         -0.0000         -0.0000
            -0.0000          0.9232         -0.0000
            -0.0000         -0.0000          0.9232

     Atom149  H   pos: (  0.332928  0.104586  1.259861)  dia sigma:           0.97
             0.9732         -0.0000         -0.0000
            -0.0000          0.9732         -0.0000
            -0.0000         -0.0000          0.9732

     Atom150  O   pos: (  0.016652  0.384254  1.424471)  dia sigma:          18.06
            17.8715         -0.2005         -0.4627
            -0.2005         17.9336         -0.2169
            -0.4627         -0.2169         18.3665

     Atom151  H   pos: ( -0.036004  0.411524  1.470166)  dia sigma:           0.98
             0.9835         -0.0000         -0.0000
            -0.0000          0.9835         -0.0000
            -0.0000         -0.0000          0.9835

     Atom152  H   pos: (  0.019886  0.430212  1.364549)  dia sigma:           0.96
             0.9599         -0.0000         -0.0000
            -0.0000          0.9599         -0.0000
            -0.0000         -0.0000          0.9599

     Atom153  O   pos: (  0.187686  0.054517  0.958042)  dia sigma:          18.18
            18.8238          0.0399          0.1705
             0.0399         17.8676         -0.3263
             0.1705         -0.3263         17.8516

     Atom154  H   pos: ( -0.198928  0.499391  0.963855)  dia sigma:           1.03
             1.0330         -0.0000         -0.0000
            -0.0000          1.0330         -0.0000
            -0.0000         -0.0000          1.0330

     Atom155  H   pos: ( -0.086320  0.473952  1.005604)  dia sigma:           0.90
             0.8957         -0.0000         -0.0000
            -0.0000          0.8957         -0.0000
            -0.0000         -0.0000          0.8957

     Atom156  O   pos: (  0.148952  0.243960  1.575415)  dia sigma:          18.15
            18.1538          0.1433          0.0982
             0.1433         18.2484         -0.6759
             0.0982         -0.6759         18.0564

     Atom157  H   pos: (  0.120596  0.292823  1.527874)  dia sigma:           1.02
             1.0235         -0.0000         -0.0000
            -0.0000          1.0235         -0.0000
            -0.0000         -0.0000          1.0235

     Atom158  H   pos: (  0.092439  0.200126  1.601204)  dia sigma:           0.94
             0.9428         -0.0000         -0.0000
            -0.0000          0.9428         -0.0000
            -0.0000         -0.0000          0.9428

     Atom159  O   pos: (  0.585383  0.261964  1.245816)  dia sigma:          18.12
            17.7515         -0.3997         -0.1734
            -0.3997         18.4498         -0.4014
            -0.1734         -0.4014         18.1445

     Atom160  H   pos: (  0.564239  0.230046  1.311528)  dia sigma:           0.94
             0.9423         -0.0000         -0.0000
            -0.0000          0.9423         -0.0000
            -0.0000         -0.0000          0.9423

     Atom161  H   pos: (  0.548667  0.325561  1.238688)  dia sigma:           1.03
             1.0262         -0.0000         -0.0000
            -0.0000          1.0262         -0.0000
            -0.0000         -0.0000          1.0262

     Atom162  O   pos: (  0.327239  0.234787  1.256458)  dia sigma:          18.10
            18.3097         -0.0473          0.3823
            -0.0473         17.6851          0.3834
             0.3823          0.3834         18.2941

     Atom163  H   pos: (  0.252937  0.252582  1.246154)  dia sigma:           0.91
             0.9083         -0.0000         -0.0000
            -0.0000          0.9083         -0.0000
            -0.0000         -0.0000          0.9083

     Atom164  H   pos: (  0.349204  0.265679  1.319928)  dia sigma:           1.03
             1.0252         -0.0000         -0.0000
            -0.0000          1.0252         -0.0000
            -0.0000         -0.0000          1.0252

     Atom165  O   pos: (  0.498257 -0.000053  1.020965)  dia sigma:          18.26
            18.4187          0.3173         -0.3390
             0.3173         17.7202          0.0829
            -0.3390          0.0829         18.6334

     Atom166  H   pos: (  0.189574  0.454126  0.945839)  dia sigma:           0.98
             0.9795         -0.0000         -0.0000
            -0.0000          0.9795         -0.0000
            -0.0000         -0.0000          0.9795

     Atom167  H   pos: (  0.113609  0.438435  1.037988)  dia sigma:           0.96
             0.9556         -0.0000         -0.0000
            -0.0000          0.9556         -0.0000
            -0.0000         -0.0000          0.9556

     Atom168  O   pos: (  0.117936  0.200776  0.808032)  dia sigma:          18.22
            17.4613         -0.1337          0.2315
            -0.1337         18.2863          0.0164
             0.2315          0.0164         18.9097

     Atom169  H   pos: (  0.122438  0.244084  0.868154)  dia sigma:           1.00
             1.0023         -0.0000         -0.0000
            -0.0000          1.0023         -0.0000
            -0.0000         -0.0000          1.0023

     Atom170  H   pos: (  0.104093  0.242577  0.748414)  dia sigma:           1.01
             1.0107         -0.0000         -0.0000
            -0.0000          1.0107         -0.0000
            -0.0000         -0.0000          1.0107

     Atom171  O   pos: ( -0.073129  0.335675  0.820273)  dia sigma:          17.99
            18.0391          0.4330         -0.2836
             0.4330         18.2330          0.2228
            -0.2836          0.2228         17.7073

     Atom172  H   pos: ( -0.085589  0.270543  0.784790)  dia sigma:           0.98
             0.9771         -0.0000         -0.0000
            -0.0000          0.9771         -0.0000
            -0.0000         -0.0000          0.9771

     Atom173  H   pos: ( -0.012533  0.360350  0.781225)  dia sigma:           0.96
             0.9601         -0.0000         -0.0000
            -0.0000          0.9601         -0.0000
            -0.0000         -0.0000          0.9601

     Atom174  O   pos: (  0.813737  0.208944  1.205491)  dia sigma:          18.12
            18.6808         -0.3947          0.1188
            -0.3947         17.6123          0.2801
             0.1188          0.2801         18.0567

     Atom175  H   pos: (  0.753617  0.243147  1.231285)  dia sigma:           1.03
             1.0320         -0.0000         -0.0000
            -0.0000          1.0320         -0.0000
            -0.0000         -0.0000          1.0320

     Atom176  H   pos: (  0.868495  0.216525  1.257258)  dia sigma:           0.95
             0.9471         -0.0000         -0.0000
            -0.0000          0.9471         -0.0000
            -0.0000         -0.0000          0.9471

     Atom177  O   pos: ( -0.009379  0.413266  1.072211)  dia sigma:          18.20
            17.6689          0.1906          0.1209
             0.1906         18.5119          0.2592
             0.1209          0.2592         18.4251

     Atom178  H   pos: ( -0.001365  0.434615  1.144487)  dia sigma:           0.94
             0.9413         -0.0000         -0.0000
            -0.0000          0.9413         -0.0000
            -0.0000         -0.0000          0.9413

     Atom179  H   pos: ( -0.026879  0.339708  1.066760)  dia sigma:           0.94
             0.9434         -0.0000         -0.0000
            -0.0000          0.9434         -0.0000
            -0.0000         -0.0000          0.9434

     Atom180  O   pos: (  0.145677  0.282785  1.206306)  dia sigma:          18.18
            18.1950          0.3397         -0.2553
             0.3397         17.6563          0.0109
            -0.2553          0.0109         18.6744

     Atom181  H   pos: (  0.143893  0.267716  1.132952)  dia sigma:           0.98
             0.9804         -0.0000         -0.0000
            -0.0000          0.9804         -0.0000
            -0.0000         -0.0000          0.9804

     Atom182  H   pos: (  0.086308  0.250952  1.240194)  dia sigma:           0.96
             0.9570         -0.0000         -0.0000
            -0.0000          0.9570         -0.0000
            -0.0000         -0.0000          0.9570

     Atom183  O   pos: (  0.450803  0.389462  0.925600)  dia sigma:          17.65
            17.6134         -0.3759         -0.2007
            -0.3759         17.8936          0.2305
            -0.2007          0.2305         17.4310

     Atom184  H   pos: (  0.494054  0.334309  0.901407)  dia sigma:           1.03
             1.0317         -0.0000         -0.0000
            -0.0000          1.0317         -0.0000
            -0.0000         -0.0000          1.0317

     Atom185  O   pos: (  0.234973  0.497264  1.251260)  dia sigma:          17.77
            17.5022          0.0078          0.0161
             0.0078         18.4084          0.0924
             0.0161          0.0924         17.3859

     Atom186  H   pos: (  0.232424  0.424004  1.245550)  dia sigma:           1.06
             1.0552         -0.0000         -0.0000
            -0.0000          1.0552         -0.0000
            -0.0000         -0.0000          1.0552

     Atom187  O   pos: (  0.590816  0.368847  1.464340)  dia sigma:          17.69
            17.3665          0.0705         -0.0785
             0.0705         17.3576          0.1585
            -0.0785          0.1585         18.3556

     Atom188  H   pos: (  0.593466  0.358653  1.391557)  dia sigma:           1.08
             1.0755         -0.0000         -0.0000
            -0.0000          1.0755         -0.0000
            -0.0000         -0.0000          1.0755

     Paramagnetic contribution in ppm:

     Atom  1  Ca  pos: ( -0.216047  0.413295  0.498915)  para sigma:        -456.88
          -449.4316        -14.9617         19.8899
           -13.8222       -453.8143          5.7908
            21.6069          5.8935       -467.4043

     Atom  2  Ca  pos: (  0.541060  0.436530  0.348898)  para sigma:        -480.97
          -490.7486         -6.8958         13.5562
            -8.9520       -459.1258          6.7711
            12.7907          9.1008       -493.0486

     Atom  3  Ca  pos: (  0.685446  0.193117  0.328432)  para sigma:        -483.11
          -476.0738         -5.3256        -19.2703
            -6.6761       -489.5798         -9.7289
           -18.8694         -8.1283       -483.6727

     Atom  4  Ca  pos: ( -0.048481  0.186817  0.488575)  para sigma:        -472.31
          -463.1340        -18.6691        -20.9911
           -14.4041       -464.4192         -6.8302
           -20.8602         -5.7107       -489.3634

     Atom  5  Ca  pos: (  0.571810  0.131619  1.113029)  para sigma:        -486.67
          -494.8750         14.9992         -1.9750
            16.1151       -480.4723        -23.3716
            -0.4293        -17.9458       -484.6685

     Atom  6  Ca  pos: (  0.385997  0.477365  0.785140)  para sigma:        -489.14
          -501.0827        -13.4382         17.8722
           -18.5341       -488.5958        -31.5452
            16.6570        -29.0908       -477.7478

     Atom  7  Ca  pos: (  0.260627  0.281976  0.026557)  para sigma:        -448.43
          -442.1380         13.3185         -1.8441
            15.8343       -461.5255        -11.1266
             0.3169        -10.3235       -441.6224

     Atom  8  Ca  pos: (  0.288678  0.432896  0.480871)  para sigma:        -495.94
          -468.0612        -21.1353         -5.2113
           -17.4978       -486.8269         -6.3131
            -3.7398         -8.1954       -532.9301

     Atom  9  Ca  pos: (  0.037028  0.427702  0.354544)  para sigma:        -497.98
          -504.6959        -21.1088         16.5056
           -18.1318       -486.3204          4.6811
            15.3382          6.7903       -502.9228

     Atom 10  Ca  pos: (  0.189788  0.187827  0.312207)  para sigma:        -463.87
          -477.6111         -4.5101         21.0021
            -6.2903       -457.9366         17.0980
            22.9533         14.8413       -456.0719

     Atom 11  Ca  pos: (  0.441743  0.194291  0.475333)  para sigma:        -473.36
          -472.7326        -11.1656         -0.1466
           -15.2862       -486.8507         -1.9096
            -2.0129         -3.0776       -460.5026

     Atom 12  Ca  pos: (  0.227367  0.061964  0.774984)  para sigma:        -468.76
          -474.5424         -2.0956        -10.3583
            -7.6026       -473.4370         -5.7623
           -13.0570         -2.5125       -458.2874

     Atom 13  Ca  pos: (  0.672916  0.243968  1.542211)  para sigma:        -484.43
          -488.1117        -27.0576        -25.0632
           -30.0866       -476.6546        -42.3906
           -30.4712        -45.8022       -488.5259

     Atom 14  Si  pos: (  0.600833  0.114634  0.090750)  para sigma:        -396.46
          -418.2758         -1.1983         13.2025
           -10.9244       -414.5823         -4.9991
             0.7274        -13.0997       -356.5116

     Atom 15  Si  pos: (  0.190629  0.200979  0.544571)  para sigma:        -403.75
          -408.0783         22.2137         15.8982
            18.7838       -408.8447         -4.8665
            19.0011         -9.7644       -394.3274

     Atom 16  Si  pos: (  0.439048  0.209716  0.247264)  para sigma:        -394.26
          -391.6853         32.6241          2.3751
            34.1836       -387.5704         -7.8133
             2.6628         -5.5262       -403.5216

     Atom 17  Si  pos: (  0.057571  0.104227  0.098748)  para sigma:        -405.01
          -401.9769         27.5334         29.4437
            26.0701       -427.6857         18.1341
            22.8860         12.9562       -385.3726

     Atom 18  Si  pos: (  0.675263  0.197527  0.573324)  para sigma:        -400.58
          -394.4972         20.6968         -4.0234
            24.0672       -425.7059        -16.9585
            -7.2818        -17.1654       -381.5227

     Atom 19  Si  pos: ( -0.075053  0.210648  0.256586)  para sigma:        -402.28
          -388.3382         21.7102          5.6672
            25.8969       -410.4417         -6.5807
             5.8493          1.1776       -408.0633

     Atom 20  Si  pos: (  0.550310  0.410701  0.582339)  para sigma:        -404.91
          -408.7546         21.9255         -2.4452
            20.6833       -423.8751          2.7861
            -3.3819          3.4889       -382.0959

     Atom 21  Si  pos: ( -0.201077  0.401908  0.252469)  para sigma:        -403.08
          -387.9458         31.5148         -7.3451
            29.8611       -410.8691          6.5270
            -1.2720          4.3040       -410.4276

     Atom 22  Si  pos: (  0.054615  0.397848  0.583981)  para sigma:        -405.87
          -406.8846         17.4235          2.9485
            17.2441       -430.3555          7.2615
             0.9399         12.2970       -380.3827

     Atom 23  Si  pos: (  0.302261  0.402439  0.236849)  para sigma:        -405.21
          -375.2455         29.0521         11.2194
            29.4234       -423.0191         15.6697
            10.8358         18.9375       -417.3514

     Atom 24  O   pos: ( -0.139716  0.304066  0.204968)  para sigma:         -64.26
           -67.9233        -25.1134          0.7069
           -25.0004        -47.3043          1.6867
            -0.1798          3.2491        -77.5443

     Atom 25  O   pos: (  0.926449  0.025472  0.509429)  para sigma:        -112.10
          -129.2347          4.6011          7.9865
             8.5204        -97.2896         -3.6055
             8.0594          3.5896       -109.7619

     Atom 26  O   pos: (  0.191959  0.012865  0.309756)  para sigma:        -101.67
           -83.8146         -0.0046         16.4556
             1.8592        -90.2713          5.9217
            13.4722          5.1526       -130.9361

     Atom 27  O   pos: (  0.446267  0.375317  0.525181)  para sigma:         -96.01
           -69.7360         -1.5351          7.7831
            -4.8511       -103.7569          0.4818
             1.9637          1.5499       -114.5334

     Atom 28  O   pos: (  0.710777  0.371839  0.332181)  para sigma:         -97.40
           -95.7414          7.0564         -4.1781
             4.0227        -90.0503         -3.6391
            -1.0164         -2.2859       -106.4173

     Atom 29  O   pos: (  0.011203  0.126676  1.664204)  para sigma:         -63.67
           -77.2031          2.6252          5.8979
             1.3512        -67.1819          1.8211
             7.7149          3.8167        -46.6132

     Atom 30  O   pos: (  0.698230  0.178101  0.140107)  para sigma:         -33.77
           -23.7849         16.7822          7.8445
            20.5619        -43.8907          5.8708
            14.3564         10.5904        -33.6296

     Atom 31  H   pos: (  0.760186  0.186883  0.100584)  para sigma:           0.00
             0.0000          0.0000          0.0000
             0.0000          0.0000          0.0000
             0.0000          0.0000          0.0000

     Atom 32  O   pos: (  0.657862  0.133171  0.675574)  para sigma:         -88.00
          -115.8905        -15.2105         11.8327
            -5.0964        -80.8253        -36.8683
             2.9529        -34.6052        -67.2834

     Atom 33  O   pos: ( -0.046051  0.148213  0.152974)  para sigma:         -68.31
           -67.7938         -7.1005        -14.7293
           -11.7040        -71.8962         14.5463
           -15.0658         12.2238        -65.2438

     Atom 34  O   pos: (  0.047222  0.437212  0.700866)  para sigma:         -89.09
           -83.5995         -3.8466         -9.9692
            -5.3828       -104.2070         23.2282
            -8.9400         18.6666        -79.4543

     Atom 35  O   pos: (  0.298434  0.458592  0.123354)  para sigma:         -61.25
           -79.8831         -0.9229         -0.8518
            -0.8454        -46.0110        -18.1782
             0.0398        -16.8497        -57.8690

     Atom 36  O   pos: (  0.109034  0.283690  0.594614)  para sigma:         -66.37
           -74.2746        -21.1277         -7.3176
           -21.5862        -52.4993          5.6360
            -5.7571          4.6908        -72.3399

     Atom 37  O   pos: (  0.352876  0.291035  0.202148)  para sigma:         -61.05
           -65.0402        -23.4414          5.0955
           -23.6265        -53.0643         -2.2030
             3.1729         -1.7958        -65.0550

     Atom 38  O   pos: (  0.122334  0.470494  0.508275)  para sigma:        -113.48
           -84.7106         -1.6901         -0.3251
            -5.0450       -126.8919          9.3778
            11.0571         11.7749       -128.8419

     Atom 39  O   pos: (  0.681657  0.002111  0.319657)  para sigma:         -89.71
           -81.4964          5.0383         12.9866
             3.3835        -97.7014          8.3269
            11.2540          6.9978        -89.9432

     Atom 40  O   pos: ( -0.049368  0.375083  0.520964)  para sigma:         -99.92
           -64.9095         -6.9361         10.3089
           -12.8411       -117.8438         -2.3627
            -2.6373          1.1169       -117.0026

     Atom 41  O   pos: (  0.187763  0.377721  0.271595)  para sigma:         -85.17
           -60.8209         -1.6786         -7.1568
            -5.3521       -111.0715          3.2151
           -10.7286         -0.6751        -83.6135

     Atom 42  O   pos: (  0.574324  0.157518  1.655564)  para sigma:         -71.63
           -83.3789         12.2869        -15.5371
            12.6208        -85.9210        -17.7402
            -8.9437         -9.6105        -45.5998

     Atom 43  O   pos: (  0.153664  0.171074  0.132872)  para sigma:         -84.21
           -75.4153         13.2448         -4.7675
            12.4701        -96.1453          2.1804
            -3.1196          0.5228        -81.0545

     Atom 44  O   pos: (  0.253788  0.156511  0.640004)  para sigma:         -99.72
          -112.0239         13.8141          5.3678
             4.9635       -109.6081        -33.2681
            15.6634        -30.3022        -77.5334

     Atom 45  O   pos: (  0.502940  0.162932  0.149453)  para sigma:         -54.93
           -53.4713        -16.1383        -18.5487
           -18.2187        -66.6868         16.3731
           -17.2376         13.1556        -44.6343

     Atom 46  O   pos: (  0.119662  0.121724  0.483908)  para sigma:        -107.03
          -110.9209          3.4494         -0.8200
             5.9275        -85.1659          1.1053
            -2.5386         -6.0430       -124.9996

     Atom 47  O   pos: (  0.377134  0.126892  0.311215)  para sigma:         -97.08
          -117.6199          8.7584         -4.0139
            14.0744        -64.1682        -16.9339
            -2.5015         -6.9117       -109.4464

     Atom 48  O   pos: (  0.265839  0.257246  0.463285)  para sigma:        -107.99
          -109.6272          2.9557          0.3965
             3.0409        -94.4200          0.1572
             3.6990          4.6968       -119.9211

     Atom 49  O   pos: (  0.518354  0.265413  0.321509)  para sigma:        -104.47
          -103.3067          2.3831          8.0578
             3.1512        -87.2375         10.8102
             1.9897          4.1800       -122.8721

     Atom 50  O   pos: (  0.617202  0.144252  0.477297)  para sigma:        -126.45
          -136.7749          4.5560         -4.3413
             5.1295       -121.7505         -3.8764
            -5.4433         -5.3451       -120.8282

     Atom 51  O   pos: (  0.854342  0.148015  0.329948)  para sigma:        -105.50
           -89.3444         -4.9112         -3.8358
            -2.5214        -92.5263         -4.4333
             0.2459          2.0282       -134.6421

     Atom 52  O   pos: (  0.791457  0.227904  0.545016)  para sigma:         -95.53
           -71.5895         -5.1941         -6.0210
           -11.4863       -115.5890          0.2137
            -7.0110         -4.0863        -99.4116

     Atom 53  O   pos: (  0.018852  0.250664  0.323733)  para sigma:         -97.65
           -86.1433          3.2081          8.4359
             1.9348        -89.2641          8.2066
             3.7018          3.3838       -117.5386

     Atom 54  O   pos: (  0.539702  0.448717  0.700085)  para sigma:         -86.03
           -81.0820         -2.1525        -19.1665
            -0.1426        -91.0534         10.9261
           -13.9910         12.0741        -85.9635

     Atom 55  O   pos: ( -0.250904  0.450462  0.147136)  para sigma:         -66.03
           -78.3557         -9.7370         11.0746
            -4.6767        -60.0800        -13.7843
             9.1773        -15.2029        -59.6501

     Atom 56  O   pos: (  0.624473  0.311014  0.587028)  para sigma:         -66.03
           -73.8571        -18.5608          0.9900
           -19.5869        -49.1614          5.9922
             0.5928          5.9620        -75.0594

     Atom 57  O   pos: ( -0.113473  0.172384  0.709213)  para sigma:         -40.96
           -56.7602          0.1883          8.4198
            -2.2761        -26.5333          0.7798
             6.9540          1.7025        -39.5830

     Atom 58  H   pos: (  0.881986  0.103991  0.710377)  para sigma:           0.00
             0.0000          0.0000          0.0000
             0.0000          0.0000          0.0000
             0.0000          0.0000          0.0000

     Atom 59  H   pos: (  0.842902  0.202692  0.652481)  para sigma:           0.00
             0.0000          0.0000          0.0000
             0.0000          0.0000          0.0000
             0.0000          0.0000          0.0000

     Atom 60  O   pos: (  0.440778  0.181381  0.656124)  para sigma:         -48.30
           -25.0931         -3.1091          4.8526
             4.5525        -64.0921         -2.4577
             4.0305         -3.2416        -55.7243

     Atom 61  H   pos: (  0.366186  0.158341  0.651125)  para sigma:           0.00
             0.0000          0.0000          0.0000
             0.0000          0.0000          0.0000
             0.0000          0.0000          0.0000

     Atom 62  H   pos: (  0.483005  0.121761  0.666859)  para sigma:           0.00
             0.0000          0.0000          0.0000
             0.0000          0.0000          0.0000
             0.0000          0.0000          0.0000

     Atom 63  O   pos: (  0.316181  0.356630  0.675263)  para sigma:         -35.46
           -39.6910         14.4337        -10.1007
            12.2786        -28.2748          7.1394
            -8.6212          6.0767        -38.4134

     Atom 64  H   pos: (  0.373527  0.345870  0.626703)  para sigma:           0.00
             0.0000          0.0000          0.0000
             0.0000          0.0000          0.0000
             0.0000          0.0000          0.0000

     Atom 65  H   pos: (  0.283843  0.289391  0.681704)  para sigma:           0.00
             0.0000          0.0000          0.0000
             0.0000          0.0000          0.0000
             0.0000          0.0000          0.0000

     Atom 66  O   pos: (  0.312963  0.103314  0.045899)  para sigma:         -27.07
           -16.2790        -23.4858         -4.5537
           -21.2654        -26.3856          4.7441
           -10.8295          7.8363        -38.5585

     Atom 67  H   pos: (  0.256710  0.105268  0.096206)  para sigma:           0.00
             0.0000          0.0000          0.0000
             0.0000          0.0000          0.0000
             0.0000          0.0000          0.0000

     Atom 68  H   pos: (  0.355656  0.044642  0.063469)  para sigma:           0.00
             0.0000          0.0000          0.0000
             0.0000          0.0000          0.0000
             0.0000          0.0000          0.0000

     Atom 69  O   pos: ( -0.016779  0.216676  1.314793)  para sigma:         -18.52
           -33.9003          9.4382         -0.4630
             5.9509         -2.9074         -2.2838
            -0.3454          0.3989        -18.7473

     Atom 70  H   pos: ( -0.014032  0.278261  1.359113)  para sigma:           0.00
             0.0000          0.0000          0.0000
             0.0000          0.0000          0.0000
             0.0000          0.0000          0.0000

     Atom 71  H   pos: ( -0.013944  0.159335  1.363858)  para sigma:           0.00
             0.0000          0.0000          0.0000
             0.0000          0.0000          0.0000
             0.0000          0.0000          0.0000

     Atom 72  O   pos: ( -0.334907  0.440997  1.122549)  para sigma:           1.56
           -15.5033          2.5579         12.6568
             4.9746         -2.8463         -6.7568
            19.9987         -2.7692         23.0284

     Atom 73  H   pos: (  0.653065  0.477993  1.055912)  para sigma:           0.00
             0.0000          0.0000          0.0000
             0.0000          0.0000          0.0000
             0.0000          0.0000          0.0000

     Atom 74  H   pos: ( -0.284683  0.483781  1.154374)  para sigma:           0.00
             0.0000          0.0000          0.0000
             0.0000          0.0000          0.0000
             0.0000          0.0000          0.0000

     Atom 75  O   pos: ( -0.081269  0.228004  1.033196)  para sigma:         -12.81
           -19.7709          9.6940         -8.5945
             8.8059        -24.5217         -9.3473
            -0.1803         -6.7441          5.8670

     Atom 76  H   pos: ( -0.131014  0.219163  1.089959)  para sigma:           0.00
             0.0000          0.0000          0.0000
             0.0000          0.0000          0.0000
             0.0000          0.0000          0.0000

     Atom 77  H   pos: (  0.881799  0.259857  0.976213)  para sigma:           0.00
             0.0000          0.0000          0.0000
             0.0000          0.0000          0.0000
             0.0000          0.0000          0.0000

     Atom 78  O   pos: ( -0.167872  0.226754  1.640931)  para sigma:         -14.20
             0.4572        -15.8301          7.1928
           -16.6190         -6.1424         -1.9275
            11.1878         -4.5046        -36.9289

     Atom 79  H   pos: ( -0.144024  0.295983  1.649126)  para sigma:           0.00
             0.0000          0.0000          0.0000
             0.0000          0.0000          0.0000
             0.0000          0.0000          0.0000

     Atom 80  H   pos: ( -0.104750  0.184736  1.647981)  para sigma:           0.00
             0.0000          0.0000          0.0000
             0.0000          0.0000          0.0000
             0.0000          0.0000          0.0000

     Atom 81  O   pos: (  0.633146  0.498570  0.935091)  para sigma:         -13.71
           -13.2146         13.0356          8.5954
            12.4712         -3.1379          2.3495
             9.5638          0.0716        -24.7902

     Atom 82  H   pos: (  0.613631  0.569632  0.942280)  para sigma:           0.00
             0.0000          0.0000          0.0000
             0.0000          0.0000          0.0000
             0.0000          0.0000          0.0000

     Atom 83  H   pos: (  0.568151  0.459795  0.926684)  para sigma:           0.00
             0.0000          0.0000          0.0000
             0.0000          0.0000          0.0000
             0.0000          0.0000          0.0000

     Atom 84  O   pos: (  0.538139  0.435148  0.153951)  para sigma:         -15.33
            -5.2831         -0.4202          0.8149
            -1.0219         -6.7070          1.2146
            -0.0073          2.0955        -33.9952

     Atom 85  H   pos: (  0.609712  0.416599  0.145104)  para sigma:           0.00
             0.0000          0.0000          0.0000
             0.0000          0.0000          0.0000
             0.0000          0.0000          0.0000

     Atom 86  H   pos: (  0.858572  0.046052  0.147893)  para sigma:           0.00
             0.0000          0.0000          0.0000
             0.0000          0.0000          0.0000
             0.0000          0.0000          0.0000

     Atom 87  O   pos: (  0.176046  0.250981  1.003311)  para sigma:         -15.01
           -24.3926          2.8638         -0.4720
             9.4923         10.3251          8.7137
             2.5896         13.7861        -30.9608

     Atom 88  H   pos: (  0.241096  0.285435  1.004539)  para sigma:           0.00
             0.0000          0.0000          0.0000
             0.0000          0.0000          0.0000
             0.0000          0.0000          0.0000

     Atom 89  H   pos: (  0.190511  0.177578  0.993011)  para sigma:           0.00
             0.0000          0.0000          0.0000
             0.0000          0.0000          0.0000
             0.0000          0.0000          0.0000

     Atom 90  O   pos: (  0.725250  0.045245  1.081671)  para sigma:         -17.35
           -16.2227        -11.7193         -5.7987
            -9.2169        -21.1843         20.5745
             0.3756         20.7167        -14.6371

     Atom 91  H   pos: (  0.784013  0.070273  1.118735)  para sigma:           0.00
             0.0000          0.0000          0.0000
             0.0000          0.0000          0.0000
             0.0000          0.0000          0.0000

     Atom 92  H   pos: (  0.433140  0.461281  1.025825)  para sigma:           0.00
             0.0000          0.0000          0.0000
             0.0000          0.0000          0.0000
             0.0000          0.0000          0.0000

     Atom 93  O   pos: ( -0.034236  0.080677  1.464232)  para sigma:         -23.96
           -38.5161         10.7235         10.1999
             9.6480         -7.0807          4.9838
             7.1663          0.0639        -26.2939

     Atom 94  H   pos: ( -0.011805  0.099213  1.532624)  para sigma:           0.00
             0.0000          0.0000          0.0000
             0.0000          0.0000          0.0000
             0.0000          0.0000          0.0000

     Atom 95  H   pos: (  0.628283  0.476186  1.467884)  para sigma:           0.00
             0.0000          0.0000          0.0000
             0.0000          0.0000          0.0000
             0.0000          0.0000          0.0000

     Atom 96  O   pos: (  0.752280  0.184039  0.871921)  para sigma:         -25.61
           -10.7291         -9.4121         -9.4102
           -10.3806        -38.8179          5.4976
           -12.0364          3.7165        -27.2729

     Atom 97  H   pos: (  0.801974  0.189591  0.815488)  para sigma:           0.00
             0.0000          0.0000          0.0000
             0.0000          0.0000          0.0000
             0.0000          0.0000          0.0000

     Atom 98  H   pos: (  0.694138  0.227845  0.849124)  para sigma:           0.00
             0.0000          0.0000          0.0000
             0.0000          0.0000          0.0000
             0.0000          0.0000          0.0000

     Atom 99  O   pos: (  0.201830  0.478444  0.819282)  para sigma:         -32.38
           -29.2951         -4.6872          5.8519
             0.6926        -41.2111          6.8268
             6.7132         13.2765        -26.6285

     Atom100  H   pos: (  0.483127  0.079551  0.836871)  para sigma:           0.00
             0.0000          0.0000          0.0000
             0.0000          0.0000          0.0000
             0.0000          0.0000          0.0000

     Atom101  H   pos: (  0.151237  0.450196  0.768027)  para sigma:           0.00
             0.0000          0.0000          0.0000
             0.0000          0.0000          0.0000
             0.0000          0.0000          0.0000

     Atom102  O   pos: (  0.419970  0.234490  1.065836)  para sigma:         -13.46
           -24.3700         -1.9372        -11.0013
            -0.2182        -15.4641        -18.5649
           -13.0183        -15.1314         -0.5316

     Atom103  H   pos: (  0.432155  0.300492  1.030890)  para sigma:           0.00
             0.0000          0.0000          0.0000
             0.0000          0.0000          0.0000
             0.0000          0.0000          0.0000

     Atom104  H   pos: (  0.384540  0.247965  1.130587)  para sigma:           0.00
             0.0000          0.0000          0.0000
             0.0000          0.0000          0.0000
             0.0000          0.0000          0.0000

     Atom105  O   pos: ( -0.235801  0.436859  0.699554)  para sigma:         -13.50
             3.3532         -5.8581          4.4254
            -1.7422        -16.5047         -3.4587
             9.7566         -2.8673        -27.3382

     Atom106  H   pos: (  0.778142  0.377058  0.726946)  para sigma:           0.00
             0.0000          0.0000          0.0000
             0.0000          0.0000          0.0000
             0.0000          0.0000          0.0000

     Atom107  H   pos: (  0.691071  0.455575  0.715571)  para sigma:           0.00
             0.0000          0.0000          0.0000
             0.0000          0.0000          0.0000
             0.0000          0.0000          0.0000

     Atom108  O   pos: (  0.586377  0.271433  0.804263)  para sigma:         -29.72
           -33.0634        -15.7086          1.9159
            -9.6059        -17.5735          7.0753
             0.5807          6.9523        -38.5115

     Atom109  H   pos: (  0.574131  0.335367  0.766122)  para sigma:           0.00
             0.0000          0.0000          0.0000
             0.0000          0.0000          0.0000
             0.0000          0.0000          0.0000

     Atom110  H   pos: (  0.599001  0.219109  0.749946)  para sigma:           0.00
             0.0000          0.0000          0.0000
             0.0000          0.0000          0.0000
             0.0000          0.0000          0.0000

     Atom111  O   pos: (  0.249951  0.430074  1.574449)  para sigma:         -23.44
           -36.3241         -6.7990        -11.2065
            -5.8946         -5.7468          6.8383
           -12.0744          1.6246        -28.2634

     Atom112  H   pos: (  0.579672  0.036887  1.598067)  para sigma:           0.00
             0.0000          0.0000          0.0000
             0.0000          0.0000          0.0000
             0.0000          0.0000          0.0000

     Atom113  H   pos: (  0.307455  0.406637  1.532048)  para sigma:           0.00
             0.0000          0.0000          0.0000
             0.0000          0.0000          0.0000
             0.0000          0.0000          0.0000

     Atom114  O   pos: ( -0.100092  0.458080  1.575091)  para sigma:          -1.64
            11.5021         16.6285         -3.6920
            15.3038         -1.9058         12.6576
            -4.0933         11.5089        -14.5269

     Atom115  H   pos: ( -0.172830  0.450251  1.585663)  para sigma:           0.00
             0.0000          0.0000          0.0000
             0.0000          0.0000          0.0000
             0.0000          0.0000          0.0000

     Atom116  H   pos: (  0.232729  0.060065  1.607506)  para sigma:           0.00
             0.0000          0.0000          0.0000
             0.0000          0.0000          0.0000
             0.0000          0.0000          0.0000

     Atom117  O   pos: (  0.407280  0.139577  1.540778)  para sigma:         -15.98
            -9.9287         11.0406         12.3173
            10.2392        -18.3851          2.0806
             9.0190          0.3587        -19.6328

     Atom118  H   pos: (  0.462194  0.144574  1.592672)  para sigma:           0.00
             0.0000          0.0000          0.0000
             0.0000          0.0000          0.0000
             0.0000          0.0000          0.0000

     Atom119  H   pos: (  0.391550  0.067748  1.534774)  para sigma:           0.00
             0.0000          0.0000          0.0000
             0.0000          0.0000          0.0000
             0.0000          0.0000          0.0000

     Atom120  O   pos: (  0.441443  0.313624  0.004147)  para sigma:         -16.67
           -19.4406         -1.8254          8.3795
             0.6825         -7.8151          6.0298
             8.5924          7.0463        -22.7400

     Atom121  H   pos: (  0.466562  0.366293  0.050792)  para sigma:           0.00
             0.0000          0.0000          0.0000
             0.0000          0.0000          0.0000
             0.0000          0.0000          0.0000

     Atom122  H   pos: (  0.472345  0.251764  0.030205)  para sigma:           0.00
             0.0000          0.0000          0.0000
             0.0000          0.0000          0.0000
             0.0000          0.0000          0.0000

     Atom123  O   pos: (  0.441501  0.458099  1.303822)  para sigma:         -13.26
           -15.2494         -1.7349          8.0434
            -5.8478        -18.0183        -18.9768
            13.8107        -19.5354         -6.5272

     Atom124  H   pos: (  0.414687  0.410868  1.354781)  para sigma:           0.00
             0.0000          0.0000          0.0000
             0.0000          0.0000          0.0000
             0.0000          0.0000          0.0000

     Atom125  H   pos: (  0.381127  0.475611  1.263910)  para sigma:           0.00
             0.0000          0.0000          0.0000
             0.0000          0.0000          0.0000
             0.0000          0.0000          0.0000

     Atom126  O   pos: (  0.703531  0.395058  1.649280)  para sigma:         -24.88
           -38.1450         -5.0737          5.9370
            -5.0186         -8.0949          6.1216
             5.3913          7.2473        -28.3970

     Atom127  H   pos: ( -0.252957  0.351174  0.031733)  para sigma:           0.00
             0.0000          0.0000          0.0000
             0.0000          0.0000          0.0000
             0.0000          0.0000          0.0000

     Atom128  H   pos: (  0.684812  0.468408  1.645198)  para sigma:           0.00
             0.0000          0.0000          0.0000
             0.0000          0.0000          0.0000
             0.0000          0.0000          0.0000

     Atom129  O   pos: (  0.778732  0.155719  1.437424)  para sigma:         -34.19
           -28.4227        -17.7867         -9.6722
           -13.8711        -35.1257         13.7963
            -9.7067         15.5246        -39.0155

     Atom130  H   pos: (  0.761305  0.103701  1.386092)  para sigma:           0.00
             0.0000          0.0000          0.0000
             0.0000          0.0000          0.0000
             0.0000          0.0000          0.0000

     Atom131  H   pos: (  0.849710  0.137868  1.457169)  para sigma:           0.00
             0.0000          0.0000          0.0000
             0.0000          0.0000          0.0000
             0.0000          0.0000          0.0000

     Atom132  O   pos: (  0.659552  0.267065  1.043822)  para sigma:         -22.12
           -30.7104          7.4750         -6.8173
             9.6634        -13.1113          5.1260
            -9.6544          8.3461        -22.5415

     Atom133  H   pos: (  0.713017  0.252739  0.994996)  para sigma:           0.00
             0.0000          0.0000          0.0000
             0.0000          0.0000          0.0000
             0.0000          0.0000          0.0000

     Atom134  H   pos: (  0.674341  0.331071  1.080733)  para sigma:           0.00
             0.0000          0.0000          0.0000
             0.0000          0.0000          0.0000
             0.0000          0.0000          0.0000

     Atom135  O   pos: (  0.096399  0.386353  0.093273)  para sigma:         -19.88
           -15.2650          3.5154         22.1281
            -1.6629        -27.4089         -5.7283
            21.6529          0.9626        -16.9661

     Atom136  H   pos: (  0.128436  0.384308  0.163327)  para sigma:           0.00
             0.0000          0.0000          0.0000
             0.0000          0.0000          0.0000
             0.0000          0.0000          0.0000

     Atom137  H   pos: (  0.043547  0.334542  0.096464)  para sigma:           0.00
             0.0000          0.0000          0.0000
             0.0000          0.0000          0.0000
             0.0000          0.0000          0.0000

     Atom138  O   pos: (  0.561586  0.149341  1.408016)  para sigma:         -29.85
           -41.0245          1.2141        -12.4150
             2.5710        -34.1461         12.3716
           -15.0623         12.9440        -14.3702

     Atom139  H   pos: (  0.559678  0.090577  1.357312)  para sigma:           0.00
             0.0000          0.0000          0.0000
             0.0000          0.0000          0.0000
             0.0000          0.0000          0.0000

     Atom140  H   pos: (  0.497447  0.145411  1.446608)  para sigma:           0.00
             0.0000          0.0000          0.0000
             0.0000          0.0000          0.0000
             0.0000          0.0000          0.0000

     Atom141  O   pos: (  0.393747  0.332720  1.460898)  para sigma:         -23.26
           -11.3366         13.3424         -3.0356
             8.0578        -26.1603         -5.0427
            -1.2127         -9.0265        -32.2865

     Atom142  H   pos: (  0.382246  0.264944  1.489486)  para sigma:           0.00
             0.0000          0.0000          0.0000
             0.0000          0.0000          0.0000
             0.0000          0.0000          0.0000

     Atom143  H   pos: (  0.468032  0.348487  1.476515)  para sigma:           0.00
             0.0000          0.0000          0.0000
             0.0000          0.0000          0.0000
             0.0000          0.0000          0.0000

     Atom144  O   pos: (  0.371296  0.163728  0.851278)  para sigma:         -15.15
           -28.0732          7.7603         -9.0135
             9.7259        -18.4355          3.6355
            -6.3996          5.3159          1.0562

     Atom145  H   pos: (  0.404866  0.204196  0.798080)  para sigma:           0.00
             0.0000          0.0000          0.0000
             0.0000          0.0000          0.0000
             0.0000          0.0000          0.0000

     Atom146  H   pos: (  0.377114  0.199187  0.915927)  para sigma:           0.00
             0.0000          0.0000          0.0000
             0.0000          0.0000          0.0000
             0.0000          0.0000          0.0000

     Atom147  O   pos: (  0.034837  0.494571  1.253865)  para sigma:         -26.21
           -15.9051         -8.0703         -0.6988
            -7.0619        -22.0762          0.5782
            -1.2552         -0.8536        -40.6395

     Atom148  H   pos: (  0.111849  0.494846  1.251049)  para sigma:           0.00
             0.0000          0.0000          0.0000
             0.0000          0.0000          0.0000
             0.0000          0.0000          0.0000

     Atom149  H   pos: (  0.332928  0.104586  1.259861)  para sigma:           0.00
             0.0000          0.0000          0.0000
             0.0000          0.0000          0.0000
             0.0000          0.0000          0.0000

     Atom150  O   pos: (  0.016652  0.384254  1.424471)  para sigma:          -8.90
           -24.6525         -0.9036        -17.2601
            -1.7906        -13.4796         -2.6425
           -18.5076         -3.7600         11.4444

     Atom151  H   pos: ( -0.036004  0.411524  1.470166)  para sigma:           0.00
             0.0000          0.0000          0.0000
             0.0000          0.0000          0.0000
             0.0000          0.0000          0.0000

     Atom152  H   pos: (  0.019886  0.430212  1.364549)  para sigma:           0.00
             0.0000          0.0000          0.0000
             0.0000          0.0000          0.0000
             0.0000          0.0000          0.0000

     Atom153  O   pos: (  0.187686  0.054517  0.958042)  para sigma:         -17.86
           -14.3894         -6.7803          9.0331
           -11.8097        -19.4342        -12.8862
            13.6796        -11.6138        -19.7506

     Atom154  H   pos: ( -0.198928  0.499391  0.963855)  para sigma:           0.00
             0.0000          0.0000          0.0000
             0.0000          0.0000          0.0000
             0.0000          0.0000          0.0000

     Atom155  H   pos: ( -0.086320  0.473952  1.005604)  para sigma:           0.00
             0.0000          0.0000          0.0000
             0.0000          0.0000          0.0000
             0.0000          0.0000          0.0000

     Atom156  O   pos: (  0.148952  0.243960  1.575415)  para sigma:         -18.64
           -11.9042         20.4529         -0.8779
            18.4542        -20.9029         -5.6615
             7.1954         -4.2476        -23.1019

     Atom157  H   pos: (  0.120596  0.292823  1.527874)  para sigma:           0.00
             0.0000          0.0000          0.0000
             0.0000          0.0000          0.0000
             0.0000          0.0000          0.0000

     Atom158  H   pos: (  0.092439  0.200126  1.601204)  para sigma:           0.00
             0.0000          0.0000          0.0000
             0.0000          0.0000          0.0000
             0.0000          0.0000          0.0000

     Atom159  O   pos: (  0.585383  0.261964  1.245816)  para sigma:         -14.36
           -29.0768         -1.2208         -8.7707
            -6.0120        -11.2730         -7.2874
            -5.3316        -13.4902         -2.7321

     Atom160  H   pos: (  0.564239  0.230046  1.311528)  para sigma:           0.00
             0.0000          0.0000          0.0000
             0.0000          0.0000          0.0000
             0.0000          0.0000          0.0000

     Atom161  H   pos: (  0.548667  0.325561  1.238688)  para sigma:           0.00
             0.0000          0.0000          0.0000
             0.0000          0.0000          0.0000
             0.0000          0.0000          0.0000

     Atom162  O   pos: (  0.327239  0.234787  1.256458)  para sigma:         -14.52
             1.6542         -3.7336         16.6145
            -8.1895        -25.1514          2.9980
            10.7537          4.7280        -20.0546

     Atom163  H   pos: (  0.252937  0.252582  1.246154)  para sigma:           0.00
             0.0000          0.0000          0.0000
             0.0000          0.0000          0.0000
             0.0000          0.0000          0.0000

     Atom164  H   pos: (  0.349204  0.265679  1.319928)  para sigma:           0.00
             0.0000          0.0000          0.0000
             0.0000          0.0000          0.0000
             0.0000          0.0000          0.0000

     Atom165  O   pos: (  0.498257 -0.000053  1.020965)  para sigma:         -26.16
           -29.5959         11.6075         -1.4732
            14.4785        -32.0397         11.3952
            -4.0206          6.2663        -16.8351

     Atom166  H   pos: (  0.189574  0.454126  0.945839)  para sigma:           0.00
             0.0000          0.0000          0.0000
             0.0000          0.0000          0.0000
             0.0000          0.0000          0.0000

     Atom167  H   pos: (  0.113609  0.438435  1.037988)  para sigma:           0.00
             0.0000          0.0000          0.0000
             0.0000          0.0000          0.0000
             0.0000          0.0000          0.0000

     Atom168  O   pos: (  0.117936  0.200776  0.808032)  para sigma:         -12.88
           -24.0317        -15.1835         10.3858
            -8.3865        -13.1229          8.0688
             6.4560          2.2554         -1.4726

     Atom169  H   pos: (  0.122438  0.244084  0.868154)  para sigma:           0.00
             0.0000          0.0000          0.0000
             0.0000          0.0000          0.0000
             0.0000          0.0000          0.0000

     Atom170  H   pos: (  0.104093  0.242577  0.748414)  para sigma:           0.00
             0.0000          0.0000          0.0000
             0.0000          0.0000          0.0000
             0.0000          0.0000          0.0000

     Atom171  O   pos: ( -0.073129  0.335675  0.820273)  para sigma:         -24.33
           -25.1874         20.0481         -0.8589
            23.5887        -11.4014         -3.4079
            -1.5333         -7.4016        -36.3865

     Atom172  H   pos: ( -0.085589  0.270543  0.784790)  para sigma:           0.00
             0.0000          0.0000          0.0000
             0.0000          0.0000          0.0000
             0.0000          0.0000          0.0000

     Atom173  H   pos: ( -0.012533  0.360350  0.781225)  para sigma:           0.00
             0.0000          0.0000          0.0000
             0.0000          0.0000          0.0000
             0.0000          0.0000          0.0000

     Atom174  O   pos: (  0.813737  0.208944  1.205491)  para sigma:          -8.41
            11.5699         -8.9052         10.3460
            -4.9705        -33.4782          0.5648
            13.1188          3.5891         -3.3310

     Atom175  H   pos: (  0.753617  0.243147  1.231285)  para sigma:           0.00
             0.0000          0.0000          0.0000
             0.0000          0.0000          0.0000
             0.0000          0.0000          0.0000

     Atom176  H   pos: (  0.868495  0.216525  1.257258)  para sigma:           0.00
             0.0000          0.0000          0.0000
             0.0000          0.0000          0.0000
             0.0000          0.0000          0.0000

     Atom177  O   pos: ( -0.009379  0.413266  1.072211)  para sigma:         -25.61
           -35.6117          7.9373         12.6928
             8.1050        -19.0518          8.7981
            10.8405         10.1082        -22.1576

     Atom178  H   pos: ( -0.001365  0.434615  1.144487)  para sigma:           0.00
             0.0000          0.0000          0.0000
             0.0000          0.0000          0.0000
             0.0000          0.0000          0.0000

     Atom179  H   pos: ( -0.026879  0.339708  1.066760)  para sigma:           0.00
             0.0000          0.0000          0.0000
             0.0000          0.0000          0.0000
             0.0000          0.0000          0.0000

     Atom180  O   pos: (  0.145677  0.282785  1.206306)  para sigma:         -13.24
            -4.7268          7.2308        -13.1178
             4.5601        -36.0086         -2.1769
           -10.5168         -1.8537          1.0168

     Atom181  H   pos: (  0.143893  0.267716  1.132952)  para sigma:           0.00
             0.0000          0.0000          0.0000
             0.0000          0.0000          0.0000
             0.0000          0.0000          0.0000

     Atom182  H   pos: (  0.086308  0.250952  1.240194)  para sigma:           0.00
             0.0000          0.0000          0.0000
             0.0000          0.0000          0.0000
             0.0000          0.0000          0.0000

     Atom183  O   pos: (  0.450803  0.389462  0.925600)  para sigma:         -45.81
           -61.6003          9.3592          9.2814
             5.4738        -46.3833        -17.0064
             9.9292        -22.6063        -29.4568

     Atom184  H   pos: (  0.494054  0.334309  0.901407)  para sigma:           0.00
             0.0000          0.0000          0.0000
             0.0000          0.0000          0.0000
             0.0000          0.0000          0.0000

     Atom185  O   pos: (  0.234973  0.497264  1.251260)  para sigma:         -56.95
           -40.5628          7.4642          0.2363
             1.8461        -84.8921        -21.0370
            -1.3749        -29.9199        -45.4008

     Atom186  H   pos: (  0.232424  0.424004  1.245550)  para sigma:           0.00
             0.0000          0.0000          0.0000
             0.0000          0.0000          0.0000
             0.0000          0.0000          0.0000

     Atom187  O   pos: (  0.590816  0.368847  1.464340)  para sigma:         -62.22
           -53.1104         -3.0735         21.4356
            -3.9438        -36.5398        -37.2708
             9.2368        -21.6828        -97.0212

     Atom188  H   pos: (  0.593466  0.358653  1.391557)  para sigma:           0.00
             0.0000          0.0000          0.0000
             0.0000          0.0000          0.0000
             0.0000          0.0000          0.0000

     Paramagnetic US occ-occ contribution in ppm:

     Atom  1  Ca  pos: ( -0.216047  0.413295  0.498915)  para_oo sigma:          -2.75
            -2.4602         -0.3727          0.3224
            -0.3688         -2.6088          0.0744
             0.3031          0.0623         -3.1738

     Atom  2  Ca  pos: (  0.541060  0.436530  0.348898)  para_oo sigma:          -3.23
            -3.2582         -0.2499          0.2503
            -0.2552         -2.5799          0.1869
             0.1523          0.1444         -3.8483

     Atom  3  Ca  pos: (  0.685446  0.193117  0.328432)  para_oo sigma:          -3.24
            -3.2453         -0.3472         -0.3237
            -0.4077         -3.1186         -0.2080
            -0.2368         -0.1717         -3.3548

     Atom  4  Ca  pos: ( -0.048481  0.186817  0.488575)  para_oo sigma:          -3.01
            -2.8679         -0.4355         -0.4563
            -0.4402         -2.7136         -0.1578
            -0.4555         -0.1896         -3.4404

     Atom  5  Ca  pos: (  0.571810  0.131619  1.113029)  para_oo sigma:          -3.49
            -3.3401          0.1797          0.2717
             0.1974         -3.4537         -0.6925
             0.3332         -0.8325         -3.6627

     Atom  6  Ca  pos: (  0.385997  0.477365  0.785140)  para_oo sigma:          -3.41
            -3.5931         -0.1736          0.5166
            -0.2200         -3.3467         -0.8267
             0.6417         -0.8908         -3.2802

     Atom  7  Ca  pos: (  0.260627  0.281976  0.026557)  para_oo sigma:          -2.34
            -2.2400          0.1012          0.1889
             0.1779         -2.5843         -0.0211
             0.1782         -0.0265         -2.1977

     Atom  8  Ca  pos: (  0.288678  0.432896  0.480871)  para_oo sigma:          -3.50
            -2.9137         -0.5195         -0.0566
            -0.4575         -3.2384         -0.0278
             0.0357          0.0416         -4.3617

     Atom  9  Ca  pos: (  0.037028  0.427702  0.354544)  para_oo sigma:          -3.68
            -3.8113         -0.4907          0.0513
            -0.4995         -3.3100          0.0149
             0.0065         -0.0306         -3.9206

     Atom 10  Ca  pos: (  0.189788  0.187827  0.312207)  para_oo sigma:          -2.68
            -2.9038         -0.3844          0.2337
            -0.3752         -2.4094          0.2112
             0.2787          0.2351         -2.7283

     Atom 11  Ca  pos: (  0.441743  0.194291  0.475333)  para_oo sigma:          -2.63
            -2.5620         -0.2777         -0.0229
            -0.3530         -2.5173          0.0021
            -0.0447         -0.0473         -2.8041

     Atom 12  Ca  pos: (  0.227367  0.061964  0.774984)  para_oo sigma:          -3.09
            -3.2192          0.1287         -0.2939
             0.0467         -2.8852         -0.1127
            -0.2230         -0.0461         -3.1674

     Atom 13  Ca  pos: (  0.672916  0.243968  1.542211)  para_oo sigma:          -3.67
            -3.5998         -0.3542         -0.9044
            -0.3494         -3.3474         -0.9639
            -1.0715         -0.7849         -4.0499

     Atom 14  Si  pos: (  0.600833  0.114634  0.090750)  para_oo sigma:          -6.33
            -6.6455         -0.4145          0.0955
            -0.3947         -6.4220         -0.0972
             0.0855         -0.0731         -5.9150

     Atom 15  Si  pos: (  0.190629  0.200979  0.544571)  para_oo sigma:          -6.04
            -6.1258          0.3372          0.3754
             0.3616         -6.2023         -0.0552
             0.3514         -0.0392         -5.7933

     Atom 16  Si  pos: (  0.439048  0.209716  0.247264)  para_oo sigma:          -6.32
            -6.4151          0.7398         -0.1613
             0.7033         -6.3019         -0.0887
            -0.1699         -0.1072         -6.2397

     Atom 17  Si  pos: (  0.057571  0.104227  0.098748)  para_oo sigma:          -5.97
            -5.7402          0.5717          0.4013
             0.5789         -6.2931          0.1944
             0.4143          0.2079         -5.8868

     Atom 18  Si  pos: (  0.675263  0.197527  0.573324)  para_oo sigma:          -6.22
            -6.3593          0.3248         -0.1315
             0.3248         -6.3996         -0.3342
            -0.1381         -0.3238         -5.8865

     Atom 19  Si  pos: ( -0.075053  0.210648  0.256586)  para_oo sigma:          -6.08
            -5.8967          0.6651          0.3238
             0.6221         -6.2726         -0.1473
             0.2681         -0.1777         -6.0692

     Atom 20  Si  pos: (  0.550310  0.410701  0.582339)  para_oo sigma:          -6.04
            -5.9849          0.1841          0.0183
             0.1889         -6.2492          0.0156
             0.0197         -0.0150         -5.8769

     Atom 21  Si  pos: ( -0.201077  0.401908  0.252469)  para_oo sigma:          -6.04
            -5.6170          0.7288         -0.0546
             0.7872         -6.3908          0.3530
            -0.0462          0.3515         -6.1141

     Atom 22  Si  pos: (  0.054615  0.397848  0.583981)  para_oo sigma:          -5.95
            -5.9919          0.3314          0.1760
             0.3270         -6.3330          0.1355
             0.1173          0.1668         -5.5104

     Atom 23  Si  pos: (  0.302261  0.402439  0.236849)  para_oo sigma:          -6.05
            -5.4488          0.7349          0.2401
             0.7479         -6.4604          0.5690
             0.1562          0.5377         -6.2418

     Atom 24  O   pos: ( -0.139716  0.304066  0.204968)  para_oo sigma:          -4.15
            -4.3502         -1.5086          0.0717
            -1.4801         -3.0763         -0.0011
             0.0753         -0.0212         -5.0298

     Atom 25  O   pos: (  0.926449  0.025472  0.509429)  para_oo sigma:          -1.41
            -1.5745          1.1243         -1.2903
             1.0100         -1.4249         -1.3611
            -1.3442         -1.4771         -1.2289

     Atom 26  O   pos: (  0.191959  0.012865  0.309756)  para_oo sigma:          -2.06
            -1.8896          1.7420          1.0025
             1.7601         -2.1493          1.1623
             1.0063          1.1752         -2.1300

     Atom 27  O   pos: (  0.446267  0.375317  0.525181)  para_oo sigma:          -1.85
            -0.8753          0.9354          0.8817
             1.0552         -2.7073          0.4319
             0.9414          0.4652         -1.9756

     Atom 28  O   pos: (  0.710777  0.371839  0.332181)  para_oo sigma:          -1.71
            -1.0138          0.8809         -1.6832
             0.9201         -2.7575         -0.9230
            -1.7377         -0.8764         -1.3669

     Atom 29  O   pos: (  0.011203  0.126676  1.664204)  para_oo sigma:          -3.75
            -4.6473          0.0000          0.5686
            -0.0050         -4.7129          0.2803
             0.4879          0.3087         -1.8906

     Atom 30  O   pos: (  0.698230  0.178101  0.140107)  para_oo sigma:          -1.96
            -1.2506          0.7250          0.8203
             0.8115         -1.8519          0.1703
             1.0704          0.2977         -2.7900

     Atom 31  H   pos: (  0.760186  0.186883  0.100584)  para_oo sigma:           0.00
             0.0000          0.0000          0.0000
             0.0000          0.0000          0.0000
             0.0000          0.0000          0.0000

     Atom 32  O   pos: (  0.657862  0.133171  0.675574)  para_oo sigma:          -2.51
            -3.1148          0.4333         -0.7979
             0.3587         -3.0531         -0.6835
            -0.7061         -0.7424         -1.3729

     Atom 33  O   pos: ( -0.046051  0.148213  0.152974)  para_oo sigma:          -4.09
            -4.1299         -0.8494         -1.1614
            -0.8719         -4.4539          0.8980
            -1.2234          0.9778         -3.6871

     Atom 34  O   pos: (  0.047222  0.437212  0.700866)  para_oo sigma:          -2.87
            -4.0654          0.3898          0.2157
             0.3809         -3.6660          0.5216
             0.0973          0.6383         -0.8819

     Atom 35  O   pos: (  0.298434  0.458592  0.123354)  para_oo sigma:          -3.91
            -4.8888         -0.3854          0.1629
            -0.3021         -2.9419         -1.5048
             0.1918         -1.5813         -3.9073

     Atom 36  O   pos: (  0.109034  0.283690  0.594614)  para_oo sigma:          -3.69
            -3.7877         -1.4941         -0.3811
            -1.4652         -2.6274          0.3581
            -0.3893          0.3340         -4.6492

     Atom 37  O   pos: (  0.352876  0.291035  0.202148)  para_oo sigma:          -3.55
            -3.6844         -1.5605          0.0317
            -1.6066         -2.4909         -0.1892
             0.0229         -0.0723         -4.4849

     Atom 38  O   pos: (  0.122334  0.470494  0.508275)  para_oo sigma:          -1.14
            -1.5646          1.1433         -1.2383
             1.0877         -0.8757         -1.1840
            -1.3477         -1.2798         -0.9852

     Atom 39  O   pos: (  0.681657  0.002111  0.319657)  para_oo sigma:          -2.07
            -2.4708          1.1653          1.5465
             1.1184         -2.1749          1.4998
             1.6031          1.4649         -1.5766

     Atom 40  O   pos: ( -0.049368  0.375083  0.520964)  para_oo sigma:          -1.61
            -0.6859          0.6836          1.3655
             0.7937         -2.4534          0.4896
             1.5615          0.4725         -1.6889

     Atom 41  O   pos: (  0.187763  0.377721  0.271595)  para_oo sigma:          -2.72
            -0.8407          0.6992         -0.5582
             0.8111         -3.7866         -0.2495
            -0.4730         -0.2456         -3.5403

     Atom 42  O   pos: (  0.574324  0.157518  1.655564)  para_oo sigma:          -3.09
            -4.3319         -0.3117          0.5814
            -0.2325         -4.2962         -0.0095
             0.6377          0.0058         -0.6342

     Atom 43  O   pos: (  0.153664  0.171074  0.132872)  para_oo sigma:          -2.69
            -1.2183          1.2098          0.6890
             1.1418         -2.6523          0.7436
             0.8075          0.7469         -4.2114

     Atom 44  O   pos: (  0.253788  0.156511  0.640004)  para_oo sigma:          -2.47
            -2.0746         -0.7780          1.4826
            -0.6871         -3.1916         -0.1091
             1.4171         -0.1888         -2.1366

     Atom 45  O   pos: (  0.502940  0.162932  0.149453)  para_oo sigma:          -4.14
            -3.5776         -1.0568         -1.6335
            -1.0381         -4.8829          0.9737
            -1.6063          0.9682         -3.9707

     Atom 46  O   pos: (  0.119662  0.121724  0.483908)  para_oo sigma:          -1.73
            -1.7206          1.4728          1.2171
             1.3960         -1.7654          1.3247
             1.2429          1.4798         -1.7189

     Atom 47  O   pos: (  0.377134  0.126892  0.311215)  para_oo sigma:          -2.07
            -2.0836          1.2908         -1.2860
             1.1909         -1.8979         -1.1364
            -1.3572         -1.3440         -2.2337

     Atom 48  O   pos: (  0.265839  0.257246  0.463285)  para_oo sigma:          -1.33
            -1.2246          0.8318         -1.6421
             0.8291         -1.8952         -1.2669
            -1.7031         -1.3034         -0.8780

     Atom 49  O   pos: (  0.518354  0.265413  0.321509)  para_oo sigma:          -1.73
            -1.3527          1.1061          1.6799
             1.1053         -2.4158          1.0363
             1.7782          1.1603         -1.4126

     Atom 50  O   pos: (  0.617202  0.144252  0.477297)  para_oo sigma:          -0.89
            -1.2125          0.6126          1.6351
             0.5492         -1.5723          1.3797
             1.6329          1.4117          0.1057

     Atom 51  O   pos: (  0.854342  0.148015  0.329948)  para_oo sigma:          -1.56
            -1.7164          1.3917         -1.4291
             1.3372         -1.7289         -1.1216
            -1.4640         -1.2228         -1.2303

     Atom 52  O   pos: (  0.791457  0.227904  0.545016)  para_oo sigma:          -2.23
            -0.8600          0.7439         -0.2958
             0.9292         -3.0457         -0.1147
            -0.2475         -0.1305         -2.7725

     Atom 53  O   pos: (  0.018852  0.250664  0.323733)  para_oo sigma:          -1.92
            -0.8517          1.0146          1.6576
             0.9596         -2.9092          0.7080
             1.7499          0.7383         -1.9845

     Atom 54  O   pos: (  0.539702  0.448717  0.700085)  para_oo sigma:          -2.64
            -3.8680          0.0425          0.1845
             0.0312         -2.9961          0.7595
             0.1494          0.8296         -1.0468

     Atom 55  O   pos: ( -0.250904  0.450462  0.147136)  para_oo sigma:          -3.81
            -4.5570         -0.5514          0.4197
            -0.5252         -3.4309         -1.1382
             0.4737         -1.2490         -3.4473

     Atom 56  O   pos: (  0.624473  0.311014  0.587028)  para_oo sigma:          -3.92
            -4.1931         -1.7447         -0.0058
            -1.7378         -2.4225          0.1607
             0.0052          0.1651         -5.1347

     Atom 57  O   pos: ( -0.113473  0.172384  0.709213)  para_oo sigma:          -1.19
            -1.2945         -0.0633          0.0778
            -0.0023         -1.0473          0.0676
             0.0212          0.1158         -1.2140

     Atom 58  H   pos: (  0.881986  0.103991  0.710377)  para_oo sigma:           0.00
             0.0000          0.0000          0.0000
             0.0000          0.0000          0.0000
             0.0000          0.0000          0.0000

     Atom 59  H   pos: (  0.842902  0.202692  0.652481)  para_oo sigma:           0.00
             0.0000          0.0000          0.0000
             0.0000          0.0000          0.0000
             0.0000          0.0000          0.0000

     Atom 60  O   pos: (  0.440778  0.181381  0.656124)  para_oo sigma:          -0.72
            -0.2389         -0.0694          0.0239
            -0.0557         -0.8520          0.1447
            -0.0599          0.1209         -1.0708

     Atom 61  H   pos: (  0.366186  0.158341  0.651125)  para_oo sigma:           0.00
             0.0000          0.0000          0.0000
             0.0000          0.0000          0.0000
             0.0000          0.0000          0.0000

     Atom 62  H   pos: (  0.483005  0.121761  0.666859)  para_oo sigma:           0.00
             0.0000          0.0000          0.0000
             0.0000          0.0000          0.0000
             0.0000          0.0000          0.0000

     Atom 63  O   pos: (  0.316181  0.356630  0.675263)  para_oo sigma:          -0.45
            -0.2916         -0.0090         -0.4546
            -0.0470         -0.5796         -0.1809
            -0.4787         -0.3343         -0.4683

     Atom 64  H   pos: (  0.373527  0.345870  0.626703)  para_oo sigma:           0.00
             0.0000          0.0000          0.0000
             0.0000          0.0000          0.0000
             0.0000          0.0000          0.0000

     Atom 65  H   pos: (  0.283843  0.289391  0.681704)  para_oo sigma:           0.00
             0.0000          0.0000          0.0000
             0.0000          0.0000          0.0000
             0.0000          0.0000          0.0000

     Atom 66  O   pos: (  0.312963  0.103314  0.045899)  para_oo sigma:          -0.70
            -0.4141         -0.2822         -0.2097
            -0.0126         -1.0074          0.0310
            -0.3303          0.1727         -0.6766

     Atom 67  H   pos: (  0.256710  0.105268  0.096206)  para_oo sigma:           0.00
             0.0000          0.0000          0.0000
             0.0000          0.0000          0.0000
             0.0000          0.0000          0.0000

     Atom 68  H   pos: (  0.355656  0.044642  0.063469)  para_oo sigma:           0.00
             0.0000          0.0000          0.0000
             0.0000          0.0000          0.0000
             0.0000          0.0000          0.0000

     Atom 69  O   pos: ( -0.016779  0.216676  1.314793)  para_oo sigma:          -1.08
            -1.0012          0.0599         -0.0293
             0.0347         -1.0774         -0.1013
            -0.0139         -0.0808         -1.1494

     Atom 70  H   pos: ( -0.014032  0.278261  1.359113)  para_oo sigma:           0.00
             0.0000          0.0000          0.0000
             0.0000          0.0000          0.0000
             0.0000          0.0000          0.0000

     Atom 71  H   pos: ( -0.013944  0.159335  1.363858)  para_oo sigma:           0.00
             0.0000          0.0000          0.0000
             0.0000          0.0000          0.0000
             0.0000          0.0000          0.0000

     Atom 72  O   pos: ( -0.334907  0.440997  1.122549)  para_oo sigma:          -0.77
            -0.8868         -0.0756          0.0033
            -0.0547         -0.7736         -0.0120
             0.0465         -0.0258         -0.6453

     Atom 73  H   pos: (  0.653065  0.477993  1.055912)  para_oo sigma:           0.00
             0.0000          0.0000          0.0000
             0.0000          0.0000          0.0000
             0.0000          0.0000          0.0000

     Atom 74  H   pos: ( -0.284683  0.483781  1.154374)  para_oo sigma:           0.00
             0.0000          0.0000          0.0000
             0.0000          0.0000          0.0000
             0.0000          0.0000          0.0000

     Atom 75  O   pos: ( -0.081269  0.228004  1.033196)  para_oo sigma:          -0.91
            -1.0325          0.0932         -0.1531
             0.0609         -0.7722          0.0295
            -0.0861          0.0426         -0.9309

     Atom 76  H   pos: ( -0.131014  0.219163  1.089959)  para_oo sigma:           0.00
             0.0000          0.0000          0.0000
             0.0000          0.0000          0.0000
             0.0000          0.0000          0.0000

     Atom 77  H   pos: (  0.881799  0.259857  0.976213)  para_oo sigma:           0.00
             0.0000          0.0000          0.0000
             0.0000          0.0000          0.0000
             0.0000          0.0000          0.0000

     Atom 78  O   pos: ( -0.167872  0.226754  1.640931)  para_oo sigma:          -0.55
            -0.6792         -0.1392         -0.0911
            -0.2092         -0.1634         -0.0389
            -0.0819          0.0141         -0.8187

     Atom 79  H   pos: ( -0.144024  0.295983  1.649126)  para_oo sigma:           0.00
             0.0000          0.0000          0.0000
             0.0000          0.0000          0.0000
             0.0000          0.0000          0.0000

     Atom 80  H   pos: ( -0.104750  0.184736  1.647981)  para_oo sigma:           0.00
             0.0000          0.0000          0.0000
             0.0000          0.0000          0.0000
             0.0000          0.0000          0.0000

     Atom 81  O   pos: (  0.633146  0.498570  0.935091)  para_oo sigma:          -0.87
            -0.8400          0.0348          0.0502
             0.0135         -1.0028         -0.0380
             0.0621         -0.0579         -0.7553

     Atom 82  H   pos: (  0.613631  0.569632  0.942280)  para_oo sigma:           0.00
             0.0000          0.0000          0.0000
             0.0000          0.0000          0.0000
             0.0000          0.0000          0.0000

     Atom 83  H   pos: (  0.568151  0.459795  0.926684)  para_oo sigma:           0.00
             0.0000          0.0000          0.0000
             0.0000          0.0000          0.0000
             0.0000          0.0000          0.0000

     Atom 84  O   pos: (  0.538139  0.435148  0.153951)  para_oo sigma:          -0.59
            -0.4620          0.0265          0.0304
             0.0206         -0.4721          0.0397
             0.0236          0.0506         -0.8300

     Atom 85  H   pos: (  0.609712  0.416599  0.145104)  para_oo sigma:           0.00
             0.0000          0.0000          0.0000
             0.0000          0.0000          0.0000
             0.0000          0.0000          0.0000

     Atom 86  H   pos: (  0.858572  0.046052  0.147893)  para_oo sigma:           0.00
             0.0000          0.0000          0.0000
             0.0000          0.0000          0.0000
             0.0000          0.0000          0.0000

     Atom 87  O   pos: (  0.176046  0.250981  1.003311)  para_oo sigma:          -0.92
            -1.1376         -0.0721          0.0190
            -0.0628         -0.8102          0.0906
             0.0353          0.1594         -0.7977

     Atom 88  H   pos: (  0.241096  0.285435  1.004539)  para_oo sigma:           0.00
             0.0000          0.0000          0.0000
             0.0000          0.0000          0.0000
             0.0000          0.0000          0.0000

     Atom 89  H   pos: (  0.190511  0.177578  0.993011)  para_oo sigma:           0.00
             0.0000          0.0000          0.0000
             0.0000          0.0000          0.0000
             0.0000          0.0000          0.0000

     Atom 90  O   pos: (  0.725250  0.045245  1.081671)  para_oo sigma:          -0.46
            -0.9047          0.2622          0.2021
             0.2636         -0.3986          0.4020
             0.1614          0.3991         -0.0860

     Atom 91  H   pos: (  0.784013  0.070273  1.118735)  para_oo sigma:           0.00
             0.0000          0.0000          0.0000
             0.0000          0.0000          0.0000
             0.0000          0.0000          0.0000

     Atom 92  H   pos: (  0.433140  0.461281  1.025825)  para_oo sigma:           0.00
             0.0000          0.0000          0.0000
             0.0000          0.0000          0.0000
             0.0000          0.0000          0.0000

     Atom 93  O   pos: ( -0.034236  0.080677  1.464232)  para_oo sigma:          -1.19
            -1.0926          0.0228          0.0067
            -0.0271         -1.0847         -0.1359
            -0.0366         -0.1632         -1.3864

     Atom 94  H   pos: ( -0.011805  0.099213  1.532624)  para_oo sigma:           0.00
             0.0000          0.0000          0.0000
             0.0000          0.0000          0.0000
             0.0000          0.0000          0.0000

     Atom 95  H   pos: (  0.628283  0.476186  1.467884)  para_oo sigma:           0.00
             0.0000          0.0000          0.0000
             0.0000          0.0000          0.0000
             0.0000          0.0000          0.0000

     Atom 96  O   pos: (  0.752280  0.184039  0.871921)  para_oo sigma:          -0.79
            -0.5508         -0.1457         -0.0457
            -0.1527         -1.0060         -0.0698
            -0.0777         -0.0342         -0.8139

     Atom 97  H   pos: (  0.801974  0.189591  0.815488)  para_oo sigma:           0.00
             0.0000          0.0000          0.0000
             0.0000          0.0000          0.0000
             0.0000          0.0000          0.0000

     Atom 98  H   pos: (  0.694138  0.227845  0.849124)  para_oo sigma:           0.00
             0.0000          0.0000          0.0000
             0.0000          0.0000          0.0000
             0.0000          0.0000          0.0000

     Atom 99  O   pos: (  0.201830  0.478444  0.819282)  para_oo sigma:          -0.77
            -1.0531         -0.0345          0.1343
            -0.0185         -0.6910          0.1089
             0.1501          0.1428         -0.5769

     Atom100  H   pos: (  0.483127  0.079551  0.836871)  para_oo sigma:           0.00
             0.0000          0.0000          0.0000
             0.0000          0.0000          0.0000
             0.0000          0.0000          0.0000

     Atom101  H   pos: (  0.151237  0.450196  0.768027)  para_oo sigma:           0.00
             0.0000          0.0000          0.0000
             0.0000          0.0000          0.0000
             0.0000          0.0000          0.0000

     Atom102  O   pos: (  0.419970  0.234490  1.065836)  para_oo sigma:          -0.54
            -0.7628          0.1828         -0.1735
             0.1849         -0.6085         -0.1923
            -0.2091         -0.1880         -0.2451

     Atom103  H   pos: (  0.432155  0.300492  1.030890)  para_oo sigma:           0.00
             0.0000          0.0000          0.0000
             0.0000          0.0000          0.0000
             0.0000          0.0000          0.0000

     Atom104  H   pos: (  0.384540  0.247965  1.130587)  para_oo sigma:           0.00
             0.0000          0.0000          0.0000
             0.0000          0.0000          0.0000
             0.0000          0.0000          0.0000

     Atom105  O   pos: ( -0.235801  0.436859  0.699554)  para_oo sigma:          -0.26
            -0.1791         -0.2506          0.0136
            -0.3181         -0.1394         -0.1095
             0.0189         -0.1089         -0.4641

     Atom106  H   pos: (  0.778142  0.377058  0.726946)  para_oo sigma:           0.00
             0.0000          0.0000          0.0000
             0.0000          0.0000          0.0000
             0.0000          0.0000          0.0000

     Atom107  H   pos: (  0.691071  0.455575  0.715571)  para_oo sigma:           0.00
             0.0000          0.0000          0.0000
             0.0000          0.0000          0.0000
             0.0000          0.0000          0.0000

     Atom108  O   pos: (  0.586377  0.271433  0.804263)  para_oo sigma:          -1.07
            -0.9136         -0.1309          0.0210
            -0.0790         -1.0444          0.0500
             0.0287          0.0472         -1.2453

     Atom109  H   pos: (  0.574131  0.335367  0.766122)  para_oo sigma:           0.00
             0.0000          0.0000          0.0000
             0.0000          0.0000          0.0000
             0.0000          0.0000          0.0000

     Atom110  H   pos: (  0.599001  0.219109  0.749946)  para_oo sigma:           0.00
             0.0000          0.0000          0.0000
             0.0000          0.0000          0.0000
             0.0000          0.0000          0.0000

     Atom111  O   pos: (  0.249951  0.430074  1.574449)  para_oo sigma:          -0.42
            -0.3709         -0.1929         -0.1125
            -0.2043         -0.2396          0.4713
            -0.0881          0.5167         -0.6433

     Atom112  H   pos: (  0.579672  0.036887  1.598067)  para_oo sigma:           0.00
             0.0000          0.0000          0.0000
             0.0000          0.0000          0.0000
             0.0000          0.0000          0.0000

     Atom113  H   pos: (  0.307455  0.406637  1.532048)  para_oo sigma:           0.00
             0.0000          0.0000          0.0000
             0.0000          0.0000          0.0000
             0.0000          0.0000          0.0000

     Atom114  O   pos: ( -0.100092  0.458080  1.575091)  para_oo sigma:          -0.73
            -0.6990          0.0362         -0.0302
             0.0247         -0.7585          0.0572
            -0.0497          0.0669         -0.7229

     Atom115  H   pos: ( -0.172830  0.450251  1.585663)  para_oo sigma:           0.00
             0.0000          0.0000          0.0000
             0.0000          0.0000          0.0000
             0.0000          0.0000          0.0000

     Atom116  H   pos: (  0.232729  0.060065  1.607506)  para_oo sigma:           0.00
             0.0000          0.0000          0.0000
             0.0000          0.0000          0.0000
             0.0000          0.0000          0.0000

     Atom117  O   pos: (  0.407280  0.139577  1.540778)  para_oo sigma:          -0.95
            -0.8322         -0.0104         -0.0465
             0.0240         -1.0815         -0.0397
            -0.0386         -0.0725         -0.9258

     Atom118  H   pos: (  0.462194  0.144574  1.592672)  para_oo sigma:           0.00
             0.0000          0.0000          0.0000
             0.0000          0.0000          0.0000
             0.0000          0.0000          0.0000

     Atom119  H   pos: (  0.391550  0.067748  1.534774)  para_oo sigma:           0.00
             0.0000          0.0000          0.0000
             0.0000          0.0000          0.0000
             0.0000          0.0000          0.0000

     Atom120  O   pos: (  0.441443  0.313624  0.004147)  para_oo sigma:          -0.42
            -0.7443         -0.0490          0.0829
            -0.0128         -0.1180          0.0692
             0.0960          0.0674         -0.3860

     Atom121  H   pos: (  0.466562  0.366293  0.050792)  para_oo sigma:           0.00
             0.0000          0.0000          0.0000
             0.0000          0.0000          0.0000
             0.0000          0.0000          0.0000

     Atom122  H   pos: (  0.472345  0.251764  0.030205)  para_oo sigma:           0.00
             0.0000          0.0000          0.0000
             0.0000          0.0000          0.0000
             0.0000          0.0000          0.0000

     Atom123  O   pos: (  0.441501  0.458099  1.303822)  para_oo sigma:          -0.94
            -1.0521          0.0252         -0.0654
            -0.0121         -0.9411         -0.0782
            -0.0142         -0.0816         -0.8327

     Atom124  H   pos: (  0.414687  0.410868  1.354781)  para_oo sigma:           0.00
             0.0000          0.0000          0.0000
             0.0000          0.0000          0.0000
             0.0000          0.0000          0.0000

     Atom125  H   pos: (  0.381127  0.475611  1.263910)  para_oo sigma:           0.00
             0.0000          0.0000          0.0000
             0.0000          0.0000          0.0000
             0.0000          0.0000          0.0000

     Atom126  O   pos: (  0.703531  0.395058  1.649280)  para_oo sigma:          -0.72
            -0.6692         -0.2011          0.0305
            -0.1565         -0.6954         -0.1871
             0.0052         -0.1942         -0.8064

     Atom127  H   pos: ( -0.252957  0.351174  0.031733)  para_oo sigma:           0.00
             0.0000          0.0000          0.0000
             0.0000          0.0000          0.0000
             0.0000          0.0000          0.0000

     Atom128  H   pos: (  0.684812  0.468408  1.645198)  para_oo sigma:           0.00
             0.0000          0.0000          0.0000
             0.0000          0.0000          0.0000
             0.0000          0.0000          0.0000

     Atom129  O   pos: (  0.778732  0.155719  1.437424)  para_oo sigma:          -0.27
             0.0164          0.2762          0.5530
             0.2683         -0.4814         -0.0075
             0.5141          0.0052         -0.3312

     Atom130  H   pos: (  0.761305  0.103701  1.386092)  para_oo sigma:           0.00
             0.0000          0.0000          0.0000
             0.0000          0.0000          0.0000
             0.0000          0.0000          0.0000

     Atom131  H   pos: (  0.849710  0.137868  1.457169)  para_oo sigma:           0.00
             0.0000          0.0000          0.0000
             0.0000          0.0000          0.0000
             0.0000          0.0000          0.0000

     Atom132  O   pos: (  0.659552  0.267065  1.043822)  para_oo sigma:          -0.42
            -0.5987         -0.3306         -0.1477
            -0.3123         -0.4456          0.5622
            -0.1607          0.6127         -0.2077

     Atom133  H   pos: (  0.713017  0.252739  0.994996)  para_oo sigma:           0.00
             0.0000          0.0000          0.0000
             0.0000          0.0000          0.0000
             0.0000          0.0000          0.0000

     Atom134  H   pos: (  0.674341  0.331071  1.080733)  para_oo sigma:           0.00
             0.0000          0.0000          0.0000
             0.0000          0.0000          0.0000
             0.0000          0.0000          0.0000

     Atom135  O   pos: (  0.096399  0.386353  0.093273)  para_oo sigma:          -0.71
            -0.8010         -0.0683          0.2069
            -0.0630         -0.7051         -0.0009
             0.2277          0.0191         -0.6292

     Atom136  H   pos: (  0.128436  0.384308  0.163327)  para_oo sigma:           0.00
             0.0000          0.0000          0.0000
             0.0000          0.0000          0.0000
             0.0000          0.0000          0.0000

     Atom137  H   pos: (  0.043547  0.334542  0.096464)  para_oo sigma:           0.00
             0.0000          0.0000          0.0000
             0.0000          0.0000          0.0000
             0.0000          0.0000          0.0000

     Atom138  O   pos: (  0.561586  0.149341  1.408016)  para_oo sigma:          -0.96
            -1.0443         -0.0754         -0.1923
            -0.0141         -1.0603          0.0206
            -0.1374          0.0045         -0.7764

     Atom139  H   pos: (  0.559678  0.090577  1.357312)  para_oo sigma:           0.00
             0.0000          0.0000          0.0000
             0.0000          0.0000          0.0000
             0.0000          0.0000          0.0000

     Atom140  H   pos: (  0.497447  0.145411  1.446608)  para_oo sigma:           0.00
             0.0000          0.0000          0.0000
             0.0000          0.0000          0.0000
             0.0000          0.0000          0.0000

     Atom141  O   pos: (  0.393747  0.332720  1.460898)  para_oo sigma:          -1.10
            -1.0838         -0.0056         -0.1465
            -0.0305         -1.0736         -0.0822
            -0.1371         -0.0854         -1.1310

     Atom142  H   pos: (  0.382246  0.264944  1.489486)  para_oo sigma:           0.00
             0.0000          0.0000          0.0000
             0.0000          0.0000          0.0000
             0.0000          0.0000          0.0000

     Atom143  H   pos: (  0.468032  0.348487  1.476515)  para_oo sigma:           0.00
             0.0000          0.0000          0.0000
             0.0000          0.0000          0.0000
             0.0000          0.0000          0.0000

     Atom144  O   pos: (  0.371296  0.163728  0.851278)  para_oo sigma:          -0.54
            -0.6743         -0.0773         -0.2457
            -0.0455         -0.6437         -0.0555
            -0.1355         -0.0241         -0.2941

     Atom145  H   pos: (  0.404866  0.204196  0.798080)  para_oo sigma:           0.00
             0.0000          0.0000          0.0000
             0.0000          0.0000          0.0000
             0.0000          0.0000          0.0000

     Atom146  H   pos: (  0.377114  0.199187  0.915927)  para_oo sigma:           0.00
             0.0000          0.0000          0.0000
             0.0000          0.0000          0.0000
             0.0000          0.0000          0.0000

     Atom147  O   pos: (  0.034837  0.494571  1.253865)  para_oo sigma:          -1.12
            -1.1209          0.0493         -0.0140
             0.0759         -1.2266         -0.0534
            -0.0418         -0.0739         -1.0080

     Atom148  H   pos: (  0.111849  0.494846  1.251049)  para_oo sigma:           0.00
             0.0000          0.0000          0.0000
             0.0000          0.0000          0.0000
             0.0000          0.0000          0.0000

     Atom149  H   pos: (  0.332928  0.104586  1.259861)  para_oo sigma:           0.00
             0.0000          0.0000          0.0000
             0.0000          0.0000          0.0000
             0.0000          0.0000          0.0000

     Atom150  O   pos: (  0.016652  0.384254  1.424471)  para_oo sigma:          -0.95
            -1.1013         -0.0320         -0.0318
            -0.0476         -0.9879          0.0665
            -0.0867          0.0393         -0.7715

     Atom151  H   pos: ( -0.036004  0.411524  1.470166)  para_oo sigma:           0.00
             0.0000          0.0000          0.0000
             0.0000          0.0000          0.0000
             0.0000          0.0000          0.0000

     Atom152  H   pos: (  0.019886  0.430212  1.364549)  para_oo sigma:           0.00
             0.0000          0.0000          0.0000
             0.0000          0.0000          0.0000
             0.0000          0.0000          0.0000

     Atom153  O   pos: (  0.187686  0.054517  0.958042)  para_oo sigma:          -0.63
            -0.4426         -0.1674          0.2080
            -0.2026         -0.5930         -0.1285
             0.1894         -0.0944         -0.8608

     Atom154  H   pos: ( -0.198928  0.499391  0.963855)  para_oo sigma:           0.00
             0.0000          0.0000          0.0000
             0.0000          0.0000          0.0000
             0.0000          0.0000          0.0000

     Atom155  H   pos: ( -0.086320  0.473952  1.005604)  para_oo sigma:           0.00
             0.0000          0.0000          0.0000
             0.0000          0.0000          0.0000
             0.0000          0.0000          0.0000

     Atom156  O   pos: (  0.148952  0.243960  1.575415)  para_oo sigma:          -0.30
            -0.4281          0.1511         -0.2811
             0.1251          0.0575         -0.5129
            -0.2816         -0.4338         -0.5376

     Atom157  H   pos: (  0.120596  0.292823  1.527874)  para_oo sigma:           0.00
             0.0000          0.0000          0.0000
             0.0000          0.0000          0.0000
             0.0000          0.0000          0.0000

     Atom158  H   pos: (  0.092439  0.200126  1.601204)  para_oo sigma:           0.00
             0.0000          0.0000          0.0000
             0.0000          0.0000          0.0000
             0.0000          0.0000          0.0000

     Atom159  O   pos: (  0.585383  0.261964  1.245816)  para_oo sigma:          -0.51
            -0.5505         -0.0468         -0.0461
            -0.0179         -0.5102         -0.3735
             0.0241         -0.4842         -0.4702

     Atom160  H   pos: (  0.564239  0.230046  1.311528)  para_oo sigma:           0.00
             0.0000          0.0000          0.0000
             0.0000          0.0000          0.0000
             0.0000          0.0000          0.0000

     Atom161  H   pos: (  0.548667  0.325561  1.238688)  para_oo sigma:           0.00
             0.0000          0.0000          0.0000
             0.0000          0.0000          0.0000
             0.0000          0.0000          0.0000

     Atom162  O   pos: (  0.327239  0.234787  1.256458)  para_oo sigma:          -0.93
            -0.8348         -0.0619          0.0558
            -0.1205         -0.8674         -0.0308
             0.0329         -0.0434         -1.0885

     Atom163  H   pos: (  0.252937  0.252582  1.246154)  para_oo sigma:           0.00
             0.0000          0.0000          0.0000
             0.0000          0.0000          0.0000
             0.0000          0.0000          0.0000

     Atom164  H   pos: (  0.349204  0.265679  1.319928)  para_oo sigma:           0.00
             0.0000          0.0000          0.0000
             0.0000          0.0000          0.0000
             0.0000          0.0000          0.0000

     Atom165  O   pos: (  0.498257 -0.000053  1.020965)  para_oo sigma:          -0.45
            -0.3942         -0.0512         -0.4841
            -0.0607         -0.7625         -0.3022
            -0.4330         -0.2849         -0.2014

     Atom166  H   pos: (  0.189574  0.454126  0.945839)  para_oo sigma:           0.00
             0.0000          0.0000          0.0000
             0.0000          0.0000          0.0000
             0.0000          0.0000          0.0000

     Atom167  H   pos: (  0.113609  0.438435  1.037988)  para_oo sigma:           0.00
             0.0000          0.0000          0.0000
             0.0000          0.0000          0.0000
             0.0000          0.0000          0.0000

     Atom168  O   pos: (  0.117936  0.200776  0.808032)  para_oo sigma:          -0.31
            -0.5614          0.1276          0.1426
             0.1141         -0.6525         -0.0718
             0.1445         -0.0403          0.2744

     Atom169  H   pos: (  0.122438  0.244084  0.868154)  para_oo sigma:           0.00
             0.0000          0.0000          0.0000
             0.0000          0.0000          0.0000
             0.0000          0.0000          0.0000

     Atom170  H   pos: (  0.104093  0.242577  0.748414)  para_oo sigma:           0.00
             0.0000          0.0000          0.0000
             0.0000          0.0000          0.0000
             0.0000          0.0000          0.0000

     Atom171  O   pos: ( -0.073129  0.335675  0.820273)  para_oo sigma:          -0.87
            -0.7372          0.2684         -0.1636
             0.1085         -0.9820          0.0392
            -0.1478         -0.0275         -0.8883

     Atom172  H   pos: ( -0.085589  0.270543  0.784790)  para_oo sigma:           0.00
             0.0000          0.0000          0.0000
             0.0000          0.0000          0.0000
             0.0000          0.0000          0.0000

     Atom173  H   pos: ( -0.012533  0.360350  0.781225)  para_oo sigma:           0.00
             0.0000          0.0000          0.0000
             0.0000          0.0000          0.0000
             0.0000          0.0000          0.0000

     Atom174  O   pos: (  0.813737  0.208944  1.205491)  para_oo sigma:          -0.87
            -0.8374          0.0721         -0.0024
             0.1141         -0.9630          0.0276
            -0.0327          0.0209         -0.8013

     Atom175  H   pos: (  0.753617  0.243147  1.231285)  para_oo sigma:           0.00
             0.0000          0.0000          0.0000
             0.0000          0.0000          0.0000
             0.0000          0.0000          0.0000

     Atom176  H   pos: (  0.868495  0.216525  1.257258)  para_oo sigma:           0.00
             0.0000          0.0000          0.0000
             0.0000          0.0000          0.0000
             0.0000          0.0000          0.0000

     Atom177  O   pos: ( -0.009379  0.413266  1.072211)  para_oo sigma:          -1.05
            -0.9901         -0.0000          0.0760
             0.0074         -1.0492         -0.0005
             0.0787         -0.0032         -1.1092

     Atom178  H   pos: ( -0.001365  0.434615  1.144487)  para_oo sigma:           0.00
             0.0000          0.0000          0.0000
             0.0000          0.0000          0.0000
             0.0000          0.0000          0.0000

     Atom179  H   pos: ( -0.026879  0.339708  1.066760)  para_oo sigma:           0.00
             0.0000          0.0000          0.0000
             0.0000          0.0000          0.0000
             0.0000          0.0000          0.0000

     Atom180  O   pos: (  0.145677  0.282785  1.206306)  para_oo sigma:          -0.98
            -0.8081         -0.0408         -0.0423
            -0.0573         -1.0871         -0.0889
[truncated: 148,393 more chars]
