# Supplementary material for: Is there a future for 43Ca nuclear magnetic resonance in cement science?
Source: Phys Chem Chem Phys. 2025 Apr 9;27(17):9159–68. doi: 10.1039/d5cp00491h (PMC11997747; doi:10.1039/d5cp00491h)
Supplement: CP-027-D5CP00491H-s001 [file CP-027-D5CP00491H-s001.zip › QE-Files/CSH-surface-structures/surf13.vc-relax.nmr.out]

     Program GIPAW v.7.2 starts on 18Feb2024 at  7: 8:57 

     This program is part of the open-source Quantum ESPRESSO suite
     for quantum simulation of materials; please cite
         "P. Giannozzi et al., J. Phys.:Condens. Matter 21 395502 (2009);
         "P. Giannozzi et al., J. Phys.:Condens. Matter 29 465901 (2017);
         "P. Giannozzi et al., J. Chem. Phys. 152 154105 (2020);
          URL http://www.quantum-espresso.org", 
     in publications or presentations arising from this work. More details at
     http://www.quantum-espresso.org/quote

     Parallel version (MPI), running on   112 processors

     MPI processes distributed on     1 nodes
     R & G space division:  proc/nbgrp/npool/nimage =     112
     217345 MiB available memory on the printing compute node when the environment starts


     ***** This is GIPAW git revision                                          *****
     ***** you can cite: N. Varini et al., Comp. Phys. Comm. 184, 1827 (2013)  *****
     ***** in publications or presentations arising from this work.            *****

     Parallelizing q-star over 1 images
     Reading input from surf13.vc-relax.nmr.in

     ------------------- Input file: --------------------
&inputgipaw
	job = 'nmr'
	prefix = 'surf13.vc-relax_nmr'
	tmp_dir = './tmpSurf13/',
	verbosity = 'high'
	diagonalization = 'david'
/


     Reading xml data from directory:

     ./tmpSurf13/surf13.vc-relax_nmr.save/
     file Ca.pbe-spn-kjpaw_psl.1.0.0.UPF: wavefunction(s)  3S renormalized
     file O.pbe-n-kjpaw_psl.1.0.0.UPF: wavefunction(s)  2S 2P renormalized
     file Si.pbe-nl-kjpaw_psl.1.0.0.UPF: wavefunction(s)  3S 3P renormalized
     file H.pbe-kjpaw_psl.1.0.0.UPF: wavefunction(s)  1S renormalized

     IMPORTANT: XC functional enforced from input :
     Exchange-correlation= PBE
                           (   1   4   3   4   0   0   0)
     Any further DFT definition will be discarded
     Please, verify this is what you really want


     Parallelization info
     --------------------
     sticks:   dense  smooth     PW     G-vecs:    dense   smooth      PW
     Min         123     123     42                27271    27271    5464
     Max         124     124     43                27290    27290    5473
     Sum       13857   13857   4753              3055507  3055507  612523

     Using Slab Decomposition

     Reading collected, re-writing distributed wavefunctions
     Subspace diagonalization in iterative solution of the eigenvalue problem:
     a serial algorithm will be used

     GIPAW projectors -----------------------------------------------
     atom=  Ca   l=0  rc=    1.3000  rs=    0.8667
     atom=  Ca   l=0  rc=    1.3000  rs=    0.8667
     atom=  Ca   l=1  rc=    1.6000  rs=    1.0667
     atom=  Ca   l=1  rc=    1.6000  rs=    1.0667
     atom=  Ca   l=2  rc=    1.7000  rs=    1.1333
     atom=  Ca   l=2  rc=    1.7000  rs=    1.1333
     projs nearly linearly dependent: l=0  n1,n2= 1, 2  s=  0.99170013
     projs nearly linearly dependent: l=2  n1,n2= 1, 2  s=  0.99334936

     atom=  O    l=0  rc=    1.3000  rs=    0.8667
     atom=  O    l=0  rc=    1.3000  rs=    0.8667
     atom=  O    l=1  rc=    1.3500  rs=    0.9000
     atom=  O    l=1  rc=    1.3500  rs=    0.9000
     projs nearly linearly dependent: l=1  n1,n2= 1, 2  s=  0.99790099

     atom=  Si   l=0  rc=    1.8000  rs=    1.2000
     atom=  Si   l=0  rc=    1.8000  rs=    1.2000
     atom=  Si   l=1  rc=    1.8000  rs=    1.2000
     atom=  Si   l=1  rc=    1.8000  rs=    1.2000
     atom=  Si   l=2  rc=    1.8000  rs=    1.2000
     atom=  Si   l=2  rc=    1.8000  rs=    1.2000
     projs nearly linearly dependent: l=2  n1,n2= 1, 2  s=  0.99992180

     atom=  H    l=0  rc=    1.0000  rs=    0.6667
     atom=  H    l=0  rc=    1.0000  rs=    0.6667
     projs nearly linearly dependent: l=0  n1,n2= 1, 2  s=  0.99968852
     -----------------------------------------------------------------

     GIPAW integrals: -------------------------------------------
     Atom  i/j   nmr_para   nmr_dia   epr_rmc  epr_para   epr_dia
       Ca  1 1   0.25E+04 -0.66E+00  0.13E+02  0.81E+09  0.75E+03
       Ca  2 1   0.26E+04 -0.73E+00  0.13E+02  0.86E+09  0.79E+03
       Ca  2 2   0.28E+04 -0.80E+00  0.13E+02  0.92E+09  0.84E+03
       Ca  3 3   0.30E+02  0.22E+00  0.11E+02  0.47E+05  0.19E+03
       Ca  4 3   0.33E+02  0.20E+00  0.12E+02  0.54E+05  0.22E+03
       Ca  4 4   0.37E+02  0.17E+00  0.13E+02  0.60E+05  0.24E+03
       Ca  5 5   0.29E+01  0.74E+00  0.81E+01  0.47E+03  0.66E+02
       Ca  6 5   0.36E+01  0.91E+00  0.10E+02  0.59E+03  0.81E+02
       Ca  6 6   0.45E+01  0.11E+01  0.13E+02  0.74E+03  0.10E+03
       O   1 1   0.81E+03 -0.32E+00  0.65E+01  0.43E+08  0.24E+03
       O   2 1   0.91E+03 -0.39E+00  0.71E+01  0.48E+08  0.27E+03
       O   2 2   0.10E+04 -0.48E+00  0.78E+01  0.55E+08  0.31E+03
       O   3 3   0.99E+01  0.87E+00  0.58E+01  0.24E+04  0.75E+02
       O   4 3   0.11E+02  0.97E+00  0.67E+01  0.27E+04  0.83E+02
       O   4 4   0.12E+02  0.11E+01  0.76E+01  0.31E+04  0.93E+02
       Si  1 1   0.12E+04 -0.54E-01  0.93E+01  0.18E+09  0.37E+03
       Si  2 1   0.17E+04  0.68E-01  0.12E+02  0.26E+09  0.52E+03
       Si  2 2   0.24E+04  0.31E+00  0.19E+02  0.37E+09  0.74E+03
       Si  3 3   0.18E+02  0.34E+00  0.10E+02  0.13E+05  0.11E+03
       Si  4 3   0.21E+02  0.27E+00  0.11E+02  0.15E+05  0.13E+03
       Si  4 4   0.23E+02  0.18E+00  0.12E+02  0.18E+05  0.14E+03
       Si  5 5   0.26E+00  0.79E-01  0.58E+00  0.29E+02  0.79E+01
       Si  6 5   0.27E+00  0.84E-01  0.62E+00  0.30E+02  0.81E+01
       Si  6 6   0.29E+00  0.89E-01  0.66E+00  0.31E+02  0.84E+01
       H   1 1   0.39E+02  0.19E+00  0.29E+00  0.78E+05  0.13E+02
       H   2 1   0.41E+02  0.21E+00  0.32E+00  0.82E+05  0.14E+02
       H   2 2   0.43E+02  0.22E+00  0.36E+00  0.86E+05  0.15E+02
     ------------------------------------------------------------

     alpha_pv=     77.1941 eV

     Number of occupied bands for each k-point:
     k-point:     1    nbnd_occ= 360
     k-point:     2    nbnd_occ= 360
     k-point:     3    nbnd_occ= 360
     k-point:     4    nbnd_occ= 360


     q-space interpolation up to   240.00 Rydberg

     GIPAW job: nmr                                                                             
     NMR macroscopic correction: yes
             0.6667          0.0000          0.0000
             0.0000          0.6667          0.0000
             0.0000          0.0000          0.6667


     Largest allocated arrays     est. size (Mb)     dimensions
        KS wavefunctions at k          28.94 Mb     (    5269,  360)
        KS wavefunctions at k+q        28.94 Mb     (    5269,  360)
        First-order wavefunctions     289.43 Mb     (    5269,  360, 10)
        First-order wavefunct (US)    173.66 Mb     (    5269,  360,  6)
        Charge/spin density             0.73 Mb     (   96000,    1)
        Induced current                 6.59 Mb     (   96000,    3,3,1)
        Induced magnetic field          6.59 Mb     (   96000,    3,3,1)
        NL pseudopotentials            96.96 Mb     (    5269, 1206)
        GIPAW NL terms                 96.96 Mb     (    5269, 1206)

     Computing the magnetic susceptibility     isolve=0    ethr=  0.1000E-13
     k-point #    1 of     4      pool #  1    cpu time:      20.4
     compute_u_kq: q = (    0.0000,    0.0000,    0.0000)
     Rotating WFCS
     ethr =  1.00E-14,  avg # of iterations =  6.0
     eigenvalues at k:
 -36.6213 -36.2788 -36.2204 -36.0416 -36.0393 -35.9995 -35.9945 -35.9853
 -35.8926 -35.8217 -35.7295 -35.7184 -35.3078 -18.7707 -18.7170 -18.5110
 -18.4519 -18.4160 -18.3459 -18.2387 -18.2075 -18.1898 -18.1057 -18.0490
 -18.0234 -18.0061 -17.9512 -17.9247 -17.9004 -17.8749 -17.8396 -17.8138
 -17.7791 -17.7516 -17.7378 -17.6914 -17.6657 -17.6515 -17.6309 -17.5912
 -17.5608 -17.5490 -17.5300 -17.5164 -17.5054 -17.4932 -17.4807 -17.4568
 -17.4355 -17.4182 -17.4032 -17.3963 -17.3749 -17.3595 -17.3508 -17.3330
 -17.3262 -17.2963 -17.2873 -17.2785 -17.2527 -17.2399 -17.2344 -17.1897
 -17.1830 -17.1726 -17.1648 -17.1349 -17.1261 -17.1004 -17.0833 -17.0579
 -17.0382 -17.0213 -17.0098 -16.9994 -16.9706 -16.9661 -16.9560 -16.9300
 -16.9203 -16.8991 -16.8897 -16.8667 -16.8560 -16.8226 -16.8077 -16.8064
 -16.7988 -16.7838 -16.7667 -16.7307 -16.6464 -16.6435 -16.5949 -16.5404
 -16.5109 -16.4931 -16.3578 -16.3125 -16.2139 -16.1874 -16.1552 -15.7490
 -15.5670 -15.3915 -15.2696 -15.2465 -15.1593 -15.1155 -15.0550 -14.9510
 -14.9305 -14.8969 -14.6244 -14.6195 -14.5998 -14.5613 -14.5529 -14.5126
 -14.4765 -14.2397 -14.0425 -14.0393 -13.9898 -13.9682 -13.9047 -13.8721
 -13.7572  -7.0450  -6.7556  -6.5564  -6.4606  -6.3758  -6.2714  -6.1567
  -6.1282  -6.0983  -6.0484  -6.0171  -5.9768  -5.8934  -5.8500  -5.8109
  -5.7905  -5.7603  -5.7068  -5.6967  -5.6779  -5.6582  -5.6338  -5.6044
  -5.5662  -5.5346  -5.5116  -5.4658  -5.4147  -5.3967  -5.3316  -5.2996
  -5.2641  -5.2296  -5.1965  -5.1753  -5.1668  -5.1459  -5.1195  -5.0689
  -5.0459  -4.9883  -4.9767  -4.9532  -4.8787  -4.8489  -4.8036  -4.7086
  -4.5860  -4.3932  -4.1557  -4.0644  -3.9763  -3.8449  -3.6947  -3.5337
  -3.4136  -3.3264  -3.2479  -3.1909  -3.1467  -3.1183  -3.0737  -2.9589
  -2.9414  -2.8420  -2.8039  -2.7580  -2.7298  -2.7274  -2.6947  -2.6636
  -2.6418  -2.6208  -2.5529  -2.5125  -2.4541  -2.4213  -2.3926  -2.3427
  -2.3282  -2.2973  -2.2669  -2.2434  -2.2213  -2.1709  -2.1560  -2.1228
  -2.0818  -2.0437  -2.0076  -1.9692  -1.9521  -1.9398  -1.9201  -1.9097
  -1.8856  -1.8536  -1.8272  -1.7825  -1.7641  -1.7322  -1.7005  -1.6772
  -1.6668  -1.6354  -1.6263  -1.5642  -1.5269  -1.4978  -1.4666  -1.4305
  -1.3740  -1.3307  -1.3222  -1.2931  -1.2235  -1.1909  -1.1352  -1.1215
  -1.0694  -1.0271  -1.0084  -0.9865  -0.9665  -0.9208  -0.8764  -0.8607
  -0.8013  -0.7851  -0.7548  -0.7493  -0.6941  -0.6162  -0.5817  -0.5695
  -0.5463  -0.5285  -0.5138  -0.4902  -0.4559  -0.4243  -0.3974  -0.3820
  -0.3423  -0.3209  -0.2987  -0.2532  -0.2467  -0.2249  -0.2033  -0.1920
  -0.1749  -0.1474  -0.1301  -0.1120  -0.0890  -0.0657  -0.0513  -0.0251
  -0.0177  -0.0002   0.0187   0.0291   0.0559   0.0783   0.0924   0.1086
   0.1207   0.1257   0.1665   0.1772   0.1915   0.2178   0.2344   0.2491
   0.2667   0.2769   0.2951   0.3071   0.3186   0.3338   0.3707   0.3838
   0.4000   0.4151   0.4273   0.4541   0.4810   0.4908   0.5271   0.5500
   0.6033   0.6074   0.6273   0.6387   0.6506   0.6627   0.6853   0.7023
   0.7218   0.7406   0.7835   0.8283   0.8412   0.8517   0.8979   0.9146
   0.9793   0.9947   1.0319   1.0472   1.0804   1.0977   1.1262   1.1578
   1.1779   1.2010   1.2367   1.2709   1.2879   1.3861   1.4455   1.5259
   1.5648   1.6248   1.6889   1.7496   1.8248   1.8484   1.9479   1.9719
     eigenvalues at k+q:
 -36.6213 -36.2788 -36.2204 -36.0416 -36.0393 -35.9995 -35.9945 -35.9853
 -35.8926 -35.8217 -35.7294 -35.7184 -35.3078 -18.7707 -18.7171 -18.5110
 -18.4519 -18.4160 -18.3459 -18.2387 -18.2075 -18.1898 -18.1057 -18.0490
 -18.0234 -18.0061 -17.9512 -17.9247 -17.9005 -17.8749 -17.8396 -17.8138
 -17.7791 -17.7516 -17.7378 -17.6914 -17.6657 -17.6515 -17.6309 -17.5912
 -17.5608 -17.5489 -17.5300 -17.5164 -17.5054 -17.4932 -17.4807 -17.4568
 -17.4355 -17.4182 -17.4032 -17.3963 -17.3749 -17.3595 -17.3508 -17.3330
 -17.3262 -17.2963 -17.2873 -17.2785 -17.2527 -17.2399 -17.2344 -17.1897
 -17.1830 -17.1726 -17.1647 -17.1349 -17.1261 -17.1004 -17.0833 -17.0579
 -17.0382 -17.0213 -17.0098 -16.9994 -16.9706 -16.9661 -16.9560 -16.9300
 -16.9203 -16.8991 -16.8897 -16.8666 -16.8560 -16.8226 -16.8077 -16.8064
 -16.7988 -16.7837 -16.7667 -16.7307 -16.6464 -16.6435 -16.5949 -16.5404
 -16.5109 -16.4931 -16.3578 -16.3125 -16.2139 -16.1875 -16.1552 -15.7490
 -15.5670 -15.3915 -15.2696 -15.2464 -15.1593 -15.1155 -15.0550 -14.9510
 -14.9305 -14.8969 -14.6244 -14.6195 -14.5997 -14.5613 -14.5528 -14.5126
 -14.4765 -14.2396 -14.0424 -14.0392 -13.9898 -13.9682 -13.9047 -13.8721
 -13.7572  -7.0450  -6.7556  -6.5564  -6.4606  -6.3759  -6.2714  -6.1567
  -6.1282  -6.0983  -6.0484  -6.0171  -5.9768  -5.8934  -5.8500  -5.8109
  -5.7905  -5.7603  -5.7068  -5.6967  -5.6779  -5.6582  -5.6338  -5.6044
  -5.5662  -5.5346  -5.5116  -5.4658  -5.4148  -5.3967  -5.3316  -5.2996
  -5.2641  -5.2296  -5.1965  -5.1753  -5.1668  -5.1459  -5.1195  -5.0689
  -5.0459  -4.9883  -4.9767  -4.9532  -4.8787  -4.8489  -4.8036  -4.7086
  -4.5860  -4.3932  -4.1557  -4.0644  -3.9763  -3.8449  -3.6947  -3.5337
  -3.4136  -3.3264  -3.2479  -3.1909  -3.1467  -3.1183  -3.0737  -2.9590
  -2.9414  -2.8420  -2.8039  -2.7580  -2.7297  -2.7274  -2.6947  -2.6636
  -2.6418  -2.6208  -2.5529  -2.5125  -2.4541  -2.4213  -2.3926  -2.3427
  -2.3282  -2.2973  -2.2669  -2.2434  -2.2213  -2.1709  -2.1560  -2.1228
  -2.0818  -2.0437  -2.0076  -1.9692  -1.9521  -1.9398  -1.9201  -1.9097
  -1.8856  -1.8536  -1.8272  -1.7825  -1.7641  -1.7322  -1.7005  -1.6772
  -1.6668  -1.6354  -1.6263  -1.5642  -1.5269  -1.4978  -1.4666  -1.4305
  -1.3740  -1.3307  -1.3222  -1.2931  -1.2235  -1.1909  -1.1352  -1.1215
  -1.0694  -1.0271  -1.0084  -0.9865  -0.9665  -0.9208  -0.8764  -0.8607
  -0.8013  -0.7851  -0.7548  -0.7493  -0.6941  -0.6162  -0.5817  -0.5695
  -0.5463  -0.5285  -0.5138  -0.4903  -0.4559  -0.4243  -0.3974  -0.3820
  -0.3423  -0.3209  -0.2987  -0.2532  -0.2466  -0.2249  -0.2033  -0.1920
  -0.1749  -0.1474  -0.1301  -0.1120  -0.0890  -0.0657  -0.0513  -0.0251
  -0.0177  -0.0002   0.0186   0.0291   0.0559   0.0783   0.0925   0.1086
   0.1207   0.1257   0.1665   0.1772   0.1915   0.2178   0.2344   0.2491
   0.2667   0.2769   0.2951   0.3071   0.3186   0.3338   0.3707   0.3838
   0.3999   0.4151   0.4273   0.4541   0.4810   0.4908   0.5271   0.5501
   0.6033   0.6074   0.6273   0.6387   0.6506   0.6627   0.6854   0.7023
   0.7218   0.7406   0.7835   0.8283   0.8412   0.8517   0.8980   0.9146
   0.9793   0.9947   1.0319   1.0472   1.0804   1.0977   1.1262   1.1578
   1.1779   1.2010   1.2367   1.2709   1.2879   1.3862   1.4455   1.5259
   1.5648   1.6248   1.6890   1.7496   1.8248   1.8484   1.9479   1.9720
     cgsolve_all iterations  66    anorm=    0.74E-07
PARA_AUG  1      50.4120959        -0.2182363        -0.0155028
     cgsolve_all iterations  66    anorm=    0.75E-07
PARA_AUG  2      -0.2028477        50.7239102         0.1651537
     cgsolve_all iterations  66    anorm=    0.73E-07
PARA_AUG  3      -0.0518847         0.0559888        50.5602232
     cgsolve_all iterations  73    anorm=    0.70E-07
     cgsolve_all iterations  73    anorm=    0.70E-07
     cgsolve_all iterations  73    anorm=    0.71E-07
     compute_u_kq: q = (    0.0401,    0.0000,    0.0000)
     Rotating WFCS
     ethr =  1.00E-14,  avg # of iterations = 24.0
     eigenvalues at k:
 -36.6213 -36.2788 -36.2204 -36.0416 -36.0393 -35.9995 -35.9945 -35.9853
 -35.8926 -35.8217 -35.7295 -35.7184 -35.3078 -18.7707 -18.7170 -18.5110
 -18.4519 -18.4160 -18.3459 -18.2387 -18.2075 -18.1898 -18.1057 -18.0490
 -18.0234 -18.0061 -17.9512 -17.9247 -17.9004 -17.8749 -17.8396 -17.8138
 -17.7791 -17.7516 -17.7378 -17.6914 -17.6657 -17.6515 -17.6309 -17.5912
 -17.5608 -17.5490 -17.5300 -17.5164 -17.5054 -17.4932 -17.4807 -17.4568
 -17.4355 -17.4182 -17.4032 -17.3963 -17.3749 -17.3595 -17.3508 -17.3330
 -17.3262 -17.2963 -17.2873 -17.2785 -17.2527 -17.2399 -17.2344 -17.1897
 -17.1830 -17.1726 -17.1648 -17.1349 -17.1261 -17.1004 -17.0833 -17.0579
 -17.0382 -17.0213 -17.0098 -16.9994 -16.9706 -16.9661 -16.9560 -16.9300
 -16.9203 -16.8991 -16.8897 -16.8667 -16.8560 -16.8226 -16.8077 -16.8064
 -16.7988 -16.7838 -16.7667 -16.7307 -16.6464 -16.6435 -16.5949 -16.5404
 -16.5109 -16.4931 -16.3578 -16.3125 -16.2139 -16.1874 -16.1552 -15.7490
 -15.5670 -15.3915 -15.2696 -15.2465 -15.1593 -15.1155 -15.0550 -14.9510
 -14.9305 -14.8969 -14.6244 -14.6195 -14.5998 -14.5613 -14.5529 -14.5126
 -14.4765 -14.2397 -14.0425 -14.0393 -13.9898 -13.9682 -13.9047 -13.8721
 -13.7572  -7.0450  -6.7556  -6.5564  -6.4606  -6.3758  -6.2714  -6.1567
  -6.1282  -6.0983  -6.0484  -6.0171  -5.9768  -5.8934  -5.8500  -5.8109
  -5.7905  -5.7603  -5.7068  -5.6967  -5.6779  -5.6582  -5.6338  -5.6044
  -5.5662  -5.5346  -5.5116  -5.4658  -5.4147  -5.3967  -5.3316  -5.2996
  -5.2641  -5.2296  -5.1965  -5.1753  -5.1668  -5.1459  -5.1195  -5.0689
  -5.0459  -4.9883  -4.9767  -4.9532  -4.8787  -4.8489  -4.8036  -4.7086
  -4.5860  -4.3932  -4.1557  -4.0644  -3.9763  -3.8449  -3.6947  -3.5337
  -3.4136  -3.3264  -3.2479  -3.1909  -3.1467  -3.1183  -3.0737  -2.9589
  -2.9414  -2.8420  -2.8039  -2.7580  -2.7298  -2.7274  -2.6947  -2.6636
  -2.6418  -2.6208  -2.5529  -2.5125  -2.4541  -2.4213  -2.3926  -2.3427
  -2.3282  -2.2973  -2.2669  -2.2434  -2.2213  -2.1709  -2.1560  -2.1228
  -2.0818  -2.0437  -2.0076  -1.9692  -1.9521  -1.9398  -1.9201  -1.9097
  -1.8856  -1.8536  -1.8272  -1.7825  -1.7641  -1.7322  -1.7005  -1.6772
  -1.6668  -1.6354  -1.6263  -1.5642  -1.5269  -1.4978  -1.4666  -1.4305
  -1.3740  -1.3307  -1.3222  -1.2931  -1.2235  -1.1909  -1.1352  -1.1215
  -1.0694  -1.0271  -1.0084  -0.9865  -0.9665  -0.9208  -0.8764  -0.8607
  -0.8013  -0.7851  -0.7548  -0.7493  -0.6941  -0.6162  -0.5817  -0.5695
  -0.5463  -0.5285  -0.5138  -0.4902  -0.4559  -0.4243  -0.3974  -0.3820
  -0.3423  -0.3209  -0.2987  -0.2532  -0.2467  -0.2249  -0.2033  -0.1920
  -0.1749  -0.1474  -0.1301  -0.1120  -0.0890  -0.0657  -0.0513  -0.0251
  -0.0177  -0.0002   0.0187   0.0291   0.0559   0.0783   0.0924   0.1086
   0.1207   0.1257   0.1665   0.1772   0.1915   0.2178   0.2344   0.2491
   0.2667   0.2769   0.2951   0.3071   0.3186   0.3338   0.3707   0.3838
   0.4000   0.4151   0.4273   0.4541   0.4810   0.4908   0.5271   0.5500
   0.6033   0.6074   0.6273   0.6387   0.6506   0.6627   0.6853   0.7023
   0.7218   0.7406   0.7835   0.8283   0.8412   0.8517   0.8979   0.9146
   0.9793   0.9947   1.0319   1.0472   1.0804   1.0977   1.1262   1.1578
   1.1779   1.2010   1.2367   1.2709   1.2879   1.3861   1.4455   1.5259
   1.5648   1.6248   1.6889   1.7496   1.8248   1.8484   1.9479   1.9719
     eigenvalues at k+q:
 -36.6213 -36.2788 -36.2204 -36.0416 -36.0393 -35.9995 -35.9946 -35.9851
 -35.8926 -35.8217 -35.7294 -35.7184 -35.3078 -18.7732 -18.7178 -18.5111
 -18.4462 -18.4150 -18.3464 -18.2424 -18.2073 -18.1906 -18.1057 -18.0498
 -18.0222 -18.0042 -17.9513 -17.9270 -17.8993 -17.8765 -17.8420 -17.8141
 -17.7795 -17.7540 -17.7413 -17.6900 -17.6644 -17.6511 -17.6286 -17.5925
 -17.5621 -17.5519 -17.5321 -17.5150 -17.5032 -17.4947 -17.4806 -17.4566
 -17.4375 -17.4183 -17.4043 -17.3951 -17.3763 -17.3589 -17.3485 -17.3319
 -17.3236 -17.2962 -17.2856 -17.2771 -17.2521 -17.2395 -17.2346 -17.1883
 -17.1838 -17.1718 -17.1637 -17.1376 -17.1241 -17.1016 -17.0806 -17.0561
 -17.0365 -17.0193 -17.0062 -16.9969 -16.9708 -16.9658 -16.9540 -16.9304
 -16.9188 -16.8990 -16.8893 -16.8666 -16.8570 -16.8219 -16.8067 -16.8053
 -16.7986 -16.7796 -16.7661 -16.7303 -16.6514 -16.6469 -16.5941 -16.5395
 -16.5209 -16.4935 -16.3576 -16.3156 -16.2139 -16.1877 -16.1539 -15.7483
 -15.5650 -15.3914 -15.2801 -15.2372 -15.1695 -15.1117 -15.0570 -14.9517
 -14.9285 -14.8962 -14.6322 -14.6205 -14.5946 -14.5626 -14.5527 -14.5140
 -14.4704 -14.2422 -14.0454 -14.0335 -13.9951 -13.9634 -13.9051 -13.8706
 -13.7565  -7.0295  -6.7415  -6.5540  -6.4609  -6.3735  -6.2683  -6.1604
  -6.1300  -6.0968  -6.0523  -6.0178  -5.9765  -5.8926  -5.8546  -5.8149
  -5.7953  -5.7651  -5.7084  -5.6975  -5.6773  -5.6596  -5.6395  -5.6017
  -5.5675  -5.5347  -5.5117  -5.4707  -5.4153  -5.3966  -5.3347  -5.3022
  -5.2784  -5.2335  -5.1958  -5.1744  -5.1633  -5.1469  -5.1278  -5.0679
  -5.0450  -4.9868  -4.9756  -4.9547  -4.8775  -4.8479  -4.8044  -4.7112
  -4.5859  -4.3947  -4.1468  -4.0503  -3.9763  -3.8369  -3.6973  -3.5315
  -3.4107  -3.3273  -3.2431  -3.1909  -3.1461  -3.1179  -3.0772  -2.9603
  -2.9448  -2.8446  -2.8080  -2.7610  -2.7310  -2.7235  -2.6976  -2.6641
  -2.6393  -2.6173  -2.5534  -2.5050  -2.4522  -2.4201  -2.3879  -2.3397
  -2.3313  -2.2972  -2.2632  -2.2459  -2.2218  -2.1734  -2.1576  -2.1250
  -2.0845  -2.0481  -2.0080  -1.9706  -1.9470  -1.9419  -1.9209  -1.9115
  -1.8882  -1.8549  -1.8275  -1.7841  -1.7645  -1.7328  -1.7050  -1.6798
  -1.6652  -1.6380  -1.6307  -1.5642  -1.5238  -1.4994  -1.4644  -1.4281
  -1.3753  -1.3319  -1.3261  -1.2907  -1.2235  -1.1878  -1.1395  -1.1204
  -1.0671  -1.0241  -1.0055  -0.9840  -0.9624  -0.9210  -0.8728  -0.8596
  -0.8029  -0.7855  -0.7517  -0.7471  -0.6952  -0.6115  -0.5820  -0.5700
  -0.5489  -0.5263  -0.5153  -0.4917  -0.4556  -0.4239  -0.3944  -0.3809
  -0.3429  -0.3174  -0.2980  -0.2554  -0.2496  -0.2257  -0.2039  -0.1929
  -0.1760  -0.1485  -0.1312  -0.1142  -0.0898  -0.0657  -0.0503  -0.0258
  -0.0166   0.0010   0.0179   0.0271   0.0565   0.0773   0.0922   0.1058
   0.1196   0.1266   0.1674   0.1800   0.1923   0.2162   0.2307   0.2474
   0.2632   0.2757   0.2932   0.3084   0.3198   0.3336   0.3696   0.3841
   0.4007   0.4144   0.4270   0.4572   0.4826   0.4911   0.5281   0.5512
   0.6039   0.6077   0.6283   0.6398   0.6502   0.6651   0.6882   0.7054
   0.7240   0.7416   0.7831   0.8291   0.8427   0.8506   0.9022   0.9175
   0.9782   0.9948   1.0333   1.0428   1.0812   1.0979   1.1290   1.1609
   1.1795   1.2005   1.2396   1.2765   1.2924   1.3859   1.4464   1.5260
   1.5632   1.6246   1.6854   1.7464   1.8209   1.8500   1.9432   1.9688
     cgsolve_all iterations  73    anorm=    0.71E-07
     cgsolve_all iterations  73    anorm=    0.71E-07
     cgsolve_all iterations  73    anorm=    0.71E-07
     compute_u_kq: q = (   -0.0401,    0.0000,    0.0000)
     Rotating WFCS
     ethr =  1.00E-14,  avg # of iterations = 26.0
     eigenvalues at k:
 -36.6213 -36.2788 -36.2204 -36.0416 -36.0393 -35.9995 -35.9945 -35.9853
 -35.8926 -35.8217 -35.7295 -35.7184 -35.3078 -18.7707 -18.7170 -18.5110
 -18.4519 -18.4160 -18.3459 -18.2387 -18.2075 -18.1898 -18.1057 -18.0490
 -18.0234 -18.0061 -17.9512 -17.9247 -17.9004 -17.8749 -17.8396 -17.8138
 -17.7791 -17.7516 -17.7378 -17.6914 -17.6657 -17.6515 -17.6309 -17.5912
 -17.5608 -17.5490 -17.5300 -17.5164 -17.5054 -17.4932 -17.4807 -17.4568
 -17.4355 -17.4182 -17.4032 -17.3963 -17.3749 -17.3595 -17.3508 -17.3330
 -17.3262 -17.2963 -17.2873 -17.2785 -17.2527 -17.2399 -17.2344 -17.1897
 -17.1830 -17.1726 -17.1648 -17.1349 -17.1261 -17.1004 -17.0833 -17.0579
 -17.0382 -17.0213 -17.0098 -16.9994 -16.9706 -16.9661 -16.9560 -16.9300
 -16.9203 -16.8991 -16.8897 -16.8667 -16.8560 -16.8226 -16.8077 -16.8064
 -16.7988 -16.7838 -16.7667 -16.7307 -16.6464 -16.6435 -16.5949 -16.5404
 -16.5109 -16.4931 -16.3578 -16.3125 -16.2139 -16.1874 -16.1552 -15.7490
 -15.5670 -15.3915 -15.2696 -15.2465 -15.1593 -15.1155 -15.0550 -14.9510
 -14.9305 -14.8969 -14.6244 -14.6195 -14.5998 -14.5613 -14.5529 -14.5126
 -14.4765 -14.2397 -14.0425 -14.0393 -13.9898 -13.9682 -13.9047 -13.8721
 -13.7572  -7.0450  -6.7556  -6.5564  -6.4606  -6.3758  -6.2714  -6.1567
  -6.1282  -6.0983  -6.0484  -6.0171  -5.9768  -5.8934  -5.8500  -5.8109
  -5.7905  -5.7603  -5.7068  -5.6967  -5.6779  -5.6582  -5.6338  -5.6044
  -5.5662  -5.5346  -5.5116  -5.4658  -5.4147  -5.3967  -5.3316  -5.2996
  -5.2641  -5.2296  -5.1965  -5.1753  -5.1668  -5.1459  -5.1195  -5.0689
  -5.0459  -4.9883  -4.9767  -4.9532  -4.8787  -4.8489  -4.8036  -4.7086
  -4.5860  -4.3932  -4.1557  -4.0644  -3.9763  -3.8449  -3.6947  -3.5337
  -3.4136  -3.3264  -3.2479  -3.1909  -3.1467  -3.1183  -3.0737  -2.9589
  -2.9414  -2.8420  -2.8039  -2.7580  -2.7298  -2.7274  -2.6947  -2.6636
  -2.6418  -2.6208  -2.5529  -2.5125  -2.4541  -2.4213  -2.3926  -2.3427
  -2.3282  -2.2973  -2.2669  -2.2434  -2.2213  -2.1709  -2.1560  -2.1228
  -2.0818  -2.0437  -2.0076  -1.9692  -1.9521  -1.9398  -1.9201  -1.9097
  -1.8856  -1.8536  -1.8272  -1.7825  -1.7641  -1.7322  -1.7005  -1.6772
  -1.6668  -1.6354  -1.6263  -1.5642  -1.5269  -1.4978  -1.4666  -1.4305
  -1.3740  -1.3307  -1.3222  -1.2931  -1.2235  -1.1909  -1.1352  -1.1215
  -1.0694  -1.0271  -1.0084  -0.9865  -0.9665  -0.9208  -0.8764  -0.8607
  -0.8013  -0.7851  -0.7548  -0.7493  -0.6941  -0.6162  -0.5817  -0.5695
  -0.5463  -0.5285  -0.5138  -0.4902  -0.4559  -0.4243  -0.3974  -0.3820
  -0.3423  -0.3209  -0.2987  -0.2532  -0.2467  -0.2249  -0.2033  -0.1920
  -0.1749  -0.1474  -0.1301  -0.1120  -0.0890  -0.0657  -0.0513  -0.0251
  -0.0177  -0.0002   0.0187   0.0291   0.0559   0.0783   0.0924   0.1086
   0.1207   0.1257   0.1665   0.1772   0.1915   0.2178   0.2344   0.2491
   0.2667   0.2769   0.2951   0.3071   0.3186   0.3338   0.3707   0.3838
   0.4000   0.4151   0.4273   0.4541   0.4810   0.4908   0.5271   0.5500
   0.6033   0.6074   0.6273   0.6387   0.6506   0.6627   0.6853   0.7023
   0.7218   0.7406   0.7835   0.8283   0.8412   0.8517   0.8979   0.9146
   0.9793   0.9947   1.0319   1.0472   1.0804   1.0977   1.1262   1.1578
   1.1779   1.2010   1.2367   1.2709   1.2879   1.3861   1.4455   1.5259
   1.5648   1.6248   1.6889   1.7496   1.8248   1.8484   1.9479   1.9719
     eigenvalues at k+q:
 -36.6213 -36.2788 -36.2204 -36.0416 -36.0393 -35.9995 -35.9943 -35.9854
 -35.8926 -35.8217 -35.7295 -35.7184 -35.3078 -18.7683 -18.7160 -18.5111
 -18.4575 -18.4171 -18.3443 -18.2357 -18.2074 -18.1885 -18.1060 -18.0500
 -18.0253 -18.0076 -17.9511 -17.9215 -17.9015 -17.8733 -17.8372 -17.8126
 -17.7787 -17.7495 -17.7338 -17.6928 -17.6677 -17.6516 -17.6331 -17.5900
 -17.5599 -17.5465 -17.5279 -17.5178 -17.5069 -17.4916 -17.4805 -17.4569
 -17.4333 -17.4180 -17.4026 -17.3970 -17.3741 -17.3600 -17.3529 -17.3346
 -17.3285 -17.2968 -17.2890 -17.2794 -17.2533 -17.2402 -17.2340 -17.1914
 -17.1828 -17.1735 -17.1657 -17.1329 -17.1275 -17.0997 -17.0851 -17.0597
 -17.0400 -17.0236 -17.0127 -17.0019 -16.9704 -16.9662 -16.9582 -16.9296
 -16.9216 -16.8989 -16.8900 -16.8667 -16.8551 -16.8234 -16.8092 -16.8078
 -16.7989 -16.7873 -16.7674 -16.7313 -16.6454 -16.6366 -16.5956 -16.5413
 -16.5011 -16.4926 -16.3579 -16.3096 -16.2139 -16.1872 -16.1562 -15.7497
 -15.5690 -15.3916 -15.2627 -15.2513 -15.1503 -15.1177 -15.0530 -14.9510
 -14.9312 -14.8973 -14.6213 -14.6185 -14.6025 -14.5614 -14.5535 -14.5103
 -14.4804 -14.2371 -14.0487 -14.0362 -13.9858 -13.9715 -13.9042 -13.8736
 -13.7579  -7.0600  -6.7693  -6.5587  -6.4604  -6.3781  -6.2744  -6.1537
  -6.1263  -6.0997  -6.0449  -6.0165  -5.9770  -5.8943  -5.8455  -5.8079
  -5.7864  -5.7541  -5.7053  -5.6958  -5.6786  -5.6583  -5.6274  -5.6062
  -5.5657  -5.5343  -5.5114  -5.4608  -5.4145  -5.3969  -5.3284  -5.2989
  -5.2502  -5.2221  -5.1967  -5.1771  -5.1698  -5.1450  -5.1106  -5.0703
  -5.0468  -4.9895  -4.9778  -4.9513  -4.8801  -4.8495  -4.8029  -4.7060
  -4.5860  -4.3918  -4.1659  -4.0820  -3.9739  -3.8519  -3.6923  -3.5352
  -3.4181  -3.3255  -3.2526  -3.1906  -3.1471  -3.1182  -3.0698  -2.9579
  -2.9365  -2.8398  -2.8013  -2.7556  -2.7311  -2.7266  -2.6912  -2.6636
  -2.6459  -2.6224  -2.5528  -2.5190  -2.4569  -2.4231  -2.3969  -2.3468
  -2.3260  -2.2975  -2.2725  -2.2408  -2.2208  -2.1686  -2.1528  -2.1209
  -2.0783  -2.0396  -2.0067  -1.9686  -1.9582  -1.9380  -1.9197  -1.9062
  -1.8821  -1.8511  -1.8268  -1.7813  -1.7634  -1.7314  -1.6959  -1.6744
  -1.6681  -1.6338  -1.6214  -1.5641  -1.5298  -1.4972  -1.4672  -1.4330
  -1.3730  -1.3311  -1.3164  -1.2947  -1.2232  -1.1942  -1.1325  -1.1227
  -1.0708  -1.0307  -1.0112  -0.9890  -0.9708  -0.9217  -0.8799  -0.8604
  -0.8006  -0.7850  -0.7580  -0.7512  -0.6934  -0.6221  -0.5816  -0.5693
  -0.5437  -0.5315  -0.5120  -0.4882  -0.4562  -0.4247  -0.4018  -0.3823
  -0.3422  -0.3235  -0.2995  -0.2510  -0.2423  -0.2241  -0.2028  -0.1908
  -0.1738  -0.1466  -0.1287  -0.1090  -0.0884  -0.0656  -0.0524  -0.0257
  -0.0175  -0.0012   0.0190   0.0313   0.0549   0.0784   0.0927   0.1093
   0.1206   0.1281   0.1654   0.1751   0.1906   0.2192   0.2379   0.2506
   0.2690   0.2792   0.2967   0.3055   0.3172   0.3347   0.3717   0.3832
   0.3994   0.4154   0.4266   0.4510   0.4797   0.4913   0.5257   0.5490
   0.6025   0.6069   0.6261   0.6371   0.6521   0.6601   0.6834   0.6989
   0.7197   0.7394   0.7838   0.8269   0.8388   0.8531   0.8923   0.9137
   0.9787   0.9937   1.0301   1.0529   1.0794   1.0980   1.1229   1.1555
   1.1778   1.2021   1.2337   1.2661   1.2834   1.3868   1.4449   1.5253
   1.5667   1.6249   1.6921   1.7525   1.8279   1.8489   1.9519   1.9759
     cgsolve_all iterations  73    anorm=    0.70E-07
     cgsolve_all iterations  73    anorm=    0.70E-07
     cgsolve_all iterations  73    anorm=    0.71E-07
     compute_u_kq: q = (    0.0000,    0.0401,    0.0000)
     Rotating WFCS
     ethr =  1.00E-14,  avg # of iterations = 24.0
     eigenvalues at k:
 -36.6213 -36.2788 -36.2204 -36.0416 -36.0393 -35.9995 -35.9945 -35.9853
 -35.8926 -35.8217 -35.7295 -35.7184 -35.3078 -18.7707 -18.7170 -18.5110
 -18.4519 -18.4160 -18.3459 -18.2387 -18.2075 -18.1898 -18.1057 -18.0490
 -18.0234 -18.0061 -17.9512 -17.9247 -17.9004 -17.8749 -17.8396 -17.8138
 -17.7791 -17.7516 -17.7378 -17.6914 -17.6657 -17.6515 -17.6309 -17.5912
 -17.5608 -17.5490 -17.5300 -17.5164 -17.5054 -17.4932 -17.4807 -17.4568
 -17.4355 -17.4182 -17.4032 -17.3963 -17.3749 -17.3595 -17.3508 -17.3330
 -17.3262 -17.2963 -17.2873 -17.2785 -17.2527 -17.2399 -17.2344 -17.1897
 -17.1830 -17.1726 -17.1648 -17.1349 -17.1261 -17.1004 -17.0833 -17.0579
 -17.0382 -17.0213 -17.0098 -16.9994 -16.9706 -16.9661 -16.9560 -16.9300
 -16.9203 -16.8991 -16.8897 -16.8667 -16.8560 -16.8226 -16.8077 -16.8064
 -16.7988 -16.7838 -16.7667 -16.7307 -16.6464 -16.6435 -16.5949 -16.5404
 -16.5109 -16.4931 -16.3578 -16.3125 -16.2139 -16.1874 -16.1552 -15.7490
 -15.5670 -15.3915 -15.2696 -15.2465 -15.1593 -15.1155 -15.0550 -14.9510
 -14.9305 -14.8969 -14.6244 -14.6195 -14.5998 -14.5613 -14.5529 -14.5126
 -14.4765 -14.2397 -14.0425 -14.0393 -13.9898 -13.9682 -13.9047 -13.8721
 -13.7572  -7.0450  -6.7556  -6.5564  -6.4606  -6.3758  -6.2714  -6.1567
  -6.1282  -6.0983  -6.0484  -6.0171  -5.9768  -5.8934  -5.8500  -5.8109
  -5.7905  -5.7603  -5.7068  -5.6967  -5.6779  -5.6582  -5.6338  -5.6044
  -5.5662  -5.5346  -5.5116  -5.4658  -5.4147  -5.3967  -5.3316  -5.2996
  -5.2641  -5.2296  -5.1965  -5.1753  -5.1668  -5.1459  -5.1195  -5.0689
  -5.0459  -4.9883  -4.9767  -4.9532  -4.8787  -4.8489  -4.8036  -4.7086
  -4.5860  -4.3932  -4.1557  -4.0644  -3.9763  -3.8449  -3.6947  -3.5337
  -3.4136  -3.3264  -3.2479  -3.1909  -3.1467  -3.1183  -3.0737  -2.9589
  -2.9414  -2.8420  -2.8039  -2.7580  -2.7298  -2.7274  -2.6947  -2.6636
  -2.6418  -2.6208  -2.5529  -2.5125  -2.4541  -2.4213  -2.3926  -2.3427
  -2.3282  -2.2973  -2.2669  -2.2434  -2.2213  -2.1709  -2.1560  -2.1228
  -2.0818  -2.0437  -2.0076  -1.9692  -1.9521  -1.9398  -1.9201  -1.9097
  -1.8856  -1.8536  -1.8272  -1.7825  -1.7641  -1.7322  -1.7005  -1.6772
  -1.6668  -1.6354  -1.6263  -1.5642  -1.5269  -1.4978  -1.4666  -1.4305
  -1.3740  -1.3307  -1.3222  -1.2931  -1.2235  -1.1909  -1.1352  -1.1215
  -1.0694  -1.0271  -1.0084  -0.9865  -0.9665  -0.9208  -0.8764  -0.8607
  -0.8013  -0.7851  -0.7548  -0.7493  -0.6941  -0.6162  -0.5817  -0.5695
  -0.5463  -0.5285  -0.5138  -0.4902  -0.4559  -0.4243  -0.3974  -0.3820
  -0.3423  -0.3209  -0.2987  -0.2532  -0.2467  -0.2249  -0.2033  -0.1920
  -0.1749  -0.1474  -0.1301  -0.1120  -0.0890  -0.0657  -0.0513  -0.0251
  -0.0177  -0.0002   0.0187   0.0291   0.0559   0.0783   0.0924   0.1086
   0.1207   0.1257   0.1665   0.1772   0.1915   0.2178   0.2344   0.2491
   0.2667   0.2769   0.2951   0.3071   0.3186   0.3338   0.3707   0.3838
   0.4000   0.4151   0.4273   0.4541   0.4810   0.4908   0.5271   0.5500
   0.6033   0.6074   0.6273   0.6387   0.6506   0.6627   0.6853   0.7023
   0.7218   0.7406   0.7835   0.8283   0.8412   0.8517   0.8979   0.9146
   0.9793   0.9947   1.0319   1.0472   1.0804   1.0977   1.1262   1.1578
   1.1779   1.2010   1.2367   1.2709   1.2879   1.3861   1.4455   1.5259
   1.5648   1.6248   1.6889   1.7496   1.8248   1.8484   1.9479   1.9719
     eigenvalues at k+q:
 -36.6213 -36.2788 -36.2204 -36.0416 -36.0393 -35.9995 -35.9943 -35.9855
 -35.8926 -35.8216 -35.7295 -35.7184 -35.3078 -18.7678 -18.7150 -18.5121
 -18.4530 -18.4214 -18.3465 -18.2380 -18.2087 -18.1864 -18.1031 -18.0485
 -18.0244 -18.0059 -17.9512 -17.9257 -17.8981 -17.8730 -17.8383 -17.8106
 -17.7806 -17.7503 -17.7360 -17.6886 -17.6665 -17.6531 -17.6315 -17.5904
 -17.5616 -17.5484 -17.5319 -17.5176 -17.5035 -17.4915 -17.4791 -17.4555
 -17.4342 -17.4172 -17.4009 -17.3972 -17.3733 -17.3593 -17.3523 -17.3328
 -17.3273 -17.2966 -17.2877 -17.2783 -17.2573 -17.2416 -17.2364 -17.1923
 -17.1838 -17.1740 -17.1668 -17.1370 -17.1278 -17.0994 -17.0842 -17.0591
 -17.0415 -17.0223 -17.0134 -17.0027 -16.9704 -16.9663 -16.9584 -16.9308
 -16.9230 -16.8987 -16.8910 -16.8671 -16.8544 -16.8245 -16.8102 -16.8072
 -16.7989 -16.7884 -16.7686 -16.7318 -16.6454 -16.6332 -16.5962 -16.5404
 -16.4961 -16.4928 -16.3576 -16.3086 -16.2147 -16.1874 -16.1560 -15.7501
 -15.5702 -15.3917 -15.2739 -15.2379 -15.1576 -15.1038 -15.0540 -14.9518
 -14.9307 -14.8973 -14.6301 -14.6190 -14.5962 -14.5619 -14.5537 -14.5107
 -14.4794 -14.2365 -14.0478 -14.0369 -13.9929 -13.9655 -13.9056 -13.8729
 -13.7580  -7.0671  -6.7759  -6.5600  -6.4592  -6.3798  -6.2769  -6.1502
  -6.1258  -6.0954  -6.0474  -6.0166  -5.9761  -5.8948  -5.8469  -5.8093
  -5.7836  -5.7539  -5.7067  -5.6964  -5.6768  -5.6565  -5.6236  -5.6020
  -5.5652  -5.5339  -5.5114  -5.4628  -5.4158  -5.3923  -5.3289  -5.2960
  -5.2513  -5.2160  -5.1943  -5.1750  -5.1683  -5.1467  -5.1064  -5.0705
  -5.0461  -4.9888  -4.9783  -4.9548  -4.8776  -4.8483  -4.8060  -4.7047
  -4.5871  -4.3898  -4.1728  -4.0899  -3.9776  -3.8512  -3.6929  -3.5418
  -3.4200  -3.3203  -3.2513  -3.1891  -3.1437  -3.1109  -3.0703  -2.9559
  -2.9319  -2.8405  -2.8011  -2.7597  -2.7327  -2.7221  -2.6963  -2.6658
  -2.6504  -2.6264  -2.5562  -2.5204  -2.4556  -2.4185  -2.3946  -2.3444
  -2.3344  -2.2964  -2.2639  -2.2409  -2.2157  -2.1709  -2.1559  -2.1245
  -2.0807  -2.0393  -2.0097  -1.9682  -1.9572  -1.9358  -1.9150  -1.9095
  -1.8840  -1.8548  -1.8228  -1.7791  -1.7643  -1.7298  -1.6994  -1.6748
  -1.6644  -1.6359  -1.6215  -1.5601  -1.5269  -1.4967  -1.4652  -1.4300
  -1.3735  -1.3345  -1.3169  -1.2903  -1.2219  -1.1931  -1.1352  -1.1259
  -1.0719  -1.0248  -1.0121  -0.9863  -0.9732  -0.9227  -0.8795  -0.8660
  -0.7984  -0.7884  -0.7638  -0.7537  -0.6950  -0.6197  -0.5860  -0.5704
  -0.5433  -0.5289  -0.5156  -0.4880  -0.4575  -0.4265  -0.3979  -0.3790
  -0.3393  -0.3175  -0.2986  -0.2513  -0.2459  -0.2258  -0.2033  -0.1920
  -0.1712  -0.1458  -0.1295  -0.1123  -0.0872  -0.0637  -0.0513  -0.0256
  -0.0198   0.0022   0.0170   0.0314   0.0551   0.0789   0.0908   0.1084
   0.1218   0.1296   0.1648   0.1779   0.1890   0.2198   0.2343   0.2511
   0.2704   0.2784   0.2976   0.3077   0.3175   0.3364   0.3702   0.3819
   0.3974   0.4179   0.4294   0.4514   0.4804   0.4915   0.5255   0.5448
   0.6021   0.6032   0.6272   0.6356   0.6475   0.6627   0.6836   0.6997
   0.7202   0.7386   0.7811   0.8262   0.8408   0.8526   0.8925   0.9153
   0.9790   0.9955   1.0315   1.0474   1.0812   1.0969   1.1281   1.1571
   1.1752   1.2011   1.2335   1.2607   1.2807   1.3811   1.4439   1.5253
   1.5642   1.6246   1.6949   1.7586   1.8244   1.8518   1.9539   1.9786
     cgsolve_all iterations  73    anorm=    0.70E-07
     cgsolve_all iterations  73    anorm=    0.71E-07
     cgsolve_all iterations  73    anorm=    0.71E-07
     compute_u_kq: q = (    0.0000,   -0.0401,    0.0000)
     Rotating WFCS
     ethr =  1.00E-14,  avg # of iterations = 24.0
     eigenvalues at k:
 -36.6213 -36.2788 -36.2204 -36.0416 -36.0393 -35.9995 -35.9945 -35.9853
 -35.8926 -35.8217 -35.7295 -35.7184 -35.3078 -18.7707 -18.7170 -18.5110
 -18.4519 -18.4160 -18.3459 -18.2387 -18.2075 -18.1898 -18.1057 -18.0490
 -18.0234 -18.0061 -17.9512 -17.9247 -17.9004 -17.8749 -17.8396 -17.8138
 -17.7791 -17.7516 -17.7378 -17.6914 -17.6657 -17.6515 -17.6309 -17.5912
 -17.5608 -17.5490 -17.5300 -17.5164 -17.5054 -17.4932 -17.4807 -17.4568
 -17.4355 -17.4182 -17.4032 -17.3963 -17.3749 -17.3595 -17.3508 -17.3330
 -17.3262 -17.2963 -17.2873 -17.2785 -17.2527 -17.2399 -17.2344 -17.1897
 -17.1830 -17.1726 -17.1648 -17.1349 -17.1261 -17.1004 -17.0833 -17.0579
 -17.0382 -17.0213 -17.0098 -16.9994 -16.9706 -16.9661 -16.9560 -16.9300
 -16.9203 -16.8991 -16.8897 -16.8667 -16.8560 -16.8226 -16.8077 -16.8064
 -16.7988 -16.7838 -16.7667 -16.7307 -16.6464 -16.6435 -16.5949 -16.5404
 -16.5109 -16.4931 -16.3578 -16.3125 -16.2139 -16.1874 -16.1552 -15.7490
 -15.5670 -15.3915 -15.2696 -15.2465 -15.1593 -15.1155 -15.0550 -14.9510
 -14.9305 -14.8969 -14.6244 -14.6195 -14.5998 -14.5613 -14.5529 -14.5126
 -14.4765 -14.2397 -14.0425 -14.0393 -13.9898 -13.9682 -13.9047 -13.8721
 -13.7572  -7.0450  -6.7556  -6.5564  -6.4606  -6.3758  -6.2714  -6.1567
  -6.1282  -6.0983  -6.0484  -6.0171  -5.9768  -5.8934  -5.8500  -5.8109
  -5.7905  -5.7603  -5.7068  -5.6967  -5.6779  -5.6582  -5.6338  -5.6044
  -5.5662  -5.5346  -5.5116  -5.4658  -5.4147  -5.3967  -5.3316  -5.2996
  -5.2641  -5.2296  -5.1965  -5.1753  -5.1668  -5.1459  -5.1195  -5.0689
  -5.0459  -4.9883  -4.9767  -4.9532  -4.8787  -4.8489  -4.8036  -4.7086
  -4.5860  -4.3932  -4.1557  -4.0644  -3.9763  -3.8449  -3.6947  -3.5337
  -3.4136  -3.3264  -3.2479  -3.1909  -3.1467  -3.1183  -3.0737  -2.9589
  -2.9414  -2.8420  -2.8039  -2.7580  -2.7298  -2.7274  -2.6947  -2.6636
  -2.6418  -2.6208  -2.5529  -2.5125  -2.4541  -2.4213  -2.3926  -2.3427
  -2.3282  -2.2973  -2.2669  -2.2434  -2.2213  -2.1709  -2.1560  -2.1228
  -2.0818  -2.0437  -2.0076  -1.9692  -1.9521  -1.9398  -1.9201  -1.9097
  -1.8856  -1.8536  -1.8272  -1.7825  -1.7641  -1.7322  -1.7005  -1.6772
  -1.6668  -1.6354  -1.6263  -1.5642  -1.5269  -1.4978  -1.4666  -1.4305
  -1.3740  -1.3307  -1.3222  -1.2931  -1.2235  -1.1909  -1.1352  -1.1215
  -1.0694  -1.0271  -1.0084  -0.9865  -0.9665  -0.9208  -0.8764  -0.8607
  -0.8013  -0.7851  -0.7548  -0.7493  -0.6941  -0.6162  -0.5817  -0.5695
  -0.5463  -0.5285  -0.5138  -0.4902  -0.4559  -0.4243  -0.3974  -0.3820
  -0.3423  -0.3209  -0.2987  -0.2532  -0.2467  -0.2249  -0.2033  -0.1920
  -0.1749  -0.1474  -0.1301  -0.1120  -0.0890  -0.0657  -0.0513  -0.0251
  -0.0177  -0.0002   0.0187   0.0291   0.0559   0.0783   0.0924   0.1086
   0.1207   0.1257   0.1665   0.1772   0.1915   0.2178   0.2344   0.2491
   0.2667   0.2769   0.2951   0.3071   0.3186   0.3338   0.3707   0.3838
   0.4000   0.4151   0.4273   0.4541   0.4810   0.4908   0.5271   0.5500
   0.6033   0.6074   0.6273   0.6387   0.6506   0.6627   0.6853   0.7023
   0.7218   0.7406   0.7835   0.8283   0.8412   0.8517   0.8979   0.9146
   0.9793   0.9947   1.0319   1.0472   1.0804   1.0977   1.1262   1.1578
   1.1779   1.2010   1.2367   1.2709   1.2879   1.3861   1.4455   1.5259
   1.5648   1.6248   1.6889   1.7496   1.8248   1.8484   1.9479   1.9719
     eigenvalues at k+q:
 -36.6213 -36.2788 -36.2204 -36.0416 -36.0393 -35.9995 -35.9947 -35.9850
 -35.8926 -35.8217 -35.7294 -35.7184 -35.3078 -18.7735 -18.7191 -18.5101
 -18.4502 -18.4113 -18.3445 -18.2406 -18.2060 -18.1923 -18.1087 -18.0503
 -18.0222 -18.0064 -17.9512 -17.9234 -17.9029 -17.8768 -17.8405 -17.8168
 -17.7774 -17.7529 -17.7394 -17.6944 -17.6652 -17.6498 -17.6306 -17.5921
 -17.5604 -17.5495 -17.5281 -17.5152 -17.5071 -17.4951 -17.4819 -17.4576
 -17.4371 -17.4191 -17.4059 -17.3955 -17.3762 -17.3597 -17.3492 -17.3329
 -17.3247 -17.2963 -17.2867 -17.2792 -17.2491 -17.2381 -17.2312 -17.1870
 -17.1821 -17.1714 -17.1625 -17.1330 -17.1240 -17.1020 -17.0827 -17.0567
 -17.0356 -17.0195 -17.0059 -16.9959 -16.9706 -16.9657 -16.9539 -16.9295
 -16.9171 -16.8994 -16.8881 -16.8662 -16.8578 -16.8208 -16.8067 -16.8052
 -16.7988 -16.7777 -16.7649 -16.7297 -16.6547 -16.6470 -16.5936 -16.5405
 -16.5263 -16.4933 -16.3580 -16.3164 -16.2131 -16.1876 -16.1543 -15.7479
 -15.5638 -15.3914 -15.2657 -15.2540 -15.1621 -15.1260 -15.0560 -14.9505
 -14.9296 -14.8964 -14.6226 -14.6189 -14.6017 -14.5629 -14.5507 -14.5139
 -14.4728 -14.2426 -14.0449 -14.0343 -13.9867 -13.9708 -13.9039 -13.8713
 -13.7564  -7.0218  -6.7344  -6.5524  -6.4621  -6.3718  -6.2658  -6.1638
  -6.1314  -6.1004  -6.0502  -6.0180  -5.9776  -5.8921  -5.8546  -5.8133
  -5.7995  -5.7649  -5.7070  -5.6971  -5.6792  -5.6621  -5.6428  -5.6045
  -5.5676  -5.5350  -5.5118  -5.4698  -5.4157  -5.3998  -5.3344  -5.3060
  -5.2804  -5.2366  -5.1962  -5.1753  -5.1652  -5.1455  -5.1302  -5.0675
  -5.0455  -4.9875  -4.9750  -4.9515  -4.8798  -4.8495  -4.8013  -4.7124
  -4.5848  -4.3967  -4.1424  -4.0435  -3.9709  -3.8365  -3.6968  -3.5259
  -3.4064  -3.3339  -3.2457  -3.1918  -3.1494  -3.1247  -3.0765  -2.9627
  -2.9496  -2.8441  -2.8077  -2.7560  -2.7351  -2.7246  -2.6924  -2.6616
  -2.6325  -2.6148  -2.5506  -2.5041  -2.4535  -2.4244  -2.3907  -2.3414
  -2.3222  -2.2977  -2.2696  -2.2451  -2.2272  -2.1728  -2.1545  -2.1212
  -2.0832  -2.0478  -2.0060  -1.9747  -1.9480  -1.9425  -1.9247  -1.9081
  -1.8870  -1.8525  -1.8295  -1.7852  -1.7637  -1.7338  -1.7016  -1.6800
  -1.6697  -1.6388  -1.6274  -1.5679  -1.5264  -1.4996  -1.4672  -1.4312
  -1.3757  -1.3336  -1.3205  -1.2947  -1.2251  -1.1882  -1.1348  -1.1174
  -1.0672  -1.0313  -1.0057  -0.9856  -0.9590  -0.9193  -0.8734  -0.8550
  -0.8049  -0.7812  -0.7486  -0.7424  -0.6929  -0.6133  -0.5776  -0.5691
  -0.5495  -0.5282  -0.5119  -0.4922  -0.4545  -0.4222  -0.3979  -0.3841
  -0.3474  -0.3226  -0.2986  -0.2551  -0.2464  -0.2240  -0.2051  -0.1912
  -0.1780  -0.1480  -0.1306  -0.1118  -0.0903  -0.0675  -0.0517  -0.0250
  -0.0157  -0.0025   0.0197   0.0267   0.0569   0.0766   0.0934   0.1091
   0.1160   0.1258   0.1677   0.1765   0.1951   0.2158   0.2345   0.2468
   0.2616   0.2767   0.2931   0.3065   0.3197   0.3316   0.3712   0.3851
   0.4004   0.4139   0.4253   0.4577   0.4811   0.4909   0.5283   0.5556
   0.6041   0.6115   0.6280   0.6420   0.6542   0.6626   0.6865   0.7058
   0.7231   0.7426   0.7855   0.8294   0.8419   0.8506   0.9031   0.9141
   0.9788   0.9934   1.0322   1.0467   1.0797   1.0979   1.1246   1.1590
   1.1811   1.2016   1.2394   1.2819   1.2958   1.3921   1.4471   1.5268
   1.5649   1.6250   1.6828   1.7399   1.8247   1.8460   1.9403   1.9668
     cgsolve_all iterations  73    anorm=    0.70E-07
     cgsolve_all iterations  73    anorm=    0.71E-07
     cgsolve_all iterations  73    anorm=    0.72E-07
     compute_u_kq: q = (    0.0000,    0.0000,    0.0401)
     Rotating WFCS
     ethr =  1.00E-14,  avg # of iterations = 23.0
     eigenvalues at k:
 -36.6213 -36.2788 -36.2204 -36.0416 -36.0393 -35.9995 -35.9945 -35.9853
 -35.8926 -35.8217 -35.7295 -35.7184 -35.3078 -18.7707 -18.7170 -18.5110
 -18.4519 -18.4160 -18.3459 -18.2387 -18.2075 -18.1898 -18.1057 -18.0490
 -18.0234 -18.0061 -17.9512 -17.9247 -17.9004 -17.8749 -17.8396 -17.8138
 -17.7791 -17.7516 -17.7378 -17.6914 -17.6657 -17.6515 -17.6309 -17.5912
 -17.5608 -17.5490 -17.5300 -17.5164 -17.5054 -17.4932 -17.4807 -17.4568
 -17.4355 -17.4182 -17.4032 -17.3963 -17.3749 -17.3595 -17.3508 -17.3330
 -17.3262 -17.2963 -17.2873 -17.2785 -17.2527 -17.2399 -17.2344 -17.1897
 -17.1830 -17.1726 -17.1648 -17.1349 -17.1261 -17.1004 -17.0833 -17.0579
 -17.0382 -17.0213 -17.0098 -16.9994 -16.9706 -16.9661 -16.9560 -16.9300
 -16.9203 -16.8991 -16.8897 -16.8667 -16.8560 -16.8226 -16.8077 -16.8064
 -16.7988 -16.7838 -16.7667 -16.7307 -16.6464 -16.6435 -16.5949 -16.5404
 -16.5109 -16.4931 -16.3578 -16.3125 -16.2139 -16.1874 -16.1552 -15.7490
 -15.5670 -15.3915 -15.2696 -15.2465 -15.1593 -15.1155 -15.0550 -14.9510
 -14.9305 -14.8969 -14.6244 -14.6195 -14.5998 -14.5613 -14.5529 -14.5126
 -14.4765 -14.2397 -14.0425 -14.0393 -13.9898 -13.9682 -13.9047 -13.8721
 -13.7572  -7.0450  -6.7556  -6.5564  -6.4606  -6.3758  -6.2714  -6.1567
  -6.1282  -6.0983  -6.0484  -6.0171  -5.9768  -5.8934  -5.8500  -5.8109
  -5.7905  -5.7603  -5.7068  -5.6967  -5.6779  -5.6582  -5.6338  -5.6044
  -5.5662  -5.5346  -5.5116  -5.4658  -5.4147  -5.3967  -5.3316  -5.2996
  -5.2641  -5.2296  -5.1965  -5.1753  -5.1668  -5.1459  -5.1195  -5.0689
  -5.0459  -4.9883  -4.9767  -4.9532  -4.8787  -4.8489  -4.8036  -4.7086
  -4.5860  -4.3932  -4.1557  -4.0644  -3.9763  -3.8449  -3.6947  -3.5337
  -3.4136  -3.3264  -3.2479  -3.1909  -3.1467  -3.1183  -3.0737  -2.9589
  -2.9414  -2.8420  -2.8039  -2.7580  -2.7298  -2.7274  -2.6947  -2.6636
  -2.6418  -2.6208  -2.5529  -2.5125  -2.4541  -2.4213  -2.3926  -2.3427
  -2.3282  -2.2973  -2.2669  -2.2434  -2.2213  -2.1709  -2.1560  -2.1228
  -2.0818  -2.0437  -2.0076  -1.9692  -1.9521  -1.9398  -1.9201  -1.9097
  -1.8856  -1.8536  -1.8272  -1.7825  -1.7641  -1.7322  -1.7005  -1.6772
  -1.6668  -1.6354  -1.6263  -1.5642  -1.5269  -1.4978  -1.4666  -1.4305
  -1.3740  -1.3307  -1.3222  -1.2931  -1.2235  -1.1909  -1.1352  -1.1215
  -1.0694  -1.0271  -1.0084  -0.9865  -0.9665  -0.9208  -0.8764  -0.8607
  -0.8013  -0.7851  -0.7548  -0.7493  -0.6941  -0.6162  -0.5817  -0.5695
  -0.5463  -0.5285  -0.5138  -0.4902  -0.4559  -0.4243  -0.3974  -0.3820
  -0.3423  -0.3209  -0.2987  -0.2532  -0.2467  -0.2249  -0.2033  -0.1920
  -0.1749  -0.1474  -0.1301  -0.1120  -0.0890  -0.0657  -0.0513  -0.0251
  -0.0177  -0.0002   0.0187   0.0291   0.0559   0.0783   0.0924   0.1086
   0.1207   0.1257   0.1665   0.1772   0.1915   0.2178   0.2344   0.2491
   0.2667   0.2769   0.2951   0.3071   0.3186   0.3338   0.3707   0.3838
   0.4000   0.4151   0.4273   0.4541   0.4810   0.4908   0.5271   0.5500
   0.6033   0.6074   0.6273   0.6387   0.6506   0.6627   0.6853   0.7023
   0.7218   0.7406   0.7835   0.8283   0.8412   0.8517   0.8979   0.9146
   0.9793   0.9947   1.0319   1.0472   1.0804   1.0977   1.1262   1.1578
   1.1779   1.2010   1.2367   1.2709   1.2879   1.3861   1.4455   1.5259
   1.5648   1.6248   1.6889   1.7496   1.8248   1.8484   1.9479   1.9719
     eigenvalues at k+q:
 -36.6213 -36.2788 -36.2204 -36.0416 -36.0393 -35.9995 -35.9945 -35.9853
 -35.8926 -35.8217 -35.7294 -35.7184 -35.3078 -18.7707 -18.7171 -18.5110
 -18.4519 -18.4160 -18.3459 -18.2387 -18.2075 -18.1899 -18.1057 -18.0490
 -18.0234 -18.0061 -17.9513 -17.9249 -17.9000 -17.8755 -17.8388 -17.8143
 -17.7792 -17.7499 -17.7395 -17.6914 -17.6655 -17.6514 -17.6313 -17.5912
 -17.5596 -17.5501 -17.5289 -17.5170 -17.5062 -17.4932 -17.4803 -17.4561
 -17.4358 -17.4193 -17.4032 -17.3956 -17.3732 -17.3610 -17.3511 -17.3329
 -17.3262 -17.2967 -17.2872 -17.2779 -17.2527 -17.2414 -17.2325 -17.1902
 -17.1845 -17.1712 -17.1645 -17.1357 -17.1255 -17.1004 -17.0833 -17.0580
 -17.0382 -17.0214 -17.0096 -16.9993 -16.9708 -16.9659 -16.9560 -16.9301
 -16.9201 -16.8993 -16.8896 -16.8666 -16.8560 -16.8226 -16.8074 -16.8066
 -16.7988 -16.7837 -16.7667 -16.7307 -16.6464 -16.6436 -16.5949 -16.5404
 -16.5109 -16.4931 -16.3578 -16.3126 -16.2139 -16.1874 -16.1552 -15.7490
 -15.5670 -15.3915 -15.2697 -15.2463 -15.1594 -15.1154 -15.0550 -14.9510
 -14.9305 -14.8969 -14.6244 -14.6195 -14.5997 -14.5613 -14.5528 -14.5126
 -14.4765 -14.2396 -14.0424 -14.0392 -13.9899 -13.9682 -13.9047 -13.8721
 -13.7572  -7.0450  -6.7556  -6.5564  -6.4606  -6.3758  -6.2714  -6.1567
  -6.1282  -6.0983  -6.0484  -6.0171  -5.9768  -5.8935  -5.8499  -5.8109
  -5.7906  -5.7603  -5.7069  -5.6966  -5.6779  -5.6582  -5.6338  -5.6044
  -5.5661  -5.5347  -5.5116  -5.4658  -5.4147  -5.3967  -5.3317  -5.2996
  -5.2643  -5.2294  -5.1970  -5.1750  -5.1669  -5.1457  -5.1195  -5.0690
  -5.0459  -4.9883  -4.9767  -4.9532  -4.8787  -4.8489  -4.8036  -4.7086
  -4.5860  -4.3932  -4.1557  -4.0644  -3.9763  -3.8449  -3.6948  -3.5337
  -3.4136  -3.3264  -3.2477  -3.1913  -3.1465  -3.1180  -3.0740  -2.9590
  -2.9414  -2.8402  -2.8063  -2.7575  -2.7305  -2.7260  -2.6954  -2.6643
  -2.6422  -2.6196  -2.5522  -2.5129  -2.4542  -2.4214  -2.3926  -2.3440
  -2.3272  -2.2974  -2.2666  -2.2446  -2.2203  -2.1716  -2.1545  -2.1231
  -2.0837  -2.0431  -2.0070  -1.9692  -1.9530  -1.9395  -1.9200  -1.9082
  -1.8861  -1.8537  -1.8287  -1.7811  -1.7630  -1.7342  -1.6982  -1.6785
  -1.6668  -1.6380  -1.6233  -1.5654  -1.5279  -1.4976  -1.4632  -1.4324
  -1.3749  -1.3317  -1.3216  -1.2930  -1.2228  -1.1900  -1.1349  -1.1215
  -1.0692  -1.0272  -1.0105  -0.9863  -0.9662  -0.9209  -0.8761  -0.8603
  -0.8015  -0.7852  -0.7563  -0.7475  -0.6944  -0.6161  -0.5816  -0.5697
  -0.5462  -0.5287  -0.5137  -0.4905  -0.4557  -0.4248  -0.3963  -0.3824
  -0.3438  -0.3212  -0.2969  -0.2538  -0.2462  -0.2256  -0.2024  -0.1929
  -0.1753  -0.1462  -0.1301  -0.1120  -0.0900  -0.0650  -0.0507  -0.0253
  -0.0177  -0.0015   0.0192   0.0299   0.0544   0.0801   0.0920   0.1086
   0.1196   0.1256   0.1669   0.1766   0.1935   0.2169   0.2333   0.2495
   0.2662   0.2774   0.2956   0.3070   0.3189   0.3331   0.3707   0.3843
   0.3998   0.4142   0.4279   0.4544   0.4819   0.4903   0.5269   0.5499
   0.6032   0.6072   0.6273   0.6388   0.6507   0.6627   0.6856   0.7022
   0.7219   0.7404   0.7837   0.8282   0.8406   0.8524   0.8980   0.9145
   0.9791   0.9949   1.0320   1.0471   1.0804   1.0977   1.1263   1.1579
   1.1778   1.2010   1.2367   1.2709   1.2879   1.3861   1.4455   1.5259
   1.5648   1.6248   1.6889   1.7496   1.8248   1.8485   1.9479   1.9719
     cgsolve_all iterations  73    anorm=    0.70E-07
     cgsolve_all iterations  73    anorm=    0.70E-07
     cgsolve_all iterations  73    anorm=    0.72E-07
     compute_u_kq: q = (    0.0000,    0.0000,   -0.0401)
     Rotating WFCS
     ethr =  1.00E-14,  avg # of iterations = 23.0
     eigenvalues at k:
 -36.6213 -36.2788 -36.2204 -36.0416 -36.0393 -35.9995 -35.9945 -35.9853
 -35.8926 -35.8217 -35.7295 -35.7184 -35.3078 -18.7707 -18.7170 -18.5110
 -18.4519 -18.4160 -18.3459 -18.2387 -18.2075 -18.1898 -18.1057 -18.0490
 -18.0234 -18.0061 -17.9512 -17.9247 -17.9004 -17.8749 -17.8396 -17.8138
 -17.7791 -17.7516 -17.7378 -17.6914 -17.6657 -17.6515 -17.6309 -17.5912
 -17.5608 -17.5490 -17.5300 -17.5164 -17.5054 -17.4932 -17.4807 -17.4568
 -17.4355 -17.4182 -17.4032 -17.3963 -17.3749 -17.3595 -17.3508 -17.3330
 -17.3262 -17.2963 -17.2873 -17.2785 -17.2527 -17.2399 -17.2344 -17.1897
 -17.1830 -17.1726 -17.1648 -17.1349 -17.1261 -17.1004 -17.0833 -17.0579
 -17.0382 -17.0213 -17.0098 -16.9994 -16.9706 -16.9661 -16.9560 -16.9300
 -16.9203 -16.8991 -16.8897 -16.8667 -16.8560 -16.8226 -16.8077 -16.8064
 -16.7988 -16.7838 -16.7667 -16.7307 -16.6464 -16.6435 -16.5949 -16.5404
 -16.5109 -16.4931 -16.3578 -16.3125 -16.2139 -16.1874 -16.1552 -15.7490
 -15.5670 -15.3915 -15.2696 -15.2465 -15.1593 -15.1155 -15.0550 -14.9510
 -14.9305 -14.8969 -14.6244 -14.6195 -14.5998 -14.5613 -14.5529 -14.5126
 -14.4765 -14.2397 -14.0425 -14.0393 -13.9898 -13.9682 -13.9047 -13.8721
 -13.7572  -7.0450  -6.7556  -6.5564  -6.4606  -6.3758  -6.2714  -6.1567
  -6.1282  -6.0983  -6.0484  -6.0171  -5.9768  -5.8934  -5.8500  -5.8109
  -5.7905  -5.7603  -5.7068  -5.6967  -5.6779  -5.6582  -5.6338  -5.6044
  -5.5662  -5.5346  -5.5116  -5.4658  -5.4147  -5.3967  -5.3316  -5.2996
  -5.2641  -5.2296  -5.1965  -5.1753  -5.1668  -5.1459  -5.1195  -5.0689
  -5.0459  -4.9883  -4.9767  -4.9532  -4.8787  -4.8489  -4.8036  -4.7086
  -4.5860  -4.3932  -4.1557  -4.0644  -3.9763  -3.8449  -3.6947  -3.5337
  -3.4136  -3.3264  -3.2479  -3.1909  -3.1467  -3.1183  -3.0737  -2.9589
  -2.9414  -2.8420  -2.8039  -2.7580  -2.7298  -2.7274  -2.6947  -2.6636
  -2.6418  -2.6208  -2.5529  -2.5125  -2.4541  -2.4213  -2.3926  -2.3427
  -2.3282  -2.2973  -2.2669  -2.2434  -2.2213  -2.1709  -2.1560  -2.1228
  -2.0818  -2.0437  -2.0076  -1.9692  -1.9521  -1.9398  -1.9201  -1.9097
  -1.8856  -1.8536  -1.8272  -1.7825  -1.7641  -1.7322  -1.7005  -1.6772
  -1.6668  -1.6354  -1.6263  -1.5642  -1.5269  -1.4978  -1.4666  -1.4305
  -1.3740  -1.3307  -1.3222  -1.2931  -1.2235  -1.1909  -1.1352  -1.1215
  -1.0694  -1.0271  -1.0084  -0.9865  -0.9665  -0.9208  -0.8764  -0.8607
  -0.8013  -0.7851  -0.7548  -0.7493  -0.6941  -0.6162  -0.5817  -0.5695
  -0.5463  -0.5285  -0.5138  -0.4902  -0.4559  -0.4243  -0.3974  -0.3820
  -0.3423  -0.3209  -0.2987  -0.2532  -0.2467  -0.2249  -0.2033  -0.1920
  -0.1749  -0.1474  -0.1301  -0.1120  -0.0890  -0.0657  -0.0513  -0.0251
  -0.0177  -0.0002   0.0187   0.0291   0.0559   0.0783   0.0924   0.1086
   0.1207   0.1257   0.1665   0.1772   0.1915   0.2178   0.2344   0.2491
   0.2667   0.2769   0.2951   0.3071   0.3186   0.3338   0.3707   0.3838
   0.4000   0.4151   0.4273   0.4541   0.4810   0.4908   0.5271   0.5500
   0.6033   0.6074   0.6273   0.6387   0.6506   0.6627   0.6853   0.7023
   0.7218   0.7406   0.7835   0.8283   0.8412   0.8517   0.8979   0.9146
   0.9793   0.9947   1.0319   1.0472   1.0804   1.0977   1.1262   1.1578
   1.1779   1.2010   1.2367   1.2709   1.2879   1.3861   1.4455   1.5259
   1.5648   1.6248   1.6889   1.7496   1.8248   1.8484   1.9479   1.9719
     eigenvalues at k+q:
 -36.6213 -36.2788 -36.2204 -36.0416 -36.0393 -35.9995 -35.9945 -35.9853
 -35.8926 -35.8217 -35.7294 -35.7184 -35.3078 -18.7707 -18.7171 -18.5110
 -18.4519 -18.4160 -18.3459 -18.2386 -18.2075 -18.1898 -18.1057 -18.0490
 -18.0234 -18.0061 -17.9512 -17.9247 -17.9007 -17.8744 -17.8403 -17.8134
 -17.7787 -17.7531 -17.7365 -17.6914 -17.6660 -17.6516 -17.6306 -17.5913
 -17.5615 -17.5478 -17.5315 -17.5160 -17.5043 -17.4933 -17.4811 -17.4574
 -17.4350 -17.4171 -17.4032 -17.3970 -17.3769 -17.3582 -17.3499 -17.3335
 -17.3256 -17.2961 -17.2875 -17.2792 -17.2527 -17.2391 -17.2355 -17.1896
 -17.1813 -17.1743 -17.1648 -17.1344 -17.1267 -17.1005 -17.0831 -17.0581
 -17.0378 -17.0215 -17.0099 -16.9994 -16.9703 -16.9663 -16.9560 -16.9298
 -16.9205 -16.8989 -16.8897 -16.8667 -16.8561 -16.8226 -16.8079 -16.8061
 -16.7989 -16.7838 -16.7667 -16.7307 -16.6464 -16.6435 -16.5949 -16.5404
 -16.5109 -16.4931 -16.3578 -16.3125 -16.2139 -16.1875 -16.1552 -15.7490
 -15.5670 -15.3915 -15.2695 -15.2465 -15.1592 -15.1155 -15.0550 -14.9509
 -14.9305 -14.8969 -14.6243 -14.6195 -14.5998 -14.5613 -14.5528 -14.5126
 -14.4765 -14.2396 -14.0425 -14.0392 -13.9898 -13.9682 -13.9047 -13.8721
 -13.7572  -7.0450  -6.7557  -6.5564  -6.4606  -6.3759  -6.2714  -6.1567
  -6.1282  -6.0983  -6.0484  -6.0171  -5.9769  -5.8934  -5.8500  -5.8109
  -5.7905  -5.7603  -5.7067  -5.6966  -5.6779  -5.6582  -5.6338  -5.6044
  -5.5662  -5.5346  -5.5115  -5.4658  -5.4148  -5.3967  -5.3316  -5.2996
  -5.2641  -5.2297  -5.1962  -5.1756  -5.1668  -5.1460  -5.1195  -5.0688
  -5.0459  -4.9884  -4.9767  -4.9531  -4.8787  -4.8489  -4.8036  -4.7086
  -4.5860  -4.3932  -4.1558  -4.0645  -3.9763  -3.8449  -3.6947  -3.5337
  -3.4136  -3.3264  -3.2481  -3.1904  -3.1471  -3.1185  -3.0733  -2.9589
  -2.9415  -2.8432  -2.8021  -2.7589  -2.7305  -2.7267  -2.6941  -2.6625
  -2.6420  -2.6220  -2.5532  -2.5119  -2.4541  -2.4214  -2.3933  -2.3418
  -2.3286  -2.2970  -2.2671  -2.2422  -2.2229  -2.1697  -2.1573  -2.1231
  -2.0798  -2.0441  -2.0088  -1.9685  -1.9514  -1.9396  -1.9209  -1.9104
  -1.8858  -1.8529  -1.8269  -1.7827  -1.7653  -1.7301  -1.7032  -1.6765
  -1.6661  -1.6333  -1.6281  -1.5639  -1.5257  -1.4982  -1.4696  -1.4291
  -1.3728  -1.3309  -1.3229  -1.2916  -1.2242  -1.1927  -1.1350  -1.1218
  -1.0685  -1.0272  -1.0071  -0.9877  -0.9655  -0.9208  -0.8768  -0.8610
  -0.8013  -0.7850  -0.7541  -0.7504  -0.6937  -0.6162  -0.5819  -0.5691
  -0.5466  -0.5286  -0.5140  -0.4901  -0.4558  -0.4240  -0.3985  -0.3818
  -0.3408  -0.3204  -0.3005  -0.2525  -0.2472  -0.2248  -0.2061  -0.1889
  -0.1744  -0.1487  -0.1295  -0.1120  -0.0887  -0.0659  -0.0519  -0.0252
  -0.0175   0.0012   0.0177   0.0282   0.0567   0.0773   0.0930   0.1080
   0.1223   0.1264   0.1652   0.1773   0.1901   0.2192   0.2354   0.2485
   0.2669   0.2756   0.2954   0.3073   0.3184   0.3345   0.3711   0.3832
   0.3999   0.4148   0.4275   0.4539   0.4805   0.4913   0.5274   0.5502
   0.6031   0.6075   0.6273   0.6386   0.6506   0.6627   0.6852   0.7026
   0.7217   0.7407   0.7833   0.8285   0.8418   0.8509   0.8979   0.9147
   0.9794   0.9945   1.0318   1.0472   1.0804   1.0977   1.1262   1.1578
   1.1779   1.2010   1.2366   1.2709   1.2879   1.3862   1.4455   1.5259
   1.5648   1.6248   1.6890   1.7496   1.8249   1.8484   1.9479   1.9720
     cgsolve_all iterations  73    anorm=    0.70E-07
     cgsolve_all iterations  73    anorm=    0.70E-07
     cgsolve_all iterations  73    anorm=    0.72E-07

     k-point #    2 of     4      pool #  1    cpu time:   13837.4
     compute_u_kq: q = (    0.0000,    0.0000,    0.0000)
     Rotating WFCS
     ethr =  1.00E-14,  avg # of iterations =  6.0
     eigenvalues at k:
 -36.6213 -36.2788 -36.2204 -36.0416 -36.0393 -35.9995 -35.9945 -35.9853
 -35.8926 -35.8217 -35.7295 -35.7184 -35.3078 -18.7707 -18.7170 -18.5110
 -18.4519 -18.4160 -18.3459 -18.2387 -18.2075 -18.1898 -18.1057 -18.0490
 -18.0234 -18.0060 -17.9513 -17.9265 -17.8978 -17.8752 -17.8402 -17.8147
 -17.7762 -17.7538 -17.7378 -17.6911 -17.6663 -17.6508 -17.6316 -17.5915
 -17.5578 -17.5474 -17.5350 -17.5173 -17.5024 -17.4951 -17.4806 -17.4570
 -17.4325 -17.4197 -17.4024 -17.3957 -17.3804 -17.3595 -17.3439 -17.3381
 -17.3209 -17.2985 -17.2883 -17.2784 -17.2524 -17.2469 -17.2268 -17.1923
 -17.1857 -17.1700 -17.1615 -17.1388 -17.1252 -17.1011 -17.0798 -17.0617
 -17.0345 -17.0235 -17.0091 -16.9997 -16.9708 -16.9658 -16.9562 -16.9298
 -16.9205 -16.8993 -16.8895 -16.8665 -16.8563 -16.8226 -16.8083 -16.8053
 -16.7991 -16.7837 -16.7667 -16.7307 -16.6461 -16.6438 -16.5949 -16.5404
 -16.5109 -16.4931 -16.3578 -16.3125 -16.2139 -16.1874 -16.1552 -15.7490
 -15.5670 -15.3915 -15.2696 -15.2465 -15.1593 -15.1155 -15.0550 -14.9510
 -14.9305 -14.8969 -14.6244 -14.6195 -14.5998 -14.5613 -14.5529 -14.5126
 -14.4765 -14.2397 -14.0425 -14.0393 -13.9898 -13.9682 -13.9047 -13.8721
 -13.7572  -7.0450  -6.7556  -6.5564  -6.4606  -6.3758  -6.2714  -6.1567
  -6.1282  -6.0983  -6.0484  -6.0171  -5.9768  -5.8935  -5.8499  -5.8109
  -5.7906  -5.7602  -5.7076  -5.6957  -5.6781  -5.6579  -5.6339  -5.6045
  -5.5661  -5.5346  -5.5117  -5.4657  -5.4148  -5.3968  -5.3316  -5.2996
  -5.2646  -5.2275  -5.1985  -5.1758  -5.1667  -5.1451  -5.1194  -5.0686
  -5.0462  -4.9884  -4.9767  -4.9531  -4.8787  -4.8488  -4.8036  -4.7086
  -4.5860  -4.3932  -4.1557  -4.0644  -3.9763  -3.8449  -3.6947  -3.5337
  -3.4136  -3.3266  -3.2473  -3.1906  -3.1494  -3.1172  -3.0718  -2.9595
  -2.9428  -2.8350  -2.8113  -2.7616  -2.7354  -2.7146  -2.6972  -2.6607
  -2.6475  -2.6203  -2.5487  -2.5086  -2.4544  -2.4243  -2.3991  -2.3467
  -2.3222  -2.2948  -2.2646  -2.2448  -2.2265  -2.1670  -2.1475  -2.1324
  -2.0810  -2.0411  -2.0131  -1.9679  -1.9504  -1.9353  -1.9229  -1.9018
  -1.8971  -1.8432  -1.8394  -1.7829  -1.7583  -1.7291  -1.7075  -1.6837
  -1.6611  -1.6409  -1.6072  -1.5773  -1.5226  -1.4997  -1.4643  -1.4343
  -1.3687  -1.3435  -1.3227  -1.2783  -1.2215  -1.2033  -1.1302  -1.1241
  -1.0560  -1.0287  -1.0194  -0.9920  -0.9556  -0.9221  -0.8759  -0.8606
  -0.8036  -0.7842  -0.7633  -0.7428  -0.6930  -0.6164  -0.5824  -0.5667
  -0.5480  -0.5299  -0.5138  -0.4913  -0.4520  -0.4258  -0.3974  -0.3826
  -0.3415  -0.3206  -0.2970  -0.2543  -0.2469  -0.2329  -0.2121  -0.1798
  -0.1731  -0.1467  -0.1207  -0.1115  -0.0972  -0.0622  -0.0509  -0.0287
  -0.0167   0.0015   0.0154   0.0274   0.0493   0.0861   0.0929   0.1038
   0.1240   0.1384   0.1503   0.1770   0.1938   0.2261   0.2329   0.2488
   0.2607   0.2705   0.3033   0.3071   0.3177   0.3363   0.3759   0.3829
   0.3975   0.4052   0.4325   0.4540   0.4834   0.4904   0.5277   0.5497
   0.5999   0.6077   0.6275   0.6393   0.6509   0.6631   0.6858   0.7032
   0.7224   0.7399   0.7835   0.8286   0.8395   0.8528   0.8980   0.9146
   0.9783   0.9953   1.0321   1.0472   1.0802   1.0978   1.1263   1.1578
   1.1781   1.2008   1.2367   1.2708   1.2879   1.3861   1.4455   1.5259
   1.5648   1.6248   1.6889   1.7496   1.8248   1.8484   1.9479   1.9719
     eigenvalues at k+q:
 -36.6213 -36.2788 -36.2204 -36.0416 -36.0393 -35.9995 -35.9945 -35.9853
 -35.8926 -35.8217 -35.7294 -35.7184 -35.3078 -18.7707 -18.7171 -18.5110
 -18.4519 -18.4160 -18.3459 -18.2387 -18.2075 -18.1898 -18.1057 -18.0490
 -18.0234 -18.0060 -17.9513 -17.9265 -17.8978 -17.8752 -17.8402 -17.8147
 -17.7762 -17.7538 -17.7378 -17.6911 -17.6663 -17.6508 -17.6316 -17.5915
 -17.5578 -17.5474 -17.5350 -17.5173 -17.5024 -17.4951 -17.4806 -17.4570
 -17.4325 -17.4197 -17.4024 -17.3957 -17.3804 -17.3595 -17.3439 -17.3381
 -17.3209 -17.2985 -17.2883 -17.2784 -17.2524 -17.2469 -17.2268 -17.1923
 -17.1857 -17.1700 -17.1615 -17.1388 -17.1251 -17.1011 -17.0798 -17.0617
 -17.0345 -17.0235 -17.0091 -16.9996 -16.9708 -16.9658 -16.9562 -16.9298
 -16.9205 -16.8993 -16.8895 -16.8665 -16.8563 -16.8226 -16.8083 -16.8053
 -16.7991 -16.7837 -16.7667 -16.7308 -16.6462 -16.6438 -16.5949 -16.5404
 -16.5109 -16.4931 -16.3578 -16.3125 -16.2139 -16.1874 -16.1552 -15.7490
 -15.5670 -15.3915 -15.2696 -15.2464 -15.1593 -15.1155 -15.0550 -14.9510
 -14.9305 -14.8969 -14.6244 -14.6195 -14.5997 -14.5613 -14.5528 -14.5126
 -14.4765 -14.2396 -14.0424 -14.0392 -13.9898 -13.9682 -13.9047 -13.8721
 -13.7572  -7.0450  -6.7556  -6.5564  -6.4606  -6.3759  -6.2714  -6.1567
  -6.1282  -6.0983  -6.0484  -6.0171  -5.9768  -5.8935  -5.8499  -5.8109
  -5.7906  -5.7603  -5.7076  -5.6958  -5.6781  -5.6579  -5.6339  -5.6045
  -5.5661  -5.5346  -5.5117  -5.4657  -5.4148  -5.3968  -5.3316  -5.2996
  -5.2646  -5.2275  -5.1985  -5.1758  -5.1667  -5.1452  -5.1194  -5.0686
  -5.0462  -4.9885  -4.9767  -4.9531  -4.8787  -4.8489  -4.8036  -4.7086
  -4.5860  -4.3932  -4.1557  -4.0644  -3.9763  -3.8449  -3.6947  -3.5337
  -3.4136  -3.3266  -3.2473  -3.1907  -3.1494  -3.1172  -3.0718  -2.9595
  -2.9428  -2.8350  -2.8113  -2.7616  -2.7354  -2.7146  -2.6972  -2.6607
  -2.6475  -2.6203  -2.5487  -2.5086  -2.4544  -2.4243  -2.3991  -2.3467
  -2.3222  -2.2948  -2.2646  -2.2448  -2.2265  -2.1670  -2.1475  -2.1324
  -2.0810  -2.0411  -2.0131  -1.9679  -1.9503  -1.9353  -1.9229  -1.9018
  -1.8971  -1.8432  -1.8394  -1.7829  -1.7583  -1.7291  -1.7075  -1.6837
  -1.6611  -1.6409  -1.6072  -1.5773  -1.5226  -1.4997  -1.4643  -1.4343
  -1.3687  -1.3435  -1.3227  -1.2783  -1.2215  -1.2033  -1.1302  -1.1241
  -1.0560  -1.0287  -1.0194  -0.9920  -0.9556  -0.9221  -0.8759  -0.8606
  -0.8036  -0.7842  -0.7633  -0.7428  -0.6930  -0.6164  -0.5824  -0.5667
  -0.5480  -0.5299  -0.5138  -0.4913  -0.4520  -0.4258  -0.3974  -0.3826
  -0.3415  -0.3206  -0.2970  -0.2543  -0.2469  -0.2329  -0.2121  -0.1798
  -0.1731  -0.1467  -0.1207  -0.1114  -0.0972  -0.0622  -0.0509  -0.0287
  -0.0167   0.0015   0.0154   0.0274   0.0493   0.0861   0.0929   0.1038
   0.1240   0.1384   0.1503   0.1770   0.1938   0.2261   0.2329   0.2488
   0.2607   0.2705   0.3033   0.3071   0.3177   0.3363   0.3759   0.3829
   0.3975   0.4052   0.4325   0.4540   0.4834   0.4904   0.5277   0.5497
   0.5999   0.6077   0.6275   0.6393   0.6509   0.6631   0.6858   0.7032
   0.7224   0.7399   0.7835   0.8286   0.8395   0.8528   0.8981   0.9146
   0.9784   0.9953   1.0320   1.0472   1.0802   1.0978   1.1263   1.1579
   1.1781   1.2007   1.2367   1.2708   1.2879   1.3861   1.4455   1.5259
   1.5648   1.6248   1.6890   1.7496   1.8248   1.8484   1.9479   1.9720
     cgsolve_all iterations  66    anorm=    0.74E-07
PARA_AUG  1      50.4120931        -0.2182385        -0.0155020
     cgsolve_all iterations  66    anorm=    0.74E-07
PARA_AUG  2      -0.2028478        50.7239063         0.1651494
     cgsolve_all iterations  66    anorm=    0.72E-07
PARA_AUG  3      -0.0518839         0.0559838        50.5602251
     cgsolve_all iterations  73    anorm=    0.71E-07
     cgsolve_all iterations  73    anorm=    0.70E-07
     cgsolve_all iterations  73    anorm=    0.71E-07
     compute_u_kq: q = (    0.0401,    0.0000,    0.0000)
     Rotating WFCS
     ethr =  1.00E-14,  avg # of iterations = 24.0
     eigenvalues at k:
 -36.6213 -36.2788 -36.2204 -36.0416 -36.0393 -35.9995 -35.9945 -35.9853
 -35.8926 -35.8217 -35.7295 -35.7184 -35.3078 -18.7707 -18.7170 -18.5110
 -18.4519 -18.4160 -18.3459 -18.2387 -18.2075 -18.1898 -18.1057 -18.0490
 -18.0234 -18.0060 -17.9513 -17.9265 -17.8978 -17.8752 -17.8402 -17.8147
 -17.7762 -17.7538 -17.7378 -17.6911 -17.6663 -17.6508 -17.6316 -17.5915
 -17.5578 -17.5474 -17.5350 -17.5173 -17.5024 -17.4951 -17.4806 -17.4570
 -17.4325 -17.4197 -17.4024 -17.3957 -17.3804 -17.3595 -17.3439 -17.3381
 -17.3209 -17.2985 -17.2883 -17.2784 -17.2524 -17.2469 -17.2268 -17.1923
 -17.1857 -17.1700 -17.1615 -17.1388 -17.1252 -17.1011 -17.0798 -17.0617
 -17.0345 -17.0235 -17.0091 -16.9997 -16.9708 -16.9658 -16.9562 -16.9298
 -16.9205 -16.8993 -16.8895 -16.8665 -16.8563 -16.8226 -16.8083 -16.8053
 -16.7991 -16.7837 -16.7667 -16.7307 -16.6461 -16.6438 -16.5949 -16.5404
 -16.5109 -16.4931 -16.3578 -16.3125 -16.2139 -16.1874 -16.1552 -15.7490
 -15.5670 -15.3915 -15.2696 -15.2465 -15.1593 -15.1155 -15.0550 -14.9510
 -14.9305 -14.8969 -14.6244 -14.6195 -14.5998 -14.5613 -14.5529 -14.5126
 -14.4765 -14.2397 -14.0425 -14.0393 -13.9898 -13.9682 -13.9047 -13.8721
 -13.7572  -7.0450  -6.7556  -6.5564  -6.4606  -6.3758  -6.2714  -6.1567
  -6.1282  -6.0983  -6.0484  -6.0171  -5.9768  -5.8935  -5.8499  -5.8109
  -5.7906  -5.7602  -5.7076  -5.6957  -5.6781  -5.6579  -5.6339  -5.6045
  -5.5661  -5.5346  -5.5117  -5.4657  -5.4148  -5.3968  -5.3316  -5.2996
  -5.2646  -5.2275  -5.1985  -5.1758  -5.1667  -5.1451  -5.1194  -5.0686
  -5.0462  -4.9884  -4.9767  -4.9531  -4.8787  -4.8488  -4.8036  -4.7086
  -4.5860  -4.3932  -4.1557  -4.0644  -3.9763  -3.8449  -3.6947  -3.5337
  -3.4136  -3.3266  -3.2473  -3.1906  -3.1494  -3.1172  -3.0718  -2.9595
  -2.9428  -2.8350  -2.8113  -2.7616  -2.7354  -2.7146  -2.6972  -2.6607
  -2.6475  -2.6203  -2.5487  -2.5086  -2.4544  -2.4243  -2.3991  -2.3467
  -2.3222  -2.2948  -2.2646  -2.2448  -2.2265  -2.1670  -2.1475  -2.1324
  -2.0810  -2.0411  -2.0131  -1.9679  -1.9504  -1.9353  -1.9229  -1.9018
  -1.8971  -1.8432  -1.8394  -1.7829  -1.7583  -1.7291  -1.7075  -1.6837
  -1.6611  -1.6409  -1.6072  -1.5773  -1.5226  -1.4997  -1.4643  -1.4343
  -1.3687  -1.3435  -1.3227  -1.2783  -1.2215  -1.2033  -1.1302  -1.1241
  -1.0560  -1.0287  -1.0194  -0.9920  -0.9556  -0.9221  -0.8759  -0.8606
  -0.8036  -0.7842  -0.7633  -0.7428  -0.6930  -0.6164  -0.5824  -0.5667
  -0.5480  -0.5299  -0.5138  -0.4913  -0.4520  -0.4258  -0.3974  -0.3826
  -0.3415  -0.3206  -0.2970  -0.2543  -0.2469  -0.2329  -0.2121  -0.1798
  -0.1731  -0.1467  -0.1207  -0.1115  -0.0972  -0.0622  -0.0509  -0.0287
  -0.0167   0.0015   0.0154   0.0274   0.0493   0.0861   0.0929   0.1038
   0.1240   0.1384   0.1503   0.1770   0.1938   0.2261   0.2329   0.2488
   0.2607   0.2705   0.3033   0.3071   0.3177   0.3363   0.3759   0.3829
   0.3975   0.4052   0.4325   0.4540   0.4834   0.4904   0.5277   0.5497
   0.5999   0.6077   0.6275   0.6393   0.6509   0.6631   0.6858   0.7032
   0.7224   0.7399   0.7835   0.8286   0.8395   0.8528   0.8980   0.9146
   0.9783   0.9953   1.0321   1.0472   1.0802   1.0978   1.1263   1.1578
   1.1781   1.2008   1.2367   1.2708   1.2879   1.3861   1.4455   1.5259
   1.5648   1.6248   1.6889   1.7496   1.8248   1.8484   1.9479   1.9719
     eigenvalues at k+q:
 -36.6213 -36.2788 -36.2204 -36.0416 -36.0393 -35.9995 -35.9946 -35.9851
 -35.8926 -35.8217 -35.7294 -35.7184 -35.3078 -18.7732 -18.7178 -18.5111
 -18.4462 -18.4150 -18.3464 -18.2424 -18.2073 -18.1906 -18.1057 -18.0498
 -18.0222 -18.0040 -17.9513 -17.9290 -17.8965 -17.8772 -17.8421 -17.8153
 -17.7758 -17.7576 -17.7406 -17.6897 -17.6648 -17.6505 -17.6295 -17.5926
 -17.5602 -17.5490 -17.5358 -17.5168 -17.5012 -17.4963 -17.4803 -17.4572
 -17.4341 -17.4203 -17.4035 -17.3946 -17.3800 -17.3591 -17.3441 -17.3356
 -17.3192 -17.2972 -17.2866 -17.2770 -17.2524 -17.2460 -17.2273 -17.1914
 -17.1854 -17.1698 -17.1601 -17.1413 -17.1235 -17.1019 -17.0777 -17.0598
 -17.0323 -17.0216 -17.0057 -16.9972 -16.9707 -16.9658 -16.9542 -16.9301
 -16.9192 -16.8992 -16.8891 -16.8664 -16.8573 -16.8218 -16.8072 -16.8045
 -16.7989 -16.7796 -16.7661 -16.7304 -16.6511 -16.6471 -16.5942 -16.5395
 -16.5208 -16.4935 -16.3576 -16.3156 -16.2139 -16.1877 -16.1539 -15.7483
 -15.5650 -15.3914 -15.2801 -15.2372 -15.1695 -15.1117 -15.0570 -14.9517
 -14.9285 -14.8962 -14.6322 -14.6205 -14.5946 -14.5626 -14.5527 -14.5140
 -14.4704 -14.2422 -14.0454 -14.0335 -13.9951 -13.9634 -13.9051 -13.8706
 -13.7565  -7.0295  -6.7415  -6.5540  -6.4609  -6.3735  -6.2683  -6.1604
  -6.1300  -6.0968  -6.0523  -6.0178  -5.9765  -5.8927  -5.8546  -5.8149
  -5.7953  -5.7651  -5.7092  -5.6966  -5.6774  -5.6594  -5.6395  -5.6017
  -5.5675  -5.5345  -5.5120  -5.4706  -5.4153  -5.3967  -5.3347  -5.3023
  -5.2786  -5.2319  -5.1975  -5.1750  -5.1632  -5.1459  -5.1279  -5.0676
  -5.0453  -4.9869  -4.9755  -4.9546  -4.8775  -4.8479  -4.8044  -4.7112
  -4.5859  -4.3947  -4.1468  -4.0503  -3.9763  -3.8369  -3.6973  -3.5315
  -3.4107  -3.3275  -3.2424  -3.1911  -3.1481  -3.1171  -3.0751  -2.9611
  -2.9460  -2.8380  -2.8144  -2.7635  -2.7373  -2.7125  -2.6994  -2.6602
  -2.6457  -2.6170  -2.5481  -2.5022  -2.4532  -2.4233  -2.3942  -2.3436
  -2.3236  -2.2950  -2.2609  -2.2489  -2.2259  -2.1697  -2.1501  -2.1327
  -2.0859  -2.0445  -2.0140  -1.9655  -1.9491  -1.9360  -1.9244  -1.9059
  -1.8970  -1.8436  -1.8395  -1.7852  -1.7616  -1.7287  -1.7093  -1.6864
  -1.6632  -1.6437  -1.6084  -1.5780  -1.5193  -1.5014  -1.4587  -1.4356
  -1.3708  -1.3438  -1.3252  -1.2771  -1.2206  -1.2015  -1.1324  -1.1249
  -1.0539  -1.0259  -1.0151  -0.9904  -0.9510  -0.9223  -0.8717  -0.8601
  -0.8053  -0.7850  -0.7611  -0.7396  -0.6941  -0.6120  -0.5824  -0.5674
  -0.5503  -0.5280  -0.5153  -0.4926  -0.4512  -0.4252  -0.3950  -0.3811
  -0.3437  -0.3169  -0.2946  -0.2582  -0.2499  -0.2314  -0.2135  -0.1810
  -0.1753  -0.1464  -0.1222  -0.1131  -0.0976  -0.0639  -0.0490  -0.0290
  -0.0158   0.0014   0.0156   0.0260   0.0496   0.0856   0.0915   0.1028
   0.1215   0.1400   0.1510   0.1797   0.1946   0.2236   0.2301   0.2485
   0.2572   0.2680   0.3028   0.3070   0.3190   0.3365   0.3748   0.3825
   0.3983   0.4046   0.4325   0.4571   0.4850   0.4904   0.5287   0.5508
   0.6007   0.6081   0.6285   0.6400   0.6508   0.6656   0.6889   0.7059
   0.7246   0.7408   0.7832   0.8291   0.8406   0.8524   0.9023   0.9173
   0.9773   0.9955   1.0334   1.0428   1.0811   1.0979   1.1291   1.1609
   1.1797   1.2002   1.2396   1.2764   1.2925   1.3859   1.4464   1.5260
   1.5632   1.6246   1.6854   1.7464   1.8209   1.8500   1.9432   1.9688
     cgsolve_all iterations  73    anorm=    0.71E-07
     cgsolve_all iterations  73    anorm=    0.71E-07
     cgsolve_all iterations  73    anorm=    0.72E-07
     compute_u_kq: q = (   -0.0401,    0.0000,    0.0000)
     Rotating WFCS
     ethr =  1.00E-14,  avg # of iterations = 29.0
     eigenvalues at k:
 -36.6213 -36.2788 -36.2204 -36.0416 -36.0393 -35.9995 -35.9945 -35.9853
 -35.8926 -35.8217 -35.7295 -35.7184 -35.3078 -18.7707 -18.7170 -18.5110
 -18.4519 -18.4160 -18.3459 -18.2387 -18.2075 -18.1898 -18.1057 -18.0490
 -18.0234 -18.0060 -17.9513 -17.9265 -17.8978 -17.8752 -17.8402 -17.8147
 -17.7762 -17.7538 -17.7378 -17.6911 -17.6663 -17.6508 -17.6316 -17.5915
 -17.5578 -17.5474 -17.5350 -17.5173 -17.5024 -17.4951 -17.4806 -17.4570
 -17.4325 -17.4197 -17.4024 -17.3957 -17.3804 -17.3595 -17.3439 -17.3381
 -17.3209 -17.2985 -17.2883 -17.2784 -17.2524 -17.2469 -17.2268 -17.1923
 -17.1857 -17.1700 -17.1615 -17.1388 -17.1252 -17.1011 -17.0798 -17.0617
 -17.0345 -17.0235 -17.0091 -16.9997 -16.9708 -16.9658 -16.9562 -16.9298
 -16.9205 -16.8993 -16.8895 -16.8665 -16.8563 -16.8226 -16.8083 -16.8053
 -16.7991 -16.7837 -16.7667 -16.7307 -16.6461 -16.6438 -16.5949 -16.5404
 -16.5109 -16.4931 -16.3578 -16.3125 -16.2139 -16.1874 -16.1552 -15.7490
 -15.5670 -15.3915 -15.2696 -15.2465 -15.1593 -15.1155 -15.0550 -14.9510
 -14.9305 -14.8969 -14.6244 -14.6195 -14.5998 -14.5613 -14.5529 -14.5126
 -14.4765 -14.2397 -14.0425 -14.0393 -13.9898 -13.9682 -13.9047 -13.8721
 -13.7572  -7.0450  -6.7556  -6.5564  -6.4606  -6.3758  -6.2714  -6.1567
  -6.1282  -6.0983  -6.0484  -6.0171  -5.9768  -5.8935  -5.8499  -5.8109
  -5.7906  -5.7602  -5.7076  -5.6957  -5.6781  -5.6579  -5.6339  -5.6045
  -5.5661  -5.5346  -5.5117  -5.4657  -5.4148  -5.3968  -5.3316  -5.2996
  -5.2646  -5.2275  -5.1985  -5.1758  -5.1667  -5.1451  -5.1194  -5.0686
  -5.0462  -4.9884  -4.9767  -4.9531  -4.8787  -4.8488  -4.8036  -4.7086
  -4.5860  -4.3932  -4.1557  -4.0644  -3.9763  -3.8449  -3.6947  -3.5337
  -3.4136  -3.3266  -3.2473  -3.1906  -3.1494  -3.1172  -3.0718  -2.9595
  -2.9428  -2.8350  -2.8113  -2.7616  -2.7354  -2.7146  -2.6972  -2.6607
  -2.6475  -2.6203  -2.5487  -2.5086  -2.4544  -2.4243  -2.3991  -2.3467
  -2.3222  -2.2948  -2.2646  -2.2448  -2.2265  -2.1670  -2.1475  -2.1324
  -2.0810  -2.0411  -2.0131  -1.9679  -1.9504  -1.9353  -1.9229  -1.9018
  -1.8971  -1.8432  -1.8394  -1.7829  -1.7583  -1.7291  -1.7075  -1.6837
  -1.6611  -1.6409  -1.6072  -1.5773  -1.5226  -1.4997  -1.4643  -1.4343
  -1.3687  -1.3435  -1.3227  -1.2783  -1.2215  -1.2033  -1.1302  -1.1241
  -1.0560  -1.0287  -1.0194  -0.9920  -0.9556  -0.9221  -0.8759  -0.8606
  -0.8036  -0.7842  -0.7633  -0.7428  -0.6930  -0.6164  -0.5824  -0.5667
  -0.5480  -0.5299  -0.5138  -0.4913  -0.4520  -0.4258  -0.3974  -0.3826
  -0.3415  -0.3206  -0.2970  -0.2543  -0.2469  -0.2329  -0.2121  -0.1798
  -0.1731  -0.1467  -0.1207  -0.1115  -0.0972  -0.0622  -0.0509  -0.0287
  -0.0167   0.0015   0.0154   0.0274   0.0493   0.0861   0.0929   0.1038
   0.1240   0.1384   0.1503   0.1770   0.1938   0.2261   0.2329   0.2488
   0.2607   0.2705   0.3033   0.3071   0.3177   0.3363   0.3759   0.3829
   0.3975   0.4052   0.4325   0.4540   0.4834   0.4904   0.5277   0.5497
   0.5999   0.6077   0.6275   0.6393   0.6509   0.6631   0.6858   0.7032
   0.7224   0.7399   0.7835   0.8286   0.8395   0.8528   0.8980   0.9146
   0.9783   0.9953   1.0321   1.0472   1.0802   1.0978   1.1263   1.1578
   1.1781   1.2008   1.2367   1.2708   1.2879   1.3861   1.4455   1.5259
   1.5648   1.6248   1.6889   1.7496   1.8248   1.8484   1.9479   1.9719
     eigenvalues at k+q:
 -36.6213 -36.2788 -36.2204 -36.0416 -36.0393 -35.9995 -35.9943 -35.9854
 -35.8926 -35.8217 -35.7295 -35.7184 -35.3078 -18.7683 -18.7160 -18.5111
 -18.4575 -18.4171 -18.3443 -18.2357 -18.2074 -18.1885 -18.1060 -18.0499
 -18.0253 -18.0075 -17.9513 -17.9229 -17.8992 -17.8732 -17.8384 -17.8133
 -17.7763 -17.7507 -17.7343 -17.6927 -17.6683 -17.6509 -17.6333 -17.5905
 -17.5561 -17.5461 -17.5339 -17.5186 -17.5020 -17.4940 -17.4806 -17.4568
 -17.4308 -17.4191 -17.4020 -17.3961 -17.3807 -17.3601 -17.3450 -17.3393
 -17.3234 -17.2995 -17.2898 -17.2794 -17.2528 -17.2473 -17.2262 -17.1935
 -17.1859 -17.1707 -17.1627 -17.1373 -17.1260 -17.1003 -17.0814 -17.0635
 -17.0369 -17.0255 -17.0118 -17.0021 -16.9708 -16.9658 -16.9584 -16.9297
 -16.9216 -16.8990 -16.8898 -16.8667 -16.8554 -16.8234 -16.8100 -16.8066
 -16.7991 -16.7873 -16.7673 -16.7314 -16.6453 -16.6366 -16.5956 -16.5413
 -16.5011 -16.4926 -16.3579 -16.3096 -16.2140 -16.1872 -16.1562 -15.7497
 -15.5690 -15.3916 -15.2627 -15.2513 -15.1503 -15.1177 -15.0530 -14.9510
 -14.9312 -14.8973 -14.6213 -14.6185 -14.6025 -14.5614 -14.5535 -14.5103
 -14.4804 -14.2371 -14.0487 -14.0362 -13.9858 -13.9715 -13.9042 -13.8736
 -13.7579  -7.0600  -6.7693  -6.5587  -6.4604  -6.3781  -6.2744  -6.1537
  -6.1263  -6.0997  -6.0449  -6.0165  -5.9770  -5.8944  -5.8454  -5.8079
  -5.7864  -5.7541  -5.7062  -5.6949  -5.6789  -5.6579  -5.6275  -5.6062
  -5.5657  -5.5343  -5.5116  -5.4607  -5.4146  -5.3970  -5.3284  -5.2989
  -5.2509  -5.2191  -5.1994  -5.1774  -5.1699  -5.1444  -5.1105  -5.0698
  -5.0472  -4.9896  -4.9778  -4.9512  -4.8801  -4.8495  -4.8030  -4.7060
  -4.5860  -4.3918  -4.1659  -4.0820  -3.9739  -3.8519  -3.6923  -3.5351
  -3.4181  -3.3257  -3.2520  -3.1900  -3.1503  -3.1166  -3.0681  -2.9581
  -2.9380  -2.8323  -2.8096  -2.7608  -2.7322  -2.7160  -2.6937  -2.6621
  -2.6502  -2.6221  -2.5501  -2.5138  -2.4564  -2.4259  -2.4032  -2.3512
  -2.3214  -2.2949  -2.2705  -2.2393  -2.2279  -2.1646  -2.1441  -2.1313
  -2.0755  -2.0387  -2.0115  -1.9718  -1.9515  -1.9353  -1.9206  -1.9006
  -1.8921  -1.8436  -1.8376  -1.7805  -1.7564  -1.7284  -1.7052  -1.6810
  -1.6598  -1.6379  -1.6058  -1.5765  -1.5260  -1.4974  -1.4696  -1.4330
  -1.3675  -1.3435  -1.3187  -1.2791  -1.2223  -1.2049  -1.1331  -1.1194
  -1.0581  -1.0318  -1.0237  -0.9935  -0.9605  -0.9229  -0.8800  -0.8603
  -0.8025  -0.7836  -0.7653  -0.7460  -0.6924  -0.6221  -0.5825  -0.5667
  -0.5457  -0.5323  -0.5120  -0.4894  -0.4530  -0.4264  -0.4010  -0.3829
  -0.3393  -0.3245  -0.2992  -0.2494  -0.2438  -0.2341  -0.2103  -0.1788
  -0.1707  -0.1471  -0.1199  -0.1087  -0.0965  -0.0606  -0.0525  -0.0290
  -0.0172   0.0016   0.0153   0.0289   0.0490   0.0847   0.0946   0.1047
   0.1260   0.1376   0.1500   0.1747   0.1931   0.2281   0.2349   0.2495
   0.2635   0.2742   0.3021   0.3077   0.3174   0.3359   0.3769   0.3829
   0.3969   0.4057   0.4312   0.4511   0.4820   0.4910   0.5263   0.5486
   0.5988   0.6077   0.6262   0.6382   0.6520   0.6602   0.6836   0.7001
   0.7204   0.7388   0.7838   0.8271   0.8378   0.8535   0.8923   0.9139
   0.9778   0.9942   1.0303   1.0529   1.0792   1.0981   1.1229   1.1556
   1.1780   1.2018   1.2337   1.2660   1.2834   1.3868   1.4448   1.5253
   1.5667   1.6249   1.6921   1.7525   1.8279   1.8489   1.9519   1.9759
     cgsolve_all iterations  73    anorm=    0.71E-07
     cgsolve_all iterations  73    anorm=    0.71E-07
     cgsolve_all iterations  73    anorm=    0.71E-07
     compute_u_kq: q = (    0.0000,    0.0401,    0.0000)
     Rotating WFCS
     ethr =  1.00E-14,  avg # of iterations = 24.0
     eigenvalues at k:
 -36.6213 -36.2788 -36.2204 -36.0416 -36.0393 -35.9995 -35.9945 -35.9853
 -35.8926 -35.8217 -35.7295 -35.7184 -35.3078 -18.7707 -18.7170 -18.5110
 -18.4519 -18.4160 -18.3459 -18.2387 -18.2075 -18.1898 -18.1057 -18.0490
 -18.0234 -18.0060 -17.9513 -17.9265 -17.8978 -17.8752 -17.8402 -17.8147
 -17.7762 -17.7538 -17.7378 -17.6911 -17.6663 -17.6508 -17.6316 -17.5915
 -17.5578 -17.5474 -17.5350 -17.5173 -17.5024 -17.4951 -17.4806 -17.4570
 -17.4325 -17.4197 -17.4024 -17.3957 -17.3804 -17.3595 -17.3439 -17.3381
 -17.3209 -17.2985 -17.2883 -17.2784 -17.2524 -17.2469 -17.2268 -17.1923
 -17.1857 -17.1700 -17.1615 -17.1388 -17.1252 -17.1011 -17.0798 -17.0617
 -17.0345 -17.0235 -17.0091 -16.9997 -16.9708 -16.9658 -16.9562 -16.9298
 -16.9205 -16.8993 -16.8895 -16.8665 -16.8563 -16.8226 -16.8083 -16.8053
 -16.7991 -16.7837 -16.7667 -16.7307 -16.6461 -16.6438 -16.5949 -16.5404
 -16.5109 -16.4931 -16.3578 -16.3125 -16.2139 -16.1874 -16.1552 -15.7490
 -15.5670 -15.3915 -15.2696 -15.2465 -15.1593 -15.1155 -15.0550 -14.9510
 -14.9305 -14.8969 -14.6244 -14.6195 -14.5998 -14.5613 -14.5529 -14.5126
 -14.4765 -14.2397 -14.0425 -14.0393 -13.9898 -13.9682 -13.9047 -13.8721
 -13.7572  -7.0450  -6.7556  -6.5564  -6.4606  -6.3758  -6.2714  -6.1567
  -6.1282  -6.0983  -6.0484  -6.0171  -5.9768  -5.8935  -5.8499  -5.8109
  -5.7906  -5.7602  -5.7076  -5.6957  -5.6781  -5.6579  -5.6339  -5.6045
  -5.5661  -5.5346  -5.5117  -5.4657  -5.4148  -5.3968  -5.3316  -5.2996
  -5.2646  -5.2275  -5.1985  -5.1758  -5.1667  -5.1451  -5.1194  -5.0686
  -5.0462  -4.9884  -4.9767  -4.9531  -4.8787  -4.8488  -4.8036  -4.7086
  -4.5860  -4.3932  -4.1557  -4.0644  -3.9763  -3.8449  -3.6947  -3.5337
  -3.4136  -3.3266  -3.2473  -3.1906  -3.1494  -3.1172  -3.0718  -2.9595
  -2.9428  -2.8350  -2.8113  -2.7616  -2.7354  -2.7146  -2.6972  -2.6607
  -2.6475  -2.6203  -2.5487  -2.5086  -2.4544  -2.4243  -2.3991  -2.3467
  -2.3222  -2.2948  -2.2646  -2.2448  -2.2265  -2.1670  -2.1475  -2.1324
  -2.0810  -2.0411  -2.0131  -1.9679  -1.9504  -1.9353  -1.9229  -1.9018
  -1.8971  -1.8432  -1.8394  -1.7829  -1.7583  -1.7291  -1.7075  -1.6837
  -1.6611  -1.6409  -1.6072  -1.5773  -1.5226  -1.4997  -1.4643  -1.4343
  -1.3687  -1.3435  -1.3227  -1.2783  -1.2215  -1.2033  -1.1302  -1.1241
  -1.0560  -1.0287  -1.0194  -0.9920  -0.9556  -0.9221  -0.8759  -0.8606
  -0.8036  -0.7842  -0.7633  -0.7428  -0.6930  -0.6164  -0.5824  -0.5667
  -0.5480  -0.5299  -0.5138  -0.4913  -0.4520  -0.4258  -0.3974  -0.3826
  -0.3415  -0.3206  -0.2970  -0.2543  -0.2469  -0.2329  -0.2121  -0.1798
  -0.1731  -0.1467  -0.1207  -0.1115  -0.0972  -0.0622  -0.0509  -0.0287
  -0.0167   0.0015   0.0154   0.0274   0.0493   0.0861   0.0929   0.1038
   0.1240   0.1384   0.1503   0.1770   0.1938   0.2261   0.2329   0.2488
   0.2607   0.2705   0.3033   0.3071   0.3177   0.3363   0.3759   0.3829
   0.3975   0.4052   0.4325   0.4540   0.4834   0.4904   0.5277   0.5497
   0.5999   0.6077   0.6275   0.6393   0.6509   0.6631   0.6858   0.7032
   0.7224   0.7399   0.7835   0.8286   0.8395   0.8528   0.8980   0.9146
   0.9783   0.9953   1.0321   1.0472   1.0802   1.0978   1.1263   1.1578
   1.1781   1.2008   1.2367   1.2708   1.2879   1.3861   1.4455   1.5259
   1.5648   1.6248   1.6889   1.7496   1.8248   1.8484   1.9479   1.9719
     eigenvalues at k+q:
 -36.6213 -36.2788 -36.2204 -36.0416 -36.0393 -35.9995 -35.9943 -35.9855
 -35.8926 -35.8216 -35.7295 -35.7184 -35.3078 -18.7678 -18.7150 -18.5121
 -18.4530 -18.4214 -18.3464 -18.2380 -18.2087 -18.1864 -18.1031 -18.0485
 -18.0244 -18.0057 -17.9514 -17.9275 -17.8952 -17.8735 -17.8393 -17.8117
 -17.7770 -17.7526 -17.7362 -17.6881 -17.6673 -17.6524 -17.6321 -17.5904
 -17.5581 -17.5484 -17.5356 -17.5186 -17.5012 -17.4935 -17.4786 -17.4549
 -17.4316 -17.4200 -17.4011 -17.3953 -17.3787 -17.3594 -17.3445 -17.3384
 -17.3214 -17.3003 -17.2880 -17.2780 -17.2564 -17.2505 -17.2271 -17.1949
 -17.1867 -17.1709 -17.1645 -17.1403 -17.1269 -17.1003 -17.0806 -17.0627
 -17.0380 -17.0247 -17.0122 -17.0030 -16.9707 -16.9659 -16.9585 -16.9310
 -16.9228 -16.8991 -16.8907 -16.8669 -16.8547 -16.8245 -16.8107 -16.8062
 -16.7991 -16.7884 -16.7685 -16.7318 -16.6453 -16.6332 -16.5962 -16.5404
 -16.4961 -16.4928 -16.3576 -16.3086 -16.2147 -16.1874 -16.1560 -15.7501
 -15.5702 -15.3917 -15.2739 -15.2379 -15.1576 -15.1038 -15.0540 -14.9518
 -14.9307 -14.8973 -14.6301 -14.6190 -14.5962 -14.5619 -14.5537 -14.5107
 -14.4794 -14.2365 -14.0478 -14.0369 -13.9929 -13.9655 -13.9056 -13.8729
 -13.7580  -7.0671  -6.7759  -6.5600  -6.4592  -6.3798  -6.2769  -6.1502
  -6.1257  -6.0954  -6.0474  -6.0166  -5.9761  -5.8949  -5.8468  -5.8093
  -5.7836  -5.7539  -5.7074  -5.6956  -5.6770  -5.6560  -5.6238  -5.6021
  -5.5651  -5.5339  -5.5116  -5.4626  -5.4158  -5.3924  -5.3288  -5.2959
  -5.2517  -5.2127  -5.1974  -5.1755  -5.1682  -5.1463  -5.1061  -5.0700
  -5.0466  -4.9889  -4.9782  -4.9547  -4.8776  -4.8482  -4.8060  -4.7047
  -4.5871  -4.3898  -4.1728  -4.0899  -3.9776  -3.8512  -3.6928  -3.5418
  -3.4200  -3.3205  -3.2509  -3.1885  -3.1462  -3.1102  -3.0684  -2.9560
  -2.9336  -2.8330  -2.8090  -2.7631  -2.7335  -2.7155  -2.6983  -2.6622
  -2.6553  -2.6260  -2.5546  -2.5142  -2.4558  -2.4219  -2.4010  -2.3486
  -2.3282  -2.2932  -2.2619  -2.2435  -2.2198  -2.1672  -2.1487  -2.1328
  -2.0792  -2.0370  -2.0141  -1.9756  -1.9493  -1.9310  -1.9141  -1.9036
  -1.8966  -1.8460  -1.8338  -1.7789  -1.7584  -1.7274  -1.7049  -1.6831
  -1.6595  -1.6360  -1.6076  -1.5734  -1.5226  -1.4979  -1.4613  -1.4334
  -1.3689  -1.3454  -1.3200  -1.2760  -1.2222  -1.2019  -1.1337  -1.1251
  -1.0587  -1.0307  -1.0190  -0.9934  -0.9614  -0.9241  -0.8787  -0.8666
  -0.8012  -0.7860  -0.7712  -0.7487  -0.6940  -0.6200  -0.5865  -0.5679
  -0.5451  -0.5303  -0.5155  -0.4890  -0.4528  -0.4282  -0.3976  -0.3799
  -0.3386  -0.3191  -0.2954  -0.2546  -0.2445  -0.2328  -0.2125  -0.1779
  -0.1693  -0.1469  -0.1212  -0.1113  -0.0946  -0.0609  -0.0511  -0.0288
  -0.0191   0.0044   0.0142   0.0296   0.0488   0.0858   0.0908   0.1061
   0.1272   0.1392   0.1486   0.1781   0.1909   0.2266   0.2333   0.2521
   0.2612   0.2751   0.3059   0.3082   0.3178   0.3361   0.3743   0.3817
   0.3952   0.4092   0.4335   0.4517   0.4818   0.4919   0.5260   0.5444
   0.5978   0.6045   0.6278   0.6361   0.6475   0.6630   0.6840   0.7007
   0.7210   0.7378   0.7811   0.8262   0.8398   0.8531   0.8927   0.9152
   0.9781   0.9961   1.0316   1.0473   1.0811   1.0970   1.1282   1.1571
   1.1755   1.2008   1.2335   1.2606   1.2808   1.3811   1.4439   1.5253
   1.5642   1.6246   1.6949   1.7586   1.8244   1.8518   1.9539   1.9786
     cgsolve_all iterations  73    anorm=    0.70E-07
     cgsolve_all iterations  73    anorm=    0.71E-07
     cgsolve_all iterations  73    anorm=    0.70E-07
     compute_u_kq: q = (    0.0000,   -0.0401,    0.0000)
     Rotating WFCS
     ethr =  1.00E-14,  avg # of iterations = 23.0
     eigenvalues at k:
 -36.6213 -36.2788 -36.2204 -36.0416 -36.0393 -35.9995 -35.9945 -35.9853
 -35.8926 -35.8217 -35.7295 -35.7184 -35.3078 -18.7707 -18.7170 -18.5110
 -18.4519 -18.4160 -18.3459 -18.2387 -18.2075 -18.1898 -18.1057 -18.0490
 -18.0234 -18.0060 -17.9513 -17.9265 -17.8978 -17.8752 -17.8402 -17.8147
 -17.7762 -17.7538 -17.7378 -17.6911 -17.6663 -17.6508 -17.6316 -17.5915
 -17.5578 -17.5474 -17.5350 -17.5173 -17.5024 -17.4951 -17.4806 -17.4570
 -17.4325 -17.4197 -17.4024 -17.3957 -17.3804 -17.3595 -17.3439 -17.3381
 -17.3209 -17.2985 -17.2883 -17.2784 -17.2524 -17.2469 -17.2268 -17.1923
 -17.1857 -17.1700 -17.1615 -17.1388 -17.1252 -17.1011 -17.0798 -17.0617
 -17.0345 -17.0235 -17.0091 -16.9997 -16.9708 -16.9658 -16.9562 -16.9298
 -16.9205 -16.8993 -16.8895 -16.8665 -16.8563 -16.8226 -16.8083 -16.8053
 -16.7991 -16.7837 -16.7667 -16.7307 -16.6461 -16.6438 -16.5949 -16.5404
 -16.5109 -16.4931 -16.3578 -16.3125 -16.2139 -16.1874 -16.1552 -15.7490
 -15.5670 -15.3915 -15.2696 -15.2465 -15.1593 -15.1155 -15.0550 -14.9510
 -14.9305 -14.8969 -14.6244 -14.6195 -14.5998 -14.5613 -14.5529 -14.5126
 -14.4765 -14.2397 -14.0425 -14.0393 -13.9898 -13.9682 -13.9047 -13.8721
 -13.7572  -7.0450  -6.7556  -6.5564  -6.4606  -6.3758  -6.2714  -6.1567
  -6.1282  -6.0983  -6.0484  -6.0171  -5.9768  -5.8935  -5.8499  -5.8109
  -5.7906  -5.7602  -5.7076  -5.6957  -5.6781  -5.6579  -5.6339  -5.6045
  -5.5661  -5.5346  -5.5117  -5.4657  -5.4148  -5.3968  -5.3316  -5.2996
  -5.2646  -5.2275  -5.1985  -5.1758  -5.1667  -5.1451  -5.1194  -5.0686
  -5.0462  -4.9884  -4.9767  -4.9531  -4.8787  -4.8488  -4.8036  -4.7086
  -4.5860  -4.3932  -4.1557  -4.0644  -3.9763  -3.8449  -3.6947  -3.5337
  -3.4136  -3.3266  -3.2473  -3.1906  -3.1494  -3.1172  -3.0718  -2.9595
  -2.9428  -2.8350  -2.8113  -2.7616  -2.7354  -2.7146  -2.6972  -2.6607
  -2.6475  -2.6203  -2.5487  -2.5086  -2.4544  -2.4243  -2.3991  -2.3467
  -2.3222  -2.2948  -2.2646  -2.2448  -2.2265  -2.1670  -2.1475  -2.1324
  -2.0810  -2.0411  -2.0131  -1.9679  -1.9504  -1.9353  -1.9229  -1.9018
  -1.8971  -1.8432  -1.8394  -1.7829  -1.7583  -1.7291  -1.7075  -1.6837
  -1.6611  -1.6409  -1.6072  -1.5773  -1.5226  -1.4997  -1.4643  -1.4343
  -1.3687  -1.3435  -1.3227  -1.2783  -1.2215  -1.2033  -1.1302  -1.1241
  -1.0560  -1.0287  -1.0194  -0.9920  -0.9556  -0.9221  -0.8759  -0.8606
  -0.8036  -0.7842  -0.7633  -0.7428  -0.6930  -0.6164  -0.5824  -0.5667
  -0.5480  -0.5299  -0.5138  -0.4913  -0.4520  -0.4258  -0.3974  -0.3826
  -0.3415  -0.3206  -0.2970  -0.2543  -0.2469  -0.2329  -0.2121  -0.1798
  -0.1731  -0.1467  -0.1207  -0.1115  -0.0972  -0.0622  -0.0509  -0.0287
  -0.0167   0.0015   0.0154   0.0274   0.0493   0.0861   0.0929   0.1038
   0.1240   0.1384   0.1503   0.1770   0.1938   0.2261   0.2329   0.2488
   0.2607   0.2705   0.3033   0.3071   0.3177   0.3363   0.3759   0.3829
   0.3975   0.4052   0.4325   0.4540   0.4834   0.4904   0.5277   0.5497
   0.5999   0.6077   0.6275   0.6393   0.6509   0.6631   0.6858   0.7032
   0.7224   0.7399   0.7835   0.8286   0.8395   0.8528   0.8980   0.9146
   0.9783   0.9953   1.0321   1.0472   1.0802   1.0978   1.1263   1.1578
   1.1781   1.2008   1.2367   1.2708   1.2879   1.3861   1.4455   1.5259
   1.5648   1.6248   1.6889   1.7496   1.8248   1.8484   1.9479   1.9719
     eigenvalues at k+q:
 -36.6213 -36.2788 -36.2204 -36.0416 -36.0393 -35.9995 -35.9947 -35.9850
 -35.8926 -35.8217 -35.7294 -35.7184 -35.3078 -18.7735 -18.7191 -18.5101
 -18.4502 -18.4113 -18.3445 -18.2406 -18.2060 -18.1923 -18.1087 -18.0503
 -18.0222 -18.0064 -17.9512 -17.9252 -17.9007 -17.8768 -17.8408 -17.8176
 -17.7753 -17.7547 -17.7392 -17.6942 -17.6655 -17.6493 -17.6312 -17.5925
 -17.5580 -17.5470 -17.5338 -17.5159 -17.5037 -17.4966 -17.4821 -17.4587
 -17.4340 -17.4194 -17.4044 -17.3960 -17.3815 -17.3596 -17.3432 -17.3375
 -17.3204 -17.2969 -17.2884 -17.2790 -17.2507 -17.2408 -17.2264 -17.1894
 -17.1846 -17.1692 -17.1584 -17.1372 -17.1230 -17.1024 -17.0791 -17.0607
 -17.0321 -17.0212 -17.0055 -16.9961 -16.9708 -16.9655 -16.9542 -16.9290
 -16.9177 -16.8993 -16.8880 -16.8662 -16.8581 -16.8208 -16.8070 -16.8046
 -16.7990 -16.7777 -16.7649 -16.7297 -16.6546 -16.6471 -16.5936 -16.5405
 -16.5263 -16.4933 -16.3580 -16.3164 -16.2131 -16.1875 -16.1543 -15.7479
 -15.5638 -15.3914 -15.2657 -15.2540 -15.1621 -15.1260 -15.0560 -14.9505
 -14.9296 -14.8964 -14.6226 -14.6189 -14.6017 -14.5629 -14.5507 -14.5139
 -14.4728 -14.2426 -14.0449 -14.0343 -13.9867 -13.9708 -13.9039 -13.8713
 -13.7564  -7.0218  -6.7344  -6.5524  -6.4621  -6.3718  -6.2658  -6.1638
  -6.1314  -6.1004  -6.0502  -6.0180  -5.9776  -5.8922  -5.8546  -5.8133
  -5.7996  -5.7649  -5.7079  -5.6961  -5.6794  -5.6619  -5.6427  -5.6046
  -5.5676  -5.5349  -5.5120  -5.4697  -5.4158  -5.3998  -5.3344  -5.3061
  -5.2805  -5.2354  -5.1976  -5.1760  -5.1649  -5.1442  -5.1307  -5.0673
  -5.0457  -4.9876  -4.9750  -4.9514  -4.8798  -4.8494  -4.8013  -4.7124
  -4.5848  -4.3967  -4.1424  -4.0435  -3.9709  -3.8365  -3.6968  -3.5258
  -3.4064  -3.3341  -3.2449  -3.1921  -3.1520  -3.1231  -3.0746  -2.9639
  -2.9504  -2.8386  -2.8132  -2.7596  -2.7395  -2.7127  -2.6950  -2.6601
  -2.6386  -2.6135  -2.5444  -2.5023  -2.4536  -2.4270  -2.3968  -2.3453
  -2.3164  -2.2961  -2.2670  -2.2461  -2.2327  -2.1679  -2.1462  -2.1316
  -2.0827  -2.0455  -2.0119  -1.9640  -1.9516  -1.9418  -1.9294  -1.9014
  -1.8939  -1.8452  -1.8387  -1.7861  -1.7579  -1.7302  -1.7107  -1.6841
  -1.6632  -1.6468  -1.6068  -1.5800  -1.5233  -1.5016  -1.4661  -1.4351
  -1.3707  -1.3444  -1.3210  -1.2806  -1.2213  -1.2031  -1.1286  -1.1210
  -1.0561  -1.0289  -1.0177  -0.9904  -0.9493  -0.9206  -0.8731  -0.8544
  -0.8067  -0.7813  -0.7566  -0.7362  -0.6919  -0.6135  -0.5784  -0.5663
  -0.5509  -0.5295  -0.5119  -0.4932  -0.4515  -0.4234  -0.3980  -0.3847
  -0.3464  -0.3206  -0.2987  -0.2548  -0.2479  -0.2324  -0.2119  -0.1821
  -0.1766  -0.1456  -0.1207  -0.1116  -0.0984  -0.0638  -0.0507  -0.0287
  -0.0148  -0.0013   0.0150   0.0264   0.0497   0.0855   0.0934   0.1030
   0.1191   0.1395   0.1522   0.1760   0.1969   0.2250   0.2332   0.2454
   0.2590   0.2674   0.3005   0.3063   0.3176   0.3368   0.3772   0.3838
   0.3971   0.4032   0.4313   0.4574   0.4843   0.4897   0.5288   0.5553
   0.6014   0.6114   0.6281   0.6424   0.6545   0.6632   0.6870   0.7065
   0.7236   0.7420   0.7856   0.8300   0.8391   0.8525   0.9032   0.9141
   0.9779   0.9940   1.0323   1.0468   1.0795   1.0980   1.1247   1.1591
   1.1813   1.2014   1.2394   1.2818   1.2959   1.3921   1.4471   1.5268
   1.5649   1.6250   1.6829   1.7399   1.8247   1.8460   1.9403   1.9668
     cgsolve_all iterations  73    anorm=    0.71E-07
     cgsolve_all iterations  73    anorm=    0.71E-07
     cgsolve_all iterations  73    anorm=    0.72E-07
     compute_u_kq: q = (    0.0000,    0.0000,    0.0401)
     Rotating WFCS
     ethr =  1.00E-14,  avg # of iterations = 25.0
     eigenvalues at k:
 -36.6213 -36.2788 -36.2204 -36.0416 -36.0393 -35.9995 -35.9945 -35.9853
 -35.8926 -35.8217 -35.7295 -35.7184 -35.3078 -18.7707 -18.7170 -18.5110
 -18.4519 -18.4160 -18.3459 -18.2387 -18.2075 -18.1898 -18.1057 -18.0490
 -18.0234 -18.0060 -17.9513 -17.9265 -17.8978 -17.8752 -17.8402 -17.8147
 -17.7762 -17.7538 -17.7378 -17.6911 -17.6663 -17.6508 -17.6316 -17.5915
 -17.5578 -17.5474 -17.5350 -17.5173 -17.5024 -17.4951 -17.4806 -17.4570
 -17.4325 -17.4197 -17.4024 -17.3957 -17.3804 -17.3595 -17.3439 -17.3381
 -17.3209 -17.2985 -17.2883 -17.2784 -17.2524 -17.2469 -17.2268 -17.1923
 -17.1857 -17.1700 -17.1615 -17.1388 -17.1252 -17.1011 -17.0798 -17.0617
 -17.0345 -17.0235 -17.0091 -16.9997 -16.9708 -16.9658 -16.9562 -16.9298
 -16.9205 -16.8993 -16.8895 -16.8665 -16.8563 -16.8226 -16.8083 -16.8053
 -16.7991 -16.7837 -16.7667 -16.7307 -16.6461 -16.6438 -16.5949 -16.5404
 -16.5109 -16.4931 -16.3578 -16.3125 -16.2139 -16.1874 -16.1552 -15.7490
 -15.5670 -15.3915 -15.2696 -15.2465 -15.1593 -15.1155 -15.0550 -14.9510
 -14.9305 -14.8969 -14.6244 -14.6195 -14.5998 -14.5613 -14.5529 -14.5126
 -14.4765 -14.2397 -14.0425 -14.0393 -13.9898 -13.9682 -13.9047 -13.8721
 -13.7572  -7.0450  -6.7556  -6.5564  -6.4606  -6.3758  -6.2714  -6.1567
  -6.1282  -6.0983  -6.0484  -6.0171  -5.9768  -5.8935  -5.8499  -5.8109
  -5.7906  -5.7602  -5.7076  -5.6957  -5.6781  -5.6579  -5.6339  -5.6045
  -5.5661  -5.5346  -5.5117  -5.4657  -5.4148  -5.3968  -5.3316  -5.2996
  -5.2646  -5.2275  -5.1985  -5.1758  -5.1667  -5.1451  -5.1194  -5.0686
  -5.0462  -4.9884  -4.9767  -4.9531  -4.8787  -4.8488  -4.8036  -4.7086
  -4.5860  -4.3932  -4.1557  -4.0644  -3.9763  -3.8449  -3.6947  -3.5337
  -3.4136  -3.3266  -3.2473  -3.1906  -3.1494  -3.1172  -3.0718  -2.9595
  -2.9428  -2.8350  -2.8113  -2.7616  -2.7354  -2.7146  -2.6972  -2.6607
  -2.6475  -2.6203  -2.5487  -2.5086  -2.4544  -2.4243  -2.3991  -2.3467
  -2.3222  -2.2948  -2.2646  -2.2448  -2.2265  -2.1670  -2.1475  -2.1324
  -2.0810  -2.0411  -2.0131  -1.9679  -1.9504  -1.9353  -1.9229  -1.9018
  -1.8971  -1.8432  -1.8394  -1.7829  -1.7583  -1.7291  -1.7075  -1.6837
  -1.6611  -1.6409  -1.6072  -1.5773  -1.5226  -1.4997  -1.4643  -1.4343
  -1.3687  -1.3435  -1.3227  -1.2783  -1.2215  -1.2033  -1.1302  -1.1241
  -1.0560  -1.0287  -1.0194  -0.9920  -0.9556  -0.9221  -0.8759  -0.8606
  -0.8036  -0.7842  -0.7633  -0.7428  -0.6930  -0.6164  -0.5824  -0.5667
  -0.5480  -0.5299  -0.5138  -0.4913  -0.4520  -0.4258  -0.3974  -0.3826
  -0.3415  -0.3206  -0.2970  -0.2543  -0.2469  -0.2329  -0.2121  -0.1798
  -0.1731  -0.1467  -0.1207  -0.1115  -0.0972  -0.0622  -0.0509  -0.0287
  -0.0167   0.0015   0.0154   0.0274   0.0493   0.0861   0.0929   0.1038
   0.1240   0.1384   0.1503   0.1770   0.1938   0.2261   0.2329   0.2488
   0.2607   0.2705   0.3033   0.3071   0.3177   0.3363   0.3759   0.3829
   0.3975   0.4052   0.4325   0.4540   0.4834   0.4904   0.5277   0.5497
   0.5999   0.6077   0.6275   0.6393   0.6509   0.6631   0.6858   0.7032
   0.7224   0.7399   0.7835   0.8286   0.8395   0.8528   0.8980   0.9146
   0.9783   0.9953   1.0321   1.0472   1.0802   1.0978   1.1263   1.1578
   1.1781   1.2008   1.2367   1.2708   1.2879   1.3861   1.4455   1.5259
   1.5648   1.6248   1.6889   1.7496   1.8248   1.8484   1.9479   1.9719
     eigenvalues at k+q:
 -36.6213 -36.2788 -36.2204 -36.0416 -36.0393 -35.9995 -35.9945 -35.9853
 -35.8926 -35.8217 -35.7294 -35.7184 -35.3078 -18.7707 -18.7171 -18.5110
 -18.4519 -18.4160 -18.3459 -18.2387 -18.2075 -18.1898 -18.1057 -18.0490
 -18.0234 -18.0060 -17.9513 -17.9264 -17.8983 -17.8746 -17.8410 -17.8143
 -17.7759 -17.7551 -17.7366 -17.6911 -17.6665 -17.6509 -17.6312 -17.5915
 -17.5589 -17.5458 -17.5365 -17.5166 -17.5017 -17.4952 -17.4810 -17.4576
 -17.4325 -17.4184 -17.4024 -17.3964 -17.3816 -17.3587 -17.3432 -17.3385
 -17.3208 -17.2981 -17.2884 -17.2790 -17.2523 -17.2465 -17.2277 -17.1915
 -17.1848 -17.1709 -17.1620 -17.1381 -17.1256 -17.1011 -17.0798 -17.0615
 -17.0344 -17.0235 -17.0092 -16.9997 -16.9705 -16.9660 -16.9562 -16.9297
 -16.9207 -16.8991 -16.8896 -16.8666 -16.8563 -16.8226 -16.8083 -16.8052
 -16.7991 -16.7837 -16.7667 -16.7308 -16.6462 -16.6438 -16.5949 -16.5404
 -16.5109 -16.4931 -16.3578 -16.3125 -16.2139 -16.1874 -16.1552 -15.7490
 -15.5670 -15.3915 -15.2697 -15.2463 -15.1594 -15.1154 -15.0550 -14.9510
 -14.9305 -14.8969 -14.6244 -14.6195 -14.5997 -14.5613 -14.5528 -14.5126
 -14.4765 -14.2396 -14.0424 -14.0392 -13.9899 -13.9682 -13.9047 -13.8721
 -13.7572  -7.0450  -6.7556  -6.5564  -6.4606  -6.3758  -6.2714  -6.1567
  -6.1282  -6.0983  -6.0484  -6.0171  -5.9768  -5.8935  -5.8500  -5.8109
  -5.7906  -5.7603  -5.7075  -5.6958  -5.6781  -5.6579  -5.6340  -5.6044
  -5.5662  -5.5345  -5.5117  -5.4658  -5.4148  -5.3967  -5.3316  -5.2996
  -5.2646  -5.2278  -5.1980  -5.1760  -5.1666  -5.1454  -5.1194  -5.0685
  -5.0462  -4.9884  -4.9767  -4.9531  -4.8787  -4.8488  -4.8036  -4.7086
  -4.5860  -4.3932  -4.1557  -4.0644  -3.9763  -3.8449  -3.6948  -3.5337
  -3.4136  -3.3266  -3.2475  -3.1902  -3.1495  -3.1174  -3.0716  -2.9594
  -2.9428  -2.8376  -2.8082  -2.7622  -2.7352  -2.7160  -2.6957  -2.6602
  -2.6472  -2.6215  -2.5493  -2.5084  -2.4541  -2.4242  -2.3991  -2.3460
  -2.3225  -2.2949  -2.2650  -2.2430  -2.2280  -2.1655  -2.1513  -2.1309
  -2.0791  -2.0420  -2.0136  -1.9676  -1.9497  -1.9354  -1.9237  -1.9039
  -1.8957  -1.8420  -1.8391  -1.7842  -1.7581  -1.7281  -1.7104  -1.6816
  -1.6610  -1.6401  -1.6096  -1.5754  -1.5215  -1.5000  -1.4678  -1.4321
  -1.3679  -1.3432  -1.3230  -1.2779  -1.2227  -1.2038  -1.1308  -1.1240
  -1.0568  -1.0286  -1.0168  -0.9922  -0.9558  -0.9220  -0.8763  -0.8610
  -0.8034  -0.7842  -0.7628  -0.7436  -0.6928  -0.6164  -0.5825  -0.5666
  -0.5482  -0.5298  -0.5140  -0.4911  -0.4522  -0.4253  -0.3985  -0.3822
  -0.3401  -0.3201  -0.2990  -0.2534  -0.2474  -0.2328  -0.2121  -0.1797
  -0.1723  -0.1480  -0.1211  -0.1115  -0.0963  -0.0625  -0.0516  -0.0285
  -0.0166   0.0030   0.0141   0.0271   0.0504   0.0844   0.0932   0.1040
   0.1246   0.1411   0.1480   0.1767   0.1929   0.2267   0.2339   0.2480
   0.2620   0.2695   0.3020   0.3080   0.3179   0.3364   0.3768   0.3814
   0.3978   0.4056   0.4323   0.4539   0.4824   0.4910   0.5279   0.5499
   0.6000   0.6078   0.6275   0.6391   0.6508   0.6631   0.6856   0.7034
   0.7223   0.7401   0.7834   0.8288   0.8401   0.8521   0.8981   0.9147
   0.9786   0.9951   1.0320   1.0471   1.0803   1.0978   1.1264   1.1579
   1.1782   1.2007   1.2367   1.2708   1.2880   1.3861   1.4455   1.5259
   1.5648   1.6248   1.6889   1.7496   1.8248   1.8485   1.9479   1.9719
     cgsolve_all iterations  73    anorm=    0.71E-07
     cgsolve_all iterations  73    anorm=    0.70E-07
     cgsolve_all iterations  73    anorm=    0.71E-07
     compute_u_kq: q = (    0.0000,    0.0000,   -0.0401)
     Rotating WFCS
     ethr =  1.00E-14,  avg # of iterations = 23.0
     eigenvalues at k:
 -36.6213 -36.2788 -36.2204 -36.0416 -36.0393 -35.9995 -35.9945 -35.9853
 -35.8926 -35.8217 -35.7295 -35.7184 -35.3078 -18.7707 -18.7170 -18.5110
 -18.4519 -18.4160 -18.3459 -18.2387 -18.2075 -18.1898 -18.1057 -18.0490
 -18.0234 -18.0060 -17.9513 -17.9265 -17.8978 -17.8752 -17.8402 -17.8147
 -17.7762 -17.7538 -17.7378 -17.6911 -17.6663 -17.6508 -17.6316 -17.5915
 -17.5578 -17.5474 -17.5350 -17.5173 -17.5024 -17.4951 -17.4806 -17.4570
 -17.4325 -17.4197 -17.4024 -17.3957 -17.3804 -17.3595 -17.3439 -17.3381
 -17.3209 -17.2985 -17.2883 -17.2784 -17.2524 -17.2469 -17.2268 -17.1923
 -17.1857 -17.1700 -17.1615 -17.1388 -17.1252 -17.1011 -17.0798 -17.0617
 -17.0345 -17.0235 -17.0091 -16.9997 -16.9708 -16.9658 -16.9562 -16.9298
 -16.9205 -16.8993 -16.8895 -16.8665 -16.8563 -16.8226 -16.8083 -16.8053
 -16.7991 -16.7837 -16.7667 -16.7307 -16.6461 -16.6438 -16.5949 -16.5404
 -16.5109 -16.4931 -16.3578 -16.3125 -16.2139 -16.1874 -16.1552 -15.7490
 -15.5670 -15.3915 -15.2696 -15.2465 -15.1593 -15.1155 -15.0550 -14.9510
 -14.9305 -14.8969 -14.6244 -14.6195 -14.5998 -14.5613 -14.5529 -14.5126
 -14.4765 -14.2397 -14.0425 -14.0393 -13.9898 -13.9682 -13.9047 -13.8721
 -13.7572  -7.0450  -6.7556  -6.5564  -6.4606  -6.3758  -6.2714  -6.1567
  -6.1282  -6.0983  -6.0484  -6.0171  -5.9768  -5.8935  -5.8499  -5.8109
  -5.7906  -5.7602  -5.7076  -5.6957  -5.6781  -5.6579  -5.6339  -5.6045
  -5.5661  -5.5346  -5.5117  -5.4657  -5.4148  -5.3968  -5.3316  -5.2996
  -5.2646  -5.2275  -5.1985  -5.1758  -5.1667  -5.1451  -5.1194  -5.0686
  -5.0462  -4.9884  -4.9767  -4.9531  -4.8787  -4.8488  -4.8036  -4.7086
  -4.5860  -4.3932  -4.1557  -4.0644  -3.9763  -3.8449  -3.6947  -3.5337
  -3.4136  -3.3266  -3.2473  -3.1906  -3.1494  -3.1172  -3.0718  -2.9595
  -2.9428  -2.8350  -2.8113  -2.7616  -2.7354  -2.7146  -2.6972  -2.6607
  -2.6475  -2.6203  -2.5487  -2.5086  -2.4544  -2.4243  -2.3991  -2.3467
  -2.3222  -2.2948  -2.2646  -2.2448  -2.2265  -2.1670  -2.1475  -2.1324
  -2.0810  -2.0411  -2.0131  -1.9679  -1.9504  -1.9353  -1.9229  -1.9018
  -1.8971  -1.8432  -1.8394  -1.7829  -1.7583  -1.7291  -1.7075  -1.6837
  -1.6611  -1.6409  -1.6072  -1.5773  -1.5226  -1.4997  -1.4643  -1.4343
  -1.3687  -1.3435  -1.3227  -1.2783  -1.2215  -1.2033  -1.1302  -1.1241
  -1.0560  -1.0287  -1.0194  -0.9920  -0.9556  -0.9221  -0.8759  -0.8606
  -0.8036  -0.7842  -0.7633  -0.7428  -0.6930  -0.6164  -0.5824  -0.5667
  -0.5480  -0.5299  -0.5138  -0.4913  -0.4520  -0.4258  -0.3974  -0.3826
  -0.3415  -0.3206  -0.2970  -0.2543  -0.2469  -0.2329  -0.2121  -0.1798
  -0.1731  -0.1467  -0.1207  -0.1115  -0.0972  -0.0622  -0.0509  -0.0287
  -0.0167   0.0015   0.0154   0.0274   0.0493   0.0861   0.0929   0.1038
   0.1240   0.1384   0.1503   0.1770   0.1938   0.2261   0.2329   0.2488
   0.2607   0.2705   0.3033   0.3071   0.3177   0.3363   0.3759   0.3829
   0.3975   0.4052   0.4325   0.4540   0.4834   0.4904   0.5277   0.5497
   0.5999   0.6077   0.6275   0.6393   0.6509   0.6631   0.6858   0.7032
   0.7224   0.7399   0.7835   0.8286   0.8395   0.8528   0.8980   0.9146
   0.9783   0.9953   1.0321   1.0472   1.0802   1.0978   1.1263   1.1578
   1.1781   1.2008   1.2367   1.2708   1.2879   1.3861   1.4455   1.5259
   1.5648   1.6248   1.6889   1.7496   1.8248   1.8484   1.9479   1.9719
     eigenvalues at k+q:
 -36.6213 -36.2788 -36.2204 -36.0416 -36.0393 -35.9995 -35.9945 -35.9853
 -35.8926 -35.8217 -35.7294 -35.7184 -35.3078 -18.7707 -18.7171 -18.5110
 -18.4519 -18.4160 -18.3459 -18.2386 -18.2075 -18.1898 -18.1057 -18.0490
 -18.0234 -18.0061 -17.9513 -17.9265 -17.8976 -17.8758 -17.8394 -17.8151
 -17.7766 -17.7520 -17.7393 -17.6912 -17.6661 -17.6507 -17.6319 -17.5914
 -17.5566 -17.5491 -17.5332 -17.5179 -17.5033 -17.4949 -17.4803 -17.4563
 -17.4329 -17.4208 -17.4026 -17.3951 -17.3786 -17.3605 -17.3452 -17.3373
 -17.3214 -17.2986 -17.2881 -17.2779 -17.2525 -17.2469 -17.2263 -17.1928
 -17.1861 -17.1695 -17.1612 -17.1391 -17.1248 -17.1010 -17.0801 -17.0615
 -17.0350 -17.0233 -17.0089 -16.9996 -16.9711 -16.9656 -16.9562 -16.9299
 -16.9203 -16.8995 -16.8895 -16.8665 -16.8563 -16.8226 -16.8082 -16.8055
 -16.7990 -16.7837 -16.7667 -16.7307 -16.6462 -16.6437 -16.5949 -16.5404
 -16.5108 -16.4931 -16.3578 -16.3125 -16.2139 -16.1874 -16.1552 -15.7490
 -15.5670 -15.3915 -15.2695 -15.2465 -15.1592 -15.1155 -15.0550 -14.9509
 -14.9305 -14.8969 -14.6243 -14.6195 -14.5998 -14.5613 -14.5528 -14.5126
 -14.4765 -14.2396 -14.0425 -14.0392 -13.9898 -13.9682 -13.9047 -13.8721
 -13.7572  -7.0450  -6.7557  -6.5564  -6.4606  -6.3759  -6.2714  -6.1567
  -6.1282  -6.0983  -6.0484  -6.0171  -5.9768  -5.8936  -5.8499  -5.8108
  -5.7906  -5.7602  -5.7076  -5.6958  -5.6781  -5.6579  -5.6339  -5.6045
  -5.5661  -5.5346  -5.5118  -5.4656  -5.4148  -5.3968  -5.3316  -5.2996
  -5.2646  -5.2274  -5.1988  -5.1756  -5.1668  -5.1450  -5.1193  -5.0687
  -5.0462  -4.9884  -4.9766  -4.9531  -4.8787  -4.8489  -4.8036  -4.7086
  -4.5860  -4.3932  -4.1558  -4.0645  -3.9763  -3.8449  -3.6947  -3.5336
  -3.4136  -3.3266  -3.2472  -3.1911  -3.1490  -3.1170  -3.0722  -2.9595
  -2.9426  -2.8326  -2.8142  -2.7608  -2.7352  -2.7141  -2.6985  -2.6614
  -2.6473  -2.6191  -2.5484  -2.5092  -2.4546  -2.4241  -2.3985  -2.3472
  -2.3222  -2.2950  -2.2645  -2.2461  -2.2248  -2.1685  -2.1452  -2.1329
  -2.0829  -2.0407  -2.0122  -1.9680  -1.9514  -1.9354  -1.9224  -1.9010
  -1.8963  -1.8459  -1.8384  -1.7807  -1.7596  -1.7306  -1.7034  -1.6857
  -1.6615  -1.6417  -1.6067  -1.5775  -1.5241  -1.4992  -1.4606  -1.4365
  -1.3702  -1.3427  -1.3224  -1.2798  -1.2208  -1.2015  -1.1301  -1.1240
  -1.0566  -1.0286  -1.0208  -0.9916  -0.9562  -0.9221  -0.8756  -0.8603
  -0.8035  -0.7843  -0.7633  -0.7424  -0.6934  -0.6164  -0.5822  -0.5672
  -0.5477  -0.5299  -0.5136  -0.4914  -0.4521  -0.4261  -0.3962  -0.3831
  -0.3430  -0.3211  -0.2953  -0.2549  -0.2466  -0.2323  -0.2118  -0.1803
  -0.1739  -0.1457  -0.1213  -0.1114  -0.0973  -0.0621  -0.0501  -0.0287
  -0.0169  -0.0001   0.0169   0.0279   0.0487   0.0873   0.0925   0.1039
   0.1230   0.1349   0.1539   0.1771   0.1947   0.2245   0.2323   0.2494
   0.2603   0.2718   0.3042   0.3060   0.3177   0.3358   0.3748   0.3841
   0.3974   0.4054   0.4324   0.4542   0.4843   0.4896   0.5274   0.5496
   0.6001   0.6077   0.6274   0.6393   0.6510   0.6630   0.6860   0.7029
   0.7225   0.7398   0.7837   0.8284   0.8392   0.8533   0.8980   0.9145
   0.9782   0.9954   1.0321   1.0472   1.0802   1.0978   1.1263   1.1578
   1.1781   1.2008   1.2367   1.2708   1.2879   1.3862   1.4455   1.5259
   1.5648   1.6248   1.6890   1.7496   1.8249   1.8484   1.9479   1.9720
     cgsolve_all iterations  73    anorm=    0.71E-07
     cgsolve_all iterations  73    anorm=    0.70E-07
     cgsolve_all iterations  73    anorm=    0.72E-07

     k-point #    3 of     4      pool #  1    cpu time:   27656.1
     compute_u_kq: q = (    0.0000,    0.0000,    0.0000)
     Rotating WFCS
     ethr =  1.00E-14,  avg # of iterations =  6.0
     eigenvalues at k:
 -36.6213 -36.2788 -36.2204 -36.0416 -36.0393 -35.9995 -35.9945 -35.9853
 -35.8926 -35.8217 -35.7295 -35.7184 -35.3078 -18.7837 -18.7018 -18.5120
 -18.4803 -18.3917 -18.2685 -18.2543 -18.2197 -18.1766 -18.1585 -18.1121
 -18.0489 -17.9748 -17.9530 -17.9369 -17.8848 -17.8603 -17.8255 -17.7944
 -17.7740 -17.7464 -17.7313 -17.6980 -17.6617 -17.6580 -17.6220 -17.5940
 -17.5783 -17.5488 -17.5319 -17.5174 -17.5058 -17.4905 -17.4619 -17.4476
 -17.4319 -17.4220 -17.4022 -17.3910 -17.3803 -17.3640 -17.3497 -17.3400
 -17.3125 -17.3002 -17.2906 -17.2776 -17.2624 -17.2413 -17.2232 -17.1977
 -17.1876 -17.1796 -17.1732 -17.1520 -17.1276 -17.1061 -17.0671 -17.0403
 -17.0307 -17.0144 -17.0118 -17.0000 -16.9731 -16.9655 -16.9578 -16.9314
 -16.9130 -16.8920 -16.8855 -16.8636 -16.8539 -16.8271 -16.8155 -16.8098
 -16.7970 -16.7813 -16.7713 -16.7526 -16.6551 -16.6458 -16.5924 -16.5433
 -16.5106 -16.4797 -16.3591 -16.3160 -16.2210 -16.1878 -16.1428 -15.7493
 -15.5698 -15.3918 -15.3610 -15.2280 -15.0987 -15.0778 -14.9770 -14.9595
 -14.9032 -14.8709 -14.7830 -14.6976 -14.6184 -14.5892 -14.4980 -14.4737
 -14.4065 -14.2427 -14.1127 -14.0740 -13.9438 -13.9244 -13.9031 -13.8771
 -13.7583  -7.0439  -6.7551  -6.5597  -6.4555  -6.3809  -6.2652  -6.1725
  -6.1375  -6.1003  -6.0411  -6.0175  -5.9708  -5.8929  -5.8603  -5.7978
  -5.7672  -5.7550  -5.7232  -5.7010  -5.6735  -5.6593  -5.6254  -5.6040
  -5.5622  -5.5336  -5.5253  -5.4671  -5.4310  -5.3881  -5.3306  -5.2916
  -5.2609  -5.2142  -5.2028  -5.1842  -5.1707  -5.1507  -5.1316  -5.0958
  -5.0524  -4.9812  -4.9733  -4.9188  -4.8861  -4.8468  -4.7922  -4.7079
  -4.5831  -4.4041  -4.1515  -4.0960  -3.9834  -3.8340  -3.6910  -3.4953
  -3.4453  -3.3490  -3.2768  -3.1845  -3.1329  -3.0670  -3.0273  -2.9470
  -2.9052  -2.8692  -2.8407  -2.7731  -2.7333  -2.7072  -2.6846  -2.6458
  -2.6071  -2.5943  -2.5682  -2.5175  -2.4694  -2.4537  -2.4298  -2.4015
  -2.3681  -2.3061  -2.2728  -2.2407  -2.2086  -2.1722  -2.1309  -2.1150
  -2.0807  -2.0658  -2.0012  -1.9692  -1.9641  -1.9426  -1.9115  -1.8716
  -1.8501  -1.8402  -1.8029  -1.7602  -1.7511  -1.7364  -1.7147  -1.6779
  -1.6529  -1.6431  -1.6043  -1.5670  -1.5172  -1.4997  -1.4768  -1.4207
  -1.3783  -1.3286  -1.3041  -1.2481  -1.2145  -1.1876  -1.1558  -1.1140
  -1.1017  -1.0353  -1.0176  -0.9963  -0.9807  -0.9562  -0.8981  -0.8586
  -0.8154  -0.7907  -0.7697  -0.7312  -0.6979  -0.6487  -0.6122  -0.5870
  -0.5633  -0.5366  -0.5126  -0.4856  -0.4723  -0.3962  -0.3818  -0.3770
  -0.3333  -0.3140  -0.2890  -0.2475  -0.2367  -0.2046  -0.1973  -0.1821
  -0.1604  -0.1405  -0.1256  -0.0988  -0.0894  -0.0676  -0.0525  -0.0296
  -0.0116  -0.0037   0.0101   0.0391   0.0496   0.0615   0.0962   0.1075
   0.1178   0.1222   0.1522   0.1739   0.1992   0.2091   0.2251   0.2383
   0.2596   0.2645   0.2833   0.2913   0.3195   0.3341   0.3523   0.3717
   0.3968   0.4049   0.4246   0.4577   0.4823   0.4999   0.5243   0.5326
   0.5935   0.6062   0.6205   0.6385   0.6557   0.6743   0.7031   0.7141
   0.7267   0.7320   0.7743   0.8049   0.8400   0.8478   0.8846   0.9149
   0.9425   0.9720   1.0240   1.0442   1.0882   1.1073   1.1402   1.1852
   1.2035   1.2178   1.2555   1.2841   1.3264   1.4119   1.4527   1.5097
   1.5743   1.6209   1.6572   1.7575   1.8127   1.9136   1.9718   1.9758
     eigenvalues at k+q:
 -36.6213 -36.2788 -36.2204 -36.0416 -36.0393 -35.9995 -35.9945 -35.9853
 -35.8926 -35.8217 -35.7294 -35.7184 -35.3078 -18.7837 -18.7018 -18.5120
 -18.4803 -18.3917 -18.2685 -18.2543 -18.2197 -18.1767 -18.1585 -18.1121
 -18.0489 -17.9748 -17.9530 -17.9369 -17.8848 -17.8603 -17.8255 -17.7944
 -17.7740 -17.7464 -17.7313 -17.6980 -17.6617 -17.6580 -17.6220 -17.5940
 -17.5783 -17.5488 -17.5319 -17.5174 -17.5058 -17.4905 -17.4619 -17.4476
 -17.4319 -17.4220 -17.4022 -17.3910 -17.3803 -17.3640 -17.3497 -17.3400
 -17.3125 -17.3002 -17.2906 -17.2776 -17.2624 -17.2413 -17.2232 -17.1977
 -17.1876 -17.1796 -17.1731 -17.1520 -17.1275 -17.1061 -17.0671 -17.0403
 -17.0306 -17.0144 -17.0118 -17.0000 -16.9731 -16.9655 -16.9578 -16.9314
 -16.9130 -16.8920 -16.8855 -16.8636 -16.8539 -16.8271 -16.8155 -16.8097
 -16.7970 -16.7813 -16.7713 -16.7526 -16.6551 -16.6458 -16.5924 -16.5433
 -16.5106 -16.4797 -16.3591 -16.3160 -16.2210 -16.1878 -16.1427 -15.7493
 -15.5698 -15.3918 -15.3610 -15.2279 -15.0987 -15.0778 -14.9770 -14.9595
 -14.9032 -14.8709 -14.7829 -14.6976 -14.6184 -14.5891 -14.4980 -14.4737
 -14.4065 -14.2427 -14.1127 -14.0740 -13.9438 -13.9244 -13.9031 -13.8771
 -13.7583  -7.0439  -6.7551  -6.5597  -6.4555  -6.3809  -6.2652  -6.1725
  -6.1375  -6.1004  -6.0411  -6.0175  -5.9708  -5.8929  -5.8603  -5.7978
  -5.7672  -5.7550  -5.7233  -5.7010  -5.6735  -5.6593  -5.6254  -5.6040
  -5.5623  -5.5336  -5.5253  -5.4671  -5.4310  -5.3881  -5.3306  -5.2916
  -5.2609  -5.2142  -5.2028  -5.1842  -5.1707  -5.1507  -5.1316  -5.0958
  -5.0524  -4.9812  -4.9733  -4.9188  -4.8861  -4.8468  -4.7922  -4.7079
  -4.5831  -4.4041  -4.1515  -4.0960  -3.9834  -3.8340  -3.6910  -3.4953
  -3.4453  -3.3490  -3.2768  -3.1845  -3.1329  -3.0670  -3.0273  -2.9470
  -2.9052  -2.8692  -2.8407  -2.7731  -2.7333  -2.7072  -2.6846  -2.6458
  -2.6071  -2.5943  -2.5682  -2.5175  -2.4694  -2.4537  -2.4298  -2.4015
  -2.3681  -2.3061  -2.2728  -2.2407  -2.2086  -2.1722  -2.1309  -2.1150
  -2.0807  -2.0658  -2.0012  -1.9692  -1.9641  -1.9426  -1.9115  -1.8716
  -1.8501  -1.8402  -1.8029  -1.7602  -1.7511  -1.7364  -1.7147  -1.6779
  -1.6529  -1.6431  -1.6043  -1.5670  -1.5172  -1.4997  -1.4768  -1.4207
  -1.3783  -1.3286  -1.3041  -1.2481  -1.2145  -1.1876  -1.1558  -1.1140
  -1.1017  -1.0353  -1.0176  -0.9963  -0.9807  -0.9562  -0.8981  -0.8586
  -0.8154  -0.7907  -0.7697  -0.7312  -0.6979  -0.6487  -0.6122  -0.5870
  -0.5633  -0.5366  -0.5126  -0.4856  -0.4723  -0.3962  -0.3818  -0.3770
  -0.3333  -0.3140  -0.2890  -0.2475  -0.2367  -0.2046  -0.1973  -0.1821
  -0.1604  -0.1405  -0.1256  -0.0988  -0.0894  -0.0676  -0.0525  -0.0296
  -0.0116  -0.0037   0.0101   0.0391   0.0496   0.0615   0.0962   0.1075
   0.1178   0.1222   0.1522   0.1739   0.1992   0.2091   0.2251   0.2383
   0.2596   0.2645   0.2833   0.2913   0.3195   0.3341   0.3523   0.3717
   0.3968   0.4049   0.4246   0.4577   0.4823   0.4999   0.5243   0.5326
   0.5935   0.6062   0.6205   0.6385   0.6558   0.6743   0.7031   0.7141
   0.7267   0.7320   0.7743   0.8049   0.8400   0.8478   0.8846   0.9149
   0.9425   0.9720   1.0240   1.0442   1.0882   1.1073   1.1402   1.1852
   1.2035   1.2178   1.2555   1.2841   1.3264   1.4119   1.4527   1.5097
   1.5743   1.6209   1.6572   1.7575   1.8127   1.9136   1.9718   1.9758
     cgsolve_all iterations  68    anorm=    0.74E-07
PARA_AUG  1      50.4107497        -0.2140848         0.0159804
     cgsolve_all iterations  68    anorm=    0.74E-07
PARA_AUG  2      -0.1923220        50.7241626         0.1513418
     cgsolve_all iterations  66    anorm=    0.73E-07
PARA_AUG  3      -0.0465935         0.0543815        50.5634165
     cgsolve_all iterations  75    anorm=    0.70E-07
     cgsolve_all iterations  75    anorm=    0.71E-07
     cgsolve_all iterations  75    anorm=    0.70E-07
     compute_u_kq: q = (    0.0401,    0.0000,    0.0000)
     Rotating WFCS
     ethr =  1.00E-14,  avg # of iterations = 29.0
     eigenvalues at k:
 -36.6213 -36.2788 -36.2204 -36.0416 -36.0393 -35.9995 -35.9945 -35.9853
 -35.8926 -35.8217 -35.7295 -35.7184 -35.3078 -18.7837 -18.7018 -18.5120
 -18.4803 -18.3917 -18.2685 -18.2543 -18.2197 -18.1766 -18.1585 -18.1121
 -18.0489 -17.9748 -17.9530 -17.9369 -17.8848 -17.8603 -17.8255 -17.7944
 -17.7740 -17.7464 -17.7313 -17.6980 -17.6617 -17.6580 -17.6220 -17.5940
 -17.5783 -17.5488 -17.5319 -17.5174 -17.5058 -17.4905 -17.4619 -17.4476
 -17.4319 -17.4220 -17.4022 -17.3910 -17.3803 -17.3640 -17.3497 -17.3400
 -17.3125 -17.3002 -17.2906 -17.2776 -17.2624 -17.2413 -17.2232 -17.1977
 -17.1876 -17.1796 -17.1732 -17.1520 -17.1276 -17.1061 -17.0671 -17.0403
 -17.0307 -17.0144 -17.0118 -17.0000 -16.9731 -16.9655 -16.9578 -16.9314
 -16.9130 -16.8920 -16.8855 -16.8636 -16.8539 -16.8271 -16.8155 -16.8098
 -16.7970 -16.7813 -16.7713 -16.7526 -16.6551 -16.6458 -16.5924 -16.5433
 -16.5106 -16.4797 -16.3591 -16.3160 -16.2210 -16.1878 -16.1428 -15.7493
 -15.5698 -15.3918 -15.3610 -15.2280 -15.0987 -15.0778 -14.9770 -14.9595
 -14.9032 -14.8709 -14.7830 -14.6976 -14.6184 -14.5892 -14.4980 -14.4737
 -14.4065 -14.2427 -14.1127 -14.0740 -13.9438 -13.9244 -13.9031 -13.8771
 -13.7583  -7.0439  -6.7551  -6.5597  -6.4555  -6.3809  -6.2652  -6.1725
  -6.1375  -6.1003  -6.0411  -6.0175  -5.9708  -5.8929  -5.8603  -5.7978
  -5.7672  -5.7550  -5.7232  -5.7010  -5.6735  -5.6593  -5.6254  -5.6040
  -5.5622  -5.5336  -5.5253  -5.4671  -5.4310  -5.3881  -5.3306  -5.2916
  -5.2609  -5.2142  -5.2028  -5.1842  -5.1707  -5.1507  -5.1316  -5.0958
  -5.0524  -4.9812  -4.9733  -4.9188  -4.8861  -4.8468  -4.7922  -4.7079
  -4.5831  -4.4041  -4.1515  -4.0960  -3.9834  -3.8340  -3.6910  -3.4953
  -3.4453  -3.3490  -3.2768  -3.1845  -3.1329  -3.0670  -3.0273  -2.9470
  -2.9052  -2.8692  -2.8407  -2.7731  -2.7333  -2.7072  -2.6846  -2.6458
  -2.6071  -2.5943  -2.5682  -2.5175  -2.4694  -2.4537  -2.4298  -2.4015
  -2.3681  -2.3061  -2.2728  -2.2407  -2.2086  -2.1722  -2.1309  -2.1150
  -2.0807  -2.0658  -2.0012  -1.9692  -1.9641  -1.9426  -1.9115  -1.8716
  -1.8501  -1.8402  -1.8029  -1.7602  -1.7511  -1.7364  -1.7147  -1.6779
  -1.6529  -1.6431  -1.6043  -1.5670  -1.5172  -1.4997  -1.4768  -1.4207
  -1.3783  -1.3286  -1.3041  -1.2481  -1.2145  -1.1876  -1.1558  -1.1140
  -1.1017  -1.0353  -1.0176  -0.9963  -0.9807  -0.9562  -0.8981  -0.8586
  -0.8154  -0.7907  -0.7697  -0.7312  -0.6979  -0.6487  -0.6122  -0.5870
  -0.5633  -0.5366  -0.5126  -0.4856  -0.4723  -0.3962  -0.3818  -0.3770
  -0.3333  -0.3140  -0.2890  -0.2475  -0.2367  -0.2046  -0.1973  -0.1821
  -0.1604  -0.1405  -0.1256  -0.0988  -0.0894  -0.0676  -0.0525  -0.0296
  -0.0116  -0.0037   0.0101   0.0391   0.0496   0.0615   0.0962   0.1075
   0.1178   0.1222   0.1522   0.1739   0.1992   0.2091   0.2251   0.2383
   0.2596   0.2645   0.2833   0.2913   0.3195   0.3341   0.3523   0.3717
   0.3968   0.4049   0.4246   0.4577   0.4823   0.4999   0.5243   0.5326
   0.5935   0.6062   0.6205   0.6385   0.6557   0.6743   0.7031   0.7141
   0.7267   0.7320   0.7743   0.8049   0.8400   0.8478   0.8846   0.9149
   0.9425   0.9720   1.0240   1.0442   1.0882   1.1073   1.1402   1.1852
   1.2035   1.2178   1.2555   1.2841   1.3264   1.4119   1.4527   1.5097
   1.5743   1.6209   1.6572   1.7575   1.8127   1.9136   1.9718   1.9758
     eigenvalues at k+q:
 -36.6213 -36.2788 -36.2204 -36.0416 -36.0393 -35.9995 -35.9943 -35.9854
 -35.8926 -35.8217 -35.7295 -35.7184 -35.3078 -18.7816 -18.7008 -18.5141
 -18.4796 -18.3946 -18.2688 -18.2578 -18.2196 -18.1722 -18.1590 -18.1093
 -18.0491 -17.9742 -17.9531 -17.9348 -17.8847 -17.8604 -17.8233 -17.7926
 -17.7746 -17.7467 -17.7315 -17.6981 -17.6621 -17.6570 -17.6220 -17.5952
 -17.5773 -17.5480 -17.5333 -17.5170 -17.5057 -17.4887 -17.4635 -17.4469
 -17.4308 -17.4232 -17.4008 -17.3943 -17.3775 -17.3633 -17.3490 -17.3388
 -17.3115 -17.3012 -17.2908 -17.2810 -17.2614 -17.2425 -17.2248 -17.1992
 -17.1886 -17.1802 -17.1754 -17.1528 -17.1292 -17.1036 -17.0701 -17.0421
 -17.0302 -17.0169 -17.0115 -17.0024 -16.9731 -16.9659 -16.9587 -16.9331
 -16.9155 -16.8930 -16.8862 -16.8639 -16.8527 -16.8279 -16.8157 -16.8114
 -16.7975 -16.7846 -16.7734 -16.7520 -16.6543 -16.6385 -16.5932 -16.5429
 -16.5007 -16.4799 -16.3588 -16.3131 -16.2213 -16.1878 -16.1439 -15.7500
 -15.5718 -15.3919 -15.3568 -15.2222 -15.1019 -15.0781 -14.9771 -14.9612
 -14.9031 -14.8742 -14.7766 -14.6931 -14.6178 -14.5856 -14.5009 -14.4745
 -14.4122 -14.2401 -14.1092 -14.0745 -13.9450 -13.9282 -13.9043 -13.8762
 -13.7587  -7.0589  -6.7688  -6.5622  -6.4548  -6.3833  -6.2694  -6.1682
  -6.1369  -6.0962  -6.0408  -6.0172  -5.9698  -5.8939  -5.8570  -5.7950
  -5.7656  -5.7534  -5.7219  -5.7004  -5.6736  -5.6548  -5.6197  -5.6018
  -5.5626  -5.5330  -5.5227  -5.4683  -5.4300  -5.3864  -5.3285  -5.2878
  -5.2565  -5.2106  -5.2007  -5.1753  -5.1710  -5.1465  -5.1289  -5.0955
  -5.0533  -4.9826  -4.9749  -4.9207  -4.8829  -4.8454  -4.7964  -4.7052
  -4.5847  -4.4010  -4.1614  -4.1069  -3.9939  -3.8353  -3.6904  -3.5047
  -3.4435  -3.3468  -3.2747  -3.1843  -3.1323  -3.0642  -3.0157  -2.9452
  -2.8997  -2.8695  -2.8431  -2.7748  -2.7342  -2.7115  -2.6888  -2.6495
  -2.6139  -2.5954  -2.5685  -2.5185  -2.4692  -2.4578  -2.4267  -2.4000
  -2.3684  -2.3075  -2.2717  -2.2357  -2.2065  -2.1704  -2.1292  -2.1181
  -2.0841  -2.0625  -2.0042  -1.9728  -1.9626  -1.9424  -1.9130  -1.8682
  -1.8495  -1.8421  -1.8021  -1.7610  -1.7487  -1.7299  -1.7144  -1.6763
  -1.6499  -1.6418  -1.6036  -1.5626  -1.5153  -1.5011  -1.4755  -1.4204
  -1.3772  -1.3254  -1.3065  -1.2442  -1.2168  -1.1884  -1.1579  -1.1124
  -1.0977  -1.0325  -1.0220  -0.9954  -0.9882  -0.9579  -0.8992  -0.8644
  -0.8196  -0.7964  -0.7755  -0.7315  -0.7030  -0.6421  -0.6154  -0.5852
  -0.5608  -0.5346  -0.5145  -0.4837  -0.4721  -0.3973  -0.3841  -0.3723
  -0.3354  -0.3114  -0.2860  -0.2454  -0.2339  -0.2041  -0.1971  -0.1832
  -0.1589  -0.1386  -0.1253  -0.0996  -0.0881  -0.0671  -0.0533  -0.0304
  -0.0147  -0.0034   0.0114   0.0378   0.0473   0.0607   0.0986   0.1066
   0.1183   0.1237   0.1524   0.1741   0.1997   0.2089   0.2242   0.2379
   0.2589   0.2650   0.2866   0.2958   0.3187   0.3361   0.3517   0.3712
   0.3971   0.4059   0.4227   0.4569   0.4855   0.5016   0.5211   0.5307
   0.5908   0.6062   0.6178   0.6365   0.6561   0.6736   0.7017   0.7135
   0.7231   0.7319   0.7736   0.8044   0.8388   0.8460   0.8821   0.9150
   0.9417   0.9725   1.0244   1.0407   1.0859   1.1065   1.1375   1.1843
   1.2030   1.2159   1.2511   1.2828   1.3249   1.4095   1.4501   1.5105
   1.5725   1.6206   1.6590   1.7650   1.8164   1.9139   1.9744   1.9812
     cgsolve_all iterations  75    anorm=    0.70E-07
     cgsolve_all iterations  75    anorm=    0.72E-07
     cgsolve_all iterations  75    anorm=    0.71E-07
     compute_u_kq: q = (   -0.0401,    0.0000,    0.0000)
     Rotating WFCS
     ethr =  1.00E-14,  avg # of iterations = 24.0
     eigenvalues at k:
 -36.6213 -36.2788 -36.2204 -36.0416 -36.0393 -35.9995 -35.9945 -35.9853
 -35.8926 -35.8217 -35.7295 -35.7184 -35.3078 -18.7837 -18.7018 -18.5120
 -18.4803 -18.3917 -18.2685 -18.2543 -18.2197 -18.1766 -18.1585 -18.1121
 -18.0489 -17.9748 -17.9530 -17.9369 -17.8848 -17.8603 -17.8255 -17.7944
 -17.7740 -17.7464 -17.7313 -17.6980 -17.6617 -17.6580 -17.6220 -17.5940
 -17.5783 -17.5488 -17.5319 -17.5174 -17.5058 -17.4905 -17.4619 -17.4476
 -17.4319 -17.4220 -17.4022 -17.3910 -17.3803 -17.3640 -17.3497 -17.3400
 -17.3125 -17.3002 -17.2906 -17.2776 -17.2624 -17.2413 -17.2232 -17.1977
 -17.1876 -17.1796 -17.1732 -17.1520 -17.1276 -17.1061 -17.0671 -17.0403
 -17.0307 -17.0144 -17.0118 -17.0000 -16.9731 -16.9655 -16.9578 -16.9314
 -16.9130 -16.8920 -16.8855 -16.8636 -16.8539 -16.8271 -16.8155 -16.8098
 -16.7970 -16.7813 -16.7713 -16.7526 -16.6551 -16.6458 -16.5924 -16.5433
 -16.5106 -16.4797 -16.3591 -16.3160 -16.2210 -16.1878 -16.1428 -15.7493
 -15.5698 -15.3918 -15.3610 -15.2280 -15.0987 -15.0778 -14.9770 -14.9595
 -14.9032 -14.8709 -14.7830 -14.6976 -14.6184 -14.5892 -14.4980 -14.4737
 -14.4065 -14.2427 -14.1127 -14.0740 -13.9438 -13.9244 -13.9031 -13.8771
 -13.7583  -7.0439  -6.7551  -6.5597  -6.4555  -6.3809  -6.2652  -6.1725
  -6.1375  -6.1003  -6.0411  -6.0175  -5.9708  -5.8929  -5.8603  -5.7978
  -5.7672  -5.7550  -5.7232  -5.7010  -5.6735  -5.6593  -5.6254  -5.6040
  -5.5622  -5.5336  -5.5253  -5.4671  -5.4310  -5.3881  -5.3306  -5.2916
  -5.2609  -5.2142  -5.2028  -5.1842  -5.1707  -5.1507  -5.1316  -5.0958
  -5.0524  -4.9812  -4.9733  -4.9188  -4.8861  -4.8468  -4.7922  -4.7079
  -4.5831  -4.4041  -4.1515  -4.0960  -3.9834  -3.8340  -3.6910  -3.4953
  -3.4453  -3.3490  -3.2768  -3.1845  -3.1329  -3.0670  -3.0273  -2.9470
  -2.9052  -2.8692  -2.8407  -2.7731  -2.7333  -2.7072  -2.6846  -2.6458
  -2.6071  -2.5943  -2.5682  -2.5175  -2.4694  -2.4537  -2.4298  -2.4015
  -2.3681  -2.3061  -2.2728  -2.2407  -2.2086  -2.1722  -2.1309  -2.1150
  -2.0807  -2.0658  -2.0012  -1.9692  -1.9641  -1.9426  -1.9115  -1.8716
  -1.8501  -1.8402  -1.8029  -1.7602  -1.7511  -1.7364  -1.7147  -1.6779
  -1.6529  -1.6431  -1.6043  -1.5670  -1.5172  -1.4997  -1.4768  -1.4207
  -1.3783  -1.3286  -1.3041  -1.2481  -1.2145  -1.1876  -1.1558  -1.1140
  -1.1017  -1.0353  -1.0176  -0.9963  -0.9807  -0.9562  -0.8981  -0.8586
  -0.8154  -0.7907  -0.7697  -0.7312  -0.6979  -0.6487  -0.6122  -0.5870
  -0.5633  -0.5366  -0.5126  -0.4856  -0.4723  -0.3962  -0.3818  -0.3770
  -0.3333  -0.3140  -0.2890  -0.2475  -0.2367  -0.2046  -0.1973  -0.1821
  -0.1604  -0.1405  -0.1256  -0.0988  -0.0894  -0.0676  -0.0525  -0.0296
  -0.0116  -0.0037   0.0101   0.0391   0.0496   0.0615   0.0962   0.1075
   0.1178   0.1222   0.1522   0.1739   0.1992   0.2091   0.2251   0.2383
   0.2596   0.2645   0.2833   0.2913   0.3195   0.3341   0.3523   0.3717
   0.3968   0.4049   0.4246   0.4577   0.4823   0.4999   0.5243   0.5326
   0.5935   0.6062   0.6205   0.6385   0.6557   0.6743   0.7031   0.7141
   0.7267   0.7320   0.7743   0.8049   0.8400   0.8478   0.8846   0.9149
   0.9425   0.9720   1.0240   1.0442   1.0882   1.1073   1.1402   1.1852
   1.2035   1.2178   1.2555   1.2841   1.3264   1.4119   1.4527   1.5097
   1.5743   1.6209   1.6572   1.7575   1.8127   1.9136   1.9718   1.9758
     eigenvalues at k+q:
 -36.6213 -36.2788 -36.2204 -36.0416 -36.0393 -35.9995 -35.9946 -35.9851
 -35.8926 -35.8217 -35.7294 -35.7184 -35.3078 -18.7857 -18.7030 -18.5106
 -18.4798 -18.3895 -18.2694 -18.2521 -18.2182 -18.1803 -18.1569 -18.1150
 -18.0485 -17.9765 -17.9529 -17.9380 -17.8851 -17.8603 -17.8279 -17.7967
 -17.7734 -17.7460 -17.7314 -17.6977 -17.6617 -17.6587 -17.6225 -17.5930
 -17.5783 -17.5500 -17.5305 -17.5176 -17.5062 -17.4923 -17.4605 -17.4480
 -17.4335 -17.4207 -17.4040 -17.3873 -17.3830 -17.3646 -17.3505 -17.3408
 -17.3139 -17.2992 -17.2913 -17.2745 -17.2622 -17.2396 -17.2219 -17.1964
 -17.1866 -17.1788 -17.1709 -17.1508 -17.1256 -17.1087 -17.0640 -17.0386
 -17.0315 -17.0148 -17.0100 -16.9969 -16.9732 -16.9652 -16.9569 -16.9298
 -16.9104 -16.8913 -16.8846 -16.8634 -16.8552 -16.8263 -16.8152 -16.8083
 -16.7966 -16.7776 -16.7689 -16.7529 -16.6560 -16.6530 -16.5915 -16.5437
 -16.5207 -16.4797 -16.3594 -16.3187 -16.2207 -16.1879 -16.1418 -15.7485
 -15.5676 -15.3917 -15.3644 -15.2332 -15.0972 -15.0773 -14.9782 -14.9586
 -14.9033 -14.8682 -14.7869 -14.7000 -14.6191 -14.5923 -14.4961 -14.4732
 -14.4016 -14.2451 -14.1157 -14.0727 -13.9431 -13.9217 -13.9012 -13.8782
 -13.7579  -7.0284  -6.7411  -6.5570  -6.4563  -6.3784  -6.2610  -6.1769
  -6.1380  -6.1043  -6.0419  -6.0180  -5.9719  -5.8920  -5.8643  -5.8014
  -5.7695  -5.7566  -5.7247  -5.7017  -5.6734  -5.6637  -5.6311  -5.6056
  -5.5619  -5.5343  -5.5273  -5.4665  -5.4321  -5.3897  -5.3334  -5.2982
  -5.2644  -5.2172  -5.2047  -5.1912  -5.1696  -5.1552  -5.1323  -5.0960
  -5.0512  -4.9798  -4.9717  -4.9171  -4.8895  -4.8481  -4.7885  -4.7106
  -4.5816  -4.4070  -4.1448  -4.0847  -3.9710  -3.8322  -3.6916  -3.4871
  -3.4464  -3.3510  -3.2783  -3.1846  -3.1337  -3.0721  -3.0369  -2.9492
  -2.9119  -2.8702  -2.8369  -2.7709  -2.7324  -2.7026  -2.6801  -2.6429
  -2.6005  -2.5944  -2.5670  -2.5160  -2.4708  -2.4499  -2.4312  -2.4025
  -2.3669  -2.3048  -2.2736  -2.2454  -2.2106  -2.1737  -2.1333  -2.1136
  -2.0770  -2.0675  -1.9984  -1.9671  -1.9643  -1.9430  -1.9103  -1.8755
  -1.8516  -1.8376  -1.8045  -1.7616  -1.7550  -1.7396  -1.7140  -1.6804
  -1.6556  -1.6449  -1.6052  -1.5710  -1.5196  -1.4982  -1.4776  -1.4209
  -1.3808  -1.3307  -1.3019  -1.2524  -1.2119  -1.1886  -1.1523  -1.1161
  -1.1052  -1.0382  -1.0135  -0.9966  -0.9717  -0.9530  -0.8972  -0.8533
  -0.8111  -0.7844  -0.7639  -0.7306  -0.6929  -0.6557  -0.6081  -0.5887
  -0.5655  -0.5387  -0.5106  -0.4880  -0.4725  -0.3959  -0.3838  -0.3770
  -0.3324  -0.3164  -0.2916  -0.2503  -0.2395  -0.2056  -0.1976  -0.1809
  -0.1618  -0.1426  -0.1258  -0.0982  -0.0904  -0.0683  -0.0519  -0.0287
  -0.0085  -0.0035   0.0086   0.0399   0.0510   0.0627   0.0938   0.1083
   0.1169   0.1219   0.1518   0.1737   0.1987   0.2105   0.2259   0.2388
   0.2596   0.2649   0.2805   0.2873   0.3206   0.3320   0.3530   0.3726
   0.3953   0.4050   0.4266   0.4584   0.4791   0.4982   0.5257   0.5360
   0.5964   0.6064   0.6232   0.6403   0.6555   0.6750   0.7043   0.7150
   0.7292   0.7322   0.7755   0.8057   0.8404   0.8509   0.8864   0.9154
   0.9430   0.9718   1.0238   1.0477   1.0908   1.1079   1.1429   1.1856
   1.2026   1.2199   1.2605   1.2853   1.3273   1.4143   1.4555   1.5094
   1.5758   1.6212   1.6558   1.7494   1.8089   1.9125   1.9667   1.9726
     cgsolve_all iterations  75    anorm=    0.70E-07
     cgsolve_all iterations  75    anorm=    0.70E-07
     cgsolve_all iterations  75    anorm=    0.70E-07
     compute_u_kq: q = (    0.0000,    0.0401,    0.0000)
     Rotating WFCS
     ethr =  1.00E-14,  avg # of iterations = 23.0
     eigenvalues at k:
 -36.6213 -36.2788 -36.2204 -36.0416 -36.0393 -35.9995 -35.9945 -35.9853
 -35.8926 -35.8217 -35.7295 -35.7184 -35.3078 -18.7837 -18.7018 -18.5120
 -18.4803 -18.3917 -18.2685 -18.2543 -18.2197 -18.1766 -18.1585 -18.1121
 -18.0489 -17.9748 -17.9530 -17.9369 -17.8848 -17.8603 -17.8255 -17.7944
 -17.7740 -17.7464 -17.7313 -17.6980 -17.6617 -17.6580 -17.6220 -17.5940
 -17.5783 -17.5488 -17.5319 -17.5174 -17.5058 -17.4905 -17.4619 -17.4476
 -17.4319 -17.4220 -17.4022 -17.3910 -17.3803 -17.3640 -17.3497 -17.3400
 -17.3125 -17.3002 -17.2906 -17.2776 -17.2624 -17.2413 -17.2232 -17.1977
 -17.1876 -17.1796 -17.1732 -17.1520 -17.1276 -17.1061 -17.0671 -17.0403
 -17.0307 -17.0144 -17.0118 -17.0000 -16.9731 -16.9655 -16.9578 -16.9314
 -16.9130 -16.8920 -16.8855 -16.8636 -16.8539 -16.8271 -16.8155 -16.8098
 -16.7970 -16.7813 -16.7713 -16.7526 -16.6551 -16.6458 -16.5924 -16.5433
 -16.5106 -16.4797 -16.3591 -16.3160 -16.2210 -16.1878 -16.1428 -15.7493
 -15.5698 -15.3918 -15.3610 -15.2280 -15.0987 -15.0778 -14.9770 -14.9595
 -14.9032 -14.8709 -14.7830 -14.6976 -14.6184 -14.5892 -14.4980 -14.4737
 -14.4065 -14.2427 -14.1127 -14.0740 -13.9438 -13.9244 -13.9031 -13.8771
 -13.7583  -7.0439  -6.7551  -6.5597  -6.4555  -6.3809  -6.2652  -6.1725
  -6.1375  -6.1003  -6.0411  -6.0175  -5.9708  -5.8929  -5.8603  -5.7978
  -5.7672  -5.7550  -5.7232  -5.7010  -5.6735  -5.6593  -5.6254  -5.6040
  -5.5622  -5.5336  -5.5253  -5.4671  -5.4310  -5.3881  -5.3306  -5.2916
  -5.2609  -5.2142  -5.2028  -5.1842  -5.1707  -5.1507  -5.1316  -5.0958
  -5.0524  -4.9812  -4.9733  -4.9188  -4.8861  -4.8468  -4.7922  -4.7079
  -4.5831  -4.4041  -4.1515  -4.0960  -3.9834  -3.8340  -3.6910  -3.4953
  -3.4453  -3.3490  -3.2768  -3.1845  -3.1329  -3.0670  -3.0273  -2.9470
  -2.9052  -2.8692  -2.8407  -2.7731  -2.7333  -2.7072  -2.6846  -2.6458
  -2.6071  -2.5943  -2.5682  -2.5175  -2.4694  -2.4537  -2.4298  -2.4015
  -2.3681  -2.3061  -2.2728  -2.2407  -2.2086  -2.1722  -2.1309  -2.1150
  -2.0807  -2.0658  -2.0012  -1.9692  -1.9641  -1.9426  -1.9115  -1.8716
  -1.8501  -1.8402  -1.8029  -1.7602  -1.7511  -1.7364  -1.7147  -1.6779
  -1.6529  -1.6431  -1.6043  -1.5670  -1.5172  -1.4997  -1.4768  -1.4207
  -1.3783  -1.3286  -1.3041  -1.2481  -1.2145  -1.1876  -1.1558  -1.1140
  -1.1017  -1.0353  -1.0176  -0.9963  -0.9807  -0.9562  -0.8981  -0.8586
  -0.8154  -0.7907  -0.7697  -0.7312  -0.6979  -0.6487  -0.6122  -0.5870
  -0.5633  -0.5366  -0.5126  -0.4856  -0.4723  -0.3962  -0.3818  -0.3770
  -0.3333  -0.3140  -0.2890  -0.2475  -0.2367  -0.2046  -0.1973  -0.1821
  -0.1604  -0.1405  -0.1256  -0.0988  -0.0894  -0.0676  -0.0525  -0.0296
  -0.0116  -0.0037   0.0101   0.0391   0.0496   0.0615   0.0962   0.1075
   0.1178   0.1222   0.1522   0.1739   0.1992   0.2091   0.2251   0.2383
   0.2596   0.2645   0.2833   0.2913   0.3195   0.3341   0.3523   0.3717
   0.3968   0.4049   0.4246   0.4577   0.4823   0.4999   0.5243   0.5326
   0.5935   0.6062   0.6205   0.6385   0.6557   0.6743   0.7031   0.7141
   0.7267   0.7320   0.7743   0.8049   0.8400   0.8478   0.8846   0.9149
   0.9425   0.9720   1.0240   1.0442   1.0882   1.1073   1.1402   1.1852
   1.2035   1.2178   1.2555   1.2841   1.3264   1.4119   1.4527   1.5097
   1.5743   1.6209   1.6572   1.7575   1.8127   1.9136   1.9718   1.9758
     eigenvalues at k+q:
 -36.6213 -36.2788 -36.2204 -36.0416 -36.0393 -35.9995 -35.9947 -35.9850
 -35.8926 -35.8217 -35.7294 -35.7184 -35.3078 -18.7871 -18.7032 -18.5109
 -18.4753 -18.3907 -18.2679 -18.2578 -18.2162 -18.1768 -18.1632 -18.1128
 -18.0477 -17.9731 -17.9526 -17.9394 -17.8870 -17.8618 -17.8278 -17.7968
 -17.7752 -17.7481 -17.7329 -17.6973 -17.6601 -17.6574 -17.6203 -17.5954
 -17.5796 -17.5509 -17.5329 -17.5180 -17.5064 -17.4899 -17.4606 -17.4477
 -17.4339 -17.4219 -17.4047 -17.3878 -17.3804 -17.3639 -17.3470 -17.3383
 -17.3106 -17.2996 -17.2895 -17.2755 -17.2620 -17.2407 -17.2235 -17.1991
 -17.1865 -17.1792 -17.1712 -17.1532 -17.1239 -17.1078 -17.0631 -17.0386
 -17.0303 -17.0131 -17.0072 -16.9944 -16.9732 -16.9657 -16.9558 -16.9306
 -16.9095 -16.8915 -16.8847 -16.8635 -16.8553 -16.8265 -16.8140 -16.8079
 -16.7946 -16.7756 -16.7719 -16.7518 -16.6574 -16.6560 -16.5914 -16.5428
 -16.5253 -16.4798 -16.3590 -16.3208 -16.2210 -16.1882 -16.1406 -15.7482
 -15.5668 -15.3917 -15.3675 -15.2379 -15.0967 -15.0709 -14.9743 -14.9577
 -14.9034 -14.8658 -14.7947 -14.7054 -14.6194 -14.5933 -14.4954 -14.4719
 -14.3980 -14.2473 -14.1146 -14.0763 -13.9386 -13.9227 -13.9033 -13.8756
 -13.7575  -7.0206  -6.7340  -6.5560  -6.4555  -6.3778  -6.2603  -6.1771
  -6.1382  -6.1033  -6.0449  -6.0182  -5.9717  -5.8915  -5.8687  -5.8052
  -5.7710  -5.7607  -5.7269  -5.7017  -5.6736  -5.6638  -5.6316  -5.6018
  -5.5643  -5.5345  -5.5267  -5.4693  -5.4322  -5.3883  -5.3360  -5.3018
  -5.2711  -5.2172  -5.2012  -5.1898  -5.1687  -5.1599  -5.1329  -5.0962
  -5.0503  -4.9792  -4.9710  -4.9208  -4.8861  -4.8467  -4.7897  -4.7121
  -4.5821  -4.4071  -4.1437  -4.0799  -3.9676  -3.8281  -3.6936  -3.4926
  -3.4438  -3.3463  -3.2774  -3.1866  -3.1328  -3.0665  -3.0244  -2.9499
  -2.9145  -2.8774  -2.8418  -2.7709  -2.7342  -2.7065  -2.6806  -2.6433
  -2.6039  -2.5922  -2.5685  -2.5153  -2.4645  -2.4461  -2.4290  -2.3997
  -2.3660  -2.3052  -2.2713  -2.2443  -2.2124  -2.1759  -2.1330  -2.1236
  -2.0806  -2.0647  -1.9969  -1.9694  -1.9628  -1.9444  -1.9089  -1.8726
  -1.8497  -1.8431  -1.8044  -1.7663  -1.7547  -1.7396  -1.7199  -1.6814
  -1.6571  -1.6445  -1.6084  -1.5716  -1.5170  -1.4923  -1.4744  -1.4199
  -1.3787  -1.3346  -1.3107  -1.2457  -1.2159  -1.1833  -1.1565  -1.1188
  -1.0991  -1.0320  -1.0117  -0.9920  -0.9751  -0.9461  -0.8953  -0.8573
  -0.8182  -0.7846  -0.7635  -0.7297  -0.6975  -0.6478  -0.6103  -0.5903
  -0.5663  -0.5380  -0.5131  -0.4865  -0.4709  -0.3944  -0.3818  -0.3794
  -0.3346  -0.3146  -0.2904  -0.2503  -0.2354  -0.2063  -0.1997  -0.1834
  -0.1606  -0.1414  -0.1280  -0.1023  -0.0926  -0.0675  -0.0530  -0.0277
  -0.0101  -0.0031   0.0094   0.0395   0.0514   0.0594   0.0943   0.1069
   0.1187   0.1228   0.1532   0.1759   0.1982   0.2094   0.2261   0.2371
   0.2602   0.2617   0.2832   0.2898   0.3175   0.3349   0.3517   0.3709
   0.3962   0.4057   0.4242   0.4573   0.4828   0.4989   0.5278   0.5298
   0.5968   0.6084   0.6237   0.6409   0.6555   0.6751   0.7041   0.7147
   0.7308   0.7352   0.7758   0.8072   0.8403   0.8513   0.8925   0.9148
   0.9439   0.9715   1.0255   1.0490   1.0909   1.1082   1.1441   1.1859
   1.2055   1.2214   1.2600   1.2877   1.3268   1.4133   1.4544   1.5106
   1.5713   1.6203   1.6554   1.7506   1.8066   1.9118   1.9640   1.9727
     cgsolve_all iterations  75    anorm=    0.70E-07
     cgsolve_all iterations  75    anorm=    0.71E-07
     cgsolve_all iterations  75    anorm=    0.70E-07
     compute_u_kq: q = (    0.0000,   -0.0401,    0.0000)
     Rotating WFCS
     ethr =  1.00E-14,  avg # of iterations = 23.0
     eigenvalues at k:
 -36.6213 -36.2788 -36.2204 -36.0416 -36.0393 -35.9995 -35.9945 -35.9853
 -35.8926 -35.8217 -35.7295 -35.7184 -35.3078 -18.7837 -18.7018 -18.5120
 -18.4803 -18.3917 -18.2685 -18.2543 -18.2197 -18.1766 -18.1585 -18.1121
 -18.0489 -17.9748 -17.9530 -17.9369 -17.8848 -17.8603 -17.8255 -17.7944
 -17.7740 -17.7464 -17.7313 -17.6980 -17.6617 -17.6580 -17.6220 -17.5940
 -17.5783 -17.5488 -17.5319 -17.5174 -17.5058 -17.4905 -17.4619 -17.4476
 -17.4319 -17.4220 -17.4022 -17.3910 -17.3803 -17.3640 -17.3497 -17.3400
 -17.3125 -17.3002 -17.2906 -17.2776 -17.2624 -17.2413 -17.2232 -17.1977
 -17.1876 -17.1796 -17.1732 -17.1520 -17.1276 -17.1061 -17.0671 -17.0403
 -17.0307 -17.0144 -17.0118 -17.0000 -16.9731 -16.9655 -16.9578 -16.9314
 -16.9130 -16.8920 -16.8855 -16.8636 -16.8539 -16.8271 -16.8155 -16.8098
 -16.7970 -16.7813 -16.7713 -16.7526 -16.6551 -16.6458 -16.5924 -16.5433
 -16.5106 -16.4797 -16.3591 -16.3160 -16.2210 -16.1878 -16.1428 -15.7493
 -15.5698 -15.3918 -15.3610 -15.2280 -15.0987 -15.0778 -14.9770 -14.9595
 -14.9032 -14.8709 -14.7830 -14.6976 -14.6184 -14.5892 -14.4980 -14.4737
 -14.4065 -14.2427 -14.1127 -14.0740 -13.9438 -13.9244 -13.9031 -13.8771
 -13.7583  -7.0439  -6.7551  -6.5597  -6.4555  -6.3809  -6.2652  -6.1725
  -6.1375  -6.1003  -6.0411  -6.0175  -5.9708  -5.8929  -5.8603  -5.7978
  -5.7672  -5.7550  -5.7232  -5.7010  -5.6735  -5.6593  -5.6254  -5.6040
  -5.5622  -5.5336  -5.5253  -5.4671  -5.4310  -5.3881  -5.3306  -5.2916
  -5.2609  -5.2142  -5.2028  -5.1842  -5.1707  -5.1507  -5.1316  -5.0958
  -5.0524  -4.9812  -4.9733  -4.9188  -4.8861  -4.8468  -4.7922  -4.7079
  -4.5831  -4.4041  -4.1515  -4.0960  -3.9834  -3.8340  -3.6910  -3.4953
  -3.4453  -3.3490  -3.2768  -3.1845  -3.1329  -3.0670  -3.0273  -2.9470
  -2.9052  -2.8692  -2.8407  -2.7731  -2.7333  -2.7072  -2.6846  -2.6458
  -2.6071  -2.5943  -2.5682  -2.5175  -2.4694  -2.4537  -2.4298  -2.4015
  -2.3681  -2.3061  -2.2728  -2.2407  -2.2086  -2.1722  -2.1309  -2.1150
  -2.0807  -2.0658  -2.0012  -1.9692  -1.9641  -1.9426  -1.9115  -1.8716
  -1.8501  -1.8402  -1.8029  -1.7602  -1.7511  -1.7364  -1.7147  -1.6779
  -1.6529  -1.6431  -1.6043  -1.5670  -1.5172  -1.4997  -1.4768  -1.4207
  -1.3783  -1.3286  -1.3041  -1.2481  -1.2145  -1.1876  -1.1558  -1.1140
  -1.1017  -1.0353  -1.0176  -0.9963  -0.9807  -0.9562  -0.8981  -0.8586
  -0.8154  -0.7907  -0.7697  -0.7312  -0.6979  -0.6487  -0.6122  -0.5870
  -0.5633  -0.5366  -0.5126  -0.4856  -0.4723  -0.3962  -0.3818  -0.3770
  -0.3333  -0.3140  -0.2890  -0.2475  -0.2367  -0.2046  -0.1973  -0.1821
  -0.1604  -0.1405  -0.1256  -0.0988  -0.0894  -0.0676  -0.0525  -0.0296
  -0.0116  -0.0037   0.0101   0.0391   0.0496   0.0615   0.0962   0.1075
   0.1178   0.1222   0.1522   0.1739   0.1992   0.2091   0.2251   0.2383
   0.2596   0.2645   0.2833   0.2913   0.3195   0.3341   0.3523   0.3717
   0.3968   0.4049   0.4246   0.4577   0.4823   0.4999   0.5243   0.5326
   0.5935   0.6062   0.6205   0.6385   0.6557   0.6743   0.7031   0.7141
   0.7267   0.7320   0.7743   0.8049   0.8400   0.8478   0.8846   0.9149
   0.9425   0.9720   1.0240   1.0442   1.0882   1.1073   1.1402   1.1852
   1.2035   1.2178   1.2555   1.2841   1.3264   1.4119   1.4527   1.5097
   1.5743   1.6209   1.6572   1.7575   1.8127   1.9136   1.9718   1.9758
     eigenvalues at k+q:
 -36.6213 -36.2788 -36.2204 -36.0416 -36.0393 -35.9995 -35.9943 -35.9855
 -35.8926 -35.8216 -35.7295 -35.7184 -35.3078 -18.7802 -18.7004 -18.5151
 -18.4829 -18.3929 -18.2712 -18.2503 -18.2223 -18.1762 -18.1534 -18.1112
 -18.0501 -17.9772 -17.9533 -17.9341 -17.8825 -17.8588 -17.8235 -17.7919
 -17.7728 -17.7443 -17.7301 -17.6984 -17.6655 -17.6568 -17.6239 -17.5926
 -17.5772 -17.5469 -17.5307 -17.5170 -17.5052 -17.4910 -17.4633 -17.4474
 -17.4297 -17.4217 -17.4002 -17.3941 -17.3799 -17.3645 -17.3522 -17.3415
 -17.3151 -17.3008 -17.2923 -17.2786 -17.2622 -17.2418 -17.2230 -17.1963
 -17.1892 -17.1794 -17.1752 -17.1513 -17.1311 -17.1038 -17.0712 -17.0421
 -17.0313 -17.0188 -17.0133 -17.0047 -16.9735 -16.9654 -16.9600 -16.9323
 -16.9160 -16.8926 -16.8859 -16.8638 -16.8527 -16.8278 -16.8176 -16.8123
 -16.7989 -16.7862 -16.7708 -16.7530 -16.6536 -16.6349 -16.5934 -16.5438
 -16.4963 -16.4797 -16.3592 -16.3112 -16.2209 -16.1875 -16.1450 -15.7503
 -15.5727 -15.3920 -15.3537 -15.2174 -15.1051 -15.0811 -14.9811 -14.9612
 -14.9031 -14.8761 -14.7697 -14.6886 -14.6175 -14.5849 -14.5025 -14.4745
 -14.4159 -14.2381 -14.1104 -14.0711 -13.9496 -13.9267 -13.9027 -13.8786
 -13.7591  -7.0661  -6.7753  -6.5631  -6.4558  -6.3837  -6.2702  -6.1684
  -6.1367  -6.0976  -6.0380  -6.0168  -5.9699  -5.8944  -5.8528  -5.7919
  -5.7647  -5.7488  -5.7196  -5.7004  -5.6737  -5.6561  -5.6181  -5.6059
  -5.5605  -5.5320  -5.5239  -5.4651  -5.4292  -5.3884  -5.3269  -5.2875
  -5.2486  -5.2089  -5.2040  -5.1745  -5.1710  -5.1439  -5.1255  -5.0954
  -5.0543  -4.9832  -4.9755  -4.9171  -4.8862  -4.8469  -4.7949  -4.7037
  -4.5841  -4.4010  -4.1650  -4.1146  -3.9945  -3.8378  -3.6886  -3.4994
  -3.4476  -3.3511  -3.2754  -3.1822  -3.1328  -3.0682  -3.0294  -2.9444
  -2.8960  -2.8612  -2.8389  -2.7752  -2.7323  -2.7084  -2.6884  -2.6493
  -2.6121  -2.5965  -2.5663  -2.5194  -2.4749  -2.4610  -2.4292  -2.4028
  -2.3703  -2.3067  -2.2749  -2.2369  -2.2054  -2.1690  -2.1286  -2.1076
  -2.0812  -2.0656  -2.0061  -1.9728  -1.9613  -1.9399  -1.9142  -1.8697
  -1.8512  -1.8365  -1.8024  -1.7554  -1.7487  -1.7323  -1.7093  -1.6751
  -1.6498  -1.6390  -1.6003  -1.5630  -1.5179  -1.5069  -1.4784  -1.4220
  -1.3768  -1.3255  -1.2941  -1.2507  -1.2141  -1.1926  -1.1536  -1.1183
  -1.0963  -1.0385  -1.0228  -1.0005  -0.9863  -0.9657  -0.9012  -0.8593
  -0.8127  -0.7973  -0.7759  -0.7329  -0.6993  -0.6506  -0.6141  -0.5840
  -0.5582  -0.5356  -0.5117  -0.4857  -0.4711  -0.3989  -0.3825  -0.3736
  -0.3321  -0.3143  -0.2879  -0.2458  -0.2375  -0.2036  -0.1947  -0.1806
  -0.1609  -0.1403  -0.1221  -0.0966  -0.0849  -0.0679  -0.0519  -0.0312
  -0.0138  -0.0041   0.0111   0.0384   0.0476   0.0640   0.0973   0.1082
   0.1168   0.1222   0.1512   0.1727   0.1987   0.2103   0.2239   0.2401
   0.2589   0.2676   0.2835   0.2945   0.3215   0.3339   0.3532   0.3720
   0.3967   0.4043   0.4251   0.4579   0.4819   0.5007   0.5198   0.5363
   0.5901   0.6038   0.6167   0.6369   0.6552   0.6735   0.7023   0.7137
   0.7205   0.7308   0.7729   0.8029   0.8350   0.8473   0.8767   0.9153
   0.9419   0.9727   1.0220   1.0391   1.0860   1.1064   1.1368   1.1839
   1.1999   1.2146   1.2514   1.2813   1.3267   1.4104   1.4508   1.5089
   1.5774   1.6213   1.6590   1.7646   1.8186   1.9147   1.9746   1.9839
     cgsolve_all iterations  75    anorm=    0.70E-07
     cgsolve_all iterations  75    anorm=    0.72E-07
     cgsolve_all iterations  75    anorm=    0.70E-07
     compute_u_kq: q = (    0.0000,    0.0000,    0.0401)
     Rotating WFCS
     ethr =  1.00E-14,  avg # of iterations = 23.0
     eigenvalues at k:
 -36.6213 -36.2788 -36.2204 -36.0416 -36.0393 -35.9995 -35.9945 -35.9853
 -35.8926 -35.8217 -35.7295 -35.7184 -35.3078 -18.7837 -18.7018 -18.5120
 -18.4803 -18.3917 -18.2685 -18.2543 -18.2197 -18.1766 -18.1585 -18.1121
 -18.0489 -17.9748 -17.9530 -17.9369 -17.8848 -17.8603 -17.8255 -17.7944
 -17.7740 -17.7464 -17.7313 -17.6980 -17.6617 -17.6580 -17.6220 -17.5940
 -17.5783 -17.5488 -17.5319 -17.5174 -17.5058 -17.4905 -17.4619 -17.4476
 -17.4319 -17.4220 -17.4022 -17.3910 -17.3803 -17.3640 -17.3497 -17.3400
 -17.3125 -17.3002 -17.2906 -17.2776 -17.2624 -17.2413 -17.2232 -17.1977
 -17.1876 -17.1796 -17.1732 -17.1520 -17.1276 -17.1061 -17.0671 -17.0403
 -17.0307 -17.0144 -17.0118 -17.0000 -16.9731 -16.9655 -16.9578 -16.9314
 -16.9130 -16.8920 -16.8855 -16.8636 -16.8539 -16.8271 -16.8155 -16.8098
 -16.7970 -16.7813 -16.7713 -16.7526 -16.6551 -16.6458 -16.5924 -16.5433
 -16.5106 -16.4797 -16.3591 -16.3160 -16.2210 -16.1878 -16.1428 -15.7493
 -15.5698 -15.3918 -15.3610 -15.2280 -15.0987 -15.0778 -14.9770 -14.9595
 -14.9032 -14.8709 -14.7830 -14.6976 -14.6184 -14.5892 -14.4980 -14.4737
 -14.4065 -14.2427 -14.1127 -14.0740 -13.9438 -13.9244 -13.9031 -13.8771
 -13.7583  -7.0439  -6.7551  -6.5597  -6.4555  -6.3809  -6.2652  -6.1725
  -6.1375  -6.1003  -6.0411  -6.0175  -5.9708  -5.8929  -5.8603  -5.7978
  -5.7672  -5.7550  -5.7232  -5.7010  -5.6735  -5.6593  -5.6254  -5.6040
  -5.5622  -5.5336  -5.5253  -5.4671  -5.4310  -5.3881  -5.3306  -5.2916
  -5.2609  -5.2142  -5.2028  -5.1842  -5.1707  -5.1507  -5.1316  -5.0958
  -5.0524  -4.9812  -4.9733  -4.9188  -4.8861  -4.8468  -4.7922  -4.7079
  -4.5831  -4.4041  -4.1515  -4.0960  -3.9834  -3.8340  -3.6910  -3.4953
  -3.4453  -3.3490  -3.2768  -3.1845  -3.1329  -3.0670  -3.0273  -2.9470
  -2.9052  -2.8692  -2.8407  -2.7731  -2.7333  -2.7072  -2.6846  -2.6458
  -2.6071  -2.5943  -2.5682  -2.5175  -2.4694  -2.4537  -2.4298  -2.4015
  -2.3681  -2.3061  -2.2728  -2.2407  -2.2086  -2.1722  -2.1309  -2.1150
  -2.0807  -2.0658  -2.0012  -1.9692  -1.9641  -1.9426  -1.9115  -1.8716
  -1.8501  -1.8402  -1.8029  -1.7602  -1.7511  -1.7364  -1.7147  -1.6779
  -1.6529  -1.6431  -1.6043  -1.5670  -1.5172  -1.4997  -1.4768  -1.4207
  -1.3783  -1.3286  -1.3041  -1.2481  -1.2145  -1.1876  -1.1558  -1.1140
  -1.1017  -1.0353  -1.0176  -0.9963  -0.9807  -0.9562  -0.8981  -0.8586
  -0.8154  -0.7907  -0.7697  -0.7312  -0.6979  -0.6487  -0.6122  -0.5870
  -0.5633  -0.5366  -0.5126  -0.4856  -0.4723  -0.3962  -0.3818  -0.3770
  -0.3333  -0.3140  -0.2890  -0.2475  -0.2367  -0.2046  -0.1973  -0.1821
  -0.1604  -0.1405  -0.1256  -0.0988  -0.0894  -0.0676  -0.0525  -0.0296
  -0.0116  -0.0037   0.0101   0.0391   0.0496   0.0615   0.0962   0.1075
   0.1178   0.1222   0.1522   0.1739   0.1992   0.2091   0.2251   0.2383
   0.2596   0.2645   0.2833   0.2913   0.3195   0.3341   0.3523   0.3717
   0.3968   0.4049   0.4246   0.4577   0.4823   0.4999   0.5243   0.5326
   0.5935   0.6062   0.6205   0.6385   0.6557   0.6743   0.7031   0.7141
   0.7267   0.7320   0.7743   0.8049   0.8400   0.8478   0.8846   0.9149
   0.9425   0.9720   1.0240   1.0442   1.0882   1.1073   1.1402   1.1852
   1.2035   1.2178   1.2555   1.2841   1.3264   1.4119   1.4527   1.5097
   1.5743   1.6209   1.6572   1.7575   1.8127   1.9136   1.9718   1.9758
     eigenvalues at k+q:
 -36.6213 -36.2788 -36.2204 -36.0416 -36.0393 -35.9995 -35.9945 -35.9853
 -35.8926 -35.8217 -35.7294 -35.7184 -35.3078 -18.7837 -18.7018 -18.5120
 -18.4803 -18.3917 -18.2685 -18.2543 -18.2197 -18.1766 -18.1585 -18.1121
 -18.0489 -17.9749 -17.9534 -17.9363 -17.8849 -17.8608 -17.8250 -17.7943
 -17.7744 -17.7462 -17.7311 -17.6985 -17.6619 -17.6577 -17.6219 -17.5935
 -17.5786 -17.5494 -17.5321 -17.5164 -17.5062 -17.4906 -17.4616 -17.4476
 -17.4307 -17.4228 -17.4029 -17.3906 -17.3819 -17.3617 -17.3499 -17.3412
 -17.3130 -17.2995 -17.2903 -17.2770 -17.2633 -17.2418 -17.2223 -17.1974
 -17.1875 -17.1803 -17.1731 -17.1519 -17.1273 -17.1062 -17.0671 -17.0404
 -17.0306 -17.0147 -17.0114 -17.0001 -16.9730 -16.9654 -16.9580 -16.9314
 -16.9128 -16.8921 -16.8856 -16.8636 -16.8540 -16.8271 -16.8157 -16.8096
 -16.7970 -16.7813 -16.7713 -16.7526 -16.6552 -16.6457 -16.5924 -16.5433
 -16.5106 -16.4797 -16.3591 -16.3160 -16.2210 -16.1878 -16.1428 -15.7493
 -15.5698 -15.3918 -15.3610 -15.2279 -15.0987 -15.0778 -14.9770 -14.9595
 -14.9032 -14.8709 -14.7829 -14.6976 -14.6184 -14.5891 -14.4980 -14.4737
 -14.4065 -14.2427 -14.1127 -14.0740 -13.9438 -13.9244 -13.9031 -13.8771
 -13.7583  -7.0439  -6.7552  -6.5597  -6.4555  -6.3810  -6.2652  -6.1725
  -6.1375  -6.1003  -6.0411  -6.0175  -5.9708  -5.8929  -5.8603  -5.7978
  -5.7672  -5.7550  -5.7233  -5.7010  -5.6736  -5.6593  -5.6254  -5.6040
  -5.5623  -5.5336  -5.5252  -5.4671  -5.4310  -5.3881  -5.3307  -5.2916
  -5.2607  -5.2148  -5.2025  -5.1840  -5.1708  -5.1504  -5.1317  -5.0959
  -5.0524  -4.9813  -4.9733  -4.9188  -4.8861  -4.8468  -4.7922  -4.7079
  -4.5832  -4.4041  -4.1515  -4.0960  -3.9834  -3.8340  -3.6910  -3.4953
  -3.4453  -3.3489  -3.2770  -3.1844  -3.1327  -3.0670  -3.0274  -2.9476
  -2.9039  -2.8703  -2.8401  -2.7736  -2.7331  -2.7070  -2.6844  -2.6455
  -2.6074  -2.5949  -2.5684  -2.5182  -2.4685  -2.4523  -2.4307  -2.4014
  -2.3674  -2.3066  -2.2728  -2.2406  -2.2088  -2.1726  -2.1322  -2.1151
  -2.0776  -2.0674  -1.9992  -1.9728  -1.9644  -1.9410  -1.9112  -1.8721
  -1.8515  -1.8375  -1.8042  -1.7588  -1.7507  -1.7361  -1.7134  -1.6808
  -1.6535  -1.6445  -1.6008  -1.5689  -1.5166  -1.5008  -1.4765  -1.4210
  -1.3762  -1.3303  -1.3035  -1.2483  -1.2150  -1.1865  -1.1563  -1.1138
  -1.1011  -1.0369  -1.0180  -0.9941  -0.9808  -0.9567  -0.8988  -0.8581
  -0.8160  -0.7910  -0.7689  -0.7314  -0.6979  -0.6484  -0.6123  -0.5865
  -0.5633  -0.5367  -0.5125  -0.4854  -0.4732  -0.3951  -0.3816  -0.3776
  -0.3353  -0.3140  -0.2875  -0.2462  -0.2364  -0.2061  -0.1966  -0.1832
  -0.1612  -0.1400  -0.1257  -0.0994  -0.0893  -0.0672  -0.0514  -0.0293
  -0.0113  -0.0035   0.0107   0.0366   0.0489   0.0616   0.0972   0.1069
   0.1171   0.1254   0.1506   0.1743   0.1983   0.2097   0.2244   0.2386
   0.2586   0.2654   0.2820   0.2932   0.3197   0.3330   0.3533   0.3712
   0.3963   0.4056   0.4254   0.4575   0.4821   0.4994   0.5243   0.5326
   0.5941   0.6056   0.6206   0.6385   0.6557   0.6742   0.7030   0.7142
   0.7266   0.7318   0.7742   0.8051   0.8407   0.8473   0.8847   0.9150
   0.9424   0.9720   1.0240   1.0442   1.0882   1.1073   1.1402   1.1852
   1.2035   1.2178   1.2555   1.2841   1.3264   1.4119   1.4527   1.5097
   1.5743   1.6209   1.6572   1.7576   1.8127   1.9136   1.9719   1.9758
     cgsolve_all iterations  75    anorm=    0.69E-07
     cgsolve_all iterations  75    anorm=    0.70E-07
     cgsolve_all iterations  75    anorm=    0.70E-07
     compute_u_kq: q = (    0.0000,    0.0000,   -0.0401)
     Rotating WFCS
     ethr =  1.00E-14,  avg # of iterations = 23.0
     eigenvalues at k:
 -36.6213 -36.2788 -36.2204 -36.0416 -36.0393 -35.9995 -35.9945 -35.9853
 -35.8926 -35.8217 -35.7295 -35.7184 -35.3078 -18.7837 -18.7018 -18.5120
 -18.4803 -18.3917 -18.2685 -18.2543 -18.2197 -18.1766 -18.1585 -18.1121
 -18.0489 -17.9748 -17.9530 -17.9369 -17.8848 -17.8603 -17.8255 -17.7944
 -17.7740 -17.7464 -17.7313 -17.6980 -17.6617 -17.6580 -17.6220 -17.5940
 -17.5783 -17.5488 -17.5319 -17.5174 -17.5058 -17.4905 -17.4619 -17.4476
 -17.4319 -17.4220 -17.4022 -17.3910 -17.3803 -17.3640 -17.3497 -17.3400
 -17.3125 -17.3002 -17.2906 -17.2776 -17.2624 -17.2413 -17.2232 -17.1977
 -17.1876 -17.1796 -17.1732 -17.1520 -17.1276 -17.1061 -17.0671 -17.0403
 -17.0307 -17.0144 -17.0118 -17.0000 -16.9731 -16.9655 -16.9578 -16.9314
 -16.9130 -16.8920 -16.8855 -16.8636 -16.8539 -16.8271 -16.8155 -16.8098
 -16.7970 -16.7813 -16.7713 -16.7526 -16.6551 -16.6458 -16.5924 -16.5433
 -16.5106 -16.4797 -16.3591 -16.3160 -16.2210 -16.1878 -16.1428 -15.7493
 -15.5698 -15.3918 -15.3610 -15.2280 -15.0987 -15.0778 -14.9770 -14.9595
 -14.9032 -14.8709 -14.7830 -14.6976 -14.6184 -14.5892 -14.4980 -14.4737
 -14.4065 -14.2427 -14.1127 -14.0740 -13.9438 -13.9244 -13.9031 -13.8771
 -13.7583  -7.0439  -6.7551  -6.5597  -6.4555  -6.3809  -6.2652  -6.1725
  -6.1375  -6.1003  -6.0411  -6.0175  -5.9708  -5.8929  -5.8603  -5.7978
  -5.7672  -5.7550  -5.7232  -5.7010  -5.6735  -5.6593  -5.6254  -5.6040
  -5.5622  -5.5336  -5.5253  -5.4671  -5.4310  -5.3881  -5.3306  -5.2916
  -5.2609  -5.2142  -5.2028  -5.1842  -5.1707  -5.1507  -5.1316  -5.0958
  -5.0524  -4.9812  -4.9733  -4.9188  -4.8861  -4.8468  -4.7922  -4.7079
  -4.5831  -4.4041  -4.1515  -4.0960  -3.9834  -3.8340  -3.6910  -3.4953
  -3.4453  -3.3490  -3.2768  -3.1845  -3.1329  -3.0670  -3.0273  -2.9470
  -2.9052  -2.8692  -2.8407  -2.7731  -2.7333  -2.7072  -2.6846  -2.6458
  -2.6071  -2.5943  -2.5682  -2.5175  -2.4694  -2.4537  -2.4298  -2.4015
  -2.3681  -2.3061  -2.2728  -2.2407  -2.2086  -2.1722  -2.1309  -2.1150
  -2.0807  -2.0658  -2.0012  -1.9692  -1.9641  -1.9426  -1.9115  -1.8716
  -1.8501  -1.8402  -1.8029  -1.7602  -1.7511  -1.7364  -1.7147  -1.6779
  -1.6529  -1.6431  -1.6043  -1.5670  -1.5172  -1.4997  -1.4768  -1.4207
  -1.3783  -1.3286  -1.3041  -1.2481  -1.2145  -1.1876  -1.1558  -1.1140
  -1.1017  -1.0353  -1.0176  -0.9963  -0.9807  -0.9562  -0.8981  -0.8586
  -0.8154  -0.7907  -0.7697  -0.7312  -0.6979  -0.6487  -0.6122  -0.5870
  -0.5633  -0.5366  -0.5126  -0.4856  -0.4723  -0.3962  -0.3818  -0.3770
  -0.3333  -0.3140  -0.2890  -0.2475  -0.2367  -0.2046  -0.1973  -0.1821
  -0.1604  -0.1405  -0.1256  -0.0988  -0.0894  -0.0676  -0.0525  -0.0296
  -0.0116  -0.0037   0.0101   0.0391   0.0496   0.0615   0.0962   0.1075
   0.1178   0.1222   0.1522   0.1739   0.1992   0.2091   0.2251   0.2383
   0.2596   0.2645   0.2833   0.2913   0.3195   0.3341   0.3523   0.3717
   0.3968   0.4049   0.4246   0.4577   0.4823   0.4999   0.5243   0.5326
   0.5935   0.6062   0.6205   0.6385   0.6557   0.6743   0.7031   0.7141
   0.7267   0.7320   0.7743   0.8049   0.8400   0.8478   0.8846   0.9149
   0.9425   0.9720   1.0240   1.0442   1.0882   1.1073   1.1402   1.1852
   1.2035   1.2178   1.2555   1.2841   1.3264   1.4119   1.4527   1.5097
   1.5743   1.6209   1.6572   1.7575   1.8127   1.9136   1.9718   1.9758
     eigenvalues at k+q:
 -36.6213 -36.2788 -36.2204 -36.0416 -36.0393 -35.9995 -35.9945 -35.9853
 -35.8926 -35.8217 -35.7294 -35.7184 -35.3078 -18.7837 -18.7018 -18.5120
 -18.4803 -18.3917 -18.2685 -18.2542 -18.2197 -18.1767 -18.1585 -18.1121
 -18.0489 -17.9748 -17.9526 -17.9375 -17.8849 -17.8599 -17.8260 -17.7945
 -17.7736 -17.7468 -17.7311 -17.6977 -17.6616 -17.6583 -17.6221 -17.5945
 -17.5777 -17.5484 -17.5318 -17.5185 -17.5052 -17.4903 -17.4622 -17.4479
 -17.4328 -17.4208 -17.4015 -17.3915 -17.3796 -17.3654 -17.3496 -17.3386
 -17.3127 -17.3010 -17.2909 -17.2780 -17.2618 -17.2406 -17.2241 -17.1979
 -17.1876 -17.1789 -17.1732 -17.1520 -17.1279 -17.1059 -17.0670 -17.0402
 -17.0306 -17.0154 -17.0109 -16.9999 -16.9733 -16.9657 -16.9575 -16.9315
 -16.9131 -16.8920 -16.8855 -16.8635 -16.8539 -16.8271 -16.8154 -16.8100
 -16.7969 -16.7813 -16.7712 -16.7526 -16.6551 -16.6458 -16.5924 -16.5433
 -16.5106 -16.4797 -16.3591 -16.3160 -16.2210 -16.1878 -16.1427 -15.7493
 -15.5697 -15.3918 -15.3610 -15.2280 -15.0986 -15.0778 -14.9770 -14.9595
 -14.9032 -14.8709 -14.7829 -14.6976 -14.6184 -14.5892 -14.4980 -14.4737
 -14.4065 -14.2427 -14.1127 -14.0740 -13.9438 -13.9244 -13.9031 -13.8771
 -13.7583  -7.0439  -6.7551  -6.5597  -6.4555  -6.3809  -6.2652  -6.1726
  -6.1375  -6.1004  -6.0411  -6.0175  -5.9708  -5.8929  -5.8603  -5.7977
  -5.7673  -5.7550  -5.7233  -5.7011  -5.6735  -5.6594  -5.6254  -5.6040
  -5.5622  -5.5337  -5.5253  -5.4670  -5.4310  -5.3881  -5.3306  -5.2916
  -5.2611  -5.2136  -5.2029  -5.1845  -5.1707  -5.1509  -5.1315  -5.0958
  -5.0524  -4.9811  -4.9734  -4.9188  -4.8862  -4.8468  -4.7922  -4.7079
  -4.5831  -4.4041  -4.1514  -4.0960  -3.9833  -3.8340  -3.6910  -3.4952
  -3.4453  -3.3491  -3.2766  -3.1844  -3.1334  -3.0668  -3.0272  -2.9466
  -2.9060  -2.8687  -2.8409  -2.7724  -2.7337  -2.7080  -2.6841  -2.6461
  -2.6068  -2.5939  -2.5681  -2.5160  -2.4707  -2.4549  -2.4295  -2.4011
  -2.3689  -2.3061  -2.2724  -2.2406  -2.2078  -2.1718  -2.1321  -2.1137
  -2.0833  -2.0633  -2.0033  -1.9678  -1.9620  -1.9439  -1.9115  -1.8722
  -1.8499  -1.8417  -1.8009  -1.7630  -1.7508  -1.7366  -1.7151  -1.6761
  -1.6538  -1.6401  -1.6076  -1.5651  -1.5185  -1.4986  -1.4760  -1.4216
  -1.3790  -1.3275  -1.3047  -1.2480  -1.2139  -1.1889  -1.1552  -1.1143
  -1.1022  -1.0342  -1.0161  -0.9986  -0.9804  -0.9562  -0.8974  -0.8589
  -0.8151  -0.7907  -0.7701  -0.7313  -0.6979  -0.6489  -0.6120  -0.5872
  -0.5632  -0.5364  -0.5127  -0.4860  -0.4716  -0.3970  -0.3821  -0.3766
  -0.3316  -0.3136  -0.2901  -0.2484  -0.2370  -0.2044  -0.1971  -0.1812
  -0.1602  -0.1407  -0.1254  -0.0988  -0.0896  -0.0682  -0.0530  -0.0299
  -0.0122  -0.0033   0.0098   0.0410   0.0505   0.0610   0.0947   0.1072
   0.1184   0.1215   0.1537   0.1731   0.1998   0.2083   0.2259   0.2385
   0.2597   0.2641   0.2849   0.2894   0.3189   0.3356   0.3515   0.3718
   0.3961   0.4052   0.4236   0.4582   0.4821   0.5004   0.5244   0.5327
   0.5932   0.6067   0.6205   0.6386   0.6556   0.6743   0.7032   0.7141
   0.7267   0.7321   0.7744   0.8049   0.8392   0.8486   0.8845   0.9148
   0.9425   0.9721   1.0241   1.0441   1.0882   1.1073   1.1402   1.1852
   1.2034   1.2179   1.2555   1.2841   1.3264   1.4120   1.4527   1.5097
   1.5744   1.6209   1.6572   1.7575   1.8127   1.9136   1.9718   1.9758
     cgsolve_all iterations  75    anorm=    0.69E-07
     cgsolve_all iterations  75    anorm=    0.71E-07
     cgsolve_all iterations  75    anorm=    0.70E-07

     k-point #    4 of     4      pool #  1    cpu time:   41801.0
     compute_u_kq: q = (    0.0000,    0.0000,    0.0000)
     Rotating WFCS
     ethr =  1.00E-14,  avg # of iterations =  6.0
     eigenvalues at k:
 -36.6213 -36.2788 -36.2204 -36.0416 -36.0393 -35.9995 -35.9945 -35.9853
 -35.8926 -35.8217 -35.7295 -35.7184 -35.3078 -18.7837 -18.7018 -18.5120
 -18.4803 -18.3917 -18.2685 -18.2542 -18.2197 -18.1767 -18.1585 -18.1121
 -18.0489 -17.9752 -17.9530 -17.9356 -17.8860 -17.8614 -17.8247 -17.7945
 -17.7737 -17.7484 -17.7262 -17.7008 -17.6626 -17.6572 -17.6212 -17.5956
 -17.5755 -17.5517 -17.5328 -17.5197 -17.5027 -17.4895 -17.4616 -17.4498
 -17.4320 -17.4148 -17.4008 -17.3961 -17.3869 -17.3561 -17.3494 -17.3369
 -17.3215 -17.2999 -17.2902 -17.2759 -17.2632 -17.2408 -17.2228 -17.1978
 -17.1878 -17.1779 -17.1732 -17.1522 -17.1285 -17.1061 -17.0665 -17.0391
 -17.0306 -17.0213 -17.0061 -17.0010 -16.9732 -16.9658 -16.9560 -16.9322
 -16.9124 -16.8923 -16.8859 -16.8632 -16.8543 -16.8270 -16.8152 -16.8102
 -16.7969 -16.7814 -16.7712 -16.7525 -16.6552 -16.6457 -16.5924 -16.5433
 -16.5106 -16.4797 -16.3591 -16.3160 -16.2210 -16.1878 -16.1427 -15.7493
 -15.5698 -15.3918 -15.3610 -15.2280 -15.0987 -15.0778 -14.9770 -14.9595
 -14.9032 -14.8709 -14.7830 -14.6976 -14.6184 -14.5892 -14.4980 -14.4737
 -14.4065 -14.2427 -14.1127 -14.0740 -13.9438 -13.9244 -13.9031 -13.8771
 -13.7583  -7.0439  -6.7551  -6.5597  -6.4555  -6.3809  -6.2652  -6.1725
  -6.1375  -6.1003  -6.0411  -6.0175  -5.9708  -5.8928  -5.8603  -5.7976
  -5.7673  -5.7551  -5.7232  -5.7010  -5.6732  -5.6599  -5.6252  -5.6042
  -5.5622  -5.5338  -5.5249  -5.4671  -5.4309  -5.3882  -5.3306  -5.2920
  -5.2607  -5.2141  -5.2010  -5.1858  -5.1708  -5.1505  -5.1316  -5.0957
  -5.0524  -4.9808  -4.9736  -4.9188  -4.8861  -4.8468  -4.7922  -4.7079
  -4.5831  -4.4041  -4.1515  -4.0960  -3.9834  -3.8340  -3.6910  -3.4953
  -3.4453  -3.3490  -3.2773  -3.1812  -3.1373  -3.0666  -3.0264  -2.9488
  -2.8979  -2.8761  -2.8375  -2.7709  -2.7367  -2.7130  -2.6792  -2.6455
  -2.6063  -2.5963  -2.5700  -2.5101  -2.4741  -2.4521  -2.4349  -2.3971
  -2.3694  -2.3109  -2.2686  -2.2398  -2.1988  -2.1728  -2.1530  -2.1091
  -2.0818  -2.0499  -2.0065  -1.9780  -1.9572  -1.9392  -1.9038  -1.8838
  -1.8623  -1.8309  -1.7962  -1.7679  -1.7481  -1.7376  -1.7063  -1.6806
  -1.6655  -1.6367  -1.6010  -1.5642  -1.5242  -1.5000  -1.4649  -1.4348
  -1.3624  -1.3379  -1.3028  -1.2488  -1.2146  -1.1894  -1.1553  -1.1149
  -1.1008  -1.0406  -1.0094  -0.9947  -0.9767  -0.9641  -0.8983  -0.8560
  -0.8183  -0.7933  -0.7649  -0.7341  -0.6978  -0.6488  -0.6113  -0.5850
  -0.5628  -0.5362  -0.5128  -0.4874  -0.4741  -0.3936  -0.3842  -0.3774
  -0.3364  -0.3110  -0.2833  -0.2420  -0.2358  -0.2141  -0.1922  -0.1839
  -0.1668  -0.1360  -0.1248  -0.1057  -0.0908  -0.0668  -0.0480  -0.0303
  -0.0147  -0.0000   0.0124   0.0341   0.0488   0.0601   0.0900   0.1053
   0.1237   0.1364   0.1530   0.1715   0.1956   0.2050   0.2301   0.2422
   0.2511   0.2663   0.2804   0.2971   0.3156   0.3370   0.3543   0.3688
   0.3887   0.4128   0.4227   0.4618   0.4774   0.5003   0.5246   0.5330
   0.5956   0.6062   0.6220   0.6394   0.6529   0.6736   0.7038   0.7135
   0.7267   0.7313   0.7738   0.8058   0.8383   0.8511   0.8836   0.9148
   0.9422   0.9725   1.0239   1.0440   1.0883   1.1074   1.1402   1.1849
   1.2036   1.2178   1.2556   1.2841   1.3263   1.4119   1.4527   1.5097
   1.5743   1.6209   1.6572   1.7575   1.8127   1.9136   1.9718   1.9758
     eigenvalues at k+q:
 -36.6213 -36.2788 -36.2204 -36.0416 -36.0393 -35.9995 -35.9945 -35.9853
 -35.8926 -35.8217 -35.7294 -35.7184 -35.3078 -18.7837 -18.7018 -18.5120
 -18.4803 -18.3917 -18.2685 -18.2543 -18.2197 -18.1767 -18.1585 -18.1121
 -18.0489 -17.9752 -17.9530 -17.9356 -17.8860 -17.8614 -17.8247 -17.7945
 -17.7737 -17.7484 -17.7262 -17.7008 -17.6626 -17.6572 -17.6212 -17.5956
 -17.5755 -17.5517 -17.5328 -17.5197 -17.5027 -17.4895 -17.4616 -17.4498
 -17.4320 -17.4148 -17.4008 -17.3960 -17.3869 -17.3561 -17.3494 -17.3369
 -17.3215 -17.2999 -17.2902 -17.2759 -17.2632 -17.2408 -17.2228 -17.1978
 -17.1878 -17.1779 -17.1732 -17.1522 -17.1285 -17.1061 -17.0665 -17.0391
 -17.0306 -17.0213 -17.0061 -17.0010 -16.9732 -16.9658 -16.9560 -16.9322
 -16.9124 -16.8923 -16.8859 -16.8632 -16.8543 -16.8270 -16.8152 -16.8102
 -16.7969 -16.7813 -16.7712 -16.7525 -16.6552 -16.6457 -16.5924 -16.5433
 -16.5106 -16.4797 -16.3591 -16.3160 -16.2210 -16.1879 -16.1427 -15.7493
 -15.5698 -15.3918 -15.3610 -15.2279 -15.0987 -15.0778 -14.9770 -14.9595
 -14.9032 -14.8709 -14.7829 -14.6976 -14.6184 -14.5891 -14.4980 -14.4737
 -14.4065 -14.2427 -14.1127 -14.0740 -13.9438 -13.9244 -13.9031 -13.8771
 -13.7583  -7.0439  -6.7551  -6.5597  -6.4555  -6.3809  -6.2652  -6.1725
  -6.1375  -6.1004  -6.0411  -6.0175  -5.9708  -5.8929  -5.8603  -5.7976
  -5.7673  -5.7551  -5.7232  -5.7010  -5.6732  -5.6599  -5.6252  -5.6042
  -5.5622  -5.5338  -5.5249  -5.4672  -5.4310  -5.3882  -5.3306  -5.2920
  -5.2607  -5.2142  -5.2010  -5.1858  -5.1708  -5.1506  -5.1317  -5.0957
  -5.0524  -4.9808  -4.9736  -4.9188  -4.8862  -4.8469  -4.7922  -4.7079
  -4.5831  -4.4041  -4.1515  -4.0960  -3.9834  -3.8340  -3.6910  -3.4953
  -3.4453  -3.3490  -3.2773  -3.1812  -3.1373  -3.0666  -3.0264  -2.9488
  -2.8979  -2.8761  -2.8375  -2.7709  -2.7367  -2.7130  -2.6792  -2.6455
  -2.6063  -2.5963  -2.5700  -2.5101  -2.4741  -2.4521  -2.4349  -2.3971
  -2.3694  -2.3109  -2.2686  -2.2398  -2.1988  -2.1728  -2.1530  -2.1091
  -2.0818  -2.0499  -2.0065  -1.9780  -1.9572  -1.9392  -1.9038  -1.8838
  -1.8623  -1.8309  -1.7962  -1.7679  -1.7481  -1.7376  -1.7063  -1.6806
  -1.6655  -1.6367  -1.6011  -1.5642  -1.5242  -1.5000  -1.4649  -1.4348
  -1.3624  -1.3379  -1.3028  -1.2488  -1.2146  -1.1894  -1.1553  -1.1149
  -1.1008  -1.0406  -1.0094  -0.9947  -0.9767  -0.9641  -0.8983  -0.8560
  -0.8183  -0.7933  -0.7649  -0.7341  -0.6978  -0.6488  -0.6113  -0.5850
  -0.5628  -0.5362  -0.5128  -0.4874  -0.4741  -0.3936  -0.3842  -0.3774
  -0.3364  -0.3110  -0.2833  -0.2420  -0.2358  -0.2141  -0.1922  -0.1839
  -0.1668  -0.1360  -0.1247  -0.1057  -0.0908  -0.0667  -0.0480  -0.0303
  -0.0147  -0.0000   0.0124   0.0341   0.0488   0.0601   0.0900   0.1053
   0.1237   0.1364   0.1530   0.1715   0.1956   0.2050   0.2301   0.2422
   0.2511   0.2663   0.2804   0.2971   0.3156   0.3370   0.3543   0.3688
   0.3887   0.4128   0.4227   0.4618   0.4774   0.5003   0.5246   0.5330
   0.5956   0.6062   0.6220   0.6394   0.6529   0.6736   0.7039   0.7135
   0.7267   0.7313   0.7738   0.8058   0.8383   0.8511   0.8836   0.9148
   0.9422   0.9725   1.0239   1.0440   1.0883   1.1073   1.1402   1.1849
   1.2036   1.2178   1.2556   1.2841   1.3263   1.4119   1.4527   1.5097
   1.5743   1.6209   1.6572   1.7575   1.8127   1.9136   1.9718   1.9758
     cgsolve_all iterations  66    anorm=    0.74E-07
PARA_AUG  1      50.4107503        -0.2140849         0.0159765
     cgsolve_all iterations  68    anorm=    0.74E-07
PARA_AUG  2      -0.1923226        50.7241688         0.1513479
     cgsolve_all iterations  66    anorm=    0.73E-07
PARA_AUG  3      -0.0466013         0.0543927        50.5634161
     cgsolve_all iterations  75    anorm=    0.70E-07
     cgsolve_all iterations  75    anorm=    0.72E-07
     cgsolve_all iterations  75    anorm=    0.71E-07
     compute_u_kq: q = (    0.0401,    0.0000,    0.0000)
     Rotating WFCS
     ethr =  1.00E-14,  avg # of iterations = 24.0
     eigenvalues at k:
 -36.6213 -36.2788 -36.2204 -36.0416 -36.0393 -35.9995 -35.9945 -35.9853
 -35.8926 -35.8217 -35.7295 -35.7184 -35.3078 -18.7837 -18.7018 -18.5120
 -18.4803 -18.3917 -18.2685 -18.2542 -18.2197 -18.1767 -18.1585 -18.1121
 -18.0489 -17.9752 -17.9530 -17.9356 -17.8860 -17.8614 -17.8247 -17.7945
 -17.7737 -17.7484 -17.7262 -17.7008 -17.6626 -17.6572 -17.6212 -17.5956
 -17.5755 -17.5517 -17.5328 -17.5197 -17.5027 -17.4895 -17.4616 -17.4498
 -17.4320 -17.4148 -17.4008 -17.3961 -17.3869 -17.3561 -17.3494 -17.3369
 -17.3215 -17.2999 -17.2902 -17.2759 -17.2632 -17.2408 -17.2228 -17.1978
 -17.1878 -17.1779 -17.1732 -17.1522 -17.1285 -17.1061 -17.0665 -17.0391
 -17.0306 -17.0213 -17.0061 -17.0010 -16.9732 -16.9658 -16.9560 -16.9322
 -16.9124 -16.8923 -16.8859 -16.8632 -16.8543 -16.8270 -16.8152 -16.8102
 -16.7969 -16.7814 -16.7712 -16.7525 -16.6552 -16.6457 -16.5924 -16.5433
 -16.5106 -16.4797 -16.3591 -16.3160 -16.2210 -16.1878 -16.1427 -15.7493
 -15.5698 -15.3918 -15.3610 -15.2280 -15.0987 -15.0778 -14.9770 -14.9595
 -14.9032 -14.8709 -14.7830 -14.6976 -14.6184 -14.5892 -14.4980 -14.4737
 -14.4065 -14.2427 -14.1127 -14.0740 -13.9438 -13.9244 -13.9031 -13.8771
 -13.7583  -7.0439  -6.7551  -6.5597  -6.4555  -6.3809  -6.2652  -6.1725
  -6.1375  -6.1003  -6.0411  -6.0175  -5.9708  -5.8928  -5.8603  -5.7976
  -5.7673  -5.7551  -5.7232  -5.7010  -5.6732  -5.6599  -5.6252  -5.6042
  -5.5622  -5.5338  -5.5249  -5.4671  -5.4309  -5.3882  -5.3306  -5.2920
  -5.2607  -5.2141  -5.2010  -5.1858  -5.1708  -5.1505  -5.1316  -5.0957
  -5.0524  -4.9808  -4.9736  -4.9188  -4.8861  -4.8468  -4.7922  -4.7079
  -4.5831  -4.4041  -4.1515  -4.0960  -3.9834  -3.8340  -3.6910  -3.4953
  -3.4453  -3.3490  -3.2773  -3.1812  -3.1373  -3.0666  -3.0264  -2.9488
  -2.8979  -2.8761  -2.8375  -2.7709  -2.7367  -2.7130  -2.6792  -2.6455
  -2.6063  -2.5963  -2.5700  -2.5101  -2.4741  -2.4521  -2.4349  -2.3971
  -2.3694  -2.3109  -2.2686  -2.2398  -2.1988  -2.1728  -2.1530  -2.1091
  -2.0818  -2.0499  -2.0065  -1.9780  -1.9572  -1.9392  -1.9038  -1.8838
  -1.8623  -1.8309  -1.7962  -1.7679  -1.7481  -1.7376  -1.7063  -1.6806
  -1.6655  -1.6367  -1.6010  -1.5642  -1.5242  -1.5000  -1.4649  -1.4348
  -1.3624  -1.3379  -1.3028  -1.2488  -1.2146  -1.1894  -1.1553  -1.1149
  -1.1008  -1.0406  -1.0094  -0.9947  -0.9767  -0.9641  -0.8983  -0.8560
  -0.8183  -0.7933  -0.7649  -0.7341  -0.6978  -0.6488  -0.6113  -0.5850
  -0.5628  -0.5362  -0.5128  -0.4874  -0.4741  -0.3936  -0.3842  -0.3774
  -0.3364  -0.3110  -0.2833  -0.2420  -0.2358  -0.2141  -0.1922  -0.1839
  -0.1668  -0.1360  -0.1248  -0.1057  -0.0908  -0.0668  -0.0480  -0.0303
  -0.0147  -0.0000   0.0124   0.0341   0.0488   0.0601   0.0900   0.1053
   0.1237   0.1364   0.1530   0.1715   0.1956   0.2050   0.2301   0.2422
   0.2511   0.2663   0.2804   0.2971   0.3156   0.3370   0.3543   0.3688
   0.3887   0.4128   0.4227   0.4618   0.4774   0.5003   0.5246   0.5330
   0.5956   0.6062   0.6220   0.6394   0.6529   0.6736   0.7038   0.7135
   0.7267   0.7313   0.7738   0.8058   0.8383   0.8511   0.8836   0.9148
   0.9422   0.9725   1.0239   1.0440   1.0883   1.1074   1.1402   1.1849
   1.2036   1.2178   1.2556   1.2841   1.3263   1.4119   1.4527   1.5097
   1.5743   1.6209   1.6572   1.7575   1.8127   1.9136   1.9718   1.9758
     eigenvalues at k+q:
 -36.6213 -36.2788 -36.2204 -36.0416 -36.0393 -35.9995 -35.9943 -35.9854
 -35.8926 -35.8217 -35.7295 -35.7184 -35.3078 -18.7816 -18.7008 -18.5141
 -18.4796 -18.3946 -18.2688 -18.2578 -18.2196 -18.1722 -18.1590 -18.1093
 -18.0491 -17.9748 -17.9523 -17.9340 -17.8858 -17.8614 -17.8226 -17.7928
 -17.7741 -17.7490 -17.7261 -17.7009 -17.6623 -17.6572 -17.6210 -17.5956
 -17.5765 -17.5513 -17.5329 -17.5189 -17.5028 -17.4881 -17.4629 -17.4493
 -17.4317 -17.4153 -17.4017 -17.3942 -17.3874 -17.3538 -17.3490 -17.3365
 -17.3210 -17.3005 -17.2905 -17.2780 -17.2635 -17.2416 -17.2239 -17.2000
 -17.1887 -17.1785 -17.1748 -17.1534 -17.1303 -17.1038 -17.0691 -17.0409
 -17.0307 -17.0222 -17.0068 -17.0038 -16.9730 -16.9663 -16.9570 -16.9338
 -16.9149 -16.8933 -16.8865 -16.8635 -16.8532 -16.8278 -16.8156 -16.8114
 -16.7976 -16.7846 -16.7734 -16.7520 -16.6543 -16.6385 -16.5932 -16.5429
 -16.5007 -16.4799 -16.3588 -16.3131 -16.2213 -16.1878 -16.1439 -15.7500
 -15.5718 -15.3919 -15.3568 -15.2222 -15.1019 -15.0781 -14.9771 -14.9612
 -14.9031 -14.8742 -14.7766 -14.6931 -14.6178 -14.5856 -14.5009 -14.4745
 -14.4122 -14.2401 -14.1092 -14.0745 -13.9450 -13.9282 -13.9043 -13.8762
 -13.7587  -7.0589  -6.7688  -6.5622  -6.4548  -6.3833  -6.2694  -6.1682
  -6.1369  -6.0962  -6.0408  -6.0172  -5.9698  -5.8938  -5.8570  -5.7948
  -5.7657  -5.7535  -5.7219  -5.7004  -5.6734  -5.6554  -5.6193  -5.6021
  -5.5624  -5.5332  -5.5224  -5.4684  -5.4299  -5.3865  -5.3284  -5.2881
  -5.2566  -5.2108  -5.1987  -5.1770  -5.1706  -5.1466  -5.1290  -5.0954
  -5.0534  -4.9822  -4.9752  -4.9207  -4.8829  -4.8454  -4.7964  -4.7051
  -4.5847  -4.4010  -4.1614  -4.1069  -3.9939  -3.8354  -3.6904  -3.5047
  -3.4435  -3.3468  -3.2753  -3.1808  -3.1369  -3.0635  -3.0150  -2.9464
  -2.8944  -2.8745  -2.8404  -2.7729  -2.7367  -2.7181  -2.6831  -2.6493
  -2.6115  -2.5991  -2.5705  -2.5105  -2.4749  -2.4543  -2.4340  -2.3943
  -2.3699  -2.3123  -2.2680  -2.2349  -2.1958  -2.1721  -2.1495  -2.1144
  -2.0837  -2.0463  -2.0092  -1.9808  -1.9554  -1.9415  -1.9039  -1.8820
  -1.8619  -1.8327  -1.7979  -1.7664  -1.7414  -1.7344  -1.7044  -1.6793
  -1.6636  -1.6363  -1.6002  -1.5591  -1.5214  -1.5003  -1.4662  -1.4341
  -1.3633  -1.3336  -1.3038  -1.2445  -1.2170  -1.1910  -1.1578  -1.1133
  -1.0967  -1.0388  -1.0095  -1.0005  -0.9824  -0.9638  -0.8995  -0.8627
  -0.8221  -0.7976  -0.7720  -0.7339  -0.7030  -0.6420  -0.6149  -0.5830
  -0.5605  -0.5344  -0.5145  -0.4860  -0.4736  -0.3949  -0.3858  -0.3726
  -0.3388  -0.3064  -0.2807  -0.2408  -0.2329  -0.2134  -0.1946  -0.1836
  -0.1660  -0.1338  -0.1243  -0.1046  -0.0896  -0.0676  -0.0499  -0.0305
  -0.0150   0.0004   0.0137   0.0324   0.0451   0.0602   0.0897   0.1054
   0.1248   0.1386   0.1538   0.1712   0.1964   0.2024   0.2310   0.2423
   0.2492   0.2682   0.2835   0.2997   0.3179   0.3382   0.3522   0.3697
   0.3885   0.4132   0.4205   0.4621   0.4804   0.5018   0.5216   0.5307
   0.5927   0.6062   0.6195   0.6378   0.6530   0.6728   0.7023   0.7135
   0.7231   0.7309   0.7730   0.8053   0.8365   0.8498   0.8812   0.9148
   0.9413   0.9730   1.0242   1.0405   1.0860   1.1066   1.1375   1.1841
   1.2032   1.2160   1.2511   1.2828   1.3248   1.4095   1.4501   1.5105
   1.5725   1.6207   1.6590   1.7650   1.8164   1.9139   1.9744   1.9812
     cgsolve_all iterations  75    anorm=    0.70E-07
     cgsolve_all iterations  75    anorm=    0.72E-07
     cgsolve_all iterations  75    anorm=    0.71E-07
     compute_u_kq: q = (   -0.0401,    0.0000,    0.0000)
     Rotating WFCS
     ethr =  1.00E-14,  avg # of iterations = 24.0
     eigenvalues at k:
 -36.6213 -36.2788 -36.2204 -36.0416 -36.0393 -35.9995 -35.9945 -35.9853
 -35.8926 -35.8217 -35.7295 -35.7184 -35.3078 -18.7837 -18.7018 -18.5120
 -18.4803 -18.3917 -18.2685 -18.2542 -18.2197 -18.1767 -18.1585 -18.1121
 -18.0489 -17.9752 -17.9530 -17.9356 -17.8860 -17.8614 -17.8247 -17.7945
 -17.7737 -17.7484 -17.7262 -17.7008 -17.6626 -17.6572 -17.6212 -17.5956
 -17.5755 -17.5517 -17.5328 -17.5197 -17.5027 -17.4895 -17.4616 -17.4498
 -17.4320 -17.4148 -17.4008 -17.3961 -17.3869 -17.3561 -17.3494 -17.3369
 -17.3215 -17.2999 -17.2902 -17.2759 -17.2632 -17.2408 -17.2228 -17.1978
 -17.1878 -17.1779 -17.1732 -17.1522 -17.1285 -17.1061 -17.0665 -17.0391
 -17.0306 -17.0213 -17.0061 -17.0010 -16.9732 -16.9658 -16.9560 -16.9322
 -16.9124 -16.8923 -16.8859 -16.8632 -16.8543 -16.8270 -16.8152 -16.8102
 -16.7969 -16.7814 -16.7712 -16.7525 -16.6552 -16.6457 -16.5924 -16.5433
 -16.5106 -16.4797 -16.3591 -16.3160 -16.2210 -16.1878 -16.1427 -15.7493
 -15.5698 -15.3918 -15.3610 -15.2280 -15.0987 -15.0778 -14.9770 -14.9595
 -14.9032 -14.8709 -14.7830 -14.6976 -14.6184 -14.5892 -14.4980 -14.4737
 -14.4065 -14.2427 -14.1127 -14.0740 -13.9438 -13.9244 -13.9031 -13.8771
 -13.7583  -7.0439  -6.7551  -6.5597  -6.4555  -6.3809  -6.2652  -6.1725
  -6.1375  -6.1003  -6.0411  -6.0175  -5.9708  -5.8928  -5.8603  -5.7976
  -5.7673  -5.7551  -5.7232  -5.7010  -5.6732  -5.6599  -5.6252  -5.6042
  -5.5622  -5.5338  -5.5249  -5.4671  -5.4309  -5.3882  -5.3306  -5.2920
  -5.2607  -5.2141  -5.2010  -5.1858  -5.1708  -5.1505  -5.1316  -5.0957
  -5.0524  -4.9808  -4.9736  -4.9188  -4.8861  -4.8468  -4.7922  -4.7079
  -4.5831  -4.4041  -4.1515  -4.0960  -3.9834  -3.8340  -3.6910  -3.4953
  -3.4453  -3.3490  -3.2773  -3.1812  -3.1373  -3.0666  -3.0264  -2.9488
  -2.8979  -2.8761  -2.8375  -2.7709  -2.7367  -2.7130  -2.6792  -2.6455
  -2.6063  -2.5963  -2.5700  -2.5101  -2.4741  -2.4521  -2.4349  -2.3971
  -2.3694  -2.3109  -2.2686  -2.2398  -2.1988  -2.1728  -2.1530  -2.1091
  -2.0818  -2.0499  -2.0065  -1.9780  -1.9572  -1.9392  -1.9038  -1.8838
  -1.8623  -1.8309  -1.7962  -1.7679  -1.7481  -1.7376  -1.7063  -1.6806
  -1.6655  -1.6367  -1.6010  -1.5642  -1.5242  -1.5000  -1.4649  -1.4348
  -1.3624  -1.3379  -1.3028  -1.2488  -1.2146  -1.1894  -1.1553  -1.1149
  -1.1008  -1.0406  -1.0094  -0.9947  -0.9767  -0.9641  -0.8983  -0.8560
  -0.8183  -0.7933  -0.7649  -0.7341  -0.6978  -0.6488  -0.6113  -0.5850
  -0.5628  -0.5362  -0.5128  -0.4874  -0.4741  -0.3936  -0.3842  -0.3774
  -0.3364  -0.3110  -0.2833  -0.2420  -0.2358  -0.2141  -0.1922  -0.1839
  -0.1668  -0.1360  -0.1248  -0.1057  -0.0908  -0.0668  -0.0480  -0.0303
  -0.0147  -0.0000   0.0124   0.0341   0.0488   0.0601   0.0900   0.1053
   0.1237   0.1364   0.1530   0.1715   0.1956   0.2050   0.2301   0.2422
   0.2511   0.2663   0.2804   0.2971   0.3156   0.3370   0.3543   0.3688
   0.3887   0.4128   0.4227   0.4618   0.4774   0.5003   0.5246   0.5330
   0.5956   0.6062   0.6220   0.6394   0.6529   0.6736   0.7038   0.7135
   0.7267   0.7313   0.7738   0.8058   0.8383   0.8511   0.8836   0.9148
   0.9422   0.9725   1.0239   1.0440   1.0883   1.1074   1.1402   1.1849
   1.2036   1.2178   1.2556   1.2841   1.3263   1.4119   1.4527   1.5097
   1.5743   1.6209   1.6572   1.7575   1.8127   1.9136   1.9718   1.9758
     eigenvalues at k+q:
 -36.6213 -36.2788 -36.2204 -36.0416 -36.0393 -35.9995 -35.9946 -35.9851
 -35.8926 -35.8217 -35.7294 -35.7184 -35.3078 -18.7857 -18.7030 -18.5106
 -18.4797 -18.3895 -18.2694 -18.2521 -18.2182 -18.1803 -18.1569 -18.1150
 -18.0485 -17.9766 -17.9535 -17.9362 -17.8861 -17.8615 -17.8271 -17.7966
 -17.7733 -17.7478 -17.7265 -17.7004 -17.6634 -17.6569 -17.6220 -17.5954
 -17.5741 -17.5523 -17.5324 -17.5205 -17.5028 -17.4909 -17.4609 -17.4496
 -17.4328 -17.4141 -17.4023 -17.3966 -17.3852 -17.3585 -17.3498 -17.3368
 -17.3220 -17.2996 -17.2909 -17.2741 -17.2613 -17.2395 -17.2221 -17.1958
 -17.1867 -17.1775 -17.1714 -17.1506 -17.1264 -17.1086 -17.0640 -17.0372
 -17.0312 -17.0208 -17.0057 -16.9975 -16.9735 -16.9654 -16.9550 -16.9307
 -16.9098 -16.8914 -16.8850 -16.8631 -16.8555 -16.8263 -16.8147 -16.8090
 -16.7964 -16.7777 -16.7688 -16.7528 -16.6562 -16.6528 -16.5915 -16.5437
 -16.5207 -16.4797 -16.3594 -16.3188 -16.2207 -16.1879 -16.1418 -15.7485
 -15.5676 -15.3918 -15.3644 -15.2332 -15.0972 -15.0773 -14.9782 -14.9586
 -14.9033 -14.8682 -14.7869 -14.7000 -14.6191 -14.5923 -14.4961 -14.4732
 -14.4016 -14.2451 -14.1157 -14.0727 -13.9431 -13.9217 -13.9012 -13.8782
 -13.7579  -7.0284  -6.7411  -6.5570  -6.4563  -6.3784  -6.2610  -6.1769
  -6.1380  -6.1043  -6.0419  -6.0180  -5.9719  -5.8919  -5.8643  -5.8013
  -5.7695  -5.7567  -5.7247  -5.7017  -5.6730  -5.6643  -5.6310  -5.6057
  -5.5618  -5.5344  -5.5270  -5.4666  -5.4320  -5.3899  -5.3333  -5.2987
  -5.2639  -5.2170  -5.2032  -5.1928  -5.1701  -5.1548  -5.1324  -5.0959
  -5.0513  -4.9794  -4.9720  -4.9171  -4.8895  -4.8482  -4.7885  -4.7106
  -4.5816  -4.4070  -4.1448  -4.0847  -3.9710  -3.8322  -3.6916  -3.4871
  -3.4464  -3.3510  -3.2787  -3.1814  -3.1377  -3.0723  -3.0355  -2.9516
  -2.9032  -2.8778  -2.8338  -2.7685  -2.7363  -2.7076  -2.6754  -2.6425
  -2.6023  -2.5933  -2.5686  -2.5102  -2.4738  -2.4498  -2.4349  -2.3987
  -2.3682  -2.3094  -2.2691  -2.2444  -2.2025  -2.1734  -2.1557  -2.1054
  -2.0795  -2.0528  -2.0043  -1.9748  -1.9590  -1.9371  -1.9046  -1.8866
  -1.8618  -1.8293  -1.7957  -1.7696  -1.7568  -1.7382  -1.7084  -1.6815
  -1.6670  -1.6378  -1.6022  -1.5695  -1.5268  -1.4988  -1.4642  -1.4355
  -1.3631  -1.3415  -1.3014  -1.2534  -1.2125  -1.1890  -1.1516  -1.1172
  -1.1045  -1.0421  -1.0094  -0.9890  -0.9712  -0.9610  -0.8971  -0.8501
  -0.8139  -0.7885  -0.7579  -0.7339  -0.6929  -0.6560  -0.6068  -0.5872
  -0.5649  -0.5382  -0.5110  -0.4892  -0.4744  -0.3937  -0.3846  -0.3791
  -0.3345  -0.3158  -0.2856  -0.2456  -0.2371  -0.2148  -0.1901  -0.1842
  -0.1673  -0.1389  -0.1251  -0.1063  -0.0918  -0.0660  -0.0465  -0.0303
  -0.0139  -0.0005   0.0112   0.0354   0.0525   0.0597   0.0907   0.1052
   0.1228   0.1332   0.1533   0.1718   0.1951   0.2084   0.2294   0.2422
   0.2529   0.2645   0.2781   0.2934   0.3149   0.3358   0.3563   0.3681
   0.3890   0.4128   0.4250   0.4610   0.4748   0.4985   0.5258   0.5368
   0.5991   0.6061   0.6245   0.6405   0.6532   0.6744   0.7051   0.7138
   0.7292   0.7318   0.7751   0.8064   0.8396   0.8532   0.8854   0.9153
   0.9427   0.9722   1.0237   1.0475   1.0909   1.1080   1.1429   1.1853
   1.2027   1.2199   1.2606   1.2853   1.3272   1.4143   1.4555   1.5094
   1.5758   1.6212   1.6558   1.7494   1.8089   1.9125   1.9667   1.9726
     cgsolve_all iterations  75    anorm=    0.71E-07
     cgsolve_all iterations  75    anorm=    0.71E-07
     cgsolve_all iterations  75    anorm=    0.70E-07
     compute_u_kq: q = (    0.0000,    0.0401,    0.0000)
     Rotating WFCS
     ethr =  1.00E-14,  avg # of iterations = 23.0
     eigenvalues at k:
 -36.6213 -36.2788 -36.2204 -36.0416 -36.0393 -35.9995 -35.9945 -35.9853
 -35.8926 -35.8217 -35.7295 -35.7184 -35.3078 -18.7837 -18.7018 -18.5120
 -18.4803 -18.3917 -18.2685 -18.2542 -18.2197 -18.1767 -18.1585 -18.1121
 -18.0489 -17.9752 -17.9530 -17.9356 -17.8860 -17.8614 -17.8247 -17.7945
 -17.7737 -17.7484 -17.7262 -17.7008 -17.6626 -17.6572 -17.6212 -17.5956
 -17.5755 -17.5517 -17.5328 -17.5197 -17.5027 -17.4895 -17.4616 -17.4498
 -17.4320 -17.4148 -17.4008 -17.3961 -17.3869 -17.3561 -17.3494 -17.3369
 -17.3215 -17.2999 -17.2902 -17.2759 -17.2632 -17.2408 -17.2228 -17.1978
 -17.1878 -17.1779 -17.1732 -17.1522 -17.1285 -17.1061 -17.0665 -17.0391
 -17.0306 -17.0213 -17.0061 -17.0010 -16.9732 -16.9658 -16.9560 -16.9322
 -16.9124 -16.8923 -16.8859 -16.8632 -16.8543 -16.8270 -16.8152 -16.8102
 -16.7969 -16.7814 -16.7712 -16.7525 -16.6552 -16.6457 -16.5924 -16.5433
 -16.5106 -16.4797 -16.3591 -16.3160 -16.2210 -16.1878 -16.1427 -15.7493
 -15.5698 -15.3918 -15.3610 -15.2280 -15.0987 -15.0778 -14.9770 -14.9595
 -14.9032 -14.8709 -14.7830 -14.6976 -14.6184 -14.5892 -14.4980 -14.4737
 -14.4065 -14.2427 -14.1127 -14.0740 -13.9438 -13.9244 -13.9031 -13.8771
 -13.7583  -7.0439  -6.7551  -6.5597  -6.4555  -6.3809  -6.2652  -6.1725
  -6.1375  -6.1003  -6.0411  -6.0175  -5.9708  -5.8928  -5.8603  -5.7976
  -5.7673  -5.7551  -5.7232  -5.7010  -5.6732  -5.6599  -5.6252  -5.6042
  -5.5622  -5.5338  -5.5249  -5.4671  -5.4309  -5.3882  -5.3306  -5.2920
  -5.2607  -5.2141  -5.2010  -5.1858  -5.1708  -5.1505  -5.1316  -5.0957
  -5.0524  -4.9808  -4.9736  -4.9188  -4.8861  -4.8468  -4.7922  -4.7079
  -4.5831  -4.4041  -4.1515  -4.0960  -3.9834  -3.8340  -3.6910  -3.4953
  -3.4453  -3.3490  -3.2773  -3.1812  -3.1373  -3.0666  -3.0264  -2.9488
  -2.8979  -2.8761  -2.8375  -2.7709  -2.7367  -2.7130  -2.6792  -2.6455
  -2.6063  -2.5963  -2.5700  -2.5101  -2.4741  -2.4521  -2.4349  -2.3971
  -2.3694  -2.3109  -2.2686  -2.2398  -2.1988  -2.1728  -2.1530  -2.1091
  -2.0818  -2.0499  -2.0065  -1.9780  -1.9572  -1.9392  -1.9038  -1.8838
  -1.8623  -1.8309  -1.7962  -1.7679  -1.7481  -1.7376  -1.7063  -1.6806
  -1.6655  -1.6367  -1.6010  -1.5642  -1.5242  -1.5000  -1.4649  -1.4348
  -1.3624  -1.3379  -1.3028  -1.2488  -1.2146  -1.1894  -1.1553  -1.1149
  -1.1008  -1.0406  -1.0094  -0.9947  -0.9767  -0.9641  -0.8983  -0.8560
  -0.8183  -0.7933  -0.7649  -0.7341  -0.6978  -0.6488  -0.6113  -0.5850
  -0.5628  -0.5362  -0.5128  -0.4874  -0.4741  -0.3936  -0.3842  -0.3774
  -0.3364  -0.3110  -0.2833  -0.2420  -0.2358  -0.2141  -0.1922  -0.1839
  -0.1668  -0.1360  -0.1248  -0.1057  -0.0908  -0.0668  -0.0480  -0.0303
  -0.0147  -0.0000   0.0124   0.0341   0.0488   0.0601   0.0900   0.1053
   0.1237   0.1364   0.1530   0.1715   0.1956   0.2050   0.2301   0.2422
   0.2511   0.2663   0.2804   0.2971   0.3156   0.3370   0.3543   0.3688
   0.3887   0.4128   0.4227   0.4618   0.4774   0.5003   0.5246   0.5330
   0.5956   0.6062   0.6220   0.6394   0.6529   0.6736   0.7038   0.7135
   0.7267   0.7313   0.7738   0.8058   0.8383   0.8511   0.8836   0.9148
   0.9422   0.9725   1.0239   1.0440   1.0883   1.1074   1.1402   1.1849
   1.2036   1.2178   1.2556   1.2841   1.3263   1.4119   1.4527   1.5097
   1.5743   1.6209   1.6572   1.7575   1.8127   1.9136   1.9718   1.9758
     eigenvalues at k+q:
 -36.6213 -36.2788 -36.2204 -36.0416 -36.0393 -35.9995 -35.9947 -35.9850
 -35.8926 -35.8217 -35.7294 -35.7184 -35.3078 -18.7871 -18.7032 -18.5109
 -18.4753 -18.3907 -18.2679 -18.2578 -18.2162 -18.1768 -18.1632 -18.1128
 -18.0477 -17.9735 -17.9528 -17.9377 -17.8881 -17.8629 -17.8270 -17.7969
 -17.7751 -17.7498 -17.7281 -17.6998 -17.6615 -17.6563 -17.6196 -17.5970
 -17.5764 -17.5542 -17.5338 -17.5193 -17.5045 -17.4886 -17.4610 -17.4497
 -17.4335 -17.4142 -17.4018 -17.3978 -17.3848 -17.3550 -17.3474 -17.3343
 -17.3206 -17.2983 -17.2886 -17.2763 -17.2612 -17.2404 -17.2231 -17.1988
 -17.1870 -17.1777 -17.1716 -17.1530 -17.1242 -17.1084 -17.0626 -17.0372
 -17.0311 -17.0183 -17.0029 -16.9953 -16.9731 -16.9661 -16.9537 -16.9316
 -16.9090 -16.8917 -16.8851 -16.8631 -16.8558 -16.8265 -16.8137 -16.8084
 -16.7945 -16.7757 -16.7719 -16.7518 -16.6579 -16.6555 -16.5914 -16.5428
 -16.5253 -16.4798 -16.3590 -16.3208 -16.2210 -16.1882 -16.1406 -15.7482
 -15.5668 -15.3917 -15.3675 -15.2379 -15.0967 -15.0709 -14.9743 -14.9577
 -14.9034 -14.8658 -14.7947 -14.7054 -14.6194 -14.5933 -14.4954 -14.4719
 -14.3980 -14.2473 -14.1146 -14.0763 -13.9386 -13.9227 -13.9033 -13.8756
 -13.7575  -7.0206  -6.7340  -6.5560  -6.4555  -6.3778  -6.2603  -6.1771
  -6.1382  -6.1033  -6.0449  -6.0182  -5.9717  -5.8914  -5.8687  -5.8051
  -5.7711  -5.7608  -5.7270  -5.7016  -5.6731  -5.6646  -5.6314  -5.6019
  -5.5643  -5.5347  -5.5264  -5.4694  -5.4321  -5.3885  -5.3359  -5.3022
  -5.2707  -5.2169  -5.2001  -5.1912  -5.1694  -5.1592  -5.1330  -5.0962
  -5.0503  -4.9789  -4.9713  -4.9208  -4.8861  -4.8467  -4.7897  -4.7121
  -4.5821  -4.4071  -4.1437  -4.0799  -3.9676  -3.8281  -3.6936  -3.4926
  -3.4438  -3.3463  -3.2779  -3.1835  -3.1370  -3.0662  -3.0233  -2.9523
  -2.9062  -2.8841  -2.8391  -2.7695  -2.7368  -2.7114  -2.6765  -2.6434
  -2.6020  -2.5953  -2.5692  -2.5082  -2.4686  -2.4439  -2.4354  -2.3961
  -2.3664  -2.3105  -2.2665  -2.2432  -2.2028  -2.1764  -2.1576  -2.1142
  -2.0792  -2.0535  -2.0036  -1.9738  -1.9589  -1.9392  -1.9023  -1.8853
  -1.8629  -1.8314  -1.7988  -1.7710  -1.7547  -1.7409  -1.7110  -1.6840
  -1.6671  -1.6397  -1.6079  -1.5655  -1.5238  -1.4970  -1.4605  -1.4325
  -1.3665  -1.3393  -1.3115  -1.2461  -1.2151  -1.1854  -1.1565  -1.1214
  -1.0958  -1.0369  -1.0056  -0.9889  -0.9725  -0.9532  -0.8956  -0.8547
  -0.8209  -0.7872  -0.7581  -0.7329  -0.6977  -0.6482  -0.6089  -0.5888
  -0.5654  -0.5376  -0.5133  -0.4885  -0.4722  -0.3929  -0.3838  -0.3795
  -0.3371  -0.3123  -0.2857  -0.2420  -0.2356  -0.2177  -0.1932  -0.1850
  -0.1664  -0.1367  -0.1274  -0.1089  -0.0946  -0.0671  -0.0480  -0.0287
  -0.0134   0.0018   0.0133   0.0318   0.0497   0.0574   0.0917   0.1036
   0.1240   0.1368   0.1536   0.1741   0.1945   0.2079   0.2290   0.2396
   0.2504   0.2650   0.2816   0.2949   0.3134   0.3372   0.3544   0.3679
   0.3897   0.4120   0.4237   0.4599   0.4779   0.4997   0.5277   0.5304
   0.5995   0.6086   0.6248   0.6410   0.6532   0.6742   0.7045   0.7147
   0.7304   0.7346   0.7755   0.8080   0.8389   0.8541   0.8915   0.9147
   0.9437   0.9720   1.0254   1.0488   1.0910   1.1082   1.1441   1.1856
   1.2057   1.2214   1.2601   1.2877   1.3268   1.4133   1.4544   1.5106
   1.5713   1.6203   1.6554   1.7506   1.8066   1.9118   1.9640   1.9727
     cgsolve_all iterations  75    anorm=    0.71E-07
     cgsolve_all iterations  75    anorm=    0.71E-07
     cgsolve_all iterations  75    anorm=    0.71E-07
     compute_u_kq: q = (    0.0000,   -0.0401,    0.0000)
     Rotating WFCS
     ethr =  1.00E-14,  avg # of iterations = 24.0
     eigenvalues at k:
 -36.6213 -36.2788 -36.2204 -36.0416 -36.0393 -35.9995 -35.9945 -35.9853
 -35.8926 -35.8217 -35.7295 -35.7184 -35.3078 -18.7837 -18.7018 -18.5120
 -18.4803 -18.3917 -18.2685 -18.2542 -18.2197 -18.1767 -18.1585 -18.1121
 -18.0489 -17.9752 -17.9530 -17.9356 -17.8860 -17.8614 -17.8247 -17.7945
 -17.7737 -17.7484 -17.7262 -17.7008 -17.6626 -17.6572 -17.6212 -17.5956
 -17.5755 -17.5517 -17.5328 -17.5197 -17.5027 -17.4895 -17.4616 -17.4498
 -17.4320 -17.4148 -17.4008 -17.3961 -17.3869 -17.3561 -17.3494 -17.3369
 -17.3215 -17.2999 -17.2902 -17.2759 -17.2632 -17.2408 -17.2228 -17.1978
 -17.1878 -17.1779 -17.1732 -17.1522 -17.1285 -17.1061 -17.0665 -17.0391
 -17.0306 -17.0213 -17.0061 -17.0010 -16.9732 -16.9658 -16.9560 -16.9322
 -16.9124 -16.8923 -16.8859 -16.8632 -16.8543 -16.8270 -16.8152 -16.8102
 -16.7969 -16.7814 -16.7712 -16.7525 -16.6552 -16.6457 -16.5924 -16.5433
 -16.5106 -16.4797 -16.3591 -16.3160 -16.2210 -16.1878 -16.1427 -15.7493
 -15.5698 -15.3918 -15.3610 -15.2280 -15.0987 -15.0778 -14.9770 -14.9595
 -14.9032 -14.8709 -14.7830 -14.6976 -14.6184 -14.5892 -14.4980 -14.4737
 -14.4065 -14.2427 -14.1127 -14.0740 -13.9438 -13.9244 -13.9031 -13.8771
 -13.7583  -7.0439  -6.7551  -6.5597  -6.4555  -6.3809  -6.2652  -6.1725
  -6.1375  -6.1003  -6.0411  -6.0175  -5.9708  -5.8928  -5.8603  -5.7976
  -5.7673  -5.7551  -5.7232  -5.7010  -5.6732  -5.6599  -5.6252  -5.6042
  -5.5622  -5.5338  -5.5249  -5.4671  -5.4309  -5.3882  -5.3306  -5.2920
  -5.2607  -5.2141  -5.2010  -5.1858  -5.1708  -5.1505  -5.1316  -5.0957
  -5.0524  -4.9808  -4.9736  -4.9188  -4.8861  -4.8468  -4.7922  -4.7079
  -4.5831  -4.4041  -4.1515  -4.0960  -3.9834  -3.8340  -3.6910  -3.4953
  -3.4453  -3.3490  -3.2773  -3.1812  -3.1373  -3.0666  -3.0264  -2.9488
  -2.8979  -2.8761  -2.8375  -2.7709  -2.7367  -2.7130  -2.6792  -2.6455
  -2.6063  -2.5963  -2.5700  -2.5101  -2.4741  -2.4521  -2.4349  -2.3971
  -2.3694  -2.3109  -2.2686  -2.2398  -2.1988  -2.1728  -2.1530  -2.1091
  -2.0818  -2.0499  -2.0065  -1.9780  -1.9572  -1.9392  -1.9038  -1.8838
  -1.8623  -1.8309  -1.7962  -1.7679  -1.7481  -1.7376  -1.7063  -1.6806
  -1.6655  -1.6367  -1.6010  -1.5642  -1.5242  -1.5000  -1.4649  -1.4348
  -1.3624  -1.3379  -1.3028  -1.2488  -1.2146  -1.1894  -1.1553  -1.1149
  -1.1008  -1.0406  -1.0094  -0.9947  -0.9767  -0.9641  -0.8983  -0.8560
  -0.8183  -0.7933  -0.7649  -0.7341  -0.6978  -0.6488  -0.6113  -0.5850
  -0.5628  -0.5362  -0.5128  -0.4874  -0.4741  -0.3936  -0.3842  -0.3774
  -0.3364  -0.3110  -0.2833  -0.2420  -0.2358  -0.2141  -0.1922  -0.1839
  -0.1668  -0.1360  -0.1248  -0.1057  -0.0908  -0.0668  -0.0480  -0.0303
  -0.0147  -0.0000   0.0124   0.0341   0.0488   0.0601   0.0900   0.1053
   0.1237   0.1364   0.1530   0.1715   0.1956   0.2050   0.2301   0.2422
   0.2511   0.2663   0.2804   0.2971   0.3156   0.3370   0.3543   0.3688
   0.3887   0.4128   0.4227   0.4618   0.4774   0.5003   0.5246   0.5330
   0.5956   0.6062   0.6220   0.6394   0.6529   0.6736   0.7038   0.7135
   0.7267   0.7313   0.7738   0.8058   0.8383   0.8511   0.8836   0.9148
   0.9422   0.9725   1.0239   1.0440   1.0883   1.1074   1.1402   1.1849
   1.2036   1.2178   1.2556   1.2841   1.3263   1.4119   1.4527   1.5097
   1.5743   1.6209   1.6572   1.7575   1.8127   1.9136   1.9718   1.9758
     eigenvalues at k+q:
 -36.6213 -36.2788 -36.2204 -36.0416 -36.0393 -35.9995 -35.9943 -35.9855
 -35.8926 -35.8216 -35.7295 -35.7184 -35.3078 -18.7802 -18.7004 -18.5151
 -18.4829 -18.3929 -18.2712 -18.2503 -18.2223 -18.1762 -18.1534 -18.1112
 -18.0501 -17.9775 -17.9530 -17.9332 -17.8836 -17.8598 -17.8227 -17.7919
 -17.7724 -17.7466 -17.7248 -17.7014 -17.6659 -17.6565 -17.6230 -17.5946
 -17.5747 -17.5491 -17.5315 -17.5203 -17.5011 -17.4902 -17.4623 -17.4495
 -17.4304 -17.4156 -17.4005 -17.3950 -17.3877 -17.3578 -17.3507 -17.3397
 -17.3224 -17.3022 -17.2918 -17.2745 -17.2647 -17.2411 -17.2228 -17.1970
 -17.1888 -17.1782 -17.1744 -17.1516 -17.1326 -17.1035 -17.0707 -17.0411
 -17.0300 -17.0251 -17.0096 -17.0052 -16.9735 -16.9657 -16.9585 -16.9328
 -16.9156 -16.8928 -16.8862 -16.8633 -16.8531 -16.8278 -16.8173 -16.8125
 -16.7990 -16.7862 -16.7707 -16.7530 -16.6536 -16.6349 -16.5934 -16.5438
 -16.4963 -16.4797 -16.3592 -16.3112 -16.2209 -16.1875 -16.1450 -15.7503
 -15.5727 -15.3920 -15.3537 -15.2174 -15.1051 -15.0811 -14.9811 -14.9612
 -14.9031 -14.8761 -14.7697 -14.6886 -14.6175 -14.5849 -14.5025 -14.4745
 -14.4159 -14.2381 -14.1104 -14.0711 -13.9496 -13.9267 -13.9027 -13.8786
 -13.7591  -7.0661  -6.7753  -6.5631  -6.4558  -6.3837  -6.2702  -6.1684
  -6.1367  -6.0976  -6.0380  -6.0168  -5.9699  -5.8943  -5.8528  -5.7918
  -5.7648  -5.7489  -5.7196  -5.7004  -5.6735  -5.6565  -5.6178  -5.6063
  -5.5604  -5.5323  -5.5235  -5.4651  -5.4291  -5.3886  -5.3268  -5.2878
  -5.2488  -5.2103  -5.2007  -5.1771  -5.1696  -5.1445  -5.1254  -5.0953
  -5.0543  -4.9827  -4.9759  -4.9171  -4.8862  -4.8470  -4.7949  -4.7037
  -4.5841  -4.4010  -4.1650  -4.1146  -3.9945  -3.8378  -3.6886  -3.4994
  -3.4476  -3.3511  -3.2760  -3.1786  -3.1374  -3.0677  -3.0286  -2.9457
  -2.8895  -2.8683  -2.8353  -2.7718  -2.7376  -2.7139  -2.6823  -2.6490
  -2.6118  -2.5973  -2.5696  -2.5114  -2.4803  -2.4589  -2.4339  -2.3979
  -2.3724  -2.3110  -2.2713  -2.2362  -2.1954  -2.1702  -2.1480  -2.1042
  -2.0842  -2.0465  -2.0098  -1.9819  -1.9554  -1.9387  -1.9060  -1.8810
  -1.8609  -1.8310  -1.7940  -1.7656  -1.7436  -1.7330  -1.7020  -1.6763
  -1.6636  -1.6337  -1.5934  -1.5649  -1.5246  -1.5030  -1.4688  -1.4359
  -1.3581  -1.3379  -1.2931  -1.2511  -1.2154  -1.1928  -1.1531  -1.1177
  -1.0978  -1.0442  -1.0121  -1.0006  -0.9811  -0.9744  -0.9012  -0.8567
  -0.8161  -0.7996  -0.7718  -0.7355  -0.6990  -0.6506  -0.6135  -0.5818
  -0.5579  -0.5353  -0.5119  -0.4872  -0.4733  -0.3955  -0.3847  -0.3745
  -0.3360  -0.3102  -0.2815  -0.2433  -0.2355  -0.2097  -0.1927  -0.1822
  -0.1674  -0.1359  -0.1213  -0.1027  -0.0862  -0.0670  -0.0480  -0.0314
  -0.0159  -0.0021   0.0115   0.0367   0.0473   0.0626   0.0889   0.1063
   0.1234   0.1358   0.1532   0.1695   0.1965   0.2023   0.2314   0.2448
   0.2520   0.2679   0.2803   0.2995   0.3184   0.3370   0.3545   0.3697
   0.3879   0.4128   0.4218   0.4631   0.4772   0.5007   0.5203   0.5366
   0.5915   0.6039   0.6185   0.6382   0.6521   0.6730   0.7033   0.7124
   0.7205   0.7304   0.7722   0.8037   0.8341   0.8499   0.8756   0.9153
   0.9416   0.9731   1.0218   1.0390   1.0861   1.1065   1.1367   1.1837
   1.2000   1.2147   1.2515   1.2813   1.3266   1.4104   1.4508   1.5089
   1.5774   1.6213   1.6590   1.7646   1.8186   1.9147   1.9746   1.9839
     cgsolve_all iterations  75    anorm=    0.70E-07
     cgsolve_all iterations  75    anorm=    0.73E-07
     cgsolve_all iterations  75    anorm=    0.70E-07
     compute_u_kq: q = (    0.0000,    0.0000,    0.0401)
     Rotating WFCS
     ethr =  1.00E-14,  avg # of iterations = 23.0
     eigenvalues at k:
 -36.6213 -36.2788 -36.2204 -36.0416 -36.0393 -35.9995 -35.9945 -35.9853
 -35.8926 -35.8217 -35.7295 -35.7184 -35.3078 -18.7837 -18.7018 -18.5120
 -18.4803 -18.3917 -18.2685 -18.2542 -18.2197 -18.1767 -18.1585 -18.1121
 -18.0489 -17.9752 -17.9530 -17.9356 -17.8860 -17.8614 -17.8247 -17.7945
 -17.7737 -17.7484 -17.7262 -17.7008 -17.6626 -17.6572 -17.6212 -17.5956
 -17.5755 -17.5517 -17.5328 -17.5197 -17.5027 -17.4895 -17.4616 -17.4498
 -17.4320 -17.4148 -17.4008 -17.3961 -17.3869 -17.3561 -17.3494 -17.3369
 -17.3215 -17.2999 -17.2902 -17.2759 -17.2632 -17.2408 -17.2228 -17.1978
 -17.1878 -17.1779 -17.1732 -17.1522 -17.1285 -17.1061 -17.0665 -17.0391
 -17.0306 -17.0213 -17.0061 -17.0010 -16.9732 -16.9658 -16.9560 -16.9322
 -16.9124 -16.8923 -16.8859 -16.8632 -16.8543 -16.8270 -16.8152 -16.8102
 -16.7969 -16.7814 -16.7712 -16.7525 -16.6552 -16.6457 -16.5924 -16.5433
 -16.5106 -16.4797 -16.3591 -16.3160 -16.2210 -16.1878 -16.1427 -15.7493
 -15.5698 -15.3918 -15.3610 -15.2280 -15.0987 -15.0778 -14.9770 -14.9595
 -14.9032 -14.8709 -14.7830 -14.6976 -14.6184 -14.5892 -14.4980 -14.4737
 -14.4065 -14.2427 -14.1127 -14.0740 -13.9438 -13.9244 -13.9031 -13.8771
 -13.7583  -7.0439  -6.7551  -6.5597  -6.4555  -6.3809  -6.2652  -6.1725
  -6.1375  -6.1003  -6.0411  -6.0175  -5.9708  -5.8928  -5.8603  -5.7976
  -5.7673  -5.7551  -5.7232  -5.7010  -5.6732  -5.6599  -5.6252  -5.6042
  -5.5622  -5.5338  -5.5249  -5.4671  -5.4309  -5.3882  -5.3306  -5.2920
  -5.2607  -5.2141  -5.2010  -5.1858  -5.1708  -5.1505  -5.1316  -5.0957
  -5.0524  -4.9808  -4.9736  -4.9188  -4.8861  -4.8468  -4.7922  -4.7079
  -4.5831  -4.4041  -4.1515  -4.0960  -3.9834  -3.8340  -3.6910  -3.4953
  -3.4453  -3.3490  -3.2773  -3.1812  -3.1373  -3.0666  -3.0264  -2.9488
  -2.8979  -2.8761  -2.8375  -2.7709  -2.7367  -2.7130  -2.6792  -2.6455
  -2.6063  -2.5963  -2.5700  -2.5101  -2.4741  -2.4521  -2.4349  -2.3971
  -2.3694  -2.3109  -2.2686  -2.2398  -2.1988  -2.1728  -2.1530  -2.1091
  -2.0818  -2.0499  -2.0065  -1.9780  -1.9572  -1.9392  -1.9038  -1.8838
  -1.8623  -1.8309  -1.7962  -1.7679  -1.7481  -1.7376  -1.7063  -1.6806
  -1.6655  -1.6367  -1.6010  -1.5642  -1.5242  -1.5000  -1.4649  -1.4348
  -1.3624  -1.3379  -1.3028  -1.2488  -1.2146  -1.1894  -1.1553  -1.1149
  -1.1008  -1.0406  -1.0094  -0.9947  -0.9767  -0.9641  -0.8983  -0.8560
  -0.8183  -0.7933  -0.7649  -0.7341  -0.6978  -0.6488  -0.6113  -0.5850
  -0.5628  -0.5362  -0.5128  -0.4874  -0.4741  -0.3936  -0.3842  -0.3774
  -0.3364  -0.3110  -0.2833  -0.2420  -0.2358  -0.2141  -0.1922  -0.1839
  -0.1668  -0.1360  -0.1248  -0.1057  -0.0908  -0.0668  -0.0480  -0.0303
  -0.0147  -0.0000   0.0124   0.0341   0.0488   0.0601   0.0900   0.1053
   0.1237   0.1364   0.1530   0.1715   0.1956   0.2050   0.2301   0.2422
   0.2511   0.2663   0.2804   0.2971   0.3156   0.3370   0.3543   0.3688
   0.3887   0.4128   0.4227   0.4618   0.4774   0.5003   0.5246   0.5330
   0.5956   0.6062   0.6220   0.6394   0.6529   0.6736   0.7038   0.7135
   0.7267   0.7313   0.7738   0.8058   0.8383   0.8511   0.8836   0.9148
   0.9422   0.9725   1.0239   1.0440   1.0883   1.1074   1.1402   1.1849
   1.2036   1.2178   1.2556   1.2841   1.3263   1.4119   1.4527   1.5097
   1.5743   1.6209   1.6572   1.7575   1.8127   1.9136   1.9718   1.9758
     eigenvalues at k+q:
 -36.6213 -36.2788 -36.2204 -36.0416 -36.0393 -35.9995 -35.9945 -35.9853
 -35.8926 -35.8217 -35.7294 -35.7184 -35.3078 -18.7837 -18.7018 -18.5120
 -18.4803 -18.3917 -18.2685 -18.2543 -18.2197 -18.1766 -18.1585 -18.1121
 -18.0489 -17.9751 -17.9526 -17.9362 -17.8859 -17.8609 -17.8252 -17.7945
 -17.7733 -17.7486 -17.7265 -17.7002 -17.6625 -17.6575 -17.6213 -17.5960
 -17.5754 -17.5509 -17.5330 -17.5200 -17.5027 -17.4893 -17.4619 -17.4499
 -17.4326 -17.4148 -17.3988 -17.3973 -17.3862 -17.3579 -17.3494 -17.3348
 -17.3219 -17.3004 -17.2904 -17.2765 -17.2624 -17.2402 -17.2238 -17.1980
 -17.1878 -17.1773 -17.1732 -17.1522 -17.1287 -17.1059 -17.0665 -17.0390
 -17.0307 -17.0212 -17.0063 -17.0008 -16.9733 -16.9659 -16.9558 -16.9322
 -16.9126 -16.8922 -16.8858 -16.8632 -16.8542 -16.8270 -16.8150 -16.8104
 -16.7969 -16.7814 -16.7712 -16.7525 -16.6552 -16.6457 -16.5924 -16.5433
 -16.5106 -16.4797 -16.3591 -16.3160 -16.2210 -16.1879 -16.1427 -15.7493
 -15.5698 -15.3918 -15.3609 -15.2279 -15.0987 -15.0778 -14.9770 -14.9595
 -14.9032 -14.8709 -14.7829 -14.6976 -14.6184 -14.5891 -14.4980 -14.4737
 -14.4065 -14.2427 -14.1127 -14.0740 -13.9438 -13.9244 -13.9031 -13.8771
 -13.7583  -7.0439  -6.7552  -6.5597  -6.4555  -6.3810  -6.2652  -6.1725
  -6.1375  -6.1003  -6.0411  -6.0175  -5.9708  -5.8929  -5.8603  -5.7976
  -5.7673  -5.7551  -5.7232  -5.7011  -5.6732  -5.6599  -5.6252  -5.6041
  -5.5622  -5.5338  -5.5250  -5.4671  -5.4310  -5.3882  -5.3305  -5.2920
  -5.2609  -5.2135  -5.2012  -5.1860  -5.1708  -5.1508  -5.1315  -5.0957
  -5.0524  -4.9808  -4.9737  -4.9188  -4.8861  -4.8468  -4.7922  -4.7079
  -4.5832  -4.4041  -4.1515  -4.0960  -3.9834  -3.8340  -3.6910  -3.4953
  -3.4453  -3.3490  -3.2770  -3.1814  -3.1374  -3.0664  -3.0262  -2.9483
  -2.8995  -2.8747  -2.8381  -2.7703  -2.7370  -2.7132  -2.6795  -2.6458
  -2.6061  -2.5959  -2.5698  -2.5089  -2.4754  -2.4534  -2.4341  -2.3971
  -2.3700  -2.3105  -2.2686  -2.2398  -2.1989  -2.1725  -2.1517  -2.1087
  -2.0837  -2.0496  -2.0075  -1.9769  -1.9553  -1.9409  -1.9043  -1.8833
  -1.8619  -1.8326  -1.7938  -1.7706  -1.7488  -1.7370  -1.7085  -1.6752
  -1.6677  -1.6343  -1.6047  -1.5623  -1.5251  -1.4987  -1.4652  -1.4347
  -1.3653  -1.3352  -1.3034  -1.2487  -1.2139  -1.1906  -1.1549  -1.1150
  -1.1013  -1.0391  -1.0082  -0.9976  -0.9772  -0.9629  -0.8976  -0.8566
  -0.8178  -0.7932  -0.7657  -0.7339  -0.6979  -0.6490  -0.6112  -0.5854
  -0.5628  -0.5360  -0.5130  -0.4875  -0.4733  -0.3949  -0.3839  -0.3770
  -0.3350  -0.3105  -0.2846  -0.2437  -0.2364  -0.2127  -0.1928  -0.1820
  -0.1664  -0.1362  -0.1247  -0.1055  -0.0908  -0.0672  -0.0488  -0.0306
  -0.0149  -0.0001   0.0113   0.0375   0.0489   0.0599   0.0891   0.1055
   0.1231   0.1347   0.1552   0.1706   0.1960   0.2056   0.2296   0.2417
   0.2529   0.2653   0.2804   0.2972   0.3143   0.3391   0.3526   0.3695
   0.3889   0.4125   0.4217   0.4620   0.4776   0.5008   0.5246   0.5330
   0.5949   0.6069   0.6219   0.6394   0.6530   0.6736   0.7039   0.7135
   0.7267   0.7315   0.7739   0.8057   0.8379   0.8513   0.8836   0.9147
   0.9422   0.9725   1.0239   1.0440   1.0882   1.1074   1.1402   1.1849
   1.2036   1.2179   1.2555   1.2841   1.3263   1.4119   1.4527   1.5097
   1.5743   1.6209   1.6572   1.7576   1.8127   1.9136   1.9719   1.9758
     cgsolve_all iterations  75    anorm=    0.70E-07
     cgsolve_all iterations  75    anorm=    0.72E-07
     cgsolve_all iterations  75    anorm=    0.71E-07
     compute_u_kq: q = (    0.0000,    0.0000,   -0.0401)
     Rotating WFCS
     ethr =  1.00E-14,  avg # of iterations = 25.0
     eigenvalues at k:
 -36.6213 -36.2788 -36.2204 -36.0416 -36.0393 -35.9995 -35.9945 -35.9853
 -35.8926 -35.8217 -35.7295 -35.7184 -35.3078 -18.7837 -18.7018 -18.5120
 -18.4803 -18.3917 -18.2685 -18.2542 -18.2197 -18.1767 -18.1585 -18.1121
 -18.0489 -17.9752 -17.9530 -17.9356 -17.8860 -17.8614 -17.8247 -17.7945
 -17.7737 -17.7484 -17.7262 -17.7008 -17.6626 -17.6572 -17.6212 -17.5956
 -17.5755 -17.5517 -17.5328 -17.5197 -17.5027 -17.4895 -17.4616 -17.4498
 -17.4320 -17.4148 -17.4008 -17.3961 -17.3869 -17.3561 -17.3494 -17.3369
 -17.3215 -17.2999 -17.2902 -17.2759 -17.2632 -17.2408 -17.2228 -17.1978
 -17.1878 -17.1779 -17.1732 -17.1522 -17.1285 -17.1061 -17.0665 -17.0391
 -17.0306 -17.0213 -17.0061 -17.0010 -16.9732 -16.9658 -16.9560 -16.9322
 -16.9124 -16.8923 -16.8859 -16.8632 -16.8543 -16.8270 -16.8152 -16.8102
 -16.7969 -16.7814 -16.7712 -16.7525 -16.6552 -16.6457 -16.5924 -16.5433
 -16.5106 -16.4797 -16.3591 -16.3160 -16.2210 -16.1878 -16.1427 -15.7493
 -15.5698 -15.3918 -15.3610 -15.2280 -15.0987 -15.0778 -14.9770 -14.9595
 -14.9032 -14.8709 -14.7830 -14.6976 -14.6184 -14.5892 -14.4980 -14.4737
 -14.4065 -14.2427 -14.1127 -14.0740 -13.9438 -13.9244 -13.9031 -13.8771
 -13.7583  -7.0439  -6.7551  -6.5597  -6.4555  -6.3809  -6.2652  -6.1725
  -6.1375  -6.1003  -6.0411  -6.0175  -5.9708  -5.8928  -5.8603  -5.7976
  -5.7673  -5.7551  -5.7232  -5.7010  -5.6732  -5.6599  -5.6252  -5.6042
  -5.5622  -5.5338  -5.5249  -5.4671  -5.4309  -5.3882  -5.3306  -5.2920
  -5.2607  -5.2141  -5.2010  -5.1858  -5.1708  -5.1505  -5.1316  -5.0957
  -5.0524  -4.9808  -4.9736  -4.9188  -4.8861  -4.8468  -4.7922  -4.7079
  -4.5831  -4.4041  -4.1515  -4.0960  -3.9834  -3.8340  -3.6910  -3.4953
  -3.4453  -3.3490  -3.2773  -3.1812  -3.1373  -3.0666  -3.0264  -2.9488
  -2.8979  -2.8761  -2.8375  -2.7709  -2.7367  -2.7130  -2.6792  -2.6455
  -2.6063  -2.5963  -2.5700  -2.5101  -2.4741  -2.4521  -2.4349  -2.3971
  -2.3694  -2.3109  -2.2686  -2.2398  -2.1988  -2.1728  -2.1530  -2.1091
  -2.0818  -2.0499  -2.0065  -1.9780  -1.9572  -1.9392  -1.9038  -1.8838
  -1.8623  -1.8309  -1.7962  -1.7679  -1.7481  -1.7376  -1.7063  -1.6806
  -1.6655  -1.6367  -1.6010  -1.5642  -1.5242  -1.5000  -1.4649  -1.4348
  -1.3624  -1.3379  -1.3028  -1.2488  -1.2146  -1.1894  -1.1553  -1.1149
  -1.1008  -1.0406  -1.0094  -0.9947  -0.9767  -0.9641  -0.8983  -0.8560
  -0.8183  -0.7933  -0.7649  -0.7341  -0.6978  -0.6488  -0.6113  -0.5850
  -0.5628  -0.5362  -0.5128  -0.4874  -0.4741  -0.3936  -0.3842  -0.3774
  -0.3364  -0.3110  -0.2833  -0.2420  -0.2358  -0.2141  -0.1922  -0.1839
  -0.1668  -0.1360  -0.1248  -0.1057  -0.0908  -0.0668  -0.0480  -0.0303
  -0.0147  -0.0000   0.0124   0.0341   0.0488   0.0601   0.0900   0.1053
   0.1237   0.1364   0.1530   0.1715   0.1956   0.2050   0.2301   0.2422
   0.2511   0.2663   0.2804   0.2971   0.3156   0.3370   0.3543   0.3688
   0.3887   0.4128   0.4227   0.4618   0.4774   0.5003   0.5246   0.5330
   0.5956   0.6062   0.6220   0.6394   0.6529   0.6736   0.7038   0.7135
   0.7267   0.7313   0.7738   0.8058   0.8383   0.8511   0.8836   0.9148
   0.9422   0.9725   1.0239   1.0440   1.0883   1.1074   1.1402   1.1849
   1.2036   1.2178   1.2556   1.2841   1.3263   1.4119   1.4527   1.5097
   1.5743   1.6209   1.6572   1.7575   1.8127   1.9136   1.9718   1.9758
     eigenvalues at k+q:
 -36.6213 -36.2788 -36.2204 -36.0416 -36.0393 -35.9995 -35.9945 -35.9853
 -35.8926 -35.8217 -35.7294 -35.7184 -35.3078 -18.7837 -18.7018 -18.5120
 -18.4803 -18.3917 -18.2685 -18.2542 -18.2197 -18.1767 -18.1585 -18.1121
 -18.0489 -17.9752 -17.9534 -17.9351 -17.8859 -17.8617 -17.8243 -17.7944
 -17.7742 -17.7481 -17.7263 -17.7011 -17.6627 -17.6570 -17.6211 -17.5951
 -17.5760 -17.5521 -17.5325 -17.5191 -17.5030 -17.4897 -17.4613 -17.4496
 -17.4313 -17.4156 -17.4027 -17.3944 -17.3874 -17.3546 -17.3495 -17.3395
 -17.3203 -17.2995 -17.2900 -17.2752 -17.2641 -17.2413 -17.2220 -17.1975
 -17.1877 -17.1787 -17.1732 -17.1521 -17.1282 -17.1063 -17.0666 -17.0393
 -17.0306 -17.0210 -17.0063 -17.0011 -16.9731 -16.9657 -16.9563 -16.9321
 -16.9122 -16.8923 -16.8859 -16.8632 -16.8544 -16.8270 -16.8154 -16.8099
 -16.7970 -16.7813 -16.7712 -16.7525 -16.6552 -16.6457 -16.5924 -16.5433
 -16.5106 -16.4797 -16.3591 -16.3160 -16.2210 -16.1879 -16.1427 -15.7493
 -15.5697 -15.3918 -15.3610 -15.2280 -15.0986 -15.0778 -14.9770 -14.9595
 -14.9032 -14.8709 -14.7829 -14.6976 -14.6184 -14.5892 -14.4980 -14.4737
 -14.4065 -14.2427 -14.1127 -14.0740 -13.9438 -13.9244 -13.9031 -13.8771
 -13.7583  -7.0439  -6.7551  -6.5597  -6.4555  -6.3809  -6.2652  -6.1726
  -6.1375  -6.1004  -6.0411  -6.0175  -5.9708  -5.8929  -5.8603  -5.7977
  -5.7673  -5.7551  -5.7232  -5.7010  -5.6733  -5.6599  -5.6253  -5.6042
  -5.5622  -5.5338  -5.5249  -5.4672  -5.4310  -5.3882  -5.3306  -5.2921
  -5.2604  -5.2148  -5.2010  -5.1855  -5.1709  -5.1503  -5.1318  -5.0958
  -5.0524  -4.9809  -4.9736  -4.9188  -4.8862  -4.8469  -4.7922  -4.7079
  -4.5831  -4.4041  -4.1515  -4.0960  -3.9833  -3.8340  -3.6910  -3.4952
  -3.4453  -3.3490  -3.2775  -3.1813  -3.1367  -3.0668  -3.0267  -2.9491
  -2.8969  -2.8769  -2.8372  -2.7716  -2.7362  -2.7124  -2.6794  -2.6453
  -2.6066  -2.5966  -2.5702  -2.5118  -2.4725  -2.4508  -2.4355  -2.3974
  -2.3686  -2.3110  -2.2689  -2.2399  -2.1998  -2.1732  -2.1522  -2.1096
  -2.0799  -2.0517  -2.0049  -1.9788  -1.9593  -1.9378  -1.9045  -1.8832
  -1.8617  -1.8298  -1.7987  -1.7653  -1.7472  -1.7380  -1.7039  -1.6863
  -1.6631  -1.6390  -1.5978  -1.5667  -1.5227  -1.5014  -1.4657  -1.4335
  -1.3610  -1.3396  -1.3024  -1.2490  -1.2151  -1.1881  -1.1558  -1.1147
  -1.1003  -1.0417  -1.0109  -0.9924  -0.9769  -0.9643  -0.8989  -0.8556
  -0.8186  -0.7933  -0.7646  -0.7340  -0.6977  -0.6487  -0.6114  -0.5847
  -0.5629  -0.5364  -0.5126  -0.4871  -0.4748  -0.3925  -0.3842  -0.3778
  -0.3376  -0.3115  -0.2826  -0.2408  -0.2352  -0.2150  -0.1914  -0.1860
  -0.1665  -0.1363  -0.1249  -0.1052  -0.0906  -0.0665  -0.0475  -0.0300
  -0.0142  -0.0001   0.0135   0.0310   0.0488   0.0602   0.0915   0.1050
   0.1235   0.1381   0.1503   0.1725   0.1956   0.2048   0.2297   0.2424
   0.2503   0.2672   0.2805   0.2965   0.3174   0.3348   0.3557   0.3683
   0.3892   0.4126   0.4238   0.4611   0.4777   0.4997   0.5246   0.5330
   0.5962   0.6055   0.6219   0.6393   0.6532   0.6736   0.7037   0.7135
   0.7266   0.7311   0.7738   0.8058   0.8388   0.8505   0.8838   0.9149
   0.9421   0.9724   1.0239   1.0440   1.0883   1.1073   1.1402   1.1849
   1.2036   1.2178   1.2556   1.2841   1.3264   1.4120   1.4527   1.5097
   1.5744   1.6209   1.6572   1.7575   1.8127   1.9136   1.9718   1.9758
     cgsolve_all iterations  75    anorm=    0.70E-07
     cgsolve_all iterations  75    anorm=    0.72E-07
     cgsolve_all iterations  75    anorm=    0.72E-07

     End of magnetic susceptibility calculation

     f-sum rule (1st term):
          -688.0900         -0.0290          0.0447
            -0.0289       -688.0496          0.0628
             0.0436          0.0627       -688.0384

     f-sum rule (2nd term):
           -16.4107         -0.0172         -0.0445
            -0.0174        -16.4130         -0.0631
            -0.0436         -0.0628        -16.4892

     f-sum rule (should be  -704.5266):
          -704.5007         -0.0462          0.0002
            -0.0463       -704.4627         -0.0003
             0.0001         -0.0002       -704.5276

     chi_bare pGv (HH) in paratec units:
      -196.054396      1.220221      0.336951
         1.165937   -197.803696     -0.287723
         0.334621     -0.263692   -193.198006

      -196.054396      1.220221      0.336951
         1.165937   -197.803696     -0.287723
         0.334621     -0.263692   -193.198006

     chi_bare vGv (VV) in paratec units:
      -197.325399      1.157474      0.301009
         1.158016   -198.758355     -0.126955
         0.300588     -0.126724   -195.378683

      -197.325399      1.157474      0.301009
         1.158016   -198.758355     -0.126955
         0.300588     -0.126724   -195.378683

     chi_bare pGv (HH) in 10^{-6} cm^3/mol:
          -931.6690          5.7986          1.6012
             5.5406       -939.9818         -1.3673
             1.5902         -1.2531       -918.0951

     chi_bare vGv (VV) in 10^{-6} cm^3/mol:
          -937.7089          5.5004          1.4304
             5.5030       -944.5184         -0.6033
             1.4284         -0.6022       -928.4579

     Contributions to the NMR chemical shifts: -------------------------------

     Macroscopic shape contribution in ppm:                    7.09
             7.1047         -0.0000         -0.0000
            -0.0000          7.1681          0.0000
            -0.0000          0.0000          7.0012


     Core contribution in ppm:

     Atom  1  Ca  pos: (  0.446423  0.007208  0.529055)  core sigma:        1265.05
     Atom  2  Ca  pos: (  0.188087  0.012829  0.334807)  core sigma:        1265.05
     Atom  3  Ca  pos: (  0.025244  0.233980  0.353054)  core sigma:        1265.05
     Atom  4  Ca  pos: (  0.261945  0.238551  0.528909)  core sigma:        1265.05
     Atom  5  Ca  pos: (  0.800828  0.266373  0.750435)  core sigma:        1265.05
     Atom  6  Ca  pos: (  0.049079  0.097773  0.799526)  core sigma:        1265.05
     Atom  7  Ca  pos: (  0.035901 -0.001246  1.145527)  core sigma:        1265.05
     Atom  8  Ca  pos: (  0.936564 -0.011397  0.470638)  core sigma:        1265.05
     Atom  9  Ca  pos: (  0.693173 -0.003442  0.332937)  core sigma:        1265.05
     Atom 10  Ca  pos: (  0.536354  0.226882  0.336434)  core sigma:        1265.05
     Atom 11  Ca  pos: (  0.786058  0.217027  0.476677)  core sigma:        1265.05
     Atom 12  Ca  pos: (  0.574000  0.082169  0.748097)  core sigma:        1265.05
     Atom 13  Ca  pos: (  0.048235  0.049635  1.559443)  core sigma:        1265.05
     Atom 14  Si  pos: ( -0.070067  0.174271  0.093764)  core sigma:         837.79
     Atom 15  Si  pos: (  0.563617  0.257402  0.590026)  core sigma:         837.79
     Atom 16  Si  pos: (  0.770019  0.239910  0.239741)  core sigma:         837.79
     Atom 17  Si  pos: (  0.398638  0.153667  0.134774)  core sigma:         837.79
     Atom 18  Si  pos: ( -0.005444  0.250056  0.589800)  core sigma:         837.79
     Atom 19  Si  pos: (  0.269779  0.248231  0.296610)  core sigma:         837.79
     Atom 20  Si  pos: (  0.176523 -0.005738  0.579163)  core sigma:         837.79
     Atom 21  Si  pos: (  0.142145  0.445933  0.286906)  core sigma:         837.79
     Atom 22  Si  pos: (  0.407525  0.451397  0.578829)  core sigma:         837.79
     Atom 23  Si  pos: (  0.643020  0.436897  0.241093)  core sigma:         837.79
     Atom 24  O   pos: (  0.212763  0.349694  0.251065)  core sigma:         271.07
     Atom 25  O   pos: (  0.273628  0.069118  0.564276)  core sigma:         271.07
     Atom 26  O   pos: (  0.517797  0.054052  0.361212)  core sigma:         271.07
     Atom 27  O   pos: (  0.103748 -0.008165  0.481247)  core sigma:         271.07
     Atom 28  O   pos: (  0.041491  0.409755  0.342783)  core sigma:         271.07
     Atom 29  O   pos: (  0.379506  0.142178  0.014966)  core sigma:         271.07
     Atom 30  O   pos: (  0.016026  0.235282  0.161223)  core sigma:         271.07
     Atom 31  H   pos: (  0.080559  0.240117  0.123851)  core sigma:           0.00
     Atom 32  O   pos: ( -0.020154  0.219696  0.706504)  core sigma:         271.07
     Atom 33  O   pos: (  0.294371  0.178909  0.196751)  core sigma:         271.07
     Atom 34  O   pos: (  0.729983  0.061362  0.677211)  core sigma:         271.07
     Atom 35  O   pos: (  0.919608  0.033186  0.135682)  core sigma:         271.07
     Atom 36  O   pos: (  0.487535  0.355990  0.591211)  core sigma:         271.07
     Atom 37  O   pos: (  0.705539  0.338748  0.197666)  core sigma:         271.07
     Atom 38  O   pos: (  0.759328  0.047003  0.478912)  core sigma:         271.07
     Atom 39  O   pos: (  0.023272  0.067546  0.301346)  core sigma:         271.07
     Atom 40  O   pos: (  0.294349  0.405878  0.566134)  core sigma:         271.07
     Atom 41  O   pos: (  0.548232  0.402046  0.306978)  core sigma:         271.07
     Atom 42  O   pos: ( -0.029273  0.186152  1.659608)  core sigma:         271.07
     Atom 43  O   pos: (  0.486101  0.231428  0.165232)  core sigma:         271.07
     Atom 44  O   pos: (  0.640570  0.273500  0.685392)  core sigma:         271.07
     Atom 45  O   pos: (  0.822626  0.201579  0.133287)  core sigma:         271.07
     Atom 46  O   pos: (  0.501306  0.153651  0.599464)  core sigma:         271.07
     Atom 47  O   pos: (  0.694569  0.160622  0.288668)  core sigma:         271.07
     Atom 48  O   pos: (  0.624128  0.269548  0.483012)  core sigma:         271.07
     Atom 49  O   pos: ( -0.145353  0.294670  0.314026)  core sigma:         271.07
     Atom 50  O   pos: ( -0.045393  0.172932  0.501364)  core sigma:         271.07
     Atom 51  O   pos: (  0.192879  0.187359  0.368036)  core sigma:         271.07
     Atom 52  O   pos: (  0.102652  0.295372  0.554928)  core sigma:         271.07
     Atom 53  O   pos: (  0.366225  0.280648  0.362885)  core sigma:         271.07
     Atom 54  O   pos: (  0.122063  0.002574  0.686660)  core sigma:         271.07
     Atom 55  O   pos: (  0.428293  0.036896  0.175321)  core sigma:         271.07
     Atom 56  O   pos: ( -0.097214  0.335860  0.575578)  core sigma:         271.07
     Atom 57  O   pos: (  0.397614  0.005144  0.715328)  core sigma:         271.07
     Atom 58  H   pos: (  0.063310  0.401583  0.734146)  core sigma:           0.00
     Atom 59  H   pos: (  0.338867  0.039577  0.685126)  core sigma:           0.00
     Atom 60  O   pos: (  0.260224  0.347255  1.406534)  core sigma:         271.07
     Atom 61  H   pos: (  0.189341  0.360837  1.416212)  core sigma:           0.00
     Atom 62  H   pos: (  0.285501  0.317689  1.469839)  core sigma:           0.00
     Atom 63  O   pos: (  0.890590 -0.007080  0.771150)  core sigma:         271.07
     Atom 64  H   pos: (  0.601816  0.396090  0.731012)  core sigma:           0.00
     Atom 65  H   pos: (  0.830362  0.021925  0.733635)  core sigma:           0.00
     Atom 66  O   pos: (  0.406416  0.411280  0.145977)  core sigma:         271.07
     Atom 67  H   pos: (  0.771387 -0.004454  0.132861)  core sigma:           0.00
     Atom 68  H   pos: (  0.440258  0.342219  0.152181)  core sigma:           0.00
     Atom 69  O   pos: ( -0.127943  0.402782  1.246962)  core sigma:         271.07
     Atom 70  H   pos: (  0.190473 -0.012377  1.304656)  core sigma:           0.00
     Atom 71  H   pos: ( -0.144404  0.337292  1.276442)  core sigma:           0.00
     Atom 72  O   pos: (  0.851464  0.099975  1.531055)  core sigma:         271.07
     Atom 73  H   pos: (  0.844274  0.031888  1.559924)  core sigma:           0.00
     Atom 74  H   pos: (  0.889423  0.136153  1.586435)  core sigma:           0.00
     Atom 75  O   pos: (  0.839466  0.171572  1.324034)  core sigma:         271.07
     Atom 76  H   pos: (  0.777124  0.133248  1.312041)  core sigma:           0.00
     Atom 77  H   pos: (  0.855667  0.159338  1.394581)  core sigma:           0.00
     Atom 78  O   pos: (  0.635662  0.432995  1.316353)  core sigma:         271.07
     Atom 79  H   pos: (  0.588098  0.385167  1.346590)  core sigma:           0.00
     Atom 80  H   pos: (  0.914528  0.035991  1.323649)  core sigma:           0.00
     Atom 81  O   pos: (  0.172450  0.094600  1.080531)  core sigma:         271.07
     Atom 82  H   pos: (  0.167642  0.136464  1.019413)  core sigma:           0.00
     Atom 83  H   pos: (  0.236419  0.110553  1.113295)  core sigma:           0.00
     Atom 84  O   pos: ( -0.072757  0.428940  0.147119)  core sigma:         271.07
     Atom 85  H   pos: (  0.306051 -0.005247  0.146663)  core sigma:           0.00
     Atom 86  H   pos: ( -0.057497  0.358103  0.160875)  core sigma:           0.00
     Atom 87  O   pos: (  0.045892  0.358105  1.141451)  core sigma:         271.07
     Atom 88  H   pos: ( -0.008801  0.388538  1.181426)  core sigma:           0.00
     Atom 89  H   pos: (  0.111410  0.388647  1.157667)  core sigma:           0.00
     Atom 90  O   pos: ( -0.004534  0.164304  1.185052)  core sigma:         271.07
     Atom 91  H   pos: ( -0.064940  0.181260  1.223644)  core sigma:           0.00
     Atom 92  H   pos: (  0.024876  0.228804  1.163372)  core sigma:           0.00
     Atom 93  O   pos: ( -0.020731  0.343833  1.527831)  core sigma:         271.07
     Atom 94  H   pos: ( -0.030246  0.298284  1.586060)  core sigma:           0.00
     Atom 95  H   pos: (  0.031034  0.394814  1.545874)  core sigma:           0.00
     Atom 96  O   pos: (  0.041831  0.355326  0.938960)  core sigma:         271.07
     Atom 97  H   pos: (  0.037159  0.359458  1.013555)  core sigma:           0.00
     Atom 98  H   pos: (  0.074202  0.288597  0.926647)  core sigma:           0.00
     Atom 99  O   pos: (  0.773235  0.285515  1.082196)  core sigma:         271.07
     Atom100  H   pos: ( -0.216815  0.315574  1.000818)  core sigma:           0.00
     Atom101  H   pos: (  0.770069  0.212672  1.096700)  core sigma:           0.00
     Atom102  O   pos: (  0.435531  0.016337  1.564241)  core sigma:         271.07
     Atom103  H   pos: (  0.497593 -0.011817  1.591833)  core sigma:           0.00
     Atom104  H   pos: (  0.417670  0.068709  1.618479)  core sigma:           0.00
     Atom105  O   pos: (  0.350057  0.117658  0.934462)  core sigma:         271.07
     Atom106  H   pos: (  0.351773  0.044323  0.935303)  core sigma:           0.00
     Atom107  H   pos: (  0.279062  0.134935  0.915988)  core sigma:           0.00
     Atom108  O   pos: (  0.996380  0.019893  0.980699)  core sigma:         271.07
     Atom109  H   pos: (  0.923950  0.004677  0.972245)  core sigma:           0.00
     Atom110  H   pos: ( -0.272561  0.445295  0.941972)  core sigma:           0.00
     Atom111  O   pos: (  0.050528  0.175845  1.438846)  core sigma:         271.07
     Atom112  H   pos: (  0.111540  0.168111  1.396626)  core sigma:           0.00
     Atom113  H   pos: (  0.035011  0.246270  1.454675)  core sigma:           0.00
     Atom114  O   pos: (  0.218240  0.109450  1.580484)  core sigma:         271.07
     Atom115  H   pos: (  0.268987  0.077143  1.621890)  core sigma:           0.00
     Atom116  H   pos: (  0.208163  0.172556  1.620650)  core sigma:           0.00
     Atom117  O   pos: (  0.579706  0.216848  1.669096)  core sigma:         271.07
     Atom118  H   pos: (  0.566081  0.219158  0.061528)  core sigma:           0.00
     Atom119  H   pos: (  0.511184  0.188339  1.659970)  core sigma:           0.00
     Atom120  O   pos: (  0.683021  0.186750  1.502812)  core sigma:         271.07
     Atom121  H   pos: (  0.746458  0.151177  1.521859)  core sigma:           0.00
     Atom122  H   pos: (  0.644300  0.195110  1.566100)  core sigma:           0.00
     Atom123  O   pos: (  0.248202  0.421675  0.033264)  core sigma:         271.07
     Atom124  H   pos: (  0.199677  0.453569  0.079831)  core sigma:           0.00
     Atom125  H   pos: (  0.311630  0.417879  0.075134)  core sigma:           0.00
     Atom126  O   pos: (  0.164604  0.257232  1.696884)  core sigma:         271.07
     Atom127  H   pos: (  0.203733  0.321680  1.703579)  core sigma:           0.00
     Atom128  H   pos: (  0.089996  0.265922 -0.022513)  core sigma:           0.00
     Atom129  O   pos: ( -0.210350  0.379733  1.459964)  core sigma:         271.07
     Atom130  H   pos: (  0.746478  0.297531  1.474181)  core sigma:           0.00
     Atom131  H   pos: ( -0.142737  0.362022  1.485382)  core sigma:           0.00
     Atom132  O   pos: (  0.658131  0.066619  1.346364)  core sigma:         271.07
     Atom133  H   pos: (  0.660396  0.107025  1.409771)  core sigma:           0.00
     Atom134  H   pos: (  0.336138  0.459086  1.365772)  core sigma:           0.00
     Atom135  O   pos: (  0.589361  0.407319  1.635708)  core sigma:         271.07
     Atom136  H   pos: (  0.595165  0.431942  1.705303)  core sigma:           0.00
     Atom137  H   pos: (  0.579848  0.332447  1.641873)  core sigma:           0.00
     Atom138  O   pos: (  0.331708  0.146929  1.209580)  core sigma:         271.07
     Atom139  H   pos: (  0.353980  0.219155  1.211589)  core sigma:           0.00
     Atom140  H   pos: (  0.388782  0.112045  1.239222)  core sigma:           0.00
     Atom141  O   pos: (  0.244074  0.424582  1.139967)  core sigma:         271.07
     Atom142  H   pos: (  0.267836  0.385302  1.080901)  core sigma:           0.00
     Atom143  H   pos: (  0.292352  0.399866  1.191326)  core sigma:           0.00
     Atom144  O   pos: (  0.527399  0.231471  0.840070)  core sigma:         271.07
     Atom145  H   pos: (  0.566663  0.268253  0.787527)  core sigma:           0.00
     Atom146  H   pos: (  0.469556  0.271909  0.857553)  core sigma:           0.00
     Atom147  O   pos: (  0.216500  0.101506  1.365211)  core sigma:         271.07
     Atom148  H   pos: (  0.262773  0.129191  1.312659)  core sigma:           0.00
     Atom149  H   pos: (  0.250210  0.106173  1.430044)  core sigma:           0.00
     Atom150  O   pos: (  0.398480  0.333029  1.229441)  core sigma:         271.07
     Atom151  H   pos: (  0.459550  0.339775  1.185283)  core sigma:           0.00
     Atom152  H   pos: (  0.423560  0.331064  1.299328)  core sigma:           0.00
     Atom153  O   pos: (  0.547822  0.145183  1.040777)  core sigma:         271.07
     Atom154  H   pos: (  0.485786  0.141386  1.001638)  core sigma:           0.00
     Atom155  H   pos: (  0.548300  0.083864  1.082525)  core sigma:           0.00
     Atom156  O   pos: (  0.362588  0.299705  1.574244)  core sigma:         271.07
     Atom157  H   pos: (  0.368171  0.240781  1.622069)  core sigma:           0.00
     Atom158  H   pos: (  0.342651  0.356123  1.615957)  core sigma:           0.00
     Atom159  O   pos: (  0.558091  0.338520  1.111827)  core sigma:         271.07
     Atom160  H   pos: (  0.565580  0.267006  1.091964)  core sigma:           0.00
     Atom161  H   pos: (  0.534364  0.371965  1.048720)  core sigma:           0.00
     Atom162  O   pos: (  0.339852  0.327403  0.988848)  core sigma:         271.07
     Atom163  H   pos: (  0.405307  0.367819  0.973063)  core sigma:           0.00
     Atom164  H   pos: (  0.350733  0.254972  0.984632)  core sigma:           0.00
     Atom165  O   pos: (  0.768262  0.086574  1.121851)  core sigma:         271.07
     Atom166  H   pos: (  0.779861  0.053196  1.056420)  core sigma:           0.00
     Atom167  H   pos: (  0.705384  0.058561  1.146087)  core sigma:           0.00
     Atom168  O   pos: (  0.708129  0.139703  0.874657)  core sigma:         271.07
     Atom169  H   pos: (  0.742010  0.079543  0.905372)  core sigma:           0.00
     Atom170  H   pos: (  0.664288  0.166189  0.927438)  core sigma:           0.00
     Atom171  O   pos: (  0.226096  0.411375  0.853587)  core sigma:         271.07
     Atom172  H   pos: (  0.157421  0.404535  0.880679)  core sigma:           0.00
     Atom173  H   pos: (  0.270146  0.376820  0.904003)  core sigma:           0.00
     Atom174  O   pos: (  0.461404  0.107841  1.377780)  core sigma:         271.07
     Atom175  H   pos: (  0.529920  0.089190  1.355099)  core sigma:           0.00
     Atom176  H   pos: (  0.452836  0.074779  1.443813)  core sigma:           0.00
     Atom177  O   pos: (  0.491948  0.306743  1.411237)  core sigma:         271.07
     Atom178  H   pos: (  0.486589  0.232677  1.400925)  core sigma:           0.00
     Atom179  H   pos: (  0.453457  0.317130  1.473503)  core sigma:           0.00
     Atom180  O   pos: ( -0.213577  0.415761  0.007613)  core sigma:         271.07
     Atom181  H   pos: ( -0.153290  0.430559  0.048520)  core sigma:           0.00
     Atom182  H   pos: (  0.743518  0.360700  0.064940)  core sigma:           0.00
     Atom183  O   pos: (  0.160870  0.188357  0.891581)  core sigma:         271.07
     Atom184  H   pos: (  0.195817  0.241818  0.855979)  core sigma:           0.00
     Atom185  O   pos: ( -0.200148  0.376438  0.888708)  core sigma:         271.07
     Atom186  H   pos: ( -0.131165  0.394350  0.905410)  core sigma:           0.00
     Atom187  O   pos: (  0.487513  0.439163  0.952130)  core sigma:         271.07
     Atom188  H   pos: (  0.517559  0.429642  0.884691)  core sigma:           0.00

     Bare contribution in ppm:

     Atom  1  Ca  pos: (  0.446423  0.007208  0.529055)  bare sigma:         105.66
           106.6340          0.1431         -0.2707
             0.2369        109.5877          2.7047
            -1.1975          1.6286        100.7593

     Atom  2  Ca  pos: (  0.188087  0.012829  0.334807)  bare sigma:         104.94
           108.6772         -5.5613         -6.5689
            -4.9280        106.1738          0.8000
            -7.5848          0.7755         99.9830

     Atom  3  Ca  pos: (  0.025244  0.233980  0.353054)  bare sigma:         104.13
           103.9380         -1.5483         -3.7643
            -2.1276        109.2929         -3.2814
            -4.0838         -3.8656         99.1713

     Atom  4  Ca  pos: (  0.261945  0.238551  0.528909)  bare sigma:         102.28
            95.2418         -1.8505         -0.6741
            -2.4849        119.9748          0.2293
            -0.7381          0.4216         91.6127

     Atom  5  Ca  pos: (  0.800828  0.266373  0.750435)  bare sigma:         106.22
           109.2333         -1.0240          4.0347
            -0.5132        100.9621          8.3397
             4.7101          7.6190        108.4669

     Atom  6  Ca  pos: (  0.049079  0.097773  0.799526)  bare sigma:          99.39
            96.2449         -0.0533          5.8251
            -0.7344         99.9275          5.9031
             4.7677          5.0964        101.9994

     Atom  7  Ca  pos: (  0.035901 -0.001246  1.145527)  bare sigma:         112.78
           108.2819         -2.4499         -0.2619
            -2.4249        115.5048          3.4802
            -0.1191          3.0471        114.5654

     Atom  8  Ca  pos: (  0.936564 -0.011397  0.470638)  bare sigma:         102.32
           104.8233         -0.5202          2.4559
            -0.7828        109.9104          3.7654
             3.0816          3.4731         92.2161

     Atom  9  Ca  pos: (  0.693173 -0.003442  0.332937)  bare sigma:         104.05
           100.0812         -0.9860          3.5156
            -1.6148        109.8457          1.4150
             3.3873          1.7725        102.2232

     Atom 10  Ca  pos: (  0.536354  0.226882  0.336434)  bare sigma:         103.78
           103.6216         -2.0121          5.9726
            -1.5553        106.3530          1.3670
             6.3266          1.2202        101.3711

     Atom 11  Ca  pos: (  0.786058  0.217027  0.476677)  bare sigma:         101.78
           110.0343         -2.5811         -3.5819
            -2.0515        101.4360         -3.9280
            -4.1622         -4.1715         93.8762

     Atom 12  Ca  pos: (  0.574000  0.082169  0.748097)  bare sigma:         107.28
           108.1929         -3.2438         -4.8257
            -2.7350        103.3666         -5.6518
            -4.8991         -5.8117        110.2936

     Atom 13  Ca  pos: (  0.048235  0.049635  1.559443)  bare sigma:         106.94
           101.1735         -2.8948         -3.3796
            -3.3086        112.5285         -1.7081
            -3.1056         -0.5479        107.1093

     Atom 14  Si  pos: ( -0.070067  0.174271  0.093764)  bare sigma:         -27.66
           -29.5515         -0.0674         -3.0126
            -0.4302        -29.8011          0.6505
            -4.3486          0.3417        -23.6144

     Atom 15  Si  pos: (  0.563617  0.257402  0.590026)  bare sigma:         -27.31
           -29.5165          3.6871          1.0148
             3.8836        -25.3428         -1.0739
             0.7883         -0.8324        -27.0579

     Atom 16  Si  pos: (  0.770019  0.239910  0.239741)  bare sigma:         -27.26
           -25.2262          4.0143         -0.9595
             4.4246        -27.8794         -1.7779
            -0.8774         -1.4172        -28.6621

     Atom 17  Si  pos: (  0.398638  0.153667  0.134774)  bare sigma:         -27.40
           -28.0105          4.3314          1.1270
             4.3523        -29.5709          3.5091
             0.8646          2.3170        -24.6172

     Atom 18  Si  pos: ( -0.005444  0.250056  0.589800)  bare sigma:         -27.47
           -27.6818          4.6872         -2.1889
             4.3994        -32.5820         -1.9071
            -2.5629         -1.0791        -22.1431

     Atom 19  Si  pos: (  0.269779  0.248231  0.296610)  bare sigma:         -27.52
           -24.7148          2.6967          0.0863
             2.9474        -29.3235          0.2779
             0.0290          0.7478        -28.5220

     Atom 20  Si  pos: (  0.176523 -0.005738  0.579163)  bare sigma:         -27.59
           -26.7198          3.7606         -1.5458
             4.0735        -32.9690          0.5259
            -1.1859         -0.5206        -23.0918

     Atom 21  Si  pos: (  0.142145  0.445933  0.286906)  bare sigma:         -27.23
           -23.7107          3.9338         -0.6196
             3.8925        -28.5773          1.6023
            -0.3593          1.4767        -29.3951

     Atom 22  Si  pos: (  0.407525  0.451397  0.578829)  bare sigma:         -27.60
           -26.5995          2.0993         -0.2058
             2.6483        -30.0302          2.8826
             0.4397          2.8955        -26.1775

     Atom 23  Si  pos: (  0.643020  0.436897  0.241093)  bare sigma:         -27.56
           -25.3122          3.7376         -1.3643
             3.8449        -28.4623          1.3149
            -1.0187          0.8596        -28.8954

     Atom 24  O   pos: (  0.212763  0.349694  0.251065)  bare sigma:          54.72
            51.6039         -9.4215         -0.6786
            -9.7603         61.2611         -1.7463
            -0.4283         -1.6092         51.3048

     Atom 25  O   pos: (  0.273628  0.069118  0.564276)  bare sigma:          34.57
            35.1280         -2.3612         -1.1340
            -1.6985         45.8194         -9.2499
            -2.2091         -9.0122         22.7732

     Atom 26  O   pos: (  0.517797  0.054052  0.361212)  bare sigma:          35.13
            31.0194          2.2051         -1.8621
             4.7335         44.1509         -1.7999
            -2.7768         -3.8309         30.2327

     Atom 27  O   pos: (  0.103748 -0.008165  0.481247)  bare sigma:          25.09
            32.7828         -2.4886         -3.2710
            -3.4615         11.6799         -5.0405
            -3.0074         -4.4499         30.8188

     Atom 28  O   pos: (  0.041491  0.409755  0.342783)  bare sigma:          37.47
            47.2539          0.9818         -0.2418
             0.5304         41.4320         -2.6510
             2.1176         -1.2273         23.7360

     Atom 29  O   pos: (  0.379506  0.142178  0.014966)  bare sigma:          47.73
            43.6974          0.0992          5.0825
            -0.0211         44.6493          2.8273
             3.1257          2.2525         54.8370

     Atom 30  O   pos: (  0.016026  0.235282  0.161223)  bare sigma:          61.68
            62.9384          1.9601          1.5744
             2.7566         59.6077          0.2945
             3.5783          1.3189         62.4806

     Atom 31  H   pos: (  0.080559  0.240117  0.123851)  bare sigma:          14.33
            23.9198          3.7555        -11.4235
             3.1634          4.0117         -0.6566
           -11.8042         -1.0995         15.0554

     Atom 32  O   pos: ( -0.020154  0.219696  0.706504)  bare sigma:          35.07
            31.6336        -10.9329          7.5319
            -8.2304         38.1865        -17.8223
             4.1276        -13.1881         35.3775

     Atom 33  O   pos: (  0.294371  0.178909  0.196751)  bare sigma:          55.61
            56.1772         -5.0405         -7.2812
            -5.9540         53.2976          6.0495
            -6.9422          4.7166         57.3531

     Atom 34  O   pos: (  0.729983  0.061362  0.677211)  bare sigma:          37.40
            45.8792         -8.5126         -7.9778
            -6.8293         27.9151          1.0107
            -7.8011          1.9920         38.4023

     Atom 35  O   pos: (  0.919608  0.033186  0.135682)  bare sigma:          51.74
            46.0319         -2.1240          2.1387
            -1.9145         55.8139         -5.2563
             1.6798         -3.9177         53.3653

     Atom 36  O   pos: (  0.487535  0.355990  0.591211)  bare sigma:          53.29
            55.7429         -9.8002          2.7317
            -8.9526         57.2528          0.2327
             2.3882          0.2180         46.8709

     Atom 37  O   pos: (  0.705539  0.338748  0.197666)  bare sigma:          54.41
            52.4559        -10.3154         -2.2448
            -9.7570         58.7285         -1.4899
            -2.1893         -1.2433         52.0421

     Atom 38  O   pos: (  0.759328  0.047003  0.478912)  bare sigma:          22.80
            13.0597          2.2386          6.8371
             4.5143         25.4905          4.0670
             6.2904          6.0234         29.8543

     Atom 39  O   pos: (  0.023272  0.067546  0.301346)  bare sigma:          33.12
            34.8578         -1.0300          3.4473
             0.0609         43.6828          2.3168
             0.9145         -0.5904         20.8290

     Atom 40  O   pos: (  0.294349  0.405878  0.566134)  bare sigma:          33.67
            36.9280          1.4043          6.9919
             2.1718         39.2654          4.5776
             9.0816          4.9896         24.8139

     Atom 41  O   pos: (  0.548232  0.402046  0.306978)  bare sigma:          33.94
            41.7144         -0.2153         -1.5275
            -0.9315         37.1424         -2.1244
             0.5481         -1.8335         22.9501

     Atom 42  O   pos: ( -0.029273  0.186152  1.659608)  bare sigma:          48.39
            42.2010          3.2392          2.6553
             3.4888         45.5772          2.5304
             2.8453          2.5165         57.4003

     Atom 43  O   pos: (  0.486101  0.231428  0.165232)  bare sigma:          41.36
            37.6881          3.4999          0.8583
             3.9350         39.5696          3.0221
             4.1551          2.7716         46.8107

     Atom 44  O   pos: (  0.640570  0.273500  0.685392)  bare sigma:          35.66
            44.7760         -0.2593          6.5159
            -2.0021         24.4328          0.7835
             3.6069          1.0104         37.7641

     Atom 45  O   pos: (  0.822626  0.201579  0.133287)  bare sigma:          56.47
            57.4361         -7.1537         -6.5365
            -8.7130         56.5813          5.0171
            -6.6702          3.3764         55.3827

     Atom 46  O   pos: (  0.501306  0.153651  0.599464)  bare sigma:          36.16
            27.2003          7.0912          5.7251
             6.5839         48.1246          1.6722
             7.3613          4.0005         33.1462

     Atom 47  O   pos: (  0.694569  0.160622  0.288668)  bare sigma:          37.50
            38.3728          2.3228         -4.8952
             3.5430         50.5056         -5.2886
            -4.9356         -3.8924         23.6226

     Atom 48  O   pos: (  0.624128  0.269548  0.483012)  bare sigma:          24.80
            29.9907         -3.3388          2.2689
            -5.4724         18.5380          4.0726
             4.4215          1.5020         25.8695

     Atom 49  O   pos: ( -0.145353  0.294670  0.314026)  bare sigma:          33.54
            35.1806         -0.5175         -0.8968
            -0.6249         33.5583         -2.6230
            -1.3156         -2.0491         31.8789

     Atom 50  O   pos: ( -0.045393  0.172932  0.501364)  bare sigma:          21.96
            12.1273         -0.9792         -9.5291
             1.7384         28.2578         -1.4663
            -7.8454         -3.2192         25.5076

     Atom 51  O   pos: (  0.192879  0.187359  0.368036)  bare sigma:          29.61
            33.7457          0.2755          2.8377
             0.8772         34.1599          3.3678
             5.5368          3.5077         20.9294

     Atom 52  O   pos: (  0.102652  0.295372  0.554928)  bare sigma:          31.41
            45.0874         -0.3881         -8.5730
            -1.8719         31.3350         -2.8277
            -9.5376         -3.1661         17.7946

     Atom 53  O   pos: (  0.366225  0.280648  0.362885)  bare sigma:          37.94
            46.8416         -1.2833         -2.7576
            -3.8124         39.0771         -0.9776
            -5.8751         -1.6570         27.9031

     Atom 54  O   pos: (  0.122063  0.002574  0.686660)  bare sigma:          32.31
            31.1024         -3.2337        -16.1212
            -6.1049         30.7898         13.4109
           -12.2027          8.6519         35.0333

     Atom 55  O   pos: (  0.428293  0.036896  0.175321)  bare sigma:          48.53
            45.4479         -3.8426          2.1201
            -3.3823         49.9475         -6.3367
             1.7871         -5.6930         50.1919

     Atom 56  O   pos: ( -0.097214  0.335860  0.575578)  bare sigma:          43.57
            41.2325         -0.9120          1.2260
            -1.7567         45.7973         -0.6859
            -0.1479         -0.6935         43.6914

     Atom 57  O   pos: (  0.397614  0.005144  0.715328)  bare sigma:          72.73
            73.5565         -1.1351          6.3126
            -0.3368         70.8916         -3.4963
             5.0751         -4.4265         73.7285

     Atom 58  H   pos: (  0.063310  0.401583  0.734146)  bare sigma:          19.22
            14.3669          6.0521          0.0075
             3.9908         26.6461         -4.8477
             0.7478         -4.4655         16.6497

     Atom 59  H   pos: (  0.338867  0.039577  0.685126)  bare sigma:          15.48
            20.9129         -7.9883         11.0062
            -6.3109         10.2990         -6.3703
             9.6666         -6.3742         15.2137

     Atom 60  O   pos: (  0.260224  0.347255  1.406534)  bare sigma:          79.73
            83.4925         -1.5897          0.5717
            -3.7285         76.7073         -5.6358
             3.6693         -4.8209         78.9817

     Atom 61  H   pos: (  0.189341  0.360837  1.416212)  bare sigma:          21.60
            31.1844         -3.7926         -0.5933
            -3.2141         17.2182         -0.6137
            -2.7936         -0.0262         16.3999

     Atom 62  H   pos: (  0.285501  0.317689  1.469839)  bare sigma:          15.81
            13.1286         -4.2485          9.2093
            -5.4522          7.9269         -9.1680
            11.3826         -8.7854         26.3780

     Atom 63  O   pos: (  0.890590 -0.007080  0.771150)  bare sigma:          66.00
            68.5712         -2.2716          0.5638
            -0.6604         63.6526         -1.1723
             0.0116         -0.2417         65.7725

     Atom 64  H   pos: (  0.601816  0.396090  0.731012)  bare sigma:          15.04
             8.5103         -7.1801         -2.3538
            -7.3501         24.4619          9.9342
            -3.2005         10.8704         12.1403

     Atom 65  H   pos: (  0.830362  0.021925  0.733635)  bare sigma:          11.59
            21.2389        -11.9061         12.8839
           -10.6600          4.8149         -4.4616
            13.2584         -5.2504          8.7184

     Atom 66  O   pos: (  0.406416  0.411280  0.145977)  bare sigma:          68.49
            71.9217         -1.9686          5.0889
            -0.8783         71.2832         -1.2841
             5.4173         -1.4810         62.2763

     Atom 67  H   pos: (  0.771387 -0.004454  0.132861)  bare sigma:          18.25
            24.8228         10.5312         -2.0173
             9.5801         19.7753         -1.5223
            -2.4753         -1.8094         10.1519

     Atom 68  H   pos: (  0.440258  0.342219  0.152181)  bare sigma:          11.18
             5.7897        -11.4488          1.5732
           -10.1068         29.0847         -2.8082
             1.0550         -2.7208         -1.3272

     Atom 69  O   pos: ( -0.127943  0.402782  1.246962)  bare sigma:          73.21
            68.6317          2.1836         -1.7149
             2.6817         76.5661          1.3602
             0.1067          4.3636         74.4243

     Atom 70  H   pos: (  0.190473 -0.012377  1.304656)  bare sigma:          14.53
             3.6881          4.2310          1.7122
             4.4392         20.5819         12.5044
             2.4549         14.8238         19.3253

     Atom 71  H   pos: ( -0.144404  0.337292  1.276442)  bare sigma:          17.12
             7.9949          4.2068         -2.0529
             3.7362         29.5244         -6.1033
            -2.2819         -7.4264         13.8351

     Atom 72  O   pos: (  0.851464  0.099975  1.531055)  bare sigma:          66.84
            68.7118         -0.9088         10.3452
            -2.5621         65.1899         -4.0461
            10.5618         -2.0525         66.6155

     Atom 73  H   pos: (  0.844274  0.031888  1.559924)  bare sigma:          15.15
             6.6446         -0.6465          3.2598
            -0.7148         27.3624        -10.7126
             3.3051        -11.3969         11.4542

     Atom 74  H   pos: (  0.889423  0.136153  1.586435)  bare sigma:          12.20
            11.4615          8.2790         15.3252
             7.4030          7.1961          8.3514
            16.1079         10.1054         17.9562

     Atom 75  O   pos: (  0.839466  0.171572  1.324034)  bare sigma:          74.18
            74.7866          3.8709         -0.5348
             3.8065         69.5306         -0.2256
             0.5278         -0.7497         78.2346

     Atom 76  H   pos: (  0.777124  0.133248  1.312041)  bare sigma:          16.13
            25.2294         11.3244          2.1672
            12.3540         11.8663          1.9411
             1.2265          1.4228         11.2882

     Atom 77  H   pos: (  0.855667  0.159338  1.394581)  bare sigma:          18.00
            12.0054         -0.4130          3.7803
            -0.8398         10.1652         -3.9023
             4.8993         -2.7086         31.8179

     Atom 78  O   pos: (  0.635662  0.432995  1.316353)  bare sigma:          77.77
            76.2498          1.5510         -4.4024
             1.0072         80.5154         -2.7831
            -4.4170         -3.6402         76.5580

     Atom 79  H   pos: (  0.588098  0.385167  1.346590)  bare sigma:          16.53
            18.1833         12.6364         -6.8201
            10.5134         18.7201         -7.7593
            -6.6740         -8.7270         12.6794

     Atom 80  H   pos: (  0.914528  0.035991  1.323649)  bare sigma:          18.62
            13.9315         -8.6452         -1.3441
            -7.0558         29.8955          0.4267
            -1.5696          1.0205         12.0283

     Atom 81  O   pos: (  0.172450  0.094600  1.080531)  bare sigma:          73.89
            76.9768          6.0994          0.0861
             5.7143         68.3255         -4.1064
            -0.6707         -4.8076         76.3533

     Atom 82  H   pos: (  0.167642  0.136464  1.019413)  bare sigma:          15.49
             7.7279          0.7315          0.9006
            -0.1202         11.8754        -12.9549
             2.2463        -11.8820         26.8665

     Atom 83  H   pos: (  0.236419  0.110553  1.113295)  bare sigma:          16.48
            25.1826          5.0184         11.8158
             5.9132          7.3584          1.8726
            10.4577          1.6033         16.9070

     Atom 84  O   pos: ( -0.072757  0.428940  0.147119)  bare sigma:          70.36
            71.7238          6.1558          2.4664
             4.4757         74.4161         -1.5754
             4.2629         -0.9481         64.9518

     Atom 85  H   pos: (  0.306051 -0.005247  0.146663)  bare sigma:          15.71
            29.1663         12.1832          1.9486
            10.6085         13.2219         -0.3166
             1.9250         -0.1760          4.7541

     Atom 86  H   pos: ( -0.057497  0.358103  0.160875)  bare sigma:          17.20
            12.0246         -4.4376          0.5211
            -3.4056         31.5564         -3.4598
             0.5971         -3.1671          8.0293

     Atom 87  O   pos: (  0.045892  0.358105  1.141451)  bare sigma:          75.61
            82.3011          1.9162         -5.1599
             3.5114         71.3207          1.6360
            -5.7928          2.1105         73.2066

     Atom 88  H   pos: ( -0.008801  0.388538  1.181426)  bare sigma:          15.20
            24.3733         -5.6527        -12.0787
            -6.8988          8.7573          4.6729
           -12.8765          4.5114         12.4761

     Atom 89  H   pos: (  0.111410  0.388647  1.157667)  bare sigma:          15.71
            31.5269          8.4733          0.9683
             9.7081          8.8538          1.3755
             2.3152          1.8936          6.7355

     Atom 90  O   pos: ( -0.004534  0.164304  1.185052)  bare sigma:          71.41
            68.2943         -1.7695         -5.4374
            -3.9415         79.2599          2.2440
            -4.9613          1.2515         66.6770

     Atom 91  H   pos: ( -0.064940  0.181260  1.223644)  bare sigma:          15.81
            22.7828         -2.8101        -13.6458
            -4.5903          8.7516          2.3865
           -13.3371          1.4139         15.8864

     Atom 92  H   pos: (  0.024876  0.228804  1.163372)  bare sigma:          14.67
             8.0230          7.9358         -4.4162
             8.8813         29.4897         -7.2450
            -4.3934         -6.2651          6.5100

     Atom 93  O   pos: ( -0.020731  0.343833  1.527831)  bare sigma:          71.71
            71.1600          3.5587          1.3698
             4.7277         77.5400         -2.6828
             1.9960         -1.5034         66.4421

     Atom 94  H   pos: ( -0.030246  0.298284  1.586060)  bare sigma:          15.69
             6.3746          2.1205         -1.3889
             2.6707         21.2698        -13.0337
            -2.0942        -14.0345         19.4281

     Atom 95  H   pos: (  0.031034  0.394814  1.545874)  bare sigma:          14.05
            18.8284         15.9076          3.9923
            15.4007         19.8983          2.7633
             4.8055          4.2421          3.4118

     Atom 96  O   pos: (  0.041831  0.355326  0.938960)  bare sigma:          73.76
            70.4869         -3.7077         -5.7377
            -3.9555         74.8831          3.9127
            -4.6899          3.5041         75.9032

     Atom 97  H   pos: (  0.037159  0.359458  1.013555)  bare sigma:          14.29
             3.2198         -0.7718         -2.0420
            -0.8931          4.0164          1.5310
            -2.1310          2.7278         35.6380

     Atom 98  H   pos: (  0.074202  0.288597  0.926647)  bare sigma:          15.19
            11.5127        -11.5782         -4.2075
           -12.1794         26.6402          6.3123
            -3.5652          5.0278          7.4050

     Atom 99  O   pos: (  0.773235  0.285515  1.082196)  bare sigma:          70.83
            61.2292         -2.2916         -1.4872
            -1.7843         79.1694         -0.4979
            -1.8170         -1.3635         72.1063

     Atom100  H   pos: ( -0.216815  0.315574  1.000818)  bare sigma:          13.93
             2.1247          1.3932         -3.5588
             1.1257          7.6356         -6.5287
            -4.5338         -8.5283         32.0308

     Atom101  H   pos: (  0.770069  0.212672  1.096700)  bare sigma:          14.18
             2.0291          1.0344          1.3345
             1.2074         34.6049         -7.6212
             1.3682         -6.0381          5.9016

     Atom102  O   pos: (  0.435531  0.016337  1.564241)  bare sigma:          69.29
            66.9407         -2.7803         -0.5974
            -3.1089         69.2082          5.0453
            -2.7114          7.0123         71.7167

     Atom103  H   pos: (  0.497593 -0.011817  1.591833)  bare sigma:          18.40
            23.6707         -7.8331          7.7367
            -7.2504         14.3713         -2.5833
             7.4188         -2.8498         17.1448

     Atom104  H   pos: (  0.417670  0.068709  1.618479)  bare sigma:          10.57
             0.7187         -6.7978         -4.5944
            -7.2464         15.4230         17.9594
            -5.8450         19.2902         15.5786

     Atom105  O   pos: (  0.350057  0.117658  0.934462)  bare sigma:          77.38
            82.5713         -7.4176          2.8291
            -5.0136         81.1371         -0.0990
             1.8563          0.3656         68.4229

     Atom106  H   pos: (  0.351773  0.044323  0.935303)  bare sigma:          18.68
            12.0270         -2.1986         -0.3886
            -3.1300         34.3548         -0.4484
            -0.2075          0.3230          9.6506

     Atom107  H   pos: (  0.279062  0.134935  0.915988)  bare sigma:          14.62
            31.5709        -10.4517          6.5578
            -8.1901          8.2468         -2.0952
             6.5468         -2.3285          4.0298

     Atom108  O   pos: (  0.996380  0.019893  0.980699)  bare sigma:          63.67
            66.6676         -2.6319         -0.8689
            -3.4071         57.6381          2.1387
            -3.1724          1.7817         66.7073

     Atom109  H   pos: (  0.923950  0.004677  0.972245)  bare sigma:          14.73
            34.2799          4.4380          2.8630
             5.5171          3.2928          0.6628
             2.8153          0.3459          6.6117

     Atom110  H   pos: ( -0.272561  0.445295  0.941972)  bare sigma:           9.73
            11.1261        -14.4970         -8.8887
           -16.7427         13.1434          9.7872
           -10.4556         10.0120          4.9342

     Atom111  O   pos: (  0.050528  0.175845  1.438846)  bare sigma:          69.84
            67.5182         -4.5430         -3.8942
            -4.0291         72.2789         -0.0793
            -5.8664         -1.9932         69.7114

     Atom112  H   pos: (  0.111540  0.168111  1.396626)  bare sigma:          13.74
            24.3000         -7.5779        -11.3759
            -6.1984          5.9698          3.2404
           -12.3490          4.7012         10.9355

     Atom113  H   pos: (  0.035011  0.246270  1.454675)  bare sigma:          15.60
             9.1292         -7.0151         -3.5162
            -8.3542         27.9165          9.3470
            -3.8087          7.8057          9.7684

     Atom114  O   pos: (  0.218240  0.109450  1.580484)  bare sigma:          69.43
            73.0145         -0.5035          4.3729
            -0.2024         70.7584          5.6292
             2.4522          5.1168         64.5201

     Atom115  H   pos: (  0.268987  0.077143  1.621890)  bare sigma:          19.09
            24.4247         -5.0551          7.7098
            -4.3517         16.4391         -2.0872
             8.4043         -2.4361         16.3994

     Atom116  H   pos: (  0.208163  0.172556  1.620650)  bare sigma:          13.12
             5.6328         -5.1446         -2.4551
            -6.7413         23.3813         14.2859
            -3.7099         15.4003         10.3451

     Atom117  O   pos: (  0.579706  0.216848  1.669096)  bare sigma:          65.87
            65.6690          4.7531         -6.3315
             5.7758         61.4858          0.2422
            -6.6974         -0.4901         70.4481

     Atom118  H   pos: (  0.566081  0.219158  0.061528)  bare sigma:          14.12
             8.2802          1.4704         -5.4945
             1.7528          4.0693          2.3912
            -5.0018          2.9282         30.0120

     Atom119  H   pos: (  0.511184  0.188339  1.659970)  bare sigma:          14.98
            28.9183         10.9031         -0.3464
            11.0019          8.8453          0.4375
            -1.3009          0.1369          7.1721

     Atom120  O   pos: (  0.683021  0.186750  1.502812)  bare sigma:          69.86
            75.1428         -3.5032         -3.5803
            -3.7471         66.8804          4.4017
            -3.6100          3.4932         67.5535

     Atom121  H   pos: (  0.746458  0.151177  1.521859)  bare sigma:          12.74
            28.8287        -15.0530          4.6116
           -15.1360          7.1133         -2.5605
             5.5051         -2.6213          2.2778

     Atom122  H   pos: (  0.644300  0.195110  1.566100)  bare sigma:          14.14
            13.5744         -3.1468        -14.7187
            -3.0258          3.8003          4.2760
           -16.3380          4.9591         25.0498

     Atom123  O   pos: (  0.248202  0.421675  0.033264)  bare sigma:          69.31
            74.2312         -2.7340          2.9981
            -2.8336         66.6268          4.5485
             4.6062          3.7927         67.0862

     Atom124  H   pos: (  0.199677  0.453569  0.079831)  bare sigma:          15.48
            17.5866         -8.7836        -10.3224
            -9.1440         11.2877          7.1369
           -10.8936          7.0757         17.5695

     Atom125  H   pos: (  0.311630  0.417879  0.075134)  bare sigma:          11.57
            25.8453         -2.7656         15.8345
            -2.5123         -1.4970          0.0402
            16.8221         -0.2972         10.3594

     Atom126  O   pos: (  0.164604  0.257232  1.696884)  bare sigma:          67.24
            72.8667          5.5767          0.7558
             6.0355         68.1027          2.8148
            -0.7160          1.2974         60.7445

     Atom127  H   pos: (  0.203733  0.321680  1.703579)  bare sigma:          11.71
            10.6737         15.2904          2.6385
            16.3827         24.7854          4.4351
             2.0466          3.4225         -0.3439

     Atom128  H   pos: (  0.089996  0.265922 -0.022513)  bare sigma:          19.17
            28.8448          2.0926          6.9600
             0.8155         13.6247         -1.1084
             7.5456          0.0261         15.0293

     Atom129  O   pos: ( -0.210350  0.379733  1.459964)  bare sigma:          67.71
            65.6147         -0.5389         -1.1009
            -0.3754         73.3366          3.5245
            -0.5092          5.5621         64.1933

     Atom130  H   pos: (  0.746478  0.297531  1.474181)  bare sigma:          14.45
            13.9908         12.3587         -1.5399
            13.8172         25.0841         -2.3234
            -1.7158         -2.3648          4.2836

     Atom131  H   pos: ( -0.142737  0.362022  1.485382)  bare sigma:          15.19
            29.4022         -4.0385          9.0743
            -5.3674          7.7538         -1.2621
             9.3307         -0.8874          8.4024

     Atom132  O   pos: (  0.658131  0.066619  1.346364)  bare sigma:          71.58
            70.9503          3.4793         -2.7828
             3.9971         74.5178          5.9253
            -1.5360          6.8195         69.2698

     Atom133  H   pos: (  0.660396  0.107025  1.409771)  bare sigma:          14.25
             4.8693          2.2922          1.7398
             3.0872         14.8669         15.7192
             2.5409         17.0712         23.0160

     Atom134  H   pos: (  0.336138  0.459086  1.365772)  bare sigma:          16.58
             9.2106          5.4457         -2.5711
             5.5290         30.5459         -3.5101
            -2.9290         -4.7893          9.9741

     Atom135  O   pos: (  0.589361  0.407319  1.635708)  bare sigma:          68.28
            61.4264          4.7750          1.4652
             3.8339         77.6731         -1.7220
             0.6634         -2.0928         65.7454

     Atom136  H   pos: (  0.595165  0.431942  1.705303)  bare sigma:          16.32
             7.3192          2.7385          1.8828
             2.5439         12.9954          8.7303
             2.4392          9.6335         28.6550

     Atom137  H   pos: (  0.579848  0.332447  1.641873)  bare sigma:          11.51
            -0.7050          4.9269         -0.4757
             4.5473         34.9475         -3.0376
            -0.5406         -4.3078          0.2726

     Atom138  O   pos: (  0.331708  0.146929  1.209580)  bare sigma:          72.70
            70.2479          2.3479          0.8480
             2.3349         76.0448         -1.3230
             2.2616         -1.8995         71.7958

     Atom139  H   pos: (  0.353980  0.219155  1.211589)  bare sigma:          12.60
             3.1621         10.9354          1.2189
             9.6170         32.3193          0.4969
             1.4443          1.1875          2.3332

     Atom140  H   pos: (  0.388782  0.112045  1.239222)  bare sigma:          19.21
            22.0780         -6.7552          7.3650
            -5.6564         16.7617         -3.3418
             7.2468         -3.7143         18.7851

     Atom141  O   pos: (  0.244074  0.424582  1.139967)  bare sigma:          73.00
            74.5756         -3.5642          2.5883
            -3.8375         68.4495          0.4741
             2.6717          0.2405         75.9869

     Atom142  H   pos: (  0.267836  0.385302  1.080901)  bare sigma:          15.11
            10.2137         -6.2055         -8.0463
            -6.2173         10.8427         11.5636
            -6.9253         10.8618         24.2674

     Atom143  H   pos: (  0.292352  0.399866  1.191326)  bare sigma:          14.82
            18.2738         -8.0260         12.4091
            -8.3075          7.9815         -5.9652
            11.6861         -5.1853         18.2106

     Atom144  O   pos: (  0.527399  0.231471  0.840070)  bare sigma:          71.57
            71.1672         -1.2181         -9.5740
            -1.0902         71.2384         -0.5769
           -10.7322          1.7786         72.3064

     Atom145  H   pos: (  0.566663  0.268253  0.787527)  bare sigma:          13.55
            10.8193          3.5418        -14.7169
             5.2295          8.9792         -8.1188
           -15.3007         -6.8504         20.8400

     Atom146  H   pos: (  0.469556  0.271909  0.857553)  bare sigma:          20.16
            24.0667         -6.2317         -7.7871
            -7.3244         19.3333          3.7993
            -6.6644          2.3623         17.0726

     Atom147  O   pos: (  0.216500  0.101506  1.365211)  bare sigma:          72.50
            71.3479          2.2205         -7.8523
             1.1351         65.4968          2.1702
            -5.9079          0.0892         80.6444

     Atom148  H   pos: (  0.262773  0.129191  1.312659)  bare sigma:          12.78
            12.9303          7.2163        -15.3637
             7.0583          2.8340         -6.9383
           -14.3871         -6.1795         22.5746

     Atom149  H   pos: (  0.250210  0.106173  1.430044)  bare sigma:          18.37
            14.3737          1.1327          5.4991
             1.2101          9.4234          0.9587
             4.1513          0.4025         31.3254

     Atom150  O   pos: (  0.398480  0.333029  1.229441)  bare sigma:          68.44
            67.3940          0.5457         -0.7677
             0.4039         63.9862         -2.7809
            -1.0517         -0.9544         73.9292

     Atom151  H   pos: (  0.459550  0.339775  1.185283)  bare sigma:          12.34
            20.9269          1.9733        -16.9244
             1.8715         -0.0756         -1.6783
           -15.4630         -1.3084         16.1724

     Atom152  H   pos: (  0.423560  0.331064  1.299328)  bare sigma:          15.05
             8.8297         -0.5447          9.3125
            -0.7021          4.9070         -2.3197
             8.2523         -2.3479         31.4031

     Atom153  O   pos: (  0.547822  0.145183  1.040777)  bare sigma:          77.02
            74.6766         -0.4779          4.2208
            -1.9464         79.9020         -6.1885
             4.8776         -5.6581         76.4669

     Atom154  H   pos: (  0.485786  0.141386  1.001638)  bare sigma:          18.41
            26.3720          0.2761         10.7416
             1.0543         11.0520         -0.6801
            10.1135         -1.1019         17.8160

     Atom155  H   pos: (  0.548300  0.083864  1.082525)  bare sigma:          15.94
             6.8867         -1.4479          1.1049
            -2.8090         26.5418        -14.1829
             2.4946        -13.8024         14.3825

     Atom156  O   pos: (  0.362588  0.299705  1.574244)  bare sigma:          73.01
            67.2944         -4.1913         -0.4322
            -3.4872         74.5441         -4.0859
             0.1152         -5.7511         77.1778

     Atom157  H   pos: (  0.368171  0.240781  1.622069)  bare sigma:          12.46
             2.2307         -3.5726          2.5153
            -3.8317         21.8492        -15.1981
             2.9838        -17.0819         13.3071

     Atom158  H   pos: (  0.342651  0.356123  1.615957)  bare sigma:          19.31
            14.8516         -5.9456         -5.2418
            -5.7664         23.3576          8.4870
            -5.1631          9.4195         19.7153

     Atom159  O   pos: (  0.558091  0.338520  1.111827)  bare sigma:          69.50
            68.3564         -2.4221         -1.2080
            -1.8461         71.5146         -1.3491
            -0.8805         -3.0575         68.6394

     Atom160  H   pos: (  0.565580  0.267006  1.091964)  bare sigma:          14.85
             5.7300         -1.3851         -0.3223
            -1.4060         31.5388          7.1577
            -0.2600          8.0317          7.2863

     Atom161  H   pos: (  0.534364  0.371965  1.048720)  bare sigma:          13.66
             6.3724         -4.9304          8.0955
            -4.7813         11.1742        -11.7532
             8.2159        -13.2470         23.4434

     Atom162  O   pos: (  0.339852  0.327403  0.988848)  bare sigma:          68.58
            73.7616          6.2601         -2.0721
             4.5668         68.3190          0.1897
             0.3496         -1.1029         63.6735

     Atom163  H   pos: (  0.405307  0.367819  0.973063)  bare sigma:           8.61
            20.7560         18.9216         -6.3170
            17.6518          8.8609         -4.1423
            -5.9435         -4.7588         -3.7997

     Atom164  H   pos: (  0.350733  0.254972  0.984632)  bare sigma:          17.39
            10.2663         -1.4802          0.1203
             0.0912         32.8533          2.6315
             0.3677          2.6003          9.0354

     Atom165  O   pos: (  0.768262  0.086574  1.121851)  bare sigma:          77.70
            74.2141          1.5279         -4.3250
             1.8203         78.2869          2.2140
            -4.9303          2.8541         80.5927

     Atom166  H   pos: (  0.779861  0.053196  1.056420)  bare sigma:          15.74
             6.5781         -3.0001         -4.4237
            -4.0410         12.4059         12.4025
            -5.9517         12.0653         28.2422

     Atom167  H   pos: (  0.705384  0.058561  1.146087)  bare sigma:          20.02
            26.0337          6.1626         -6.4575
             6.6749         15.7982         -2.7733
            -4.8416         -1.8465         18.2385

     Atom168  O   pos: (  0.708129  0.139703  0.874657)  bare sigma:          70.88
            69.2878         -7.1354          1.1330
            -7.4511         73.3070         -2.4559
             1.4161         -3.5256         70.0585

     Atom169  H   pos: (  0.742010  0.079543  0.905372)  bare sigma:          13.27
             8.2262        -14.0044          4.5272
           -14.7372         23.0786         -9.2444
             5.8533        -11.1151          8.5171

     Atom170  H   pos: (  0.664288  0.166189  0.927438)  bare sigma:          17.83
            18.8120         -5.5117         -7.0909
            -5.0451         13.4604          3.1459
            -8.2919          4.1862         21.2199

     Atom171  O   pos: (  0.226096  0.411375  0.853587)  bare sigma:          68.02
            66.1255          1.3945          0.4128
            -1.1447         68.1321        -11.2524
             2.3822        -10.8631         69.7889

     Atom172  H   pos: (  0.157421  0.404535  0.880679)  bare sigma:          15.87
            28.6407          3.4710         -7.5880
             3.6575          8.1624         -3.4261
            -8.7915         -3.4737         10.8018

     Atom173  H   pos: (  0.270146  0.376820  0.904003)  bare sigma:          12.46
            14.5063         -8.0754         13.5527
            -9.6320          7.3910        -11.2959
            15.7068        -11.3071         15.4811

     Atom174  O   pos: (  0.461404  0.107841  1.377780)  bare sigma:          74.37
            76.4752         -2.3664         -2.5115
            -2.0592         71.5158         -2.8388
            -3.2236         -3.0017         75.1326

     Atom175  H   pos: (  0.529920  0.089190  1.355099)  bare sigma:          15.28
            32.1564         -7.1014         -7.5376
            -7.6120          5.8458          1.7391
            -7.0060          1.2252          7.8483

     Atom176  H   pos: (  0.452836  0.074779  1.443813)  bare sigma:          16.11
             7.7403          0.8265         -4.0926
             1.5763         11.1941        -11.7952
            -5.7029        -11.2222         29.3810

     Atom177  O   pos: (  0.491948  0.306743  1.411237)  bare sigma:          74.90
            69.6507          1.5459         -2.1406
             0.5928         77.8730          1.5791
            -3.6804          1.1884         77.1818

     Atom178  H   pos: (  0.486589  0.232677  1.400925)  bare sigma:          14.53
             3.5535          2.6905          0.7763
             1.5881         34.4029          5.3530
             0.4250          4.4239          5.6240

     Atom179  H   pos: (  0.453457  0.317130  1.473503)  bare sigma:          16.45
            15.6093         -1.2869        -11.9953
            -0.5873          7.0938          1.6698
           -12.0536          2.8307         26.6341

     Atom180  O   pos: ( -0.213577  0.415761  0.007613)  bare sigma:          68.23
            66.9020         -0.7824          5.3733
            -0.5553         62.6796         -6.5701
             4.3371         -6.2214         75.1027

     Atom181  H   pos: ( -0.153290  0.430559  0.048520)  bare sigma:          14.49
            22.8472          3.1739         13.1688
             3.0690          4.1587         -0.0188
            14.6878          0.2152         16.4662

     Atom182  H   pos: (  0.743518  0.360700  0.064940)  bare sigma:          16.80
            16.3298          3.8605         -7.0810
             4.2291         11.3493         -7.9789
            -8.3266         -8.2821         22.7288

     Atom183  O   pos: (  0.160870  0.188357  0.891581)  bare sigma:          56.62
            64.1209          0.0514          9.6481
            -1.3478         57.5612          7.2865
            14.8200         14.2765         48.1658

     Atom184  H   pos: (  0.195817  0.241818  0.855979)  bare sigma:          21.18
            19.4915          5.6356         -1.7161
             5.3197         27.3187         -4.1910
            -0.7625         -3.8916         16.7390

     Atom185  O   pos: ( -0.200148  0.376438  0.888708)  bare sigma:          51.24
            32.5067         -8.4015         -5.1791
            -7.7532         52.0656          8.5255
            -1.3055         10.7615         69.1498

     Atom186  H   pos: ( -0.131165  0.394350  0.905410)  bare sigma:          19.80
            28.1535          2.1599          2.8940
             2.2511         14.7817          1.3765
             3.7783          1.5277         16.4770

     Atom187  O   pos: (  0.487513  0.439163  0.952130)  bare sigma:          53.97
            56.1544          2.3396         -0.3989
             2.8760         54.1060         -4.1630
             0.1221         -4.7238         51.6415

     Atom188  H   pos: (  0.517559  0.429642  0.884691)  bare sigma:          15.84
            11.5316         -0.5982        -10.6942
            -0.6891          6.7983          0.5544
           -10.2187         -0.0814         29.1975

     Diamagnetic contribution in ppm:

     Atom  1  Ca  pos: (  0.446423  0.007208  0.529055)  dia sigma:          -4.23
            -4.2310         -0.0055         -0.0005
            -0.0055         -4.2378         -0.0042
            -0.0005         -0.0042         -4.2064

     Atom  2  Ca  pos: (  0.188087  0.012829  0.334807)  dia sigma:          -4.22
            -4.2308          0.0156          0.0199
             0.0156         -4.2243         -0.0046
             0.0199         -0.0046         -4.2083

     Atom  3  Ca  pos: (  0.025244  0.233980  0.353054)  dia sigma:          -4.22
            -4.2161          0.0041          0.0059
             0.0041         -4.2352          0.0072
             0.0059          0.0072         -4.2047

     Atom  4  Ca  pos: (  0.261945  0.238551  0.528909)  dia sigma:          -4.21
            -4.2003         -0.0009          0.0022
            -0.0009         -4.2523         -0.0106
             0.0022         -0.0106         -4.1863

     Atom  5  Ca  pos: (  0.800828  0.266373  0.750435)  dia sigma:          -4.23
            -4.2240          0.0012         -0.0083
             0.0012         -4.2248         -0.0128
            -0.0083         -0.0128         -4.2371

     Atom  6  Ca  pos: (  0.049079  0.097773  0.799526)  dia sigma:          -4.22
            -4.2096          0.0014         -0.0155
             0.0014         -4.2166         -0.0149
            -0.0155         -0.0149         -4.2239

     Atom  7  Ca  pos: (  0.035901 -0.001246  1.145527)  dia sigma:          -4.26
            -4.2528          0.0043          0.0023
             0.0043         -4.2800         -0.0068
             0.0023         -0.0068         -4.2617

     Atom  8  Ca  pos: (  0.936564 -0.011397  0.470638)  dia sigma:          -4.19
            -4.2131         -0.0019         -0.0090
            -0.0019         -4.2129         -0.0119
            -0.0090         -0.0119         -4.1480

     Atom  9  Ca  pos: (  0.693173 -0.003442  0.332937)  dia sigma:          -4.22
            -4.2071          0.0065         -0.0111
             0.0065         -4.2328         -0.0059
            -0.0111         -0.0059         -4.2111

     Atom 10  Ca  pos: (  0.536354  0.226882  0.336434)  dia sigma:          -4.23
            -4.2289          0.0096         -0.0158
             0.0096         -4.2403         -0.0025
            -0.0158         -0.0025         -4.2254

     Atom 11  Ca  pos: (  0.786058  0.217027  0.476677)  dia sigma:          -4.20
            -4.2278          0.0047         -0.0027
             0.0047         -4.2103          0.0039
            -0.0027          0.0039         -4.1602

     Atom 12  Ca  pos: (  0.574000  0.082169  0.748097)  dia sigma:          -4.22
            -4.2331          0.0061          0.0086
             0.0061         -4.2081          0.0167
             0.0086          0.0167         -4.2281

     Atom 13  Ca  pos: (  0.048235  0.049635  1.559443)  dia sigma:          -4.25
            -4.2276          0.0083          0.0038
             0.0083         -4.2612          0.0164
             0.0038          0.0164         -4.2477

     Atom 14  Si  pos: ( -0.070067  0.174271  0.093764)  dia sigma:           1.93
             1.9335         -0.0019          0.0308
            -0.0019          1.9529         -0.0017
             0.0308         -0.0017          1.8939

     Atom 15  Si  pos: (  0.563617  0.257402  0.590026)  dia sigma:           1.93
             1.9397         -0.0412         -0.0024
            -0.0412          1.9235          0.0074
            -0.0024          0.0074          1.9175

     Atom 16  Si  pos: (  0.770019  0.239910  0.239741)  dia sigma:           1.93
             1.9173         -0.0462         -0.0012
            -0.0462          1.9451          0.0132
            -0.0012          0.0132          1.9380

     Atom 17  Si  pos: (  0.398638  0.153667  0.134774)  dia sigma:           1.93
             1.9279         -0.0406         -0.0100
            -0.0406          1.9538         -0.0263
            -0.0100         -0.0263          1.9014

     Atom 18  Si  pos: ( -0.005444  0.250056  0.589800)  dia sigma:           1.92
             1.9237         -0.0380          0.0174
            -0.0380          1.9675          0.0028
             0.0174          0.0028          1.8705

     Atom 19  Si  pos: (  0.269779  0.248231  0.296610)  dia sigma:           1.95
             1.9249         -0.0317         -0.0015
            -0.0317          1.9698          0.0006
            -0.0015          0.0006          1.9444

     Atom 20  Si  pos: (  0.176523 -0.005738  0.579163)  dia sigma:           1.94
             1.9364         -0.0339          0.0063
            -0.0339          1.9933         -0.0035
             0.0063         -0.0035          1.8906

     Atom 21  Si  pos: (  0.142145  0.445933  0.286906)  dia sigma:           1.93
             1.9029         -0.0408          0.0078
            -0.0408          1.9491         -0.0185
             0.0078         -0.0185          1.9452

     Atom 22  Si  pos: (  0.407525  0.451397  0.578829)  dia sigma:           1.92
             1.9161         -0.0372          0.0040
            -0.0372          1.9368         -0.0213
             0.0040         -0.0213          1.8988

     Atom 23  Si  pos: (  0.643020  0.436897  0.241093)  dia sigma:           1.96
             1.9359         -0.0420          0.0139
            -0.0420          1.9651         -0.0168
             0.0139         -0.0168          1.9658

     Atom 24  O   pos: (  0.212763  0.349694  0.251065)  dia sigma:          18.32
            18.3085         -0.3117          0.0112
            -0.3117         18.5534         -0.0272
             0.0112         -0.0272         18.0948

     Atom 25  O   pos: (  0.273628  0.069118  0.564276)  dia sigma:          17.66
            17.7706          0.1611         -0.0428
             0.1611         17.6568         -0.0213
            -0.0428         -0.0213         17.5420

     Atom 26  O   pos: (  0.517797  0.054052  0.361212)  dia sigma:          17.73
            17.6886          0.0463          0.1223
             0.0463         17.7189          0.1043
             0.1223          0.1043         17.7936

     Atom 27  O   pos: (  0.103748 -0.008165  0.481247)  dia sigma:          17.86
            17.8609          0.0686          0.1329
             0.0686         17.7429          0.0893
             0.1329          0.0893         17.9776

     Atom 28  O   pos: (  0.041491  0.409755  0.342783)  dia sigma:          17.74
            17.8262          0.0365         -0.1541
             0.0365         17.6731         -0.0688
            -0.1541         -0.0688         17.7345

     Atom 29  O   pos: (  0.379506  0.142178  0.014966)  dia sigma:          17.75
            17.5630         -0.0080          0.0135
            -0.0080         17.6451          0.0561
             0.0135          0.0561         18.0293

     Atom 30  O   pos: (  0.016026  0.235282  0.161223)  dia sigma:          18.17
            18.6338          0.2267         -0.1799
             0.2267         17.8625          0.1364
            -0.1799          0.1364         18.0211

     Atom 31  H   pos: (  0.080559  0.240117  0.123851)  dia sigma:           0.95
             0.9501         -0.0000         -0.0000
            -0.0000          0.9501         -0.0000
            -0.0000         -0.0000          0.9501

     Atom 32  O   pos: ( -0.020154  0.219696  0.706504)  dia sigma:          17.65
            17.5805          0.0157         -0.1247
             0.0157         17.5027         -0.0014
            -0.1247         -0.0014         17.8701

     Atom 33  O   pos: (  0.294371  0.178909  0.196751)  dia sigma:          18.28
            18.2805         -0.1002         -0.2553
            -0.1002         18.1600          0.2273
            -0.2553          0.2273         18.3987

     Atom 34  O   pos: (  0.729983  0.061362  0.677211)  dia sigma:          17.63
            17.5700          0.0322          0.0941
             0.0322         17.6231          0.1495
             0.0941          0.1495         17.6829

     Atom 35  O   pos: (  0.919608  0.033186  0.135682)  dia sigma:          18.30
            18.0218          0.0521          0.1226
             0.0521         18.5002         -0.2595
             0.1226         -0.2595         18.3647

     Atom 36  O   pos: (  0.487535  0.355990  0.591211)  dia sigma:          18.49
            18.5622         -0.3163          0.0075
            -0.3163         18.7027         -0.0344
             0.0075         -0.0344         18.1956

     Atom 37  O   pos: (  0.705539  0.338748  0.197666)  dia sigma:          18.36
            18.2752         -0.3495          0.0159
            -0.3495         18.5648         -0.0002
             0.0159         -0.0002         18.2530

     Atom 38  O   pos: (  0.759328  0.047003  0.478912)  dia sigma:          17.89
            17.8466          0.0670         -0.1272
             0.0670         17.8510         -0.1441
            -0.1272         -0.1441         17.9801

     Atom 39  O   pos: (  0.023272  0.067546  0.301346)  dia sigma:          17.84
            17.8266          0.0571          0.0858
             0.0571         17.8700          0.1287
             0.0858          0.1287         17.8349

     Atom 40  O   pos: (  0.294349  0.405878  0.566134)  dia sigma:          17.72
            17.8898          0.1239          0.0306
             0.1239         17.6393          0.0405
             0.0306          0.0405         17.6353

     Atom 41  O   pos: (  0.548232  0.402046  0.306978)  dia sigma:          17.84
            17.9039          0.0185         -0.1578
             0.0185         17.7490         -0.0953
            -0.1578         -0.0953         17.8579

     Atom 42  O   pos: ( -0.029273  0.186152  1.659608)  dia sigma:          17.75
            17.6470          0.0210         -0.0714
             0.0210         17.6390         -0.0438
            -0.0714         -0.0438         17.9723

     Atom 43  O   pos: (  0.486101  0.231428  0.165232)  dia sigma:          17.66
            17.7154          0.1238          0.0549
             0.1238         17.7424          0.0378
             0.0549          0.0378         17.5141

     Atom 44  O   pos: (  0.640570  0.273500  0.685392)  dia sigma:          17.69
            17.6926          0.0197          0.1244
             0.0197         17.5540          0.0857
             0.1244          0.0857         17.8119

     Atom 45  O   pos: (  0.822626  0.201579  0.133287)  dia sigma:          18.36
            18.4835         -0.1813         -0.2521
            -0.1813         18.1489          0.1657
            -0.2521          0.1657         18.4582

     Atom 46  O   pos: (  0.501306  0.153651  0.599464)  dia sigma:          17.73
            17.7012          0.1401          0.0377
             0.1401         17.8575         -0.0481
             0.0377         -0.0481         17.6217

     Atom 47  O   pos: (  0.694569  0.160622  0.288668)  dia sigma:          17.82
            17.8229          0.0979         -0.1166
             0.0979         17.8468         -0.0647
            -0.1166         -0.0647         17.7776

     Atom 48  O   pos: (  0.624128  0.269548  0.483012)  dia sigma:          17.85
            17.8049          0.0364         -0.1364
             0.0364         17.7364         -0.0592
            -0.1364         -0.0592         18.0204

     Atom 49  O   pos: ( -0.145353  0.294670  0.314026)  dia sigma:          17.76
            17.7876         -0.0034          0.1861
            -0.0034         17.6812          0.0675
             0.1861          0.0675         17.8230

     Atom 50  O   pos: ( -0.045393  0.172932  0.501364)  dia sigma:          17.88
            17.7816          0.0825          0.1330
             0.0825         17.8020          0.1113
             0.1330          0.1113         18.0515

     Atom 51  O   pos: (  0.192879  0.187359  0.368036)  dia sigma:          17.82
            17.8015          0.0656         -0.1177
             0.0656         17.8100         -0.0808
            -0.1177         -0.0808         17.8517

     Atom 52  O   pos: (  0.102652  0.295372  0.554928)  dia sigma:          17.74
            17.8774          0.0910         -0.1241
             0.0910         17.6875         -0.0962
            -0.1241         -0.0962         17.6450

     Atom 53  O   pos: (  0.366225  0.280648  0.362885)  dia sigma:          17.66
            17.7163          0.0245          0.1526
             0.0245         17.5693          0.0497
             0.1526          0.0497         17.7057

     Atom 54  O   pos: (  0.122063  0.002574  0.686660)  dia sigma:          17.77
            17.7052          0.0129         -0.1252
             0.0129         17.6968         -0.0550
            -0.1252         -0.0550         17.9094

     Atom 55  O   pos: (  0.428293  0.036896  0.175321)  dia sigma:          18.21
            17.9787         -0.1058          0.0972
            -0.1058         18.3157         -0.2603
             0.0972         -0.2603         18.3308

     Atom 56  O   pos: ( -0.097214  0.335860  0.575578)  dia sigma:          18.38
            18.4391         -0.1646         -0.0061
            -0.1646         18.6189         -0.0244
            -0.0061         -0.0244         18.0724

     Atom 57  O   pos: (  0.397614  0.005144  0.715328)  dia sigma:          18.10
            18.1787         -0.0350          0.1932
            -0.0350         18.5736         -0.5216
             0.1932         -0.5216         17.5595

     Atom 58  H   pos: (  0.063310  0.401583  0.734146)  dia sigma:           1.03
             1.0347         -0.0000         -0.0000
            -0.0000          1.0347         -0.0000
            -0.0000         -0.0000          1.0347

     Atom 59  H   pos: (  0.338867  0.039577  0.685126)  dia sigma:           0.98
             0.9760         -0.0000         -0.0000
            -0.0000          0.9760         -0.0000
            -0.0000         -0.0000          0.9760

     Atom 60  O   pos: (  0.260224  0.347255  1.406534)  dia sigma:          17.96
            18.5503         -0.3480          0.1193
            -0.3480         17.3878         -0.3837
             0.1193         -0.3837         17.9359

     Atom 61  H   pos: (  0.189341  0.360837  1.416212)  dia sigma:           1.06
             1.0647         -0.0000         -0.0000
            -0.0000          1.0647         -0.0000
            -0.0000         -0.0000          1.0647

     Atom 62  H   pos: (  0.285501  0.317689  1.469839)  dia sigma:           0.98
             0.9837         -0.0000         -0.0000
            -0.0000          0.9837         -0.0000
            -0.0000         -0.0000          0.9837

     Atom 63  O   pos: (  0.890590 -0.007080  0.771150)  dia sigma:          18.16
            18.1653         -0.5147          0.1553
            -0.5147         18.2934          0.2494
             0.1553          0.2494         18.0322

     Atom 64  H   pos: (  0.601816  0.396090  0.731012)  dia sigma:           0.98
             0.9766         -0.0000         -0.0000
            -0.0000          0.9766         -0.0000
            -0.0000         -0.0000          0.9766

     Atom 65  H   pos: (  0.830362  0.021925  0.733635)  dia sigma:           0.90
             0.9014         -0.0000         -0.0000
            -0.0000          0.9014         -0.0000
            -0.0000         -0.0000          0.9014

     Atom 66  O   pos: (  0.406416  0.411280  0.145977)  dia sigma:          18.12
            18.2276          0.2083         -0.1010
             0.2083         18.6291         -0.2102
            -0.1010         -0.2102         17.5066

     Atom 67  H   pos: (  0.771387 -0.004454  0.132861)  dia sigma:           1.03
             1.0320         -0.0000         -0.0000
            -0.0000          1.0320         -0.0000
            -0.0000         -0.0000          1.0320

     Atom 68  H   pos: (  0.440258  0.342219  0.152181)  dia sigma:           0.89
             0.8889         -0.0000         -0.0000
            -0.0000          0.8889         -0.0000
            -0.0000         -0.0000          0.8889

     Atom 69  O   pos: ( -0.127943  0.402782  1.246962)  dia sigma:          18.12
            17.5268          0.2757         -0.0053
             0.2757         18.6971          0.0900
            -0.0053          0.0900         18.1330

     Atom 70  H   pos: (  0.190473 -0.012377  1.304656)  dia sigma:           0.97
             0.9723         -0.0000         -0.0000
            -0.0000          0.9723         -0.0000
            -0.0000         -0.0000          0.9723

     Atom 71  H   pos: ( -0.144404  0.337292  1.276442)  dia sigma:           1.01
             1.0071         -0.0000         -0.0000
            -0.0000          1.0071         -0.0000
            -0.0000         -0.0000          1.0071

     Atom 72  O   pos: (  0.851464  0.099975  1.531055)  dia sigma:          18.13
            17.7780          0.3109          0.2699
             0.3109         18.5894         -0.0080
             0.2699         -0.0080         18.0256

     Atom 73  H   pos: (  0.844274  0.031888  1.559924)  dia sigma:           0.98
             0.9838         -0.0000         -0.0000
            -0.0000          0.9838         -0.0000
            -0.0000         -0.0000          0.9838

     Atom 74  H   pos: (  0.889423  0.136153  1.586435)  dia sigma:           0.93
             0.9276         -0.0000         -0.0000
            -0.0000          0.9276         -0.0000
            -0.0000         -0.0000          0.9276

     Atom 75  O   pos: (  0.839466  0.171572  1.324034)  dia sigma:          18.07
            18.1426          0.4182          0.4095
             0.4182         17.6466         -0.0782
             0.4095         -0.0782         18.4075

     Atom 76  H   pos: (  0.777124  0.133248  1.312041)  dia sigma:           0.99
             0.9867         -0.0000         -0.0000
            -0.0000          0.9867         -0.0000
            -0.0000         -0.0000          0.9867

     Atom 77  H   pos: (  0.855667  0.159338  1.394581)  dia sigma:           1.02
             1.0222         -0.0000         -0.0000
            -0.0000          1.0222         -0.0000
            -0.0000         -0.0000          1.0222

     Atom 78  O   pos: (  0.635662  0.432995  1.316353)  dia sigma:          18.12
            17.9894         -0.0032         -0.3982
            -0.0032         18.7976         -0.1957
            -0.3982         -0.1957         17.5598

     Atom 79  H   pos: (  0.588098  0.385167  1.346590)  dia sigma:           0.99
             0.9949         -0.0000         -0.0000
            -0.0000          0.9949         -0.0000
            -0.0000         -0.0000          0.9949

     Atom 80  H   pos: (  0.914528  0.035991  1.323649)  dia sigma:           1.03
             1.0346         -0.0000         -0.0000
            -0.0000          1.0346         -0.0000
            -0.0000         -0.0000          1.0346

     Atom 81  O   pos: (  0.172450  0.094600  1.080531)  dia sigma:          18.26
            18.3878          0.2066          0.4871
             0.2066         17.9399         -0.4279
             0.4871         -0.4279         18.4602

     Atom 82  H   pos: (  0.167642  0.136464  1.019413)  dia sigma:           0.98
             0.9775         -0.0000         -0.0000
            -0.0000          0.9775         -0.0000
            -0.0000         -0.0000          0.9775

     Atom 83  H   pos: (  0.236419  0.110553  1.113295)  dia sigma:           1.00
             1.0040         -0.0000         -0.0000
            -0.0000          1.0040         -0.0000
            -0.0000         -0.0000          1.0040

     Atom 84  O   pos: ( -0.072757  0.428940  0.147119)  dia sigma:          18.06
            18.2319          0.2148          0.0048
             0.2148         18.5316         -0.2161
             0.0048         -0.2161         17.4283

     Atom 85  H   pos: (  0.306051 -0.005247  0.146663)  dia sigma:           1.00
             1.0027         -0.0000         -0.0000
            -0.0000          1.0027         -0.0000
            -0.0000         -0.0000          1.0027

     Atom 86  H   pos: ( -0.057497  0.358103  0.160875)  dia sigma:           1.01
             1.0126         -0.0000         -0.0000
            -0.0000          1.0126         -0.0000
            -0.0000         -0.0000          1.0126

     Atom 87  O   pos: (  0.045892  0.358105  1.141451)  dia sigma:          18.16
            18.7751          0.0748         -0.1796
             0.0748         17.8444          0.3625
            -0.1796          0.3625         17.8545

     Atom 88  H   pos: ( -0.008801  0.388538  1.181426)  dia sigma:           0.98
             0.9756         -0.0000         -0.0000
            -0.0000          0.9756         -0.0000
            -0.0000         -0.0000          0.9756

     Atom 89  H   pos: (  0.111410  0.388647  1.157667)  dia sigma:           0.98
             0.9843         -0.0000         -0.0000
            -0.0000          0.9843         -0.0000
            -0.0000         -0.0000          0.9843

     Atom 90  O   pos: ( -0.004534  0.164304  1.185052)  dia sigma:          18.30
            18.4900          0.1545         -0.6068
             0.1545         18.4663         -0.1345
            -0.6068         -0.1345         17.9447

     Atom 91  H   pos: ( -0.064940  0.181260  1.223644)  dia sigma:           1.01
             1.0079         -0.0000         -0.0000
            -0.0000          1.0079         -0.0000
            -0.0000         -0.0000          1.0079

     Atom 92  H   pos: (  0.024876  0.228804  1.163372)  dia sigma:           0.98
             0.9779         -0.0000         -0.0000
            -0.0000          0.9779         -0.0000
            -0.0000         -0.0000          0.9779

     Atom 93  O   pos: ( -0.020731  0.343833  1.527831)  dia sigma:          18.11
            17.9376          0.5346          0.0646
             0.5346         18.2416         -0.3146
             0.0646         -0.3146         18.1388

     Atom 94  H   pos: ( -0.030246  0.298284  1.586060)  dia sigma:           0.98
             0.9780         -0.0000         -0.0000
            -0.0000          0.9780         -0.0000
            -0.0000         -0.0000          0.9780

     Atom 95  H   pos: (  0.031034  0.394814  1.545874)  dia sigma:           0.96
             0.9584         -0.0000         -0.0000
            -0.0000          0.9584         -0.0000
            -0.0000         -0.0000          0.9584

     Atom 96  O   pos: (  0.041831  0.355326  0.938960)  dia sigma:          18.00
            17.4954         -0.3543         -0.1912
            -0.3543         18.1866          0.2174
            -0.1912          0.2174         18.3111

     Atom 97  H   pos: (  0.037159  0.359458  1.013555)  dia sigma:           0.97
             0.9658         -0.0000         -0.0000
            -0.0000          0.9658         -0.0000
            -0.0000         -0.0000          0.9658

     Atom 98  H   pos: (  0.074202  0.288597  0.926647)  dia sigma:           0.96
             0.9584         -0.0000         -0.0000
            -0.0000          0.9584         -0.0000
            -0.0000         -0.0000          0.9584

     Atom 99  O   pos: (  0.773235  0.285515  1.082196)  dia sigma:          18.29
            17.5906          0.0351         -0.1583
             0.0351         18.6257         -0.2695
            -0.1583         -0.2695         18.6474

     Atom100  H   pos: ( -0.216815  0.315574  1.000818)  dia sigma:           0.96
             0.9569         -0.0000         -0.0000
            -0.0000          0.9569         -0.0000
            -0.0000         -0.0000          0.9569

     Atom101  H   pos: (  0.770069  0.212672  1.096700)  dia sigma:           0.97
             0.9704         -0.0000         -0.0000
            -0.0000          0.9704         -0.0000
            -0.0000         -0.0000          0.9704

     Atom102  O   pos: (  0.435531  0.016337  1.564241)  dia sigma:          18.04
            18.2646         -0.5006          0.1745
            -0.5006         17.9716          0.2273
             0.1745          0.2273         17.8896

     Atom103  H   pos: (  0.497593 -0.011817  1.591833)  dia sigma:           1.02
             1.0237         -0.0000         -0.0000
            -0.0000          1.0237         -0.0000
            -0.0000         -0.0000          1.0237

     Atom104  H   pos: (  0.417670  0.068709  1.618479)  dia sigma:           0.89
             0.8877         -0.0000         -0.0000
            -0.0000          0.8877         -0.0000
            -0.0000         -0.0000          0.8877

     Atom105  O   pos: (  0.350057  0.117658  0.934462)  dia sigma:          18.07
            18.2588         -0.2550          0.3025
            -0.2550         18.6191         -0.0446
             0.3025         -0.0446         17.3413

     Atom106  H   pos: (  0.351773  0.044323  0.935303)  dia sigma:           1.03
             1.0264         -0.0000         -0.0000
            -0.0000          1.0264         -0.0000
            -0.0000         -0.0000          1.0264

     Atom107  H   pos: (  0.279062  0.134935  0.915988)  dia sigma:           0.95
             0.9491         -0.0000         -0.0000
            -0.0000          0.9491         -0.0000
            -0.0000         -0.0000          0.9491

     Atom108  O   pos: (  0.996380  0.019893  0.980699)  dia sigma:          18.06
            18.5825         -0.1565         -0.0636
            -0.1565         17.9314          0.2085
            -0.0636          0.2085         17.6647

     Atom109  H   pos: (  0.923950  0.004677  0.972245)  dia sigma:           0.98
             0.9845         -0.0000         -0.0000
            -0.0000          0.9845         -0.0000
            -0.0000         -0.0000          0.9845

     Atom110  H   pos: ( -0.272561  0.445295  0.941972)  dia sigma:           0.88
             0.8829         -0.0000         -0.0000
            -0.0000          0.8829         -0.0000
            -0.0000         -0.0000          0.8829

     Atom111  O   pos: (  0.050528  0.175845  1.438846)  dia sigma:          18.29
            18.2655         -0.2470         -0.5202
            -0.2470         18.6191          0.1856
            -0.5202          0.1856         17.9951

     Atom112  H   pos: (  0.111540  0.168111  1.396626)  dia sigma:           0.96
             0.9574         -0.0000         -0.0000
            -0.0000          0.9574         -0.0000
            -0.0000         -0.0000          0.9574

     Atom113  H   pos: (  0.035011  0.246270  1.454675)  dia sigma:           0.99
             0.9930         -0.0000         -0.0000
            -0.0000          0.9930         -0.0000
            -0.0000         -0.0000          0.9930

     Atom114  O   pos: (  0.218240  0.109450  1.580484)  dia sigma:          18.13
            18.0074         -0.5162          0.3755
            -0.5162         18.3823          0.1064
             0.3755          0.1064         17.9870

     Atom115  H   pos: (  0.268987  0.077143  1.621890)  dia sigma:           1.04
             1.0427         -0.0000         -0.0000
            -0.0000          1.0427         -0.0000
            -0.0000         -0.0000          1.0427

     Atom116  H   pos: (  0.208163  0.172556  1.620650)  dia sigma:           0.95
             0.9468         -0.0000         -0.0000
            -0.0000          0.9468         -0.0000
            -0.0000         -0.0000          0.9468

     Atom117  O   pos: (  0.579706  0.216848  1.669096)  dia sigma:          18.13
            18.2472          0.3848          0.2112
             0.3848         17.6598          0.1333
             0.2112          0.1333         18.4897

     Atom118  H   pos: (  0.566081  0.219158  0.061528)  dia sigma:           0.94
             0.9401         -0.0000         -0.0000
            -0.0000          0.9401         -0.0000
            -0.0000         -0.0000          0.9401

     Atom119  H   pos: (  0.511184  0.188339  1.659970)  dia sigma:           0.98
             0.9773         -0.0000         -0.0000
            -0.0000          0.9773         -0.0000
            -0.0000         -0.0000          0.9773

     Atom120  O   pos: (  0.683021  0.186750  1.502812)  dia sigma:          18.15
            18.4110         -0.3634         -0.2392
            -0.3634         17.7894          0.0184
            -0.2392          0.0184         18.2417

     Atom121  H   pos: (  0.746458  0.151177  1.521859)  dia sigma:           0.96
             0.9586         -0.0000         -0.0000
            -0.0000          0.9586         -0.0000
            -0.0000         -0.0000          0.9586

     Atom122  H   pos: (  0.644300  0.195110  1.566100)  dia sigma:           0.97
             0.9661         -0.0000         -0.0000
            -0.0000          0.9661         -0.0000
            -0.0000         -0.0000          0.9661

     Atom123  O   pos: (  0.248202  0.421675  0.033264)  dia sigma:          18.20
            18.6471         -0.3205         -0.0073
            -0.3205         17.7736          0.3086
            -0.0073          0.3086         18.1661

     Atom124  H   pos: (  0.199677  0.453569  0.079831)  dia sigma:           0.98
             0.9783         -0.0000         -0.0000
            -0.0000          0.9783         -0.0000
            -0.0000         -0.0000          0.9783

     Atom125  H   pos: (  0.311630  0.417879  0.075134)  dia sigma:           0.92
             0.9174         -0.0000         -0.0000
            -0.0000          0.9174         -0.0000
            -0.0000         -0.0000          0.9174

     Atom126  O   pos: (  0.164604  0.257232  1.696884)  dia sigma:          18.03
            18.3842          0.1659          0.5002
             0.1659         17.9993         -0.0189
             0.5002         -0.0189         17.6967

     Atom127  H   pos: (  0.203733  0.321680  1.703579)  dia sigma:           0.93
             0.9317         -0.0000         -0.0000
            -0.0000          0.9317         -0.0000
            -0.0000         -0.0000          0.9317

     Atom128  H   pos: (  0.089996  0.265922 -0.022513)  dia sigma:           1.03
             1.0269         -0.0000         -0.0000
            -0.0000          1.0269         -0.0000
            -0.0000         -0.0000          1.0269

     Atom129  O   pos: ( -0.210350  0.379733  1.459964)  dia sigma:          18.20
            18.7345          0.2238          0.2582
             0.2238         18.2731         -0.1058
             0.2582         -0.1058         17.5813

     Atom130  H   pos: (  0.746478  0.297531  1.474181)  dia sigma:           0.97
             0.9690         -0.0000         -0.0000
            -0.0000          0.9690         -0.0000
            -0.0000         -0.0000          0.9690

     Atom131  H   pos: ( -0.142737  0.362022  1.485382)  dia sigma:           0.98
             0.9828         -0.0000         -0.0000
            -0.0000          0.9828         -0.0000
            -0.0000         -0.0000          0.9828

     Atom132  O   pos: (  0.658131  0.066619  1.346364)  dia sigma:          18.00
            17.4081          0.1518         -0.0158
             0.1518         18.5541          0.1627
            -0.0158          0.1627         18.0439

     Atom133  H   pos: (  0.660396  0.107025  1.409771)  dia sigma:           0.96
             0.9586         -0.0000         -0.0000
            -0.0000          0.9586         -0.0000
            -0.0000         -0.0000          0.9586

     Atom134  H   pos: (  0.336138  0.459086  1.365772)  dia sigma:           0.99
             0.9941         -0.0000         -0.0000
            -0.0000          0.9941         -0.0000
            -0.0000         -0.0000          0.9941

     Atom135  O   pos: (  0.589361  0.407319  1.635708)  dia sigma:          18.25
            17.6112          0.1457          0.0627
             0.1457         18.5723          0.2661
             0.0627          0.2661         18.5621

     Atom136  H   pos: (  0.595165  0.431942  1.705303)  dia sigma:           1.00
             0.9989         -0.0000         -0.0000
            -0.0000          0.9989         -0.0000
            -0.0000         -0.0000          0.9989

     Atom137  H   pos: (  0.579848  0.332447  1.641873)  dia sigma:           0.93
             0.9260         -0.0000         -0.0000
            -0.0000          0.9260         -0.0000
            -0.0000         -0.0000          0.9260

     Atom138  O   pos: (  0.331708  0.146929  1.209580)  dia sigma:          18.05
            18.1415         -0.2149          0.3170
            -0.2149         18.4867         -0.2317
             0.3170         -0.2317         17.5113

     Atom139  H   pos: (  0.353980  0.219155  1.211589)  dia sigma:           0.94
             0.9381         -0.0000         -0.0000
            -0.0000          0.9381         -0.0000
            -0.0000         -0.0000          0.9381

     Atom140  H   pos: (  0.388782  0.112045  1.239222)  dia sigma:           1.04
             1.0396         -0.0000         -0.0000
            -0.0000          1.0396         -0.0000
            -0.0000         -0.0000          1.0396

     Atom141  O   pos: (  0.244074  0.424582  1.139967)  dia sigma:          18.04
            17.8302         -0.3065          0.2173
            -0.3065         17.7338          0.1858
             0.2173          0.1858         18.5424

     Atom142  H   pos: (  0.267836  0.385302  1.080901)  dia sigma:           0.97
             0.9719         -0.0000         -0.0000
            -0.0000          0.9719         -0.0000
            -0.0000         -0.0000          0.9719

     Atom143  H   pos: (  0.292352  0.399866  1.191326)  dia sigma:           0.97
             0.9704         -0.0000         -0.0000
            -0.0000          0.9704         -0.0000
            -0.0000         -0.0000          0.9704

     Atom144  O   pos: (  0.527399  0.231471  0.840070)  dia sigma:          18.13
            18.4255         -0.2969         -0.6119
            -0.2969         18.0632         -0.1606
            -0.6119         -0.1606         17.8904

     Atom145  H   pos: (  0.566663  0.268253  0.787527)  dia sigma:           0.96
             0.9551         -0.0000         -0.0000
            -0.0000          0.9551         -0.0000
            -0.0000         -0.0000          0.9551

     Atom146  H   pos: (  0.469556  0.271909  0.857553)  dia sigma:           1.05
             1.0547         -0.0000         -0.0000
            -0.0000          1.0547         -0.0000
            -0.0000         -0.0000          1.0547

     Atom147  O   pos: (  0.216500  0.101506  1.365211)  dia sigma:          18.12
            18.0386          0.2312          0.0879
             0.2312         17.5903         -0.1739
             0.0879         -0.1739         18.7453

     Atom148  H   pos: (  0.262773  0.129191  1.312659)  dia sigma:           0.94
             0.9425         -0.0000         -0.0000
            -0.0000          0.9425         -0.0000
            -0.0000         -0.0000          0.9425

     Atom149  H   pos: (  0.250210  0.106173  1.430044)  dia sigma:           1.03
             1.0294         -0.0000         -0.0000
            -0.0000          1.0294         -0.0000
            -0.0000         -0.0000          1.0294

     Atom150  O   pos: (  0.398480  0.333029  1.229441)  dia sigma:          18.15
            18.2015          0.0734         -0.1048
             0.0734         17.5546         -0.0584
            -0.1048         -0.0584         18.7045

     Atom151  H   pos: (  0.459550  0.339775  1.185283)  dia sigma:           0.93
             0.9340         -0.0000         -0.0000
            -0.0000          0.9340         -0.0000
            -0.0000         -0.0000          0.9340

     Atom152  H   pos: (  0.423560  0.331064  1.299328)  dia sigma:           0.99
             0.9862         -0.0000         -0.0000
            -0.0000          0.9862         -0.0000
            -0.0000         -0.0000          0.9862

     Atom153  O   pos: (  0.547822  0.145183  1.040777)  dia sigma:          18.05
            18.1178          0.0524          0.5573
             0.0524         18.0710         -0.4606
             0.5573         -0.4606         17.9734

     Atom154  H   pos: (  0.485786  0.141386  1.001638)  dia sigma:           1.02
             1.0212         -0.0000         -0.0000
            -0.0000          1.0212         -0.0000
            -0.0000         -0.0000          1.0212

     Atom155  H   pos: (  0.548300  0.083864  1.082525)  dia sigma:           0.99
             0.9904         -0.0000         -0.0000
            -0.0000          0.9904         -0.0000
            -0.0000         -0.0000          0.9904

     Atom156  O   pos: (  0.362588  0.299705  1.574244)  dia sigma:          18.12
            17.4810         -0.3018         -0.1273
            -0.3018         18.6971          0.0610
            -0.1273          0.0610         18.1717

     Atom157  H   pos: (  0.368171  0.240781  1.622069)  dia sigma:           0.92
             0.9176         -0.0000         -0.0000
            -0.0000          0.9176         -0.0000
            -0.0000         -0.0000          0.9176

     Atom158  H   pos: (  0.342651  0.356123  1.615957)  dia sigma:           1.05
             1.0466         -0.0000         -0.0000
            -0.0000          1.0466         -0.0000
            -0.0000         -0.0000          1.0466

     Atom159  O   pos: (  0.558091  0.338520  1.111827)  dia sigma:          18.09
            17.5635         -0.2412          0.1892
            -0.2412         18.5527         -0.1396
             0.1892         -0.1396         18.1673

     Atom160  H   pos: (  0.565580  0.267006  1.091964)  dia sigma:           0.97
             0.9711         -0.0000         -0.0000
            -0.0000          0.9711         -0.0000
            -0.0000         -0.0000          0.9711

     Atom161  H   pos: (  0.534364  0.371965  1.048720)  dia sigma:           0.96
             0.9590         -0.0000         -0.0000
            -0.0000          0.9590         -0.0000
            -0.0000         -0.0000          0.9590

     Atom162  O   pos: (  0.339852  0.327403  0.988848)  dia sigma:          18.16
            18.1278          0.1059         -0.1440
             0.1059         18.7685         -0.0219
            -0.1440         -0.0219         17.5801

     Atom163  H   pos: (  0.405307  0.367819  0.973063)  dia sigma:           0.86
             0.8603         -0.0000         -0.0000
            -0.0000          0.8603         -0.0000
            -0.0000         -0.0000          0.8603

     Atom164  H   pos: (  0.350733  0.254972  0.984632)  dia sigma:           1.01
             1.0140         -0.0000         -0.0000
            -0.0000          1.0140         -0.0000
            -0.0000         -0.0000          1.0140

     Atom165  O   pos: (  0.768262  0.086574  1.121851)  dia sigma:          18.02
            18.1642          0.3426         -0.5539
             0.3426         17.6825          0.2588
            -0.5539          0.2588         18.1987

     Atom166  H   pos: (  0.779861  0.053196  1.056420)  dia sigma:           0.99
             0.9853         -0.0000         -0.0000
            -0.0000          0.9853         -0.0000
            -0.0000         -0.0000          0.9853

     Atom167  H   pos: (  0.705384  0.058561  1.146087)  dia sigma:           1.05
             1.0519         -0.0000         -0.0000
            -0.0000          1.0519         -0.0000
            -0.0000         -0.0000          1.0519

     Atom168  O   pos: (  0.708129  0.139703  0.874657)  dia sigma:          18.11
            18.0021         -0.5863         -0.3049
            -0.5863         18.1736         -0.0085
            -0.3049         -0.0085         18.1486

     Atom169  H   pos: (  0.742010  0.079543  0.905372)  dia sigma:           0.94
             0.9425         -0.0000         -0.0000
            -0.0000          0.9425         -0.0000
            -0.0000         -0.0000          0.9425

     Atom170  H   pos: (  0.664288  0.166189  0.927438)  dia sigma:           1.01
             1.0141         -0.0000         -0.0000
            -0.0000          1.0141         -0.0000
            -0.0000         -0.0000          1.0141

     Atom171  O   pos: (  0.226096  0.411375  0.853587)  dia sigma:          18.22
            18.8065         -0.1673         -0.0021
            -0.1673         17.7874         -0.3187
            -0.0021         -0.3187         18.0708

     Atom172  H   pos: (  0.157421  0.404535  0.880679)  dia sigma:           0.99
             0.9908         -0.0000         -0.0000
            -0.0000          0.9908         -0.0000
            -0.0000         -0.0000          0.9908

     Atom173  H   pos: (  0.270146  0.376820  0.904003)  dia sigma:           0.95
             0.9456         -0.0000         -0.0000
            -0.0000          0.9456         -0.0000
            -0.0000         -0.0000          0.9456

     Atom174  O   pos: (  0.461404  0.107841  1.377780)  dia sigma:          18.04
            18.1561         -0.1521         -0.4348
            -0.1521         17.6785         -0.3114
            -0.4348         -0.3114         18.2758

     Atom175  H   pos: (  0.529920  0.089190  1.355099)  dia sigma:           0.98
             0.9810         -0.0000         -0.0000
            -0.0000          0.9810         -0.0000
            -0.0000         -0.0000          0.9810

     Atom176  H   pos: (  0.452836  0.074779  1.443813)  dia sigma:           0.99
             0.9864         -0.0000         -0.0000
            -0.0000          0.9864         -0.0000
            -0.0000         -0.0000          0.9864

     Atom177  O   pos: (  0.491948  0.306743  1.411237)  dia sigma:          18.10
            17.6485         -0.0445         -0.4622
            -0.0445         18.4197          0.2840
            -0.4622          0.2840         18.2210

     Atom178  H   pos: (  0.486589  0.232677  1.400925)  dia sigma:           0.96
             0.9636         -0.0000         -0.0000
            -0.0000          0.9636         -0.0000
            -0.0000         -0.0000          0.9636

     Atom179  H   pos: (  0.453457  0.317130  1.473503)  dia sigma:           1.00
             1.0005         -0.0000         -0.0000
            -0.0000          1.0005         -0.0000
            -0.0000         -0.0000          1.0005

     Atom180  O   pos: ( -0.213577  0.415761  0.007613)  dia sigma:          18.26
            18.6707          0.5013          0.0180
             0.5013         17.8441         -0.2516
             0.0180         -0.2516         18.2799

     Atom181  H   pos: ( -0.153290  0.430559  0.048520)  dia sigma:           0.98
             0.9795         -0.0000         -0.0000
            -0.0000          0.9795         -0.0000
            -0.0000         -0.0000          0.9795

     Atom182  H   pos: (  0.743518  0.360700  0.064940)  dia sigma:           1.01
             1.0121         -0.0000         -0.0000
            -0.0000          1.0121         -0.0000
            -0.0000         -0.0000          1.0121

     Atom183  O   pos: (  0.160870  0.188357  0.891581)  dia sigma:          17.59
            17.5231          0.2915         -0.2727
             0.2915         17.7760         -0.4253
            -0.2727         -0.4253         17.4564

     Atom184  H   pos: (  0.195817  0.241818  0.855979)  dia sigma:           1.06
             1.0650         -0.0000         -0.0000
            -0.0000          1.0650         -0.0000
            -0.0000         -0.0000          1.0650

     Atom185  O   pos: ( -0.200148  0.376438  0.888708)  dia sigma:          17.74
            18.3416          0.1955          0.1764
             0.1955         17.4500          0.0869
             0.1764          0.0869         17.4182

     Atom186  H   pos: ( -0.131165  0.394350  0.905410)  dia sigma:           1.05
             1.0491         -0.0000         -0.0000
            -0.0000          1.0491         -0.0000
            -0.0000         -0.0000          1.0491

     Atom187  O   pos: (  0.487513  0.439163  0.952130)  dia sigma:          17.76
            17.6112         -0.0151         -0.2922
            -0.0151         17.5266          0.0895
            -0.2922          0.0895         18.1555

     Atom188  H   pos: (  0.517559  0.429642  0.884691)  dia sigma:           0.99
             0.9878         -0.0000         -0.0000
            -0.0000          0.9878         -0.0000
            -0.0000         -0.0000          0.9878

     Paramagnetic contribution in ppm:

     Atom  1  Ca  pos: (  0.446423  0.007208  0.529055)  para sigma:        -472.18
          -476.2061         -3.2615         -5.1454
            -3.2994       -456.4495          5.0968
            -7.7564          4.0092       -483.8742

     Atom  2  Ca  pos: (  0.188087  0.012829  0.334807)  para sigma:        -473.45
          -459.3355        -22.4059        -18.4551
           -18.8487       -473.3062          0.7147
           -21.3552          2.1074       -487.7221

     Atom  3  Ca  pos: (  0.025244  0.233980  0.353054)  para sigma:        -481.88
          -487.2138         -4.4297        -17.9868
            -8.7138       -465.2222        -13.4387
           -17.6540        -14.4476       -493.1972

     Atom  4  Ca  pos: (  0.261945  0.238551  0.528909)  para sigma:        -478.83
          -514.8698         -7.0135         -0.5891
            -9.6693       -404.0570        -10.0942
            -0.1995         -8.9836       -517.5759

     Atom  5  Ca  pos: (  0.800828  0.266373  0.750435)  para sigma:        -456.47
          -426.7139         -7.4902         13.7781
            -7.2340       -491.5775         39.9345
            18.1753         37.8589       -451.1079

     Atom  6  Ca  pos: (  0.049079  0.097773  0.799526)  para sigma:        -505.68
          -513.1716         -1.0128         14.4740
            -5.2614       -505.4069         22.8526
             7.2768         19.7837       -498.4611

     Atom  7  Ca  pos: (  0.035901 -0.001246  1.145527)  para sigma:        -453.06
          -470.3009        -11.8424         -6.5078
           -10.1901       -438.6409          6.6920
            -4.6978          5.6395       -450.2235

     Atom  8  Ca  pos: (  0.936564 -0.011397  0.470638)  para sigma:        -485.83
          -490.4839         -4.5122         12.9209
            -6.9243       -459.6059         17.4331
            14.4566         13.6959       -507.4145

     Atom  9  Ca  pos: (  0.693173 -0.003442  0.332937)  para sigma:        -480.13
          -500.3327         -0.3605         10.3456
            -3.4790       -461.4681         -0.1842
             7.9802          1.2186       -478.5967

     Atom 10  Ca  pos: (  0.536354  0.226882  0.336434)  para sigma:        -489.80
          -492.1277         -3.2361         17.7406
            -0.4861       -486.9423          5.8640
            19.6751          5.3447       -490.3219

     Atom 11  Ca  pos: (  0.786058  0.217027  0.476677)  para sigma:        -485.32
          -461.2155         -9.5234        -21.8333
            -6.9273       -498.5564        -19.2616
           -19.3324        -16.4959       -496.1850

     Atom 12  Ca  pos: (  0.574000  0.082169  0.748097)  para sigma:        -465.40
          -464.4582        -11.2929        -22.0644
            -9.4381       -468.3683        -22.3946
           -22.7137        -24.3741       -463.3614

     Atom 13  Ca  pos: (  0.048235  0.049635  1.559443)  para sigma:        -479.26
          -499.0573         -7.9792        -13.0163
            -9.3846       -458.1271         -2.3621
           -12.2437          1.9216       -480.5886

     Atom 14  Si  pos: ( -0.070067  0.174271  0.093764)  para sigma:        -406.42
          -415.0933         -2.7367         -3.6528
            -9.3580       -431.0131         -0.5642
           -22.3717         -4.6846       -373.1515

     Atom 15  Si  pos: (  0.563617  0.257402  0.590026)  para sigma:        -400.51
          -404.5410         32.0914         -0.9652
            32.8883       -399.0773         -1.1854
             1.0079          0.0318       -397.9213

     Atom 16  Si  pos: (  0.770019  0.239910  0.239741)  para sigma:        -399.85
          -388.7570         34.3197          3.8352
            37.7848       -400.9727         -5.0370
             3.4204         -0.7586       -409.8269

     Atom 17  Si  pos: (  0.398638  0.153667  0.134774)  para sigma:        -409.60
          -405.0107         30.1602         19.2033
            27.9483       -429.8358         24.9921
            17.6843         12.3773       -393.9557

     Atom 18  Si  pos: ( -0.005444  0.250056  0.589800)  para sigma:        -404.55
          -415.7080         34.9518        -11.7321
            32.0329       -428.3979        -14.0429
           -14.8685         -5.3194       -369.5358

     Atom 19  Si  pos: (  0.269779  0.248231  0.296610)  para sigma:        -403.69
          -385.2871         25.0030          4.5057
            28.1709       -419.8463         -4.7216
             3.3547          4.8401       -405.9466

     Atom 20  Si  pos: (  0.176523 -0.005738  0.579163)  para sigma:        -405.68
          -396.5229         20.9920         -7.8553
            23.6143       -445.9789          5.2746
            -4.1430         -1.3224       -374.5413

     Atom 21  Si  pos: (  0.142145  0.445933  0.286906)  para sigma:        -403.19
          -377.7590         33.2590         -6.1754
            32.1979       -414.4294         13.9603
            -0.8454         10.6918       -417.3679

     Atom 22  Si  pos: (  0.407525  0.451397  0.578829)  para sigma:        -402.74
          -405.1390         27.5769          1.6864
            27.5386       -417.0823         14.0999
             3.8152         15.0048       -386.0132

     Atom 23  Si  pos: (  0.643020  0.436897  0.241093)  para sigma:        -400.27
          -376.7943         28.4607        -10.1761
            30.2956       -411.9951         13.3069
            -3.7372          7.0607       -412.0203

     Atom 24  O   pos: (  0.212763  0.349694  0.251065)  para sigma:         -58.42
           -67.6965        -23.0848         -1.8202
           -24.5704        -40.7557         -4.2256
            -0.7836         -3.9618        -66.7945

     Atom 25  O   pos: (  0.273628  0.069118  0.564276)  para sigma:         -95.77
           -94.8377         -0.9710         -5.1359
             0.6566        -68.8449        -19.0515
            -7.8650        -18.0201       -123.6311

     Atom 26  O   pos: (  0.517797  0.054052  0.361212)  para sigma:         -97.90
          -108.7971          6.2081         -2.9059
            11.8278        -78.6851         -0.8394
            -4.2879         -5.3748       -106.2186

     Atom 27  O   pos: (  0.103748 -0.008165  0.481247)  para sigma:        -119.25
          -102.4167         -5.1702         -4.3641
            -7.6140       -150.3946        -10.9979
            -4.2584         -7.9597       -104.9396

     Atom 28  O   pos: (  0.041491  0.409755  0.342783)  para sigma:         -92.38
           -69.2163          3.5085         -5.6343
             2.2170        -85.7151         -6.6879
             1.1070         -3.4376       -122.2015

     Atom 29  O   pos: (  0.379506  0.142178  0.014966)  para sigma:         -67.74
           -79.0168          0.1010         10.5960
            -0.9189        -78.0903          6.3258
             7.0249          6.4096        -46.1139

     Atom 30  O   pos: (  0.016026  0.235282  0.161223)  para sigma:         -43.91
           -37.4238          7.0420          3.1966
             8.6046        -51.6836          1.3241
             7.6891          3.2738        -42.6335

     Atom 31  H   pos: (  0.080559  0.240117  0.123851)  para sigma:           0.00
             0.0000          0.0000          0.0000
             0.0000          0.0000          0.0000
             0.0000          0.0000          0.0000

     Atom 32  O   pos: ( -0.020154  0.219696  0.706504)  para sigma:         -93.67
          -103.5577        -23.6828         16.9676
           -17.4190        -89.3962        -40.4981
             7.9686        -29.2237        -88.0631

     Atom 33  O   pos: (  0.294371  0.178909  0.196751)  para sigma:         -56.80
           -55.6111        -12.2397        -18.3065
           -14.5528        -64.8959         15.2002
           -16.8727         12.5444        -49.8911

     Atom 34  O   pos: (  0.729983  0.061362  0.677211)  para sigma:         -88.91
           -73.8434        -15.9028        -17.9145
           -12.5580       -107.9660          4.0730
           -17.3749          7.3375        -84.9167

     Atom 35  O   pos: (  0.919608  0.033186  0.135682)  para sigma:         -65.44
           -78.8406         -5.4505          6.7485
            -3.8499        -55.7056        -14.5436
             4.9092        -11.1938        -61.7833

     Atom 36  O   pos: (  0.487535  0.355990  0.591211)  para sigma:         -60.75
           -54.3296        -23.1859          4.8980
           -21.6128        -50.0639          0.1428
             3.9217          0.2434        -77.8474

     Atom 37  O   pos: (  0.705539  0.338748  0.197666)  para sigma:         -59.42
           -65.1623        -24.7877         -3.5040
           -23.7460        -46.8074         -1.4464
            -3.0846         -0.6030        -66.2873

     Atom 38  O   pos: (  0.759328  0.047003  0.478912)  para sigma:        -125.79
          -148.2162          5.8660         14.5957
            10.3445       -120.5394          6.9601
            12.1606         11.8704       -108.6221

     Atom 39  O   pos: (  0.023272  0.067546  0.301346)  para sigma:        -102.64
           -99.2470          0.3854          8.6414
             2.5012        -80.9151          8.6748
             3.0506          2.3845       -127.7578

     Atom 40  O   pos: (  0.294349  0.405878  0.566134)  para sigma:         -98.29
           -89.1942          5.1783         15.7417
             7.5203        -86.8368          7.5491
            21.1523          8.8418       -118.8371

     Atom 41  O   pos: (  0.548232  0.402046  0.306978)  para sigma:        -101.21
           -84.2009          0.1787         -8.7056
            -1.1629        -95.8386         -6.2401
            -2.1433         -5.5898       -123.6021

     Atom 42  O   pos: ( -0.029273  0.186152  1.659608)  para sigma:         -67.53
           -82.0428          5.3307          3.8085
             5.4774        -77.1310          5.1992
             3.6351          4.0519        -43.4082

     Atom 43  O   pos: (  0.486101  0.231428  0.165232)  para sigma:         -82.91
           -88.7595         11.3320          3.7191
            12.3990        -86.8337          6.9036
            11.0754          6.6331        -73.1401

     Atom 44  O   pos: (  0.640570  0.273500  0.685392)  para sigma:         -93.39
           -71.3292         -0.2420         19.1781
            -4.9823       -121.5112          1.6694
            11.9834          3.5220        -87.3164

     Atom 45  O   pos: (  0.822626  0.201579  0.133287)  para sigma:         -55.91
           -52.0266        -16.2959        -15.9907
           -20.2708        -60.2563         13.6665
           -15.4384          9.3640        -55.4589

     Atom 46  O   pos: (  0.501306  0.153651  0.599464)  para sigma:         -92.54
          -112.1014         17.1965          9.7689
            15.7603        -63.6052          3.6851
            14.3020          9.7976       -101.9246

     Atom 47  O   pos: (  0.694569  0.160622  0.288668)  para sigma:         -92.53
           -92.6876          8.6884        -12.1159
            11.3521        -65.2311        -14.0690
           -12.5149        -10.1022       -119.6689

     Atom 48  O   pos: (  0.624128  0.269548  0.483012)  para sigma:        -121.93
          -110.6327         -6.6442          3.1576
           -11.1631       -137.4450          9.6100
             8.3752          2.7124       -117.7146

     Atom 49  O   pos: ( -0.145353  0.294670  0.314026)  para sigma:        -100.46
           -97.2233         -0.7132          3.2967
            -1.2714       -102.2781         -3.9194
             1.4878         -3.2849       -101.8807

     Atom 50  O   pos: ( -0.045393  0.172932  0.501364)  para sigma:        -127.09
          -150.4936         -1.7696        -20.2264
             4.4550       -113.7501         -1.3521
           -15.4432         -6.0754       -117.0203

     Atom 51  O   pos: (  0.192879  0.187359  0.368036)  para sigma:        -111.33
          -103.1523          2.1567          4.4150
             3.1727       -103.1096          4.7819
            10.3452          6.2261       -127.7272

     Atom 52  O   pos: (  0.102652  0.295372  0.554928)  para sigma:        -102.62
           -68.3535          0.1993        -19.6887
            -2.9167       -105.1425         -7.9424
           -21.0312         -9.0419       -134.3784

     Atom 53  O   pos: (  0.366225  0.280648  0.362885)  para sigma:         -90.06
           -69.5709         -1.8243         -1.9138
            -7.1474        -89.6234         -1.6316
            -9.5579         -3.0952       -110.9903

     Atom 54  O   pos: (  0.122063  0.002574  0.686660)  para sigma:        -101.17
          -103.5505         -7.3959        -36.7694
           -13.8315       -107.2822         32.2067
           -27.8888         20.8113        -92.6847

     Atom 55  O   pos: (  0.428293  0.036896  0.175321)  para sigma:         -71.56
           -80.1565         -9.0630          6.3997
            -7.3357        -68.4103        -15.2503
             5.5813        -14.0616        -66.1262

     Atom 56  O   pos: ( -0.097214  0.335860  0.575578)  para sigma:         -82.92
           -87.9703         -2.6516          2.1157
            -4.5985        -76.5347         -2.1189
            -0.5748         -1.3949        -84.2512

     Atom 57  O   pos: (  0.397614  0.005144  0.715328)  para sigma:         -16.49
           -13.7494         -6.8866         13.8936
            -4.2717        -14.0211        -10.4080
            11.1653        -12.7598        -21.6974

     Atom 58  H   pos: (  0.063310  0.401583  0.734146)  para sigma:           0.00
             0.0000          0.0000          0.0000
             0.0000          0.0000          0.0000
             0.0000          0.0000          0.0000

     Atom 59  H   pos: (  0.338867  0.039577  0.685126)  para sigma:           0.00
             0.0000          0.0000          0.0000
             0.0000          0.0000          0.0000
             0.0000          0.0000          0.0000

     Atom 60  O   pos: (  0.260224  0.347255  1.406534)  para sigma:           1.85
            12.8292         -6.9671          6.4534
           -11.6979         -8.8372        -15.0331
            14.3590        -13.6359          1.5535

     Atom 61  H   pos: (  0.189341  0.360837  1.416212)  para sigma:           0.00
             0.0000          0.0000          0.0000
             0.0000          0.0000          0.0000
             0.0000          0.0000          0.0000

     Atom 62  H   pos: (  0.285501  0.317689  1.469839)  para sigma:           0.00
             0.0000          0.0000          0.0000
             0.0000          0.0000          0.0000
             0.0000          0.0000          0.0000

     Atom 63  O   pos: (  0.890590 -0.007080  0.771150)  para sigma:         -34.09
           -27.2934         -7.4932          2.7676
            -4.7534        -37.0096         -0.8841
             1.6084          1.0581        -37.9802

     Atom 64  H   pos: (  0.601816  0.396090  0.731012)  para sigma:           0.00
             0.0000          0.0000          0.0000
             0.0000          0.0000          0.0000
             0.0000          0.0000          0.0000

     Atom 65  H   pos: (  0.830362  0.021925  0.733635)  para sigma:           0.00
             0.0000          0.0000          0.0000
             0.0000          0.0000          0.0000
             0.0000          0.0000          0.0000

     Atom 66  O   pos: (  0.406416  0.411280  0.145977)  para sigma:         -28.01
           -24.0534         -6.0291          8.2037
            -3.0418        -16.5450         -4.5417
             9.8917         -4.5202        -43.4404

     Atom 67  H   pos: (  0.771387 -0.004454  0.132861)  para sigma:           0.00
             0.0000          0.0000          0.0000
             0.0000          0.0000          0.0000
             0.0000          0.0000          0.0000

     Atom 68  H   pos: (  0.440258  0.342219  0.152181)  para sigma:           0.00
             0.0000          0.0000          0.0000
             0.0000          0.0000          0.0000
             0.0000          0.0000          0.0000

     Atom 69  O   pos: ( -0.127943  0.402782  1.246962)  para sigma:         -16.16
           -29.4120          7.5169         -2.7985
             8.4706         -3.7420          4.3389
             0.8673         11.1435        -15.3365

     Atom 70  H   pos: (  0.190473 -0.012377  1.304656)  para sigma:           0.00
             0.0000          0.0000          0.0000
             0.0000          0.0000          0.0000
             0.0000          0.0000          0.0000

     Atom 71  H   pos: ( -0.144404  0.337292  1.276442)  para sigma:           0.00
             0.0000          0.0000          0.0000
             0.0000          0.0000          0.0000
             0.0000          0.0000          0.0000

     Atom 72  O   pos: (  0.851464  0.099975  1.531055)  para sigma:         -33.40
           -33.3070          1.8263         21.2399
            -1.6475        -32.8613         -6.6458
            21.4351         -3.1427        -34.0307

     Atom 73  H   pos: (  0.844274  0.031888  1.559924)  para sigma:           0.00
             0.0000          0.0000          0.0000
             0.0000          0.0000          0.0000
             0.0000          0.0000          0.0000

     Atom 74  H   pos: (  0.889423  0.136153  1.586435)  para sigma:           0.00
             0.0000          0.0000          0.0000
             0.0000          0.0000          0.0000
             0.0000          0.0000          0.0000

     Atom 75  O   pos: (  0.839466  0.171572  1.324034)  para sigma:         -12.82
            -8.6878         12.7204          3.8724
            12.2944        -25.1460         -1.0355
             6.2170         -2.8715         -4.6247

     Atom 76  H   pos: (  0.777124  0.133248  1.312041)  para sigma:           0.00
             0.0000          0.0000          0.0000
             0.0000          0.0000          0.0000
             0.0000          0.0000          0.0000

     Atom 77  H   pos: (  0.855667  0.159338  1.394581)  para sigma:           0.00
             0.0000          0.0000          0.0000
             0.0000          0.0000          0.0000
             0.0000          0.0000          0.0000

     Atom 78  O   pos: (  0.635662  0.432995  1.316353)  para sigma:          -4.58
            -8.6943          3.9246        -13.1223
             2.7350          9.1284         -7.2834
           -12.8067         -9.3407        -14.1755

     Atom 79  H   pos: (  0.588098  0.385167  1.346590)  para sigma:           0.00
             0.0000          0.0000          0.0000
             0.0000          0.0000          0.0000
             0.0000          0.0000          0.0000

     Atom 80  H   pos: (  0.914528  0.035991  1.323649)  para sigma:           0.00
             0.0000          0.0000          0.0000
             0.0000          0.0000          0.0000
             0.0000          0.0000          0.0000

     Atom 81  O   pos: (  0.172450  0.094600  1.080531)  para sigma:         -14.50
            -8.4654         12.3139          4.5603
            11.5470        -25.5892        -10.0550
             2.3168        -12.8281         -9.4550

     Atom 82  H   pos: (  0.167642  0.136464  1.019413)  para sigma:           0.00
             0.0000          0.0000          0.0000
             0.0000          0.0000          0.0000
             0.0000          0.0000          0.0000

     Atom 83  H   pos: (  0.236419  0.110553  1.113295)  para sigma:           0.00
             0.0000          0.0000          0.0000
             0.0000          0.0000          0.0000
             0.0000          0.0000          0.0000

     Atom 84  O   pos: ( -0.072757  0.428940  0.147119)  para sigma:         -24.23
           -21.2282         12.9135          3.4730
             9.3285        -12.4317         -4.1137
             6.5860         -3.1882        -39.0388

     Atom 85  H   pos: (  0.306051 -0.005247  0.146663)  para sigma:           0.00
             0.0000          0.0000          0.0000
             0.0000          0.0000          0.0000
             0.0000          0.0000          0.0000

     Atom 86  H   pos: ( -0.057497  0.358103  0.160875)  para sigma:           0.00
             0.0000          0.0000          0.0000
             0.0000          0.0000          0.0000
             0.0000          0.0000          0.0000

     Atom 87  O   pos: (  0.045892  0.358105  1.141451)  para sigma:          -9.89
            11.7764          3.1805        -11.4155
             6.8230        -22.3279          6.7886
           -13.4728          7.0528        -19.1305

     Atom 88  H   pos: ( -0.008801  0.388538  1.181426)  para sigma:           0.00
             0.0000          0.0000          0.0000
             0.0000          0.0000          0.0000
             0.0000          0.0000          0.0000

     Atom 89  H   pos: (  0.111410  0.388647  1.157667)  para sigma:           0.00
             0.0000          0.0000          0.0000
             0.0000          0.0000          0.0000
             0.0000          0.0000          0.0000

     Atom 90  O   pos: ( -0.004534  0.164304  1.185052)  para sigma:         -21.63
           -25.5351         -1.8105        -13.1809
            -6.7612         -4.9308          4.0547
           -12.1904          1.0532        -34.4197

     Atom 91  H   pos: ( -0.064940  0.181260  1.223644)  para sigma:           0.00
             0.0000          0.0000          0.0000
             0.0000          0.0000          0.0000
             0.0000          0.0000          0.0000

     Atom 92  H   pos: (  0.024876  0.228804  1.163372)  para sigma:           0.00
             0.0000          0.0000          0.0000
             0.0000          0.0000          0.0000
             0.0000          0.0000          0.0000

     Atom 93  O   pos: ( -0.020731  0.343833  1.527831)  para sigma:         -19.81
           -22.3705         14.4226          0.9756
            16.9227         -7.5338         -8.9394
             2.6478         -6.8131        -29.5326

     Atom 94  H   pos: ( -0.030246  0.298284  1.586060)  para sigma:           0.00
             0.0000          0.0000          0.0000
             0.0000          0.0000          0.0000
             0.0000          0.0000          0.0000

     Atom 95  H   pos: (  0.031034  0.394814  1.545874)  para sigma:           0.00
             0.0000          0.0000          0.0000
             0.0000          0.0000          0.0000
             0.0000          0.0000          0.0000

     Atom 96  O   pos: (  0.041831  0.355326  0.938960)  para sigma:         -13.35
           -25.0104        -10.9858        -13.1489
           -11.0218        -10.1771         10.9697
           -10.7718          9.8747         -4.8700

     Atom 97  H   pos: (  0.037159  0.359458  1.013555)  para sigma:           0.00
             0.0000          0.0000          0.0000
             0.0000          0.0000          0.0000
             0.0000          0.0000          0.0000

     Atom 98  H   pos: (  0.074202  0.288597  0.926647)  para sigma:           0.00
             0.0000          0.0000          0.0000
             0.0000          0.0000          0.0000
             0.0000          0.0000          0.0000

     Atom 99  O   pos: (  0.773235  0.285515  1.082196)  para sigma:         -23.04
           -46.4583         -4.5378         -7.0288
            -2.7475         -3.9373         -4.7528
            -7.1734         -6.1171        -18.7369

     Atom100  H   pos: ( -0.216815  0.315574  1.000818)  para sigma:           0.00
             0.0000          0.0000          0.0000
             0.0000          0.0000          0.0000
             0.0000          0.0000          0.0000

     Atom101  H   pos: (  0.770069  0.212672  1.096700)  para sigma:           0.00
             0.0000          0.0000          0.0000
             0.0000          0.0000          0.0000
             0.0000          0.0000          0.0000

     Atom102  O   pos: (  0.435531  0.016337  1.564241)  para sigma:         -25.22
           -29.0134         -9.6864         -0.9293
           -10.6076        -26.2538         13.6021
            -4.6319         17.5684        -20.3796

     Atom103  H   pos: (  0.497593 -0.011817  1.591833)  para sigma:           0.00
             0.0000          0.0000          0.0000
             0.0000          0.0000          0.0000
             0.0000          0.0000          0.0000

     Atom104  H   pos: (  0.417670  0.068709  1.618479)  para sigma:           0.00
             0.0000          0.0000          0.0000
             0.0000          0.0000          0.0000
             0.0000          0.0000          0.0000

     Atom105  O   pos: (  0.350057  0.117658  0.934462)  para sigma:          -4.22
             7.3530        -19.0869          9.6824
           -14.1903          6.6495         -1.9923
             6.9641         -1.5386        -26.6641

     Atom106  H   pos: (  0.351773  0.044323  0.935303)  para sigma:           0.00
             0.0000          0.0000          0.0000
             0.0000          0.0000          0.0000
             0.0000          0.0000          0.0000

     Atom107  H   pos: (  0.279062  0.134935  0.915988)  para sigma:           0.00
             0.0000          0.0000          0.0000
             0.0000          0.0000          0.0000
             0.0000          0.0000          0.0000

     Atom108  O   pos: (  0.996380  0.019893  0.980699)  para sigma:         -39.55
           -30.3357         -9.0568         -3.5352
           -10.5504        -49.9650          6.4813
            -8.2850          5.6412        -38.3399

     Atom109  H   pos: (  0.923950  0.004677  0.972245)  para sigma:           0.00
             0.0000          0.0000          0.0000
             0.0000          0.0000          0.0000
             0.0000          0.0000          0.0000

     Atom110  H   pos: ( -0.272561  0.445295  0.941972)  para sigma:           0.00
             0.0000          0.0000          0.0000
             0.0000          0.0000          0.0000
             0.0000          0.0000          0.0000

     Atom111  O   pos: (  0.050528  0.175845  1.438846)  para sigma:         -25.65
           -31.7374        -12.0832        -13.0892
           -10.7900        -16.6481          1.0754
           -16.7444         -3.9157        -28.5662

     Atom112  H   pos: (  0.111540  0.168111  1.396626)  para sigma:           0.00
             0.0000          0.0000          0.0000
             0.0000          0.0000          0.0000
             0.0000          0.0000          0.0000

     Atom113  H   pos: (  0.035011  0.246270  1.454675)  para sigma:           0.00
             0.0000          0.0000          0.0000
             0.0000          0.0000          0.0000
             0.0000          0.0000          0.0000

     Atom114  O   pos: (  0.218240  0.109450  1.580484)  para sigma:         -25.95
           -20.8809         -4.8305         10.9662
            -3.6472        -19.8542         14.3632
             5.8412         13.0206        -37.1209

     Atom115  H   pos: (  0.268987  0.077143  1.621890)  para sigma:           0.00
             0.0000          0.0000          0.0000
             0.0000          0.0000          0.0000
             0.0000          0.0000          0.0000

     Atom116  H   pos: (  0.208163  0.172556  1.620650)  para sigma:           0.00
             0.0000          0.0000          0.0000
             0.0000          0.0000          0.0000
             0.0000          0.0000          0.0000

     Atom117  O   pos: (  0.579706  0.216848  1.669096)  para sigma:         -34.71
           -34.4607         10.4691         -9.6322
            12.5978        -48.0617          0.8487
            -9.9613         -0.8975        -21.6046

     Atom118  H   pos: (  0.566081  0.219158  0.061528)  para sigma:           0.00
             0.0000          0.0000          0.0000
             0.0000          0.0000          0.0000
             0.0000          0.0000          0.0000

     Atom119  H   pos: (  0.511184  0.188339  1.659970)  para sigma:           0.00
             0.0000          0.0000          0.0000
             0.0000          0.0000          0.0000
             0.0000          0.0000          0.0000

     Atom120  O   pos: (  0.683021  0.186750  1.502812)  para sigma:         -26.27
           -12.7576        -11.4578         -8.4664
           -12.2888        -35.0084          7.1144
            -7.8006          4.6050        -31.0356

     Atom121  H   pos: (  0.746458  0.151177  1.521859)  para sigma:           0.00
             0.0000          0.0000          0.0000
             0.0000          0.0000          0.0000
             0.0000          0.0000          0.0000

     Atom122  H   pos: (  0.644300  0.195110  1.566100)  para sigma:           0.00
             0.0000          0.0000          0.0000
             0.0000          0.0000          0.0000
             0.0000          0.0000          0.0000

     Atom123  O   pos: (  0.248202  0.421675  0.033264)  para sigma:         -26.86
           -12.5023         -5.9326          6.5493
            -6.8719        -36.1369         10.1525
            10.1940          8.4203        -31.9353

     Atom124  H   pos: (  0.199677  0.453569  0.079831)  para sigma:           0.00
             0.0000          0.0000          0.0000
             0.0000          0.0000          0.0000
             0.0000          0.0000          0.0000

     Atom125  H   pos: (  0.311630  0.417879  0.075134)  para sigma:           0.00
             0.0000          0.0000          0.0000
             0.0000          0.0000          0.0000
             0.0000          0.0000          0.0000

     Atom126  O   pos: (  0.164604  0.257232  1.696884)  para sigma:         -30.25
           -18.1671         14.5460          6.2387
            16.0159        -26.6951          4.8123
             3.0592          0.7093        -45.9013

     Atom127  H   pos: (  0.203733  0.321680  1.703579)  para sigma:           0.00
             0.0000          0.0000          0.0000
             0.0000          0.0000          0.0000
             0.0000          0.0000          0.0000

     Atom128  H   pos: (  0.089996  0.265922 -0.022513)  para sigma:           0.00
             0.0000          0.0000          0.0000
             0.0000          0.0000          0.0000
             0.0000          0.0000          0.0000

     Atom129  O   pos: ( -0.210350  0.379733  1.459964)  para sigma:         -30.69
           -29.1352          1.8107         -1.0066
             2.2876        -18.7649          5.8947
             0.6160         10.5382        -44.1700

     Atom130  H   pos: (  0.746478  0.297531  1.474181)  para sigma:           0.00
             0.0000          0.0000          0.0000
             0.0000          0.0000          0.0000
             0.0000          0.0000          0.0000

     Atom131  H   pos: ( -0.142737  0.362022  1.485382)  para sigma:           0.00
             0.0000          0.0000          0.0000
             0.0000          0.0000          0.0000
             0.0000          0.0000          0.0000

     Atom132  O   pos: (  0.658131  0.066619  1.346364)  para sigma:         -20.18
           -28.0900          7.7823         -4.3634
             8.3095         -7.7863         12.4370
            -1.3706         15.0315        -24.6753

     Atom133  H   pos: (  0.660396  0.107025  1.409771)  para sigma:           0.00
             0.0000          0.0000          0.0000
             0.0000          0.0000          0.0000
             0.0000          0.0000          0.0000

     Atom134  H   pos: (  0.336138  0.459086  1.365772)  para sigma:           0.00
             0.0000          0.0000          0.0000
             0.0000          0.0000          0.0000
             0.0000          0.0000          0.0000

     Atom135  O   pos: (  0.589361  0.407319  1.635708)  para sigma:         -30.08
           -48.2327         10.2284          3.2921
             7.5602         -7.8115         -0.3622
             0.9737         -0.9234        -34.1995

     Atom136  H   pos: (  0.595165  0.431942  1.705303)  para sigma:           0.00
             0.0000          0.0000          0.0000
             0.0000          0.0000          0.0000
             0.0000          0.0000          0.0000

     Atom137  H   pos: (  0.579848  0.332447  1.641873)  para sigma:           0.00
             0.0000          0.0000          0.0000
             0.0000          0.0000          0.0000
             0.0000          0.0000          0.0000

     Atom138  O   pos: (  0.331708  0.146929  1.209580)  para sigma:         -17.04
           -21.5764          2.1203          3.0306
             1.8842         -3.5710         -4.2998
             6.3004         -6.0368        -25.9787

     Atom139  H   pos: (  0.353980  0.219155  1.211589)  para sigma:           0.00
             0.0000          0.0000          0.0000
             0.0000          0.0000          0.0000
             0.0000          0.0000          0.0000

     Atom140  H   pos: (  0.388782  0.112045  1.239222)  para sigma:           0.00
             0.0000          0.0000          0.0000
             0.0000          0.0000          0.0000
             0.0000          0.0000          0.0000

     Atom141  O   pos: (  0.244074  0.424582  1.139967)  para sigma:         -16.48
           -16.0910        -10.7169          6.8700
           -11.0321        -26.8216          3.7909
             6.7046          3.1055         -6.5164

     Atom142  H   pos: (  0.267836  0.385302  1.080901)  para sigma:           0.00
             0.0000          0.0000          0.0000
             0.0000          0.0000          0.0000
             0.0000          0.0000          0.0000

     Atom143  H   pos: (  0.292352  0.399866  1.191326)  para sigma:           0.00
             0.0000          0.0000          0.0000
             0.0000          0.0000          0.0000
             0.0000          0.0000          0.0000

     Atom144  O   pos: (  0.527399  0.231471  0.840070)  para sigma:         -19.06
           -15.8820         -0.7106        -21.7686
            -0.7357        -20.7526         -3.4416
           -25.4093          2.3472        -20.5407

     Atom145  H   pos: (  0.566663  0.268253  0.787527)  para sigma:           0.00
             0.0000          0.0000          0.0000
             0.0000          0.0000          0.0000
             0.0000          0.0000          0.0000

     Atom146  H   pos: (  0.469556  0.271909  0.857553)  para sigma:           0.00
             0.0000          0.0000          0.0000
             0.0000          0.0000          0.0000
             0.0000          0.0000          0.0000

     Atom147  O   pos: (  0.216500  0.101506  1.365211)  para sigma:         -17.64
           -21.2351          4.9683        -17.3622
             2.9718        -34.4627          0.3371
           -11.9100         -4.3956          2.7786

     Atom148  H   pos: (  0.262773  0.129191  1.312659)  para sigma:           0.00
             0.0000          0.0000          0.0000
             0.0000          0.0000          0.0000
             0.0000          0.0000          0.0000

     Atom149  H   pos: (  0.250210  0.106173  1.430044)  para sigma:           0.00
             0.0000          0.0000          0.0000
             0.0000          0.0000          0.0000
             0.0000          0.0000          0.0000

     Atom150  O   pos: (  0.398480  0.333029  1.229441)  para sigma:         -28.04
           -27.4135          0.9533         -3.9383
             1.3384        -41.8951         -5.1652
            -4.2488         -1.8925        -14.8104

     Atom151  H   pos: (  0.459550  0.339775  1.185283)  para sigma:           0.00
             0.0000          0.0000          0.0000
             0.0000          0.0000          0.0000
             0.0000          0.0000          0.0000

     Atom152  H   pos: (  0.423560  0.331064  1.299328)  para sigma:           0.00
             0.0000          0.0000          0.0000
             0.0000          0.0000          0.0000
             0.0000          0.0000          0.0000

     Atom153  O   pos: (  0.547822  0.145183  1.040777)  para sigma:          -5.87
           -10.3966         -0.3133         13.7772
            -3.8316         -0.1967        -17.4783
            14.8119        -16.6895         -7.0266

     Atom154  H   pos: (  0.485786  0.141386  1.001638)  para sigma:           0.00
             0.0000          0.0000          0.0000
             0.0000          0.0000          0.0000
             0.0000          0.0000          0.0000

     Atom155  H   pos: (  0.548300  0.083864  1.082525)  para sigma:           0.00
             0.0000          0.0000          0.0000
             0.0000          0.0000          0.0000
             0.0000          0.0000          0.0000

     Atom156  O   pos: (  0.362588  0.299705  1.574244)  para sigma:         -16.35
           -33.8692        -10.2725         -0.5290
            -9.2740         -5.7406         -8.1335
             0.5119        -12.4419         -9.4299

     Atom157  H   pos: (  0.368171  0.240781  1.622069)  para sigma:           0.00
             0.0000          0.0000          0.0000
             0.0000          0.0000          0.0000
             0.0000          0.0000          0.0000

     Atom158  H   pos: (  0.342651  0.356123  1.615957)  para sigma:           0.00
             0.0000          0.0000          0.0000
             0.0000          0.0000          0.0000
             0.0000          0.0000          0.0000

     Atom159  O   pos: (  0.558091  0.338520  1.111827)  para sigma:         -25.80
           -33.6550         -8.2580          0.6541
            -6.2819        -15.7413         -4.9801
             1.2561         -8.5137        -28.0046

     Atom160  H   pos: (  0.565580  0.267006  1.091964)  para sigma:           0.00
             0.0000          0.0000          0.0000
             0.0000          0.0000          0.0000
             0.0000          0.0000          0.0000

     Atom161  H   pos: (  0.534364  0.371965  1.048720)  para sigma:           0.00
             0.0000          0.0000          0.0000
             0.0000          0.0000          0.0000
             0.0000          0.0000          0.0000

     Atom162  O   pos: (  0.339852  0.327403  0.988848)  para sigma:         -26.55
           -14.5418         17.2288         -6.6111
            12.5766        -24.2323         -1.1223
            -2.0597         -3.7417        -40.8772

     Atom163  H   pos: (  0.405307  0.367819  0.973063)  para sigma:           0.00
             0.0000          0.0000          0.0000
             0.0000          0.0000          0.0000
             0.0000          0.0000          0.0000

     Atom164  H   pos: (  0.350733  0.254972  0.984632)  para sigma:           0.00
             0.0000          0.0000          0.0000
             0.0000          0.0000          0.0000
             0.0000          0.0000          0.0000

     Atom165  O   pos: (  0.768262  0.086574  1.121851)  para sigma:          -3.84
            -9.3067          5.1861        -15.0498
             6.2347         -6.5981          7.3890
           -17.2041          8.1608          4.3759

     Atom166  H   pos: (  0.779861  0.053196  1.056420)  para sigma:           0.00
             0.0000          0.0000          0.0000
             0.0000          0.0000          0.0000
             0.0000          0.0000          0.0000

     Atom167  H   pos: (  0.705384  0.058561  1.146087)  para sigma:           0.00
             0.0000          0.0000          0.0000
             0.0000          0.0000          0.0000
             0.0000          0.0000          0.0000

     Atom168  O   pos: (  0.708129  0.139703  0.874657)  para sigma:         -21.69
           -23.5779        -18.3686          0.1732
           -19.3058        -15.1830         -5.0566
             0.6808         -7.7707        -26.2944

     Atom169  H   pos: (  0.742010  0.079543  0.905372)  para sigma:           0.00
             0.0000          0.0000          0.0000
             0.0000          0.0000          0.0000
             0.0000          0.0000          0.0000

     Atom170  H   pos: (  0.664288  0.166189  0.927438)  para sigma:           0.00
             0.0000          0.0000          0.0000
             0.0000          0.0000          0.0000
             0.0000          0.0000          0.0000

     Atom171  O   pos: (  0.226096  0.411375  0.853587)  para sigma:         -30.13
           -30.9836          0.0122         -0.2203
            -5.1393        -32.1204        -23.6376
             4.3765        -22.5857        -27.2924

     Atom172  H   pos: (  0.157421  0.404535  0.880679)  para sigma:           0.00
             0.0000          0.0000          0.0000
             0.0000          0.0000          0.0000
             0.0000          0.0000          0.0000

     Atom173  H   pos: (  0.270146  0.376820  0.904003)  para sigma:           0.00
             0.0000          0.0000          0.0000
             0.0000          0.0000          0.0000
             0.0000          0.0000          0.0000

     Atom174  O   pos: (  0.461404  0.107841  1.377780)  para sigma:         -13.85
            -7.6063         -4.8912        -11.5638
            -4.3032        -22.9413         -8.0254
           -12.7726         -7.9625        -10.9878

     Atom175  H   pos: (  0.529920  0.089190  1.355099)  para sigma:           0.00
             0.0000          0.0000          0.0000
             0.0000          0.0000          0.0000
             0.0000          0.0000          0.0000

     Atom176  H   pos: (  0.452836  0.074779  1.443813)  para sigma:           0.00
             0.0000          0.0000          0.0000
             0.0000          0.0000          0.0000
             0.0000          0.0000          0.0000

     Atom177  O   pos: (  0.491948  0.306743  1.411237)  para sigma:         -12.20
           -27.0179          1.5003         -9.6751
            -0.1284         -0.8921          7.9036
           -12.7990          6.8024         -8.6938

     Atom178  H   pos: (  0.486589  0.232677  1.400925)  para sigma:           0.00
             0.0000          0.0000          0.0000
             0.0000          0.0000          0.0000
             0.0000          0.0000          0.0000

     Atom179  H   pos: (  0.453457  0.317130  1.473503)  para sigma:           0.00
             0.0000          0.0000          0.0000
             0.0000          0.0000          0.0000
             0.0000          0.0000          0.0000

     Atom180  O   pos: ( -0.213577  0.415761  0.007613)  para sigma:         -29.70
           -31.3902          2.5216         12.9971
             3.2736        -42.4485        -12.7594
            10.0463        -12.0381        -15.2721

     Atom181  H   pos: ( -0.153290  0.430559  0.048520)  para sigma:           0.00
             0.0000          0.0000          0.0000
             0.0000          0.0000          0.0000
             0.0000          0.0000          0.0000

     Atom182  H   pos: (  0.743518  0.360700  0.064940)  para sigma:           0.00
             0.0000          0.0000          0.0000
             0.0000          0.0000          0.0000
             0.0000          0.0000          0.0000

     Atom183  O   pos: (  0.160870  0.188357  0.891581)  para sigma:         -41.73
           -25.4443          2.5819         17.7809
            -0.6604        -39.2825         14.4501
            29.6116         31.0193        -60.4643

     Atom184  H   pos: (  0.195817  0.241818  0.855979)  para sigma:           0.00
             0.0000          0.0000          0.0000
             0.0000          0.0000          0.0000
             0.0000          0.0000          0.0000

     Atom185  O   pos: ( -0.200148  0.376438  0.888708)  para sigma:         -57.04
           -93.3367        -17.9239         -9.6126
           -16.2804        -55.3071         18.8251
            -0.1443         23.1050        -22.4863

     Atom186  H   pos: ( -0.131165  0.394350  0.905410)  para sigma:           0.00
             0.0000          0.0000          0.0000
             0.0000          0.0000          0.0000
             0.0000          0.0000          0.0000

     Atom187  O   pos: (  0.487513  0.439163  0.952130)  para sigma:         -53.11
           -49.4413          5.3480         -4.2142
             6.6197        -53.4132         -7.7557
            -3.0070         -8.0969        -56.4669

     Atom188  H   pos: (  0.517559  0.429642  0.884691)  para sigma:           0.00
             0.0000          0.0000          0.0000
             0.0000          0.0000          0.0000
             0.0000          0.0000          0.0000

     Paramagnetic US occ-occ contribution in ppm:

     Atom  1  Ca  pos: (  0.446423  0.007208  0.529055)  para_oo sigma:          -3.09
            -3.2012         -0.2020          0.0748
            -0.2554         -2.6773          0.1847
             0.1345          0.1249         -3.3779

     Atom  2  Ca  pos: (  0.188087  0.012829  0.334807)  para_oo sigma:          -3.12
            -2.8214         -0.4708         -0.2412
            -0.4347         -2.9703         -0.0020
            -0.2535          0.0009         -3.5537

     Atom  3  Ca  pos: (  0.025244  0.233980  0.353054)  para_oo sigma:          -3.31
            -3.3961         -0.3097         -0.1622
            -0.3409         -2.8391         -0.1513
            -0.0953         -0.0928         -3.6974

     Atom  4  Ca  pos: (  0.261945  0.238551  0.528909)  para_oo sigma:          -3.24
            -3.9479         -0.4872          0.0278
            -0.4511         -2.1044         -0.0175
             0.0308          0.0125         -3.6565

     Atom  5  Ca  pos: (  0.800828  0.266373  0.750435)  para_oo sigma:          -2.66
            -2.3333         -0.1546          0.3999
            -0.0605         -2.9504          0.3855
             0.4383          0.3921         -2.6979

     Atom  6  Ca  pos: (  0.049079  0.097773  0.799526)  para_oo sigma:          -3.82
            -3.8417         -0.2466          0.2716
            -0.2922         -3.8233          0.7250
             0.2686          0.7485         -3.7951

     Atom  7  Ca  pos: (  0.035901 -0.001246  1.145527)  para_oo sigma:          -2.85
            -2.9961         -0.2746          0.0928
            -0.2139         -2.5333          0.5011
            -0.0256          0.5459         -3.0285

     Atom  8  Ca  pos: (  0.936564 -0.011397  0.470638)  para_oo sigma:          -3.19
            -3.0691         -0.1433          0.2787
            -0.1634         -2.5468          0.2771
             0.2993          0.3483         -3.9639

     Atom  9  Ca  pos: (  0.693173 -0.003442  0.332937)  para_oo sigma:          -3.32
            -3.6020         -0.2774          0.1643
            -0.2940         -2.8156          0.0195
             0.1361         -0.0529         -3.5374

     Atom 10  Ca  pos: (  0.536354  0.226882  0.336434)  para_oo sigma:          -3.45
            -3.4989         -0.2759          0.2550
            -0.2662         -3.2110          0.0308
             0.2701          0.0486         -3.6383

     Atom 11  Ca  pos: (  0.786058  0.217027  0.476677)  para_oo sigma:          -3.09
            -2.6419         -0.1425         -0.2891
            -0.1372         -2.9415         -0.2241
            -0.2754         -0.2343         -3.6895

     Atom 12  Ca  pos: (  0.574000  0.082169  0.748097)  para_oo sigma:          -2.83
            -3.0919         -0.2674         -0.4589
            -0.1843         -2.8000         -0.1564
            -0.3450         -0.1641         -2.5970

     Atom 13  Ca  pos: (  0.048235  0.049635  1.559443)  para_oo sigma:          -3.04
            -3.7738         -0.2294          0.0472
            -0.2335         -2.7086         -0.1591
             0.0617         -0.1733         -2.6360

     Atom 14  Si  pos: ( -0.070067  0.174271  0.093764)  para_oo sigma:          -5.94
            -6.1496         -0.3745         -0.3517
            -0.3303         -6.0134         -0.2773
            -0.1539         -0.1383         -5.6429

     Atom 15  Si  pos: (  0.563617  0.257402  0.590026)  para_oo sigma:          -6.19
            -6.2257          0.5113         -0.0883
             0.4613         -5.8962         -0.0047
            -0.0601          0.0118         -6.4421

     Atom 16  Si  pos: (  0.770019  0.239910  0.239741)  para_oo sigma:          -6.18
            -6.0699          0.9569          0.0550
             0.9304         -6.1492         -0.2181
            -0.0066         -0.2314         -6.3332

     Atom 17  Si  pos: (  0.398638  0.153667  0.134774)  para_oo sigma:          -5.87
            -5.5582          0.4731          0.3425
             0.5525         -6.3643          0.1717
             0.2792          0.1738         -5.6984

     Atom 18  Si  pos: ( -0.005444  0.250056  0.589800)  para_oo sigma:          -6.05
            -6.1928          0.7342         -0.3744
             0.7678         -6.5989         -0.3029
            -0.3822         -0.2644         -5.3627

     Atom 19  Si  pos: (  0.269779  0.248231  0.296610)  para_oo sigma:          -6.03
            -5.9392          0.4839          0.3337
             0.4418         -6.2338         -0.0635
             0.2897         -0.0786         -5.9077

     Atom 20  Si  pos: (  0.176523 -0.005738  0.579163)  para_oo sigma:          -6.09
            -5.8705          0.4802         -0.2817
             0.4142         -6.9919          0.0518
            -0.2318          0.0553         -5.4126

     Atom 21  Si  pos: (  0.142145  0.445933  0.286906)  para_oo sigma:          -6.06
            -5.5229          0.6991         -0.1903
             0.6757         -6.4408          0.2991
            -0.2364          0.3206         -6.2275

     Atom 22  Si  pos: (  0.407525  0.451397  0.578829)  para_oo sigma:          -6.10
            -5.9665          0.4021          0.1165
             0.3420         -6.2383          0.1906
             0.1007          0.1539         -6.0998

     Atom 23  Si  pos: (  0.643020  0.436897  0.241093)  para_oo sigma:          -6.16
            -5.5545          0.5981         -0.2116
             0.6338         -6.5483          0.3736
            -0.2600          0.3482         -6.3805

     Atom 24  O   pos: (  0.212763  0.349694  0.251065)  para_oo sigma:          -3.90
            -4.2166         -1.6085          0.0286
            -1.6153         -2.7111         -0.1307
             0.0337         -0.0945         -4.7808

     Atom 25  O   pos: (  0.273628  0.069118  0.564276)  para_oo sigma:          -1.75
            -0.5613          1.5689         -0.1226
             1.5315         -2.2291         -0.0780
            -0.1087         -0.0888         -2.4595

     Atom 26  O   pos: (  0.517797  0.054052  0.361212)  para_oo sigma:          -1.98
            -2.0698          1.3416          1.6301
             1.2739         -2.1244          1.4258
             1.5722          1.4560         -1.7417

     Atom 27  O   pos: (  0.103748 -0.008165  0.481247)  para_oo sigma:          -1.44
            -1.9061         -0.0036          2.0270
             0.0681         -2.0336          0.2321
             2.1283          0.1739         -0.3706

     Atom 28  O   pos: (  0.041491  0.409755  0.342783)  para_oo sigma:          -2.08
            -0.7313          1.1235         -1.4978
             1.1949         -3.3352         -0.6287
            -1.5470         -0.6424         -2.1885

     Atom 29  O   pos: (  0.379506  0.142178  0.014966)  para_oo sigma:          -3.73
            -4.7139          0.0095          0.4827
            -0.0252         -4.6952          0.2267
             0.4247          0.1928         -1.7777

     Atom 30  O   pos: (  0.016026  0.235282  0.161223)  para_oo sigma:          -2.25
            -2.0970          0.5138          0.9650
             0.5278         -2.0011          0.2621
             1.0934          0.2870         -2.6404

     Atom 31  H   pos: (  0.080559  0.240117  0.123851)  para_oo sigma:           0.00
             0.0000          0.0000          0.0000
             0.0000          0.0000          0.0000
             0.0000          0.0000          0.0000

     Atom 32  O   pos: ( -0.020154  0.219696  0.706504)  para_oo sigma:          -2.13
            -3.5299          0.6506         -0.8028
             0.5720         -3.1629         -0.4667
            -0.5759         -0.5996          0.3073

     Atom 33  O   pos: (  0.294371  0.178909  0.196751)  para_oo sigma:          -4.09
            -4.0871         -0.7861         -1.2132
            -0.8238         -4.6548          0.9441
            -1.2870          0.9902         -3.5237

     Atom 34  O   pos: (  0.729983  0.061362  0.677211)  para_oo sigma:          -2.60
            -4.1817          0.2475          0.8442
             0.2669         -2.2981          1.5022
             0.9078          1.4610         -1.3147

     Atom 35  O   pos: (  0.919608  0.033186  0.135682)  para_oo sigma:          -3.78
            -4.6579         -0.2588          0.2435
            -0.3030         -2.9458         -1.1928
             0.3343         -1.1919         -3.7404

     Atom 36  O   pos: (  0.487535  0.355990  0.591211)  para_oo sigma:          -3.75
            -3.5684         -1.8766          0.2313
            -1.9353         -2.6714         -0.0667
             0.1568         -0.1279         -5.0245

     Atom 37  O   pos: (  0.705539  0.338748  0.197666)  para_oo sigma:          -3.97
            -4.2270         -1.4937         -0.0506
            -1.4943         -2.8187          0.1025
            -0.0353          0.1249         -4.8521

     Atom 38  O   pos: (  0.759328  0.047003  0.478912)  para_oo sigma:          -0.89
            -1.4199          0.4476         -1.2952
             0.3851         -1.4908         -1.5429
            -1.1813         -1.5953          0.2454

     Atom 39  O   pos: (  0.023272  0.067546  0.301346)  para_oo sigma:          -2.01
            -2.0699          1.4866          1.3967
             1.4364         -2.0598          1.0382
             1.4934          1.1055         -1.8932

     Atom 40  O   pos: (  0.294349  0.405878  0.566134)  para_oo sigma:          -1.54
             0.2340          1.3064          0.1960
             1.2741         -2.5445         -0.0760
             0.0745         -0.0790         -2.3030

     Atom 41  O   pos: (  0.548232  0.402046  0.306978)  para_oo sigma:          -2.03
            -0.8993          0.9377         -1.5843
             0.9314         -3.2056         -0.7590
            -1.8002         -0.7694         -1.9893

     Atom 42  O   pos: ( -0.029273  0.186152  1.659608)  para_oo sigma:          -3.37
            -4.2283          0.1848         -0.6231
             0.2457         -4.7622         -0.6147
            -0.5834         -0.4766         -1.1323

     Atom 43  O   pos: (  0.486101  0.231428  0.165232)  para_oo sigma:          -3.15
            -2.4507          1.4516          0.3503
             1.4741         -2.4324          0.4927
             0.4950          0.5331         -4.5630

     Atom 44  O   pos: (  0.640570  0.273500  0.685392)  para_oo sigma:          -2.43
            -2.8977          0.2305          0.7898
             0.2544         -3.0489          0.4507
             0.8727          0.4275         -1.3560

     Atom 45  O   pos: (  0.822626  0.201579  0.133287)  para_oo sigma:          -4.31
            -3.5555         -1.1498         -1.2759
            -1.1405         -4.9660          0.7619
            -1.2935          0.7407         -4.4178

     Atom 46  O   pos: (  0.501306  0.153651  0.599464)  para_oo sigma:          -1.90
            -1.7419          1.4705         -0.5795
             1.5305         -0.6354         -0.2886
            -0.6701         -0.5010         -3.3269

     Atom 47  O   pos: (  0.694569  0.160622  0.288668)  para_oo sigma:          -2.15
            -1.8014          1.9105         -1.0218
             1.8584         -2.1059         -0.8098
            -1.0730         -0.9429         -2.5512

     Atom 48  O   pos: (  0.624128  0.269548  0.483012)  para_oo sigma:          -0.96
            -1.5062          0.3196         -1.7195
             0.3798         -2.0593         -0.4677
            -1.6773         -0.3393          0.6876

     Atom 49  O   pos: ( -0.145353  0.294670  0.314026)  para_oo sigma:          -1.76
            -1.1434          0.6639          1.7169
             0.7057         -2.6627          0.9220
             1.7840          0.9189         -1.4632

     Atom 50  O   pos: ( -0.045393  0.172932  0.501364)  para_oo sigma:          -0.88
            -1.4665          0.7085          1.0454
             0.5394         -0.9103          1.3871
             1.0038          1.5576         -0.2651

     Atom 51  O   pos: (  0.192879  0.187359  0.368036)  para_oo sigma:          -1.64
            -1.4999          1.3063         -1.7277
             1.3051         -2.0000         -1.2614
            -1.7502         -1.3341         -1.4299

     Atom 52  O   pos: (  0.102652  0.295372  0.554928)  para_oo sigma:          -1.65
            -0.4688          1.3124         -0.7220
             1.4003         -2.2878         -0.4087
            -0.8130         -0.4723         -2.1810

     Atom 53  O   pos: (  0.366225  0.280648  0.362885)  para_oo sigma:          -2.01
            -0.9469          0.8126          1.8119
             0.8906         -3.1183          0.7823
             1.9122          0.7474         -1.9521

     Atom 54  O   pos: (  0.122063  0.002574  0.686660)  para_oo sigma:          -1.99
            -2.1723          0.0854         -1.1642
             0.1910         -3.5459         -0.3416
            -1.2173         -0.1061         -0.2490

     Atom 55  O   pos: (  0.428293  0.036896  0.175321)  para_oo sigma:          -3.59
            -4.2997         -0.4453          0.3289
            -0.4789         -3.1052         -1.1314
             0.3502         -1.1321         -3.3617

     Atom 56  O   pos: ( -0.097214  0.335860  0.575578)  para_oo sigma:          -3.12
            -3.2896         -1.6223          0.0651
            -1.5702         -1.7675         -0.2024
             0.0505         -0.3137         -4.3102

     Atom 57  O   pos: (  0.397614  0.005144  0.715328)  para_oo sigma:          -0.46
            -0.5773         -0.2775          0.2395
            -0.2331         -0.2917         -0.1990
             0.2017         -0.1965         -0.5060

     Atom 58  H   pos: (  0.063310  0.401583  0.734146)  para_oo sigma:           0.00
             0.0000          0.0000          0.0000
             0.0000          0.0000          0.0000
             0.0000          0.0000          0.0000

     Atom 59  H   pos: (  0.338867  0.039577  0.685126)  para_oo sigma:           0.00
             0.0000          0.0000          0.0000
             0.0000          0.0000          0.0000
             0.0000          0.0000          0.0000

     Atom 60  O   pos: (  0.260224  0.347255  1.406534)  para_oo sigma:          -0.76
            -0.7675          0.0147          0.0810
             0.0050         -0.7969         -0.0759
             0.1071         -0.0930         -0.7086

     Atom 61  H   pos: (  0.189341  0.360837  1.416212)  para_oo sigma:           0.00
             0.0000          0.0000          0.0000
             0.0000          0.0000          0.0000
             0.0000          0.0000          0.0000

     Atom 62  H   pos: (  0.285501  0.317689  1.469839)  para_oo sigma:           0.00
             0.0000          0.0000          0.0000
             0.0000          0.0000          0.0000
             0.0000          0.0000          0.0000

     Atom 63  O   pos: (  0.890590 -0.007080  0.771150)  para_oo sigma:          -0.69
            -0.7572         -0.2521         -0.1310
            -0.3022         -0.6173         -0.1354
            -0.1557         -0.0908         -0.6889

     Atom 64  H   pos: (  0.601816  0.396090  0.731012)  para_oo sigma:           0.00
             0.0000          0.0000          0.0000
             0.0000          0.0000          0.0000
             0.0000          0.0000          0.0000

     Atom 65  H   pos: (  0.830362  0.021925  0.733635)  para_oo sigma:           0.00
             0.0000          0.0000          0.0000
             0.0000          0.0000          0.0000
             0.0000          0.0000          0.0000

     Atom 66  O   pos: (  0.406416  0.411280  0.145977)  para_oo sigma:          -0.77
            -0.7367         -0.0892          0.1490
            -0.0750         -0.6302         -0.0727
             0.1473         -0.0563         -0.9473

     Atom 67  H   pos: (  0.771387 -0.004454  0.132861)  para_oo sigma:           0.00
             0.0000          0.0000          0.0000
             0.0000          0.0000          0.0000
             0.0000          0.0000          0.0000

     Atom 68  H   pos: (  0.440258  0.342219  0.152181)  para_oo sigma:           0.00
             0.0000          0.0000          0.0000
             0.0000          0.0000          0.0000
             0.0000          0.0000          0.0000

     Atom 69  O   pos: ( -0.127943  0.402782  1.246962)  para_oo sigma:          -0.62
            -0.7816          0.0220         -0.1572
             0.0751         -0.3770          0.1736
            -0.1160          0.2290         -0.7012

     Atom 70  H   pos: (  0.190473 -0.012377  1.304656)  para_oo sigma:           0.00
             0.0000          0.0000          0.0000
             0.0000          0.0000          0.0000
             0.0000          0.0000          0.0000

     Atom 71  H   pos: ( -0.144404  0.337292  1.276442)  para_oo sigma:           0.00
             0.0000          0.0000          0.0000
             0.0000          0.0000          0.0000
             0.0000          0.0000          0.0000

     Atom 72  O   pos: (  0.851464  0.099975  1.531055)  para_oo sigma:          -1.16
            -1.0233         -0.0969          0.1411
            -0.1214         -1.1929         -0.1439
             0.1503         -0.0991         -1.2715

     Atom 73  H   pos: (  0.844274  0.031888  1.559924)  para_oo sigma:           0.00
             0.0000          0.0000          0.0000
             0.0000          0.0000          0.0000
             0.0000          0.0000          0.0000

     Atom 74  H   pos: (  0.889423  0.136153  1.586435)  para_oo sigma:           0.00
             0.0000          0.0000          0.0000
             0.0000          0.0000          0.0000
             0.0000          0.0000          0.0000

     Atom 75  O   pos: (  0.839466  0.171572  1.324034)  para_oo sigma:          -0.87
            -0.8141         -0.0087         -0.0625
            -0.0287         -0.9134         -0.0295
            -0.0372         -0.0340         -0.8806

     Atom 76  H   pos: (  0.777124  0.133248  1.312041)  para_oo sigma:           0.00
             0.0000          0.0000          0.0000
             0.0000          0.0000          0.0000
             0.0000          0.0000          0.0000

     Atom 77  H   pos: (  0.855667  0.159338  1.394581)  para_oo sigma:           0.00
             0.0000          0.0000          0.0000
             0.0000          0.0000          0.0000
             0.0000          0.0000          0.0000

     Atom 78  O   pos: (  0.635662  0.432995  1.316353)  para_oo sigma:          -0.44
            -0.5197          0.0598          0.0749
             0.1218         -0.1059         -0.1659
             0.1167         -0.1180         -0.6799

     Atom 79  H   pos: (  0.588098  0.385167  1.346590)  para_oo sigma:           0.00
             0.0000          0.0000          0.0000
             0.0000          0.0000          0.0000
             0.0000          0.0000          0.0000

     Atom 80  H   pos: (  0.914528  0.035991  1.323649)  para_oo sigma:           0.00
             0.0000          0.0000          0.0000
             0.0000          0.0000          0.0000
             0.0000          0.0000          0.0000

     Atom 81  O   pos: (  0.172450  0.094600  1.080531)  para_oo sigma:          -0.46
            -0.5714         -0.2070          0.3822
            -0.2562         -0.7495         -0.0708
             0.4196         -0.0740         -0.0640

     Atom 82  H   pos: (  0.167642  0.136464  1.019413)  para_oo sigma:           0.00
             0.0000          0.0000          0.0000
             0.0000          0.0000          0.0000
             0.0000          0.0000          0.0000

     Atom 83  H   pos: (  0.236419  0.110553  1.113295)  para_oo sigma:           0.00
             0.0000          0.0000          0.0000
             0.0000          0.0000          0.0000
             0.0000          0.0000          0.0000

     Atom 84  O   pos: ( -0.072757  0.428940  0.147119)  para_oo sigma:          -0.75
            -0.7199          0.0315          0.1068
             0.0061         -0.6683         -0.0147
             0.1406          0.0540         -0.8650

     Atom 85  H   pos: (  0.306051 -0.005247  0.146663)  para_oo sigma:           0.00
             0.0000          0.0000          0.0000
             0.0000          0.0000          0.0000
             0.0000          0.0000          0.0000

     Atom 86  H   pos: ( -0.057497  0.358103  0.160875)  para_oo sigma:           0.00
             0.0000          0.0000          0.0000
             0.0000          0.0000          0.0000
             0.0000          0.0000          0.0000

     Atom 87  O   pos: (  0.045892  0.358105  1.141451)  para_oo sigma:          -0.90
            -0.8649          0.0425         -0.0322
             0.0988         -0.9496         -0.0715
            -0.0318         -0.0357         -0.8873

     Atom 88  H   pos: ( -0.008801  0.388538  1.181426)  para_oo sigma:           0.00
             0.0000          0.0000          0.0000
             0.0000          0.0000          0.0000
             0.0000          0.0000          0.0000

     Atom 89  H   pos: (  0.111410  0.388647  1.157667)  para_oo sigma:           0.00
             0.0000          0.0000          0.0000
             0.0000          0.0000          0.0000
             0.0000          0.0000          0.0000

     Atom 90  O   pos: ( -0.004534  0.164304  1.185052)  para_oo sigma:          -0.33
            -0.0809          0.3456         -0.3850
             0.3197         -0.5886         -0.2646
            -0.3942         -0.3237         -0.3120

     Atom 91  H   pos: ( -0.064940  0.181260  1.223644)  para_oo sigma:           0.00
             0.0000          0.0000          0.0000
             0.0000          0.0000          0.0000
             0.0000          0.0000          0.0000

     Atom 92  H   pos: (  0.024876  0.228804  1.163372)  para_oo sigma:           0.00
             0.0000          0.0000          0.0000
             0.0000          0.0000          0.0000
             0.0000          0.0000          0.0000

     Atom 93  O   pos: ( -0.020731  0.343833  1.527831)  para_oo sigma:          -1.06
            -1.0789         -0.0002          0.0156
             0.0095         -0.9883          0.0078
             0.0447          0.0276         -1.1075

     Atom 94  H   pos: ( -0.030246  0.298284  1.586060)  para_oo sigma:           0.00
             0.0000          0.0000          0.0000
             0.0000          0.0000          0.0000
             0.0000          0.0000          0.0000

     Atom 95  H   pos: (  0.031034  0.394814  1.545874)  para_oo sigma:           0.00
             0.0000          0.0000          0.0000
             0.0000          0.0000          0.0000
             0.0000          0.0000          0.0000

     Atom 96  O   pos: (  0.041831  0.355326  0.938960)  para_oo sigma:          -0.93
            -1.0239         -0.0082         -0.0832
            -0.0401         -0.8714          0.0932
            -0.0571          0.0740         -0.9042

     Atom 97  H   pos: (  0.037159  0.359458  1.013555)  para_oo sigma:           0.00
             0.0000          0.0000          0.0000
             0.0000          0.0000          0.0000
             0.0000          0.0000          0.0000

     Atom 98  H   pos: (  0.074202  0.288597  0.926647)  para_oo sigma:           0.00
             0.0000          0.0000          0.0000
             0.0000          0.0000          0.0000
             0.0000          0.0000          0.0000

     Atom 99  O   pos: (  0.773235  0.285515  1.082196)  para_oo sigma:          -0.39
            -0.6184          0.2079          0.0036
             0.1589         -0.5211         -0.4766
            -0.0136         -0.6450         -0.0176

     Atom100  H   pos: ( -0.216815  0.315574  1.000818)  para_oo sigma:           0.00
             0.0000          0.0000          0.0000
             0.0000          0.0000          0.0000
             0.0000          0.0000          0.0000

     Atom101  H   pos: (  0.770069  0.212672  1.096700)  para_oo sigma:           0.00
             0.0000          0.0000          0.0000
             0.0000          0.0000          0.0000
             0.0000          0.0000          0.0000

     Atom102  O   pos: (  0.435531  0.016337  1.564241)  para_oo sigma:          -1.11
            -1.2072          0.1106         -0.0048
             0.1255         -1.0851          0.1043
            -0.0945          0.1630         -1.0464

     Atom103  H   pos: (  0.497593 -0.011817  1.591833)  para_oo sigma:           0.00
             0.0000          0.0000          0.0000
             0.0000          0.0000          0.0000
             0.0000          0.0000          0.0000

     Atom104  H   pos: (  0.417670  0.068709  1.618479)  para_oo sigma:           0.00
             0.0000          0.0000          0.0000
             0.0000          0.0000          0.0000
             0.0000          0.0000          0.0000

     Atom105  O   pos: (  0.350057  0.117658  0.934462)  para_oo sigma:          -0.87
            -0.7759         -0.1038          0.0520
            -0.0727         -0.8627          0.0325
             0.0531          0.0984         -0.9569

     Atom106  H   pos: (  0.351773  0.044323  0.935303)  para_oo sigma:           0.00
             0.0000          0.0000          0.0000
             0.0000          0.0000          0.0000
             0.0000          0.0000          0.0000

     Atom107  H   pos: (  0.279062  0.134935  0.915988)  para_oo sigma:           0.00
             0.0000          0.0000          0.0000
             0.0000          0.0000          0.0000
             0.0000          0.0000          0.0000

     Atom108  O   pos: (  0.996380  0.019893  0.980699)  para_oo sigma:          -0.43
             0.0608         -0.2991         -0.1609
            -0.3739         -0.3375          0.2539
            -0.2010          0.2309         -1.0209

     Atom109  H   pos: (  0.923950  0.004677  0.972245)  para_oo sigma:           0.00
             0.0000          0.0000          0.0000
             0.0000          0.0000          0.0000
             0.0000          0.0000          0.0000

     Atom110  H   pos: ( -0.272561  0.445295  0.941972)  para_oo sigma:           0.00
             0.0000          0.0000          0.0000
             0.0000          0.0000          0.0000
             0.0000          0.0000          0.0000

     Atom111  O   pos: (  0.050528  0.175845  1.438846)  para_oo sigma:          -0.35
            -0.0701         -0.4423         -0.3337
            -0.4087         -0.4131          0.4929
            -0.3140          0.5830         -0.5664

     Atom112  H   pos: (  0.111540  0.168111  1.396626)  para_oo sigma:           0.00
             0.0000          0.0000          0.0000
             0.0000          0.0000          0.0000
             0.0000          0.0000          0.0000

     Atom113  H   pos: (  0.035011  0.246270  1.454675)  para_oo sigma:           0.00
             0.0000          0.0000          0.0000
             0.0000          0.0000          0.0000
             0.0000          0.0000          0.0000

     Atom114  O   pos: (  0.218240  0.109450  1.580484)  para_oo sigma:          -0.61
            -0.8891         -0.1575         -0.0479
            -0.2617         -0.3376          0.0369
            -0.0771          0.0232         -0.5922

     Atom115  H   pos: (  0.268987  0.077143  1.621890)  para_oo sigma:           0.00
             0.0000          0.0000          0.0000
             0.0000          0.0000          0.0000
             0.0000          0.0000          0.0000

     Atom116  H   pos: (  0.208163  0.172556  1.620650)  para_oo sigma:           0.00
             0.0000          0.0000          0.0000
             0.0000          0.0000          0.0000
             0.0000          0.0000          0.0000

     Atom117  O   pos: (  0.579706  0.216848  1.669096)  para_oo sigma:          -1.12
            -1.1895         -0.0446         -0.2356
            -0.0204         -1.0542         -0.0457
            -0.2733         -0.0848         -1.1244

     Atom118  H   pos: (  0.566081  0.219158  0.061528)  para_oo sigma:           0.00
             0.0000          0.0000          0.0000
             0.0000          0.0000          0.0000
             0.0000          0.0000          0.0000

     Atom119  H   pos: (  0.511184  0.188339  1.659970)  para_oo sigma:           0.00
             0.0000          0.0000          0.0000
             0.0000          0.0000          0.0000
             0.0000          0.0000          0.0000

     Atom120  O   pos: (  0.683021  0.186750  1.502812)  para_oo sigma:          -1.16
            -1.1954         -0.0713         -0.1037
            -0.1023         -1.1734          0.0494
            -0.1418          0.0693         -1.1130

     Atom121  H   pos: (  0.746458  0.151177  1.521859)  para_oo sigma:           0.00
             0.0000          0.0000          0.0000
             0.0000          0.0000          0.0000
             0.0000          0.0000          0.0000

     Atom122  H   pos: (  0.644300  0.195110  1.566100)  para_oo sigma:           0.00
             0.0000          0.0000          0.0000
             0.0000          0.0000          0.0000
             0.0000          0.0000          0.0000

     Atom123  O   pos: (  0.248202  0.421675  0.033264)  para_oo sigma:          -1.07
            -1.0042          0.0472          0.0308
             0.1014         -1.1732          0.1218
             0.0518          0.0962         -1.0448

     Atom124  H   pos: (  0.199677  0.453569  0.079831)  para_oo sigma:           0.00
             0.0000          0.0000          0.0000
             0.0000          0.0000          0.0000
             0.0000          0.0000          0.0000

     Atom125  H   pos: (  0.311630  0.417879  0.075134)  para_oo sigma:           0.00
             0.0000          0.0000          0.0000
             0.0000          0.0000          0.0000
             0.0000          0.0000          0.0000

     Atom126  O   pos: (  0.164604  0.257232  1.696884)  para_oo sigma:          -1.02
            -1.0621          0.1168         -0.1306
             0.1274         -0.9045          0.0670
            -0.1588          0.0330         -1.0955

     Atom127  H   pos: (  0.203733  0.321680  1.703579)  para_oo sigma:           0.00
             0.0000          0.0000          0.0000
             0.0000          0.0000          0.0000
             0.0000          0.0000          0.0000

     Atom128  H   pos: (  0.089996  0.265922 -0.022513)  para_oo sigma:           0.00
             0.0000          0.0000          0.0000
             0.0000          0.0000          0.0000
             0.0000          0.0000          0.0000

     Atom129  O   pos: ( -0.210350  0.379733  1.459964)  para_oo sigma:          -0.30
             0.2035          0.3222          0.2323
             0.2725         -0.6107         -0.1985
             0.2374         -0.1731         -0.4878

     Atom130  H   pos: (  0.746478  0.297531  1.474181)  para_oo sigma:           0.00
             0.0000          0.0000          0.0000
             0.0000          0.0000          0.0000
             0.0000          0.0000          0.0000

     Atom131  H   pos: ( -0.142737  0.362022  1.485382)  para_oo sigma:           0.00
             0.0000          0.0000          0.0000
             0.0000          0.0000          0.0000
             0.0000          0.0000          0.0000

     Atom132  O   pos: (  0.658131  0.066619  1.346364)  para_oo sigma:          -1.00
            -0.9820          0.0835         -0.0267
             0.0977         -0.9674          0.1612
            -0.0189          0.1681         -1.0554

     Atom133  H   pos: (  0.660396  0.107025  1.409771)  para_oo sigma:           0.00
             0.0000          0.0000          0.0000
             0.0000          0.0000          0.0000
             0.0000          0.0000          0.0000

     Atom134  H   pos: (  0.336138  0.459086  1.365772)  para_oo sigma:           0.00
             0.0000          0.0000          0.0000
             0.0000          0.0000          0.0000
             0.0000          0.0000          0.0000

     Atom135  O   pos: (  0.589361  0.407319  1.635708)  para_oo sigma:          -0.71
            -0.9225         -0.2085          0.1081
            -0.1034         -0.4579          0.0759
             0.1189          0.0961         -0.7381

     Atom136  H   pos: (  0.595165  0.431942  1.705303)  para_oo sigma:           0.00
             0.0000          0.0000          0.0000
             0.0000          0.0000          0.0000
             0.0000          0.0000          0.0000

     Atom137  H   pos: (  0.579848  0.332447  1.641873)  para_oo sigma:           0.00
             0.0000          0.0000          0.0000
             0.0000          0.0000          0.0000
             0.0000          0.0000          0.0000

     Atom138  O   pos: (  0.331708  0.146929  1.209580)  para_oo sigma:          -0.94
            -0.9785          0.0689         -0.0032
             0.0988         -0.8548          0.0249
             0.0110          0.0412         -0.9751

     Atom139  H   pos: (  0.353980  0.219155  1.211589)  para_oo sigma:           0.00
             0.0000          0.0000          0.0000
             0.0000          0.0000          0.0000
             0.0000          0.0000          0.0000

     Atom140  H   pos: (  0.388782  0.112045  1.239222)  para_oo sigma:           0.00
             0.0000          0.0000          0.0000
             0.0000          0.0000          0.0000
             0.0000          0.0000          0.0000

     Atom141  O   pos: (  0.244074  0.424582  1.139967)  para_oo sigma:          -1.01
            -0.9308         -0.0536          0.0409
            -0.0663         -0.9893         -0.0249
             0.0480         -0.0505         -1.1198

     Atom142  H   pos: (  0.267836  0.385302  1.080901)  para_oo sigma:           0.00
             0.0000          0.0000          0.0000
             0.0000          0.0000          0.0000
             0.0000          0.0000          0.0000

     Atom143  H   pos: (  0.292352  0.399866  1.191326)  para_oo sigma:           0.00
             0.0000          0.0000          0.0000
             0.0000          0.0000          0.0000
             0.0000          0.0000          0.0000

     Atom144  O   pos: (  0.527399  0.231471  0.840070)  para_oo sigma:          -0.53
            -0.3293          0.0861         -0.2745
             0.2877         -0.8473         -0.2858
            -0.2315         -0.1500         -0.4254

     Atom145  H   pos: (  0.566663  0.268253  0.787527)  para_oo sigma:           0.00
             0.0000          0.0000          0.0000
             0.0000          0.0000          0.0000
             0.0000          0.0000          0.0000

     Atom146  H   pos: (  0.469556  0.271909  0.857553)  para_oo sigma:           0.00
             0.0000          0.0000          0.0000
             0.0000          0.0000          0.0000
             0.0000          0.0000          0.0000

     Atom147  O   pos: (  0.216500  0.101506  1.365211)  para_oo sigma:          -0.98
            -0.9357          0.0380         -0.1803
            -0.0025         -1.0572          0.1422
            -0.1589          0.0891         -0.9391

     Atom148  H   pos: (  0.262773  0.129191  1.312659)  para_oo sigma:           0.00
             0.0000          0.0000          0.0000
             0.0000          0.0000          0.0000
             0.0000          0.0000          0.0000

     Atom149  H   pos: (  0.250210  0.106173  1.430044)  para_oo sigma:           0.00
             0.0000          0.0000          0.0000
             0.0000          0.0000          0.0000
             0.0000          0.0000          0.0000

     Atom150  O   pos: (  0.398480  0.333029  1.229441)  para_oo sigma:          -1.09
            -1.0526          0.0499          0.0136
             0.0471         -1.0442         -0.0352
             0.0232          0.0125         -1.1628

     Atom151  H   pos: (  0.459550  0.339775  1.185283)  para_oo sigma:           0.00
             0.0000          0.0000          0.0000
             0.0000          0.0000          0.0000
             0.0000          0.0000          0.0000

     Atom152  H   pos: (  0.423560  0.331064  1.299328)  para_oo sigma:           0.00
             0.0000          0.0000          0.0000
             0.0000          0.0000          0.0000
             0.0000          0.0000          0.0000

     Atom153  O   pos: (  0.547822  0.145183  1.040777)  para_oo sigma:          -0.83
            -0.8663          0.0436         -0.0119
             0.0018         -0.7621         -0.0470
            -0.0257         -0.0361         -0.8652

     Atom154  H   pos: (  0.485786  0.141386  1.001638)  para_oo sigma:           0.00
             0.0000          0.0000          0.0000
             0.0000          0.0000          0.0000
             0.0000          0.0000          0.0000

     Atom155  H   pos: (  0.548300  0.083864  1.082525)  para_oo sigma:           0.00
             0.0000          0.0000          0.0000
             0.0000          0.0000          0.0000
             0.0000          0.0000          0.0000

     Atom156  O   pos: (  0.362588  0.299705  1.574244)  para_oo sigma:          -0.99
            -1.0431         -0.0833         -0.0048
            -0.0521         -1.0275         -0.1315
             0.0284         -0.1800         -0.8878

     Atom157  H   pos: (  0.368171  0.240781  1.622069)  para_oo sigma:           0.00
             0.0000          0.0000          0.0000
             0.0000          0.0000          0.0000
             0.0000          0.0000          0.0000

     Atom158  H   pos: (  0.342651  0.356123  1.615957)  para_oo sigma:           0.00
             0.0000          0.0000          0.0000
             0.0000          0.0000          0.0000
             0.0000          0.0000          0.0000

     Atom159  O   pos: (  0.558091  0.338520  1.111827)  para_oo sigma:          -0.84
            -0.9226         -0.0997         -0.0990
            -0.0989         -0.7142         -0.0382
            -0.0960         -0.0650         -0.8778

     Atom160  H   pos: (  0.565580  0.267006  1.091964)  para_oo sigma:           0.00
             0.0000          0.0000          0.0000
             0.0000          0.0000          0.0000
             0.0000          0.0000          0.0000

     Atom161  H   pos: (  0.534364  0.371965  1.048720)  para_oo sigma:           0.00
             0.0000          0.0000          0.0000
             0.0000          0.0000          0.0000
             0.0000          0.0000          0.0000

     Atom162  O   pos: (  0.339852  0.327403  0.988848)  para_oo sigma:          -1.16
            -1.1883          0.0638         -0.0168
             0.1022         -1.1109         -0.0093
             0.0359         -0.0049         -1.1815

     Atom163  H   pos: (  0.405307  0.367819  0.973063)  para_oo sigma:           0.00
             0.0000          0.0000          0.0000
             0.0000          0.0000          0.0000
             0.0000          0.0000          0.0000

     Atom164  H   pos: (  0.350733  0.254972  0.984632)  para_oo sigma:           0.00
             0.0000          0.0000          0.0000
             0.0000          0.0000          0.0000
             0.0000          0.0000          0.0000

     Atom165  O   pos: (  0.768262  0.086574  1.121851)  para_oo sigma:          -0.88
            -0.9868         -0.0642          0.0177
            -0.0706         -0.8024          0.1114
             0.0440          0.1320         -0.8428

     Atom166  H   pos: (  0.779861  0.053196  1.056420)  para_oo sigma:           0.00
             0.0000          0.0000          0.0000
             0.0000          0.0000          0.0000
             0.0000          0.0000          0.0000

     Atom167  H   pos: (  0.705384  0.058561  1.146087)  para_oo sigma:           0.00
             0.0000          0.0000          0.0000
             0.0000          0.0000          0.0000
             0.0000          0.0000          0.0000

     Atom168  O   pos: (  0.708129  0.139703  0.874657)  para_oo sigma:          -0.51
            -0.4714         -0.3269         -0.0216
            -0.3412         -0.3162          0.0551
            -0.0576          0.0514         -0.7320

     Atom169  H   pos: (  0.742010  0.079543  0.905372)  para_oo sigma:           0.00
             0.0000          0.0000          0.0000
             0.0000          0.0000          0.0000
             0.0000          0.0000          0.0000

     Atom170  H   pos: (  0.664288  0.166189  0.927438)  para_oo sigma:           0.00
             0.0000          0.0000          0.0000
             0.0000          0.0000          0.0000
             0.0000          0.0000          0.0000

     Atom171  O   pos: (  0.226096  0.411375  0.853587)  para_oo sigma:          -0.44
             0.0938         -0.2946          0.2557
            -0.2908         -0.8288          0.0945
             0.2697          0.0755         -0.5982

     Atom172  H   pos: (  0.157421  0.404535  0.880679)  para_oo sigma:           0.00
             0.0000          0.0000          0.0000
             0.0000          0.0000          0.0000
             0.0000          0.0000          0.0000

     Atom173  H   pos: (  0.270146  0.376820  0.904003)  para_oo sigma:           0.00
             0.0000          0.0000          0.0000
             0.0000          0.0000          0.0000
             0.0000          0.0000          0.0000

     Atom174  O   pos: (  0.461404  0.107841  1.377780)  para_oo sigma:          -0.92
            -0.9099          0.0054          0.0652
             0.0320         -0.9145          0.0102
             0.0355         -0.0162         -0.9436

     Atom175  H   pos: (  0.529920  0.089190  1.355099)  para_oo sigma:           0.00
             0.0000          0.0000          0.0000
             0.0000          0.0000          0.0000
             0.0000          0.0000          0.0000

     Atom176  H   pos: (  0.452836  0.074779  1.443813)  para_oo sigma:           0.00
             0.0000          0.0000          0.0000
             0.0000          0.0000          0.0000
             0.0000          0.0000          0.0000

     Atom177  O   pos: (  0.491948  0.306743  1.411237)  para_oo sigma:          -0.96
            -0.9587          0.0955          0.1043
             0.0519         -1.0082          0.0001
             0.0669          0.0116         -0.9255

     Atom178  H   pos: (  0.486589  0.232677  1.400925)  para_oo sigma:           0.00
             0.0000          0.0000          0.0000
             0.0000          0.0000          0.0000
             0.0000          0.0000          0.0000

     Atom179  H   pos: (  0.453457  0.317130  1.473503)  para_oo sigma:           0.00
             0.0000          0.0000          0.0000
             0.0000          0.0000          0.0000
             0.0000          0.0000          0.0000

     Atom180  O   pos: ( -0.213577  0.415761  0.007613)  para_oo sigma:          -0.32
             0.1847          0.4152         -0.1032
             0.4130         -0.5912          0.2139
[truncated: 148,393 more chars]
