# Supplementary material for: Is there a future for 43Ca nuclear magnetic resonance in cement science?
Source: Phys Chem Chem Phys. 2025 Apr 9;27(17):9159–68. doi: 10.1039/d5cp00491h (PMC11997747; doi:10.1039/d5cp00491h)
Supplement: CP-027-D5CP00491H-s001 [file CP-027-D5CP00491H-s001.zip › QE-Files/CSH-surface-structures/surf3.vc-relax.nmr.out]

     Program GIPAW v.7.2 starts on  4Oct2023 at 10:48:49 

     This program is part of the open-source Quantum ESPRESSO suite
     for quantum simulation of materials; please cite
         "P. Giannozzi et al., J. Phys.:Condens. Matter 21 395502 (2009);
         "P. Giannozzi et al., J. Phys.:Condens. Matter 29 465901 (2017);
         "P. Giannozzi et al., J. Chem. Phys. 152 154105 (2020);
          URL http://www.quantum-espresso.org", 
     in publications or presentations arising from this work. More details at
     http://www.quantum-espresso.org/quote

     Parallel version (MPI), running on    72 processors

     MPI processes distributed on     1 nodes
     R & G space division:  proc/nbgrp/npool/nimage =      72
     483096 MiB available memory on the printing compute node when the environment starts


     ***** This is GIPAW git revision                                          *****
     ***** you can cite: N. Varini et al., Comp. Phys. Comm. 184, 1827 (2013)  *****
     ***** in publications or presentations arising from this work.            *****

     Parallelizing q-star over 1 images
     Reading input from surf3.vc-relax.nmr.in

     ------------------- Input file: --------------------
&inputgipaw
	job = 'nmr'
	prefix = 'surf3.vc-relax_nmr'
	tmp_dir = './tmpSurf3/',
	verbosity = 'high'
	diagonalization = 'david'
/


     Reading xml data from directory:

     ./tmpSurf3/surf3.vc-relax_nmr.save/
     file Ca.pbe-spn-kjpaw_psl.1.0.0.UPF: wavefunction(s)  3S renormalized
     file O.pbe-n-kjpaw_psl.1.0.0.UPF: wavefunction(s)  2S 2P renormalized
     file Si.pbe-nl-kjpaw_psl.1.0.0.UPF: wavefunction(s)  3S 3P renormalized
     file H.pbe-kjpaw_psl.1.0.0.UPF: wavefunction(s)  1S renormalized

     IMPORTANT: XC functional enforced from input :
     Exchange-correlation= PBE
                           (   1   4   3   4   0   0   0)
     Any further DFT definition will be discarded
     Please, verify this is what you really want


     Parallelization info
     --------------------
     sticks:   dense  smooth     PW     G-vecs:    dense   smooth      PW
     Min          51      51     13                 8378     8378    1134
     Max          52      52     14                 8402     8402    1154
     Sum        3721    3721    985               604221   604221   82431

     Using Slab Decomposition


     Check: negative core charge=   -0.000004
     Reading collected, re-writing distributed wavefunctions
     Subspace diagonalization in iterative solution of the eigenvalue problem:
     a serial algorithm will be used

     GIPAW projectors -----------------------------------------------
     atom=  Ca   l=0  rc=    1.3000  rs=    0.8667
     atom=  Ca   l=0  rc=    1.3000  rs=    0.8667
     atom=  Ca   l=1  rc=    1.6000  rs=    1.0667
     atom=  Ca   l=1  rc=    1.6000  rs=    1.0667
     atom=  Ca   l=2  rc=    1.7000  rs=    1.1333
     atom=  Ca   l=2  rc=    1.7000  rs=    1.1333
     projs nearly linearly dependent: l=0  n1,n2= 1, 2  s=  0.99170013
     projs nearly linearly dependent: l=2  n1,n2= 1, 2  s=  0.99334936

     atom=  O    l=0  rc=    1.3000  rs=    0.8667
     atom=  O    l=0  rc=    1.3000  rs=    0.8667
     atom=  O    l=1  rc=    1.3500  rs=    0.9000
     atom=  O    l=1  rc=    1.3500  rs=    0.9000
     projs nearly linearly dependent: l=1  n1,n2= 1, 2  s=  0.99790099

     atom=  Si   l=0  rc=    1.8000  rs=    1.2000
     atom=  Si   l=0  rc=    1.8000  rs=    1.2000
     atom=  Si   l=1  rc=    1.8000  rs=    1.2000
     atom=  Si   l=1  rc=    1.8000  rs=    1.2000
     atom=  Si   l=2  rc=    1.8000  rs=    1.2000
     atom=  Si   l=2  rc=    1.8000  rs=    1.2000
     projs nearly linearly dependent: l=2  n1,n2= 1, 2  s=  0.99992180

     atom=  H    l=0  rc=    1.0000  rs=    0.6667
     atom=  H    l=0  rc=    1.0000  rs=    0.6667
     projs nearly linearly dependent: l=0  n1,n2= 1, 2  s=  0.99968852
     -----------------------------------------------------------------

     GIPAW integrals: -------------------------------------------
     Atom  i/j   nmr_para   nmr_dia   epr_rmc  epr_para   epr_dia
       Ca  1 1   0.25E+04 -0.66E+00  0.13E+02  0.81E+09  0.75E+03
       Ca  2 1   0.26E+04 -0.73E+00  0.13E+02  0.86E+09  0.79E+03
       Ca  2 2   0.28E+04 -0.80E+00  0.13E+02  0.92E+09  0.84E+03
       Ca  3 3   0.30E+02  0.22E+00  0.11E+02  0.47E+05  0.19E+03
       Ca  4 3   0.33E+02  0.20E+00  0.12E+02  0.54E+05  0.22E+03
       Ca  4 4   0.37E+02  0.17E+00  0.13E+02  0.60E+05  0.24E+03
       Ca  5 5   0.29E+01  0.74E+00  0.81E+01  0.47E+03  0.66E+02
       Ca  6 5   0.36E+01  0.91E+00  0.10E+02  0.59E+03  0.81E+02
       Ca  6 6   0.45E+01  0.11E+01  0.13E+02  0.74E+03  0.10E+03
       O   1 1   0.81E+03 -0.32E+00  0.65E+01  0.43E+08  0.24E+03
       O   2 1   0.91E+03 -0.39E+00  0.71E+01  0.48E+08  0.27E+03
       O   2 2   0.10E+04 -0.48E+00  0.78E+01  0.55E+08  0.31E+03
       O   3 3   0.99E+01  0.87E+00  0.58E+01  0.24E+04  0.75E+02
       O   4 3   0.11E+02  0.97E+00  0.67E+01  0.27E+04  0.83E+02
       O   4 4   0.12E+02  0.11E+01  0.76E+01  0.31E+04  0.93E+02
       Si  1 1   0.12E+04 -0.54E-01  0.93E+01  0.18E+09  0.37E+03
       Si  2 1   0.17E+04  0.68E-01  0.12E+02  0.26E+09  0.52E+03
       Si  2 2   0.24E+04  0.31E+00  0.19E+02  0.37E+09  0.74E+03
       Si  3 3   0.18E+02  0.34E+00  0.10E+02  0.13E+05  0.11E+03
       Si  4 3   0.21E+02  0.27E+00  0.11E+02  0.15E+05  0.13E+03
       Si  4 4   0.23E+02  0.18E+00  0.12E+02  0.18E+05  0.14E+03
       Si  5 5   0.26E+00  0.79E-01  0.58E+00  0.29E+02  0.79E+01
       Si  6 5   0.27E+00  0.84E-01  0.62E+00  0.30E+02  0.81E+01
       Si  6 6   0.29E+00  0.89E-01  0.66E+00  0.31E+02  0.84E+01
       H   1 1   0.39E+02  0.19E+00  0.29E+00  0.78E+05  0.13E+02
       H   2 1   0.41E+02  0.21E+00  0.32E+00  0.82E+05  0.14E+02
       H   2 2   0.43E+02  0.22E+00  0.36E+00  0.86E+05  0.15E+02
     ------------------------------------------------------------

     alpha_pv=     76.2790 eV

     Number of occupied bands for each k-point:
     k-point:     1    nbnd_occ= 188
     k-point:     2    nbnd_occ= 188


     q-space interpolation up to    96.00 Rydberg

     GIPAW job: nmr                                                                             
     NMR macroscopic correction: yes
             0.6667          0.0000          0.0000
             0.0000          0.6667          0.0000
             0.0000          0.0000          0.6667


     Largest allocated arrays     est. size (Mb)     dimensions
        KS wavefunctions at k           3.07 Mb     (    1071,  188)
        KS wavefunctions at k+q         3.07 Mb     (    1071,  188)
        First-order wavefunctions      30.72 Mb     (    1071,  188, 10)
        First-order wavefunct (US)     18.43 Mb     (    1071,  188,  6)
        Charge/spin density             0.18 Mb     (   23040,    1)
        Induced current                 1.58 Mb     (   23040,    3,3,1)
        Induced magnetic field          1.58 Mb     (   23040,    3,3,1)
        NL pseudopotentials            10.26 Mb     (    1071,  628)
        GIPAW NL terms                 10.26 Mb     (    1071,  628)

     Computing the magnetic susceptibility     isolve=0    ethr=  0.1000E-13
     k-point #    1 of     2      pool #  1    cpu time:       2.2
     compute_u_kq: q = (    0.0000,    0.0000,    0.0000)
     Rotating WFCS
     ethr =  1.00E-14,  avg # of iterations =  6.0
     eigenvalues at k:
 -36.3141 -36.1825 -36.1591 -36.0528 -36.0085 -35.8142 -35.7286 -18.1318
 -17.9953 -17.8867 -17.8394 -17.7837 -17.7260 -17.6881 -17.6057 -17.5724
 -17.5531 -17.5335 -17.5019 -17.4789 -17.4345 -17.3944 -17.3768 -17.3120
 -17.2883 -17.2750 -17.2560 -17.2326 -17.1976 -17.1648 -17.1514 -17.1324
 -17.1106 -17.0960 -17.0650 -17.0558 -17.0407 -17.0118 -16.9498 -16.9209
 -16.8820 -16.8133 -16.7649 -16.7014 -16.5951 -16.5483 -16.5201 -16.4931
 -16.4485 -16.3985 -16.2936 -16.2290 -16.1124 -15.8962 -15.5206 -15.1812
 -15.0288 -14.7950 -14.7802 -14.7016 -14.6786 -14.6264 -14.5322 -14.3706
 -14.3126 -14.2819 -14.0873 -14.0405  -6.2751  -6.1098  -5.8308  -5.7825
  -5.6241  -5.6114  -5.5648  -5.4853  -5.4741  -5.3964  -5.3544  -5.2433
  -5.2104  -5.1455  -5.1116  -5.0859  -5.0489  -4.9655  -4.8826  -4.8355
  -4.7621  -4.6772  -4.5403  -4.5231  -4.2226  -3.6695  -3.1818  -2.8966
  -2.8716  -2.8397  -2.7960  -2.7261  -2.6913  -2.6126  -2.4954  -2.4414
  -2.3735  -2.3059  -2.2430  -2.1783  -2.1655  -2.0970  -2.0258  -1.9956
  -1.9625  -1.8895  -1.8586  -1.8178  -1.7332  -1.6144  -1.5884  -1.5472
  -1.5169  -1.3257  -1.2726  -1.1899  -1.1745  -1.1149  -1.0339  -0.9683
  -0.9217  -0.8326  -0.7901  -0.6990  -0.6749  -0.5363  -0.4953  -0.3507
  -0.3009  -0.2585  -0.2007  -0.1514  -0.1217  -0.0624  -0.0166   0.0063
   0.0449   0.0647   0.1263   0.1567   0.1623   0.2011   0.2166   0.2450
   0.2684   0.3158   0.3543   0.3842   0.3992   0.4376   0.4819   0.5149
   0.5493   0.6076   0.6367   0.6652   0.7057   0.7552   0.7823   0.7977
   0.8255   0.8661   0.9076   0.9401   1.0091   1.0204   1.0905   1.1275
   1.1745   1.2321   1.2981   1.3628   1.3740   1.4012   1.4572   1.5996
   1.6218   1.6376   1.6878   1.8237
     eigenvalues at k+q:
 -36.3141 -36.1825 -36.1591 -36.0527 -36.0085 -35.8142 -35.7287 -18.1318
 -17.9953 -17.8867 -17.8394 -17.7837 -17.7260 -17.6881 -17.6057 -17.5723
 -17.5531 -17.5335 -17.5019 -17.4789 -17.4345 -17.3944 -17.3768 -17.3120
 -17.2883 -17.2750 -17.2559 -17.2326 -17.1976 -17.1648 -17.1514 -17.1324
 -17.1106 -17.0960 -17.0650 -17.0557 -17.0407 -17.0118 -16.9498 -16.9209
 -16.8820 -16.8133 -16.7649 -16.7014 -16.5951 -16.5483 -16.5201 -16.4931
 -16.4485 -16.3985 -16.2936 -16.2290 -16.1124 -15.8963 -15.5206 -15.1812
 -15.0288 -14.7949 -14.7802 -14.7016 -14.6786 -14.6263 -14.5322 -14.3706
 -14.3126 -14.2819 -14.0873 -14.0405  -6.2751  -6.1098  -5.8308  -5.7825
  -5.6241  -5.6114  -5.5648  -5.4853  -5.4741  -5.3964  -5.3544  -5.2433
  -5.2104  -5.1455  -5.1116  -5.0859  -5.0489  -4.9655  -4.8826  -4.8355
  -4.7621  -4.6772  -4.5403  -4.5231  -4.2227  -3.6695  -3.1818  -2.8966
  -2.8716  -2.8397  -2.7961  -2.7261  -2.6913  -2.6126  -2.4953  -2.4414
  -2.3735  -2.3059  -2.2430  -2.1783  -2.1655  -2.0970  -2.0259  -1.9956
  -1.9625  -1.8895  -1.8586  -1.8178  -1.7332  -1.6144  -1.5884  -1.5472
  -1.5169  -1.3257  -1.2726  -1.1899  -1.1745  -1.1149  -1.0339  -0.9683
  -0.9217  -0.8326  -0.7901  -0.6990  -0.6749  -0.5363  -0.4952  -0.3507
  -0.3009  -0.2584  -0.2007  -0.1514  -0.1217  -0.0624  -0.0167   0.0063
   0.0449   0.0647   0.1263   0.1567   0.1623   0.2010   0.2166   0.2451
   0.2684   0.3158   0.3543   0.3842   0.3992   0.4376   0.4819   0.5149
   0.5493   0.6076   0.6367   0.6652   0.7057   0.7552   0.7823   0.7977
   0.8255   0.8661   0.9076   0.9401   1.0091   1.0204   1.0905   1.1275
   1.1745   1.2321   1.2981   1.3628   1.3740   1.4011   1.4572   1.5996
   1.6218   1.6375   1.6878   1.8237
     cgsolve_all iterations  59    anorm=    0.71E-07
PARA_AUG  1      -0.6417198         1.4335350         0.6632986
     cgsolve_all iterations  59    anorm=    0.73E-07
PARA_AUG  2       1.1346065        -1.5145813         0.0656132
     cgsolve_all iterations  59    anorm=    0.72E-07
PARA_AUG  3       0.4515754         0.0286862         1.0689717
     cgsolve_all iterations  64    anorm=    0.71E-07
     cgsolve_all iterations  64    anorm=    0.68E-07
     cgsolve_all iterations  64    anorm=    0.71E-07
     compute_u_kq: q = (    0.0197,    0.0000,    0.0000)
     Rotating WFCS
     ethr =  1.00E-14,  avg # of iterations = 24.0
     eigenvalues at k:
 -36.3141 -36.1825 -36.1591 -36.0528 -36.0085 -35.8142 -35.7286 -18.1318
 -17.9953 -17.8867 -17.8394 -17.7837 -17.7260 -17.6881 -17.6057 -17.5724
 -17.5531 -17.5335 -17.5019 -17.4789 -17.4345 -17.3944 -17.3768 -17.3120
 -17.2883 -17.2750 -17.2560 -17.2326 -17.1976 -17.1648 -17.1514 -17.1324
 -17.1106 -17.0960 -17.0650 -17.0558 -17.0407 -17.0118 -16.9498 -16.9209
 -16.8820 -16.8133 -16.7649 -16.7014 -16.5951 -16.5483 -16.5201 -16.4931
 -16.4485 -16.3985 -16.2936 -16.2290 -16.1124 -15.8962 -15.5206 -15.1812
 -15.0288 -14.7950 -14.7802 -14.7016 -14.6786 -14.6264 -14.5322 -14.3706
 -14.3126 -14.2819 -14.0873 -14.0405  -6.2751  -6.1098  -5.8308  -5.7825
  -5.6241  -5.6114  -5.5648  -5.4853  -5.4741  -5.3964  -5.3544  -5.2433
  -5.2104  -5.1455  -5.1116  -5.0859  -5.0489  -4.9655  -4.8826  -4.8355
  -4.7621  -4.6772  -4.5403  -4.5231  -4.2226  -3.6695  -3.1818  -2.8966
  -2.8716  -2.8397  -2.7960  -2.7261  -2.6913  -2.6126  -2.4954  -2.4414
  -2.3735  -2.3059  -2.2430  -2.1783  -2.1655  -2.0970  -2.0258  -1.9956
  -1.9625  -1.8895  -1.8586  -1.8178  -1.7332  -1.6144  -1.5884  -1.5472
  -1.5169  -1.3257  -1.2726  -1.1899  -1.1745  -1.1149  -1.0339  -0.9683
  -0.9217  -0.8326  -0.7901  -0.6990  -0.6749  -0.5363  -0.4953  -0.3507
  -0.3009  -0.2585  -0.2007  -0.1514  -0.1217  -0.0624  -0.0166   0.0063
   0.0449   0.0647   0.1263   0.1567   0.1623   0.2011   0.2166   0.2450
   0.2684   0.3158   0.3543   0.3842   0.3992   0.4376   0.4819   0.5149
   0.5493   0.6076   0.6367   0.6652   0.7057   0.7552   0.7823   0.7977
   0.8255   0.8661   0.9076   0.9401   1.0091   1.0204   1.0905   1.1275
   1.1745   1.2321   1.2981   1.3628   1.3740   1.4012   1.4572   1.5996
   1.6218   1.6376   1.6878   1.8237
     eigenvalues at k+q:
 -36.3141 -36.1825 -36.1591 -36.0527 -36.0086 -35.8142 -35.7287 -18.1290
 -17.9999 -17.8867 -17.8371 -17.7779 -17.7273 -17.6850 -17.6099 -17.5780
 -17.5552 -17.5369 -17.5052 -17.4839 -17.4373 -17.3912 -17.3781 -17.3195
 -17.2856 -17.2759 -17.2552 -17.2300 -17.2012 -17.1655 -17.1515 -17.1346
 -17.1093 -17.0945 -17.0646 -17.0544 -17.0393 -17.0131 -16.9484 -16.9204
 -16.8821 -16.8143 -16.7673 -16.7017 -16.5852 -16.5471 -16.5114 -16.4870
 -16.4456 -16.3969 -16.2933 -16.2250 -16.1077 -15.9065 -15.5182 -15.1758
 -15.0174 -14.7865 -14.7764 -14.7079 -14.6837 -14.6215 -14.5288 -14.3813
 -14.3213 -14.2898 -14.0873 -14.0526  -6.2594  -6.1066  -5.8313  -5.7780
  -5.6272  -5.6116  -5.5595  -5.4901  -5.4782  -5.3981  -5.3541  -5.2524
  -5.2041  -5.1466  -5.1110  -5.0833  -5.0518  -4.9672  -4.8940  -4.8373
  -4.7614  -4.6830  -4.5440  -4.5184  -4.2237  -3.6516  -3.1863  -2.8958
  -2.8674  -2.8331  -2.7946  -2.7236  -2.6854  -2.6143  -2.4913  -2.4427
  -2.3682  -2.2971  -2.2450  -2.1695  -2.1622  -2.0968  -2.0269  -1.9929
  -1.9604  -1.8899  -1.8603  -1.8239  -1.7353  -1.6128  -1.5911  -1.5458
  -1.5132  -1.3322  -1.2772  -1.1888  -1.1817  -1.1221  -1.0322  -0.9643
  -0.9246  -0.8332  -0.7941  -0.7025  -0.6860  -0.5372  -0.5043  -0.3550
  -0.3073  -0.2648  -0.2045  -0.1542  -0.1210  -0.0628  -0.0217   0.0037
   0.0427   0.0599   0.1251   0.1576   0.1612   0.2002   0.2145   0.2456
   0.2638   0.3124   0.3562   0.3852   0.4018   0.4392   0.4838   0.5174
   0.5450   0.6064   0.6370   0.6629   0.7038   0.7551   0.7845   0.7986
   0.8328   0.8678   0.9143   0.9463   1.0142   1.0274   1.0933   1.1301
   1.1734   1.2323   1.3002   1.3664   1.3737   1.3970   1.4570   1.5977
   1.6176   1.6344   1.6929   1.8227
     cgsolve_all iterations  64    anorm=    0.71E-07
     cgsolve_all iterations  64    anorm=    0.69E-07
     cgsolve_all iterations  64    anorm=    0.71E-07
     compute_u_kq: q = (   -0.0197,    0.0000,    0.0000)
     Rotating WFCS
     ethr =  1.00E-14,  avg # of iterations = 25.0
     eigenvalues at k:
 -36.3141 -36.1825 -36.1591 -36.0528 -36.0085 -35.8142 -35.7286 -18.1318
 -17.9953 -17.8867 -17.8394 -17.7837 -17.7260 -17.6881 -17.6057 -17.5724
 -17.5531 -17.5335 -17.5019 -17.4789 -17.4345 -17.3944 -17.3768 -17.3120
 -17.2883 -17.2750 -17.2560 -17.2326 -17.1976 -17.1648 -17.1514 -17.1324
 -17.1106 -17.0960 -17.0650 -17.0558 -17.0407 -17.0118 -16.9498 -16.9209
 -16.8820 -16.8133 -16.7649 -16.7014 -16.5951 -16.5483 -16.5201 -16.4931
 -16.4485 -16.3985 -16.2936 -16.2290 -16.1124 -15.8962 -15.5206 -15.1812
 -15.0288 -14.7950 -14.7802 -14.7016 -14.6786 -14.6264 -14.5322 -14.3706
 -14.3126 -14.2819 -14.0873 -14.0405  -6.2751  -6.1098  -5.8308  -5.7825
  -5.6241  -5.6114  -5.5648  -5.4853  -5.4741  -5.3964  -5.3544  -5.2433
  -5.2104  -5.1455  -5.1116  -5.0859  -5.0489  -4.9655  -4.8826  -4.8355
  -4.7621  -4.6772  -4.5403  -4.5231  -4.2226  -3.6695  -3.1818  -2.8966
  -2.8716  -2.8397  -2.7960  -2.7261  -2.6913  -2.6126  -2.4954  -2.4414
  -2.3735  -2.3059  -2.2430  -2.1783  -2.1655  -2.0970  -2.0258  -1.9956
  -1.9625  -1.8895  -1.8586  -1.8178  -1.7332  -1.6144  -1.5884  -1.5472
  -1.5169  -1.3257  -1.2726  -1.1899  -1.1745  -1.1149  -1.0339  -0.9683
  -0.9217  -0.8326  -0.7901  -0.6990  -0.6749  -0.5363  -0.4953  -0.3507
  -0.3009  -0.2585  -0.2007  -0.1514  -0.1217  -0.0624  -0.0166   0.0063
   0.0449   0.0647   0.1263   0.1567   0.1623   0.2011   0.2166   0.2450
   0.2684   0.3158   0.3543   0.3842   0.3992   0.4376   0.4819   0.5149
   0.5493   0.6076   0.6367   0.6652   0.7057   0.7552   0.7823   0.7977
   0.8255   0.8661   0.9076   0.9401   1.0091   1.0204   1.0905   1.1275
   1.1745   1.2321   1.2981   1.3628   1.3740   1.4012   1.4572   1.5996
   1.6218   1.6376   1.6878   1.8237
     eigenvalues at k+q:
 -36.3141 -36.1825 -36.1591 -36.0528 -36.0085 -35.8142 -35.7287 -18.1347
 -17.9904 -17.8868 -17.8413 -17.7892 -17.7252 -17.6909 -17.6012 -17.5666
 -17.5512 -17.5300 -17.4991 -17.4731 -17.4328 -17.3981 -17.3745 -17.3052
 -17.2921 -17.2733 -17.2563 -17.2352 -17.1935 -17.1640 -17.1514 -17.1308
 -17.1115 -17.0972 -17.0656 -17.0570 -17.0418 -17.0107 -16.9510 -16.9210
 -16.8820 -16.8126 -16.7626 -16.7011 -16.6055 -16.5496 -16.5318 -16.4958
 -16.4513 -16.3998 -16.2944 -16.2332 -16.1167 -15.8863 -15.5230 -15.1867
 -15.0400 -14.8033 -14.7838 -14.6955 -14.6757 -14.6288 -14.5353 -14.3604
 -14.3037 -14.2742 -14.0874 -14.0287  -6.2903  -6.1129  -5.8304  -5.7867
  -5.6227  -5.6113  -5.5695  -5.4800  -5.4692  -5.3945  -5.3544  -5.2363
  -5.2162  -5.1481  -5.1121  -5.0894  -5.0412  -4.9633  -4.8720  -4.8335
  -4.7617  -4.6716  -4.5398  -4.5250  -4.2217  -3.6882  -3.1771  -2.8986
  -2.8766  -2.8465  -2.7965  -2.7295  -2.6951  -2.6115  -2.4992  -2.4404
  -2.3787  -2.3148  -2.2407  -2.1871  -2.1694  -2.0969  -2.0252  -1.9983
  -1.9641  -1.8894  -1.8572  -1.8110  -1.7310  -1.6156  -1.5858  -1.5488
  -1.5187  -1.3204  -1.2700  -1.1924  -1.1663  -1.1070  -1.0367  -0.9714
  -0.9182  -0.8312  -0.7864  -0.6952  -0.6632  -0.5361  -0.4862  -0.3471
  -0.2965  -0.2505  -0.1960  -0.1487  -0.1220  -0.0621  -0.0116   0.0096
   0.0456   0.0707   0.1280   0.1546   0.1649   0.2015   0.2183   0.2451
   0.2732   0.3185   0.3531   0.3828   0.3968   0.4359   0.4799   0.5125
   0.5535   0.6080   0.6375   0.6677   0.7074   0.7541   0.7798   0.7953
   0.8188   0.8649   0.9014   0.9343   1.0040   1.0135   1.0887   1.1251
   1.1755   1.2317   1.2957   1.3586   1.3740   1.4054   1.4577   1.6012
   1.6258   1.6409   1.6828   1.8249
     cgsolve_all iterations  64    anorm=    0.71E-07
     cgsolve_all iterations  64    anorm=    0.70E-07
     cgsolve_all iterations  64    anorm=    0.72E-07
     compute_u_kq: q = (    0.0000,    0.0197,    0.0000)
     Rotating WFCS
     ethr =  1.00E-14,  avg # of iterations = 23.0
     eigenvalues at k:
 -36.3141 -36.1825 -36.1591 -36.0528 -36.0085 -35.8142 -35.7286 -18.1318
 -17.9953 -17.8867 -17.8394 -17.7837 -17.7260 -17.6881 -17.6057 -17.5724
 -17.5531 -17.5335 -17.5019 -17.4789 -17.4345 -17.3944 -17.3768 -17.3120
 -17.2883 -17.2750 -17.2560 -17.2326 -17.1976 -17.1648 -17.1514 -17.1324
 -17.1106 -17.0960 -17.0650 -17.0558 -17.0407 -17.0118 -16.9498 -16.9209
 -16.8820 -16.8133 -16.7649 -16.7014 -16.5951 -16.5483 -16.5201 -16.4931
 -16.4485 -16.3985 -16.2936 -16.2290 -16.1124 -15.8962 -15.5206 -15.1812
 -15.0288 -14.7950 -14.7802 -14.7016 -14.6786 -14.6264 -14.5322 -14.3706
 -14.3126 -14.2819 -14.0873 -14.0405  -6.2751  -6.1098  -5.8308  -5.7825
  -5.6241  -5.6114  -5.5648  -5.4853  -5.4741  -5.3964  -5.3544  -5.2433
  -5.2104  -5.1455  -5.1116  -5.0859  -5.0489  -4.9655  -4.8826  -4.8355
  -4.7621  -4.6772  -4.5403  -4.5231  -4.2226  -3.6695  -3.1818  -2.8966
  -2.8716  -2.8397  -2.7960  -2.7261  -2.6913  -2.6126  -2.4954  -2.4414
  -2.3735  -2.3059  -2.2430  -2.1783  -2.1655  -2.0970  -2.0258  -1.9956
  -1.9625  -1.8895  -1.8586  -1.8178  -1.7332  -1.6144  -1.5884  -1.5472
  -1.5169  -1.3257  -1.2726  -1.1899  -1.1745  -1.1149  -1.0339  -0.9683
  -0.9217  -0.8326  -0.7901  -0.6990  -0.6749  -0.5363  -0.4953  -0.3507
  -0.3009  -0.2585  -0.2007  -0.1514  -0.1217  -0.0624  -0.0166   0.0063
   0.0449   0.0647   0.1263   0.1567   0.1623   0.2011   0.2166   0.2450
   0.2684   0.3158   0.3543   0.3842   0.3992   0.4376   0.4819   0.5149
   0.5493   0.6076   0.6367   0.6652   0.7057   0.7552   0.7823   0.7977
   0.8255   0.8661   0.9076   0.9401   1.0091   1.0204   1.0905   1.1275
   1.1745   1.2321   1.2981   1.3628   1.3740   1.4012   1.4572   1.5996
   1.6218   1.6376   1.6878   1.8237
     eigenvalues at k+q:
 -36.3141 -36.1825 -36.1591 -36.0528 -36.0085 -35.8142 -35.7287 -18.1349
 -17.9927 -17.8869 -17.8365 -17.7815 -17.7277 -17.6915 -17.6019 -17.5711
 -17.5557 -17.5350 -17.5000 -17.4745 -17.4350 -17.3919 -17.3758 -17.3076
 -17.2880 -17.2732 -17.2551 -17.2355 -17.1953 -17.1662 -17.1523 -17.1317
 -17.1127 -17.0984 -17.0668 -17.0583 -17.0429 -17.0100 -16.9503 -16.9189
 -16.8833 -16.8137 -16.7659 -16.6974 -16.6042 -16.5509 -16.5331 -16.4966
 -16.4492 -16.3989 -16.2907 -16.2290 -16.1121 -15.8789 -15.5179 -15.1844
 -15.0314 -14.7904 -14.7762 -14.7017 -14.6782 -14.6274 -14.5280 -14.3738
 -14.3145 -14.2826 -14.0889 -14.0404  -6.2983  -6.1128  -5.8302  -5.7826
  -5.6240  -5.6114  -5.5610  -5.4972  -5.4677  -5.3958  -5.3565  -5.2425
  -5.2115  -5.1426  -5.1159  -5.0861  -5.0332  -4.9597  -4.8753  -4.8357
  -4.7534  -4.6617  -4.5361  -4.5211  -4.2250  -3.6979  -3.1808  -2.8961
  -2.8680  -2.8333  -2.7972  -2.7336  -2.6901  -2.6150  -2.4993  -2.4448
  -2.3654  -2.3052  -2.2296  -2.1829  -2.1646  -2.0994  -2.0277  -1.9960
  -1.9684  -1.8933  -1.8568  -1.8202  -1.7322  -1.6107  -1.5894  -1.5488
  -1.5121  -1.3236  -1.2630  -1.1883  -1.1749  -1.1128  -1.0371  -0.9675
  -0.9223  -0.8325  -0.7909  -0.6943  -0.6687  -0.5353  -0.4950  -0.3495
  -0.3029  -0.2592  -0.2055  -0.1503  -0.1262  -0.0622  -0.0209  -0.0013
   0.0453   0.0662   0.1240   0.1572   0.1599   0.1992   0.2182   0.2451
   0.2694   0.3159   0.3553   0.3855   0.4006   0.4360   0.4815   0.5134
   0.5519   0.6036   0.6378   0.6632   0.7039   0.7532   0.7825   0.7982
   0.8173   0.8626   0.9001   0.9372   1.0044   1.0149   1.0947   1.1275
   1.1743   1.2268   1.3004   1.3667   1.3812   1.4022   1.4615   1.6060
   1.6245   1.6378   1.6861   1.8232
     cgsolve_all iterations  62    anorm=    0.71E-07
     cgsolve_all iterations  64    anorm=    0.69E-07
     cgsolve_all iterations  64    anorm=    0.71E-07
     compute_u_kq: q = (    0.0000,   -0.0197,    0.0000)
     Rotating WFCS
     ethr =  1.00E-14,  avg # of iterations = 23.0
     eigenvalues at k:
 -36.3141 -36.1825 -36.1591 -36.0528 -36.0085 -35.8142 -35.7286 -18.1318
 -17.9953 -17.8867 -17.8394 -17.7837 -17.7260 -17.6881 -17.6057 -17.5724
 -17.5531 -17.5335 -17.5019 -17.4789 -17.4345 -17.3944 -17.3768 -17.3120
 -17.2883 -17.2750 -17.2560 -17.2326 -17.1976 -17.1648 -17.1514 -17.1324
 -17.1106 -17.0960 -17.0650 -17.0558 -17.0407 -17.0118 -16.9498 -16.9209
 -16.8820 -16.8133 -16.7649 -16.7014 -16.5951 -16.5483 -16.5201 -16.4931
 -16.4485 -16.3985 -16.2936 -16.2290 -16.1124 -15.8962 -15.5206 -15.1812
 -15.0288 -14.7950 -14.7802 -14.7016 -14.6786 -14.6264 -14.5322 -14.3706
 -14.3126 -14.2819 -14.0873 -14.0405  -6.2751  -6.1098  -5.8308  -5.7825
  -5.6241  -5.6114  -5.5648  -5.4853  -5.4741  -5.3964  -5.3544  -5.2433
  -5.2104  -5.1455  -5.1116  -5.0859  -5.0489  -4.9655  -4.8826  -4.8355
  -4.7621  -4.6772  -4.5403  -4.5231  -4.2226  -3.6695  -3.1818  -2.8966
  -2.8716  -2.8397  -2.7960  -2.7261  -2.6913  -2.6126  -2.4954  -2.4414
  -2.3735  -2.3059  -2.2430  -2.1783  -2.1655  -2.0970  -2.0258  -1.9956
  -1.9625  -1.8895  -1.8586  -1.8178  -1.7332  -1.6144  -1.5884  -1.5472
  -1.5169  -1.3257  -1.2726  -1.1899  -1.1745  -1.1149  -1.0339  -0.9683
  -0.9217  -0.8326  -0.7901  -0.6990  -0.6749  -0.5363  -0.4953  -0.3507
  -0.3009  -0.2585  -0.2007  -0.1514  -0.1217  -0.0624  -0.0166   0.0063
   0.0449   0.0647   0.1263   0.1567   0.1623   0.2011   0.2166   0.2450
   0.2684   0.3158   0.3543   0.3842   0.3992   0.4376   0.4819   0.5149
   0.5493   0.6076   0.6367   0.6652   0.7057   0.7552   0.7823   0.7977
   0.8255   0.8661   0.9076   0.9401   1.0091   1.0204   1.0905   1.1275
   1.1745   1.2321   1.2981   1.3628   1.3740   1.4012   1.4572   1.5996
   1.6218   1.6376   1.6878   1.8237
     eigenvalues at k+q:
 -36.3141 -36.1825 -36.1591 -36.0527 -36.0085 -35.8142 -35.7287 -18.1285
 -17.9978 -17.8866 -17.8425 -17.7858 -17.7243 -17.6843 -17.6091 -17.5733
 -17.5516 -17.5310 -17.5030 -17.4827 -17.4339 -17.3974 -17.3776 -17.3157
 -17.2892 -17.2771 -17.2569 -17.2298 -17.1998 -17.1637 -17.1510 -17.1331
 -17.1088 -17.0934 -17.0643 -17.0527 -17.0377 -17.0140 -16.9503 -16.9221
 -16.8803 -16.8129 -16.7637 -16.7057 -16.5859 -16.5473 -16.5106 -16.4844
 -16.4477 -16.3980 -16.2969 -16.2294 -16.1125 -15.9145 -15.5230 -15.1786
 -15.0273 -14.8009 -14.7842 -14.7015 -14.6784 -14.6249 -14.5367 -14.3664
 -14.3096 -14.2803 -14.0856 -14.0405  -6.2505  -6.1068  -5.8314  -5.7825
  -5.6248  -5.6117  -5.5698  -5.4827  -5.4724  -5.3954  -5.3518  -5.2443
  -5.2091  -5.1495  -5.1079  -5.0870  -5.0629  -4.9711  -4.8909  -4.8356
  -4.7678  -4.6920  -4.5457  -4.5238  -4.2203  -3.6425  -3.1834  -2.8983
  -2.8759  -2.8466  -2.7942  -2.7189  -2.6930  -2.6097  -2.4911  -2.4384
  -2.3818  -2.3088  -2.2550  -2.1791  -2.1612  -2.0932  -2.0257  -1.9946
  -1.9551  -1.8860  -1.8605  -1.8148  -1.7338  -1.6177  -1.5874  -1.5461
  -1.5207  -1.3300  -1.2806  -1.1927  -1.1732  -1.1184  -1.0311  -0.9679
  -0.9212  -0.8322  -0.7890  -0.7035  -0.6827  -0.5387  -0.4921  -0.3516
  -0.2990  -0.2571  -0.1970  -0.1528  -0.1162  -0.0617  -0.0128   0.0133
   0.0456   0.0640   0.1284   0.1554   0.1662   0.2030   0.2159   0.2450
   0.2681   0.3158   0.3535   0.3825   0.3985   0.4387   0.4820   0.5162
   0.5470   0.6109   0.6353   0.6675   0.7074   0.7564   0.7819   0.7972
   0.8343   0.8693   0.9153   0.9435   1.0116   1.0276   1.0862   1.1274
   1.1745   1.2371   1.2953   1.3547   1.3699   1.4003   1.4532   1.5935
   1.6191   1.6377   1.6895   1.8242
     cgsolve_all iterations  64    anorm=    0.71E-07
     cgsolve_all iterations  64    anorm=    0.70E-07
     cgsolve_all iterations  64    anorm=    0.72E-07
     compute_u_kq: q = (    0.0000,    0.0000,    0.0197)
     Rotating WFCS
     ethr =  1.00E-14,  avg # of iterations = 24.0
     eigenvalues at k:
 -36.3141 -36.1825 -36.1591 -36.0528 -36.0085 -35.8142 -35.7286 -18.1318
 -17.9953 -17.8867 -17.8394 -17.7837 -17.7260 -17.6881 -17.6057 -17.5724
 -17.5531 -17.5335 -17.5019 -17.4789 -17.4345 -17.3944 -17.3768 -17.3120
 -17.2883 -17.2750 -17.2560 -17.2326 -17.1976 -17.1648 -17.1514 -17.1324
 -17.1106 -17.0960 -17.0650 -17.0558 -17.0407 -17.0118 -16.9498 -16.9209
 -16.8820 -16.8133 -16.7649 -16.7014 -16.5951 -16.5483 -16.5201 -16.4931
 -16.4485 -16.3985 -16.2936 -16.2290 -16.1124 -15.8962 -15.5206 -15.1812
 -15.0288 -14.7950 -14.7802 -14.7016 -14.6786 -14.6264 -14.5322 -14.3706
 -14.3126 -14.2819 -14.0873 -14.0405  -6.2751  -6.1098  -5.8308  -5.7825
  -5.6241  -5.6114  -5.5648  -5.4853  -5.4741  -5.3964  -5.3544  -5.2433
  -5.2104  -5.1455  -5.1116  -5.0859  -5.0489  -4.9655  -4.8826  -4.8355
  -4.7621  -4.6772  -4.5403  -4.5231  -4.2226  -3.6695  -3.1818  -2.8966
  -2.8716  -2.8397  -2.7960  -2.7261  -2.6913  -2.6126  -2.4954  -2.4414
  -2.3735  -2.3059  -2.2430  -2.1783  -2.1655  -2.0970  -2.0258  -1.9956
  -1.9625  -1.8895  -1.8586  -1.8178  -1.7332  -1.6144  -1.5884  -1.5472
  -1.5169  -1.3257  -1.2726  -1.1899  -1.1745  -1.1149  -1.0339  -0.9683
  -0.9217  -0.8326  -0.7901  -0.6990  -0.6749  -0.5363  -0.4953  -0.3507
  -0.3009  -0.2585  -0.2007  -0.1514  -0.1217  -0.0624  -0.0166   0.0063
   0.0449   0.0647   0.1263   0.1567   0.1623   0.2011   0.2166   0.2450
   0.2684   0.3158   0.3543   0.3842   0.3992   0.4376   0.4819   0.5149
   0.5493   0.6076   0.6367   0.6652   0.7057   0.7552   0.7823   0.7977
   0.8255   0.8661   0.9076   0.9401   1.0091   1.0204   1.0905   1.1275
   1.1745   1.2321   1.2981   1.3628   1.3740   1.4012   1.4572   1.5996
   1.6218   1.6376   1.6878   1.8237
     eigenvalues at k+q:
 -36.3141 -36.1825 -36.1591 -36.0527 -36.0085 -35.8142 -35.7287 -18.1320
 -17.9952 -17.8867 -17.8393 -17.7837 -17.7260 -17.6881 -17.6064 -17.5718
 -17.5538 -17.5331 -17.5011 -17.4785 -17.4336 -17.3962 -17.3765 -17.3115
 -17.2880 -17.2748 -17.2554 -17.2335 -17.1970 -17.1654 -17.1508 -17.1324
 -17.1107 -17.0969 -17.0639 -17.0566 -17.0405 -17.0118 -16.9498 -16.9207
 -16.8824 -16.8134 -16.7647 -16.7012 -16.5956 -16.5481 -16.5206 -16.4942
 -16.4484 -16.3985 -16.2935 -16.2291 -16.1124 -15.8954 -15.5205 -15.1814
 -15.0290 -14.7949 -14.7801 -14.7015 -14.6786 -14.6265 -14.5321 -14.3706
 -14.3125 -14.2818 -14.0874 -14.0403  -6.2763  -6.1099  -5.8308  -5.7826
  -5.6242  -5.6113  -5.5647  -5.4857  -5.4737  -5.3964  -5.3546  -5.2426
  -5.2112  -5.1449  -5.1121  -5.0858  -5.0482  -4.9653  -4.8822  -4.8355
  -4.7618  -4.6764  -4.5401  -4.5231  -4.2227  -3.6709  -3.1816  -2.8992
  -2.8697  -2.8371  -2.7991  -2.7232  -2.6922  -2.6140  -2.4954  -2.4423
  -2.3734  -2.3050  -2.2420  -2.1807  -2.1626  -2.0979  -2.0253  -1.9987
  -1.9618  -1.8892  -1.8579  -1.8195  -1.7307  -1.6157  -1.5872  -1.5460
  -1.5184  -1.3301  -1.2684  -1.1867  -1.1741  -1.1188  -1.0338  -0.9668
  -0.9222  -0.8324  -0.7910  -0.6983  -0.6744  -0.5362  -0.4952  -0.3504
  -0.3013  -0.2584  -0.2006  -0.1517  -0.1216  -0.0625  -0.0151   0.0050
   0.0436   0.0656   0.1276   0.1536   0.1648   0.2001   0.2162   0.2467
   0.2680   0.3173   0.3519   0.3847   0.3981   0.4390   0.4821   0.5144
   0.5493   0.6086   0.6375   0.6616   0.7080   0.7547   0.7815   0.7982
   0.8248   0.8667   0.9087   0.9386   1.0078   1.0208   1.0905   1.1270
   1.1750   1.2321   1.2980   1.3630   1.3742   1.4012   1.4574   1.5999
   1.6220   1.6376   1.6877   1.8237
     cgsolve_all iterations  64    anorm=    0.71E-07
     cgsolve_all iterations  64    anorm=    0.69E-07
     cgsolve_all iterations  64    anorm=    0.71E-07
     compute_u_kq: q = (    0.0000,    0.0000,   -0.0197)
     Rotating WFCS
     ethr =  1.00E-14,  avg # of iterations = 23.0
     eigenvalues at k:
 -36.3141 -36.1825 -36.1591 -36.0528 -36.0085 -35.8142 -35.7286 -18.1318
 -17.9953 -17.8867 -17.8394 -17.7837 -17.7260 -17.6881 -17.6057 -17.5724
 -17.5531 -17.5335 -17.5019 -17.4789 -17.4345 -17.3944 -17.3768 -17.3120
 -17.2883 -17.2750 -17.2560 -17.2326 -17.1976 -17.1648 -17.1514 -17.1324
 -17.1106 -17.0960 -17.0650 -17.0558 -17.0407 -17.0118 -16.9498 -16.9209
 -16.8820 -16.8133 -16.7649 -16.7014 -16.5951 -16.5483 -16.5201 -16.4931
 -16.4485 -16.3985 -16.2936 -16.2290 -16.1124 -15.8962 -15.5206 -15.1812
 -15.0288 -14.7950 -14.7802 -14.7016 -14.6786 -14.6264 -14.5322 -14.3706
 -14.3126 -14.2819 -14.0873 -14.0405  -6.2751  -6.1098  -5.8308  -5.7825
  -5.6241  -5.6114  -5.5648  -5.4853  -5.4741  -5.3964  -5.3544  -5.2433
  -5.2104  -5.1455  -5.1116  -5.0859  -5.0489  -4.9655  -4.8826  -4.8355
  -4.7621  -4.6772  -4.5403  -4.5231  -4.2226  -3.6695  -3.1818  -2.8966
  -2.8716  -2.8397  -2.7960  -2.7261  -2.6913  -2.6126  -2.4954  -2.4414
  -2.3735  -2.3059  -2.2430  -2.1783  -2.1655  -2.0970  -2.0258  -1.9956
  -1.9625  -1.8895  -1.8586  -1.8178  -1.7332  -1.6144  -1.5884  -1.5472
  -1.5169  -1.3257  -1.2726  -1.1899  -1.1745  -1.1149  -1.0339  -0.9683
  -0.9217  -0.8326  -0.7901  -0.6990  -0.6749  -0.5363  -0.4953  -0.3507
  -0.3009  -0.2585  -0.2007  -0.1514  -0.1217  -0.0624  -0.0166   0.0063
   0.0449   0.0647   0.1263   0.1567   0.1623   0.2011   0.2166   0.2450
   0.2684   0.3158   0.3543   0.3842   0.3992   0.4376   0.4819   0.5149
   0.5493   0.6076   0.6367   0.6652   0.7057   0.7552   0.7823   0.7977
   0.8255   0.8661   0.9076   0.9401   1.0091   1.0204   1.0905   1.1275
   1.1745   1.2321   1.2981   1.3628   1.3740   1.4012   1.4572   1.5996
   1.6218   1.6376   1.6878   1.8237
     eigenvalues at k+q:
 -36.3141 -36.1825 -36.1591 -36.0527 -36.0085 -35.8142 -35.7287 -18.1316
 -17.9955 -17.8866 -17.8395 -17.7837 -17.7260 -17.6881 -17.6049 -17.5733
 -17.5524 -17.5338 -17.5023 -17.4794 -17.4350 -17.3935 -17.3767 -17.3123
 -17.2886 -17.2751 -17.2566 -17.2316 -17.1983 -17.1643 -17.1517 -17.1323
 -17.1106 -17.0950 -17.0666 -17.0549 -17.0404 -17.0119 -16.9498 -16.9211
 -16.8817 -16.8133 -16.7649 -16.7015 -16.5946 -16.5487 -16.5194 -16.4922
 -16.4486 -16.3986 -16.2938 -16.2290 -16.1123 -15.8971 -15.5207 -15.1810
 -15.0285 -14.7950 -14.7803 -14.7017 -14.6787 -14.6262 -14.5324 -14.3706
 -14.3126 -14.2820 -14.0873 -14.0407  -6.2740  -6.1096  -5.8308  -5.7824
  -5.6240  -5.6116  -5.5649  -5.4849  -5.4745  -5.3964  -5.3543  -5.2439
  -5.2096  -5.1460  -5.1110  -5.0862  -5.0496  -4.9658  -4.8830  -4.8356
  -4.7623  -4.6779  -4.5405  -4.5231  -4.2226  -3.6682  -3.1820  -2.8934
  -2.8737  -2.8431  -2.7920  -2.7300  -2.6898  -2.6118  -2.4954  -2.4405
  -2.3729  -2.3073  -2.2443  -2.1768  -2.1675  -2.0948  -2.0277  -1.9927
  -1.9635  -1.8893  -1.8589  -1.8168  -1.7348  -1.6141  -1.5894  -1.5488
  -1.5145  -1.3210  -1.2771  -1.1938  -1.1750  -1.1097  -1.0347  -0.9710
  -0.9203  -0.8327  -0.7894  -0.6996  -0.6754  -0.5365  -0.4953  -0.3506
  -0.3007  -0.2585  -0.2009  -0.1512  -0.1217  -0.0620  -0.0176   0.0078
   0.0449   0.0638   0.1254   0.1576   0.1630   0.2019   0.2166   0.2432
   0.2689   0.3143   0.3560   0.3833   0.4014   0.4369   0.4809   0.5153
   0.5499   0.6058   0.6357   0.6693   0.7036   0.7556   0.7826   0.7980
   0.8258   0.8658   0.9058   0.9429   1.0084   1.0212   1.0904   1.1284
   1.1735   1.2323   1.2982   1.3626   1.3738   1.4011   1.4570   1.5994
   1.6216   1.6375   1.6879   1.8237
     cgsolve_all iterations  64    anorm=    0.71E-07
     cgsolve_all iterations  64    anorm=    0.68E-07
     cgsolve_all iterations  64    anorm=    0.72E-07

     k-point #    2 of     2      pool #  1    cpu time:     628.9
     compute_u_kq: q = (    0.0000,    0.0000,    0.0000)
     Rotating WFCS
     ethr =  1.00E-14,  avg # of iterations =  6.0
     eigenvalues at k:
 -36.3141 -36.1826 -36.1592 -36.0527 -36.0085 -35.8142 -35.7286 -18.1303
 -17.9503 -17.9028 -17.8569 -17.7924 -17.7215 -17.6203 -17.5749 -17.5545
 -17.5150 -17.4954 -17.4682 -17.4490 -17.4325 -17.4110 -17.3682 -17.3448
 -17.3032 -17.2806 -17.2551 -17.2469 -17.2199 -17.1953 -17.1770 -17.1298
 -17.1105 -17.0946 -17.0840 -17.0726 -17.0475 -17.0289 -16.9792 -16.9631
 -16.8760 -16.8121 -16.7659 -16.6829 -16.5859 -16.5518 -16.5359 -16.5051
 -16.4700 -16.3565 -16.3264 -16.2534 -16.1078 -15.9178 -15.4942 -15.2702
 -15.1313 -14.9157 -14.8242 -14.7013 -14.6632 -14.5819 -14.5311 -14.2384
 -14.2067 -14.1708 -14.0518 -14.0413  -6.2906  -6.1143  -5.8300  -5.7575
  -5.7080  -5.6463  -5.5528  -5.5312  -5.4871  -5.3641  -5.3233  -5.2870
  -5.1862  -5.1352  -5.1147  -5.0879  -4.9964  -4.9477  -4.9246  -4.7723
  -4.7650  -4.6401  -4.6099  -4.4947  -4.2128  -3.7077  -3.2665  -3.0028
  -2.9766  -2.9325  -2.8684  -2.7918  -2.6736  -2.6058  -2.5139  -2.4701
  -2.3651  -2.3043  -2.2491  -2.1712  -2.1016  -2.0542  -2.0195  -1.9356
  -1.8994  -1.8390  -1.8168  -1.7521  -1.7214  -1.6625  -1.6068  -1.5281
  -1.4500  -1.3859  -1.3111  -1.2367  -1.2072  -1.1401  -1.0238  -0.9312
  -0.8794  -0.8084  -0.7712  -0.7266  -0.6263  -0.5306  -0.4104  -0.3481
  -0.2904  -0.2545  -0.2252  -0.1717  -0.0667  -0.0221   0.0183   0.0640
   0.1194   0.1282   0.1511   0.1814   0.2122   0.2266   0.2686   0.2899
   0.3159   0.3387   0.3757   0.3944   0.4229   0.4384   0.4772   0.5021
   0.5453   0.5933   0.6286   0.6726   0.6923   0.7339   0.7683   0.7892
   0.8048   0.8642   0.8726   0.9335   0.9478   0.9836   1.0962   1.1086
   1.1517   1.1806   1.2463   1.3292   1.3780   1.4236   1.4535   1.6095
   1.6543   1.6797   1.7054   1.8254
     eigenvalues at k+q:
 -36.3141 -36.1826 -36.1592 -36.0526 -36.0085 -35.8142 -35.7287 -18.1303
 -17.9504 -17.9028 -17.8569 -17.7924 -17.7215 -17.6203 -17.5749 -17.5545
 -17.5150 -17.4954 -17.4682 -17.4490 -17.4326 -17.4109 -17.3682 -17.3448
 -17.3032 -17.2806 -17.2551 -17.2469 -17.2199 -17.1953 -17.1770 -17.1298
 -17.1104 -17.0945 -17.0840 -17.0726 -17.0475 -17.0289 -16.9792 -16.9631
 -16.8760 -16.8121 -16.7660 -16.6829 -16.5859 -16.5518 -16.5359 -16.5052
 -16.4700 -16.3565 -16.3264 -16.2534 -16.1078 -15.9178 -15.4942 -15.2702
 -15.1313 -14.9156 -14.8241 -14.7014 -14.6632 -14.5819 -14.5311 -14.2384
 -14.2067 -14.1708 -14.0518 -14.0413  -6.2906  -6.1143  -5.8301  -5.7574
  -5.7080  -5.6463  -5.5528  -5.5312  -5.4871  -5.3641  -5.3233  -5.2870
  -5.1862  -5.1352  -5.1147  -5.0879  -4.9964  -4.9477  -4.9247  -4.7723
  -4.7651  -4.6401  -4.6100  -4.4947  -4.2128  -3.7077  -3.2665  -3.0028
  -2.9766  -2.9325  -2.8684  -2.7918  -2.6736  -2.6058  -2.5139  -2.4701
  -2.3652  -2.3043  -2.2491  -2.1712  -2.1016  -2.0542  -2.0195  -1.9357
  -1.8994  -1.8390  -1.8168  -1.7521  -1.7214  -1.6625  -1.6068  -1.5281
  -1.4500  -1.3859  -1.3111  -1.2367  -1.2072  -1.1401  -1.0238  -0.9312
  -0.8794  -0.8084  -0.7712  -0.7266  -0.6263  -0.5306  -0.4104  -0.3481
  -0.2904  -0.2545  -0.2252  -0.1717  -0.0667  -0.0221   0.0183   0.0640
   0.1194   0.1282   0.1511   0.1814   0.2122   0.2266   0.2686   0.2899
   0.3159   0.3387   0.3757   0.3944   0.4228   0.4384   0.4772   0.5021
   0.5452   0.5933   0.6286   0.6726   0.6923   0.7339   0.7683   0.7892
   0.8048   0.8642   0.8726   0.9335   0.9478   0.9836   1.0962   1.1086
   1.1517   1.1806   1.2463   1.3292   1.3780   1.4236   1.4535   1.6095
   1.6543   1.6797   1.7054   1.8254
     cgsolve_all iterations  62    anorm=    0.72E-07
PARA_AUG  1      -0.5798675         1.1421478         0.1082359
     cgsolve_all iterations  62    anorm=    0.74E-07
PARA_AUG  2       1.0838049        -1.5810008         0.1644888
     cgsolve_all iterations  62    anorm=    0.72E-07
PARA_AUG  3      -0.0508680         0.5752976         0.6873797
     cgsolve_all iterations  68    anorm=    0.71E-07
     cgsolve_all iterations  68    anorm=    0.67E-07
     cgsolve_all iterations  68    anorm=    0.68E-07
     compute_u_kq: q = (    0.0197,    0.0000,    0.0000)
     Rotating WFCS
     ethr =  1.00E-14,  avg # of iterations = 24.0
     eigenvalues at k:
 -36.3141 -36.1826 -36.1592 -36.0527 -36.0085 -35.8142 -35.7286 -18.1303
 -17.9503 -17.9028 -17.8569 -17.7924 -17.7215 -17.6203 -17.5749 -17.5545
 -17.5150 -17.4954 -17.4682 -17.4490 -17.4325 -17.4110 -17.3682 -17.3448
 -17.3032 -17.2806 -17.2551 -17.2469 -17.2199 -17.1953 -17.1770 -17.1298
 -17.1105 -17.0946 -17.0840 -17.0726 -17.0475 -17.0289 -16.9792 -16.9631
 -16.8760 -16.8121 -16.7659 -16.6829 -16.5859 -16.5518 -16.5359 -16.5051
 -16.4700 -16.3565 -16.3264 -16.2534 -16.1078 -15.9178 -15.4942 -15.2702
 -15.1313 -14.9157 -14.8242 -14.7013 -14.6632 -14.5819 -14.5311 -14.2384
 -14.2067 -14.1708 -14.0518 -14.0413  -6.2906  -6.1143  -5.8300  -5.7575
  -5.7080  -5.6463  -5.5528  -5.5312  -5.4871  -5.3641  -5.3233  -5.2870
  -5.1862  -5.1352  -5.1147  -5.0879  -4.9964  -4.9477  -4.9246  -4.7723
  -4.7650  -4.6401  -4.6099  -4.4947  -4.2128  -3.7077  -3.2665  -3.0028
  -2.9766  -2.9325  -2.8684  -2.7918  -2.6736  -2.6058  -2.5139  -2.4701
  -2.3651  -2.3043  -2.2491  -2.1712  -2.1016  -2.0542  -2.0195  -1.9356
  -1.8994  -1.8390  -1.8168  -1.7521  -1.7214  -1.6625  -1.6068  -1.5281
  -1.4500  -1.3859  -1.3111  -1.2367  -1.2072  -1.1401  -1.0238  -0.9312
  -0.8794  -0.8084  -0.7712  -0.7266  -0.6263  -0.5306  -0.4104  -0.3481
  -0.2904  -0.2545  -0.2252  -0.1717  -0.0667  -0.0221   0.0183   0.0640
   0.1194   0.1282   0.1511   0.1814   0.2122   0.2266   0.2686   0.2899
   0.3159   0.3387   0.3757   0.3944   0.4229   0.4384   0.4772   0.5021
   0.5453   0.5933   0.6286   0.6726   0.6923   0.7339   0.7683   0.7892
   0.8048   0.8642   0.8726   0.9335   0.9478   0.9836   1.0962   1.1086
   1.1517   1.1806   1.2463   1.3292   1.3780   1.4236   1.4535   1.6095
   1.6543   1.6797   1.7054   1.8254
     eigenvalues at k+q:
 -36.3141 -36.1826 -36.1592 -36.0526 -36.0086 -35.8142 -35.7287 -18.1336
 -17.9451 -17.9028 -17.8581 -17.7850 -17.7217 -17.6220 -17.5814 -17.5561
 -17.5183 -17.4960 -17.4693 -17.4457 -17.4321 -17.4095 -17.3676 -17.3437
 -17.3024 -17.2832 -17.2566 -17.2481 -17.2215 -17.1985 -17.1793 -17.1329
 -17.1119 -17.0959 -17.0832 -17.0720 -17.0477 -17.0313 -16.9766 -16.9628
 -16.8737 -16.8130 -16.7648 -16.6815 -16.5869 -16.5560 -16.5385 -16.5056
 -16.4699 -16.3573 -16.3209 -16.2496 -16.1025 -15.9045 -15.4865 -15.2708
 -15.1276 -14.9062 -14.8169 -14.7077 -14.6532 -14.5806 -14.5370 -14.2449
 -14.2117 -14.1799 -14.0559 -14.0533  -6.3051  -6.1128  -5.8285  -5.7586
  -5.7104  -5.6435  -5.5577  -5.5318  -5.4854  -5.3647  -5.3175  -5.2916
  -5.1870  -5.1364  -5.1151  -5.0901  -4.9826  -4.9487  -4.9183  -4.7709
  -4.7615  -4.6245  -4.6057  -4.4919  -4.2164  -3.7262  -3.2685  -2.9934
  -2.9724  -2.9252  -2.8658  -2.7908  -2.6696  -2.5938  -2.5103  -2.4683
  -2.3643  -2.3020  -2.2471  -2.1709  -2.1036  -2.0495  -2.0207  -1.9381
  -1.9109  -1.8448  -1.8157  -1.7509  -1.7254  -1.6711  -1.6097  -1.5254
  -1.4524  -1.3829  -1.3044  -1.2336  -1.2070  -1.1383  -1.0214  -0.9366
  -0.8831  -0.8123  -0.7751  -0.7231  -0.6255  -0.5298  -0.4086  -0.3506
  -0.2934  -0.2538  -0.2248  -0.1846  -0.0721  -0.0191   0.0110   0.0618
   0.1147   0.1303   0.1428   0.1786   0.2117   0.2231   0.2646   0.2875
   0.3157   0.3387   0.3753   0.3903   0.4230   0.4358   0.4739   0.5018
   0.5447   0.5943   0.6267   0.6691   0.6917   0.7333   0.7669   0.7898
   0.8030   0.8620   0.8775   0.9373   0.9512   0.9825   1.0952   1.1110
   1.1501   1.1779   1.2521   1.3307   1.3813   1.4185   1.4527   1.6091
   1.6595   1.6774   1.7075   1.8217
     cgsolve_all iterations  66    anorm=    0.72E-07
     cgsolve_all iterations  68    anorm=    0.68E-07
     cgsolve_all iterations  68    anorm=    0.69E-07
     compute_u_kq: q = (   -0.0197,    0.0000,    0.0000)
     Rotating WFCS
     ethr =  1.00E-14,  avg # of iterations = 25.0
     eigenvalues at k:
 -36.3141 -36.1826 -36.1592 -36.0527 -36.0085 -35.8142 -35.7286 -18.1303
 -17.9503 -17.9028 -17.8569 -17.7924 -17.7215 -17.6203 -17.5749 -17.5545
 -17.5150 -17.4954 -17.4682 -17.4490 -17.4325 -17.4110 -17.3682 -17.3448
 -17.3032 -17.2806 -17.2551 -17.2469 -17.2199 -17.1953 -17.1770 -17.1298
 -17.1105 -17.0946 -17.0840 -17.0726 -17.0475 -17.0289 -16.9792 -16.9631
 -16.8760 -16.8121 -16.7659 -16.6829 -16.5859 -16.5518 -16.5359 -16.5051
 -16.4700 -16.3565 -16.3264 -16.2534 -16.1078 -15.9178 -15.4942 -15.2702
 -15.1313 -14.9157 -14.8242 -14.7013 -14.6632 -14.5819 -14.5311 -14.2384
 -14.2067 -14.1708 -14.0518 -14.0413  -6.2906  -6.1143  -5.8300  -5.7575
  -5.7080  -5.6463  -5.5528  -5.5312  -5.4871  -5.3641  -5.3233  -5.2870
  -5.1862  -5.1352  -5.1147  -5.0879  -4.9964  -4.9477  -4.9246  -4.7723
  -4.7650  -4.6401  -4.6099  -4.4947  -4.2128  -3.7077  -3.2665  -3.0028
  -2.9766  -2.9325  -2.8684  -2.7918  -2.6736  -2.6058  -2.5139  -2.4701
  -2.3651  -2.3043  -2.2491  -2.1712  -2.1016  -2.0542  -2.0195  -1.9356
  -1.8994  -1.8390  -1.8168  -1.7521  -1.7214  -1.6625  -1.6068  -1.5281
  -1.4500  -1.3859  -1.3111  -1.2367  -1.2072  -1.1401  -1.0238  -0.9312
  -0.8794  -0.8084  -0.7712  -0.7266  -0.6263  -0.5306  -0.4104  -0.3481
  -0.2904  -0.2545  -0.2252  -0.1717  -0.0667  -0.0221   0.0183   0.0640
   0.1194   0.1282   0.1511   0.1814   0.2122   0.2266   0.2686   0.2899
   0.3159   0.3387   0.3757   0.3944   0.4229   0.4384   0.4772   0.5021
   0.5453   0.5933   0.6286   0.6726   0.6923   0.7339   0.7683   0.7892
   0.8048   0.8642   0.8726   0.9335   0.9478   0.9836   1.0962   1.1086
   1.1517   1.1806   1.2463   1.3292   1.3780   1.4236   1.4535   1.6095
   1.6543   1.6797   1.7054   1.8254
     eigenvalues at k+q:
 -36.3141 -36.1826 -36.1591 -36.0527 -36.0085 -35.8142 -35.7287 -18.1269
 -17.9555 -17.9027 -17.8552 -17.7995 -17.7215 -17.6189 -17.5687 -17.5531
 -17.5120 -17.4951 -17.4680 -17.4542 -17.4302 -17.4122 -17.3687 -17.3457
 -17.3041 -17.2779 -17.2539 -17.2455 -17.2179 -17.1918 -17.1743 -17.1268
 -17.1088 -17.0935 -17.0847 -17.0728 -17.0474 -17.0267 -16.9826 -16.9623
 -16.8779 -16.8117 -16.7673 -16.6844 -16.5853 -16.5491 -16.5321 -16.5043
 -16.4700 -16.3558 -16.3312 -16.2574 -16.1131 -15.9314 -15.5017 -15.2697
 -15.1347 -14.9248 -14.8312 -14.6954 -14.6726 -14.5833 -14.5249 -14.2324
 -14.2020 -14.1619 -14.0477 -14.0296  -6.2755  -6.1158  -5.8319  -5.7562
  -5.7053  -5.6500  -5.5539  -5.5243  -5.4873  -5.3629  -5.3294  -5.2824
  -5.1857  -5.1346  -5.1168  -5.0853  -5.0106  -4.9477  -4.9283  -4.7753
  -4.7663  -4.6561  -4.6137  -4.4977  -4.2092  -3.6895  -3.2643  -3.0135
  -2.9807  -2.9399  -2.8707  -2.7915  -2.6778  -2.6178  -2.5163  -2.4712
  -2.3659  -2.3091  -2.2492  -2.1716  -2.1011  -2.0598  -2.0180  -1.9334
  -1.8881  -1.8331  -1.8164  -1.7532  -1.7170  -1.6543  -1.6038  -1.5303
  -1.4480  -1.3883  -1.3187  -1.2408  -1.2069  -1.1420  -1.0280  -0.9264
  -0.8761  -0.8051  -0.7669  -0.7281  -0.6268  -0.5317  -0.4122  -0.3455
  -0.2879  -0.2549  -0.2250  -0.1595  -0.0615  -0.0256   0.0265   0.0652
   0.1213   0.1282   0.1589   0.1846   0.2120   0.2315   0.2730   0.2925
   0.3167   0.3394   0.3756   0.3985   0.4227   0.4407   0.4809   0.5022
   0.5458   0.5920   0.6303   0.6760   0.6932   0.7342   0.7696   0.7879
   0.8069   0.8592   0.8752   0.9293   0.9448   0.9847   1.0967   1.1070
   1.1532   1.1835   1.2408   1.3277   1.3748   1.4286   1.4542   1.6097
   1.6491   1.6821   1.7030   1.8293
     cgsolve_all iterations  68    anorm=    0.72E-07
     cgsolve_all iterations  68    anorm=    0.69E-07
     cgsolve_all iterations  68    anorm=    0.67E-07
     compute_u_kq: q = (    0.0000,    0.0197,    0.0000)
     Rotating WFCS
     ethr =  1.00E-14,  avg # of iterations = 23.0
     eigenvalues at k:
 -36.3141 -36.1826 -36.1592 -36.0527 -36.0085 -35.8142 -35.7286 -18.1303
 -17.9503 -17.9028 -17.8569 -17.7924 -17.7215 -17.6203 -17.5749 -17.5545
 -17.5150 -17.4954 -17.4682 -17.4490 -17.4325 -17.4110 -17.3682 -17.3448
 -17.3032 -17.2806 -17.2551 -17.2469 -17.2199 -17.1953 -17.1770 -17.1298
 -17.1105 -17.0946 -17.0840 -17.0726 -17.0475 -17.0289 -16.9792 -16.9631
 -16.8760 -16.8121 -16.7659 -16.6829 -16.5859 -16.5518 -16.5359 -16.5051
 -16.4700 -16.3565 -16.3264 -16.2534 -16.1078 -15.9178 -15.4942 -15.2702
 -15.1313 -14.9157 -14.8242 -14.7013 -14.6632 -14.5819 -14.5311 -14.2384
 -14.2067 -14.1708 -14.0518 -14.0413  -6.2906  -6.1143  -5.8300  -5.7575
  -5.7080  -5.6463  -5.5528  -5.5312  -5.4871  -5.3641  -5.3233  -5.2870
  -5.1862  -5.1352  -5.1147  -5.0879  -4.9964  -4.9477  -4.9246  -4.7723
  -4.7650  -4.6401  -4.6099  -4.4947  -4.2128  -3.7077  -3.2665  -3.0028
  -2.9766  -2.9325  -2.8684  -2.7918  -2.6736  -2.6058  -2.5139  -2.4701
  -2.3651  -2.3043  -2.2491  -2.1712  -2.1016  -2.0542  -2.0195  -1.9356
  -1.8994  -1.8390  -1.8168  -1.7521  -1.7214  -1.6625  -1.6068  -1.5281
  -1.4500  -1.3859  -1.3111  -1.2367  -1.2072  -1.1401  -1.0238  -0.9312
  -0.8794  -0.8084  -0.7712  -0.7266  -0.6263  -0.5306  -0.4104  -0.3481
  -0.2904  -0.2545  -0.2252  -0.1717  -0.0667  -0.0221   0.0183   0.0640
   0.1194   0.1282   0.1511   0.1814   0.2122   0.2266   0.2686   0.2899
   0.3159   0.3387   0.3757   0.3944   0.4229   0.4384   0.4772   0.5021
   0.5453   0.5933   0.6286   0.6726   0.6923   0.7339   0.7683   0.7892
   0.8048   0.8642   0.8726   0.9335   0.9478   0.9836   1.0962   1.1086
   1.1517   1.1806   1.2463   1.3292   1.3780   1.4236   1.4535   1.6095
   1.6543   1.6797   1.7054   1.8254
     eigenvalues at k+q:
 -36.3141 -36.1826 -36.1592 -36.0526 -36.0085 -35.8142 -35.7287 -18.1268
 -17.9546 -17.9026 -17.8580 -17.7931 -17.7211 -17.6160 -17.5709 -17.5597
 -17.5186 -17.4995 -17.4725 -17.4524 -17.4298 -17.4139 -17.3664 -17.3434
 -17.3068 -17.2794 -17.2553 -17.2461 -17.2192 -17.1933 -17.1787 -17.1298
 -17.1101 -17.0929 -17.0837 -17.0705 -17.0453 -17.0284 -16.9795 -16.9620
 -16.8748 -16.8101 -16.7673 -16.6856 -16.5840 -16.5432 -16.5241 -16.5022
 -16.4687 -16.3559 -16.3295 -16.2524 -16.1083 -15.9371 -15.4955 -15.2684
 -15.1273 -14.9210 -14.8267 -14.7012 -14.6639 -14.5834 -14.5298 -14.2384
 -14.2057 -14.1700 -14.0499 -14.0413  -6.2662  -6.1124  -5.8305  -5.7518
  -5.7074  -5.6465  -5.5526  -5.5319  -5.4932  -5.3665  -5.3198  -5.2867
  -5.1856  -5.1336  -5.1133  -5.0914  -5.0157  -4.9510  -4.9333  -4.7733
  -4.7652  -4.6589  -4.6112  -4.4978  -4.2106  -3.6761  -3.2683  -3.0066
  -2.9790  -2.9346  -2.8692  -2.7910  -2.6758  -2.6057  -2.5121  -2.4648
  -2.3622  -2.2990  -2.2472  -2.1713  -2.1033  -2.0554  -2.0243  -1.9341
  -1.9000  -1.8435  -1.8183  -1.7540  -1.7189  -1.6596  -1.6087  -1.5338
  -1.4480  -1.3895  -1.3103  -1.2340  -1.2129  -1.1376  -1.0265  -0.9308
  -0.8849  -0.8087  -0.7705  -0.7322  -0.6390  -0.5286  -0.4101  -0.3450
  -0.2882  -0.2531  -0.2266  -0.1675  -0.0654  -0.0233   0.0238   0.0699
   0.1178   0.1304   0.1523   0.1833   0.2131   0.2273   0.2692   0.2879
   0.3125   0.3400   0.3755   0.3969   0.4229   0.4374   0.4755   0.5057
   0.5458   0.5939   0.6300   0.6765   0.6947   0.7379   0.7674   0.7914
   0.8065   0.8655   0.8785   0.9345   0.9516   0.9942   1.0970   1.1086
   1.1519   1.1836   1.2410   1.3246   1.3745   1.4226   1.4483   1.6080
   1.6486   1.6799   1.7054   1.8257
     cgsolve_all iterations  68    anorm=    0.72E-07
     cgsolve_all iterations  68    anorm=    0.70E-07
     cgsolve_all iterations  68    anorm=    0.68E-07
     compute_u_kq: q = (    0.0000,   -0.0197,    0.0000)
     Rotating WFCS
     ethr =  1.00E-14,  avg # of iterations = 23.0
     eigenvalues at k:
 -36.3141 -36.1826 -36.1592 -36.0527 -36.0085 -35.8142 -35.7286 -18.1303
 -17.9503 -17.9028 -17.8569 -17.7924 -17.7215 -17.6203 -17.5749 -17.5545
 -17.5150 -17.4954 -17.4682 -17.4490 -17.4325 -17.4110 -17.3682 -17.3448
 -17.3032 -17.2806 -17.2551 -17.2469 -17.2199 -17.1953 -17.1770 -17.1298
 -17.1105 -17.0946 -17.0840 -17.0726 -17.0475 -17.0289 -16.9792 -16.9631
 -16.8760 -16.8121 -16.7659 -16.6829 -16.5859 -16.5518 -16.5359 -16.5051
 -16.4700 -16.3565 -16.3264 -16.2534 -16.1078 -15.9178 -15.4942 -15.2702
 -15.1313 -14.9157 -14.8242 -14.7013 -14.6632 -14.5819 -14.5311 -14.2384
 -14.2067 -14.1708 -14.0518 -14.0413  -6.2906  -6.1143  -5.8300  -5.7575
  -5.7080  -5.6463  -5.5528  -5.5312  -5.4871  -5.3641  -5.3233  -5.2870
  -5.1862  -5.1352  -5.1147  -5.0879  -4.9964  -4.9477  -4.9246  -4.7723
  -4.7650  -4.6401  -4.6099  -4.4947  -4.2128  -3.7077  -3.2665  -3.0028
  -2.9766  -2.9325  -2.8684  -2.7918  -2.6736  -2.6058  -2.5139  -2.4701
  -2.3651  -2.3043  -2.2491  -2.1712  -2.1016  -2.0542  -2.0195  -1.9356
  -1.8994  -1.8390  -1.8168  -1.7521  -1.7214  -1.6625  -1.6068  -1.5281
  -1.4500  -1.3859  -1.3111  -1.2367  -1.2072  -1.1401  -1.0238  -0.9312
  -0.8794  -0.8084  -0.7712  -0.7266  -0.6263  -0.5306  -0.4104  -0.3481
  -0.2904  -0.2545  -0.2252  -0.1717  -0.0667  -0.0221   0.0183   0.0640
   0.1194   0.1282   0.1511   0.1814   0.2122   0.2266   0.2686   0.2899
   0.3159   0.3387   0.3757   0.3944   0.4229   0.4384   0.4772   0.5021
   0.5453   0.5933   0.6286   0.6726   0.6923   0.7339   0.7683   0.7892
   0.8048   0.8642   0.8726   0.9335   0.9478   0.9836   1.0962   1.1086
   1.1517   1.1806   1.2463   1.3292   1.3780   1.4236   1.4535   1.6095
   1.6543   1.6797   1.7054   1.8254
     eigenvalues at k+q:
 -36.3141 -36.1826 -36.1591 -36.0527 -36.0085 -35.8142 -35.7287 -18.1336
 -17.9464 -17.9029 -17.8560 -17.7917 -17.7216 -17.6247 -17.5790 -17.5493
 -17.5115 -17.4918 -17.4639 -17.4466 -17.4347 -17.4082 -17.3696 -17.3460
 -17.2996 -17.2815 -17.2554 -17.2474 -17.2207 -17.1975 -17.1748 -17.1302
 -17.1107 -17.0968 -17.0851 -17.0734 -17.0491 -17.0290 -16.9791 -16.9635
 -16.8766 -16.8141 -16.7647 -16.6801 -16.5888 -16.5635 -16.5449 -16.5067
 -16.4707 -16.3576 -16.3227 -16.2544 -16.1072 -15.8992 -15.4930 -15.2715
 -15.1348 -14.9097 -14.8213 -14.7015 -14.6625 -14.5803 -14.5328 -14.2391
 -14.2082 -14.1722 -14.0541 -14.0414  -6.3134  -6.1161  -5.8296  -5.7641
  -5.7069  -5.6460  -5.5538  -5.5314  -5.4808  -5.3615  -5.3265  -5.2870
  -5.1871  -5.1372  -5.1160  -5.0878  -4.9771  -4.9446  -4.9120  -4.7713
  -4.7644  -4.6224  -4.6076  -4.4917  -4.2151  -3.7402  -3.2643  -3.0010
  -2.9718  -2.9292  -2.8666  -2.7923  -2.6717  -2.6059  -2.5156  -2.4750
  -2.3676  -2.3113  -2.2506  -2.1715  -2.1010  -2.0533  -2.0142  -1.9383
  -1.8994  -1.8340  -1.8138  -1.7508  -1.7265  -1.6623  -1.6057  -1.5233
  -1.4526  -1.3812  -1.3116  -1.2397  -1.2009  -1.1423  -1.0220  -0.9317
  -0.8737  -0.8088  -0.7718  -0.7210  -0.6132  -0.5328  -0.4125  -0.3497
  -0.2927  -0.2560  -0.2241  -0.1762  -0.0691  -0.0205   0.0132   0.0574
   0.1206   0.1264   0.1500   0.1791   0.2106   0.2260   0.2673   0.2916
   0.3186   0.3385   0.3758   0.3918   0.4222   0.4392   0.4782   0.4986
   0.5450   0.5935   0.6269   0.6672   0.6896   0.7306   0.7694   0.7874
   0.8034   0.8596   0.8699   0.9323   0.9447   0.9737   1.0951   1.1093
   1.1516   1.1780   1.2519   1.3328   1.3822   1.4243   1.4592   1.6108
   1.6595   1.6791   1.7054   1.8251
     cgsolve_all iterations  68    anorm=    0.71E-07
     cgsolve_all iterations  68    anorm=    0.68E-07
     cgsolve_all iterations  68    anorm=    0.69E-07
     compute_u_kq: q = (    0.0000,    0.0000,    0.0197)
     Rotating WFCS
     ethr =  1.00E-14,  avg # of iterations = 22.0
     eigenvalues at k:
 -36.3141 -36.1826 -36.1592 -36.0527 -36.0085 -35.8142 -35.7286 -18.1303
 -17.9503 -17.9028 -17.8569 -17.7924 -17.7215 -17.6203 -17.5749 -17.5545
 -17.5150 -17.4954 -17.4682 -17.4490 -17.4325 -17.4110 -17.3682 -17.3448
 -17.3032 -17.2806 -17.2551 -17.2469 -17.2199 -17.1953 -17.1770 -17.1298
 -17.1105 -17.0946 -17.0840 -17.0726 -17.0475 -17.0289 -16.9792 -16.9631
 -16.8760 -16.8121 -16.7659 -16.6829 -16.5859 -16.5518 -16.5359 -16.5051
 -16.4700 -16.3565 -16.3264 -16.2534 -16.1078 -15.9178 -15.4942 -15.2702
 -15.1313 -14.9157 -14.8242 -14.7013 -14.6632 -14.5819 -14.5311 -14.2384
 -14.2067 -14.1708 -14.0518 -14.0413  -6.2906  -6.1143  -5.8300  -5.7575
  -5.7080  -5.6463  -5.5528  -5.5312  -5.4871  -5.3641  -5.3233  -5.2870
  -5.1862  -5.1352  -5.1147  -5.0879  -4.9964  -4.9477  -4.9246  -4.7723
  -4.7650  -4.6401  -4.6099  -4.4947  -4.2128  -3.7077  -3.2665  -3.0028
  -2.9766  -2.9325  -2.8684  -2.7918  -2.6736  -2.6058  -2.5139  -2.4701
  -2.3651  -2.3043  -2.2491  -2.1712  -2.1016  -2.0542  -2.0195  -1.9356
  -1.8994  -1.8390  -1.8168  -1.7521  -1.7214  -1.6625  -1.6068  -1.5281
  -1.4500  -1.3859  -1.3111  -1.2367  -1.2072  -1.1401  -1.0238  -0.9312
  -0.8794  -0.8084  -0.7712  -0.7266  -0.6263  -0.5306  -0.4104  -0.3481
  -0.2904  -0.2545  -0.2252  -0.1717  -0.0667  -0.0221   0.0183   0.0640
   0.1194   0.1282   0.1511   0.1814   0.2122   0.2266   0.2686   0.2899
   0.3159   0.3387   0.3757   0.3944   0.4229   0.4384   0.4772   0.5021
   0.5453   0.5933   0.6286   0.6726   0.6923   0.7339   0.7683   0.7892
   0.8048   0.8642   0.8726   0.9335   0.9478   0.9836   1.0962   1.1086
   1.1517   1.1806   1.2463   1.3292   1.3780   1.4236   1.4535   1.6095
   1.6543   1.6797   1.7054   1.8254
     eigenvalues at k+q:
 -36.3141 -36.1826 -36.1592 -36.0526 -36.0085 -35.8142 -35.7287 -18.1301
 -17.9506 -17.9027 -17.8569 -17.7926 -17.7215 -17.6200 -17.5752 -17.5535
 -17.5162 -17.4958 -17.4679 -17.4482 -17.4327 -17.4113 -17.3690 -17.3445
 -17.3023 -17.2807 -17.2542 -17.2478 -17.2211 -17.1951 -17.1763 -17.1294
 -17.1107 -17.0949 -17.0833 -17.0724 -17.0483 -17.0283 -16.9794 -16.9632
 -16.8753 -16.8128 -16.7657 -16.6833 -16.5847 -16.5515 -16.5371 -16.5037
 -16.4703 -16.3565 -16.3267 -16.2535 -16.1079 -15.9187 -15.4944 -15.2701
 -15.1312 -14.9160 -14.8243 -14.7013 -14.6634 -14.5820 -14.5309 -14.2383
 -14.2066 -14.1706 -14.0516 -14.0411  -6.2894  -6.1142  -5.8301  -5.7572
  -5.7079  -5.6464  -5.5529  -5.5307  -5.4875  -5.3642  -5.3231  -5.2871
  -5.1860  -5.1351  -5.1150  -5.0877  -4.9971  -4.9482  -4.9251  -4.7722
  -4.7653  -4.6411  -4.6100  -4.4949  -4.2126  -3.7062  -3.2666  -3.0056
  -2.9719  -2.9343  -2.8698  -2.7918  -2.6733  -2.6059  -2.5135  -2.4704
  -2.3650  -2.3043  -2.2498  -2.1700  -2.1006  -2.0565  -2.0202  -1.9298
  -1.9028  -1.8377  -1.8196  -1.7541  -1.7198  -1.6629  -1.6065  -1.5237
  -1.4554  -1.3812  -1.3160  -1.2298  -1.2149  -1.1365  -1.0251  -0.9307
  -0.8802  -0.8091  -0.7701  -0.7266  -0.6270  -0.5307  -0.4104  -0.3482
  -0.2899  -0.2544  -0.2254  -0.1703  -0.0683  -0.0219   0.0192   0.0643
   0.1198   0.1285   0.1506   0.1808   0.2119   0.2273   0.2689   0.2919
   0.3152   0.3370   0.3741   0.3962   0.4223   0.4399   0.4780   0.5030
   0.5423   0.5928   0.6289   0.6721   0.6959   0.7329   0.7688   0.7889
   0.8039   0.8639   0.8757   0.9284   0.9503   0.9842   1.0961   1.1097
   1.1517   1.1802   1.2459   1.3291   1.3778   1.4236   1.4533   1.6095
   1.6540   1.6797   1.7054   1.8255
     cgsolve_all iterations  68    anorm=    0.71E-07
     cgsolve_all iterations  68    anorm=    0.68E-07
     cgsolve_all iterations  68    anorm=    0.68E-07
     compute_u_kq: q = (    0.0000,    0.0000,   -0.0197)
     Rotating WFCS
     ethr =  1.00E-14,  avg # of iterations = 22.0
     eigenvalues at k:
 -36.3141 -36.1826 -36.1592 -36.0527 -36.0085 -35.8142 -35.7286 -18.1303
 -17.9503 -17.9028 -17.8569 -17.7924 -17.7215 -17.6203 -17.5749 -17.5545
 -17.5150 -17.4954 -17.4682 -17.4490 -17.4325 -17.4110 -17.3682 -17.3448
 -17.3032 -17.2806 -17.2551 -17.2469 -17.2199 -17.1953 -17.1770 -17.1298
 -17.1105 -17.0946 -17.0840 -17.0726 -17.0475 -17.0289 -16.9792 -16.9631
 -16.8760 -16.8121 -16.7659 -16.6829 -16.5859 -16.5518 -16.5359 -16.5051
 -16.4700 -16.3565 -16.3264 -16.2534 -16.1078 -15.9178 -15.4942 -15.2702
 -15.1313 -14.9157 -14.8242 -14.7013 -14.6632 -14.5819 -14.5311 -14.2384
 -14.2067 -14.1708 -14.0518 -14.0413  -6.2906  -6.1143  -5.8300  -5.7575
  -5.7080  -5.6463  -5.5528  -5.5312  -5.4871  -5.3641  -5.3233  -5.2870
  -5.1862  -5.1352  -5.1147  -5.0879  -4.9964  -4.9477  -4.9246  -4.7723
  -4.7650  -4.6401  -4.6099  -4.4947  -4.2128  -3.7077  -3.2665  -3.0028
  -2.9766  -2.9325  -2.8684  -2.7918  -2.6736  -2.6058  -2.5139  -2.4701
  -2.3651  -2.3043  -2.2491  -2.1712  -2.1016  -2.0542  -2.0195  -1.9356
  -1.8994  -1.8390  -1.8168  -1.7521  -1.7214  -1.6625  -1.6068  -1.5281
  -1.4500  -1.3859  -1.3111  -1.2367  -1.2072  -1.1401  -1.0238  -0.9312
  -0.8794  -0.8084  -0.7712  -0.7266  -0.6263  -0.5306  -0.4104  -0.3481
  -0.2904  -0.2545  -0.2252  -0.1717  -0.0667  -0.0221   0.0183   0.0640
   0.1194   0.1282   0.1511   0.1814   0.2122   0.2266   0.2686   0.2899
   0.3159   0.3387   0.3757   0.3944   0.4229   0.4384   0.4772   0.5021
   0.5453   0.5933   0.6286   0.6726   0.6923   0.7339   0.7683   0.7892
   0.8048   0.8642   0.8726   0.9335   0.9478   0.9836   1.0962   1.1086
   1.1517   1.1806   1.2463   1.3292   1.3780   1.4236   1.4535   1.6095
   1.6543   1.6797   1.7054   1.8254
     eigenvalues at k+q:
 -36.3141 -36.1826 -36.1592 -36.0526 -36.0085 -35.8142 -35.7287 -18.1305
 -17.9501 -17.9028 -17.8568 -17.7923 -17.7215 -17.6205 -17.5751 -17.5547
 -17.5139 -17.4951 -17.4688 -17.4496 -17.4324 -17.4103 -17.3674 -17.3453
 -17.3040 -17.2800 -17.2559 -17.2461 -17.2194 -17.1963 -17.1765 -17.1303
 -17.1103 -17.0943 -17.0845 -17.0726 -17.0464 -17.0296 -16.9791 -16.9631
 -16.8766 -16.8119 -16.7658 -16.6824 -16.5871 -16.5522 -16.5352 -16.5057
 -16.4701 -16.3565 -16.3262 -16.2534 -16.1077 -15.9168 -15.4941 -15.2703
 -15.1314 -14.9153 -14.8239 -14.7015 -14.6631 -14.5818 -14.5312 -14.2385
 -14.2068 -14.1710 -14.0519 -14.0415  -6.2918  -6.1144  -5.8300  -5.7577
  -5.7080  -5.6462  -5.5525  -5.5317  -5.4866  -5.3640  -5.3235  -5.2868
  -5.1863  -5.1352  -5.1146  -5.0879  -4.9958  -4.9474  -4.9241  -4.7724
  -4.7649  -4.6391  -4.6099  -4.4946  -4.2129  -3.7093  -3.2664  -3.0008
  -2.9801  -2.9304  -2.8680  -2.7918  -2.6736  -2.6062  -2.5142  -2.4697
  -2.3657  -2.3042  -2.2484  -2.1719  -2.1021  -2.0521  -2.0191  -1.9415
  -1.8961  -1.8406  -1.8141  -1.7518  -1.7207  -1.6628  -1.6067  -1.5320
  -1.4439  -1.3914  -1.3065  -1.2436  -1.1989  -1.1443  -1.0232  -0.9312
  -0.8796  -0.8066  -0.7720  -0.7272  -0.6256  -0.5303  -0.4105  -0.3481
  -0.2911  -0.2545  -0.2248  -0.1729  -0.0657  -0.0225   0.0177   0.0634
   0.1185   0.1293   0.1518   0.1813   0.2128   0.2257   0.2683   0.2881
   0.3171   0.3407   0.3772   0.3923   0.4221   0.4360   0.4787   0.5014
   0.5482   0.5930   0.6285   0.6727   0.6889   0.7349   0.7679   0.7893
   0.8058   0.8634   0.8706   0.9377   0.9455   0.9837   1.0964   1.1076
   1.1511   1.1811   1.2467   1.3294   1.3783   1.4235   1.4537   1.6096
   1.6545   1.6796   1.7054   1.8254
     cgsolve_all iterations  68    anorm=    0.72E-07
     cgsolve_all iterations  68    anorm=    0.69E-07
     cgsolve_all iterations  68    anorm=    0.68E-07

     End of magnetic susceptibility calculation

     f-sum rule (1st term):
          -359.4041         -0.0683          0.0075
            -0.0678       -359.5029          0.0147
             0.0075          0.0133       -359.5288

     f-sum rule (2nd term):
            -8.5980          0.0181         -0.0109
             0.0172         -8.6401         -0.0147
            -0.0113         -0.0137         -8.5840

     f-sum rule (should be  -368.1123):
          -368.0022         -0.0502         -0.0034
            -0.0506       -368.1431          0.0000
            -0.0038         -0.0004       -368.1129

     chi_bare pGv (HH) in paratec units:
      -102.527137      0.439338      0.497615
         0.508345   -101.144271      0.158411
         0.536527      0.184502   -100.225959

      -102.527137      0.439338      0.497615
         0.508345   -101.144271      0.158411
         0.536527      0.184502   -100.225959

     chi_bare vGv (VV) in paratec units:
      -102.890354      0.316698      0.464122
         0.317161   -101.680384      0.097511
         0.464298      0.098081   -100.960416

      -102.890354      0.316698      0.464122
         0.317161   -101.680384      0.097511
         0.464298      0.098081   -100.960416

     chi_bare pGv (HH) in 10^{-6} cm^3/mol:
          -487.2186          2.0878          2.3647
             2.4157       -480.6471          0.7528
             2.5496          0.8768       -476.2832

     chi_bare vGv (VV) in 10^{-6} cm^3/mol:
          -488.9447          1.5050          2.2056
             1.5072       -483.1948          0.4634
             2.2064          0.4661       -479.7734

     Contributions to the NMR chemical shifts: -------------------------------

     Macroscopic shape contribution in ppm:                    7.23
             7.3168         -0.0000         -0.0000
            -0.0000          7.2181         -0.0000
            -0.0000         -0.0000          7.1526


     Core contribution in ppm:

     Atom  1  Si  pos: ( -0.268443  0.917608  1.275059)  core sigma:         837.79
     Atom  2  Si  pos: (  0.167178  0.915879  0.582377)  core sigma:         837.79
     Atom  3  Si  pos: (  0.660371  0.294190  0.195789)  core sigma:         837.79
     Atom  4  Si  pos: (  0.010349  0.514410  1.189075)  core sigma:         837.79
     Atom  5  Si  pos: (  0.444229  0.518740  0.578423)  core sigma:         837.79
     Atom  6  O   pos: (  0.334682  0.041233  1.464472)  core sigma:         271.07
     Atom  7  O   pos: (  0.723977  0.084488  0.322487)  core sigma:         271.07
     Atom  8  O   pos: ( -0.114790  0.712484  1.290602)  core sigma:         271.07
     Atom  9  O   pos: (  0.308066  0.718727  0.502235)  core sigma:         271.07
     Atom 10  O   pos: (  0.446129  0.116561  1.062447)  core sigma:         271.07
     Atom 11  O   pos: (  0.904862  0.095290  0.700197)  core sigma:         271.07
     Atom 12  O   pos: ( -0.486712  0.843510  1.179214)  core sigma:         271.07
     Atom 13  O   pos: ( -0.043373  0.829074  0.677672)  core sigma:         271.07
     Atom 14  O   pos: (  0.485671  0.247330  0.030337)  core sigma:         271.07
     Atom 15  O   pos: ( -0.229937  0.457752  1.608381)  core sigma:         271.07
     Atom 16  H   pos: (  0.633798  0.411503  1.650911)  core sigma:           0.00
     Atom 17  H   pos: ( -0.229417  0.586277  1.532454)  core sigma:           0.00
     Atom 18  O   pos: ( -0.135952  0.385596  0.103668)  core sigma:         271.07
     Atom 19  O   pos: (  0.141281  0.970963  1.591699)  core sigma:         271.07
     Atom 20  H   pos: (  0.162106  0.823090  1.636266)  core sigma:           0.00
     Atom 21  H   pos: ( -0.006517  0.983189  1.556884)  core sigma:           0.00
     Atom 22  O   pos: (  0.240624  0.064878  0.370260)  core sigma:         271.07
     Atom 23  H   pos: (  0.264744  0.194348  0.455697)  core sigma:           0.00
     Atom 24  H   pos: (  0.375746  0.005231  0.347760)  core sigma:           0.00
     Atom 25  O   pos: (  0.167777  0.424337  1.357127)  core sigma:         271.07
     Atom 26  O   pos: (  0.588337  0.461103  0.377762)  core sigma:         271.07
     Atom 27  O   pos: ( -0.162559  0.358595  1.099524)  core sigma:         271.07
     Atom 28  O   pos: (  0.282669  0.339266  0.636033)  core sigma:         271.07
     Atom 29  O   pos: (  0.147743  0.602750  0.999234)  core sigma:         271.07
     Atom 30  O   pos: (  0.595098  0.580719  0.765561)  core sigma:         271.07
     Atom 31  Ca  pos: (  0.187860  0.962891  1.072838)  core sigma:        1265.05
     Atom 32  Ca  pos: ( -0.344985  0.947403  0.807817)  core sigma:        1265.05
     Atom 33  Ca  pos: ( -0.053664  0.472352  0.735506)  core sigma:        1265.05
     Atom 34  Ca  pos: (  0.480912  0.474039  1.089476)  core sigma:        1265.05
     Atom 35  O   pos: (  0.183866  0.588090  0.121999)  core sigma:         271.07
     Atom 36  H   pos: (  0.232964  0.656255  0.246357)  core sigma:           0.00
     Atom 37  H   pos: (  0.036870  0.550264  0.144559)  core sigma:           0.00
     Atom 38  O   pos: (  0.521634  0.390517  3.106426)  core sigma:         271.07
     Atom 39  H   pos: (  0.487239  0.392067  3.261654)  core sigma:           0.00
     Atom 40  H   pos: (  0.514501  0.532025  3.054122)  core sigma:           0.00
     Atom 41  O   pos: ( -0.432181  0.799550  0.052782)  core sigma:         271.07
     Atom 42  H   pos: ( -0.375384  0.881996  3.413239)  core sigma:           0.00
     Atom 43  H   pos: ( -0.429670  0.709966  0.171766)  core sigma:           0.00
     Atom 44  Ca  pos: ( -0.424528  1.003843  2.700380)  core sigma:        1265.05
     Atom 45  O   pos: (  0.485283  0.786837  2.966435)  core sigma:         271.07
     Atom 46  H   pos: (  0.359355  0.813851  3.048911)  core sigma:           0.00
     Atom 47  H   pos: ( -0.397463  0.795590  3.081367)  core sigma:           0.00
     Atom 48  O   pos: (  0.152441  0.375936  2.835644)  core sigma:         271.07
     Atom 49  H   pos: (  0.279459  0.398467  2.911214)  core sigma:           0.00
     Atom 50  H   pos: (  0.137344  0.498678  2.739067)  core sigma:           0.00
     Atom 51  O   pos: (  0.165583  0.870863  3.205581)  core sigma:         271.07
     Atom 52  H   pos: (  0.184467  0.823783  3.350162)  core sigma:           0.00
     Atom 53  H   pos: (  0.210652  1.015459  3.206572)  core sigma:           0.00
     Atom 54  O   pos: ( -0.283524  0.695019  2.582268)  core sigma:         271.07
     Atom 55  H   pos: ( -0.343523  0.571851  2.525690)  core sigma:           0.00
     Atom 56  H   pos: ( -0.131216  0.679010  2.566991)  core sigma:           0.00
     Atom 57  O   pos: (  0.211935  0.208494  2.310301)  core sigma:         271.07
     Atom 58  H   pos: (  0.257913  0.089901  2.222048)  core sigma:           0.00
     Atom 59  H   pos: (  0.098385  0.267357  2.233310)  core sigma:           0.00
     Atom 60  O   pos: (  0.363272  0.623561  2.223549)  core sigma:         271.07
     Atom 61  H   pos: (  0.505420  0.674195  2.216264)  core sigma:           0.00
     Atom 62  H   pos: (  0.371714  0.474198  2.216061)  core sigma:           0.00
     Atom 63  Ca  pos: (  0.037017  0.220927  1.601363)  core sigma:        1265.05
     Atom 64  O   pos: (  0.501602  0.096385  2.800705)  core sigma:         271.07
     Atom 65  H   pos: (  0.640504  0.084968  2.729817)  core sigma:           0.00
     Atom 66  H   pos: (  0.521955  0.192241  2.914319)  core sigma:           0.00
     Atom 67  O   pos: ( -0.008223  0.407014  1.960121)  core sigma:         271.07
     Atom 68  H   pos: ( -0.139421  0.449517  1.902570)  core sigma:           0.00
     Atom 69  H   pos: (  0.087942  0.503620  1.884827)  core sigma:           0.00
     Atom 70  O   pos: ( -0.225369  0.771089  3.250614)  core sigma:         271.07
     Atom 71  H   pos: ( -0.208278  0.655706  3.351844)  core sigma:           0.00
     Atom 72  H   pos: ( -0.086253  0.823008  3.214936)  core sigma:           0.00
     Atom 73  O   pos: (  0.111550  0.920731  2.075841)  core sigma:         271.07
     Atom 74  H   pos: (  0.205701  0.805771  2.108006)  core sigma:           0.00
     Atom 75  H   pos: (  0.117759  0.944674  1.928870)  core sigma:           0.00
     Atom 76  O   pos: ( -0.284913  0.837725  2.147308)  core sigma:         271.07
     Atom 77  H   pos: ( -0.350228  0.846565  2.008333)  core sigma:           0.00
     Atom 78  H   pos: ( -0.135184  0.852014  2.125120)  core sigma:           0.00
     Atom 79  O   pos: (  0.707287  0.323224  2.268609)  core sigma:         271.07
     Atom 80  H   pos: (  0.702258  0.203478  2.176523)  core sigma:           0.00
     Atom 81  H   pos: ( -0.196670  0.418443  2.216062)  core sigma:           0.00
     Atom 82  O   pos: (  0.455097  0.291854  1.771572)  core sigma:         271.07
     Atom 83  H   pos: (  0.421671  0.205928  1.651113)  core sigma:           0.00
     Atom 84  H   pos: (  0.363900  0.417622  1.763049)  core sigma:           0.00
     Atom 85  O   pos: ( -0.477900  0.851152  1.802832)  core sigma:         271.07
     Atom 86  H   pos: ( -0.376908  0.856934  1.686851)  core sigma:           0.00
     Atom 87  H   pos: (  0.413407  0.737365  1.757282)  core sigma:           0.00
     Atom 88  O   pos: ( -0.077589  0.311113  3.169454)  core sigma:         271.07
     Atom 89  H   pos: ( -0.008324  0.339401  3.036378)  core sigma:           0.00
     Atom 90  H   pos: ( -0.219852  0.365764  3.155593)  core sigma:           0.00
     Atom 91  O   pos: (  0.118002  0.666852  2.571539)  core sigma:         271.07
     Atom 92  H   pos: (  0.197303  0.632769  2.448496)  core sigma:           0.00
     Atom 93  H   pos: (  0.167112  0.823144  2.602706)  core sigma:           0.00
     Atom 94  Ca  pos: (  0.152700  0.197912  0.039248)  core sigma:        1265.05
     Atom 95  O   pos: (  0.837695  0.064967  2.597579)  core sigma:         271.07
     Atom 96  H   pos: (  0.800766  0.158098  2.486204)  core sigma:           0.00
     Atom 97  O   pos: (  0.228027  0.607404  1.712251)  core sigma:         271.07
     Atom 98  H   pos: (  0.213722  0.561438  1.566622)  core sigma:           0.00

     Bare contribution in ppm:

     Atom  1  Si  pos: ( -0.268443  0.917608  1.275059)  bare sigma:         -27.51
           -27.6743          3.2252          1.1218
             2.8505        -31.1636          0.7854
             1.2469          1.1583        -23.6772

     Atom  2  Si  pos: (  0.167178  0.915879  0.582377)  bare sigma:         -27.33
           -25.3298          3.0699          0.3736
             2.5994        -29.2722         -0.5964
             0.0201         -0.7854        -27.3831

     Atom  3  Si  pos: (  0.660371  0.294190  0.195789)  bare sigma:         -27.00
           -22.9268          2.7456          1.7582
             2.9455        -31.3462         -0.9081
             1.3424         -1.1728        -26.7155

     Atom  4  Si  pos: (  0.010349  0.514410  1.189075)  bare sigma:         -27.95
           -26.9010          1.4629          2.3770
             1.4480        -30.0613         -1.0926
             3.8144         -1.9431        -26.8767

     Atom  5  Si  pos: (  0.444229  0.518740  0.578423)  bare sigma:         -27.49
           -26.6942          3.3394          1.9041
             3.0771        -27.9921          0.8896
             0.9414          0.6361        -27.7755

     Atom  6  O   pos: (  0.334682  0.041233  1.464472)  bare sigma:          39.13
            39.0125         -0.3476         -4.4724
             1.1511         34.2157          8.1828
            -3.5628          8.3230         44.1570

     Atom  7  O   pos: (  0.723977  0.084488  0.322487)  bare sigma:          56.42
            48.3389         -3.8421          2.7194
            -3.1996         61.4575        -11.8505
             2.5496        -11.1483         59.4672

     Atom  8  O   pos: ( -0.114790  0.712484  1.290602)  bare sigma:          49.24
            44.6086         -6.9021         -2.6915
            -8.8477         56.2909          3.6637
            -2.3387          2.2891         46.8209

     Atom  9  O   pos: (  0.308066  0.718727  0.502235)  bare sigma:          52.88
            49.8508         -7.7470          0.6712
            -8.3108         58.7453          0.8849
             0.6308          0.4331         50.0440

     Atom 10  O   pos: (  0.446129  0.116561  1.062447)  bare sigma:          29.84
            31.2827          0.6113          3.7253
             1.2844         36.7579          3.7961
             7.2772          5.9546         21.4823

     Atom 11  O   pos: (  0.904862  0.095290  0.700197)  bare sigma:          32.59
            32.4526          0.4506         -1.6342
             0.6074         31.2250         -1.0158
            -2.2121         -2.1157         34.0928

     Atom 12  O   pos: ( -0.486712  0.843510  1.179214)  bare sigma:          35.73
            44.9595         -1.6683          4.4142
            -3.4676         33.8476         -0.6708
             1.6868         -0.5340         28.3808

     Atom 13  O   pos: ( -0.043373  0.829074  0.677672)  bare sigma:          32.01
            38.8113         -3.4395         -8.3371
            -4.2502         31.8239         -3.1528
            -9.7002         -4.9915         25.3990

     Atom 14  O   pos: (  0.485671  0.247330  0.030337)  bare sigma:          41.14
            60.6409          8.1860          3.2352
             6.1405         23.7890         -0.8122
            -0.9451         -0.9822         38.9952

     Atom 15  O   pos: ( -0.229937  0.457752  1.608381)  bare sigma:          66.51
            70.0523         -0.7345         -4.1266
            -2.1667         64.5180         -3.9102
            -5.1833         -4.6629         64.9678

     Atom 16  H   pos: (  0.633798  0.411503  1.650911)  bare sigma:          11.94
            25.1389         10.9670        -12.4972
             9.5647          6.5526         -5.3381
           -11.9282         -5.8796          4.1227

     Atom 17  H   pos: ( -0.229417  0.586277  1.532454)  bare sigma:          16.65
             9.8704          0.6545         -2.6056
             2.3477         23.5134        -11.4221
            -3.2809        -10.5670         16.5650

     Atom 18  O   pos: ( -0.135952  0.385596  0.103668)  bare sigma:          41.49
            54.4986         -0.1315         -7.1107
            -1.2906         34.1165         -1.9651
            -6.7498         -4.1234         35.8605

     Atom 19  O   pos: (  0.141281  0.970963  1.591699)  bare sigma:          62.44
            65.9886          2.8802          3.0766
             4.9649         63.0111          0.2879
             3.0605         -0.7424         58.3239

     Atom 20  H   pos: (  0.162106  0.823090  1.636266)  bare sigma:          11.24
             1.8124         -6.2939          3.5893
            -7.3121         31.0049         -9.0521
             4.2616         -9.7442          0.8878

     Atom 21  H   pos: ( -0.006517  0.983189  1.556884)  bare sigma:          14.03
            32.0269         -3.5823          7.1549
            -1.8014          5.2784          1.1867
             7.2782          0.5996          4.7869

     Atom 22  O   pos: (  0.240624  0.064878  0.370260)  bare sigma:          63.87
            56.0933          2.3940          3.5896
             1.3506         65.2095          6.0912
             1.7511          6.7954         70.2973

     Atom 23  H   pos: (  0.264744  0.194348  0.455697)  bare sigma:          10.56
            -1.8000          3.9804          2.5059
             2.7986         19.9625         17.9561
             1.2171         17.5065         13.5132

     Atom 24  H   pos: (  0.375746  0.005231  0.347760)  bare sigma:          18.20
            25.5903         -5.9214         -1.4138
            -4.6008         15.2817          0.6862
            -1.1326          0.5004         13.7179

     Atom 25  O   pos: (  0.167777  0.424337  1.357127)  bare sigma:          33.90
            19.9807          7.2646         -0.7768
             6.5867         32.6477         -8.8602
             1.5444         -8.5527         49.0711

     Atom 26  O   pos: (  0.588337  0.461103  0.377762)  bare sigma:          55.74
            49.8223         -3.7823         -7.8016
            -4.9917         53.9165          7.1651
            -8.2754          6.7631         63.4942

     Atom 27  O   pos: ( -0.162559  0.358595  1.099524)  bare sigma:          32.52
            30.2126          0.8099          0.1200
             3.4749         43.7032          3.5384
             0.7775          2.6785         23.6361

     Atom 28  O   pos: (  0.282669  0.339266  0.636033)  bare sigma:          39.26
            35.6130          2.6799         -3.2246
             3.9037         48.3563          1.6351
            -4.3956          0.4060         33.8193

     Atom 29  O   pos: (  0.147743  0.602750  0.999234)  bare sigma:          23.25
            24.3441         -2.0719         10.2582
            -2.6928         26.8151          5.3442
            11.5375          6.5791         18.5906

     Atom 30  O   pos: (  0.595098  0.580719  0.765561)  bare sigma:          33.16
            30.6708          2.6742         -0.0660
             2.1142         33.9740          0.5510
             0.1139          0.8080         34.8273

     Atom 31  Ca  pos: (  0.187860  0.962891  1.072838)  bare sigma:         103.69
           106.2627         -4.1227         -2.7533
            -3.7433        107.4299          0.5658
            -2.3406         -0.0846         97.3841

     Atom 32  Ca  pos: ( -0.344985  0.947403  0.807817)  bare sigma:         104.73
           108.3742         -4.2036         -0.6628
            -3.7634        104.8754         -0.5085
            -0.7617          0.5680        100.9537

     Atom 33  Ca  pos: ( -0.053664  0.472352  0.735506)  bare sigma:         105.39
           106.3834         -2.1741          1.2835
            -2.2004        111.7774          2.7801
             2.2266          2.9154         98.0029

     Atom 34  Ca  pos: (  0.480912  0.474039  1.089476)  bare sigma:         107.26
           108.2288         -2.3284         -2.8797
            -2.1937        114.6293         -1.6721
            -3.4529         -1.4223         98.9130

     Atom 35  O   pos: (  0.183866  0.588090  0.121999)  bare sigma:          68.87
            70.4029         10.4635          4.5615
             9.6178         65.2486          2.0055
             2.1266         -0.1145         70.9531

     Atom 36  H   pos: (  0.232964  0.656255  0.246357)  bare sigma:          15.60
            10.1440          3.7995          7.6298
             4.2704         10.2949          9.4564
             8.6013          9.1892         26.3712

     Atom 37  H   pos: (  0.036870  0.550264  0.144559)  bare sigma:          12.66
            28.6996         13.7581          0.9603
            12.9116          7.4477          1.3348
            -0.6219          0.2581          1.8285

     Atom 38  O   pos: (  0.521634  0.390517  3.106426)  bare sigma:          65.86
            62.1879         -1.3782          0.5586
            -1.3927         61.9574          0.4152
             0.1895         -1.8502         73.4341

     Atom 39  H   pos: (  0.487239  0.392067  3.261654)  bare sigma:           9.43
            -1.9556          0.7207         -7.8361
             0.3631         -3.2801         -0.5631
            -7.7800         -2.0465         33.5278

     Atom 40  H   pos: (  0.514501  0.532025  3.054122)  bare sigma:          15.14
             4.8455         -1.2756          2.0736
            -0.9825         30.5801         -9.1239
             1.7620         -9.2941         10.0064

     Atom 41  O   pos: ( -0.432181  0.799550  0.052782)  bare sigma:          70.36
            66.2165         -1.7354         -4.0862
            -3.0210         76.3267          2.0217
            -3.7504          3.2134         68.5451

     Atom 42  H   pos: ( -0.375384  0.881996  3.413239)  bare sigma:          12.58
            15.1543         -8.8781        -15.6110
            -9.2179          6.0332          8.2919
           -14.5683          7.2252         16.5651

     Atom 43  H   pos: ( -0.429670  0.709966  0.171766)  bare sigma:          18.31
            11.0635         -0.5158         -1.0308
             0.5625         19.9598         -9.4641
            -2.0728         -8.7148         23.8963

     Atom 44  Ca  pos: ( -0.424528  1.003843  2.700380)  bare sigma:         105.51
           113.9975         -0.7882          4.4952
            -1.6721        100.2381          0.1824
             4.0212          0.5122        102.3063

     Atom 45  O   pos: (  0.485283  0.786837  2.966435)  bare sigma:          66.35
            64.8534         -1.6514         -1.0645
            -0.2052         63.9944         -5.0600
            -1.7783         -4.4620         70.1884

     Atom 46  H   pos: (  0.359355  0.813851  3.048911)  bare sigma:          13.09
            23.1327         -5.9236        -13.1248
            -5.3140          2.8319          3.1394
           -14.8195          3.7284         13.3009

     Atom 47  H   pos: ( -0.397463  0.795590  3.081367)  bare sigma:          12.08
            19.7904         -0.8481         15.6304
            -0.7431          0.4204         -1.4034
            16.8796         -1.6351         16.0393

     Atom 48  O   pos: (  0.152441  0.375936  2.835644)  bare sigma:          69.50
            63.2407         -0.1179         -0.3413
            -0.6607         71.4278         -6.6753
             1.0122         -5.4163         73.8218

     Atom 49  H   pos: (  0.279459  0.398467  2.911214)  bare sigma:          17.65
            24.8025          1.0915         11.1317
             1.7442         10.9151          1.4253
            10.7640          0.8761         17.2314

     Atom 50  H   pos: (  0.137344  0.498678  2.739067)  bare sigma:          10.05
            -2.8701         -1.9128          3.0851
            -3.1793         18.2375        -19.7162
             3.8102        -18.0031         14.7852

     Atom 51  O   pos: (  0.165583  0.870863  3.205581)  bare sigma:          69.26
            69.6997          3.7681         -3.0749
             2.7631         68.7640         -5.1163
            -4.1550         -5.9592         69.3292

     Atom 52  H   pos: (  0.184467  0.823783  3.350162)  bare sigma:          13.07
             3.9833          1.2017          0.8536
             1.5428          6.0635        -10.6739
            -0.2648        -12.0576         29.1750

     Atom 53  H   pos: (  0.210652  1.015459  3.206572)  bare sigma:          14.94
             7.8718          9.0020         -0.0322
             8.3312         31.1631         -2.2844
             0.0904         -1.4320          5.7890

     Atom 54  O   pos: ( -0.283524  0.695019  2.582268)  bare sigma:          74.13
            76.8413         -3.4646         -0.6678
            -3.3119         74.7964          5.1074
            -1.6282          5.2937         70.7452

     Atom 55  H   pos: ( -0.343523  0.571851  2.525690)  bare sigma:          19.44
            16.0441          4.6027          2.7950
             5.8883         24.7592          7.0189
             3.5535          7.1052         17.5047

     Atom 56  H   pos: ( -0.131216  0.679010  2.566991)  bare sigma:          12.28
            34.8135         -1.2694         -0.6368
            -3.0431          0.6969          1.0754
            -1.6319          1.3702          1.3235

     Atom 57  O   pos: (  0.211935  0.208494  2.310301)  bare sigma:          74.02
            68.3838         -3.3852         -2.2050
            -5.3681         78.2592          0.5361
            -1.0934          1.0686         75.4154

     Atom 58  H   pos: (  0.257913  0.089901  2.222048)  bare sigma:          12.18
             2.9631         -8.6267         -5.0582
            -9.5649         22.5542         14.2105
            -5.8645         15.2536         11.0188

     Atom 59  H   pos: (  0.098385  0.267357  2.233310)  bare sigma:          18.78
            22.3218         -6.9432          7.1107
            -6.6385         15.8256         -4.6315
             8.0250         -5.4905         18.2051

     Atom 60  O   pos: (  0.363272  0.623561  2.223549)  bare sigma:          74.81
            78.6731          3.1915         -1.1230
             2.6864         78.8587         -1.5762
            -0.6066         -1.5246         66.9064

     Atom 61  H   pos: (  0.505420  0.674195  2.216264)  bare sigma:          15.77
            27.9444         11.2078         -2.5375
             9.2500         12.2367         -2.2477
            -1.6633         -1.7399          7.1209

     Atom 62  H   pos: (  0.371714  0.474198  2.216061)  bare sigma:          17.33
            12.0809          0.6609         -0.1117
             2.1314         30.9444         -0.4170
             0.1907         -0.1006          8.9697

     Atom 63  Ca  pos: (  0.037017  0.220927  1.601363)  bare sigma:         104.70
           103.7968          2.0896         -5.9313
             1.1683        108.5819         -7.0278
            -6.4749         -5.9599        101.7142

     Atom 64  O   pos: (  0.501602  0.096385  2.800705)  bare sigma:          68.87
            77.8504          0.6621         -1.6085
            -1.3156         60.6205          1.7330
            -0.6093          3.2377         68.1287

     Atom 65  H   pos: (  0.640504  0.084968  2.729817)  bare sigma:          10.57
            25.5281         -3.4923        -17.8392
            -2.9276         -3.0191          2.8610
           -15.4255          3.3986          9.2124

     Atom 66  H   pos: (  0.521955  0.192241  2.914319)  bare sigma:          16.15
             8.3701          0.8070          2.6817
            -0.0196         17.5362         13.8321
             1.5909         14.0290         22.5308

     Atom 67  O   pos: ( -0.008223  0.407014  1.960121)  bare sigma:          70.47
            75.0619          3.6227         -3.5549
             3.6377         61.5262         -4.0504
            -4.6317         -5.6123         74.8363

     Atom 68  H   pos: ( -0.139421  0.449517  1.902570)  bare sigma:          19.16
            26.2413         -2.6224          6.8189
            -3.3701         11.8927         -2.5588
             7.3338         -1.7667         19.3424

     Atom 69  H   pos: (  0.087942  0.503620  1.884827)  bare sigma:          11.85
            14.3177         11.4001        -11.5273
            12.6154          9.4608         -9.6087
           -12.2412         -9.3906         11.7616

     Atom 70  O   pos: ( -0.225369  0.771089  3.250614)  bare sigma:          66.71
            69.5517         -0.4865          0.4227
            -0.3135         62.9567         -4.7080
            -0.7123         -5.9990         67.6311

     Atom 71  H   pos: ( -0.208278  0.655706  3.351844)  bare sigma:          12.53
             3.0470         -1.9801          2.5481
            -1.2358         16.3493        -15.3658
             1.7934        -15.6601         18.1822

     Atom 72  H   pos: ( -0.086253  0.823008  3.214936)  bare sigma:          12.57
            29.4433          9.9303         -4.8375
             9.2270          4.3727         -3.6493
            -4.9723         -4.1386          3.8862

     Atom 73  O   pos: (  0.111550  0.920731  2.075841)  bare sigma:          75.46
            74.8706         -4.9267          1.5915
            -4.4100         74.3282         -3.1599
             0.1750         -1.3634         77.1670

     Atom 74  H   pos: (  0.205701  0.805771  2.108006)  bare sigma:          14.45
            14.7020        -13.8539          5.9664
           -14.0025         19.7079         -7.6077
             5.0043         -5.7121          8.9542

     Atom 75  H   pos: (  0.117759  0.944674  1.928870)  bare sigma:          18.96
            11.7071         -1.3334         -1.0433
            -1.4965         13.2992         -3.2916
            -0.0741         -4.1561         31.8686

     Atom 76  O   pos: ( -0.284913  0.837725  2.147308)  bare sigma:          69.51
            73.5263          1.3529          1.8689
             1.4988         64.1645          1.5542
             3.5447          1.6627         70.8369

     Atom 77  H   pos: ( -0.350228  0.846565  2.008333)  bare sigma:          12.45
             9.5368          0.2519         14.3494
             0.0172         -0.2891         -1.1778
            15.4788         -0.9879         28.0970

     Atom 78  H   pos: ( -0.135184  0.852014  2.125120)  bare sigma:          14.05
            33.9733          4.2759         -3.7178
             4.2656          3.6281         -0.4769
            -4.3701         -0.4266          4.5420

     Atom 79  O   pos: (  0.707287  0.323224  2.268609)  bare sigma:          77.24
            73.1351          1.7932         -4.1936
             4.4705         82.8326          1.3518
            -2.4391          2.8297         75.7557

     Atom 80  H   pos: (  0.702258  0.203478  2.176523)  bare sigma:          16.31
             7.0285          1.1177         -0.5512
             2.4626         25.9533         12.0212
             0.6931         13.4732         15.9593

     Atom 81  H   pos: ( -0.196670  0.418443  2.216062)  bare sigma:          19.69
            19.9490          7.3725         -7.2869
             6.4492         20.6281         -3.8874
            -7.3641         -4.6429         18.4866

     Atom 82  O   pos: (  0.455097  0.291854  1.771572)  bare sigma:          67.97
            68.4594         -3.9831         -0.2671
            -3.3306         72.9091          1.5546
             0.4442          3.1682         62.5410

     Atom 83  H   pos: (  0.421671  0.205928  1.651113)  bare sigma:          16.15
             9.9089          3.1244          5.0403
             2.4256         18.4010         13.5451
             4.7270         15.3766         20.1431

     Atom 84  H   pos: (  0.363900  0.417622  1.763049)  bare sigma:          12.19
            12.4620        -17.3970          1.7093
           -16.9666         24.7645         -0.8788
             2.4936         -1.2882         -0.6617

     Atom 85  O   pos: ( -0.477900  0.851152  1.802832)  bare sigma:          60.69
            58.9163          6.0124          1.9746
             8.4121         60.5447         -3.6108
             0.8331         -4.4141         62.6045

     Atom 86  H   pos: ( -0.376908  0.856934  1.686851)  bare sigma:          12.85
            13.2293          4.8776        -14.9280
             4.1101          6.4473         -5.4346
           -14.9483         -6.7051         18.8678

     Atom 87  H   pos: (  0.413407  0.737365  1.757282)  bare sigma:           9.65
            18.5216         17.1067          4.6676
            18.4050         13.4404          4.3892
             5.6337          4.3456         -3.0104

     Atom 88  O   pos: ( -0.077589  0.311113  3.169454)  bare sigma:          69.20
            71.3462          0.8244         -0.8765
             1.1396         65.3921         -0.3032
            -3.8560         -0.4237         70.8640

     Atom 89  H   pos: ( -0.008324  0.339401  3.036378)  bare sigma:          13.32
            12.0925          2.7705        -13.9062
             3.3012          2.8913         -4.2039
           -16.3408         -4.0877         24.9780

     Atom 90  H   pos: ( -0.219852  0.365764  3.155593)  bare sigma:          13.43
            30.5921         -8.2938          1.6595
            -8.6479          5.9663          0.4961
             2.2832          0.2564          3.7421

     Atom 91  O   pos: (  0.118002  0.666852  2.571539)  bare sigma:          64.22
            60.5119          3.3270         -1.6092
             3.2616         73.1571          0.7643
            -0.0581         -0.0277         58.9917

     Atom 92  H   pos: (  0.197303  0.632769  2.448496)  bare sigma:          16.20
            14.1905         -2.6127        -12.3620
            -2.2256          8.8753          3.8508
           -11.6612          4.8075         25.5300

     Atom 93  H   pos: (  0.167112  0.823144  2.602706)  bare sigma:           5.91
            -5.4446         12.6676          1.7320
            11.4579         29.2743          8.5750
             1.4804          8.4906         -6.1076

     Atom 94  Ca  pos: (  0.152700  0.197912  0.039248)  bare sigma:         103.38
           117.7474         -5.8463          3.3872
            -5.1719         99.9921          0.4493
             4.0378          0.6174         92.3975

     Atom 95  O   pos: (  0.837695  0.064967  2.597579)  bare sigma:          50.95
            67.9123          1.1868         -0.1457
             4.1408         46.9643          9.0849
            -2.1808         10.5238         37.9626

     Atom 96  H   pos: (  0.800766  0.158098  2.486204)  bare sigma:          16.90
            11.0212         -4.0047          4.3631
            -3.4673         17.4088        -10.8774
             4.0567        -10.4301         22.2831

     Atom 97  O   pos: (  0.228027  0.607404  1.712251)  bare sigma:          51.24
            49.6617          2.8078          0.4981
             2.0372         61.7789         -0.9518
             0.6980         -2.3619         42.2887

     Atom 98  H   pos: (  0.213722  0.561438  1.566622)  bare sigma:          14.55
             5.0530          1.7372          4.7779
             1.6998         10.7342         10.0327
             4.9597          9.8915         27.8595

     Diamagnetic contribution in ppm:

     Atom  1  Si  pos: ( -0.268443  0.917608  1.275059)  dia sigma:           1.92
             1.9222         -0.0351         -0.0070
            -0.0351          1.9559         -0.0039
            -0.0070         -0.0039          1.8785

     Atom  2  Si  pos: (  0.167178  0.915879  0.582377)  dia sigma:           1.91
             1.8845         -0.0352         -0.0018
            -0.0352          1.9258          0.0015
            -0.0018          0.0015          1.9068

     Atom  3  Si  pos: (  0.660371  0.294190  0.195789)  dia sigma:           1.91
             1.8718         -0.0325         -0.0180
            -0.0325          1.9543          0.0090
            -0.0180          0.0090          1.9048

     Atom  4  Si  pos: (  0.010349  0.514410  1.189075)  dia sigma:           1.96
             1.9420         -0.0200         -0.0281
            -0.0200          1.9839          0.0203
            -0.0281          0.0203          1.9486

     Atom  5  Si  pos: (  0.444229  0.518740  0.578423)  dia sigma:           1.91
             1.8940         -0.0350         -0.0178
            -0.0350          1.9102         -0.0046
            -0.0178         -0.0046          1.9109

     Atom  6  O   pos: (  0.334682  0.041233  1.464472)  dia sigma:          17.74
            17.6717          0.0747          0.0323
             0.0747         17.5808          0.1130
             0.0323          0.1130         17.9705

     Atom  7  O   pos: (  0.723977  0.084488  0.322487)  dia sigma:          18.43
            18.2217         -0.1274          0.1287
            -0.1274         18.5077         -0.3224
             0.1287         -0.3224         18.5596

     Atom  8  O   pos: ( -0.114790  0.712484  1.290602)  dia sigma:          18.32
            18.3258         -0.2933         -0.1001
            -0.2933         18.5286          0.0490
            -0.1001          0.0490         18.1050

     Atom  9  O   pos: (  0.308066  0.718727  0.502235)  dia sigma:          18.37
            18.3099         -0.3714          0.0289
            -0.3714         18.5537          0.0336
             0.0289          0.0336         18.2371

     Atom 10  O   pos: (  0.446129  0.116561  1.062447)  dia sigma:          17.73
            17.6609          0.0837         -0.0953
             0.0837         17.7208         -0.1284
            -0.0953         -0.1284         17.8091

     Atom 11  O   pos: (  0.904862  0.095290  0.700197)  dia sigma:          17.75
            17.7229          0.0761          0.1753
             0.0761         17.7569          0.1137
             0.1753          0.1137         17.7815

     Atom 12  O   pos: ( -0.486712  0.843510  1.179214)  dia sigma:          17.65
            17.7573          0.0738          0.1195
             0.0738         17.5662          0.0463
             0.1195          0.0463         17.6318

     Atom 13  O   pos: ( -0.043373  0.829074  0.677672)  dia sigma:          17.77
            17.8888          0.1154         -0.1287
             0.1154         17.7255         -0.0104
            -0.1287         -0.0104         17.6811

     Atom 14  O   pos: (  0.485671  0.247330  0.030337)  dia sigma:          17.85
            17.8407          0.0539          0.1744
             0.0539         17.6599          0.0550
             0.1744          0.0550         18.0512

     Atom 15  O   pos: ( -0.229937  0.457752  1.608381)  dia sigma:          18.30
            18.3843          0.1349         -0.2665
             0.1349         18.5079         -0.5462
            -0.2665         -0.5462         18.0044

     Atom 16  H   pos: (  0.633798  0.411503  1.650911)  dia sigma:           0.93
             0.9269          0.0000          0.0000
             0.0000          0.9269          0.0000
             0.0000          0.0000          0.9269

     Atom 17  H   pos: ( -0.229417  0.586277  1.532454)  dia sigma:           1.01
             1.0067          0.0000          0.0000
             0.0000          1.0067          0.0000
             0.0000          0.0000          1.0067

     Atom 18  O   pos: ( -0.135952  0.385596  0.103668)  dia sigma:          17.89
            17.9759          0.1161         -0.1306
             0.1161         17.8188         -0.0822
            -0.1306         -0.0822         17.8606

     Atom 19  O   pos: (  0.141281  0.970963  1.591699)  dia sigma:          18.16
            18.4698         -0.1851          0.2410
            -0.1851         18.2880         -0.2615
             0.2410         -0.2615         17.7201

     Atom 20  H   pos: (  0.162106  0.823090  1.636266)  dia sigma:           0.92
             0.9154          0.0000          0.0000
             0.0000          0.9154          0.0000
             0.0000          0.0000          0.9154

     Atom 21  H   pos: ( -0.006517  0.983189  1.556884)  dia sigma:           0.96
             0.9617          0.0000          0.0000
             0.0000          0.9617          0.0000
             0.0000          0.0000          0.9617

     Atom 22  O   pos: (  0.240624  0.064878  0.370260)  dia sigma:          18.02
            18.2628         -0.3547         -0.0900
            -0.3547         18.1426          0.4152
            -0.0900          0.4152         17.6649

     Atom 23  H   pos: (  0.264744  0.194348  0.455697)  dia sigma:           0.91
             0.9088          0.0000          0.0000
             0.0000          0.9088          0.0000
             0.0000          0.0000          0.9088

     Atom 24  H   pos: (  0.375746  0.005231  0.347760)  dia sigma:           1.03
             1.0263          0.0000          0.0000
             0.0000          1.0263          0.0000
             0.0000          0.0000          1.0263

     Atom 25  O   pos: (  0.167777  0.424337  1.357127)  dia sigma:          17.68
            17.7589         -0.0223          0.1506
            -0.0223         17.5587         -0.0256
             0.1506         -0.0256         17.7207

     Atom 26  O   pos: (  0.588337  0.461103  0.377762)  dia sigma:          18.29
            18.1724         -0.1123         -0.2610
            -0.1123         18.2060          0.2419
            -0.2610          0.2419         18.4978

     Atom 27  O   pos: ( -0.162559  0.358595  1.099524)  dia sigma:          17.70
            17.7530          0.1325          0.0818
             0.1325         17.6818          0.0555
             0.0818          0.0555         17.6768

     Atom 28  O   pos: (  0.282669  0.339266  0.636033)  dia sigma:          17.77
            17.7898          0.1750         -0.0637
             0.1750         17.8130         -0.0150
            -0.0637         -0.0150         17.6957

     Atom 29  O   pos: (  0.147743  0.602750  0.999234)  dia sigma:          17.71
            17.7239          0.0758         -0.1427
             0.0758         17.6670         -0.0406
            -0.1427         -0.0406         17.7495

     Atom 30  O   pos: (  0.595098  0.580719  0.765561)  dia sigma:          17.78
            17.7869          0.0417          0.1705
             0.0417         17.7075          0.0811
             0.1705          0.0811         17.8523

     Atom 31  Ca  pos: (  0.187860  0.962891  1.072838)  dia sigma:          -4.22
            -4.2267          0.0070          0.0061
             0.0070         -4.2376         -0.0036
             0.0061         -0.0036         -4.1934

     Atom 32  Ca  pos: ( -0.344985  0.947403  0.807817)  dia sigma:          -4.22
            -4.2281          0.0044          0.0051
             0.0044         -4.2148         -0.0022
             0.0051         -0.0022         -4.2053

     Atom 33  Ca  pos: ( -0.053664  0.472352  0.735506)  dia sigma:          -4.22
            -4.2216         -0.0009         -0.0055
            -0.0009         -4.2340         -0.0058
            -0.0055         -0.0058         -4.1924

     Atom 34  Ca  pos: (  0.480912  0.474039  1.089476)  dia sigma:          -4.23
            -4.2399          0.0093          0.0102
             0.0093         -4.2491          0.0089
             0.0102          0.0089         -4.2055

     Atom 35  O   pos: (  0.183866  0.588090  0.121999)  dia sigma:          18.16
            18.4479          0.3621          0.1289
             0.3621         17.7714          0.3513
             0.1289          0.3513         18.2742

     Atom 36  H   pos: (  0.232964  0.656255  0.246357)  dia sigma:           1.00
             0.9996          0.0000          0.0000
             0.0000          0.9996          0.0000
             0.0000          0.0000          0.9996

     Atom 37  H   pos: (  0.036870  0.550264  0.144559)  dia sigma:           0.95
             0.9464          0.0000          0.0000
             0.0000          0.9464          0.0000
             0.0000          0.0000          0.9464

     Atom 38  O   pos: (  0.521634  0.390517  3.106426)  dia sigma:          18.04
            17.5496         -0.0554         -0.1205
            -0.0554         18.2689         -0.3082
            -0.1205         -0.3082         18.3029

     Atom 39  H   pos: (  0.487239  0.392067  3.261654)  dia sigma:           0.86
             0.8627          0.0000          0.0000
             0.0000          0.8627          0.0000
             0.0000          0.0000          0.8627

     Atom 40  H   pos: (  0.514501  0.532025  3.054122)  dia sigma:           0.99
             0.9922          0.0000          0.0000
             0.0000          0.9922          0.0000
             0.0000          0.0000          0.9922

     Atom 41  O   pos: ( -0.432181  0.799550  0.052782)  dia sigma:          18.26
            17.9677         -0.2575         -0.4362
            -0.2575         18.1187         -0.3840
            -0.4362         -0.3840         18.6812

     Atom 42  H   pos: ( -0.375384  0.881996  3.413239)  dia sigma:           0.95
             0.9453          0.0000          0.0000
             0.0000          0.9453          0.0000
             0.0000          0.0000          0.9453

     Atom 43  H   pos: ( -0.429670  0.709966  0.171766)  dia sigma:           1.03
             1.0283          0.0000          0.0000
             0.0000          1.0283          0.0000
             0.0000          0.0000          1.0283

     Atom 44  Ca  pos: ( -0.424528  1.003843  2.700380)  dia sigma:          -4.25
            -4.2813          0.0069         -0.0127
             0.0069         -4.2386          0.0003
            -0.0127          0.0003         -4.2334

     Atom 45  O   pos: (  0.485283  0.786837  2.966435)  dia sigma:          18.11
            18.6608         -0.0939          0.0316
            -0.0939         17.5990          0.0593
             0.0316          0.0593         18.0823

     Atom 46  H   pos: (  0.359355  0.813851  3.048911)  dia sigma:           0.95
             0.9528          0.0000          0.0000
             0.0000          0.9528          0.0000
             0.0000          0.0000          0.9528

     Atom 47  H   pos: ( -0.397463  0.795590  3.081367)  dia sigma:           0.94
             0.9387          0.0000          0.0000
             0.0000          0.9387          0.0000
             0.0000          0.0000          0.9387

     Atom 48  O   pos: (  0.152441  0.375936  2.835644)  dia sigma:          18.12
            18.2797          0.0805          0.5172
             0.0805         17.9965         -0.3199
             0.5172         -0.3199         18.0908

     Atom 49  H   pos: (  0.279459  0.398467  2.911214)  dia sigma:           1.03
             1.0256          0.0000          0.0000
             0.0000          1.0256          0.0000
             0.0000          0.0000          1.0256

     Atom 50  H   pos: (  0.137344  0.498678  2.739067)  dia sigma:           0.88
             0.8849          0.0000          0.0000
             0.0000          0.8849          0.0000
             0.0000          0.0000          0.8849

     Atom 51  O   pos: (  0.165583  0.870863  3.205581)  dia sigma:          18.07
            17.5638          0.2187          0.0668
             0.2187         18.4261         -0.2866
             0.0668         -0.2866         18.2216

     Atom 52  H   pos: (  0.184467  0.823783  3.350162)  dia sigma:           0.95
             0.9467          0.0000          0.0000
             0.0000          0.9467          0.0000
             0.0000          0.0000          0.9467

     Atom 53  H   pos: (  0.210652  1.015459  3.206572)  dia sigma:           0.98
             0.9847          0.0000          0.0000
             0.0000          0.9847          0.0000
             0.0000          0.0000          0.9847

     Atom 54  O   pos: ( -0.283524  0.695019  2.582268)  dia sigma:          18.23
            18.6739          0.3079          0.0939
             0.3079         18.4056          0.4212
             0.0939          0.4212         17.6197

     Atom 55  H   pos: ( -0.343523  0.571851  2.525690)  dia sigma:           1.04
             1.0448          0.0000          0.0000
             0.0000          1.0448          0.0000
             0.0000          0.0000          1.0448

     Atom 56  H   pos: ( -0.131216  0.679010  2.566991)  dia sigma:           0.93
             0.9299          0.0000          0.0000
             0.0000          0.9299          0.0000
             0.0000          0.0000          0.9299

     Atom 57  O   pos: (  0.211935  0.208494  2.310301)  dia sigma:          18.05
            18.1174         -0.5937          0.2742
            -0.5937         18.0828          0.1346
             0.2742          0.1346         17.9575

     Atom 58  H   pos: (  0.257913  0.089901  2.222048)  dia sigma:           0.93
             0.9258          0.0000          0.0000
             0.0000          0.9258          0.0000
             0.0000          0.0000          0.9258

     Atom 59  H   pos: (  0.098385  0.267357  2.233310)  dia sigma:           1.03
             1.0288          0.0000          0.0000
             0.0000          1.0288          0.0000
             0.0000          0.0000          1.0288

     Atom 60  O   pos: (  0.363272  0.623561  2.223549)  dia sigma:          18.14
            18.3662          0.2643         -0.0414
             0.2643         18.6514          0.0406
            -0.0414          0.0406         17.4002

     Atom 61  H   pos: (  0.505420  0.674195  2.216264)  dia sigma:           0.98
             0.9812          0.0000          0.0000
             0.0000          0.9812          0.0000
             0.0000          0.0000          0.9812

     Atom 62  H   pos: (  0.371714  0.474198  2.216061)  dia sigma:           1.00
             1.0032          0.0000          0.0000
             0.0000          1.0032          0.0000
             0.0000          0.0000          1.0032

     Atom 63  Ca  pos: (  0.037017  0.220927  1.601363)  dia sigma:          -4.20
            -4.2007          0.0069          0.0254
             0.0069         -4.2162          0.0307
             0.0254          0.0307         -4.1843

     Atom 64  O   pos: (  0.501602  0.096385  2.800705)  dia sigma:          18.21
            18.2913          0.0341         -0.2228
             0.0341         17.9643          0.5688
            -0.2228          0.5688         18.3668

     Atom 65  H   pos: (  0.640504  0.084968  2.729817)  dia sigma:           0.90
             0.8985          0.0000          0.0000
             0.0000          0.8985          0.0000
             0.0000          0.0000          0.8985

     Atom 66  H   pos: (  0.521955  0.192241  2.914319)  dia sigma:           1.01
             1.0072          0.0000          0.0000
             0.0000          1.0072          0.0000
             0.0000          0.0000          1.0072

     Atom 67  O   pos: ( -0.008223  0.407014  1.960121)  dia sigma:          17.90
            18.5173          0.0696          0.0753
             0.0696         17.6347         -0.3170
             0.0753         -0.3170         17.5479

     Atom 68  H   pos: ( -0.139421  0.449517  1.902570)  dia sigma:           1.04
             1.0370          0.0000          0.0000
             0.0000          1.0370          0.0000
             0.0000          0.0000          1.0370

     Atom 69  H   pos: (  0.087942  0.503620  1.884827)  dia sigma:           0.92
             0.9177          0.0000          0.0000
             0.0000          0.9177          0.0000
             0.0000          0.0000          0.9177

     Atom 70  O   pos: ( -0.225369  0.771089  3.250614)  dia sigma:          18.25
            18.4314          0.1697         -0.1362
             0.1697         18.2568         -0.5317
            -0.1362         -0.5317         18.0531

     Atom 71  H   pos: ( -0.208278  0.655706  3.351844)  dia sigma:           0.93
             0.9278          0.0000          0.0000
             0.0000          0.9278          0.0000
             0.0000          0.0000          0.9278

     Atom 72  H   pos: ( -0.086253  0.823008  3.214936)  dia sigma:           0.94
             0.9438          0.0000          0.0000
             0.0000          0.9438          0.0000
             0.0000          0.0000          0.9438

     Atom 73  O   pos: (  0.111550  0.920731  2.075841)  dia sigma:          18.09
            17.7701         -0.4646          0.0588
            -0.4646         17.9635         -0.3428
             0.0588         -0.3428         18.5400

     Atom 74  H   pos: (  0.205701  0.805771  2.108006)  dia sigma:           0.96
             0.9604          0.0000          0.0000
             0.0000          0.9604          0.0000
             0.0000          0.0000          0.9604

     Atom 75  H   pos: (  0.117759  0.944674  1.928870)  dia sigma:           1.03
             1.0310          0.0000          0.0000
             0.0000          1.0310          0.0000
             0.0000          0.0000          1.0310

     Atom 76  O   pos: ( -0.284913  0.837725  2.147308)  dia sigma:          18.12
            18.5997          0.0410          0.1936
             0.0410         17.5501         -0.0094
             0.1936         -0.0094         18.2163

     Atom 77  H   pos: ( -0.350228  0.846565  2.008333)  dia sigma:           0.94
             0.9415          0.0000          0.0000
             0.0000          0.9415          0.0000
             0.0000          0.0000          0.9415

     Atom 78  H   pos: ( -0.135184  0.852014  2.125120)  dia sigma:           0.96
             0.9649          0.0000          0.0000
             0.0000          0.9649          0.0000
             0.0000          0.0000          0.9649

     Atom 79  O   pos: (  0.707287  0.323224  2.268609)  dia sigma:          17.95
            17.6638          0.5411         -0.2884
             0.5411         18.3639          0.1820
            -0.2884          0.1820         17.8270

     Atom 80  H   pos: (  0.702258  0.203478  2.176523)  dia sigma:           0.99
             0.9869          0.0000          0.0000
             0.0000          0.9869          0.0000
             0.0000          0.0000          0.9869

     Atom 81  H   pos: ( -0.196670  0.418443  2.216062)  dia sigma:           1.04
             1.0435          0.0000          0.0000
             0.0000          1.0435          0.0000
             0.0000          0.0000          1.0435

     Atom 82  O   pos: (  0.455097  0.291854  1.771572)  dia sigma:          17.90
            17.6980         -0.2215          0.1513
            -0.2215         18.1533          0.4435
             0.1513          0.4435         17.8498

     Atom 83  H   pos: (  0.421671  0.205928  1.651113)  dia sigma:           0.99
             0.9897          0.0000          0.0000
             0.0000          0.9897          0.0000
             0.0000          0.0000          0.9897

     Atom 84  H   pos: (  0.363900  0.417622  1.763049)  dia sigma:           0.93
             0.9285          0.0000          0.0000
             0.0000          0.9285          0.0000
             0.0000          0.0000          0.9285

     Atom 85  O   pos: ( -0.477900  0.851152  1.802832)  dia sigma:          18.16
            18.3554          0.3611         -0.3148
             0.3611         17.9843          0.1027
            -0.3148          0.1027         18.1382

     Atom 86  H   pos: ( -0.376908  0.856934  1.686851)  dia sigma:           0.94
             0.9443          0.0000          0.0000
             0.0000          0.9443          0.0000
             0.0000          0.0000          0.9443

     Atom 87  H   pos: (  0.413407  0.737365  1.757282)  dia sigma:           0.88
             0.8836          0.0000          0.0000
             0.0000          0.8836          0.0000
             0.0000          0.0000          0.8836

     Atom 88  O   pos: ( -0.077589  0.311113  3.169454)  dia sigma:          18.18
            18.5684         -0.2285         -0.2954
            -0.2285         17.7005         -0.1892
            -0.2954         -0.1892         18.2656

     Atom 89  H   pos: ( -0.008324  0.339401  3.036378)  dia sigma:           0.95
             0.9519          0.0000          0.0000
             0.0000          0.9519          0.0000
             0.0000          0.0000          0.9519

     Atom 90  H   pos: ( -0.219852  0.365764  3.155593)  dia sigma:           0.95
             0.9502          0.0000          0.0000
             0.0000          0.9502          0.0000
             0.0000          0.0000          0.9502

     Atom 91  O   pos: (  0.118002  0.666852  2.571539)  dia sigma:          18.05
            17.8202          0.0227         -0.3853
             0.0227         18.1110          0.2923
            -0.3853          0.2923         18.2117

     Atom 92  H   pos: (  0.197303  0.632769  2.448496)  dia sigma:           1.01
             1.0064          0.0000          0.0000
             0.0000          1.0064          0.0000
             0.0000          0.0000          1.0064

     Atom 93  H   pos: (  0.167112  0.823144  2.602706)  dia sigma:           0.81
             0.8078          0.0000          0.0000
             0.0000          0.8078          0.0000
             0.0000          0.0000          0.8078

     Atom 94  Ca  pos: (  0.152700  0.197912  0.039248)  dia sigma:          -4.21
            -4.2556          0.0174         -0.0132
             0.0174         -4.2076         -0.0043
            -0.0132         -0.0043         -4.1765

     Atom 95  O   pos: (  0.837695  0.064967  2.597579)  dia sigma:          17.84
            17.5532         -0.0874          0.1241
            -0.0874         17.9810         -0.4108
             0.1241         -0.4108         17.9864

     Atom 96  H   pos: (  0.800766  0.158098  2.486204)  dia sigma:           1.02
             1.0237          0.0000          0.0000
             0.0000          1.0237          0.0000
             0.0000          0.0000          1.0237

     Atom 97  O   pos: (  0.228027  0.607404  1.712251)  dia sigma:          17.74
            17.4478          0.0368          0.0906
             0.0368         17.6264          0.1555
             0.0906          0.1555         18.1471

     Atom 98  H   pos: (  0.213722  0.561438  1.566622)  dia sigma:           0.96
             0.9626          0.0000          0.0000
             0.0000          0.9626          0.0000
             0.0000          0.0000          0.9626

     Paramagnetic contribution in ppm:

     Atom  1  Si  pos: ( -0.268443  0.917608  1.275059)  para sigma:        -405.81
          -408.2412         28.1194          4.8166
            24.5503       -427.8861          3.3355
             1.1355          7.3449       -381.2943

     Atom  2  Si  pos: (  0.167178  0.915879  0.582377)  para sigma:        -395.35
          -379.0505         30.6001          2.1946
            25.1756       -408.7509          2.1832
             1.4221          2.0793       -398.2387

     Atom  3  Si  pos: (  0.660371  0.294190  0.195789)  para sigma:        -392.77
          -358.9542         22.4045         16.4714
            28.2804       -416.7352          1.2225
            17.9148          0.4153       -402.6062

     Atom  4  Si  pos: (  0.010349  0.514410  1.189075)  para sigma:        -405.92
          -400.6417         14.3191         16.4340
            15.1539       -419.0963         -9.2274
            26.7811        -17.9717       -398.0242

     Atom  5  Si  pos: (  0.444229  0.518740  0.578423)  para sigma:        -398.92
          -390.6484         28.8003         19.3160
            26.9755       -405.6802          1.8431
            10.4946          2.4045       -400.4254

     Atom  6  O   pos: (  0.334682  0.041233  1.464472)  para sigma:         -86.56
           -89.9575          0.3617         -9.9825
             3.3794        -98.9769         18.3414
            -7.7478         18.1638        -70.7313

     Atom  7  O   pos: (  0.723977  0.084488  0.322487)  para sigma:         -53.74
           -74.9771         -8.0357          7.5529
            -7.2871        -41.3404        -28.4778
             7.6895        -26.0221        -44.9053

     Atom  8  O   pos: ( -0.114790  0.712484  1.290602)  para sigma:         -69.07
           -78.2868        -17.6971         -6.3833
           -22.0147        -52.5767          8.8267
            -6.4061          6.2468        -76.3460

     Atom  9  O   pos: (  0.308066  0.718727  0.502235)  para sigma:         -61.72
           -67.4516        -20.1697          1.2316
           -21.2533        -47.1374          1.1953
             1.4348          0.3053        -70.5602

     Atom 10  O   pos: (  0.446129  0.116561  1.062447)  para sigma:        -108.47
          -106.6289          2.6577          6.9795
             3.8337        -93.7540          6.1682
            14.2954         11.4737       -125.0203

     Atom 11  O   pos: (  0.904862  0.095290  0.700197)  para sigma:        -102.11
          -104.2451          1.5941         -1.2423
             2.2307       -105.6062         -0.1950
            -1.6691         -2.6547        -96.4763

     Atom 12  O   pos: ( -0.486712  0.843510  1.179214)  para sigma:         -93.50
           -70.7043         -2.2680         12.0157
            -6.2527        -99.9412         -1.8994
             4.5343         -1.5238       -109.8569

     Atom 13  O   pos: ( -0.043373  0.829074  0.677672)  para sigma:        -103.01
           -87.0790         -4.2531        -21.4273
            -6.8354       -105.6922         -5.8747
           -24.8194         -9.6694       -116.2604

     Atom 14  O   pos: (  0.485671  0.247330  0.030337)  para sigma:         -82.92
           -39.7458         17.3769         13.0123
            13.4051       -119.6872         -0.4273
             3.2927         -0.4348        -89.3246

     Atom 15  O   pos: ( -0.229937  0.457752  1.608381)  para sigma:         -32.85
           -25.3347          1.1921        -11.7593
            -2.9088        -36.9508        -10.7700
           -14.7309        -13.2083        -36.2740

     Atom 16  H   pos: (  0.633798  0.411503  1.650911)  para sigma:           0.00
             0.0000          0.0000          0.0000
             0.0000          0.0000          0.0000
             0.0000          0.0000          0.0000

     Atom 17  H   pos: ( -0.229417  0.586277  1.532454)  para sigma:           0.00
             0.0000          0.0000          0.0000
             0.0000          0.0000          0.0000
             0.0000          0.0000          0.0000

     Atom 18  O   pos: ( -0.135952  0.385596  0.103668)  para sigma:         -83.49
           -54.9712          1.6268        -18.2759
            -2.5877       -100.2659         -3.4907
           -17.3146         -7.7800        -95.2416

     Atom 19  O   pos: (  0.141281  0.970963  1.591699)  para sigma:         -42.38
           -34.6806          5.3102          6.5705
             9.8861        -41.8885         -2.3959
             6.1089         -3.5715        -50.5717

     Atom 20  H   pos: (  0.162106  0.823090  1.636266)  para sigma:           0.00
             0.0000          0.0000          0.0000
             0.0000          0.0000          0.0000
             0.0000          0.0000          0.0000

     Atom 21  H   pos: ( -0.006517  0.983189  1.556884)  para sigma:           0.00
             0.0000          0.0000          0.0000
             0.0000          0.0000          0.0000
             0.0000          0.0000          0.0000

     Atom 22  O   pos: (  0.240624  0.064878  0.370260)  para sigma:         -37.98
           -54.9280          2.1045          7.3092
            -0.9465        -32.2289         16.7730
             3.5760         19.3486        -26.7723

     Atom 23  H   pos: (  0.264744  0.194348  0.455697)  para sigma:           0.00
             0.0000          0.0000          0.0000
             0.0000          0.0000          0.0000
             0.0000          0.0000          0.0000

     Atom 24  H   pos: (  0.375746  0.005231  0.347760)  para sigma:           0.00
             0.0000          0.0000          0.0000
             0.0000          0.0000          0.0000
             0.0000          0.0000          0.0000

     Atom 25  O   pos: (  0.167777  0.424337  1.357127)  para sigma:         -98.27
          -127.2868         16.0460          1.3048
            14.0114       -102.7437        -22.0315
             7.2711        -21.4135        -64.7914

     Atom 26  O   pos: (  0.588337  0.461103  0.377762)  para sigma:         -53.52
           -66.5858         -8.7701        -19.8956
           -11.5303        -58.8091         19.0359
           -20.2101         18.3100        -35.1614

     Atom 27  O   pos: ( -0.162559  0.358595  1.099524)  para sigma:        -101.28
          -105.7636          5.5871          1.8537
            11.2363        -76.5960          9.4946
             1.8910          6.5284       -121.4862

     Atom 28  O   pos: (  0.282669  0.339266  0.636033)  para sigma:         -87.76
           -93.8068          8.0170         -7.1668
            11.2480        -68.7545          0.7855
            -9.2924         -2.2229       -100.7288

     Atom 29  O   pos: (  0.147743  0.602750  0.999234)  para sigma:        -123.11
          -121.3377         -3.9229         20.2259
            -4.7001       -115.8260         10.8379
            22.9752         13.6117       -132.1684

     Atom 30  O   pos: (  0.595098  0.580719  0.765561)  para sigma:        -101.30
          -107.6489          6.5812          2.4863
             5.0314       -101.0946          2.2626
             2.3482          3.7994        -95.1576

     Atom 31  Ca  pos: (  0.187860  0.962891  1.072838)  para sigma:        -477.83
          -468.8549        -18.3045         -9.0415
           -16.5482       -473.5170         -0.7898
            -4.3453         -2.6921       -491.1097

     Atom 32  Ca  pos: ( -0.344985  0.947403  0.807817)  para sigma:        -475.64
          -466.1828        -20.6995          4.7866
           -19.2794       -474.1157          1.3324
             3.6793          4.7943       -486.6180

     Atom 33  Ca  pos: ( -0.053664  0.472352  0.735506)  para sigma:        -463.22
          -464.5181        -14.9863          4.6100
           -14.4615       -438.0272         10.6316
             7.4797         12.1562       -487.1210

     Atom 34  Ca  pos: (  0.480912  0.474039  1.089476)  para sigma:        -458.21
          -465.4461         -4.7858         -8.1314
            -3.4706       -429.7071         -1.8151
           -11.1175          1.0917       -479.4672

     Atom 35  O   pos: (  0.183866  0.588090  0.121999)  para sigma:         -27.04
           -21.3172         24.3478         10.2264
            22.1404        -35.4998          8.2526
             4.5687          3.8282        -24.3033

     Atom 36  H   pos: (  0.232964  0.656255  0.246357)  para sigma:           0.00
             0.0000          0.0000          0.0000
             0.0000          0.0000          0.0000
             0.0000          0.0000          0.0000

     Atom 37  H   pos: (  0.036870  0.550264  0.144559)  para sigma:           0.00
             0.0000          0.0000          0.0000
             0.0000          0.0000          0.0000
             0.0000          0.0000          0.0000

     Atom 38  O   pos: (  0.521634  0.390517  3.106426)  para sigma:         -32.39
           -43.1222         -2.4256         -2.4779
            -2.5825        -40.2303         -4.2991
            -2.8277         -9.1510        -13.8242

     Atom 39  H   pos: (  0.487239  0.392067  3.261654)  para sigma:           0.00
             0.0000          0.0000          0.0000
             0.0000          0.0000          0.0000
             0.0000          0.0000          0.0000

     Atom 40  H   pos: (  0.514501  0.532025  3.054122)  para sigma:           0.00
             0.0000          0.0000          0.0000
             0.0000          0.0000          0.0000
             0.0000          0.0000          0.0000

     Atom 41  O   pos: ( -0.432181  0.799550  0.052782)  para sigma:         -23.50
           -31.8089         -5.5819        -13.3198
            -9.4980        -12.9181          2.3856
           -11.9918          5.5108        -25.7738

     Atom 42  H   pos: ( -0.375384  0.881996  3.413239)  para sigma:           0.00
             0.0000          0.0000          0.0000
             0.0000          0.0000          0.0000
             0.0000          0.0000          0.0000

     Atom 43  H   pos: ( -0.429670  0.709966  0.171766)  para sigma:           0.00
             0.0000          0.0000          0.0000
             0.0000          0.0000          0.0000
             0.0000          0.0000          0.0000

     Atom 44  Ca  pos: ( -0.424528  1.003843  2.700380)  para sigma:        -485.92
          -454.9723         -1.5096         16.0922
            -4.4737       -499.9117          3.0272
            14.2352          5.2800       -502.8614

     Atom 45  O   pos: (  0.485283  0.786837  2.966435)  para sigma:         -33.46
           -29.9205         -3.5868         -2.3060
            -0.6846        -41.9934         -8.5508
            -3.1386         -7.1825        -28.4590

     Atom 46  H   pos: (  0.359355  0.813851  3.048911)  para sigma:           0.00
             0.0000          0.0000          0.0000
             0.0000          0.0000          0.0000
             0.0000          0.0000          0.0000

     Atom 47  H   pos: ( -0.397463  0.795590  3.081367)  para sigma:           0.00
             0.0000          0.0000          0.0000
             0.0000          0.0000          0.0000
             0.0000          0.0000          0.0000

     Atom 48  O   pos: (  0.152441  0.375936  2.835644)  para sigma:         -24.77
           -37.4758         -1.2137          2.5462
            -2.2383        -19.3344        -17.9354
             6.3914        -15.3749        -17.4930

     Atom 49  H   pos: (  0.279459  0.398467  2.911214)  para sigma:           0.00
             0.0000          0.0000          0.0000
             0.0000          0.0000          0.0000
             0.0000          0.0000          0.0000

     Atom 50  H   pos: (  0.137344  0.498678  2.739067)  para sigma:           0.00
             0.0000          0.0000          0.0000
             0.0000          0.0000          0.0000
             0.0000          0.0000          0.0000

     Atom 51  O   pos: (  0.165583  0.870863  3.205581)  para sigma:         -25.87
           -31.6284          9.2560         -4.9278
             7.1861        -21.7172        -12.5386
            -6.6199        -14.0908        -24.2546

     Atom 52  H   pos: (  0.184467  0.823783  3.350162)  para sigma:           0.00
             0.0000          0.0000          0.0000
             0.0000          0.0000          0.0000
             0.0000          0.0000          0.0000

     Atom 53  H   pos: (  0.210652  1.015459  3.206572)  para sigma:           0.00
             0.0000          0.0000          0.0000
             0.0000          0.0000          0.0000
             0.0000          0.0000          0.0000

     Atom 54  O   pos: ( -0.283524  0.695019  2.582268)  para sigma:         -13.60
            -1.2068         -5.7631         -1.6020
            -5.6926        -10.9755         11.5571
            -3.6959         11.4869        -28.6064

     Atom 55  H   pos: ( -0.343523  0.571851  2.525690)  para sigma:           0.00
             0.0000          0.0000          0.0000
             0.0000          0.0000          0.0000
             0.0000          0.0000          0.0000

     Atom 56  H   pos: ( -0.131216  0.679010  2.566991)  para sigma:           0.00
             0.0000          0.0000          0.0000
             0.0000          0.0000          0.0000
             0.0000          0.0000          0.0000

     Atom 57  O   pos: (  0.211935  0.208494  2.310301)  para sigma:         -13.92
           -24.5307        -12.2732         -3.2576
           -16.6372         -4.1899          4.4162
            -1.2298          5.5084        -13.0475

     Atom 58  H   pos: (  0.257913  0.089901  2.222048)  para sigma:           0.00
             0.0000          0.0000          0.0000
             0.0000          0.0000          0.0000
             0.0000          0.0000          0.0000

     Atom 59  H   pos: (  0.098385  0.267357  2.233310)  para sigma:           0.00
             0.0000          0.0000          0.0000
             0.0000          0.0000          0.0000
             0.0000          0.0000          0.0000

     Atom 60  O   pos: (  0.363272  0.623561  2.223549)  para sigma:         -11.74
            -1.3923          9.7817         -2.8257
             8.9190          1.8412         -2.0679
            -2.7019         -2.9112        -35.6792

     Atom 61  H   pos: (  0.505420  0.674195  2.216264)  para sigma:           0.00
             0.0000          0.0000          0.0000
             0.0000          0.0000          0.0000
             0.0000          0.0000          0.0000

     Atom 62  H   pos: (  0.371714  0.474198  2.216061)  para sigma:           0.00
             0.0000          0.0000          0.0000
             0.0000          0.0000          0.0000
             0.0000          0.0000          0.0000

     Atom 63  Ca  pos: (  0.037017  0.220927  1.601363)  para sigma:        -480.40
          -483.9615         13.4702        -15.9470
            11.9871       -475.6287        -20.3518
           -18.1333        -14.9235       -481.6033

     Atom 64  O   pos: (  0.501602  0.096385  2.800705)  para sigma:         -27.16
            -7.6603          1.6502         -6.5035
            -2.2101        -43.9989          4.8072
            -3.8221          7.8650        -29.8302

     Atom 65  H   pos: (  0.640504  0.084968  2.729817)  para sigma:           0.00
             0.0000          0.0000          0.0000
             0.0000          0.0000          0.0000
             0.0000          0.0000          0.0000

     Atom 66  H   pos: (  0.521955  0.192241  2.914319)  para sigma:           0.00
             0.0000          0.0000          0.0000
             0.0000          0.0000          0.0000
             0.0000          0.0000          0.0000

     Atom 67  O   pos: ( -0.008223  0.407014  1.960121)  para sigma:         -21.53
            -7.2482          8.1725         -6.3486
             8.8922        -40.0007        -10.6836
            -9.9396        -14.4198        -17.3313

     Atom 68  H   pos: ( -0.139421  0.449517  1.902570)  para sigma:           0.00
             0.0000          0.0000          0.0000
             0.0000          0.0000          0.0000
             0.0000          0.0000          0.0000

     Atom 69  H   pos: (  0.087942  0.503620  1.884827)  para sigma:           0.00
             0.0000          0.0000          0.0000
             0.0000          0.0000          0.0000
             0.0000          0.0000          0.0000

     Atom 70  O   pos: ( -0.225369  0.771089  3.250614)  para sigma:         -32.25
           -26.6304          0.1763         -1.9921
             0.7923        -38.0672        -13.1478
            -4.5243        -15.6582        -32.0498

     Atom 71  H   pos: ( -0.208278  0.655706  3.351844)  para sigma:           0.00
             0.0000          0.0000          0.0000
             0.0000          0.0000          0.0000
             0.0000          0.0000          0.0000

     Atom 72  H   pos: ( -0.086253  0.823008  3.214936)  para sigma:           0.00
             0.0000          0.0000          0.0000
             0.0000          0.0000          0.0000
             0.0000          0.0000          0.0000

     Atom 73  O   pos: (  0.111550  0.920731  2.075841)  para sigma:          -9.95
           -13.3523        -14.3863          5.2206
           -13.0780        -12.8229        -10.9130
             1.3455         -7.3233         -3.6885

     Atom 74  H   pos: (  0.205701  0.805771  2.108006)  para sigma:           0.00
             0.0000          0.0000          0.0000
             0.0000          0.0000          0.0000
             0.0000          0.0000          0.0000

     Atom 75  H   pos: (  0.117759  0.944674  1.928870)  para sigma:           0.00
             0.0000          0.0000          0.0000
             0.0000          0.0000          0.0000
             0.0000          0.0000          0.0000

     Atom 76  O   pos: ( -0.284913  0.837725  2.147308)  para sigma:         -25.73
           -12.6472          2.6193          7.2950
             2.9487        -42.0096          2.4490
            11.1777          2.5262        -22.5441

     Atom 77  H   pos: ( -0.350228  0.846565  2.008333)  para sigma:           0.00
             0.0000          0.0000          0.0000
             0.0000          0.0000          0.0000
             0.0000          0.0000          0.0000

     Atom 78  H   pos: ( -0.135184  0.852014  2.125120)  para sigma:           0.00
             0.0000          0.0000          0.0000
             0.0000          0.0000          0.0000
             0.0000          0.0000          0.0000

     Atom 79  O   pos: (  0.707287  0.323224  2.268609)  para sigma:          -4.54
           -15.7212          9.6211        -11.0905
            15.2947         11.5610          6.0916
            -7.8164          8.8644         -9.4507

     Atom 80  H   pos: (  0.702258  0.203478  2.176523)  para sigma:           0.00
             0.0000          0.0000          0.0000
             0.0000          0.0000          0.0000
             0.0000          0.0000          0.0000

     Atom 81  H   pos: ( -0.196670  0.418443  2.216062)  para sigma:           0.00
             0.0000          0.0000          0.0000
             0.0000          0.0000          0.0000
             0.0000          0.0000          0.0000

     Atom 82  O   pos: (  0.455097  0.291854  1.771572)  para sigma:         -29.06
           -32.7012        -10.9366         -0.0174
            -9.6878        -15.2528          6.8060
             1.4228          9.5969        -39.2388

     Atom 83  H   pos: (  0.421671  0.205928  1.651113)  para sigma:           0.00
             0.0000          0.0000          0.0000
             0.0000          0.0000          0.0000
             0.0000          0.0000          0.0000

     Atom 84  H   pos: (  0.363900  0.417622  1.763049)  para sigma:           0.00
             0.0000          0.0000          0.0000
             0.0000          0.0000          0.0000
             0.0000          0.0000          0.0000

     Atom 85  O   pos: ( -0.477900  0.851152  1.802832)  para sigma:         -47.67
           -50.6224         14.9164          1.2723
            21.0148        -48.1649         -6.8185
            -2.3537         -8.0084        -44.2271

     Atom 86  H   pos: ( -0.376908  0.856934  1.686851)  para sigma:           0.00
             0.0000          0.0000          0.0000
             0.0000          0.0000          0.0000
             0.0000          0.0000          0.0000

     Atom 87  H   pos: (  0.413407  0.737365  1.757282)  para sigma:           0.00
             0.0000          0.0000          0.0000
             0.0000          0.0000          0.0000
             0.0000          0.0000          0.0000

     Atom 88  O   pos: ( -0.077589  0.311113  3.169454)  para sigma:         -26.69
           -17.7546          0.0194         -4.0771
             1.1965        -39.6495         -3.5059
            -9.7973         -3.7405        -22.6746

     Atom 89  H   pos: ( -0.008324  0.339401  3.036378)  para sigma:           0.00
             0.0000          0.0000          0.0000
             0.0000          0.0000          0.0000
             0.0000          0.0000          0.0000

     Atom 90  H   pos: ( -0.219852  0.365764  3.155593)  para sigma:           0.00
             0.0000          0.0000          0.0000
             0.0000          0.0000          0.0000
             0.0000          0.0000          0.0000

     Atom 91  O   pos: (  0.118002  0.666852  2.571539)  para sigma:         -36.11
           -45.0227          8.1166         -4.5927
             8.2965        -14.2514          4.9795
            -1.5405          2.1004        -49.0612

     Atom 92  H   pos: (  0.197303  0.632769  2.448496)  para sigma:           0.00
             0.0000          0.0000          0.0000
             0.0000          0.0000          0.0000
             0.0000          0.0000          0.0000

     Atom 93  H   pos: (  0.167112  0.823144  2.602706)  para sigma:           0.00
             0.0000          0.0000          0.0000
             0.0000          0.0000          0.0000
             0.0000          0.0000          0.0000

     Atom 94  Ca  pos: (  0.152700  0.197912  0.039248)  para sigma:        -491.71
          -439.6965        -18.0859          4.1646
           -17.7075       -505.6190          0.2695
             7.3392          2.5122       -529.8047

     Atom 95  O   pos: (  0.837695  0.064967  2.597579)  para sigma:         -61.55
           -26.2355          1.2982          1.3387
             8.3975        -67.5087         18.6043
            -3.8538         21.5208        -90.9111

     Atom 96  H   pos: (  0.800766  0.158098  2.486204)  para sigma:           0.00
             0.0000          0.0000          0.0000
             0.0000          0.0000          0.0000
             0.0000          0.0000          0.0000

     Atom 97  O   pos: (  0.228027  0.607404  1.712251)  para sigma:         -61.61
           -66.7963          6.0058          1.4403
             3.9073        -44.6282         -0.4000
             1.5810         -3.0462        -73.4193

     Atom 98  H   pos: (  0.213722  0.561438  1.566622)  para sigma:           0.00
             0.0000          0.0000          0.0000
             0.0000          0.0000          0.0000
             0.0000          0.0000          0.0000

     Paramagnetic US occ-occ contribution in ppm:

     Atom  1  Si  pos: ( -0.268443  0.917608  1.275059)  para_oo sigma:          -5.96
            -5.9650          0.4359          0.1907
             0.4012         -6.2999          0.0911
             0.1527          0.0857         -5.6117

     Atom  2  Si  pos: (  0.167178  0.915879  0.582377)  para_oo sigma:          -6.31
            -6.0134          0.6529         -0.0478
             0.6485         -6.7091          0.0105
            -0.0818         -0.0215         -6.2092

     Atom  3  Si  pos: (  0.660371  0.294190  0.195789)  para_oo sigma:          -6.43
            -5.9382          0.2709          0.4825
             0.3994         -6.5688          0.0912
             0.5280          0.1864         -6.7811

     Atom  4  Si  pos: (  0.010349  0.514410  1.189075)  para_oo sigma:          -5.94
            -5.7568          0.1698          0.4493
             0.2016         -6.1527         -0.0674
             0.4058         -0.1010         -5.8966

     Atom  5  Si  pos: (  0.444229  0.518740  0.578423)  para_oo sigma:          -6.17
            -5.8893          0.4720          0.2000
             0.4895         -6.4548         -0.1816
             0.2010         -0.1888         -6.1743

     Atom  6  O   pos: (  0.334682  0.041233  1.464472)  para_oo sigma:          -3.20
            -4.4969          0.2033          0.1283
             0.2191         -3.9186          0.6399
             0.0050          0.8207         -1.1868

     Atom  7  O   pos: (  0.723977  0.084488  0.322487)  para_oo sigma:          -4.11
            -5.3456         -0.6674          0.6092
            -0.6460         -3.5981         -1.7905
             0.6103         -1.8482         -3.3845

     Atom  8  O   pos: ( -0.114790  0.712484  1.290602)  para_oo sigma:          -3.72
            -3.9069         -1.4108         -0.2894
            -1.4183         -2.6449          0.4827
            -0.3324          0.4634         -4.6122

     Atom  9  O   pos: (  0.308066  0.718727  0.502235)  para_oo sigma:          -3.99
            -4.0925         -1.5580         -0.0458
            -1.5620         -2.9045         -0.0987
             0.0101         -0.0834         -4.9649

     Atom 10  O   pos: (  0.446129  0.116561  1.062447)  para_oo sigma:          -1.26
            -1.8108          0.9908         -1.2669
             0.9361         -1.3026         -1.5345
            -1.2430         -1.6471         -0.6801

     Atom 11  O   pos: (  0.904862  0.095290  0.700197)  para_oo sigma:          -1.36
            -1.4590          1.1064          1.4498
             1.0856         -1.5265          1.4112
             1.4457          1.4682         -1.0921

     Atom 12  O   pos: ( -0.486712  0.843510  1.179214)  para_oo sigma:          -1.66
            -0.2389          1.0252          1.0077
             1.1180         -2.5255          0.5315
             1.1318          0.5872         -2.2141

     Atom 13  O   pos: ( -0.043373  0.829074  0.677672)  para_oo sigma:          -1.98
            -0.5979          1.3503         -0.8813
             1.4752         -2.9719         -0.5837
            -0.8356         -0.6068         -2.3648

     Atom 14  O   pos: (  0.485671  0.247330  0.030337)  para_oo sigma:          -2.69
            -3.0260          0.1953          1.8540
             0.1190         -3.4289          0.6123
             1.8886          0.5473         -1.6086

     Atom 15  O   pos: ( -0.229937  0.457752  1.608381)  para_oo sigma:          -0.43
            -0.5355          0.5059         -0.2509
             0.4695         -0.5189         -0.2861
            -0.2149         -0.3817         -0.2476

     Atom 16  H   pos: (  0.633798  0.411503  1.650911)  para_oo sigma:           0.00
             0.0000          0.0000          0.0000
             0.0000          0.0000          0.0000
             0.0000          0.0000          0.0000

     Atom 17  H   pos: ( -0.229417  0.586277  1.532454)  para_oo sigma:           0.00
             0.0000          0.0000          0.0000
             0.0000          0.0000          0.0000
             0.0000          0.0000          0.0000

     Atom 18  O   pos: ( -0.135952  0.385596  0.103668)  para_oo sigma:          -2.96
            -2.0752          1.5781         -1.1766
             1.7068         -3.2943         -0.6922
            -1.1711         -0.6145         -3.4973

     Atom 19  O   pos: (  0.141281  0.970963  1.591699)  para_oo sigma:          -0.43
            -0.5743         -0.4943          0.0933
            -0.6260         -0.2040         -0.2743
             0.0967         -0.3190         -0.5179

     Atom 20  H   pos: (  0.162106  0.823090  1.636266)  para_oo sigma:           0.00
             0.0000          0.0000          0.0000
             0.0000          0.0000          0.0000
             0.0000          0.0000          0.0000

     Atom 21  H   pos: ( -0.006517  0.983189  1.556884)  para_oo sigma:           0.00
             0.0000          0.0000          0.0000
             0.0000          0.0000          0.0000
             0.0000          0.0000          0.0000

     Atom 22  O   pos: (  0.240624  0.064878  0.370260)  para_oo sigma:          -0.46
            -0.5149         -0.1321         -0.0963
            -0.1857         -0.1920          0.5010
            -0.1018          0.4128         -0.6712

     Atom 23  H   pos: (  0.264744  0.194348  0.455697)  para_oo sigma:           0.00
             0.0000          0.0000          0.0000
             0.0000          0.0000          0.0000
             0.0000          0.0000          0.0000

     Atom 24  H   pos: (  0.375746  0.005231  0.347760)  para_oo sigma:           0.00
             0.0000          0.0000          0.0000
             0.0000          0.0000          0.0000
             0.0000          0.0000          0.0000

     Atom 25  O   pos: (  0.167777  0.424337  1.357127)  para_oo sigma:          -2.35
            -2.0447         -1.2384          2.2172
            -1.1752         -2.9810         -0.1457
             1.9839         -0.1293         -2.0150

     Atom 26  O   pos: (  0.588337  0.461103  0.377762)  para_oo sigma:          -3.78
            -4.2681         -0.7427         -1.3043
            -0.7327         -4.2600          1.1309
            -1.2892          1.1823         -2.7976

     Atom 27  O   pos: ( -0.162559  0.358595  1.099524)  para_oo sigma:          -1.53
            -0.9080          1.5139          0.9528
             1.4319         -1.6767          0.6482
             1.0314          0.8172         -1.9999

     Atom 28  O   pos: (  0.282669  0.339266  0.636033)  para_oo sigma:          -2.43
            -2.3482          1.8476         -0.2885
             1.7306         -1.8250         -0.2673
            -0.2186         -0.1315         -3.1140

     Atom 29  O   pos: (  0.147743  0.602750  0.999234)  para_oo sigma:          -1.32
            -1.6731          0.5934         -1.9457
             0.6006         -2.0156         -1.2624
            -1.9885         -1.2372         -0.2586

     Atom 30  O   pos: (  0.595098  0.580719  0.765561)  para_oo sigma:          -1.63
            -1.4690          0.5856          1.9909
             0.5937         -2.7650          0.8645
             2.0074          0.8180         -0.6554

     Atom 31  Ca  pos: (  0.187860  0.962891  1.072838)  para_oo sigma:          -3.33
            -3.1356         -0.5088         -0.0162
            -0.5187         -3.1308         -0.0037
             0.0474          0.0378         -3.7129

     Atom 32  Ca  pos: ( -0.344985  0.947403  0.807817)  para_oo sigma:          -2.96
            -2.6608         -0.5374         -0.2008
            -0.5016         -2.8002          0.0243
            -0.1947          0.0745         -3.4185

     Atom 33  Ca  pos: ( -0.053664  0.472352  0.735506)  para_oo sigma:          -2.73
            -2.8129         -0.3800          0.0750
            -0.4035         -2.2176          0.1451
             0.1310          0.1759         -3.1621

     Atom 34  Ca  pos: (  0.480912  0.474039  1.089476)  para_oo sigma:          -2.78
            -3.0248         -0.1676         -0.1095
            -0.1955         -2.1383          0.0250
            -0.1245          0.0299         -3.1824

     Atom 35  O   pos: (  0.183866  0.588090  0.121999)  para_oo sigma:          -0.91
            -0.6175          0.3089          0.0961
             0.1746         -1.1287         -0.0557
            -0.0233         -0.0549         -0.9852

     Atom 36  H   pos: (  0.232964  0.656255  0.246357)  para_oo sigma:           0.00
             0.0000          0.0000          0.0000
             0.0000          0.0000          0.0000
             0.0000          0.0000          0.0000

     Atom 37  H   pos: (  0.036870  0.550264  0.144559)  para_oo sigma:           0.00
             0.0000          0.0000          0.0000
             0.0000          0.0000          0.0000
             0.0000          0.0000          0.0000

     Atom 38  O   pos: (  0.521634  0.390517  3.106426)  para_oo sigma:          -1.11
            -1.1461         -0.0635          0.0249
            -0.0325         -1.1942          0.0728
            -0.0177          0.0144         -0.9911

     Atom 39  H   pos: (  0.487239  0.392067  3.261654)  para_oo sigma:           0.00
             0.0000          0.0000          0.0000
             0.0000          0.0000          0.0000
             0.0000          0.0000          0.0000

     Atom 40  H   pos: (  0.514501  0.532025  3.054122)  para_oo sigma:           0.00
             0.0000          0.0000          0.0000
             0.0000          0.0000          0.0000
             0.0000          0.0000          0.0000

     Atom 41  O   pos: ( -0.432181  0.799550  0.052782)  para_oo sigma:          -0.35
            -0.2458          0.0342         -0.2868
             0.0429         -0.8808          0.0319
            -0.2691          0.0051          0.0708

     Atom 42  H   pos: ( -0.375384  0.881996  3.413239)  para_oo sigma:           0.00
             0.0000          0.0000          0.0000
             0.0000          0.0000          0.0000
             0.0000          0.0000          0.0000

     Atom 43  H   pos: ( -0.429670  0.709966  0.171766)  para_oo sigma:           0.00
             0.0000          0.0000          0.0000
             0.0000          0.0000          0.0000
             0.0000          0.0000          0.0000

     Atom 44  Ca  pos: ( -0.424528  1.003843  2.700380)  para_oo sigma:          -3.43
            -3.2873          0.0363          0.1975
             0.0242         -3.4348          0.0046
             0.0957         -0.0553         -3.5549

     Atom 45  O   pos: (  0.485283  0.786837  2.966435)  para_oo sigma:          -0.61
            -0.1917         -0.2042          0.1898
            -0.2528         -0.7592          0.2167
             0.2241          0.1909         -0.8759

     Atom 46  H   pos: (  0.359355  0.813851  3.048911)  para_oo sigma:           0.00
             0.0000          0.0000          0.0000
             0.0000          0.0000          0.0000
             0.0000          0.0000          0.0000

     Atom 47  H   pos: ( -0.397463  0.795590  3.081367)  para_oo sigma:           0.00
             0.0000          0.0000          0.0000
             0.0000          0.0000          0.0000
             0.0000          0.0000          0.0000

     Atom 48  O   pos: (  0.152441  0.375936  2.835644)  para_oo sigma:          -0.61
            -0.5226         -0.0305          0.0745
            -0.0515         -0.7952         -0.3585
             0.0836         -0.3326         -0.5071

     Atom 49  H   pos: (  0.279459  0.398467  2.911214)  para_oo sigma:           0.00
             0.0000          0.0000          0.0000
             0.0000          0.0000          0.0000
             0.0000          0.0000          0.0000

     Atom 50  H   pos: (  0.137344  0.498678  2.739067)  para_oo sigma:           0.00
             0.0000          0.0000          0.0000
             0.0000          0.0000          0.0000
             0.0000          0.0000          0.0000

     Atom 51  O   pos: (  0.165583  0.870863  3.205581)  para_oo sigma:          -1.04
            -1.0026          0.0287         -0.1483
            -0.0170         -1.0733          0.0002
            -0.1416         -0.0075         -1.0419

     Atom 52  H   pos: (  0.184467  0.823783  3.350162)  para_oo sigma:           0.00
             0.0000          0.0000          0.0000
             0.0000          0.0000          0.0000
             0.0000          0.0000          0.0000

     Atom 53  H   pos: (  0.210652  1.015459  3.206572)  para_oo sigma:           0.00
             0.0000          0.0000          0.0000
             0.0000          0.0000          0.0000
             0.0000          0.0000          0.0000

     Atom 54  O   pos: ( -0.283524  0.695019  2.582268)  para_oo sigma:          -0.34
             0.1631          0.3919          0.1752
             0.2877         -0.6890         -0.0649
             0.1127         -0.0393         -0.5074

     Atom 55  H   pos: ( -0.343523  0.571851  2.525690)  para_oo sigma:           0.00
             0.0000          0.0000          0.0000
             0.0000          0.0000          0.0000
             0.0000          0.0000          0.0000

     Atom 56  H   pos: ( -0.131216  0.679010  2.566991)  para_oo sigma:           0.00
             0.0000          0.0000          0.0000
             0.0000          0.0000          0.0000
             0.0000          0.0000          0.0000

     Atom 57  O   pos: (  0.211935  0.208494  2.310301)  para_oo sigma:          -0.50
            -0.5156         -0.2140         -0.0493
            -0.2223         -0.2530          0.1783
            -0.1010          0.2286         -0.7443

     Atom 58  H   pos: (  0.257913  0.089901  2.222048)  para_oo sigma:           0.00
             0.0000          0.0000          0.0000
             0.0000          0.0000          0.0000
             0.0000          0.0000          0.0000

     Atom 59  H   pos: (  0.098385  0.267357  2.233310)  para_oo sigma:           0.00
             0.0000          0.0000          0.0000
             0.0000          0.0000          0.0000
             0.0000          0.0000          0.0000

     Atom 60  O   pos: (  0.363272  0.623561  2.223549)  para_oo sigma:          -0.89
            -0.8136          0.0087         -0.0371
            -0.0220         -0.9147         -0.0620
            -0.0470         -0.0679         -0.9382

     Atom 61  H   pos: (  0.505420  0.674195  2.216264)  para_oo sigma:           0.00
             0.0000          0.0000          0.0000
             0.0000          0.0000          0.0000
             0.0000          0.0000          0.0000

     Atom 62  H   pos: (  0.371714  0.474198  2.216061)  para_oo sigma:           0.00
             0.0000          0.0000          0.0000
             0.0000          0.0000          0.0000
             0.0000          0.0000          0.0000

     Atom 63  Ca  pos: (  0.037017  0.220927  1.601363)  para_oo sigma:          -2.91
            -2.9047          0.3404         -0.2734
             0.3310         -3.0469          0.0249
            -0.2231          0.1560         -2.7715

     Atom 64  O   pos: (  0.501602  0.096385  2.800705)  para_oo sigma:          -0.39
            -0.5658         -0.2481         -0.5677
            -0.2740         -0.4331          0.3933
            -0.5571          0.3597         -0.1726

     Atom 65  H   pos: (  0.640504  0.084968  2.729817)  para_oo sigma:           0.00
             0.0000          0.0000          0.0000
             0.0000          0.0000          0.0000
             0.0000          0.0000          0.0000

     Atom 66  H   pos: (  0.521955  0.192241  2.914319)  para_oo sigma:           0.00
             0.0000          0.0000          0.0000
             0.0000          0.0000          0.0000
             0.0000          0.0000          0.0000

     Atom 67  O   pos: ( -0.008223  0.407014  1.960121)  para_oo sigma:          -0.81
            -0.7088          0.0618         -0.1141
             0.0664         -0.9355         -0.1705
            -0.1312         -0.1480         -0.7752

     Atom 68  H   pos: ( -0.139421  0.449517  1.902570)  para_oo sigma:           0.00
             0.0000          0.0000          0.0000
             0.0000          0.0000          0.0000
             0.0000          0.0000          0.0000

     Atom 69  H   pos: (  0.087942  0.503620  1.884827)  para_oo sigma:           0.00
             0.0000          0.0000          0.0000
             0.0000          0.0000          0.0000
             0.0000          0.0000          0.0000

     Atom 70  O   pos: ( -0.225369  0.771089  3.250614)  para_oo sigma:          -1.15
            -1.1040         -0.0724          0.0549
            -0.0841         -1.2192          0.0855
             0.0769          0.1003         -1.1222

     Atom 71  H   pos: ( -0.208278  0.655706  3.351844)  para_oo sigma:           0.00
             0.0000          0.0000          0.0000
             0.0000          0.0000          0.0000
             0.0000          0.0000          0.0000

     Atom 72  H   pos: ( -0.086253  0.823008  3.214936)  para_oo sigma:           0.00
             0.0000          0.0000          0.0000
             0.0000          0.0000          0.0000
             0.0000          0.0000          0.0000

     Atom 73  O   pos: (  0.111550  0.920731  2.075841)  para_oo sigma:          -0.83
            -0.7692         -0.1002          0.0072
            -0.0799         -0.8104         -0.0007
            -0.0348          0.0607         -0.9146

     Atom 74  H   pos: (  0.205701  0.805771  2.108006)  para_oo sigma:           0.00
             0.0000          0.0000          0.0000
             0.0000          0.0000          0.0000
             0.0000          0.0000          0.0000

     Atom 75  H   pos: (  0.117759  0.944674  1.928870)  para_oo sigma:           0.00
             0.0000          0.0000          0.0000
             0.0000          0.0000          0.0000
             0.0000          0.0000          0.0000

     Atom 76  O   pos: ( -0.284913  0.837725  2.147308)  para_oo sigma:          -1.12
            -1.1219          0.0264          0.0175
             0.0388         -1.1070          0.1331
            -0.0006          0.1202         -1.1251

     Atom 77  H   pos: ( -0.350228  0.846565  2.008333)  para_oo sigma:           0.00
             0.0000          0.0000          0.0000
             0.0000          0.0000          0.0000
             0.0000          0.0000          0.0000

     Atom 78  H   pos: ( -0.135184  0.852014  2.125120)  para_oo sigma:           0.00
             0.0000          0.0000          0.0000
             0.0000          0.0000          0.0000
             0.0000          0.0000          0.0000

     Atom 79  O   pos: (  0.707287  0.323224  2.268609)  para_oo sigma:          -0.85
            -0.8773         -0.0449         -0.1248
             0.0189         -0.8509          0.0351
            -0.0662          0.0391         -0.8108

     Atom 80  H   pos: (  0.702258  0.203478  2.176523)  para_oo sigma:           0.00
             0.0000          0.0000          0.0000
             0.0000          0.0000          0.0000
             0.0000          0.0000          0.0000

     Atom 81  H   pos: ( -0.196670  0.418443  2.216062)  para_oo sigma:           0.00
             0.0000          0.0000          0.0000
             0.0000          0.0000          0.0000
             0.0000          0.0000          0.0000

     Atom 82  O   pos: (  0.455097  0.291854  1.771572)  para_oo sigma:          -1.12
            -1.0521         -0.0150         -0.0799
            -0.0141         -1.0485         -0.0140
            -0.0680          0.0636         -1.2446

     Atom 83  H   pos: (  0.421671  0.205928  1.651113)  para_oo sigma:           0.00
             0.0000          0.0000          0.0000
             0.0000          0.0000          0.0000
             0.0000          0.0000          0.0000

     Atom 84  H   pos: (  0.363900  0.417622  1.763049)  para_oo sigma:           0.00
             0.0000          0.0000          0.0000
             0.0000          0.0000          0.0000
             0.0000          0.0000          0.0000

     Atom 85  O   pos: ( -0.477900  0.851152  1.802832)  para_oo sigma:          -0.86
            -0.5896          0.3126         -0.1987
             0.1862         -1.1893          0.0662
            -0.1680         -0.0441         -0.7945

     Atom 86  H   pos: ( -0.376908  0.856934  1.686851)  para_oo sigma:           0.00
             0.0000          0.0000          0.0000
             0.0000          0.0000          0.0000
             0.0000          0.0000          0.0000

     Atom 87  H   pos: (  0.413407  0.737365  1.757282)  para_oo sigma:           0.00
             0.0000          0.0000          0.0000
             0.0000          0.0000          0.0000
             0.0000          0.0000          0.0000

     Atom 88  O   pos: ( -0.077589  0.311113  3.169454)  para_oo sigma:          -0.60
            -0.3554         -0.0023         -0.3834
            -0.0394         -0.6408          0.0450
            -0.3946          0.0615         -0.8030

     Atom 89  H   pos: ( -0.008324  0.339401  3.036378)  para_oo sigma:           0.00
             0.0000          0.0000          0.0000
             0.0000          0.0000          0.0000
             0.0000          0.0000          0.0000

     Atom 90  H   pos: ( -0.219852  0.365764  3.155593)  para_oo sigma:           0.00
             0.0000          0.0000          0.0000
             0.0000          0.0000          0.0000
             0.0000          0.0000          0.0000

     Atom 91  O   pos: (  0.118002  0.666852  2.571539)  para_oo sigma:          -1.27
            -1.2177          0.0164         -0.0528
             0.0181         -1.1521         -0.0824
             0.0010         -0.0795         -1.4378

     Atom 92  H   pos: (  0.197303  0.632769  2.448496)  para_oo sigma:           0.00
             0.0000          0.0000          0.0000
             0.0000          0.0000          0.0000
             0.0000          0.0000          0.0000

     Atom 93  H   pos: (  0.167112  0.823144  2.602706)  para_oo sigma:           0.00
             0.0000          0.0000          0.0000
             0.0000          0.0000          0.0000
             0.0000          0.0000          0.0000

     Atom 94  Ca  pos: (  0.152700  0.197912  0.039248)  para_oo sigma:          -3.41
            -2.5849         -0.1228          0.3403
            -0.2023         -3.3145          0.0663
             0.3314          0.0677         -4.3447

     Atom 95  O   pos: (  0.837695  0.064967  2.597579)  para_oo sigma:          -0.36
            -1.0875          0.1433         -0.2222
             0.0821          0.1823         -0.3440
            -0.2424         -0.3326         -0.1763

     Atom 96  H   pos: (  0.800766  0.158098  2.486204)  para_oo sigma:           0.00
             0.0000          0.0000          0.0000
             0.0000          0.0000          0.0000
             0.0000          0.0000          0.0000

     Atom 97  O   pos: (  0.228027  0.607404  1.712251)  para_oo sigma:          -1.65
            -1.7892         -0.0437         -0.1211
             0.0181         -1.3301         -0.1329
            -0.0475         -0.1061         -1.8292

     Atom 98  H   pos: (  0.213722  0.561438  1.566622)  para_oo sigma:           0.00
             0.0000          0.0000          0.0000
             0.0000          0.0000          0.0000
             0.0000          0.0000          0.0000

     Paramagnetic US L_R Q_R contribution in ppm:

     Atom  1  Si  pos: ( -0.268443  0.917608  1.275059)  para_lq sigma:          -0.85
            -1.2216          2.5757          0.7715
             2.2184         -3.0956          0.2301
             0.4007          0.6040          1.7564

     Atom  2  Si  pos: (  0.167178  0.915879  0.582377)  para_lq sigma:          -0.30
             1.4341          3.4649         -0.0136
             3.0287         -2.1797          0.1759
            -0.0745          0.3627         -0.1411

     Atom  3  Si  pos: (  0.660371  0.294190  0.195789)  para_lq sigma:          -0.05
             2.9892          1.6871          2.2558
             2.5282         -1.7634          0.6417
             2.5510          0.5190         -1.3889

     Atom  4  Si  pos: (  0.010349  0.514410  1.189075)  para_lq sigma:          -0.88
            -0.3364          1.1070          1.5698
             1.1362         -2.1575         -0.4304
             2.7157         -1.5272         -0.1522

     Atom  5  Si  pos: (  0.444229  0.518740  0.578423)  para_lq sigma:          -0.48
             0.8748          3.0625          1.9899
             2.6975         -1.6129         -0.4472
             0.8238         -0.4131         -0.7107

     Atom  6  O   pos: (  0.334682  0.041233  1.464472)  para_lq sigma:        -110.32
          -107.9639          0.4156          0.8718
             0.6403       -108.9311         -1.9077
             0.8669         -1.8131       -114.0617

     Atom  7  O   pos: (  0.723977  0.084488  0.322487)  para_lq sigma:        -102.40
          -100.1583          1.6064         -1.3324
             1.6482       -103.8133          3.7814
            -1.0869          3.5378       -103.2234

     Atom  8  O   pos: ( -0.114790  0.712484  1.290602)  para_lq sigma:        -104.34
          -104.3945          3.7930          0.9634
             3.5742       -107.0137         -0.8121
             1.0325         -0.8795       -101.6223

     Atom  9  O   pos: (  0.308066  0.718727  0.502235)  para_lq sigma:        -102.66
          -102.2907          4.1749          0.0281
             4.0111       -105.2099         -0.1707
            -0.0343         -0.0789       -100.4674

     Atom 10  O   pos: (  0.446129  0.116561  1.062447)  para_lq sigma:        -111.35
          -109.9451         -1.9589          2.2270
            -1.8752       -111.5406          3.2683
             2.8581          3.7096       -112.5560

     Atom 11  O   pos: (  0.904862  0.095290  0.700197)  para_lq sigma:        -110.75
          -109.7275         -1.8927         -2.5274
            -2.0873       -110.8726         -2.9819
            -3.0019         -3.2361       -111.6592

     Atom 12  O   pos: ( -0.486712  0.843510  1.179214)  para_lq sigma:        -111.96
          -115.3584         -2.1307         -2.9949
            -2.4188       -110.0191         -1.0981
            -3.3113         -1.1704       -110.5122

     Atom 13  O   pos: ( -0.043373  0.829074  0.677672)  para_lq sigma:        -111.11
          -113.9949         -2.4300          2.9116
            -2.4493       -109.6230          1.2322
             3.0978          1.3096       -109.7190

     Atom 14  O   pos: (  0.485671  0.247330  0.030337)  para_lq sigma:        -109.49
          -109.6024         -0.5091         -3.0107
            -0.8902       -107.7276         -0.9234
            -3.7407         -0.8441       -111.1433

     Atom 15  O   pos: ( -0.229937  0.457752  1.608381)  para_lq sigma:        -101.08
          -104.1693         -0.4549          3.0564
            -0.4260       -102.4109          4.7981
             2.9516          4.6313        -96.6639

     Atom 16  H   pos: (  0.633798  0.411503  1.650911)  para_lq sigma:           0.00
             0.0000          0.0000          0.0000
             0.0000          0.0000          0.0000
             0.0000          0.0000          0.0000

     Atom 17  H   pos: ( -0.229417  0.586277  1.532454)  para_lq sigma:           0.00
             0.0000          0.0000          0.0000
             0.0000          0.0000          0.0000
             0.0000          0.0000          0.0000

     Atom 18  O   pos: ( -0.135952  0.385596  0.103668)  para_lq sigma:        -108.31
          -110.3912         -2.3829          2.5825
            -2.2059       -107.0305          1.1825
             3.2069          1.2327       -107.5080

     Atom 19  O   pos: (  0.141281  0.970963  1.591699)  para_lq sigma:        -101.31
          -104.2710          0.7031         -2.3235
             0.8768       -104.3330          2.7650
            -2.4008          2.4359        -95.3128

     Atom 20  H   pos: (  0.162106  0.823090  1.636266)  para_lq sigma:           0.00
             0.0000          0.0000          0.0000
             0.0000          0.0000          0.0000
             0.0000          0.0000          0.0000

     Atom 21  H   pos: ( -0.006517  0.983189  1.556884)  para_lq sigma:           0.00
             0.0000          0.0000          0.0000
             0.0000          0.0000          0.0000
             0.0000          0.0000          0.0000

     Atom 22  O   pos: (  0.240624  0.064878  0.370260)  para_lq sigma:        -101.35
          -103.3051          0.9364         -0.3893
             0.8725       -102.0294         -3.7388
            -0.5911         -4.0162        -98.7076

     Atom 23  H   pos: (  0.264744  0.194348  0.455697)  para_lq sigma:           0.00
             0.0000          0.0000          0.0000
             0.0000          0.0000          0.0000
             0.0000          0.0000          0.0000

     Atom 24  H   pos: (  0.375746  0.005231  0.347760)  para_lq sigma:           0.00
             0.0000          0.0000          0.0000
             0.0000          0.0000          0.0000
             0.0000          0.0000          0.0000

     Atom 25  O   pos: (  0.167777  0.424337  1.357127)  para_lq sigma:        -111.70
          -113.2361          2.6377         -3.2852
             2.8116       -109.8736          2.7817
            -3.0531          2.4580       -111.9812

     Atom 26  O   pos: (  0.588337  0.461103  0.377762)  para_lq sigma:        -103.73
          -103.0200          1.5961          3.0023
             1.4823       -103.2287         -3.1654
             2.8272         -2.8735       -104.9294

     Atom 27  O   pos: ( -0.162559  0.358595  1.099524)  para_lq sigma:        -111.60
          -112.8632         -4.1684         -2.1924
            -3.9424       -111.4933         -1.9007
            -2.1010         -2.0357       -110.4339

     Atom 28  O   pos: (  0.282669  0.339266  0.636033)  para_lq sigma:        -109.29
          -109.7714         -3.5879          1.3794
            -3.3706       -110.8432          0.9245
             1.5541          1.1639       -107.2496

     Atom 29  O   pos: (  0.147743  0.602750  0.999234)  para_lq sigma:        -112.05
          -111.7558         -1.7094          3.8025
            -1.9451       -110.0263          2.1828
             4.1513          2.5875       -114.3787

     Atom 30  O   pos: (  0.595098  0.580719  0.765561)  para_lq sigma:        -110.04
          -110.4593         -0.7789         -3.4670
            -0.6972       -107.6928         -1.1595
            -3.5439         -1.5369       -111.9672

     Atom 31  Ca  pos: (  0.187860  0.962891  1.072838)  para_lq sigma:         201.28
           201.7782         -1.4414         -0.4307
            -1.2809        200.9052         -0.1710
            -0.5700         -0.4877        201.1610

     Atom 32  Ca  pos: ( -0.344985  0.947403  0.807817)  para_lq sigma:         201.64
           201.8952         -1.5456         -0.1335
            -1.3881        201.3609         -0.2223
             0.1800          0.3370        201.6577

     Atom 33  Ca  pos: ( -0.053664  0.472352  0.735506)  para_lq sigma:         201.89
           201.2009         -0.9784          0.3481
            -1.0710        202.9937          0.5310
             0.8142          0.7328        201.4797

     Atom 34  Ca  pos: (  0.480912  0.474039  1.089476)  para_lq sigma:         202.40
           201.8242         -0.2430         -0.3114
            -0.3236        203.9473          0.0349
            -0.6525          0.0613        201.4219

     Atom 35  O   pos: (  0.183866  0.588090  0.121999)  para_lq sigma:        -100.16
          -103.5651         -2.6565          0.5027
            -2.9740        -96.0399         -3.7328
             0.2110         -3.6885       -100.8890

     Atom 36  H   pos: (  0.232964  0.656255  0.246357)  para_lq sigma:           0.00
             0.0000          0.0000          0.0000
             0.0000          0.0000          0.0000
             0.0000          0.0000          0.0000

     Atom 37  H   pos: (  0.036870  0.550264  0.144559)  para_lq sigma:           0.00
             0.0000          0.0000          0.0000
             0.0000          0.0000          0.0000
             0.0000          0.0000          0.0000

     Atom 38  O   pos: (  0.521634  0.390517  3.106426)  para_lq sigma:        -101.45
           -96.0271          0.4345          2.1993
             0.5672       -104.0292          2.0942
             1.9543          1.7377       -104.2828

     Atom 39  H   pos: (  0.487239  0.392067  3.261654)  para_lq sigma:           0.00
             0.0000          0.0000          0.0000
             0.0000          0.0000          0.0000
             0.0000          0.0000          0.0000

     Atom 40  H   pos: (  0.514501  0.532025  3.054122)  para_lq sigma:           0.00
             0.0000          0.0000          0.0000
             0.0000          0.0000          0.0000
             0.0000          0.0000          0.0000

     Atom 41  O   pos: ( -0.432181  0.799550  0.052782)  para_lq sigma:        -100.57
           -99.0033          4.5734          4.7317
             4.6619       -100.0966          1.8601
             4.7719          2.1308       -102.6150

     Atom 42  H   pos: ( -0.375384  0.881996  3.413239)  para_lq sigma:           0.00
             0.0000          0.0000          0.0000
             0.0000          0.0000          0.0000
             0.0000          0.0000          0.0000

     Atom 43  H   pos: ( -0.429670  0.709966  0.171766)  para_lq sigma:           0.00
             0.0000          0.0000          0.0000
             0.0000          0.0000          0.0000
             0.0000          0.0000          0.0000

     Atom 44  Ca  pos: ( -0.424528  1.003843  2.700380)  para_lq sigma:         202.94
           203.6834          0.7841          0.6311
             0.0082        202.5910          0.4706
             0.5309          0.2556        202.5342

     Atom 45  O   pos: (  0.485283  0.786837  2.966435)  para_lq sigma:         -99.70
          -104.2172          0.7252         -0.1327
             0.7811        -93.4072         -0.8536
            -0.2759         -0.7163       -101.4822

     Atom 46  H   pos: (  0.359355  0.813851  3.048911)  para_lq sigma:           0.00
             0.0000          0.0000          0.0000
             0.0000          0.0000          0.0000
             0.0000          0.0000          0.0000

     Atom 47  H   pos: ( -0.397463  0.795590  3.081367)  para_lq sigma:           0.00
             0.0000          0.0000          0.0000
             0.0000          0.0000          0.0000
             0.0000          0.0000          0.0000

     Atom 48  O   pos: (  0.152441  0.375936  2.835644)  para_lq sigma:        -100.36
          -100.4172         -1.2743         -4.0825
            -1.4244       -101.6732          3.7594
            -3.6697          3.8398        -98.9757

     Atom 49  H   pos: (  0.279459  0.398467  2.911214)  para_lq sigma:           0.00
             0.0000          0.0000          0.0000
             0.0000          0.0000          0.0000
             0.0000          0.0000          0.0000

     Atom 50  H   pos: (  0.137344  0.498678  2.739067)  para_lq sigma:           0.00
             0.0000          0.0000          0.0000
             0.0000          0.0000          0.0000
             0.0000          0.0000          0.0000

     Atom 51  O   pos: (  0.165583  0.870863  3.205581)  para_lq sigma:         -99.83
           -94.3618         -2.2975         -2.0515
            -2.5395       -102.1496          1.7499
            -2.0122          1.4978       -102.9856

     Atom 52  H   pos: (  0.184467  0.823783  3.350162)  para_lq sigma:           0.00
             0.0000          0.0000          0.0000
             0.0000          0.0000          0.0000
             0.0000          0.0000          0.0000

     Atom 53  H   pos: (  0.210652  1.015459  3.206572)  para_lq sigma:           0.00
             0.0000          0.0000          0.0000
             0.0000          0.0000          0.0000
             0.0000          0.0000          0.0000

     Atom 54  O   pos: ( -0.283524  0.695019  2.582268)  para_lq sigma:        -101.00
          -106.8514          0.4312          0.8613
             0.3424       -101.6570         -4.1523
             0.4916         -4.3461        -94.5057

     Atom 55  H   pos: ( -0.343523  0.571851  2.525690)  para_lq sigma:           0.00
             0.0000          0.0000          0.0000
             0.0000          0.0000          0.0000
             0.0000          0.0000          0.0000

     Atom 56  H   pos: ( -0.131216  0.679010  2.566991)  para_lq sigma:           0.00
             0.0000          0.0000          0.0000
             0.0000          0.0000          0.0000
             0.0000          0.0000          0.0000

     Atom 57  O   pos: (  0.211935  0.208494  2.310301)  para_lq sigma:        -100.94
           -99.8896          4.8494         -2.5680
             4.5450       -100.6514         -3.4904
            -2.4849         -3.3875       -102.2814

     Atom 58  H   pos: (  0.257913  0.089901  2.222048)  para_lq sigma:           0.00
             0.0000          0.0000          0.0000
             0.0000          0.0000          0.0000
             0.0000          0.0000          0.0000

     Atom 59  H   pos: (  0.098385  0.267357  2.233310)  para_lq sigma:           0.00
             0.0000          0.0000          0.0000
             0.0000          0.0000          0.0000
             0.0000          0.0000          0.0000

     Atom 60  O   pos: (  0.363272  0.623561  2.223549)  para_lq sigma:        -100.47
          -104.4542         -0.7207          0.5551
            -0.8999       -104.4106         -0.4623
             0.6741         -0.5661        -92.5449

     Atom 61  H   pos: (  0.505420  0.674195  2.216264)  para_lq sigma:           0.00
             0.0000          0.0000          0.0000
             0.0000          0.0000          0.0000
             0.0000          0.0000          0.0000

     Atom 62  H   pos: (  0.371714  0.474198  2.216061)  para_lq sigma:           0.00
             0.0000          0.0000          0.0000
             0.0000          0.0000          0.0000
             0.0000          0.0000          0.0000

     Atom 63  Ca  pos: (  0.037017  0.220927  1.601363)  para_lq sigma:         201.95
           200.9300          1.5206         -0.7714
             0.8636        201.8284         -0.4646
            -0.9351          0.3296        203.0874

     Atom 64  O   pos: (  0.501602  0.096385  2.800705)  para_lq sigma:        -100.64
          -103.2904         -1.0297          1.8662
            -1.2407        -97.7718         -5.2002
             2.0332         -4.9469       -100.8498

     Atom 65  H   pos: (  0.640504  0.084968  2.729817)  para_lq sigma:           0.00
             0.0000          0.0000          0.0000
             0.0000          0.0000          0.0000
             0.0000          0.0000          0.0000

     Atom 66  H   pos: (  0.521955  0.192241  2.914319)  para_lq sigma:           0.00
             0.0000          0.0000          0.0000
             0.0000          0.0000          0.0000
             0.0000          0.0000          0.0000

     Atom 67  O   pos: ( -0.008223  0.407014  1.960121)  para_lq sigma:        -102.10
          -105.0799         -1.4437         -0.7523
            -1.6308       -101.8260          4.7750
            -1.0756          4.5269        -99.4017

     Atom 68  H   pos: ( -0.139421  0.449517  1.902570)  para_lq sigma:           0.00
             0.0000          0.0000          0.0000
             0.0000          0.0000          0.0000
             0.0000          0.0000          0.0000

     Atom 69  H   pos: (  0.087942  0.503620  1.884827)  para_lq sigma:           0.00
             0.0000          0.0000          0.0000
             0.0000          0.0000          0.0000
             0.0000          0.0000          0.0000

     Atom 70  O   pos: ( -0.225369  0.771089  3.250614)  para_lq sigma:         -99.81
          -102.8195         -1.3944          0.9620
            -1.1444        -99.1680          5.2731
             0.8067          5.3142        -97.4332

     Atom 71  H   pos: ( -0.208278  0.655706  3.351844)  para_lq sigma:           0.00
             0.0000          0.0000          0.0000
             0.0000          0.0000          0.0000
             0.0000          0.0000          0.0000

     Atom 72  H   pos: ( -0.086253  0.823008  3.214936)  para_lq sigma:           0.00
             0.0000          0.0000          0.0000
             0.0000          0.0000          0.0000
             0.0000          0.0000          0.0000

     Atom 73  O   pos: (  0.111550  0.920731  2.075841)  para_lq sigma:        -100.78
           -98.5166          6.1567          0.4535
             6.0896       -100.4505          1.8426
             0.2598          2.1376       -103.3725

     Atom 74  H   pos: (  0.205701  0.805771  2.108006)  para_lq sigma:           0.00
             0.0000          0.0000          0.0000
             0.0000          0.0000          0.0000
             0.0000          0.0000          0.0000

     Atom 75  H   pos: (  0.117759  0.944674  1.928870)  para_lq sigma:           0.00
             0.0000          0.0000          0.0000
             0.0000          0.0000          0.0000
             0.0000          0.0000          0.0000

     Atom 76  O   pos: ( -0.284913  0.837725  2.147308)  para_lq sigma:        -100.07
          -104.0114         -0.5814         -1.6179
            -0.3617        -93.4906          0.9700
            -1.4908          0.7151       -102.7105

     Atom 77  H   pos: ( -0.350228  0.846565  2.008333)  para_lq sigma:           0.00
             0.0000          0.0000          0.0000
             0.0000          0.0000          0.0000
             0.0000          0.0000          0.0000

     Atom 78  H   pos: ( -0.135184  0.852014  2.125120)  para_lq sigma:           0.00
             0.0000          0.0000          0.0000
             0.0000          0.0000          0.0000
             0.0000          0.0000          0.0000

     Atom 79  O   pos: (  0.707287  0.323224  2.268609)  para_lq sigma:        -102.18
           -98.5506         -4.1916          3.7291
            -3.7394       -104.7376         -3.5855
             4.0727         -3.2685       -103.2404

     Atom 80  H   pos: (  0.702258  0.203478  2.176523)  para_lq sigma:           0.00
             0.0000          0.0000          0.0000
             0.0000          0.0000          0.0000
             0.0000          0.0000          0.0000

     Atom 81  H   pos: ( -0.196670  0.418443  2.216062)  para_lq sigma:           0.00
             0.0000          0.0000          0.0000
             0.0000          0.0000          0.0000
             0.0000          0.0000          0.0000

     Atom 82  O   pos: (  0.455097  0.291854  1.771572)  para_lq sigma:        -102.02
          -100.2428          3.1128         -2.3718
             3.4065       -104.1849         -3.7716
            -2.4644         -3.4129       -101.6463

     Atom 83  H   pos: (  0.421671  0.205928  1.651113)  para_lq sigma:           0.00
             0.0000          0.0000          0.0000
             0.0000          0.0000          0.0000
             0.0000          0.0000          0.0000

     Atom 84  H   pos: (  0.363900  0.417622  1.763049)  para_lq sigma:           0.00
             0.0000          0.0000          0.0000
             0.0000          0.0000          0.0000
             0.0000          0.0000          0.0000

     Atom 85  O   pos: ( -0.477900  0.851152  1.802832)  para_lq sigma:        -100.78
          -102.2177         -3.7855          2.8552
            -3.6005        -99.6560         -1.6046
             2.8170         -1.7863       -100.4553

     Atom 86  H   pos: ( -0.376908  0.856934  1.686851)  para_lq sigma:           0.00
             0.0000          0.0000          0.0000
             0.0000          0.0000          0.0000
             0.0000          0.0000          0.0000

     Atom 87  H   pos: (  0.413407  0.737365  1.757282)  para_lq sigma:           0.00
             0.0000          0.0000          0.0000
             0.0000          0.0000          0.0000
             0.0000          0.0000          0.0000

     Atom 88  O   pos: ( -0.077589  0.311113  3.169454)  para_lq sigma:         -99.76
          -102.7076          2.8581          1.7114
             2.9178        -94.4974          3.0137
             1.4943          2.9639       -102.0635

     Atom 89  H   pos: ( -0.008324  0.339401  3.036378)  para_lq sigma:           0.00
             0.0000          0.0000          0.0000
             0.0000          0.0000          0.0000
             0.0000          0.0000          0.0000

     Atom 90  H   pos: ( -0.219852  0.365764  3.155593)  para_lq sigma:           0.00
             0.0000          0.0000          0.0000
             0.0000          0.0000          0.0000
             0.0000          0.0000          0.0000

     Atom 91  O   pos: (  0.118002  0.666852  2.571539)  para_lq sigma:        -101.70
           -99.4929         -1.8241          3.1411
            -1.3958       -103.1270         -1.9766
             3.4123         -2.3978       -102.4875

     Atom 92  H   pos: (  0.197303  0.632769  2.448496)  para_lq sigma:           0.00
             0.0000          0.0000          0.0000
             0.0000          0.0000          0.0000
             0.0000          0.0000          0.0000

     Atom 93  H   pos: (  0.167112  0.823144  2.602706)  para_lq sigma:           0.00
             0.0000          0.0000          0.0000
             0.0000          0.0000          0.0000
             0.0000          0.0000          0.0000

     Atom 94  Ca  pos: (  0.152700  0.197912  0.039248)  para_lq sigma:         201.96
           205.3226         -0.5440          0.3950
            -0.5326        201.7232          0.3573
             0.4402          0.5780        198.8199

     Atom 95  O   pos: (  0.837695  0.064967  2.597579)  para_lq sigma:        -107.64
          -104.4672          0.5223         -1.4422
             0.8242       -108.7496          3.9646
            -1.7412          4.2494       -109.7000

     Atom 96  H   pos: (  0.800766  0.158098  2.486204)  para_lq sigma:           0.00
             0.0000          0.0000          0.0000
             0.0000          0.0000          0.0000
             0.0000          0.0000          0.0000

     Atom 97  O   pos: (  0.228027  0.607404  1.712251)  para_lq sigma:        -107.95
          -105.1882         -0.8407         -1.3714
            -0.8537       -105.4134         -2.2643
            -1.3491         -2.2940       -113.2441

     Atom 98  H   pos: (  0.213722  0.561438  1.566622)  para_lq sigma:           0.00
             0.0000          0.0000          0.0000
             0.0000          0.0000          0.0000
             0.0000          0.0000          0.0000


     Total NMR chemical shifts in ppm: ---------------------------------------
     (adopting the Simpson convention for anisotropy and asymmetry)-----------

     Atom  1  Si  pos: ( -0.268443  0.917608  1.275059)  Total sigma:         406.82
           403.9312         34.3211          6.8937
            29.9853        378.5231          4.4382
             2.9288          9.1890        437.9984

     Si   1    anisotropy:    -75.40    eta:   -0.3980
     Si   1    sigma_11=    421.95    axis=(  0.753851  0.489384 -0.438421)
     Si   1    sigma_22=    441.95    axis=(  0.345851  0.271790  0.898063)
     Si   1    sigma_33=    356.55    axis=(  0.558656 -0.828634  0.035635)

     Atom  2  Si  pos: (  0.167178  0.915879  0.582377)  Total sigma:         417.65
           438.0359         37.7526          2.5050
            31.4170        400.0263          1.7747
             1.2841          1.6367        414.8815

     Si   2    anisotropy:     61.48    eta:   -0.8584
     Si   2    sigma_11=    414.75    axis=(  0.056357  0.016734 -0.998270)
     Si   2    sigma_22=    379.56    axis=(  0.508680 -0.860837  0.014287)
     Si   2    sigma_33=    458.64    axis=(  0.859109  0.508605  0.057026)

     Atom  3  Si  pos: (  0.660371  0.294190  0.195789)  Total sigma:         420.69
           462.1529         27.0756         20.9498
            34.1210        390.5530          1.0564
            22.3183         -0.0432        409.3599

     Si   3    anisotropy:     88.17    eta:   -0.4706
     Si   3    sigma_11=    405.13    axis=(  0.173547  0.332094 -0.927143)
     Si   3    sigma_22=    377.47    axis=(  0.384448 -0.889579 -0.246676)
     Si   3    sigma_33=    479.47    axis=(  0.906687  0.313628  0.282057)

     Atom  4  Si  pos: (  0.010349  0.514410  1.189075)  Total sigma:         406.30
           413.4171         17.0389         20.8020
            17.9197        389.5284        -10.7974
            33.6888        -21.5227        415.9457

     Si   4    anisotropy:    -62.48    eta:   -0.7122
     Si   4    sigma_11=    412.29    axis=(  0.493535  0.722611 -0.484000)
     Si   4    sigma_22=    441.96    axis=( -0.693351 -0.009064 -0.720543)
     Si   4    sigma_33=    364.64    axis=(  0.525060 -0.691195 -0.496549)

     Atom  5  Si  pos: (  0.444229  0.518740  0.578423)  Total sigma:         413.87
           424.6480         35.6391         23.3921
            33.2046        405.1825          2.0993
            12.4431          2.4341        411.7718

     Si   5    anisotropy:     63.68    eta:   -0.7556
     Si   5    sigma_11=    408.68    axis=(  0.102164  0.421606 -0.901006)
     Si   5    sigma_22=    376.60    axis=(  0.625358 -0.731609 -0.271432)
     Si   5    sigma_33=    456.32    axis=(  0.773621  0.535720  0.338399)

     Atom  6  O   pos: (  0.334682  0.041233  1.464472)  Total sigma:         135.10
           132.6577          0.7077        -13.4225
             5.4645        118.2629         25.3694
           -10.4065         25.6073        154.3753

     O    6    anisotropy:     52.17    eta:   -0.8616
     O    6    sigma_11=    132.69    axis=(  0.929425  0.357855  0.090044)
     O    6    sigma_22=    102.73    axis=( -0.275520  0.835299 -0.475777)
     O    6    sigma_33=    169.88    axis=( -0.245473  0.417391  0.874945)

     Atom  7  O   pos: (  0.723977  0.084488  0.322487)  Total sigma:         192.91
           164.4713        -11.0661          9.6778
            -9.6118        209.5065        -38.6598
             9.8912        -35.8031        204.7411

     O    7    anisotropy:     80.98    eta:   -0.1446
     O    7    sigma_11=    169.82    axis=(  0.007787  0.685216  0.728298)
     O    7    sigma_22=    162.01    axis=(  0.985380  0.118700 -0.122215)
     O    7    sigma_33=    246.89    axis=(  0.170193 -0.718602  0.674274)

     Atom  8  O   pos: ( -0.114790  0.712484  1.290602)  Total sigma:         168.73
           154.7380        -22.5103         -8.5009
           -28.9998        190.8773         12.2099
            -8.1448          8.1687        160.5729

     O    8    anisotropy:     58.59    eta:   -0.4237
     O    8    sigma_11=    157.47    axis=(  0.019654  0.305547 -0.951974)
     O    8    sigma_22=    140.92    axis=(  0.890567  0.427420  0.155572)
     O    8    sigma_33=    207.79    axis=( -0.454427  0.850854  0.263710)

     Atom  9  O   pos: (  0.308066  0.718727  0.502235)  Total sigma:         181.19
           172.7176        -25.6711          1.9139
           -27.4866        200.3404          1.8443
             2.0704          0.6097        170.5161

     O    9    anisotropy:     52.94    eta:   -0.4167
     O    9    sigma_11=    170.90    axis=(  0.137962  0.083415  0.986919)
     O    9    sigma_22=    156.19    axis=(  0.843521  0.512329 -0.161219)
     O    9    sigma_33=    216.48    axis=( -0.519075  0.854729  0.000319)

     Atom 10  O   pos: (  0.446129  0.116561  1.062447)  Total sigma:         104.80
           108.9505          2.3847         11.5697
             4.2627        126.1747         11.5697
            23.0923         19.3623         79.2625

     O   10    anisotropy:    -54.56    eta:   -0.6056
     O   10    sigma_11=    111.97    axis=(  0.856507 -0.458472  0.237065)
     O   10    sigma_22=    134.00    axis=(  0.361779  0.860873  0.357790)
     O   10    sigma_33=     68.42    axis=( -0.368120 -0.220684  0.903209)

     Atom 11  O   pos: (  0.904862  0.095290  0.700197)  Total sigma:         114.43
           113.1356          1.3345         -3.7788
             1.9127        109.2697         -2.6678
            -5.2622         -6.4246        120.8743

     O   11    anisotropy:     15.08    eta:   -0.3386
     O   11    sigma_11=    111.10    axis=(  0.920703 -0.111835  0.373897)
     O   11    sigma_22=    107.70    axis=(  0.015514 -0.946816 -0.321402)
     O   11    sigma_33=    124.48    axis=( -0.389955 -0.301717  0.870001)

     Atom 12  O   pos: ( -0.486712  0.843510  1.179214)  Total sigma:         124.56
           154.8069         -4.9679         14.5623
           -10.9473        117.2210         -3.0906
             4.1612         -2.5947        101.6569

     O   12    anisotropy:     50.31    eta:   -0.4691
     O   12    sigma_11=    115.66    axis=(  0.211821  0.975676 -0.056459)
     O   12    sigma_22=     99.92    axis=( -0.154689  0.090513  0.983808)
     O   12    sigma_33=    158.10    axis=( -0.964989  0.199658 -0.170099)

     Atom 13  O   pos: ( -0.043373  0.829074  0.677672)  Total sigma:         111.98
           133.4201         -8.6568        -27.8628
           -11.9443        109.5554         -8.3894
           -32.3862        -13.9686         92.9634

     O   13    anisotropy:    -61.12    eta:   -0.8598
     O   13    sigma_11=    114.84    axis=( -0.078668  0.927424 -0.365646)
     O   13    sigma_22=    149.87    axis=( -0.887343  0.102023  0.449682)
     O   13    sigma_33=     71.23    axis=(  0.454351  0.359829  0.814917)

     Atom 14  O   pos: (  0.485671  0.247330  0.030337)  Total sigma:         142.20
           204.4990         25.3030         15.2652
            18.8282         88.8981         -1.4955
             0.6698         -1.6588        133.1973

     O   14    anisotropy:    100.68    eta:   -0.7150
     O   14    sigma_11=    132.63    axis=( -0.085820 -0.079111  0.993165)
     O   14    sigma_22=     84.64    axis=( -0.184703  0.980826  0.062168)
     O   14    sigma_33=    209.32    axis=(  0.979040  0.178106  0.098787)

     Atom 15  O   pos: ( -0.229937  0.457752  1.608381)  Total sigma:         228.75
           236.7888          0.6435        -13.3469
            -4.8971        221.4383        -10.7145
           -17.4440        -14.1677        228.0141

     O   15    anisotropy:    -32.47    eta:   -0.9430
     O   15    sigma_11=    229.36    axis=(  0.563047 -0.737257  0.373403)
     O   15    sigma_22=    249.78    axis=( -0.728197 -0.228946  0.645998)
     O   15    sigma_33=    207.10    axis=( -0.390778 -0.635638 -0.665776)

     Atom 16  H   pos: (  0.633798  0.411503  1.650911)  Total sigma:          20.09
            33.3826         10.9670        -12.4972
             9.5647         14.6977         -5.3381
           -11.9282         -5.8796         12.2023

     H   16    anisotropy:     35.35    eta:   -0.1576
     H   16    sigma_11=     10.17    axis=(  0.422866 -0.905175  0.042933)
     H   16    sigma_22=      6.45    axis=(  0.339528  0.202186  0.918608)
     H   16    sigma_33=     43.66    axis=( -0.840182 -0.373871  0.392830)

     Atom 17  H   pos: ( -0.229417  0.586277  1.532454)  Total sigma:          24.89
            18.1939          0.6545         -2.6056
             2.3477         31.7382        -11.4221
            -3.2809        -10.5670         24.7242

     H   17    anisotropy:     22.93    eta:   -0.2065
     H   17    sigma_11=     18.82    axis=(  0.813998 -0.428459 -0.392212)
     H   17    sigma_22=     15.67    axis=(  0.565309  0.429107  0.704481)
     H   17    sigma_33=     40.17    axis=( -0.133540 -0.795167  0.591504)

     Atom 18  O   pos: ( -0.135952  0.385596  0.103668)  Total sigma:         142.92
           183.4287          0.8067        -24.1114
            -4.2612        119.6376         -5.0476
           -22.1592        -11.3674        125.7016

     O   18    anisotropy:     72.98    eta:   -0.3444
     O   18    sigma_11=    126.98    axis=(  0.231520 -0.748955  0.620859)
     O   18    sigma_22=    110.22    axis=( -0.239894 -0.662443 -0.709662)
     O   18    sigma_33=    191.57    axis=( -0.942788 -0.015360  0.333039)

     Atom 19  O   pos: (  0.141281  0.970963  1.591699)  Total sigma:         214.79
           223.3242          8.2141          7.6579
            14.9166        213.1667          0.1211
             7.1062         -2.4585        207.8690

     O   19    anisotropy:     26.11    eta:   -0.5645
     O   19    sigma_11=    211.00    axis=( -0.197884  0.668511 -0.716892)
     O   19    sigma_22=    201.17    axis=( -0.509012  0.554938  0.657990)
     O   19    sigma_33=    232.19    axis=( -0.837705 -0.495112 -0.230467)

     Atom 20  H   pos: (  0.162106  0.823090  1.636266)  Total sigma:          19.38
            10.0446         -6.2939          3.5893
            -7.3121         39.1384         -9.0521
             4.2616         -9.7442          8.9558

     H   20    anisotropy:     36.27    eta:   -0.1754
     H   20    sigma_11=      9.41    axis=( -0.838278 -0.329214 -0.434636)
     H   20    sigma_22=      5.17    axis=( -0.497877  0.137202  0.856326)
     H   20    sigma_33=     43.56    axis=(  0.222281 -0.934234  0.278921)

     Atom 21  H   pos: ( -0.006517  0.983189  1.556884)  Total sigma:          22.22
            40.3054         -3.5823          7.1549
            -1.8014         13.4582          1.1867
             7.2782          0.5996         12.9011

     H   21    anisotropy:     30.10    eta:   -0.1843
     H   21    sigma_11=     14.04    axis=( -0.036612  0.885337  0.463507)
     H   21    sigma_22=     10.34    axis=( -0.246816 -0.457460  0.854291)
     H   21    sigma_33=     42.29    axis=( -0.968371  0.083124 -0.235263)

     Atom 22  O   pos: (  0.240624  0.064878  0.370260)  Total sigma:         220.41
           193.9999          4.9481         10.3232
             0.7363        227.1949         20.0415
             4.5442         22.9558        240.0386

     O   22    anisotropy:     54.86    eta:   -0.5088
     O   22    sigma_11=    211.43    axis=( -0.114546  0.808250 -0.577590)
     O   22    sigma_22=    192.82    axis=(  0.986033  0.021741 -0.165123)
     O   22    sigma_33=    256.99    axis=(  0.120903  0.588438  0.799452)

     Atom 23  H   pos: (  0.264744  0.194348  0.455697)  Total sigma:          18.70
             6.4256          3.9804          2.5059
             2.7986         28.0893         17.9561
             1.2171         17.5065         21.5746

     H   23    anisotropy:     36.83    eta:   -0.0676
     H   23    sigma_11=      7.25    axis=(  0.514959  0.505357 -0.692410)
     H   23    sigma_22=      5.59    axis=(  0.851056 -0.398055  0.342425)
     H   23    sigma_33=     43.25    axis=(  0.102570  0.765615  0.635070)

     Atom 24  H   pos: (  0.375746  0.005231  0.347760)  Total sigma:          26.45
            33.9334         -5.9214         -1.4138
            -4.6008         23.5261          0.6862
            -1.1326          0.5004         21.8968

     H   24    anisotropy:     14.72    eta:   -0.0453
     H   24    sigma_11=     21.77    axis=( -0.138633 -0.081740 -0.986965)
     H   24    sigma_22=     21.32    axis=(  0.370787  0.919819 -0.128261)
     H   24    sigma_33=     36.27    axis=( -0.918313  0.383735  0.097209)

     Atom 25  O   pos: (  0.167777  0.424337  1.357127)  Total sigma:         117.57
            73.5637         24.6876         -0.3895
            22.2122        112.9011        -28.2813
             7.8969        -27.6632        166.2316

     O   25    anisotropy:     91.48    eta:   -0.8800
     O   25    sigma_11=    113.91    axis=(  0.490583  0.782626  0.383177)
     O   25    sigma_22=     60.24    axis=(  0.869409 -0.469273 -0.154634)
     O   25    sigma_33=    178.55    axis=( -0.058794 -0.408998  0.910639)

     Atom 26  O   pos: (  0.588337  0.461103  0.377762)  Total sigma:         191.32
           172.5125        -11.8112        -26.2602
           -15.8847        184.1178         24.4084
           -27.2086         23.6239        217.3312

     O   26    anisotropy:     77.24    eta:   -0.2313
     O   26    sigma_11=    171.53    axis=( -0.010302 -0.888057  0.459618)
     O   26    sigma_22=    159.62    axis=( -0.919194 -0.172547 -0.353991)
     O   26    sigma_33=    242.82    axis=( -0.393670  0.426125  0.814519)

     Atom 27  O   pos: ( -0.162559  0.358595  1.099524)  Total sigma:         114.12
           106.8225          3.8751          0.8159
            12.3333        149.9120         11.8360
             1.6808          8.0439         85.6204

     O   27    anisotropy:     58.13    eta:   -0.5482
     O   27    sigma_11=    105.36    axis=( -0.984515  0.173497  0.025102)
     O   27    sigma_22=     84.12    axis=( -0.001091 -0.149251  0.988799)
     O   27    sigma_33=    152.87    axis=( -0.175300 -0.973459 -0.147129)

     Atom 28  O   pos: (  0.282669  0.339266  0.636033)  Total sigma:         135.85
           125.8681          9.1316         -9.3641
            13.6867        163.0396          3.0628
           -12.4163         -0.7994        118.6502

     O   28    anisotropy:     45.73    eta:   -0.7196
     O   28    sigma_11=    131.58    axis=( -0.731454  0.242326  0.637380)
     O   28    sigma_22=    109.64    axis=(  0.621107 -0.149010  0.769430)
     O   28    sigma_33=    166.34    axis=( -0.281429 -0.958684  0.041516)

     Atom 29  O   pos: (  0.147743  0.602750  0.999234)  Total sigma:          82.79
            85.6930         -7.0351         32.1982
            -8.6616         94.9072         17.0619
            36.5327         21.5006         67.7619

     O   29    anisotropy:    -72.42    eta:   -0.3119
     O   29    sigma_11=     99.40    axis=( -0.484827  0.874587  0.006380)
     O   29    sigma_22=    114.46    axis=( -0.670406 -0.366935 -0.644914)
     O   29    sigma_33=     34.51    axis=( -0.561693 -0.316949  0.764228)

     Atom 30  O   pos: (  0.595098  0.580719  0.765561)  Total sigma:         116.27
           107.2721          9.1038          1.1148
             7.0839        118.4220          2.5997
             1.0961          3.9696        123.1269

     O   30    anisotropy:    -19.91    eta:   -0.5167
     O   30    sigma_11=    119.48    axis=(  0.360071  0.636284 -0.682269)
     O   30    sigma_22=    126.34    axis=(  0.302299  0.612289  0.730560)
     O   30    sigma_33=    103.00    axis=(  0.882589 -0.469303  0.028120)

     Atom 31  Ca  pos: (  0.187860  0.962891  1.072838)  Total sigma:        1091.88
          1104.1950        -24.3705        -12.2357
           -22.0841       1099.7222         -0.4023
            -7.2023         -3.2303       1071.7362

     Ca  31    anisotropy:     51.12    eta:   -0.5099
     Ca  31    sigma_11=   1083.53    axis=(  0.513273  0.677211 -0.527196)
     Ca  31    sigma_22=   1066.15    axis=(  0.420829  0.336769  0.842312)
     Ca  31    sigma_33=   1125.97    axis=( -0.747966  0.654196  0.112135)

     Atom 32  Ca  pos: ( -0.344985  0.947403  0.807817)  Total sigma:        1095.84
          1109.5689        -26.9818          3.7946
           -24.9281       1097.3781          0.6236
             2.9079          5.7715       1080.5765

     Ca  32    anisotropy:     51.45    eta:   -0.2890
     Ca  32    sigma_11=   1083.65    axis=(  0.337121  0.443893  0.830246)
     Ca  32    sigma_22=   1073.73    axis=(  0.520625  0.646860 -0.557245)
     Ca  32    sigma_33=   1130.14    axis=( -0.784410  0.620106 -0.013032)

     Atom 33  Ca  pos: ( -0.053664  0.472352  0.735506)  Total sigma:        1109.39
          1108.4028        -18.5197          6.3111
           -18.1372       1142.5649         14.0820
            10.6460         15.9746       1077.2140

     Ca  33    anisotropy:     63.99    eta:   -0.8606
     Ca  33    sigma_11=   1106.42    axis=(  0.874541  0.278346  0.397116)
     Ca  33    sigma_22=   1069.71    axis=( -0.325953 -0.268939  0.906326)
     Ca  33    sigma_33=   1152.06    axis=( -0.359072  0.922060  0.144470)

     Atom 34  Ca  pos: (  0.480912  0.474039  1.089476)  Total sigma:        1116.72
          1109.7133         -7.5155        -11.4217
            -6.1740       1154.7546         -3.4186
           -15.3373         -0.2306       1085.6868

     Ca  34    anisotropy:     58.58    eta:   -0.9084
     Ca  34    sigma_11=   1114.93    axis=(  0.897791  0.135102 -0.419187)
     Ca  34    sigma_22=   1079.45    axis=(  0.414920  0.059714  0.907896)
     Ca  34    sigma_33=   1155.77    axis=( -0.147690  0.989031  0.002446)

     Atom 35  O   pos: (  0.183866  0.588090  0.121999)  Total sigma:         237.22
           241.7427         32.8258         15.5155
            29.3209        228.6446          6.8209
             7.0119          0.3216        241.2772

     O   35    anisotropy:    -51.44    eta:   -0.9727
     O   35    sigma_11=    237.69    axis=(  0.197428  0.311218 -0.929605)
     O   35    sigma_22=    271.05    axis=(  0.741560  0.572807  0.349259)
     O   35    sigma_33=    202.93    axis=(  0.641180 -0.758311 -0.117698)

     Atom 36  H   pos: (  0.232964  0.656255  0.246357)  Total sigma:          23.83
            18.4604          3.7995          7.6298
             4.2704         18.5127          9.4564
             8.6013          9.1892         34.5234

     H   36    anisotropy:     27.64    eta:   -0.0510
     H   36    sigma_11=     15.09    axis=( -0.894152 -0.120533  0.431236)
     H   36    sigma_22=     14.15    axis=( -0.271805  0.911456 -0.308820)
     H   36    sigma_33=     42.26    axis=(  0.355830  0.393343  0.847742)

     Atom 37  H   pos: (  0.036870  0.550264  0.144559)  Total sigma:          20.83
            36.9628         13.7581          0.9603
            12.9116         15.6122          1.3348
            -0.6219          0.2581          9.9275

     H   37    anisotropy:     33.81    eta:   -0.0654
     H   37    sigma_11=     10.30    axis=( -0.231505  0.451962  0.861473)
     H   37    sigma_22=      8.83    axis=( -0.366502  0.779765 -0.507586)
     H   37    sigma_33=     43.38    axis=( -0.901156 -0.433240 -0.014874)

     Atom 38  O   pos: (  0.521634  0.390517  3.106426)  Total sigma:         227.26
           217.8338         -3.4883          0.1843
            -3.4959        213.0657         -2.0252
            -0.8221         -9.5575        250.8665

     O   38    anisotropy:     36.72    eta:   -0.3671
     O   38    sigma_11=    219.51    axis=(  0.901908 -0.426291 -0.069558)
     O   38    sigma_22=    210.52    axis=(  0.431887  0.892290  0.131499)
     O   38    sigma_33=    251.74    axis=(  0.006009 -0.148641  0.988873)

     Atom 39  H   pos: (  0.487239  0.392067  3.261654)  Total sigma:          17.52
             6.2239          0.7207         -7.8361
             0.3631          4.8007         -0.5631
            -7.7800         -2.0465         41.5430

     H   39    anisotropy:     38.58    eta:   -0.0214
     H   39    sigma_11=      4.94    axis=(  0.564464  0.811837  0.149339)
     H   39    sigma_22=      4.39    axis=(  0.799146 -0.582768  0.147472)
     H   39    sigma_33=     43.24    axis=( -0.206753 -0.036101  0.977727)

     Atom 40  H   pos: (  0.514501  0.532025  3.054122)  Total sigma:          23.37
            13.1546         -1.2756          2.0736
            -0.9825         38.7904         -9.1239
             1.7620         -9.2941         18.1512

     H   40    anisotropy:     28.56    eta:   -0.1679
     H   40    sigma_11=     15.44    axis=(  0.500550  0.338496  0.796788)
     H   40    sigma_22=     12.25    axis=(  0.863663 -0.132038 -0.486468)
     H   40    sigma_33=     42.41    axis=(  0.059461 -0.931658  0.358438)

     Atom 41  O   pos: ( -0.432181  0.799550  0.052782)  Total sigma:         242.50
           231.5180         -2.9672        -13.3973
            -8.0717        258.8429          5.9153
           -11.6755         10.4760        237.1358

     O   41    anisotropy:     32.95    eta:   -0.9155
     O   41    sigma_11=    241.57    axis=(  0.558781  0.494473 -0.665778)
     O   41    sigma_22=    221.46    axis=( -0.774531  0.024216 -0.632072)
     O   41    sigma_33=    264.47    axis=(  0.296420 -0.868856 -0.396516)

     Atom 42  H   pos: ( -0.375384  0.881996  3.413239)  Total sigma:          20.76
            23.4164         -8.8781        -15.6110
            -9.2179         14.1966          8.2919
           -14.5683          7.2252         24.6630

     H   42    anisotropy:     34.69    eta:   -0.0956
     H   42    sigma_11=     10.30    axis=( -0.238468  0.727399 -0.643447)
     H   42    sigma_22=      8.09    axis=(  0.720057  0.577019  0.385443)
     H   42    sigma_33=     43.89    axis=( -0.651652  0.371403  0.661370)

     Atom 43  H   pos: ( -0.429670  0.709966  0.171766)  Total sigma:          26.56
            19.4086         -0.5158         -1.0308
             0.5625         28.2062         -9.4641
            -2.0728         -8.7148         32.0772

     H   43    anisotropy:     19.42    eta:   -0.1884
     H   43    sigma_11=     21.31    axis=( -0.434600  0.718069  0.543599)
     H   43    sigma_22=     18.87    axis=(  0.898571  0.304989  0.315519)
     H   43    sigma_33=     39.51    axis=( -0.060772 -0.625587  0.777784)

     Atom 44  Ca  pos: ( -0.424528  1.003843  2.700380)  Total sigma:        1087.14
          1127.5111         -1.4704         21.4032
            -6.1065       1067.5165          3.6850
            18.8703          5.9929       1066.3977

     Ca  44    anisotropy:     69.73    eta:   -0.2894
     Ca  44    sigma_11=   1070.63    axis=( -0.110024  0.873050  0.475056)
     Ca  44    sigma_22=   1057.17    axis=( -0.264585 -0.486439  0.832690)
     Ca  44    sigma_33=   1133.63    axis=( -0.958066  0.034077 -0.284515)

     Atom 45  O   pos: (  0.485283  0.786837  2.966435)  Total sigma:         228.99
           227.5765         -4.8111         -3.2817
            -0.4554        223.7266        -14.1884
            -4.9371        -12.1106        235.6812

     O   45    anisotropy:     23.11    eta:   -0.9705
     O   45    sigma_11=    228.77    axis=(  0.942644 -0.327778 -0.063119)
     O   45    sigma_22=    213.81    axis=(  0.309649  0.788050  0.532066)
     O   45    sigma_33=    244.40    axis=( -0.124659 -0.521094  0.844347)

     Atom 46  H   pos: (  0.359355  0.813851  3.048911)  Total sigma:          21.27
            31.4023         -5.9236        -13.1248
            -5.3140         11.0028          3.1394
           -14.8195          3.7284         21.4063

     H   46    anisotropy:     32.01    eta:   -0.0985
     H   46    sigma_11=     11.65    axis=( -0.527682  0.198805 -0.825850)
     H   46    sigma_22=      9.55    axis=(  0.279754  0.958661  0.052025)
     H   46    sigma_33=     42.61    axis=( -0.802053  0.203582  0.561485)

     Atom 47  H   pos: ( -0.397463  0.795590  3.081367)  Total sigma:          20.25
            28.0459         -0.8481         15.6304
            -0.7431          8.5772         -1.4034
            16.8796         -1.6351         24.1306

     H   47    anisotropy:     33.43    eta:   -0.0771
     H   47    sigma_11=      9.97    axis=( -0.627001 -0.382603  0.678591)
     H   47    sigma_22=      8.25    axis=( -0.221808  0.922708  0.315296)
     H   47    sigma_33=     42.54    axis=(  0.746774 -0.047174  0.663403)

     Atom 48  O   pos: (  0.152441  0.375936  2.835644)  Total sigma:         240.19
           221.4966         -2.5558         -1.2858
            -4.2945        245.9146        -21.5298
             4.3347        -17.6039        253.1643

     O   48    anisotropy:     44.22    eta:   -0.3055
     O   48    sigma_11=    229.95    axis=( -0.186326  0.745108  0.640388)
     O   48    sigma_22=    220.95    axis=(  0.980011  0.187204  0.067325)
     O   48    sigma_33=    269.67    axis=(  0.069719 -0.640132  0.765095)

     Atom 49  H   pos: (  0.279459  0.398467  2.911214)  Total sigma:          25.90
            33.1449          1.0915         11.1317
             1.7442         19.1588          1.4253
            10.7640          0.8761         25.4096

     H   49    anisotropy:     22.70    eta:   -0.0900
     H   49    sigma_11=     19.02    axis=(  0.118717 -0.992622 -0.024635)
     H   49    sigma_22=     17.66    axis=(  0.569516  0.088395 -0.817213)
     H   49    sigma_33=     41.04    axis=(  0.813362  0.082987  0.575808)

     Atom 50  H   pos: (  0.137344  0.498678  2.739067)  Total sigma:          18.16
             5.3316         -1.9128          3.0851
            -3.1793         26.3405        -19.7162
             3.8102        -18.0031         22.8227

     H   50    anisotropy:     38.72    eta:   -0.0707
     H   50    sigma_11=      6.17    axis=(  0.535489  0.611880  0.582112)
     H   50    sigma_22=      4.34    axis=(  0.837584 -0.296477 -0.458861)
     H   50    sigma_33=     43.98    axis=(  0.108185 -0.733284  0.671261)

     Atom 51  O   pos: (  0.165583  0.870863  3.205581)  Total sigma:         238.90
           238.6623         10.9740        -10.1357
             7.6116        240.5429        -16.1915
           -12.8619        -18.8463        237.4963

     O   51    anisotropy:     38.87    eta:   -0.3800
     O   51    sigma_11=    230.87    axis=(  0.852216 -0.490904  0.180946)
     O   51    sigma_22=    221.02    axis=(  0.184913  0.606144  0.773561)
     O   51    sigma_33=    264.81    axis=( -0.489424 -0.625782  0.607340)

     Atom 52  H   pos: (  0.184467  0.823783  3.350162)  Total sigma:          21.25
            12.2468          1.2017          0.8536
             1.5428         14.2283        -10.6739
            -0.2648        -12.0576         37.2743

     H   52    anisotropy:     31.03    eta:   -0.1860
     H   52    sigma_11=     12.83    axis=(  0.920868  0.357653  0.155201)
     H   52    sigma_22=      8.98    axis=( -0.389785  0.853122  0.346770)
     H   52    sigma_33=     41.94    axis=( -0.008382 -0.379824  0.925021)

     Atom 53  H   pos: (  0.210652  1.015459  3.206572)  Total sigma:          23.16
            16.1733          9.0020         -0.0322
             8.3312         39.3660         -2.2844
             0.0904         -1.4320         13.9264

     H   53    anisotropy:     28.80    eta:   -0.0694
     H   53    sigma_11=     14.22    axis=(  0.538695 -0.124093  0.833312)
     H   53    sigma_22=     12.89    axis=( -0.781964  0.294511  0.549359)
     H   53    sigma_33=     42.35    axis=( -0.313591 -0.947557  0.061615)

     Atom 54  O   pos: ( -0.283524  0.695019  2.582268)  Total sigma:         255.72
           266.0117         -8.0966         -1.1394
            -8.0664        258.1736         12.8686
            -4.6259         12.8164        242.9730

     O   54    anisotropy:    -30.22    eta:   -0.8380
     O   54    sigma_11=    257.35    axis=(  0.693246  0.600978  0.397787)
     O   54    sigma_22=    274.24    axis=( -0.718724  0.617349  0.319868)
     O   54    sigma_33=    235.57    axis=( -0.053340 -0.507647  0.859913)

     Atom 55  H   pos: ( -0.343523  0.571851  2.525690)  Total sigma:          27.71
            24.4057          4.6027          2.7950
             5.8883         33.0221          7.0189
             3.5535          7.1052         25.7021

     H   55    anisotropy:     18.08    eta:   -0.0457
     H   55    sigma_11=     21.96    axis=(  0.928501 -0.305251 -0.211444)
     H   55    sigma_22=     21.41    axis=( -0.020598  0.526206 -0.850108)
     H   55    sigma_33=     39.76    axis=(  0.370759  0.793681  0.482295)

     Atom 56  H   pos: ( -0.131216  0.679010  2.566991)  Total sigma:          20.44
            43.0602         -1.2694         -0.6368
            -3.0431          8.8450          1.0754
            -1.6319          1.3702          9.4060

     H   56    anisotropy:     34.20    eta:   -0.1047
     H   56    sigma_11=     10.23    axis=( -0.066940 -0.599678 -0.797437)
     H   56    sigma_22=      7.84    axis=( -0.029438 -0.797695  0.602342)
     H   56    sigma_33=     43.24    axis=( -0.997323  0.063796  0.035744)

     Atom 57  O   pos: (  0.211935  0.208494  2.310301)  Total sigma:         255.01
           239.9569        -11.6167         -7.8057
           -18.2763        269.5407          1.7746
            -4.6348          3.5527        255.5272

     O   57    anisotropy:    -33.43    eta:   -0.9651
     O   57    sigma_11=    255.40    axis=( -0.103764 -0.288888  0.951723)
     O   57    sigma_22=    276.91    axis=( -0.397776  0.889083  0.226506)
     O   57    sigma_33=    232.72    axis=( -0.911596 -0.355070 -0.207167)

     Atom 58  H   pos: (  0.257913  0.089901  2.222048)  Total sigma:          20.33
            11.2057         -8.6267         -5.0582
            -9.5649         30.6981         14.2105
            -5.8645         15.2536         19.0972

     H   58    anisotropy:     35.71    eta:   -0.0719
     H   58    sigma_11=      9.29    axis=( -0.342348  0.429536 -0.835641)
     H   58    sigma_22=      7.58    axis=(  0.888256  0.437868 -0.138831)
     H   58    sigma_33=     44.14    axis=( -0.306267  0.789791  0.531441)

     Atom 59  H   pos: (  0.098385  0.267357  2.233310)  Total sigma:          27.04
            30.6674         -6.9432          7.1107
            -6.6385         24.0725         -4.6315
             8.0250         -5.4905         26.3865

     H   59    anisotropy:     20.49    eta:   -0.0665
     H   59    sigma_11=     20.67    axis=( -0.579796  0.052161  0.813090)
     H   59    sigma_22=     19.76    axis=(  0.396940  0.889590  0.225981)
     H   59    sigma_33=     40.70    axis=(  0.711530 -0.453771  0.536486)

     Atom 60  O   pos: (  0.363272  0.623561  2.223549)  Total sigma:         258.15
           268.7708         12.5255         -3.4721
            10.9478        272.3190         -4.1279
            -2.7227         -5.0292        233.3717

     O   60    anisotropy:    -38.11    eta:   -0.9578
     O   60    sigma_11=    258.69    axis=( -0.761499  0.647723 -0.023973)
     O   60    sigma_22=    283.02    axis=( -0.645987 -0.755388  0.109958)
     O   60    sigma_33=    232.75    axis=(  0.053113  0.099219  0.993647)

     Atom 61  H   pos: (  0.505420  0.674195  2.216264)  Total sigma:          23.98
            36.2425         11.2078         -2.5375
             9.2500         20.4360         -2.2477
            -1.6633         -1.7399         15.2547

     H   61    anisotropy:     26.37    eta:   -0.1010
     H   61    sigma_11=     16.08    axis=(  0.408682 -0.680925  0.607717)
     H   61    sigma_22=     14.30    axis=(  0.197046 -0.584329 -0.787231)
     H   61    sigma_33=     41.56    axis=( -0.891152 -0.441475  0.104631)

     Atom 62  H   pos: (  0.371714  0.474198  2.216061)  Total sigma:          25.56
            20.4010          0.6609         -0.1117
             2.1314         39.1658         -0.4170
             0.1907         -0.1006         17.1255

     H   62    anisotropy:     20.56    eta:   -0.2318
     H   62    sigma_11=     20.30    axis=( -0.997123  0.073535 -0.018418)
     H   62    sigma_22=     17.12    axis=( -0.017519  0.012847  0.999764)
     H   62    sigma_33=     39.27    axis=( -0.073754 -0.997210  0.011522)

     Atom 63  Ca  pos: (  0.037017  0.220927  1.601363)  Total sigma:        1091.42
          1086.0310         17.4278        -22.8978
            14.3569       1099.7911        -27.7885
           -25.7410        -20.3671       1088.4495

     Ca  63    anisotropy:     65.12    eta:   -0.3688
     Ca  63    sigma_11=   1077.72    axis=(  0.612428 -0.741126 -0.275071)
     Ca  63    sigma_22=   1061.71    axis=(  0.611950  0.224179  0.758460)
     Ca  63    sigma_33=   1134.84    axis=( -0.500450 -0.632832  0.590825)

     Atom 64  O   pos: (  0.501602  0.096385  2.800705)  Total sigma:         237.19
           263.0169          1.0687         -7.0364
            -5.0064        214.6740          2.3020
            -3.1780          7.0842        233.8704

     O   64    anisotropy:     40.28    eta:   -0.7587
     O   64    sigma_11=    233.95    axis=(  0.183094  0.214897  0.959321)
     O   64    sigma_22=    213.58    axis=(  0.015952  0.975038 -0.221462)
     O   64    sigma_33=    264.04    axis=( -0.982966  0.055852  0.175096)

     Atom 65  H   pos: (  0.640504  0.084968  2.729817)  Total sigma:          18.70
            33.7434         -3.4923        -17.8392
            -2.9276          5.0975          2.8610
           -15.4255          3.3986         17.2635

     H   65    anisotropy:     38.77    eta:   -0.1168
     H   65    sigma_11=      7.29    axis=( -0.530198 -0.335700 -0.778586)
     H   65    sigma_22=      4.27    axis=( -0.090822  0.935483 -0.341501)
     H   65    sigma_33=     44.55    axis=( -0.842995  0.110351  0.526480)

     Atom 66  H   pos: (  0.521955  0.192241  2.914319)  Total sigma:          24.38
            16.6940          0.8070          2.6817
            -0.0196         25.7615         13.8321
             1.5909         14.0290         30.6906

     H   66    anisotropy:     27.19    eta:   -0.1804
     H   66    sigma_11=     16.95    axis=(  0.934764 -0.311615  0.170625)
     H   66    sigma_22=     13.68    axis=(  0.347664  0.703500 -0.619852)
     H   66    sigma_33=     42.51    axis=(  0.073120  0.638736  0.765944)

     Atom 67  O   pos: ( -0.008223  0.407014  1.960121)  Total sigma:         242.24
           258.9341         10.4829        -10.6946
            11.0352        214.6917        -10.4465
           -15.7027        -15.9702        253.1035

     O   67    anisotropy:    -48.86    eta:   -0.9639
     O   67    sigma_11=    242.83    axis=(  0.667221 -0.091851  0.739175)
     O   67    sigma_22=    274.23    axis=( -0.731039 -0.271030  0.626199)
     O   67    sigma_33=    209.67    axis=(  0.142822 -0.958178 -0.247984)

     Atom 68  H   pos: ( -0.139421  0.449517  1.902570)  Total sigma:          27.42
            34.5951         -2.6224          6.8189
            -3.3701         20.1478         -2.5588
             7.3338         -1.7667         27.5320

     H   68    anisotropy:     18.37    eta:   -0.3054
     H   68    sigma_11=     23.17    axis=( -0.538190 -0.067575  0.840110)
     H   68    sigma_22=     19.43    axis=(  0.120808  0.980303  0.156243)
     H   68    sigma_33=     39.67    axis=(  0.834121 -0.185580  0.519425)

     Atom 69  H   pos: (  0.087942  0.503620  1.884827)  Total sigma:          19.99
            22.5522         11.4001        -11.5273
            12.6154         17.5966         -9.6087
           -12.2412         -9.3906         19.8319

     H   69    anisotropy:     33.81    eta:   -0.0815
     H   69    sigma_11=      9.64    axis=(  0.390302  0.400758  0.828889)
     H   69    sigma_22=      7.81    axis=(  0.656563 -0.752294  0.054567)
     H   69    sigma_33=     42.53    axis=( -0.645437 -0.522921  0.556745)

     Atom 70  O   pos: ( -0.225369  0.771089  3.250614)  Total sigma:         230.06
           235.8210         -1.6073         -0.6887
            -0.5801        221.0523        -13.0289
            -4.4893        -16.7743        233.3065

     O   70    anisotropy:    -28.82    eta:   -0.4098
     O   70    sigma_11=    235.73    axis=( -0.975589  0.187970 -0.113548)
     O   70    sigma_22=    243.60    axis=( -0.198496 -0.533606  0.822110)
     O   70    sigma_33=    210.85    axis=(  0.093942  0.824580  0.557891)

     Atom 71  H   pos: ( -0.208278  0.655706  3.351844)  Total sigma:          20.68
            11.2916         -1.9801          2.5481
            -1.2358         24.4952        -15.3658
             1.7934        -15.6601         26.2626

     H   71    anisotropy:     30.71    eta:   -0.0669
     H   71    sigma_11=     11.13    axis=(  0.966571  0.235085  0.102346)
     H   71    sigma_22=      9.76    axis=( -0.240287  0.691273  0.681472)
     H   71    sigma_33=     41.16    axis=(  0.089455 -0.683284  0.724653)

     Atom 72  H   pos: ( -0.086253  0.823008  3.214936)  Total sigma:          20.74
            37.7040          9.9303         -4.8375
             9.2270         12.5347         -3.6493
            -4.9723         -4.1386         11.9826

     H   72    anisotropy:     32.03    eta:   -0.2078
     H   72    sigma_11=     12.28    axis=(  0.339412 -0.489459  0.803262)
     H   72    sigma_22=      7.85    axis=( -0.166971  0.809043  0.563534)
     H   72    sigma_33=     42.09    axis=( -0.925700 -0.325391  0.192874)

     Atom 73  O   pos: (  0.111550  0.920731  2.075841)  Total sigma:         260.28
           258.3942        -13.7212          7.3316
           -11.9429        256.5010        -12.5738
             1.8043         -6.8312        265.9590

     O   73    anisotropy:     27.34    eta:   -0.8181
     O   73    sigma_11=    258.63    axis=( -0.608369  0.275929  0.744144)
     O   73    sigma_22=    243.72    axis=(  0.605516  0.767504  0.210445)
     O   73    sigma_33=    278.51    axis=(  0.513066 -0.578619  0.634006)

     Atom 74  H   pos: (  0.205701  0.805771  2.108006)  Total sigma:          22.64
            22.9792        -13.8539          5.9664
           -14.0025         27.8864         -7.6077
             5.0043         -5.7121         17.0671

     H   74    anisotropy:     29.79    eta:   -0.1437
     H   74    sigma_11=     14.14    axis=( -0.226680  0.229007  0.946664)
     H   74    sigma_22=     11.29    axis=(  0.760768  0.648532  0.025281)
     H   74    sigma_33=     42.50    axis=(  0.608152 -0.725922  0.321230)

     Atom 75  H   pos: (  0.117759  0.944674  1.928870)  Total sigma:          27.22
            20.0549         -1.3334         -1.0433
            -1.4965         21.5484         -3.2916
            -0.0741         -4.1561         40.0522

     H   75    anisotropy:     20.34    eta:   -0.2279
     H   75    sigma_11=     21.98    axis=( -0.611835  0.778231  0.141473)
     H   75    sigma_22=     18.89    axis=(  0.790869  0.598815  0.126276)
     H   75    sigma_33=     40.78    axis=( -0.013556 -0.189147  0.981855)

     Atom 76  O   pos: ( -0.284913  0.837725  2.147308)  Total sigma:         239.01
           252.7371          3.4581          7.7572
             4.1656        223.4005          5.0969
            13.4246          5.0147        240.9008

     O   76    anisotropy:     31.32    eta:   -0.6286
     O   76    sigma_11=    235.14    axis=(  0.535560 -0.181376 -0.824790)
     O   76    sigma_22=    222.01    axis=(  0.038267 -0.970449  0.238255)
     O   76    sigma_33=    259.89    axis=(  0.843630  0.159162  0.512793)

     Atom 77  H   pos: ( -0.350228  0.846565  2.008333)  Total sigma:          20.62
            17.7951          0.2519         14.3494
             0.0172          7.8705         -1.1778
            15.4788         -0.9879         36.1911

     H   77    anisotropy:     35.88    eta:   -0.0866
     H   77    sigma_11=      9.70    axis=( -0.828409 -0.329660  0.452838)
     H   77    sigma_22=      7.62    axis=( -0.276976  0.943795  0.180377)
     H   77    sigma_33=     44.54    axis=(  0.486849 -0.024000  0.873156)

     Atom 78  H   pos: ( -0.135184  0.852014  2.125120)  Total sigma:          22.24
            42.2550          4.2759         -3.7178
             4.2656         11.8111         -0.4769
            -4.3701         -0.4266         12.6594

     H   78    anisotropy:     31.71    eta:   -0.0436
     H   78    sigma_11=     12.13    axis=(  0.113917  0.129262  0.985045)
     H   78    sigma_22=     11.21    axis=(  0.149693 -0.982413  0.111605)
     H   78    sigma_33=     43.38    axis=( -0.982148 -0.134741  0.131263)

     Atom 79  O   pos: (  0.707287  0.323224  2.268609)  Total sigma:         265.94
           254.0416          7.7189        -11.9681
            16.5858        285.4621          4.0751
            -6.5373          8.6467        258.3083

     O   79    anisotropy:     35.99    eta:   -0.9589
     O   79    sigma_11=    265.44    axis=( -0.570366  0.086709  0.816801)
     O   79    sigma_22=    242.43    axis=( -0.766752  0.300420 -0.567309)
     O   79    sigma_33=    289.93    axis=( -0.294574 -0.949857 -0.104865)

     Atom 80  H   pos: (  0.702258  0.203478  2.176523)  Total sigma:          24.53
            15.3322          1.1177         -0.5512
             2.4626         34.1583         12.0212
             0.6931         13.4732         24.0988

     H   80    anisotropy:     27.58    eta:   -0.1035
     H   80    sigma_11=     16.29    axis=( -0.672427 -0.383994  0.632764)
     H   80    sigma_22=     14.39    axis=( -0.738111  0.411509 -0.534652)
     H   80    sigma_33=     42.92    axis=(  0.055085  0.826565  0.560140)

     Atom 81  H   pos: ( -0.196670  0.418443  2.216062)  Total sigma:          27.96
            28.3093          7.3725         -7.2869
             6.4492         28.8897         -3.8874
            -7.3641         -4.6429         26.6827

     H   81    anisotropy:     18.73    eta:   -0.3213
     H   81    sigma_11=     23.72    axis=( -0.208193  0.773154  0.599073)
     H   81    sigma_22=     19.71    axis=( -0.741885  0.274313 -0.611849)
     H   81    sigma_33=     40.45    axis=( -0.637387 -0.571826  0.516481)

     Atom 82  O   pos: (  0.455097  0.291854  1.771572)  Total sigma:         231.97
           230.5530        -12.0434         -2.5850
            -9.8476        248.8692          5.0186
            -0.5141          9.8594        216.4887

     O   82    anisotropy:     35.13    eta:   -0.4656
     O   82    sigma_11=    225.71    axis=(  0.911495  0.381250  0.154353)
     O   82    sigma_22=    214.81    axis=( -0.066700 -0.233295  0.970116)
     O   82    sigma_33=    255.39    axis=( -0.405867  0.894551  0.187218)

     Atom 83  H   pos: (  0.421671  0.205928  1.651113)  Total sigma:          24.37
            18.2154          3.1244          5.0403
             2.4256         26.6088         13.5451
             4.7270         15.3766         28.2853

     H   83    anisotropy:     28.14    eta:   -0.2572
     H   83    sigma_11=     17.40    axis=(  0.936715 -0.347618  0.041559)
     H   83    sigma_22=     12.58    axis=(  0.276758  0.662563 -0.696000)
     H   83    sigma_33=     43.13    axis=(  0.214407  0.663455  0.716838)

     Atom 84  H   pos: (  0.363900  0.417622  1.763049)  Total sigma:          20.35
            20.7073        -17.3970          1.7093
           -16.9666         32.9111         -0.8788
             2.4936         -1.2882          7.4194

     H   84    anisotropy:     37.22    eta:   -0.1017
     H   84    sigma_11=      9.20    axis=( -0.691691 -0.523969 -0.497011)
     H   84    sigma_22=      6.68    axis=( -0.434005 -0.248483  0.865965)
     H   84    sigma_33=     45.16    axis=(  0.577238 -0.814686  0.055532)

     Atom 85  O   pos: ( -0.477900  0.851152  1.802832)  Total sigma:         207.85
           202.2338         17.8172          5.5886
            26.3737        207.8118        -11.8650
             0.8136        -14.1502        213.4933

     O   85    anisotropy:    -43.12    eta:   -0.6212
     O   85    sigma_11=    213.29    axis=( -0.528201 -0.143052 -0.836983)
     O   85    sigma_22=    231.15    axis=(  0.511062  0.733619 -0.447905)
     O   85    sigma_33=    179.10    axis=(  0.678100 -0.664334 -0.314390)

     Atom 86  H   pos: ( -0.376908  0.856934  1.686851)  Total sigma:          21.02
            21.4903          4.8776        -14.9280
             4.1101         14.6097         -5.4346
           -14.9483         -6.7051         26.9646

     H   86    anisotropy:     30.76    eta:   -0.1735
     H   86    sigma_11=     12.55    axis=(  0.262648 -0.956044 -0.130370)
     H   86    sigma_22=      8.99    axis=(  0.744564  0.114877  0.657593)
     H   86    sigma_33=     41.53    axis=( -0.613711 -0.269784  0.742008)

     Atom 87  H   pos: (  0.413407  0.737365  1.757282)  Total sigma:          17.76
            26.7220         17.1067          4.6676
            18.4050         21.5420          4.3892
             5.6337          4.3456          5.0257

     H   87    anisotropy:     38.26    eta:   -0.0925
     H   87    sigma_11=      6.19    axis=(  0.650021 -0.759442  0.026857)
     H   87    sigma_22=      3.83    axis=( -0.149350 -0.093020  0.984399)
     H   87    sigma_33=     43.27    axis=(  0.745096  0.643891  0.173887)

     Atom 88  O   pos: ( -0.077589  0.311113  3.169454)  Total sigma:         238.63
           247.4888          3.4710         -3.9211
             4.9859        226.5978         -0.9396
           -12.8490         -1.3280        241.8161

     O   88    anisotropy:     23.22    eta:   -0.6636
     O   88    sigma_11=    236.03    axis=(  0.548275  0.146825  0.823309)
     O   88    sigma_22=    225.76    axis=(  0.204932 -0.978040  0.037947)
     O   88    sigma_33=    254.12    axis=( -0.810800 -0.147917  0.566324)

     Atom 89  H   pos: ( -0.008324  0.339401  3.036378)  Total sigma:          21.50
            20.3612          2.7705        -13.9062
             3.3012         11.0613         -4.2039
           -16.3408         -4.0877         33.0825

     H   89    anisotropy:     33.64    eta:   -0.0208
     H   89    sigma_11=     10.52    axis=(  0.565850  0.655752  0.499803)
     H   89    sigma_22=     10.05    axis=(  0.616413 -0.739039  0.271765)
     H   89    sigma_33=     43.93    axis=( -0.547585 -0.154307  0.822399)

     Atom 90  H   pos: ( -0.219852  0.365764  3.155593)  Total sigma:          21.61
            38.8591         -8.2938          1.6595
            -8.6479         14.1346          0.4961
             2.2832          0.2564         11.8449

     H   90    anisotropy:     29.96    eta:   -0.0949
     H   90    sigma_11=     12.57    axis=(  0.152455  0.646956  0.747131)
     H   90    sigma_22=     10.68    axis=(  0.257838  0.703752 -0.662006)
     H   90    sigma_33=     41.59    axis=( -0.954084  0.293565 -0.059520)

     Atom 91  O   pos: (  0.118002  0.666852  2.571539)  Total sigma:         221.49
           210.9905          9.6586         -3.4989
            10.2032        251.0306          3.9772
             1.4294         -0.1123        202.4444

     O   91    anisotropy:     47.88    eta:   -0.2164
     O   91    sigma_11=    208.98    axis=( -0.952747  0.215154  0.214431)
     O   91    sigma_22=    202.07    axis=(  0.201767 -0.079460  0.976205)
     O   91    sigma_33=    253.41    axis=( -0.227074 -0.973342 -0.032295)

     Atom 92  H   pos: (  0.197303  0.632769  2.448496)  Total sigma:          24.43
            22.5136         -2.6127        -12.3620
            -2.2256         17.0998          3.8508
           -11.6612          4.8075         33.6890

     H   92    anisotropy:     26.83    eta:   -0.0779
     H   92    sigma_11=     16.19    axis=(  0.276288  0.959885 -0.047814)
     H   92    sigma_22=     14.79    axis=( -0.804414  0.203741 -0.558039)
     H   92    sigma_33=     42.32    axis=( -0.525911  0.192642  0.828436)

     Atom 93  H   pos: (  0.167112  0.823144  2.602706)  Total sigma:          13.94
             2.6799         12.6676          1.7320
            11.4579         37.3002          8.5750
             1.4804          8.4906          1.8527

     H   93    anisotropy:     43.43    eta:   -0.0798
     H   93    sigma_11=      0.62    axis=(  0.532036  0.021939 -0.846438)
     H   93    sigma_22=     -1.69    axis=(  0.796000 -0.353755  0.491163)
     H   93    sigma_33=     42.90    axis=(  0.288656  0.935081  0.205674)

     Atom 94  Ca  pos: (  0.152700  0.197912  0.039248)  Total sigma:        1078.28
          1148.9042        -24.5816          8.2739
           -23.5969       1060.8467          1.1381
            12.1354          3.7710       1025.0986

     Ca  94    anisotropy:    116.16    eta:   -0.4105
     Ca  94    sigma_11=   1055.46    axis=(  0.230677  0.960574  0.155197)
     Ca  94    sigma_22=   1023.67    axis=( -0.106012 -0.133738  0.985330)
     Ca  94    sigma_33=   1155.72    axis=( -0.967238  0.243745 -0.070982)

     Atom 95  O   pos: (  0.837695  0.064967  2.597579)  Total sigma:         177.54
           232.0669          3.0632         -0.3473
            13.3573        167.1622         30.8990
            -7.8941         35.5505        133.3890

     O   95    anisotropy:    -97.57    eta:   -0.7081
     O   95    sigma_11=    187.03    axis=( -0.105030  0.841818  0.529444)
     O   95    sigma_22=    233.09    axis=( -0.992322 -0.123681 -0.000202)
     O   95    sigma_33=    112.49    axis=(  0.065312 -0.525400  0.848345)

     Atom 96  H   pos: (  0.800766  0.158098  2.486204)  Total sigma:          25.16
            19.3617         -4.0047          4.3631
            -3.4673         25.6506        -10.8774
             4.0567        -10.4301         30.4594

     H   96    anisotropy:     22.97    eta:   -0.0601
     H   96    sigma_11=     17.96    axis=( -0.915128  0.097397  0.391222)
     H   96    sigma_22=     17.04    axis=( -0.310359 -0.789557 -0.529412)
     H   96    sigma_33=     40.47    axis=(  0.257328 -0.605899  0.752774)

     Atom 97  O   pos: (  0.228027  0.607404  1.712251)  Total sigma:         176.07
           171.7275          7.9659          0.5365
             5.1455        206.3265         -3.5935
             0.9731         -7.6527        150.1707

     O   97    anisotropy:     47.93    eta:   -0.6618
     O   97    sigma_11=    170.67    axis=( -0.982413  0.167675 -0.082159)
     O   97    sigma_22=    149.52    axis=( -0.064939  0.105720  0.992273)
     O   97    sigma_33=    208.03    axis=( -0.175065 -0.980157  0.092972)

     Atom 98  H   pos: (  0.213722  0.561438  1.566622)  Total sigma:          22.74
            13.3324          1.7372          4.7779
             1.6998         18.9149         10.0327
             4.9597          9.8915         35.9746

     H   98    anisotropy:     28.14    eta:   -0.1146
     H   98    sigma_11=     14.44    axis=(  0.218651 -0.903552  0.368492)
     H   98    sigma_22=     12.29    axis=( -0.959129 -0.129491  0.251602)
     H   98    sigma_33=     41.50    axis=(  0.179619  0.408444  0.894936)

     Initialization:
     gipaw_setup  :      0.14s CPU      0.16s WALL (       1 calls)

     Linear response
     greenf       :   1049.73s CPU   1075.55s WALL (      48 calls)
     cgsolve      :   1044.57s CPU   1070.12s WALL (      48 calls)
     ch_psi       :   1009.16s CPU   1034.32s WALL (    3131 calls)
     h_psiq       :    768.77s CPU    785.26s WALL (    3131 calls)

     Apply operators
     h_psi        :    653.71s CPU    665.16s WALL (    3450 calls)
     apply_vel    :     13.31s CPU     13.79s WALL (      42 calls)

     Induced current
     j_para       :     49.19s CPU     49.79s WALL (      54 calls)
     biot_savart  :      0.02s CPU      0.02s WALL (       1 calls)

     Other routines

     General routines
     calbec       :    289.43s CPU    306.88s WALL (   10118 calls)
     fft          :      0.04s CPU      0.04s WALL (      32 calls)
     fftw         :    501.10s CPU    506.40s WALL ( 1395982 calls)
     davcio       :      0.01s CPU      0.51s WALL (      32 calls)

     Parallel routines
     fft_scatter  :    205.79s CPU    208.18s WALL ( 1396014 calls)

     Plugins


     GIPAW        :  20m57.02s CPU  21m28.14s WALL


   This run was terminated on:  11:10:18   4Oct2023            

=------------------------------------------------------------------------------=
   JOB DONE.
=------------------------------------------------------------------------------=
