# Supplementary material for: Is there a future for 43Ca nuclear magnetic resonance in cement science?
Source: Phys Chem Chem Phys. 2025 Apr 9;27(17):9159–68. doi: 10.1039/d5cp00491h (PMC11997747; doi:10.1039/d5cp00491h)
Supplement: CP-027-D5CP00491H-s001 [file CP-027-D5CP00491H-s001.zip › QE-Files/CSH-surface-structures/surf7.vc-relax.nmr.out]

     Program GIPAW v.7.2 starts on  5Oct2023 at 11:24: 0 

     This program is part of the open-source Quantum ESPRESSO suite
     for quantum simulation of materials; please cite
         "P. Giannozzi et al., J. Phys.:Condens. Matter 21 395502 (2009);
         "P. Giannozzi et al., J. Phys.:Condens. Matter 29 465901 (2017);
         "P. Giannozzi et al., J. Chem. Phys. 152 154105 (2020);
          URL http://www.quantum-espresso.org", 
     in publications or presentations arising from this work. More details at
     http://www.quantum-espresso.org/quote

     Parallel version (MPI), running on    72 processors

     MPI processes distributed on     1 nodes
     R & G space division:  proc/nbgrp/npool/nimage =      72
     414119 MiB available memory on the printing compute node when the environment starts


     ***** This is GIPAW git revision                                          *****
     ***** you can cite: N. Varini et al., Comp. Phys. Comm. 184, 1827 (2013)  *****
     ***** in publications or presentations arising from this work.            *****

     Parallelizing q-star over 1 images
     Reading input from surf7.vc-relax.nmr.in

     ------------------- Input file: --------------------
&inputgipaw
	job = 'nmr'
	prefix = 'surf7.vc-relax_nmr'
	tmp_dir = './tmpSurf7/',
	verbosity = 'high'
	diagonalization = 'david'
/


     Reading xml data from directory:

     ./tmpSurf7/surf7.vc-relax_nmr.save/
     file Ca.pbe-spn-kjpaw_psl.1.0.0.UPF: wavefunction(s)  3S renormalized
     file O.pbe-n-kjpaw_psl.1.0.0.UPF: wavefunction(s)  2S 2P renormalized
     file Si.pbe-nl-kjpaw_psl.1.0.0.UPF: wavefunction(s)  3S 3P renormalized
     file H.pbe-kjpaw_psl.1.0.0.UPF: wavefunction(s)  1S renormalized

     IMPORTANT: XC functional enforced from input :
     Exchange-correlation= PBE
                           (   1   4   3   4   0   0   0)
     Any further DFT definition will be discarded
     Please, verify this is what you really want


     Parallelization info
     --------------------
     sticks:   dense  smooth     PW     G-vecs:    dense   smooth      PW
     Min         102     102     26                16829    16829    2239
     Max         103     103     27                16848    16848    2256
     Sum        7409    7409   1941              1212661  1212661  162093

     Using Slab Decomposition


     Check: negative core charge=   -0.000004
     Reading collected, re-writing distributed wavefunctions
     Subspace diagonalization in iterative solution of the eigenvalue problem:
     a serial algorithm will be used

     GIPAW projectors -----------------------------------------------
     atom=  Ca   l=0  rc=    1.3000  rs=    0.8667
     atom=  Ca   l=0  rc=    1.3000  rs=    0.8667
     atom=  Ca   l=1  rc=    1.6000  rs=    1.0667
     atom=  Ca   l=1  rc=    1.6000  rs=    1.0667
     atom=  Ca   l=2  rc=    1.7000  rs=    1.1333
     atom=  Ca   l=2  rc=    1.7000  rs=    1.1333
     projs nearly linearly dependent: l=0  n1,n2= 1, 2  s=  0.99170013
     projs nearly linearly dependent: l=2  n1,n2= 1, 2  s=  0.99334936

     atom=  O    l=0  rc=    1.3000  rs=    0.8667
     atom=  O    l=0  rc=    1.3000  rs=    0.8667
     atom=  O    l=1  rc=    1.3500  rs=    0.9000
     atom=  O    l=1  rc=    1.3500  rs=    0.9000
     projs nearly linearly dependent: l=1  n1,n2= 1, 2  s=  0.99790099

     atom=  Si   l=0  rc=    1.8000  rs=    1.2000
     atom=  Si   l=0  rc=    1.8000  rs=    1.2000
     atom=  Si   l=1  rc=    1.8000  rs=    1.2000
     atom=  Si   l=1  rc=    1.8000  rs=    1.2000
     atom=  Si   l=2  rc=    1.8000  rs=    1.2000
     atom=  Si   l=2  rc=    1.8000  rs=    1.2000
     projs nearly linearly dependent: l=2  n1,n2= 1, 2  s=  0.99992180

     atom=  H    l=0  rc=    1.0000  rs=    0.6667
     atom=  H    l=0  rc=    1.0000  rs=    0.6667
     projs nearly linearly dependent: l=0  n1,n2= 1, 2  s=  0.99968852
     -----------------------------------------------------------------

     GIPAW integrals: -------------------------------------------
     Atom  i/j   nmr_para   nmr_dia   epr_rmc  epr_para   epr_dia
       Ca  1 1   0.25E+04 -0.66E+00  0.13E+02  0.81E+09  0.75E+03
       Ca  2 1   0.26E+04 -0.73E+00  0.13E+02  0.86E+09  0.79E+03
       Ca  2 2   0.28E+04 -0.80E+00  0.13E+02  0.92E+09  0.84E+03
       Ca  3 3   0.30E+02  0.22E+00  0.11E+02  0.47E+05  0.19E+03
       Ca  4 3   0.33E+02  0.20E+00  0.12E+02  0.54E+05  0.22E+03
       Ca  4 4   0.37E+02  0.17E+00  0.13E+02  0.60E+05  0.24E+03
       Ca  5 5   0.29E+01  0.74E+00  0.81E+01  0.47E+03  0.66E+02
       Ca  6 5   0.36E+01  0.91E+00  0.10E+02  0.59E+03  0.81E+02
       Ca  6 6   0.45E+01  0.11E+01  0.13E+02  0.74E+03  0.10E+03
       O   1 1   0.81E+03 -0.32E+00  0.65E+01  0.43E+08  0.24E+03
       O   2 1   0.91E+03 -0.39E+00  0.71E+01  0.48E+08  0.27E+03
       O   2 2   0.10E+04 -0.48E+00  0.78E+01  0.55E+08  0.31E+03
       O   3 3   0.99E+01  0.87E+00  0.58E+01  0.24E+04  0.75E+02
       O   4 3   0.11E+02  0.97E+00  0.67E+01  0.27E+04  0.83E+02
       O   4 4   0.12E+02  0.11E+01  0.76E+01  0.31E+04  0.93E+02
       Si  1 1   0.12E+04 -0.54E-01  0.93E+01  0.18E+09  0.37E+03
       Si  2 1   0.17E+04  0.68E-01  0.12E+02  0.26E+09  0.52E+03
       Si  2 2   0.24E+04  0.31E+00  0.19E+02  0.37E+09  0.74E+03
       Si  3 3   0.18E+02  0.34E+00  0.10E+02  0.13E+05  0.11E+03
       Si  4 3   0.21E+02  0.27E+00  0.11E+02  0.15E+05  0.13E+03
       Si  4 4   0.23E+02  0.18E+00  0.12E+02  0.18E+05  0.14E+03
       Si  5 5   0.26E+00  0.79E-01  0.58E+00  0.29E+02  0.79E+01
       Si  6 5   0.27E+00  0.84E-01  0.62E+00  0.30E+02  0.81E+01
       Si  6 6   0.29E+00  0.89E-01  0.66E+00  0.31E+02  0.84E+01
       H   1 1   0.39E+02  0.19E+00  0.29E+00  0.78E+05  0.13E+02
       H   2 1   0.41E+02  0.21E+00  0.32E+00  0.82E+05  0.14E+02
       H   2 2   0.43E+02  0.22E+00  0.36E+00  0.86E+05  0.15E+02
     ------------------------------------------------------------

     alpha_pv=     77.5569 eV

     Number of occupied bands for each k-point:
     k-point:     1    nbnd_occ= 364
     k-point:     2    nbnd_occ= 364


     q-space interpolation up to    96.00 Rydberg

     GIPAW job: nmr                                                                             
     NMR macroscopic correction: yes
             0.6667          0.0000          0.0000
             0.0000          0.6667          0.0000
             0.0000          0.0000          0.6667


     Largest allocated arrays     est. size (Mb)     dimensions
        KS wavefunctions at k          11.75 Mb     (    2116,  364)
        KS wavefunctions at k+q        11.75 Mb     (    2116,  364)
        First-order wavefunctions     117.53 Mb     (    2116,  364, 10)
        First-order wavefunct (US)     70.52 Mb     (    2116,  364,  6)
        Charge/spin density             0.35 Mb     (   46080,    1)
        Induced current                 3.16 Mb     (   46080,    3,3,1)
        Induced magnetic field          3.16 Mb     (   46080,    3,3,1)
        NL pseudopotentials            39.39 Mb     (    2116, 1220)
        GIPAW NL terms                 39.39 Mb     (    2116, 1220)

     Computing the magnetic susceptibility     isolve=0    ethr=  0.1000E-13
     k-point #    1 of     2      pool #  1    cpu time:       6.2
     compute_u_kq: q = (    0.0000,    0.0000,    0.0000)
     Rotating WFCS
     ethr =  1.00E-14,  avg # of iterations =  5.0
     eigenvalues at k:
 -37.0074 -37.0038 -36.7079 -36.5773 -36.5297 -36.4546 -36.4326 -36.3814
 -36.1925 -36.1004 -36.0724 -36.0004 -35.9359 -35.6295 -18.5667 -18.3453
 -18.3010 -18.2884 -18.2456 -18.2273 -18.1943 -18.1673 -18.1438 -18.1214
 -18.0592 -18.0370 -18.0227 -18.0025 -17.9909 -17.9519 -17.9227 -17.9147
 -17.8998 -17.8665 -17.8596 -17.8284 -17.7948 -17.7872 -17.7725 -17.7565
 -17.7346 -17.7133 -17.6851 -17.6609 -17.6284 -17.6249 -17.6087 -17.5947
 -17.5753 -17.5708 -17.5526 -17.5301 -17.5137 -17.4938 -17.4717 -17.4496
 -17.4319 -17.4241 -17.4053 -17.3938 -17.3848 -17.3737 -17.3401 -17.3117
 -17.3030 -17.2992 -17.2799 -17.2514 -17.2364 -17.2122 -17.2039 -17.2000
 -17.1773 -17.1542 -17.1213 -17.0733 -17.0565 -17.0367 -17.0236 -17.0043
 -16.9864 -16.9585 -16.9294 -16.9202 -16.8939 -16.8728 -16.8479 -16.8231
 -16.8134 -16.7972 -16.7589 -16.7311 -16.7029 -16.6871 -16.6666 -16.6442
 -16.5430 -16.5252 -16.4701 -16.4236 -16.2929 -16.2159 -16.1810 -16.0388
 -15.9100 -15.8115 -15.6735 -15.5064 -15.4200 -15.3780 -15.3336 -15.3271
 -15.2639 -15.2450 -15.1815 -15.1182 -15.0715 -14.9732 -14.9168 -14.8296
 -14.8173 -14.7964 -14.7111 -14.6803 -14.6410 -14.6101 -14.5737 -14.5398
 -14.4952 -14.4824 -14.4351 -14.3969 -14.2988  -6.5923  -6.3675  -6.2454
  -6.1139  -6.0319  -5.9916  -5.9622  -5.8248  -5.7890  -5.7393  -5.6946
  -5.6560  -5.6403  -5.6140  -5.5960  -5.5777  -5.5483  -5.5096  -5.4362
  -5.4091  -5.3516  -5.3192  -5.2731  -5.2639  -5.1968  -5.1693  -5.1277
  -5.1054  -5.0718  -5.0630  -5.0094  -4.9801  -4.9250  -4.9191  -4.8909
  -4.8790  -4.8450  -4.7872  -4.7598  -4.7182  -4.6626  -4.5496  -4.4701
  -4.4311  -4.3197  -4.2065  -4.1260  -3.6149  -3.5664  -3.5328  -3.4876
  -3.4231  -3.3913  -3.2916  -3.2335  -3.2240  -3.1661  -3.1463  -3.0551
  -2.9840  -2.9232  -2.8520  -2.8324  -2.8034  -2.7367  -2.7167  -2.6849
  -2.6650  -2.6468  -2.6150  -2.5850  -2.5541  -2.5418  -2.5069  -2.4816
  -2.4397  -2.4295  -2.4139  -2.3784  -2.3405  -2.3115  -2.2883  -2.2236
  -2.2091  -2.1887  -2.1619  -2.1241  -2.0877  -2.0804  -2.0230  -1.9357
  -1.9174  -1.9020  -1.8285  -1.8201  -1.7952  -1.7632  -1.7204  -1.7175
  -1.6596  -1.6239  -1.5871  -1.5765  -1.5632  -1.5192  -1.4627  -1.4339
  -1.3909  -1.3278  -1.3124  -1.2842  -1.2429  -1.2256  -1.1850  -1.1530
  -1.1284  -1.1060  -1.0730  -1.0281  -1.0011  -0.9611  -0.9255  -0.9123
  -0.8625  -0.8214  -0.7977  -0.7630  -0.7438  -0.7107  -0.6731  -0.6265
  -0.5724  -0.5478  -0.5415  -0.4821  -0.4697  -0.4499  -0.4023  -0.3811
  -0.3370  -0.3187  -0.2797  -0.2650  -0.2377  -0.2196  -0.1969  -0.1724
  -0.1601  -0.1486  -0.1290  -0.1135  -0.0924  -0.0710  -0.0602  -0.0314
  -0.0154   0.0153   0.0229   0.0518   0.0656   0.0859   0.0983   0.1248
   0.1393   0.1474   0.1740   0.1908   0.2042   0.2184   0.2326   0.2610
   0.2771   0.2938   0.3165   0.3361   0.3488   0.3626   0.3869   0.3960
   0.4112   0.4215   0.4372   0.4533   0.4628   0.4780   0.5047   0.5242
   0.5482   0.5645   0.5727   0.6074   0.6287   0.6484   0.6576   0.6711
   0.7083   0.7218   0.7325   0.7379   0.7515   0.7712   0.7835   0.7976
   0.8143   0.8270   0.8511   0.8556   0.8767   0.9012   0.9199   0.9320
   0.9593   0.9793   1.0079   1.0145   1.0413   1.0728   1.1127   1.1310
   1.1459   1.2122   1.2436   1.2781   1.2973   1.3241   1.3826   1.3926
   1.4508   1.5982   1.7265   1.7711
     eigenvalues at k+q:
 -37.0074 -37.0038 -36.7079 -36.5773 -36.5297 -36.4546 -36.4326 -36.3814
 -36.1925 -36.1004 -36.0724 -36.0004 -35.9359 -35.6295 -18.5667 -18.3453
 -18.3010 -18.2884 -18.2456 -18.2273 -18.1943 -18.1673 -18.1438 -18.1214
 -18.0592 -18.0370 -18.0227 -18.0025 -17.9909 -17.9519 -17.9227 -17.9147
 -17.8998 -17.8665 -17.8596 -17.8284 -17.7948 -17.7872 -17.7725 -17.7565
 -17.7346 -17.7133 -17.6851 -17.6609 -17.6284 -17.6249 -17.6087 -17.5947
 -17.5753 -17.5708 -17.5526 -17.5301 -17.5137 -17.4938 -17.4717 -17.4496
 -17.4319 -17.4241 -17.4053 -17.3938 -17.3848 -17.3737 -17.3401 -17.3117
 -17.3030 -17.2992 -17.2799 -17.2514 -17.2364 -17.2122 -17.2039 -17.2000
 -17.1773 -17.1542 -17.1213 -17.0733 -17.0565 -17.0367 -17.0236 -17.0043
 -16.9864 -16.9585 -16.9294 -16.9201 -16.8939 -16.8728 -16.8479 -16.8231
 -16.8134 -16.7972 -16.7589 -16.7311 -16.7029 -16.6871 -16.6666 -16.6442
 -16.5430 -16.5252 -16.4701 -16.4236 -16.2929 -16.2159 -16.1810 -16.0388
 -15.9100 -15.8115 -15.6735 -15.5064 -15.4200 -15.3780 -15.3336 -15.3270
 -15.2639 -15.2450 -15.1815 -15.1182 -15.0715 -14.9732 -14.9168 -14.8296
 -14.8172 -14.7964 -14.7111 -14.6803 -14.6410 -14.6101 -14.5737 -14.5398
 -14.4952 -14.4824 -14.4351 -14.3969 -14.2988  -6.5923  -6.3675  -6.2454
  -6.1139  -6.0319  -5.9916  -5.9622  -5.8248  -5.7890  -5.7393  -5.6946
  -5.6560  -5.6403  -5.6140  -5.5960  -5.5777  -5.5483  -5.5096  -5.4362
  -5.4091  -5.3516  -5.3192  -5.2731  -5.2639  -5.1968  -5.1693  -5.1277
  -5.1054  -5.0718  -5.0629  -5.0094  -4.9801  -4.9250  -4.9191  -4.8909
  -4.8790  -4.8450  -4.7872  -4.7598  -4.7182  -4.6626  -4.5496  -4.4701
  -4.4311  -4.3197  -4.2065  -4.1260  -3.6149  -3.5664  -3.5328  -3.4877
  -3.4231  -3.3913  -3.2916  -3.2335  -3.2240  -3.1661  -3.1463  -3.0551
  -2.9839  -2.9232  -2.8520  -2.8324  -2.8034  -2.7367  -2.7167  -2.6849
  -2.6650  -2.6468  -2.6150  -2.5850  -2.5541  -2.5418  -2.5069  -2.4816
  -2.4397  -2.4295  -2.4139  -2.3784  -2.3405  -2.3115  -2.2883  -2.2236
  -2.2091  -2.1887  -2.1619  -2.1241  -2.0877  -2.0804  -2.0230  -1.9357
  -1.9174  -1.9020  -1.8285  -1.8200  -1.7952  -1.7632  -1.7204  -1.7175
  -1.6596  -1.6239  -1.5871  -1.5765  -1.5632  -1.5192  -1.4627  -1.4339
  -1.3909  -1.3278  -1.3124  -1.2842  -1.2429  -1.2256  -1.1850  -1.1530
  -1.1284  -1.1060  -1.0730  -1.0281  -1.0011  -0.9611  -0.9255  -0.9123
  -0.8625  -0.8214  -0.7977  -0.7630  -0.7438  -0.7107  -0.6731  -0.6265
  -0.5724  -0.5478  -0.5415  -0.4821  -0.4697  -0.4499  -0.4023  -0.3811
  -0.3370  -0.3187  -0.2797  -0.2650  -0.2377  -0.2196  -0.1969  -0.1724
  -0.1601  -0.1486  -0.1290  -0.1135  -0.0924  -0.0710  -0.0602  -0.0314
  -0.0154   0.0153   0.0229   0.0518   0.0656   0.0859   0.0983   0.1248
   0.1393   0.1474   0.1740   0.1908   0.2042   0.2184   0.2326   0.2610
   0.2771   0.2938   0.3165   0.3361   0.3488   0.3626   0.3869   0.3960
   0.4112   0.4215   0.4372   0.4533   0.4628   0.4780   0.5047   0.5242
   0.5482   0.5645   0.5727   0.6074   0.6287   0.6484   0.6576   0.6711
   0.7083   0.7218   0.7325   0.7379   0.7515   0.7713   0.7835   0.7976
   0.8143   0.8271   0.8511   0.8557   0.8767   0.9012   0.9199   0.9320
   0.9593   0.9793   1.0079   1.0145   1.0413   1.0728   1.1127   1.1310
   1.1459   1.2122   1.2436   1.2781   1.2973   1.3241   1.3826   1.3926
   1.4508   1.5982   1.7265   1.7711
     cgsolve_all iterations  64    anorm=    0.74E-07
PARA_AUG  1     100.2346193        -0.2633601        -0.4418087
     cgsolve_all iterations  66    anorm=    0.74E-07
PARA_AUG  2      -0.3118077       101.2075268        -0.5631031
     cgsolve_all iterations  64    anorm=    0.74E-07
PARA_AUG  3      -0.4281459        -0.4619652       100.8375544
     cgsolve_all iterations  71    anorm=    0.70E-07
     cgsolve_all iterations  71    anorm=    0.69E-07
     cgsolve_all iterations  73    anorm=    0.68E-07
     compute_u_kq: q = (    0.0401,    0.0000,    0.0000)
     Rotating WFCS
     ethr =  1.00E-14,  avg # of iterations = 23.0
     eigenvalues at k:
 -37.0074 -37.0038 -36.7079 -36.5773 -36.5297 -36.4546 -36.4326 -36.3814
 -36.1925 -36.1004 -36.0724 -36.0004 -35.9359 -35.6295 -18.5667 -18.3453
 -18.3010 -18.2884 -18.2456 -18.2273 -18.1943 -18.1673 -18.1438 -18.1214
 -18.0592 -18.0370 -18.0227 -18.0025 -17.9909 -17.9519 -17.9227 -17.9147
 -17.8998 -17.8665 -17.8596 -17.8284 -17.7948 -17.7872 -17.7725 -17.7565
 -17.7346 -17.7133 -17.6851 -17.6609 -17.6284 -17.6249 -17.6087 -17.5947
 -17.5753 -17.5708 -17.5526 -17.5301 -17.5137 -17.4938 -17.4717 -17.4496
 -17.4319 -17.4241 -17.4053 -17.3938 -17.3848 -17.3737 -17.3401 -17.3117
 -17.3030 -17.2992 -17.2799 -17.2514 -17.2364 -17.2122 -17.2039 -17.2000
 -17.1773 -17.1542 -17.1213 -17.0733 -17.0565 -17.0367 -17.0236 -17.0043
 -16.9864 -16.9585 -16.9294 -16.9202 -16.8939 -16.8728 -16.8479 -16.8231
 -16.8134 -16.7972 -16.7589 -16.7311 -16.7029 -16.6871 -16.6666 -16.6442
 -16.5430 -16.5252 -16.4701 -16.4236 -16.2929 -16.2159 -16.1810 -16.0388
 -15.9100 -15.8115 -15.6735 -15.5064 -15.4200 -15.3780 -15.3336 -15.3271
 -15.2639 -15.2450 -15.1815 -15.1182 -15.0715 -14.9732 -14.9168 -14.8296
 -14.8173 -14.7964 -14.7111 -14.6803 -14.6410 -14.6101 -14.5737 -14.5398
 -14.4952 -14.4824 -14.4351 -14.3969 -14.2988  -6.5923  -6.3675  -6.2454
  -6.1139  -6.0319  -5.9916  -5.9622  -5.8248  -5.7890  -5.7393  -5.6946
  -5.6560  -5.6403  -5.6140  -5.5960  -5.5777  -5.5483  -5.5096  -5.4362
  -5.4091  -5.3516  -5.3192  -5.2731  -5.2639  -5.1968  -5.1693  -5.1277
  -5.1054  -5.0718  -5.0630  -5.0094  -4.9801  -4.9250  -4.9191  -4.8909
  -4.8790  -4.8450  -4.7872  -4.7598  -4.7182  -4.6626  -4.5496  -4.4701
  -4.4311  -4.3197  -4.2065  -4.1260  -3.6149  -3.5664  -3.5328  -3.4876
  -3.4231  -3.3913  -3.2916  -3.2335  -3.2240  -3.1661  -3.1463  -3.0551
  -2.9840  -2.9232  -2.8520  -2.8324  -2.8034  -2.7367  -2.7167  -2.6849
  -2.6650  -2.6468  -2.6150  -2.5850  -2.5541  -2.5418  -2.5069  -2.4816
  -2.4397  -2.4295  -2.4139  -2.3784  -2.3405  -2.3115  -2.2883  -2.2236
  -2.2091  -2.1887  -2.1619  -2.1241  -2.0877  -2.0804  -2.0230  -1.9357
  -1.9174  -1.9020  -1.8285  -1.8201  -1.7952  -1.7632  -1.7204  -1.7175
  -1.6596  -1.6239  -1.5871  -1.5765  -1.5632  -1.5192  -1.4627  -1.4339
  -1.3909  -1.3278  -1.3124  -1.2842  -1.2429  -1.2256  -1.1850  -1.1530
  -1.1284  -1.1060  -1.0730  -1.0281  -1.0011  -0.9611  -0.9255  -0.9123
  -0.8625  -0.8214  -0.7977  -0.7630  -0.7438  -0.7107  -0.6731  -0.6265
  -0.5724  -0.5478  -0.5415  -0.4821  -0.4697  -0.4499  -0.4023  -0.3811
  -0.3370  -0.3187  -0.2797  -0.2650  -0.2377  -0.2196  -0.1969  -0.1724
  -0.1601  -0.1486  -0.1290  -0.1135  -0.0924  -0.0710  -0.0602  -0.0314
  -0.0154   0.0153   0.0229   0.0518   0.0656   0.0859   0.0983   0.1248
   0.1393   0.1474   0.1740   0.1908   0.2042   0.2184   0.2326   0.2610
   0.2771   0.2938   0.3165   0.3361   0.3488   0.3626   0.3869   0.3960
   0.4112   0.4215   0.4372   0.4533   0.4628   0.4780   0.5047   0.5242
   0.5482   0.5645   0.5727   0.6074   0.6287   0.6484   0.6576   0.6711
   0.7083   0.7218   0.7325   0.7379   0.7515   0.7712   0.7835   0.7976
   0.8143   0.8270   0.8511   0.8556   0.8767   0.9012   0.9199   0.9320
   0.9593   0.9793   1.0079   1.0145   1.0413   1.0728   1.1127   1.1310
   1.1459   1.2122   1.2436   1.2781   1.2973   1.3241   1.3826   1.3926
   1.4508   1.5982   1.7265   1.7711
     eigenvalues at k+q:
 -37.0074 -37.0038 -36.7079 -36.5773 -36.5297 -36.4546 -36.4326 -36.3814
 -36.1925 -36.1004 -36.0724 -36.0004 -35.9359 -35.6295 -18.5663 -18.3457
 -18.3008 -18.2887 -18.2477 -18.2279 -18.1955 -18.1675 -18.1429 -18.1183
 -18.0609 -18.0367 -18.0235 -18.0030 -17.9913 -17.9508 -17.9247 -17.9152
 -17.8998 -17.8656 -17.8616 -17.8304 -17.7963 -17.7878 -17.7733 -17.7578
 -17.7339 -17.7116 -17.6859 -17.6597 -17.6282 -17.6248 -17.6087 -17.5949
 -17.5757 -17.5711 -17.5503 -17.5295 -17.5102 -17.4935 -17.4710 -17.4512
 -17.4340 -17.4239 -17.4059 -17.3943 -17.3848 -17.3738 -17.3385 -17.3102
 -17.3017 -17.2974 -17.2804 -17.2527 -17.2359 -17.2126 -17.2042 -17.1991
 -17.1789 -17.1557 -17.1197 -17.0719 -17.0543 -17.0354 -17.0259 -17.0011
 -16.9876 -16.9601 -16.9292 -16.9186 -16.8934 -16.8718 -16.8476 -16.8206
 -16.8099 -16.7964 -16.7550 -16.7311 -16.7031 -16.6873 -16.6652 -16.6435
 -16.5423 -16.5243 -16.4703 -16.4241 -16.2982 -16.2157 -16.1916 -16.0392
 -15.9099 -15.8103 -15.6684 -15.5065 -15.4220 -15.3791 -15.3342 -15.3277
 -15.2633 -15.2482 -15.1819 -15.1212 -15.0760 -14.9726 -14.9170 -14.8309
 -14.8184 -14.7958 -14.7123 -14.6804 -14.6395 -14.6019 -14.5779 -14.5417
 -14.4922 -14.4808 -14.4352 -14.3952 -14.2988  -6.5767  -6.3498  -6.2454
  -6.1127  -6.0321  -5.9926  -5.9628  -5.8223  -5.7875  -5.7414  -5.6969
  -5.6565  -5.6425  -5.6138  -5.6082  -5.5778  -5.5495  -5.5066  -5.4368
  -5.4134  -5.3508  -5.3250  -5.2739  -5.2666  -5.1971  -5.1687  -5.1272
  -5.1068  -5.0703  -5.0626  -5.0118  -4.9831  -4.9332  -4.9188  -4.8941
  -4.8812  -4.8475  -4.7873  -4.7600  -4.7235  -4.6655  -4.5459  -4.4651
  -4.4314  -4.3195  -4.2074  -4.1256  -3.6010  -3.5626  -3.5264  -3.4846
  -3.4264  -3.3941  -3.2935  -3.2314  -3.2159  -3.1719  -3.1600  -3.0577
  -2.9854  -2.9209  -2.8522  -2.8321  -2.7997  -2.7347  -2.7143  -2.6832
  -2.6677  -2.6466  -2.6180  -2.5858  -2.5582  -2.5423  -2.5086  -2.4820
  -2.4407  -2.4293  -2.4113  -2.3787  -2.3418  -2.3096  -2.2888  -2.2226
  -2.2108  -2.1894  -2.1614  -2.1229  -2.0895  -2.0811  -2.0236  -1.9397
  -1.9140  -1.8996  -1.8346  -1.8206  -1.7910  -1.7624  -1.7209  -1.7160
  -1.6580  -1.6212  -1.5846  -1.5771  -1.5605  -1.5136  -1.4662  -1.4374
  -1.3919  -1.3267  -1.3176  -1.2863  -1.2481  -1.2251  -1.1865  -1.1532
  -1.1326  -1.1036  -1.0750  -1.0328  -1.0061  -0.9644  -0.9277  -0.9102
  -0.8617  -0.8231  -0.7918  -0.7653  -0.7441  -0.7135  -0.6725  -0.6288
  -0.5755  -0.5499  -0.5416  -0.4818  -0.4698  -0.4432  -0.3985  -0.3831
  -0.3311  -0.3175  -0.2780  -0.2638  -0.2335  -0.2135  -0.1946  -0.1733
  -0.1591  -0.1443  -0.1281  -0.1138  -0.0923  -0.0648  -0.0592  -0.0317
  -0.0144   0.0133   0.0285   0.0521   0.0665   0.0874   0.0990   0.1256
   0.1392   0.1458   0.1731   0.1895   0.2055   0.2197   0.2331   0.2598
   0.2746   0.2948   0.3169   0.3386   0.3500   0.3621   0.3883   0.3969
   0.4098   0.4217   0.4377   0.4533   0.4624   0.4770   0.5058   0.5255
   0.5501   0.5642   0.5744   0.6072   0.6287   0.6485   0.6573   0.6708
   0.7119   0.7230   0.7339   0.7393   0.7528   0.7729   0.7843   0.7983
   0.8162   0.8280   0.8500   0.8543   0.8759   0.8986   0.9205   0.9336
   0.9611   0.9809   1.0073   1.0155   1.0390   1.0737   1.1065   1.1281
   1.1451   1.2118   1.2416   1.2789   1.2946   1.3240   1.3814   1.3946
   1.4505   1.5983   1.7259   1.7711
     cgsolve_all iterations  71    anorm=    0.70E-07
     cgsolve_all iterations  71    anorm=    0.69E-07
     cgsolve_all iterations  73    anorm=    0.69E-07
     compute_u_kq: q = (   -0.0401,    0.0000,    0.0000)
     Rotating WFCS
     ethr =  1.00E-14,  avg # of iterations = 23.0
     eigenvalues at k:
 -37.0074 -37.0038 -36.7079 -36.5773 -36.5297 -36.4546 -36.4326 -36.3814
 -36.1925 -36.1004 -36.0724 -36.0004 -35.9359 -35.6295 -18.5667 -18.3453
 -18.3010 -18.2884 -18.2456 -18.2273 -18.1943 -18.1673 -18.1438 -18.1214
 -18.0592 -18.0370 -18.0227 -18.0025 -17.9909 -17.9519 -17.9227 -17.9147
 -17.8998 -17.8665 -17.8596 -17.8284 -17.7948 -17.7872 -17.7725 -17.7565
 -17.7346 -17.7133 -17.6851 -17.6609 -17.6284 -17.6249 -17.6087 -17.5947
 -17.5753 -17.5708 -17.5526 -17.5301 -17.5137 -17.4938 -17.4717 -17.4496
 -17.4319 -17.4241 -17.4053 -17.3938 -17.3848 -17.3737 -17.3401 -17.3117
 -17.3030 -17.2992 -17.2799 -17.2514 -17.2364 -17.2122 -17.2039 -17.2000
 -17.1773 -17.1542 -17.1213 -17.0733 -17.0565 -17.0367 -17.0236 -17.0043
 -16.9864 -16.9585 -16.9294 -16.9202 -16.8939 -16.8728 -16.8479 -16.8231
 -16.8134 -16.7972 -16.7589 -16.7311 -16.7029 -16.6871 -16.6666 -16.6442
 -16.5430 -16.5252 -16.4701 -16.4236 -16.2929 -16.2159 -16.1810 -16.0388
 -15.9100 -15.8115 -15.6735 -15.5064 -15.4200 -15.3780 -15.3336 -15.3271
 -15.2639 -15.2450 -15.1815 -15.1182 -15.0715 -14.9732 -14.9168 -14.8296
 -14.8173 -14.7964 -14.7111 -14.6803 -14.6410 -14.6101 -14.5737 -14.5398
 -14.4952 -14.4824 -14.4351 -14.3969 -14.2988  -6.5923  -6.3675  -6.2454
  -6.1139  -6.0319  -5.9916  -5.9622  -5.8248  -5.7890  -5.7393  -5.6946
  -5.6560  -5.6403  -5.6140  -5.5960  -5.5777  -5.5483  -5.5096  -5.4362
  -5.4091  -5.3516  -5.3192  -5.2731  -5.2639  -5.1968  -5.1693  -5.1277
  -5.1054  -5.0718  -5.0630  -5.0094  -4.9801  -4.9250  -4.9191  -4.8909
  -4.8790  -4.8450  -4.7872  -4.7598  -4.7182  -4.6626  -4.5496  -4.4701
  -4.4311  -4.3197  -4.2065  -4.1260  -3.6149  -3.5664  -3.5328  -3.4876
  -3.4231  -3.3913  -3.2916  -3.2335  -3.2240  -3.1661  -3.1463  -3.0551
  -2.9840  -2.9232  -2.8520  -2.8324  -2.8034  -2.7367  -2.7167  -2.6849
  -2.6650  -2.6468  -2.6150  -2.5850  -2.5541  -2.5418  -2.5069  -2.4816
  -2.4397  -2.4295  -2.4139  -2.3784  -2.3405  -2.3115  -2.2883  -2.2236
  -2.2091  -2.1887  -2.1619  -2.1241  -2.0877  -2.0804  -2.0230  -1.9357
  -1.9174  -1.9020  -1.8285  -1.8201  -1.7952  -1.7632  -1.7204  -1.7175
  -1.6596  -1.6239  -1.5871  -1.5765  -1.5632  -1.5192  -1.4627  -1.4339
  -1.3909  -1.3278  -1.3124  -1.2842  -1.2429  -1.2256  -1.1850  -1.1530
  -1.1284  -1.1060  -1.0730  -1.0281  -1.0011  -0.9611  -0.9255  -0.9123
  -0.8625  -0.8214  -0.7977  -0.7630  -0.7438  -0.7107  -0.6731  -0.6265
  -0.5724  -0.5478  -0.5415  -0.4821  -0.4697  -0.4499  -0.4023  -0.3811
  -0.3370  -0.3187  -0.2797  -0.2650  -0.2377  -0.2196  -0.1969  -0.1724
  -0.1601  -0.1486  -0.1290  -0.1135  -0.0924  -0.0710  -0.0602  -0.0314
  -0.0154   0.0153   0.0229   0.0518   0.0656   0.0859   0.0983   0.1248
   0.1393   0.1474   0.1740   0.1908   0.2042   0.2184   0.2326   0.2610
   0.2771   0.2938   0.3165   0.3361   0.3488   0.3626   0.3869   0.3960
   0.4112   0.4215   0.4372   0.4533   0.4628   0.4780   0.5047   0.5242
   0.5482   0.5645   0.5727   0.6074   0.6287   0.6484   0.6576   0.6711
   0.7083   0.7218   0.7325   0.7379   0.7515   0.7712   0.7835   0.7976
   0.8143   0.8270   0.8511   0.8556   0.8767   0.9012   0.9199   0.9320
   0.9593   0.9793   1.0079   1.0145   1.0413   1.0728   1.1127   1.1310
   1.1459   1.2122   1.2436   1.2781   1.2973   1.3241   1.3826   1.3926
   1.4508   1.5982   1.7265   1.7711
     eigenvalues at k+q:
 -37.0074 -37.0038 -36.7079 -36.5773 -36.5297 -36.4546 -36.4326 -36.3814
 -36.1925 -36.1004 -36.0724 -36.0004 -35.9359 -35.6295 -18.5671 -18.3448
 -18.3012 -18.2882 -18.2435 -18.2268 -18.1931 -18.1671 -18.1447 -18.1244
 -18.0577 -18.0372 -18.0221 -18.0024 -17.9900 -17.9530 -17.9210 -17.9140
 -17.8999 -17.8676 -17.8574 -17.8265 -17.7935 -17.7861 -17.7720 -17.7548
 -17.7353 -17.7150 -17.6843 -17.6623 -17.6285 -17.6251 -17.6089 -17.5944
 -17.5749 -17.5703 -17.5549 -17.5306 -17.5174 -17.4940 -17.4726 -17.4480
 -17.4301 -17.4241 -17.4044 -17.3934 -17.3845 -17.3735 -17.3419 -17.3137
 -17.3046 -17.3004 -17.2792 -17.2502 -17.2372 -17.2120 -17.2042 -17.2002
 -17.1761 -17.1523 -17.1227 -17.0764 -17.0580 -17.0378 -17.0217 -17.0069
 -16.9854 -16.9569 -16.9294 -16.9211 -16.8944 -16.8736 -16.8484 -16.8261
 -16.8166 -16.7978 -16.7632 -16.7313 -16.7021 -16.6867 -16.6681 -16.6446
 -16.5439 -16.5260 -16.4699 -16.4231 -16.2876 -16.2164 -16.1703 -16.0385
 -15.9100 -15.8129 -15.6783 -15.5062 -15.4182 -15.3768 -15.3331 -15.3278
 -15.2646 -15.2408 -15.1805 -15.1166 -15.0644 -14.9735 -14.9166 -14.8284
 -14.8159 -14.7971 -14.7100 -14.6803 -14.6438 -14.6195 -14.5685 -14.5374
 -14.5004 -14.4839 -14.4350 -14.3967 -14.2987  -6.6073  -6.3845  -6.2454
  -6.1150  -6.0318  -5.9907  -5.9615  -5.8273  -5.7907  -5.7374  -5.6926
  -5.6560  -5.6405  -5.6147  -5.5826  -5.5755  -5.5471  -5.5125  -5.4357
  -5.4047  -5.3532  -5.3145  -5.2721  -5.2608  -5.1960  -5.1698  -5.1282
  -5.1041  -5.0749  -5.0621  -5.0073  -4.9775  -4.9234  -4.9131  -4.8864
  -4.8760  -4.8423  -4.7870  -4.7597  -4.7131  -4.6596  -4.5543  -4.4737
  -4.4308  -4.3204  -4.2054  -4.1265  -3.6314  -3.5695  -3.5390  -3.4902
  -3.4196  -3.3881  -3.2899  -3.2362  -3.2304  -3.1641  -3.1291  -3.0519
  -2.9823  -2.9251  -2.8524  -2.8323  -2.8078  -2.7391  -2.7194  -2.6869
  -2.6628  -2.6476  -2.6128  -2.5836  -2.5493  -2.5396  -2.5052  -2.4807
  -2.4398  -2.4291  -2.4153  -2.3780  -2.3393  -2.3134  -2.2881  -2.2245
  -2.2076  -2.1887  -2.1618  -2.1261  -2.0877  -2.0774  -2.0231  -1.9371
  -1.9200  -1.8985  -1.8253  -1.8176  -1.7995  -1.7635  -1.7217  -1.7169
  -1.6615  -1.6267  -1.5899  -1.5747  -1.5655  -1.5245  -1.4599  -1.4305
  -1.3892  -1.3283  -1.3076  -1.2827  -1.2378  -1.2258  -1.1846  -1.1526
  -1.1256  -1.1080  -1.0710  -1.0230  -0.9957  -0.9580  -0.9249  -0.9129
  -0.8636  -0.8222  -0.8014  -0.7614  -0.7438  -0.7077  -0.6735  -0.6241
  -0.5703  -0.5469  -0.5409  -0.4838  -0.4714  -0.4534  -0.4058  -0.3796
  -0.3434  -0.3194  -0.2823  -0.2657  -0.2422  -0.2247  -0.1993  -0.1732
  -0.1599  -0.1527  -0.1292  -0.1133  -0.0922  -0.0762  -0.0605  -0.0313
  -0.0167   0.0166   0.0193   0.0513   0.0650   0.0841   0.0978   0.1234
   0.1396   0.1484   0.1747   0.1915   0.2039   0.2164   0.2327   0.2619
   0.2795   0.2930   0.3157   0.3333   0.3469   0.3631   0.3854   0.3951
   0.4121   0.4221   0.4365   0.4521   0.4639   0.4797   0.5029   0.5231
   0.5469   0.5639   0.5721   0.6074   0.6288   0.6481   0.6573   0.6717
   0.7042   0.7173   0.7336   0.7372   0.7502   0.7694   0.7829   0.7963
   0.8128   0.8259   0.8522   0.8570   0.8775   0.9039   0.9198   0.9310
   0.9580   0.9779   1.0081   1.0137   1.0436   1.0721   1.1188   1.1339
   1.1473   1.2120   1.2458   1.2778   1.3004   1.3246   1.3838   1.3910
   1.4512   1.5981   1.7270   1.7710
     cgsolve_all iterations  71    anorm=    0.71E-07
     cgsolve_all iterations  71    anorm=    0.69E-07
     cgsolve_all iterations  73    anorm=    0.68E-07
     compute_u_kq: q = (    0.0000,    0.0401,    0.0000)
     Rotating WFCS
     ethr =  1.00E-14,  avg # of iterations = 23.0
     eigenvalues at k:
 -37.0074 -37.0038 -36.7079 -36.5773 -36.5297 -36.4546 -36.4326 -36.3814
 -36.1925 -36.1004 -36.0724 -36.0004 -35.9359 -35.6295 -18.5667 -18.3453
 -18.3010 -18.2884 -18.2456 -18.2273 -18.1943 -18.1673 -18.1438 -18.1214
 -18.0592 -18.0370 -18.0227 -18.0025 -17.9909 -17.9519 -17.9227 -17.9147
 -17.8998 -17.8665 -17.8596 -17.8284 -17.7948 -17.7872 -17.7725 -17.7565
 -17.7346 -17.7133 -17.6851 -17.6609 -17.6284 -17.6249 -17.6087 -17.5947
 -17.5753 -17.5708 -17.5526 -17.5301 -17.5137 -17.4938 -17.4717 -17.4496
 -17.4319 -17.4241 -17.4053 -17.3938 -17.3848 -17.3737 -17.3401 -17.3117
 -17.3030 -17.2992 -17.2799 -17.2514 -17.2364 -17.2122 -17.2039 -17.2000
 -17.1773 -17.1542 -17.1213 -17.0733 -17.0565 -17.0367 -17.0236 -17.0043
 -16.9864 -16.9585 -16.9294 -16.9202 -16.8939 -16.8728 -16.8479 -16.8231
 -16.8134 -16.7972 -16.7589 -16.7311 -16.7029 -16.6871 -16.6666 -16.6442
 -16.5430 -16.5252 -16.4701 -16.4236 -16.2929 -16.2159 -16.1810 -16.0388
 -15.9100 -15.8115 -15.6735 -15.5064 -15.4200 -15.3780 -15.3336 -15.3271
 -15.2639 -15.2450 -15.1815 -15.1182 -15.0715 -14.9732 -14.9168 -14.8296
 -14.8173 -14.7964 -14.7111 -14.6803 -14.6410 -14.6101 -14.5737 -14.5398
 -14.4952 -14.4824 -14.4351 -14.3969 -14.2988  -6.5923  -6.3675  -6.2454
  -6.1139  -6.0319  -5.9916  -5.9622  -5.8248  -5.7890  -5.7393  -5.6946
  -5.6560  -5.6403  -5.6140  -5.5960  -5.5777  -5.5483  -5.5096  -5.4362
  -5.4091  -5.3516  -5.3192  -5.2731  -5.2639  -5.1968  -5.1693  -5.1277
  -5.1054  -5.0718  -5.0630  -5.0094  -4.9801  -4.9250  -4.9191  -4.8909
  -4.8790  -4.8450  -4.7872  -4.7598  -4.7182  -4.6626  -4.5496  -4.4701
  -4.4311  -4.3197  -4.2065  -4.1260  -3.6149  -3.5664  -3.5328  -3.4876
  -3.4231  -3.3913  -3.2916  -3.2335  -3.2240  -3.1661  -3.1463  -3.0551
  -2.9840  -2.9232  -2.8520  -2.8324  -2.8034  -2.7367  -2.7167  -2.6849
  -2.6650  -2.6468  -2.6150  -2.5850  -2.5541  -2.5418  -2.5069  -2.4816
  -2.4397  -2.4295  -2.4139  -2.3784  -2.3405  -2.3115  -2.2883  -2.2236
  -2.2091  -2.1887  -2.1619  -2.1241  -2.0877  -2.0804  -2.0230  -1.9357
  -1.9174  -1.9020  -1.8285  -1.8201  -1.7952  -1.7632  -1.7204  -1.7175
  -1.6596  -1.6239  -1.5871  -1.5765  -1.5632  -1.5192  -1.4627  -1.4339
  -1.3909  -1.3278  -1.3124  -1.2842  -1.2429  -1.2256  -1.1850  -1.1530
  -1.1284  -1.1060  -1.0730  -1.0281  -1.0011  -0.9611  -0.9255  -0.9123
  -0.8625  -0.8214  -0.7977  -0.7630  -0.7438  -0.7107  -0.6731  -0.6265
  -0.5724  -0.5478  -0.5415  -0.4821  -0.4697  -0.4499  -0.4023  -0.3811
  -0.3370  -0.3187  -0.2797  -0.2650  -0.2377  -0.2196  -0.1969  -0.1724
  -0.1601  -0.1486  -0.1290  -0.1135  -0.0924  -0.0710  -0.0602  -0.0314
  -0.0154   0.0153   0.0229   0.0518   0.0656   0.0859   0.0983   0.1248
   0.1393   0.1474   0.1740   0.1908   0.2042   0.2184   0.2326   0.2610
   0.2771   0.2938   0.3165   0.3361   0.3488   0.3626   0.3869   0.3960
   0.4112   0.4215   0.4372   0.4533   0.4628   0.4780   0.5047   0.5242
   0.5482   0.5645   0.5727   0.6074   0.6287   0.6484   0.6576   0.6711
   0.7083   0.7218   0.7325   0.7379   0.7515   0.7712   0.7835   0.7976
   0.8143   0.8270   0.8511   0.8556   0.8767   0.9012   0.9199   0.9320
   0.9593   0.9793   1.0079   1.0145   1.0413   1.0728   1.1127   1.1310
   1.1459   1.2122   1.2436   1.2781   1.2973   1.3241   1.3826   1.3926
   1.4508   1.5982   1.7265   1.7711
     eigenvalues at k+q:
 -37.0074 -37.0038 -36.7079 -36.5773 -36.5297 -36.4546 -36.4326 -36.3814
 -36.1925 -36.1003 -36.0724 -36.0004 -35.9359 -35.6295 -18.5671 -18.3447
 -18.3009 -18.2881 -18.2422 -18.2264 -18.1934 -18.1676 -18.1439 -18.1268
 -18.0570 -18.0359 -18.0219 -18.0021 -17.9910 -17.9543 -17.9211 -17.9133
 -17.8998 -17.8663 -17.8568 -17.8258 -17.7918 -17.7853 -17.7710 -17.7570
 -17.7349 -17.7140 -17.6862 -17.6621 -17.6270 -17.6245 -17.6083 -17.5945
 -17.5757 -17.5706 -17.5551 -17.5320 -17.5154 -17.4952 -17.4737 -17.4491
 -17.4319 -17.4240 -17.4058 -17.3931 -17.3851 -17.3736 -17.3421 -17.3128
 -17.3031 -17.2995 -17.2787 -17.2508 -17.2351 -17.2128 -17.2038 -17.1997
 -17.1785 -17.1539 -17.1229 -17.0782 -17.0584 -17.0370 -17.0227 -17.0059
 -16.9872 -16.9567 -16.9268 -16.9202 -16.8940 -16.8750 -16.8500 -16.8280
 -16.8175 -16.7983 -16.7653 -16.7316 -16.7031 -16.6864 -16.6689 -16.6439
 -16.5416 -16.5276 -16.4703 -16.4236 -16.2849 -16.2168 -16.1650 -16.0383
 -15.9100 -15.8135 -15.6812 -15.5062 -15.4171 -15.3779 -15.3329 -15.3217
 -15.2618 -15.2475 -15.1797 -15.1111 -15.0667 -14.9720 -14.9165 -14.8301
 -14.8180 -14.7969 -14.7111 -14.6803 -14.6409 -14.6073 -14.5781 -14.5388
 -14.4984 -14.4849 -14.4355 -14.4002 -14.2987  -6.6147  -6.3930  -6.2455
  -6.1150  -6.0321  -5.9904  -5.9612  -5.8293  -5.7900  -5.7377  -5.6940
  -5.6563  -5.6381  -5.6146  -5.5801  -5.5702  -5.5469  -5.5132  -5.4363
  -5.4029  -5.3534  -5.3124  -5.2724  -5.2579  -5.1933  -5.1695  -5.1285
  -5.1051  -5.0741  -5.0625  -5.0077  -4.9791  -4.9215  -4.9121  -4.8838
  -4.8735  -4.8408  -4.7856  -4.7558  -4.7128  -4.6571  -4.5579  -4.4779
  -4.4321  -4.3212  -4.2020  -4.1282  -3.6404  -3.5727  -3.5369  -3.4903
  -3.4195  -3.3888  -3.2892  -3.2350  -3.2123  -3.1645  -3.1439  -3.0511
  -2.9807  -2.9223  -2.8513  -2.8326  -2.8043  -2.7399  -2.7221  -2.6831
  -2.6660  -2.6513  -2.6102  -2.5860  -2.5525  -2.5378  -2.5024  -2.4828
  -2.4392  -2.4294  -2.4136  -2.3780  -2.3391  -2.3114  -2.2926  -2.2238
  -2.2095  -2.1896  -2.1598  -2.1239  -2.0903  -2.0825  -2.0244  -1.9331
  -1.9187  -1.9005  -1.8293  -1.8197  -1.7958  -1.7621  -1.7217  -1.7164
  -1.6574  -1.6257  -1.5904  -1.5741  -1.5644  -1.5177  -1.4600  -1.4320
  -1.3911  -1.3292  -1.3088  -1.2774  -1.2381  -1.2248  -1.1822  -1.1498
  -1.1228  -1.1113  -1.0697  -1.0257  -0.9975  -0.9621  -0.9268  -0.9119
  -0.8613  -0.8176  -0.7950  -0.7574  -0.7457  -0.7136  -0.6750  -0.6250
  -0.5714  -0.5502  -0.5416  -0.4832  -0.4744  -0.4455  -0.4058  -0.3866
  -0.3415  -0.3220  -0.2826  -0.2675  -0.2401  -0.2264  -0.2008  -0.1815
  -0.1602  -0.1468  -0.1318  -0.1141  -0.0958  -0.0715  -0.0603  -0.0300
  -0.0160   0.0153   0.0227   0.0489   0.0620   0.0850   0.0973   0.1238
   0.1375   0.1460   0.1735   0.1905   0.2060   0.2182   0.2321   0.2597
   0.2767   0.2934   0.3167   0.3365   0.3470   0.3604   0.3857   0.3981
   0.4093   0.4189   0.4365   0.4513   0.4614   0.4774   0.5022   0.5231
   0.5461   0.5656   0.5740   0.6082   0.6272   0.6471   0.6554   0.6715
   0.7081   0.7218   0.7321   0.7368   0.7515   0.7732   0.7809   0.7958
   0.8153   0.8263   0.8491   0.8535   0.8747   0.9008   0.9202   0.9303
   0.9640   0.9801   1.0078   1.0135   1.0417   1.0738   1.1125   1.1334
   1.1483   1.2188   1.2461   1.2803   1.2992   1.3240   1.3816   1.3925
   1.4512   1.5982   1.7271   1.7709
     cgsolve_all iterations  71    anorm=    0.69E-07
     cgsolve_all iterations  71    anorm=    0.69E-07
     cgsolve_all iterations  73    anorm=    0.68E-07
     compute_u_kq: q = (    0.0000,   -0.0401,    0.0000)
     Rotating WFCS
     ethr =  1.00E-14,  avg # of iterations = 23.0
     eigenvalues at k:
 -37.0074 -37.0038 -36.7079 -36.5773 -36.5297 -36.4546 -36.4326 -36.3814
 -36.1925 -36.1004 -36.0724 -36.0004 -35.9359 -35.6295 -18.5667 -18.3453
 -18.3010 -18.2884 -18.2456 -18.2273 -18.1943 -18.1673 -18.1438 -18.1214
 -18.0592 -18.0370 -18.0227 -18.0025 -17.9909 -17.9519 -17.9227 -17.9147
 -17.8998 -17.8665 -17.8596 -17.8284 -17.7948 -17.7872 -17.7725 -17.7565
 -17.7346 -17.7133 -17.6851 -17.6609 -17.6284 -17.6249 -17.6087 -17.5947
 -17.5753 -17.5708 -17.5526 -17.5301 -17.5137 -17.4938 -17.4717 -17.4496
 -17.4319 -17.4241 -17.4053 -17.3938 -17.3848 -17.3737 -17.3401 -17.3117
 -17.3030 -17.2992 -17.2799 -17.2514 -17.2364 -17.2122 -17.2039 -17.2000
 -17.1773 -17.1542 -17.1213 -17.0733 -17.0565 -17.0367 -17.0236 -17.0043
 -16.9864 -16.9585 -16.9294 -16.9202 -16.8939 -16.8728 -16.8479 -16.8231
 -16.8134 -16.7972 -16.7589 -16.7311 -16.7029 -16.6871 -16.6666 -16.6442
 -16.5430 -16.5252 -16.4701 -16.4236 -16.2929 -16.2159 -16.1810 -16.0388
 -15.9100 -15.8115 -15.6735 -15.5064 -15.4200 -15.3780 -15.3336 -15.3271
 -15.2639 -15.2450 -15.1815 -15.1182 -15.0715 -14.9732 -14.9168 -14.8296
 -14.8173 -14.7964 -14.7111 -14.6803 -14.6410 -14.6101 -14.5737 -14.5398
 -14.4952 -14.4824 -14.4351 -14.3969 -14.2988  -6.5923  -6.3675  -6.2454
  -6.1139  -6.0319  -5.9916  -5.9622  -5.8248  -5.7890  -5.7393  -5.6946
  -5.6560  -5.6403  -5.6140  -5.5960  -5.5777  -5.5483  -5.5096  -5.4362
  -5.4091  -5.3516  -5.3192  -5.2731  -5.2639  -5.1968  -5.1693  -5.1277
  -5.1054  -5.0718  -5.0630  -5.0094  -4.9801  -4.9250  -4.9191  -4.8909
  -4.8790  -4.8450  -4.7872  -4.7598  -4.7182  -4.6626  -4.5496  -4.4701
  -4.4311  -4.3197  -4.2065  -4.1260  -3.6149  -3.5664  -3.5328  -3.4876
  -3.4231  -3.3913  -3.2916  -3.2335  -3.2240  -3.1661  -3.1463  -3.0551
  -2.9840  -2.9232  -2.8520  -2.8324  -2.8034  -2.7367  -2.7167  -2.6849
  -2.6650  -2.6468  -2.6150  -2.5850  -2.5541  -2.5418  -2.5069  -2.4816
  -2.4397  -2.4295  -2.4139  -2.3784  -2.3405  -2.3115  -2.2883  -2.2236
  -2.2091  -2.1887  -2.1619  -2.1241  -2.0877  -2.0804  -2.0230  -1.9357
  -1.9174  -1.9020  -1.8285  -1.8201  -1.7952  -1.7632  -1.7204  -1.7175
  -1.6596  -1.6239  -1.5871  -1.5765  -1.5632  -1.5192  -1.4627  -1.4339
  -1.3909  -1.3278  -1.3124  -1.2842  -1.2429  -1.2256  -1.1850  -1.1530
  -1.1284  -1.1060  -1.0730  -1.0281  -1.0011  -0.9611  -0.9255  -0.9123
  -0.8625  -0.8214  -0.7977  -0.7630  -0.7438  -0.7107  -0.6731  -0.6265
  -0.5724  -0.5478  -0.5415  -0.4821  -0.4697  -0.4499  -0.4023  -0.3811
  -0.3370  -0.3187  -0.2797  -0.2650  -0.2377  -0.2196  -0.1969  -0.1724
  -0.1601  -0.1486  -0.1290  -0.1135  -0.0924  -0.0710  -0.0602  -0.0314
  -0.0154   0.0153   0.0229   0.0518   0.0656   0.0859   0.0983   0.1248
   0.1393   0.1474   0.1740   0.1908   0.2042   0.2184   0.2326   0.2610
   0.2771   0.2938   0.3165   0.3361   0.3488   0.3626   0.3869   0.3960
   0.4112   0.4215   0.4372   0.4533   0.4628   0.4780   0.5047   0.5242
   0.5482   0.5645   0.5727   0.6074   0.6287   0.6484   0.6576   0.6711
   0.7083   0.7218   0.7325   0.7379   0.7515   0.7712   0.7835   0.7976
   0.8143   0.8270   0.8511   0.8556   0.8767   0.9012   0.9199   0.9320
   0.9593   0.9793   1.0079   1.0145   1.0413   1.0728   1.1127   1.1310
   1.1459   1.2122   1.2436   1.2781   1.2973   1.3241   1.3826   1.3926
   1.4508   1.5982   1.7265   1.7711
     eigenvalues at k+q:
 -37.0074 -37.0038 -36.7079 -36.5773 -36.5297 -36.4546 -36.4326 -36.3814
 -36.1925 -36.1004 -36.0724 -36.0004 -35.9358 -35.6295 -18.5663 -18.3458
 -18.3012 -18.2888 -18.2487 -18.2282 -18.1951 -18.1671 -18.1437 -18.1157
 -18.0616 -18.0380 -18.0235 -18.0033 -17.9906 -17.9496 -17.9252 -17.9156
 -17.8997 -17.8670 -17.8621 -17.8307 -17.7980 -17.7888 -17.7739 -17.7561
 -17.7343 -17.7128 -17.6840 -17.6599 -17.6298 -17.6248 -17.6091 -17.5947
 -17.5751 -17.5711 -17.5500 -17.5282 -17.5123 -17.4922 -17.4697 -17.4505
 -17.4318 -17.4243 -17.4050 -17.3941 -17.3848 -17.3733 -17.3382 -17.3110
 -17.3031 -17.2986 -17.2809 -17.2522 -17.2373 -17.2117 -17.2054 -17.1990
 -17.1762 -17.1547 -17.1195 -17.0703 -17.0534 -17.0371 -17.0241 -17.0025
 -16.9850 -16.9604 -16.9320 -16.9199 -16.8938 -16.8708 -16.8463 -16.8189
 -16.8083 -16.7959 -16.7532 -16.7304 -16.7022 -16.6878 -16.6647 -16.6432
 -16.5449 -16.5225 -16.4700 -16.4236 -16.3010 -16.2158 -16.1967 -16.0394
 -15.9099 -15.8096 -15.6652 -15.5065 -15.4232 -15.3782 -15.3344 -15.3329
 -15.2654 -15.2432 -15.1822 -15.1260 -15.0755 -14.9743 -14.9171 -14.8291
 -14.8161 -14.7962 -14.7116 -14.6794 -14.6418 -14.6137 -14.5692 -14.5402
 -14.4931 -14.4800 -14.4346 -14.3928 -14.2988  -6.5684  -6.3404  -6.2454
  -6.1127  -6.0318  -5.9928  -5.9631  -5.8204  -5.7882  -5.7417  -5.6955
  -5.6573  -5.6472  -5.6163  -5.6122  -5.5774  -5.5498  -5.5054  -5.4365
  -5.4139  -5.3523  -5.3271  -5.2766  -5.2667  -5.2003  -5.1691  -5.1269
  -5.1060  -5.0712  -5.0615  -5.0118  -4.9823  -4.9351  -4.9205  -4.8960
  -4.8808  -4.8492  -4.7883  -4.7640  -4.7231  -4.6682  -4.5429  -4.4611
  -4.4302  -4.3182  -4.2108  -4.1241  -3.5925  -3.5595  -3.5289  -3.4841
  -3.4271  -3.3927  -3.2942  -3.2380  -3.2304  -3.1677  -3.1479  -3.0590
  -2.9870  -2.9238  -2.8526  -2.8320  -2.8031  -2.7342  -2.7120  -2.6860
  -2.6636  -2.6428  -2.6209  -2.5833  -2.5560  -2.5445  -2.5113  -2.4796
  -2.4399  -2.4293  -2.4141  -2.3787  -2.3419  -2.3121  -2.2835  -2.2238
  -2.2091  -2.1880  -2.1642  -2.1241  -2.0857  -2.0772  -2.0216  -1.9430
  -1.9172  -1.9014  -1.8289  -1.8186  -1.7948  -1.7623  -1.7218  -1.7145
  -1.6629  -1.6220  -1.5829  -1.5789  -1.5614  -1.5204  -1.4655  -1.4362
  -1.3903  -1.3263  -1.3162  -1.2923  -1.2490  -1.2251  -1.1883  -1.1558
  -1.1362  -1.1029  -1.0749  -1.0306  -1.0032  -0.9586  -0.9256  -0.9118
  -0.8632  -0.8255  -0.8035  -0.7681  -0.7399  -0.7076  -0.6712  -0.6271
  -0.5748  -0.5465  -0.5410  -0.4833  -0.4639  -0.4529  -0.3988  -0.3755
  -0.3333  -0.3147  -0.2759  -0.2625  -0.2363  -0.2130  -0.1930  -0.1652
  -0.1593  -0.1486  -0.1265  -0.1130  -0.0888  -0.0700  -0.0599  -0.0327
  -0.0147   0.0148   0.0237   0.0548   0.0694   0.0867   0.0992   0.1248
   0.1412   0.1491   0.1742   0.1907   0.2024   0.2189   0.2333   0.2617
   0.2771   0.2945   0.3162   0.3353   0.3500   0.3654   0.3866   0.3946
   0.4118   0.4252   0.4383   0.4554   0.4649   0.4786   0.5076   0.5259
   0.5500   0.5633   0.5716   0.6066   0.6303   0.6494   0.6599   0.6708
   0.7084   0.7213   0.7329   0.7393   0.7519   0.7692   0.7856   0.7994
   0.8138   0.8270   0.8510   0.8601   0.8790   0.9014   0.9200   0.9338
   0.9549   0.9784   1.0077   1.0159   1.0409   1.0718   1.1114   1.1300
   1.1439   1.2050   1.2414   1.2760   1.2958   1.3240   1.3835   1.3929
   1.4505   1.5982   1.7259   1.7712
     cgsolve_all iterations  71    anorm=    0.70E-07
     cgsolve_all iterations  71    anorm=    0.70E-07
     cgsolve_all iterations  73    anorm=    0.68E-07
     compute_u_kq: q = (    0.0000,    0.0000,    0.0401)
     Rotating WFCS
     ethr =  1.00E-14,  avg # of iterations = 23.0
     eigenvalues at k:
 -37.0074 -37.0038 -36.7079 -36.5773 -36.5297 -36.4546 -36.4326 -36.3814
 -36.1925 -36.1004 -36.0724 -36.0004 -35.9359 -35.6295 -18.5667 -18.3453
 -18.3010 -18.2884 -18.2456 -18.2273 -18.1943 -18.1673 -18.1438 -18.1214
 -18.0592 -18.0370 -18.0227 -18.0025 -17.9909 -17.9519 -17.9227 -17.9147
 -17.8998 -17.8665 -17.8596 -17.8284 -17.7948 -17.7872 -17.7725 -17.7565
 -17.7346 -17.7133 -17.6851 -17.6609 -17.6284 -17.6249 -17.6087 -17.5947
 -17.5753 -17.5708 -17.5526 -17.5301 -17.5137 -17.4938 -17.4717 -17.4496
 -17.4319 -17.4241 -17.4053 -17.3938 -17.3848 -17.3737 -17.3401 -17.3117
 -17.3030 -17.2992 -17.2799 -17.2514 -17.2364 -17.2122 -17.2039 -17.2000
 -17.1773 -17.1542 -17.1213 -17.0733 -17.0565 -17.0367 -17.0236 -17.0043
 -16.9864 -16.9585 -16.9294 -16.9202 -16.8939 -16.8728 -16.8479 -16.8231
 -16.8134 -16.7972 -16.7589 -16.7311 -16.7029 -16.6871 -16.6666 -16.6442
 -16.5430 -16.5252 -16.4701 -16.4236 -16.2929 -16.2159 -16.1810 -16.0388
 -15.9100 -15.8115 -15.6735 -15.5064 -15.4200 -15.3780 -15.3336 -15.3271
 -15.2639 -15.2450 -15.1815 -15.1182 -15.0715 -14.9732 -14.9168 -14.8296
 -14.8173 -14.7964 -14.7111 -14.6803 -14.6410 -14.6101 -14.5737 -14.5398
 -14.4952 -14.4824 -14.4351 -14.3969 -14.2988  -6.5923  -6.3675  -6.2454
  -6.1139  -6.0319  -5.9916  -5.9622  -5.8248  -5.7890  -5.7393  -5.6946
  -5.6560  -5.6403  -5.6140  -5.5960  -5.5777  -5.5483  -5.5096  -5.4362
  -5.4091  -5.3516  -5.3192  -5.2731  -5.2639  -5.1968  -5.1693  -5.1277
  -5.1054  -5.0718  -5.0630  -5.0094  -4.9801  -4.9250  -4.9191  -4.8909
  -4.8790  -4.8450  -4.7872  -4.7598  -4.7182  -4.6626  -4.5496  -4.4701
  -4.4311  -4.3197  -4.2065  -4.1260  -3.6149  -3.5664  -3.5328  -3.4876
  -3.4231  -3.3913  -3.2916  -3.2335  -3.2240  -3.1661  -3.1463  -3.0551
  -2.9840  -2.9232  -2.8520  -2.8324  -2.8034  -2.7367  -2.7167  -2.6849
  -2.6650  -2.6468  -2.6150  -2.5850  -2.5541  -2.5418  -2.5069  -2.4816
  -2.4397  -2.4295  -2.4139  -2.3784  -2.3405  -2.3115  -2.2883  -2.2236
  -2.2091  -2.1887  -2.1619  -2.1241  -2.0877  -2.0804  -2.0230  -1.9357
  -1.9174  -1.9020  -1.8285  -1.8201  -1.7952  -1.7632  -1.7204  -1.7175
  -1.6596  -1.6239  -1.5871  -1.5765  -1.5632  -1.5192  -1.4627  -1.4339
  -1.3909  -1.3278  -1.3124  -1.2842  -1.2429  -1.2256  -1.1850  -1.1530
  -1.1284  -1.1060  -1.0730  -1.0281  -1.0011  -0.9611  -0.9255  -0.9123
  -0.8625  -0.8214  -0.7977  -0.7630  -0.7438  -0.7107  -0.6731  -0.6265
  -0.5724  -0.5478  -0.5415  -0.4821  -0.4697  -0.4499  -0.4023  -0.3811
  -0.3370  -0.3187  -0.2797  -0.2650  -0.2377  -0.2196  -0.1969  -0.1724
  -0.1601  -0.1486  -0.1290  -0.1135  -0.0924  -0.0710  -0.0602  -0.0314
  -0.0154   0.0153   0.0229   0.0518   0.0656   0.0859   0.0983   0.1248
   0.1393   0.1474   0.1740   0.1908   0.2042   0.2184   0.2326   0.2610
   0.2771   0.2938   0.3165   0.3361   0.3488   0.3626   0.3869   0.3960
   0.4112   0.4215   0.4372   0.4533   0.4628   0.4780   0.5047   0.5242
   0.5482   0.5645   0.5727   0.6074   0.6287   0.6484   0.6576   0.6711
   0.7083   0.7218   0.7325   0.7379   0.7515   0.7712   0.7835   0.7976
   0.8143   0.8270   0.8511   0.8556   0.8767   0.9012   0.9199   0.9320
   0.9593   0.9793   1.0079   1.0145   1.0413   1.0728   1.1127   1.1310
   1.1459   1.2122   1.2436   1.2781   1.2973   1.3241   1.3826   1.3926
   1.4508   1.5982   1.7265   1.7711
     eigenvalues at k+q:
 -37.0074 -37.0038 -36.7079 -36.5773 -36.5297 -36.4546 -36.4326 -36.3814
 -36.1925 -36.1004 -36.0724 -36.0004 -35.9359 -35.6295 -18.5667 -18.3453
 -18.3010 -18.2884 -18.2457 -18.2273 -18.1943 -18.1673 -18.1438 -18.1213
 -18.0593 -18.0376 -18.0211 -18.0042 -17.9908 -17.9504 -17.9228 -17.9159
 -17.8997 -17.8662 -17.8595 -17.8287 -17.7960 -17.7869 -17.7713 -17.7567
 -17.7344 -17.7135 -17.6851 -17.6608 -17.6284 -17.6246 -17.6086 -17.5954
 -17.5756 -17.5706 -17.5528 -17.5293 -17.5141 -17.4938 -17.4728 -17.4484
 -17.4312 -17.4240 -17.4058 -17.3945 -17.3854 -17.3731 -17.3400 -17.3117
 -17.3027 -17.2998 -17.2795 -17.2515 -17.2362 -17.2125 -17.2037 -17.2001
 -17.1774 -17.1541 -17.1212 -17.0741 -17.0556 -17.0368 -17.0239 -17.0044
 -16.9863 -16.9580 -16.9299 -16.9196 -16.8940 -16.8731 -16.8478 -16.8224
 -16.8142 -16.7974 -16.7591 -16.7300 -16.7023 -16.6883 -16.6664 -16.6442
 -16.5431 -16.5252 -16.4701 -16.4236 -16.2930 -16.2159 -16.1812 -16.0388
 -15.9100 -15.8115 -15.6734 -15.5064 -15.4200 -15.3780 -15.3336 -15.3271
 -15.2639 -15.2450 -15.1815 -15.1183 -15.0715 -14.9732 -14.9168 -14.8296
 -14.8172 -14.7964 -14.7111 -14.6803 -14.6410 -14.6102 -14.5736 -14.5398
 -14.4952 -14.4824 -14.4350 -14.3968 -14.2988  -6.5920  -6.3672  -6.2454
  -6.1138  -6.0319  -5.9917  -5.9622  -5.8247  -5.7890  -5.7393  -5.6945
  -5.6560  -5.6404  -5.6138  -5.5966  -5.5774  -5.5483  -5.5096  -5.4362
  -5.4092  -5.3516  -5.3194  -5.2732  -5.2639  -5.1967  -5.1694  -5.1276
  -5.1054  -5.0717  -5.0630  -5.0095  -4.9801  -4.9251  -4.9192  -4.8909
  -4.8790  -4.8450  -4.7872  -4.7599  -4.7183  -4.6626  -4.5496  -4.4700
  -4.4311  -4.3196  -4.2066  -4.1260  -3.6146  -3.5664  -3.5326  -3.4876
  -3.4230  -3.3914  -3.2918  -3.2337  -3.2238  -3.1668  -3.1458  -3.0552
  -2.9834  -2.9245  -2.8505  -2.8309  -2.8058  -2.7361  -2.7174  -2.6855
  -2.6640  -2.6471  -2.6140  -2.5857  -2.5520  -2.5425  -2.5101  -2.4792
  -2.4394  -2.4305  -2.4143  -2.3776  -2.3423  -2.3107  -2.2891  -2.2230
  -2.2077  -2.1896  -2.1616  -2.1224  -2.0900  -2.0818  -2.0206  -1.9365
  -1.9173  -1.9016  -1.8284  -1.8203  -1.7932  -1.7641  -1.7223  -1.7152
  -1.6615  -1.6264  -1.5844  -1.5750  -1.5659  -1.5182  -1.4627  -1.4348
  -1.3900  -1.3280  -1.3110  -1.2834  -1.2443  -1.2260  -1.1858  -1.1530
  -1.1273  -1.1065  -1.0741  -1.0277  -1.0009  -0.9610  -0.9252  -0.9127
  -0.8618  -0.8224  -0.7972  -0.7633  -0.7431  -0.7110  -0.6736  -0.6265
  -0.5717  -0.5498  -0.5405  -0.4821  -0.4695  -0.4503  -0.4030  -0.3800
  -0.3364  -0.3186  -0.2798  -0.2648  -0.2377  -0.2193  -0.1972  -0.1722
  -0.1605  -0.1485  -0.1290  -0.1136  -0.0933  -0.0703  -0.0603  -0.0305
  -0.0152   0.0157   0.0220   0.0512   0.0654   0.0866   0.0987   0.1240
   0.1389   0.1482   0.1732   0.1914   0.2053   0.2201   0.2303   0.2615
   0.2766   0.2946   0.3157   0.3365   0.3478   0.3628   0.3868   0.3966
   0.4113   0.4213   0.4375   0.4533   0.4629   0.4773   0.5050   0.5246
   0.5482   0.5647   0.5724   0.6076   0.6279   0.6477   0.6575   0.6734
   0.7065   0.7213   0.7352   0.7374   0.7515   0.7712   0.7825   0.7994
   0.8133   0.8260   0.8505   0.8569   0.8770   0.9010   0.9190   0.9333
   0.9586   0.9799   1.0073   1.0149   1.0412   1.0727   1.1126   1.1310
   1.1459   1.2121   1.2436   1.2781   1.2973   1.3241   1.3826   1.3926
   1.4508   1.5982   1.7265   1.7711
     cgsolve_all iterations  71    anorm=    0.70E-07
     cgsolve_all iterations  71    anorm=    0.69E-07
     cgsolve_all iterations  73    anorm=    0.68E-07
     compute_u_kq: q = (    0.0000,    0.0000,   -0.0401)
     Rotating WFCS
     ethr =  1.00E-14,  avg # of iterations = 23.0
     eigenvalues at k:
 -37.0074 -37.0038 -36.7079 -36.5773 -36.5297 -36.4546 -36.4326 -36.3814
 -36.1925 -36.1004 -36.0724 -36.0004 -35.9359 -35.6295 -18.5667 -18.3453
 -18.3010 -18.2884 -18.2456 -18.2273 -18.1943 -18.1673 -18.1438 -18.1214
 -18.0592 -18.0370 -18.0227 -18.0025 -17.9909 -17.9519 -17.9227 -17.9147
 -17.8998 -17.8665 -17.8596 -17.8284 -17.7948 -17.7872 -17.7725 -17.7565
 -17.7346 -17.7133 -17.6851 -17.6609 -17.6284 -17.6249 -17.6087 -17.5947
 -17.5753 -17.5708 -17.5526 -17.5301 -17.5137 -17.4938 -17.4717 -17.4496
 -17.4319 -17.4241 -17.4053 -17.3938 -17.3848 -17.3737 -17.3401 -17.3117
 -17.3030 -17.2992 -17.2799 -17.2514 -17.2364 -17.2122 -17.2039 -17.2000
 -17.1773 -17.1542 -17.1213 -17.0733 -17.0565 -17.0367 -17.0236 -17.0043
 -16.9864 -16.9585 -16.9294 -16.9202 -16.8939 -16.8728 -16.8479 -16.8231
 -16.8134 -16.7972 -16.7589 -16.7311 -16.7029 -16.6871 -16.6666 -16.6442
 -16.5430 -16.5252 -16.4701 -16.4236 -16.2929 -16.2159 -16.1810 -16.0388
 -15.9100 -15.8115 -15.6735 -15.5064 -15.4200 -15.3780 -15.3336 -15.3271
 -15.2639 -15.2450 -15.1815 -15.1182 -15.0715 -14.9732 -14.9168 -14.8296
 -14.8173 -14.7964 -14.7111 -14.6803 -14.6410 -14.6101 -14.5737 -14.5398
 -14.4952 -14.4824 -14.4351 -14.3969 -14.2988  -6.5923  -6.3675  -6.2454
  -6.1139  -6.0319  -5.9916  -5.9622  -5.8248  -5.7890  -5.7393  -5.6946
  -5.6560  -5.6403  -5.6140  -5.5960  -5.5777  -5.5483  -5.5096  -5.4362
  -5.4091  -5.3516  -5.3192  -5.2731  -5.2639  -5.1968  -5.1693  -5.1277
  -5.1054  -5.0718  -5.0630  -5.0094  -4.9801  -4.9250  -4.9191  -4.8909
  -4.8790  -4.8450  -4.7872  -4.7598  -4.7182  -4.6626  -4.5496  -4.4701
  -4.4311  -4.3197  -4.2065  -4.1260  -3.6149  -3.5664  -3.5328  -3.4876
  -3.4231  -3.3913  -3.2916  -3.2335  -3.2240  -3.1661  -3.1463  -3.0551
  -2.9840  -2.9232  -2.8520  -2.8324  -2.8034  -2.7367  -2.7167  -2.6849
  -2.6650  -2.6468  -2.6150  -2.5850  -2.5541  -2.5418  -2.5069  -2.4816
  -2.4397  -2.4295  -2.4139  -2.3784  -2.3405  -2.3115  -2.2883  -2.2236
  -2.2091  -2.1887  -2.1619  -2.1241  -2.0877  -2.0804  -2.0230  -1.9357
  -1.9174  -1.9020  -1.8285  -1.8201  -1.7952  -1.7632  -1.7204  -1.7175
  -1.6596  -1.6239  -1.5871  -1.5765  -1.5632  -1.5192  -1.4627  -1.4339
  -1.3909  -1.3278  -1.3124  -1.2842  -1.2429  -1.2256  -1.1850  -1.1530
  -1.1284  -1.1060  -1.0730  -1.0281  -1.0011  -0.9611  -0.9255  -0.9123
  -0.8625  -0.8214  -0.7977  -0.7630  -0.7438  -0.7107  -0.6731  -0.6265
  -0.5724  -0.5478  -0.5415  -0.4821  -0.4697  -0.4499  -0.4023  -0.3811
  -0.3370  -0.3187  -0.2797  -0.2650  -0.2377  -0.2196  -0.1969  -0.1724
  -0.1601  -0.1486  -0.1290  -0.1135  -0.0924  -0.0710  -0.0602  -0.0314
  -0.0154   0.0153   0.0229   0.0518   0.0656   0.0859   0.0983   0.1248
   0.1393   0.1474   0.1740   0.1908   0.2042   0.2184   0.2326   0.2610
   0.2771   0.2938   0.3165   0.3361   0.3488   0.3626   0.3869   0.3960
   0.4112   0.4215   0.4372   0.4533   0.4628   0.4780   0.5047   0.5242
   0.5482   0.5645   0.5727   0.6074   0.6287   0.6484   0.6576   0.6711
   0.7083   0.7218   0.7325   0.7379   0.7515   0.7712   0.7835   0.7976
   0.8143   0.8270   0.8511   0.8556   0.8767   0.9012   0.9199   0.9320
   0.9593   0.9793   1.0079   1.0145   1.0413   1.0728   1.1127   1.1310
   1.1459   1.2122   1.2436   1.2781   1.2973   1.3241   1.3826   1.3926
   1.4508   1.5982   1.7265   1.7711
     eigenvalues at k+q:
 -37.0074 -37.0038 -36.7079 -36.5773 -36.5297 -36.4546 -36.4326 -36.3814
 -36.1925 -36.1004 -36.0724 -36.0004 -35.9359 -35.6295 -18.5667 -18.3453
 -18.3010 -18.2884 -18.2455 -18.2273 -18.1943 -18.1673 -18.1438 -18.1215
 -18.0592 -18.0361 -18.0242 -18.0019 -17.9903 -17.9531 -17.9228 -17.9136
 -17.8999 -17.8668 -17.8599 -17.8281 -17.7941 -17.7873 -17.7732 -17.7565
 -17.7347 -17.7131 -17.6850 -17.6610 -17.6283 -17.6252 -17.6090 -17.5939
 -17.5752 -17.5712 -17.5525 -17.5310 -17.5128 -17.4938 -17.4711 -17.4506
 -17.4326 -17.4242 -17.4055 -17.3927 -17.3840 -17.3745 -17.3402 -17.3116
 -17.3033 -17.2987 -17.2802 -17.2514 -17.2365 -17.2124 -17.2041 -17.1996
 -17.1774 -17.1543 -17.1213 -17.0732 -17.0569 -17.0361 -17.0236 -17.0045
 -16.9859 -16.9595 -16.9289 -16.9210 -16.8931 -16.8726 -16.8480 -16.8239
 -16.8128 -16.7968 -16.7588 -16.7318 -16.7034 -16.6864 -16.6665 -16.6443
 -16.5430 -16.5253 -16.4701 -16.4236 -16.2928 -16.2159 -16.1808 -16.0388
 -15.9100 -15.8115 -15.6736 -15.5064 -15.4200 -15.3780 -15.3336 -15.3270
 -15.2639 -15.2450 -15.1815 -15.1181 -15.0714 -14.9732 -14.9168 -14.8296
 -14.8173 -14.7964 -14.7111 -14.6803 -14.6410 -14.6101 -14.5738 -14.5398
 -14.4953 -14.4825 -14.4351 -14.3969 -14.2988  -6.5926  -6.3678  -6.2454
  -6.1139  -6.0319  -5.9916  -5.9621  -5.8248  -5.7890  -5.7393  -5.6946
  -5.6560  -5.6402  -5.6142  -5.5953  -5.5779  -5.5482  -5.5096  -5.4362
  -5.4091  -5.3517  -5.3191  -5.2730  -5.2640  -5.1969  -5.1691  -5.1279
  -5.1053  -5.0719  -5.0629  -5.0094  -4.9801  -4.9249  -4.9191  -4.8908
  -4.8790  -4.8449  -4.7872  -4.7598  -4.7182  -4.6625  -4.5497  -4.4702
  -4.4311  -4.3197  -4.2065  -4.1260  -3.6151  -3.5663  -3.5331  -3.4877
  -3.4231  -3.3909  -3.2918  -3.2335  -3.2239  -3.1654  -3.1470  -3.0549
  -2.9844  -2.9220  -2.8535  -2.8342  -2.8005  -2.7375  -2.7161  -2.6839
  -2.6661  -2.6465  -2.6163  -2.5841  -2.5559  -2.5407  -2.5046  -2.4836
  -2.4405  -2.4283  -2.4131  -2.3793  -2.3389  -2.3127  -2.2873  -2.2240
  -2.2121  -2.1863  -2.1623  -2.1257  -2.0869  -2.0779  -2.0255  -1.9347
  -1.9175  -1.9024  -1.8296  -1.8182  -1.7970  -1.7627  -1.7212  -1.7172
  -1.6578  -1.6214  -1.5903  -1.5775  -1.5595  -1.5204  -1.4646  -1.4318
  -1.3922  -1.3285  -1.3131  -1.2847  -1.2416  -1.2256  -1.1852  -1.1518
  -1.1293  -1.1053  -1.0721  -1.0284  -1.0015  -0.9612  -0.9256  -0.9121
  -0.8641  -0.8205  -0.7976  -0.7627  -0.7446  -0.7103  -0.6726  -0.6267
  -0.5728  -0.5467  -0.5422  -0.4821  -0.4699  -0.4494  -0.4016  -0.3823
  -0.3377  -0.3186  -0.2795  -0.2650  -0.2376  -0.2200  -0.1967  -0.1728
  -0.1595  -0.1487  -0.1292  -0.1130  -0.0917  -0.0715  -0.0601  -0.0323
  -0.0158   0.0146   0.0245   0.0522   0.0654   0.0858   0.0981   0.1252
   0.1400   0.1468   0.1749   0.1901   0.2034   0.2167   0.2348   0.2606
   0.2775   0.2928   0.3175   0.3357   0.3492   0.3629   0.3872   0.3957
   0.4108   0.4218   0.4367   0.4533   0.4625   0.4784   0.5043   0.5242
   0.5485   0.5640   0.5730   0.6075   0.6297   0.6484   0.6573   0.6701
   0.7097   0.7222   0.7297   0.7390   0.7518   0.7712   0.7845   0.7960
   0.8150   0.8281   0.8509   0.8551   0.8764   0.9014   0.9206   0.9307
   0.9601   0.9788   1.0082   1.0142   1.0414   1.0729   1.1127   1.1310
   1.1460   1.2123   1.2435   1.2781   1.2974   1.3241   1.3826   1.3926
   1.4508   1.5982   1.7265   1.7711
     cgsolve_all iterations  71    anorm=    0.70E-07
     cgsolve_all iterations  71    anorm=    0.69E-07
     cgsolve_all iterations  73    anorm=    0.69E-07

     k-point #    2 of     2      pool #  1    cpu time:    3743.6
     compute_u_kq: q = (    0.0000,    0.0000,    0.0000)
     Rotating WFCS
     ethr =  1.00E-14,  avg # of iterations =  5.0
     eigenvalues at k:
 -37.0073 -37.0038 -36.7079 -36.5773 -36.5297 -36.4546 -36.4326 -36.3814
 -36.1925 -36.1004 -36.0724 -36.0004 -35.9359 -35.6295 -18.5728 -18.3343
 -18.2994 -18.2927 -18.2476 -18.2269 -18.1966 -18.1712 -18.1411 -18.1223
 -18.0648 -18.0381 -18.0220 -18.0139 -17.9746 -17.9473 -17.9201 -17.9077
 -17.8976 -17.8741 -17.8559 -17.8258 -17.7971 -17.7865 -17.7704 -17.7509
 -17.7372 -17.7143 -17.6865 -17.6625 -17.6250 -17.6206 -17.6111 -17.6005
 -17.5719 -17.5684 -17.5499 -17.5416 -17.5236 -17.4879 -17.4733 -17.4440
 -17.4343 -17.4141 -17.3988 -17.3924 -17.3796 -17.3609 -17.3395 -17.3311
 -17.3052 -17.2902 -17.2695 -17.2596 -17.2505 -17.2297 -17.2167 -17.1996
 -17.1776 -17.1378 -17.1224 -17.0850 -17.0702 -17.0617 -17.0159 -16.9997
 -16.9878 -16.9540 -16.9216 -16.9004 -16.8914 -16.8596 -16.8528 -16.8254
 -16.8123 -16.7950 -16.7627 -16.7423 -16.6985 -16.6822 -16.6755 -16.6277
 -16.5496 -16.5283 -16.4730 -16.4245 -16.2908 -16.2169 -16.1802 -16.0388
 -15.9088 -15.8243 -15.6593 -15.5040 -15.4220 -15.3893 -15.3668 -15.3357
 -15.2922 -15.2042 -15.1636 -15.0996 -14.9706 -14.9519 -14.9169 -14.8499
 -14.8179 -14.7791 -14.7503 -14.7142 -14.6919 -14.6371 -14.6095 -14.5552
 -14.4844 -14.4759 -14.4292 -14.3322 -14.2981  -6.5926  -6.3678  -6.2456
  -6.1153  -6.0339  -5.9959  -5.9600  -5.8218  -5.7949  -5.7295  -5.7056
  -5.6563  -5.6332  -5.6140  -5.5950  -5.5768  -5.5376  -5.5182  -5.4387
  -5.4120  -5.3504  -5.3145  -5.2785  -5.2691  -5.1765  -5.1622  -5.1281
  -5.1187  -5.0976  -5.0607  -5.0133  -4.9555  -4.9302  -4.9172  -4.8906
  -4.8703  -4.8330  -4.7982  -4.7602  -4.7369  -4.6682  -4.5356  -4.4497
  -4.4351  -4.3408  -4.1899  -4.1323  -3.6562  -3.5729  -3.5399  -3.4852
  -3.4172  -3.3594  -3.3069  -3.2899  -3.2282  -3.1911  -3.0345  -2.9966
  -2.9699  -2.9119  -2.8682  -2.8405  -2.8142  -2.7590  -2.7389  -2.7130
  -2.6671  -2.6531  -2.6153  -2.5842  -2.5460  -2.5371  -2.4804  -2.4653
  -2.4386  -2.4197  -2.3907  -2.3743  -2.3532  -2.3212  -2.2898  -2.2258
  -2.2021  -2.1745  -2.1600  -2.1233  -2.1076  -2.0623  -2.0263  -1.9496
  -1.9203  -1.8902  -1.8421  -1.8245  -1.7934  -1.7436  -1.7180  -1.6846
  -1.6519  -1.6283  -1.5943  -1.5784  -1.5431  -1.5137  -1.4624  -1.4378
  -1.3814  -1.3376  -1.2925  -1.2673  -1.2462  -1.2155  -1.1807  -1.1558
  -1.1236  -1.1191  -1.0936  -1.0495  -1.0035  -0.9811  -0.9483  -0.9106
  -0.8886  -0.8554  -0.8340  -0.8158  -0.7233  -0.7130  -0.6633  -0.6195
  -0.5976  -0.5518  -0.5331  -0.5119  -0.4787  -0.4379  -0.4052  -0.3801
  -0.3543  -0.3295  -0.2772  -0.2514  -0.2327  -0.2120  -0.2054  -0.1833
  -0.1724  -0.1446  -0.1235  -0.0941  -0.0742  -0.0620  -0.0346  -0.0141
   0.0132   0.0229   0.0436   0.0619   0.0713   0.0783   0.0959   0.1148
   0.1309   0.1527   0.1626   0.1671   0.2116   0.2144   0.2450   0.2524
   0.2629   0.2844   0.3061   0.3217   0.3378   0.3488   0.3765   0.3985
   0.4012   0.4237   0.4366   0.4430   0.4557   0.4868   0.5082   0.5218
   0.5520   0.5682   0.5886   0.5922   0.6131   0.6393   0.6537   0.6744
   0.6870   0.7067   0.7233   0.7472   0.7591   0.7712   0.7760   0.7869
   0.8069   0.8311   0.8447   0.8593   0.8940   0.9131   0.9239   0.9506
   0.9785   0.9890   1.0100   1.0146   1.0326   1.0875   1.1082   1.1463
   1.1679   1.2011   1.2593   1.2876   1.3235   1.3513   1.3819   1.4269
   1.4551   1.5984   1.7270   1.7692
     eigenvalues at k+q:
 -37.0074 -37.0038 -36.7079 -36.5773 -36.5297 -36.4546 -36.4326 -36.3814
 -36.1925 -36.1004 -36.0724 -36.0004 -35.9359 -35.6295 -18.5729 -18.3343
 -18.2994 -18.2927 -18.2476 -18.2269 -18.1966 -18.1712 -18.1411 -18.1223
 -18.0648 -18.0381 -18.0220 -18.0139 -17.9746 -17.9473 -17.9201 -17.9077
 -17.8976 -17.8741 -17.8559 -17.8259 -17.7971 -17.7865 -17.7704 -17.7509
 -17.7372 -17.7143 -17.6865 -17.6625 -17.6250 -17.6206 -17.6111 -17.6005
 -17.5719 -17.5684 -17.5499 -17.5416 -17.5236 -17.4879 -17.4733 -17.4440
 -17.4343 -17.4141 -17.3988 -17.3924 -17.3796 -17.3609 -17.3395 -17.3311
 -17.3052 -17.2902 -17.2695 -17.2596 -17.2505 -17.2297 -17.2167 -17.1996
 -17.1776 -17.1378 -17.1224 -17.0850 -17.0702 -17.0617 -17.0159 -16.9998
 -16.9878 -16.9540 -16.9216 -16.9004 -16.8914 -16.8596 -16.8528 -16.8254
 -16.8123 -16.7950 -16.7627 -16.7423 -16.6985 -16.6822 -16.6755 -16.6277
 -16.5496 -16.5283 -16.4730 -16.4244 -16.2908 -16.2169 -16.1803 -16.0387
 -15.9088 -15.8243 -15.6593 -15.5040 -15.4220 -15.3893 -15.3668 -15.3357
 -15.2922 -15.2042 -15.1636 -15.0996 -14.9706 -14.9519 -14.9169 -14.8499
 -14.8179 -14.7791 -14.7503 -14.7142 -14.6919 -14.6371 -14.6095 -14.5552
 -14.4844 -14.4759 -14.4292 -14.3322 -14.2981  -6.5927  -6.3678  -6.2456
  -6.1153  -6.0339  -5.9959  -5.9600  -5.8218  -5.7949  -5.7295  -5.7056
  -5.6563  -5.6332  -5.6140  -5.5950  -5.5768  -5.5376  -5.5182  -5.4387
  -5.4120  -5.3504  -5.3145  -5.2785  -5.2691  -5.1765  -5.1622  -5.1281
  -5.1187  -5.0976  -5.0607  -5.0133  -4.9555  -4.9302  -4.9172  -4.8906
  -4.8703  -4.8330  -4.7982  -4.7602  -4.7369  -4.6682  -4.5356  -4.4497
  -4.4351  -4.3408  -4.1899  -4.1323  -3.6562  -3.5729  -3.5399  -3.4852
  -3.4172  -3.3594  -3.3069  -3.2899  -3.2282  -3.1911  -3.0345  -2.9966
  -2.9699  -2.9119  -2.8682  -2.8405  -2.8142  -2.7590  -2.7389  -2.7130
  -2.6671  -2.6531  -2.6153  -2.5842  -2.5460  -2.5371  -2.4804  -2.4653
  -2.4386  -2.4197  -2.3907  -2.3743  -2.3532  -2.3212  -2.2898  -2.2258
  -2.2021  -2.1745  -2.1600  -2.1233  -2.1076  -2.0623  -2.0263  -1.9496
  -1.9203  -1.8902  -1.8421  -1.8245  -1.7934  -1.7436  -1.7180  -1.6846
  -1.6519  -1.6283  -1.5943  -1.5784  -1.5431  -1.5137  -1.4624  -1.4378
  -1.3814  -1.3376  -1.2925  -1.2673  -1.2461  -1.2155  -1.1807  -1.1558
  -1.1236  -1.1191  -1.0936  -1.0495  -1.0035  -0.9811  -0.9483  -0.9106
  -0.8886  -0.8554  -0.8339  -0.8158  -0.7233  -0.7130  -0.6633  -0.6195
  -0.5976  -0.5518  -0.5331  -0.5119  -0.4787  -0.4379  -0.4052  -0.3801
  -0.3543  -0.3295  -0.2772  -0.2514  -0.2327  -0.2120  -0.2054  -0.1833
  -0.1724  -0.1446  -0.1235  -0.0941  -0.0742  -0.0620  -0.0346  -0.0141
   0.0132   0.0229   0.0436   0.0619   0.0713   0.0783   0.0959   0.1148
   0.1309   0.1527   0.1626   0.1671   0.2116   0.2144   0.2450   0.2524
   0.2629   0.2844   0.3061   0.3217   0.3378   0.3488   0.3765   0.3985
   0.4012   0.4237   0.4366   0.4430   0.4557   0.4868   0.5082   0.5218
   0.5520   0.5682   0.5886   0.5922   0.6131   0.6393   0.6537   0.6744
   0.6870   0.7067   0.7233   0.7472   0.7591   0.7712   0.7760   0.7869
   0.8069   0.8311   0.8447   0.8594   0.8940   0.9131   0.9240   0.9506
   0.9786   0.9890   1.0100   1.0146   1.0326   1.0875   1.1082   1.1463
   1.1679   1.2011   1.2593   1.2876   1.3235   1.3513   1.3819   1.4269
   1.4551   1.5984   1.7270   1.7692
     cgsolve_all iterations  66    anorm=    0.74E-07
PARA_AUG  1     100.2239506        -0.2516807        -0.4368254
     cgsolve_all iterations  67    anorm=    0.75E-07
PARA_AUG  2      -0.3155851       101.2174287        -0.5541753
     cgsolve_all iterations  67    anorm=    0.73E-07
PARA_AUG  3      -0.4334752        -0.4717517       100.8782368
     cgsolve_all iterations  73    anorm=    0.68E-07
     cgsolve_all iterations  73    anorm=    0.70E-07
     cgsolve_all iterations  75    anorm=    0.68E-07
     compute_u_kq: q = (    0.0401,    0.0000,    0.0000)
     Rotating WFCS
     ethr =  1.00E-14,  avg # of iterations = 23.0
     eigenvalues at k:
 -37.0073 -37.0038 -36.7079 -36.5773 -36.5297 -36.4546 -36.4326 -36.3814
 -36.1925 -36.1004 -36.0724 -36.0004 -35.9359 -35.6295 -18.5728 -18.3343
 -18.2994 -18.2927 -18.2476 -18.2269 -18.1966 -18.1712 -18.1411 -18.1223
 -18.0648 -18.0381 -18.0220 -18.0139 -17.9746 -17.9473 -17.9201 -17.9077
 -17.8976 -17.8741 -17.8559 -17.8258 -17.7971 -17.7865 -17.7704 -17.7509
 -17.7372 -17.7143 -17.6865 -17.6625 -17.6250 -17.6206 -17.6111 -17.6005
 -17.5719 -17.5684 -17.5499 -17.5416 -17.5236 -17.4879 -17.4733 -17.4440
 -17.4343 -17.4141 -17.3988 -17.3924 -17.3796 -17.3609 -17.3395 -17.3311
 -17.3052 -17.2902 -17.2695 -17.2596 -17.2505 -17.2297 -17.2167 -17.1996
 -17.1776 -17.1378 -17.1224 -17.0850 -17.0702 -17.0617 -17.0159 -16.9997
 -16.9878 -16.9540 -16.9216 -16.9004 -16.8914 -16.8596 -16.8528 -16.8254
 -16.8123 -16.7950 -16.7627 -16.7423 -16.6985 -16.6822 -16.6755 -16.6277
 -16.5496 -16.5283 -16.4730 -16.4245 -16.2908 -16.2169 -16.1802 -16.0388
 -15.9088 -15.8243 -15.6593 -15.5040 -15.4220 -15.3893 -15.3668 -15.3357
 -15.2922 -15.2042 -15.1636 -15.0996 -14.9706 -14.9519 -14.9169 -14.8499
 -14.8179 -14.7791 -14.7503 -14.7142 -14.6919 -14.6371 -14.6095 -14.5552
 -14.4844 -14.4759 -14.4292 -14.3322 -14.2981  -6.5926  -6.3678  -6.2456
  -6.1153  -6.0339  -5.9959  -5.9600  -5.8218  -5.7949  -5.7295  -5.7056
  -5.6563  -5.6332  -5.6140  -5.5950  -5.5768  -5.5376  -5.5182  -5.4387
  -5.4120  -5.3504  -5.3145  -5.2785  -5.2691  -5.1765  -5.1622  -5.1281
  -5.1187  -5.0976  -5.0607  -5.0133  -4.9555  -4.9302  -4.9172  -4.8906
  -4.8703  -4.8330  -4.7982  -4.7602  -4.7369  -4.6682  -4.5356  -4.4497
  -4.4351  -4.3408  -4.1899  -4.1323  -3.6562  -3.5729  -3.5399  -3.4852
  -3.4172  -3.3594  -3.3069  -3.2899  -3.2282  -3.1911  -3.0345  -2.9966
  -2.9699  -2.9119  -2.8682  -2.8405  -2.8142  -2.7590  -2.7389  -2.7130
  -2.6671  -2.6531  -2.6153  -2.5842  -2.5460  -2.5371  -2.4804  -2.4653
  -2.4386  -2.4197  -2.3907  -2.3743  -2.3532  -2.3212  -2.2898  -2.2258
  -2.2021  -2.1745  -2.1600  -2.1233  -2.1076  -2.0623  -2.0263  -1.9496
  -1.9203  -1.8902  -1.8421  -1.8245  -1.7934  -1.7436  -1.7180  -1.6846
  -1.6519  -1.6283  -1.5943  -1.5784  -1.5431  -1.5137  -1.4624  -1.4378
  -1.3814  -1.3376  -1.2925  -1.2673  -1.2462  -1.2155  -1.1807  -1.1558
  -1.1236  -1.1191  -1.0936  -1.0495  -1.0035  -0.9811  -0.9483  -0.9106
  -0.8886  -0.8554  -0.8340  -0.8158  -0.7233  -0.7130  -0.6633  -0.6195
  -0.5976  -0.5518  -0.5331  -0.5119  -0.4787  -0.4379  -0.4052  -0.3801
  -0.3543  -0.3295  -0.2772  -0.2514  -0.2327  -0.2120  -0.2054  -0.1833
  -0.1724  -0.1446  -0.1235  -0.0941  -0.0742  -0.0620  -0.0346  -0.0141
   0.0132   0.0229   0.0436   0.0619   0.0713   0.0783   0.0959   0.1148
   0.1309   0.1527   0.1626   0.1671   0.2116   0.2144   0.2450   0.2524
   0.2629   0.2844   0.3061   0.3217   0.3378   0.3488   0.3765   0.3985
   0.4012   0.4237   0.4366   0.4430   0.4557   0.4868   0.5082   0.5218
   0.5520   0.5682   0.5886   0.5922   0.6131   0.6393   0.6537   0.6744
   0.6870   0.7067   0.7233   0.7472   0.7591   0.7712   0.7760   0.7869
   0.8069   0.8311   0.8447   0.8593   0.8940   0.9131   0.9239   0.9506
   0.9785   0.9890   1.0100   1.0146   1.0326   1.0875   1.1082   1.1463
   1.1679   1.2011   1.2593   1.2876   1.3235   1.3513   1.3819   1.4269
   1.4551   1.5984   1.7270   1.7692
     eigenvalues at k+q:
 -37.0074 -37.0038 -36.7079 -36.5773 -36.5297 -36.4546 -36.4326 -36.3814
 -36.1925 -36.1004 -36.0724 -36.0004 -35.9359 -35.6295 -18.5731 -18.3341
 -18.2989 -18.2927 -18.2453 -18.2262 -18.1962 -18.1718 -18.1403 -18.1262
 -18.0629 -18.0371 -18.0219 -18.0132 -17.9747 -17.9490 -17.9200 -17.9073
 -17.8964 -17.8734 -17.8544 -17.8247 -17.7956 -17.7849 -17.7702 -17.7513
 -17.7369 -17.7144 -17.6880 -17.6630 -17.6250 -17.6190 -17.6109 -17.6003
 -17.5728 -17.5688 -17.5505 -17.5415 -17.5246 -17.4892 -17.4741 -17.4445
 -17.4360 -17.4132 -17.3999 -17.3930 -17.3795 -17.3638 -17.3389 -17.3307
 -17.3038 -17.2878 -17.2679 -17.2596 -17.2515 -17.2294 -17.2153 -17.2000
 -17.1798 -17.1396 -17.1230 -17.0884 -17.0719 -17.0595 -17.0153 -16.9991
 -16.9890 -16.9523 -16.9210 -16.8994 -16.8929 -16.8615 -16.8543 -16.8281
 -16.8148 -16.7960 -16.7654 -16.7440 -16.6986 -16.6825 -16.6761 -16.6280
 -16.5499 -16.5283 -16.4733 -16.4243 -16.2855 -16.2175 -16.1699 -16.0384
 -15.9088 -15.8253 -15.6650 -15.5039 -15.4204 -15.3879 -15.3630 -15.3351
 -15.2908 -15.2027 -15.1592 -15.1074 -14.9726 -14.9501 -14.9167 -14.8469
 -14.8181 -14.7802 -14.7464 -14.7116 -14.6917 -14.6368 -14.6052 -14.5537
 -14.4859 -14.4808 -14.4300 -14.3379 -14.2981  -6.6076  -6.3849  -6.2457
  -6.1157  -6.0343  -5.9951  -5.9594  -5.8251  -5.7947  -5.7284  -5.7073
  -5.6561  -5.6311  -5.6139  -5.5798  -5.5762  -5.5365  -5.5200  -5.4397
  -5.4085  -5.3519  -5.3105  -5.2723  -5.2689  -5.1734  -5.1611  -5.1285
  -5.1186  -5.1007  -5.0597  -5.0130  -4.9528  -4.9266  -4.9140  -4.8861
  -4.8698  -4.8305  -4.7960  -4.7576  -4.7332  -4.6653  -4.5435  -4.4525
  -4.4360  -4.3412  -4.1873  -4.1339  -3.6664  -3.5773  -3.5443  -3.4863
  -3.4131  -3.3630  -3.3043  -3.2795  -3.2289  -3.1904  -3.0335  -2.9970
  -2.9699  -2.9101  -2.8654  -2.8384  -2.8150  -2.7671  -2.7404  -2.7114
  -2.6697  -2.6546  -2.6150  -2.5811  -2.5468  -2.5360  -2.4775  -2.4663
  -2.4405  -2.4168  -2.3915  -2.3703  -2.3518  -2.3207  -2.2941  -2.2285
  -2.2017  -2.1734  -2.1605  -2.1246  -2.1118  -2.0656  -2.0269  -1.9507
  -1.9146  -1.8945  -1.8439  -1.8226  -1.7925  -1.7445  -1.7173  -1.6841
  -1.6490  -1.6317  -1.5946  -1.5747  -1.5445  -1.5095  -1.4614  -1.4347
  -1.3824  -1.3319  -1.2892  -1.2694  -1.2439  -1.2130  -1.1802  -1.1542
  -1.1203  -1.1119  -1.0951  -1.0518  -0.9996  -0.9826  -0.9471  -0.9129
  -0.8901  -0.8554  -0.8331  -0.8081  -0.7243  -0.7116  -0.6641  -0.6193
  -0.5984  -0.5523  -0.5334  -0.5126  -0.4763  -0.4400  -0.4082  -0.3810
  -0.3592  -0.3314  -0.2765  -0.2531  -0.2377  -0.2142  -0.2084  -0.1835
  -0.1736  -0.1462  -0.1235  -0.0962  -0.0757  -0.0614  -0.0344  -0.0152
   0.0132   0.0215   0.0441   0.0613   0.0675   0.0772   0.0935   0.1155
   0.1301   0.1503   0.1633   0.1644   0.2109   0.2140   0.2422   0.2536
   0.2653   0.2831   0.3050   0.3221   0.3396   0.3476   0.3757   0.3963
   0.4026   0.4233   0.4346   0.4416   0.4538   0.4859   0.5084   0.5202
   0.5542   0.5699   0.5856   0.5935   0.6115   0.6373   0.6518   0.6730
   0.6868   0.7084   0.7232   0.7465   0.7596   0.7692   0.7772   0.7877
   0.8065   0.8291   0.8454   0.8590   0.8921   0.9105   0.9237   0.9495
   0.9792   0.9907   1.0085   1.0150   1.0322   1.0878   1.1116   1.1464
   1.1712   1.2032   1.2613   1.2891   1.3244   1.3522   1.3819   1.4253
   1.4556   1.5985   1.7274   1.7692
     cgsolve_all iterations  73    anorm=    0.68E-07
     cgsolve_all iterations  73    anorm=    0.70E-07
     cgsolve_all iterations  75    anorm=    0.68E-07
     compute_u_kq: q = (   -0.0401,    0.0000,    0.0000)
     Rotating WFCS
     ethr =  1.00E-14,  avg # of iterations = 23.0
     eigenvalues at k:
 -37.0073 -37.0038 -36.7079 -36.5773 -36.5297 -36.4546 -36.4326 -36.3814
 -36.1925 -36.1004 -36.0724 -36.0004 -35.9359 -35.6295 -18.5728 -18.3343
 -18.2994 -18.2927 -18.2476 -18.2269 -18.1966 -18.1712 -18.1411 -18.1223
 -18.0648 -18.0381 -18.0220 -18.0139 -17.9746 -17.9473 -17.9201 -17.9077
 -17.8976 -17.8741 -17.8559 -17.8258 -17.7971 -17.7865 -17.7704 -17.7509
 -17.7372 -17.7143 -17.6865 -17.6625 -17.6250 -17.6206 -17.6111 -17.6005
 -17.5719 -17.5684 -17.5499 -17.5416 -17.5236 -17.4879 -17.4733 -17.4440
 -17.4343 -17.4141 -17.3988 -17.3924 -17.3796 -17.3609 -17.3395 -17.3311
 -17.3052 -17.2902 -17.2695 -17.2596 -17.2505 -17.2297 -17.2167 -17.1996
 -17.1776 -17.1378 -17.1224 -17.0850 -17.0702 -17.0617 -17.0159 -16.9997
 -16.9878 -16.9540 -16.9216 -16.9004 -16.8914 -16.8596 -16.8528 -16.8254
 -16.8123 -16.7950 -16.7627 -16.7423 -16.6985 -16.6822 -16.6755 -16.6277
 -16.5496 -16.5283 -16.4730 -16.4245 -16.2908 -16.2169 -16.1802 -16.0388
 -15.9088 -15.8243 -15.6593 -15.5040 -15.4220 -15.3893 -15.3668 -15.3357
 -15.2922 -15.2042 -15.1636 -15.0996 -14.9706 -14.9519 -14.9169 -14.8499
 -14.8179 -14.7791 -14.7503 -14.7142 -14.6919 -14.6371 -14.6095 -14.5552
 -14.4844 -14.4759 -14.4292 -14.3322 -14.2981  -6.5926  -6.3678  -6.2456
  -6.1153  -6.0339  -5.9959  -5.9600  -5.8218  -5.7949  -5.7295  -5.7056
  -5.6563  -5.6332  -5.6140  -5.5950  -5.5768  -5.5376  -5.5182  -5.4387
  -5.4120  -5.3504  -5.3145  -5.2785  -5.2691  -5.1765  -5.1622  -5.1281
  -5.1187  -5.0976  -5.0607  -5.0133  -4.9555  -4.9302  -4.9172  -4.8906
  -4.8703  -4.8330  -4.7982  -4.7602  -4.7369  -4.6682  -4.5356  -4.4497
  -4.4351  -4.3408  -4.1899  -4.1323  -3.6562  -3.5729  -3.5399  -3.4852
  -3.4172  -3.3594  -3.3069  -3.2899  -3.2282  -3.1911  -3.0345  -2.9966
  -2.9699  -2.9119  -2.8682  -2.8405  -2.8142  -2.7590  -2.7389  -2.7130
  -2.6671  -2.6531  -2.6153  -2.5842  -2.5460  -2.5371  -2.4804  -2.4653
  -2.4386  -2.4197  -2.3907  -2.3743  -2.3532  -2.3212  -2.2898  -2.2258
  -2.2021  -2.1745  -2.1600  -2.1233  -2.1076  -2.0623  -2.0263  -1.9496
  -1.9203  -1.8902  -1.8421  -1.8245  -1.7934  -1.7436  -1.7180  -1.6846
  -1.6519  -1.6283  -1.5943  -1.5784  -1.5431  -1.5137  -1.4624  -1.4378
  -1.3814  -1.3376  -1.2925  -1.2673  -1.2462  -1.2155  -1.1807  -1.1558
  -1.1236  -1.1191  -1.0936  -1.0495  -1.0035  -0.9811  -0.9483  -0.9106
  -0.8886  -0.8554  -0.8340  -0.8158  -0.7233  -0.7130  -0.6633  -0.6195
  -0.5976  -0.5518  -0.5331  -0.5119  -0.4787  -0.4379  -0.4052  -0.3801
  -0.3543  -0.3295  -0.2772  -0.2514  -0.2327  -0.2120  -0.2054  -0.1833
  -0.1724  -0.1446  -0.1235  -0.0941  -0.0742  -0.0620  -0.0346  -0.0141
   0.0132   0.0229   0.0436   0.0619   0.0713   0.0783   0.0959   0.1148
   0.1309   0.1527   0.1626   0.1671   0.2116   0.2144   0.2450   0.2524
   0.2629   0.2844   0.3061   0.3217   0.3378   0.3488   0.3765   0.3985
   0.4012   0.4237   0.4366   0.4430   0.4557   0.4868   0.5082   0.5218
   0.5520   0.5682   0.5886   0.5922   0.6131   0.6393   0.6537   0.6744
   0.6870   0.7067   0.7233   0.7472   0.7591   0.7712   0.7760   0.7869
   0.8069   0.8311   0.8447   0.8593   0.8940   0.9131   0.9239   0.9506
   0.9785   0.9890   1.0100   1.0146   1.0326   1.0875   1.1082   1.1463
   1.1679   1.2011   1.2593   1.2876   1.3235   1.3513   1.3819   1.4269
   1.4551   1.5984   1.7270   1.7692
     eigenvalues at k+q:
 -37.0074 -37.0038 -36.7079 -36.5773 -36.5297 -36.4546 -36.4326 -36.3814
 -36.1925 -36.1004 -36.0724 -36.0004 -35.9359 -35.6295 -18.5725 -18.3346
 -18.2999 -18.2927 -18.2496 -18.2276 -18.1969 -18.1706 -18.1419 -18.1182
 -18.0666 -18.0389 -18.0221 -18.0146 -17.9747 -17.9460 -17.9203 -17.9086
 -17.8986 -17.8748 -17.8573 -17.8268 -17.7986 -17.7878 -17.7710 -17.7505
 -17.7372 -17.7142 -17.6850 -17.6621 -17.6254 -17.6220 -17.6113 -17.6006
 -17.5715 -17.5680 -17.5488 -17.5413 -17.5226 -17.4867 -17.4723 -17.4433
 -17.4325 -17.4156 -17.3978 -17.3922 -17.3796 -17.3580 -17.3406 -17.3305
 -17.3066 -17.2925 -17.2719 -17.2588 -17.2490 -17.2299 -17.2180 -17.1991
 -17.1755 -17.1359 -17.1222 -17.0817 -17.0684 -17.0631 -17.0167 -17.0004
 -16.9866 -16.9557 -16.9223 -16.9016 -16.8901 -16.8581 -16.8514 -16.8228
 -16.8093 -16.7939 -16.7603 -16.7400 -16.6983 -16.6822 -16.6746 -16.6272
 -16.5496 -16.5278 -16.4728 -16.4246 -16.2961 -16.2165 -16.1907 -16.0391
 -15.9087 -15.8231 -15.6536 -15.5040 -15.4234 -15.3910 -15.3697 -15.3363
 -15.2934 -15.2061 -15.1677 -15.0926 -14.9704 -14.9543 -14.9171 -14.8522
 -14.8177 -14.7787 -14.7527 -14.7161 -14.6915 -14.6374 -14.6122 -14.5566
 -14.4834 -14.4716 -14.4285 -14.3273 -14.2980  -6.5771  -6.3501  -6.2456
  -6.1149  -6.0334  -5.9966  -5.9606  -5.8186  -5.7950  -5.7313  -5.7035
  -5.6567  -5.6384  -5.6156  -5.6073  -5.5765  -5.5391  -5.5159  -5.4378
  -5.4148  -5.3493  -5.3201  -5.2846  -5.2686  -5.1802  -5.1633  -5.1276
  -5.1186  -5.0937  -5.0617  -5.0135  -4.9607  -4.9340  -4.9192  -4.8930
  -4.8709  -4.8357  -4.8003  -4.7629  -4.7397  -4.6710  -4.5281  -4.4483
  -4.4336  -4.3393  -4.1926  -4.1307  -3.6475  -3.5677  -3.5350  -3.4840
  -3.4215  -3.3560  -3.3102  -3.2986  -3.2275  -3.1915  -3.0365  -2.9975
  -2.9705  -2.9142  -2.8715  -2.8407  -2.8136  -2.7508  -2.7372  -2.7139
  -2.6646  -2.6515  -2.6169  -2.5856  -2.5459  -2.5374  -2.4836  -2.4650
  -2.4374  -2.4219  -2.3897  -2.3788  -2.3541  -2.3221  -2.2851  -2.2235
  -2.2021  -2.1767  -2.1592  -2.1221  -2.1025  -2.0582  -2.0254  -1.9501
  -1.9269  -1.8864  -1.8393  -1.8264  -1.7941  -1.7429  -1.7185  -1.6850
  -1.6554  -1.6242  -1.5948  -1.5815  -1.5421  -1.5179  -1.4639  -1.4399
  -1.3810  -1.3434  -1.2958  -1.2680  -1.2452  -1.2188  -1.1821  -1.1573
  -1.1312  -1.1242  -1.0897  -1.0458  -1.0064  -0.9792  -0.9502  -0.9087
  -0.8855  -0.8570  -0.8343  -0.8203  -0.7243  -0.7130  -0.6625  -0.6203
  -0.5965  -0.5515  -0.5335  -0.5102  -0.4811  -0.4355  -0.4022  -0.3793
  -0.3488  -0.3274  -0.2781  -0.2498  -0.2282  -0.2108  -0.2023  -0.1835
  -0.1704  -0.1428  -0.1233  -0.0925  -0.0727  -0.0621  -0.0353  -0.0128
   0.0127   0.0239   0.0433   0.0625   0.0737   0.0794   0.0994   0.1128
   0.1319   0.1547   0.1626   0.1707   0.2103   0.2163   0.2453   0.2536
   0.2620   0.2857   0.3070   0.3208   0.3364   0.3501   0.3773   0.3985
   0.4022   0.4243   0.4387   0.4443   0.4577   0.4882   0.5076   0.5235
   0.5500   0.5665   0.5886   0.5937   0.6150   0.6415   0.6557   0.6758
   0.6876   0.7049   0.7236   0.7474   0.7588   0.7732   0.7751   0.7862
   0.8075   0.8331   0.8441   0.8597   0.8956   0.9155   0.9244   0.9514
   0.9778   0.9867   1.0116   1.0142   1.0330   1.0868   1.1048   1.1462
   1.1647   1.1989   1.2571   1.2861   1.3226   1.3499   1.3818   1.4279
   1.4545   1.5984   1.7267   1.7693
     cgsolve_all iterations  73    anorm=    0.69E-07
     cgsolve_all iterations  73    anorm=    0.69E-07
     cgsolve_all iterations  75    anorm=    0.69E-07
     compute_u_kq: q = (    0.0000,    0.0401,    0.0000)
     Rotating WFCS
     ethr =  1.00E-14,  avg # of iterations = 23.0
     eigenvalues at k:
 -37.0073 -37.0038 -36.7079 -36.5773 -36.5297 -36.4546 -36.4326 -36.3814
 -36.1925 -36.1004 -36.0724 -36.0004 -35.9359 -35.6295 -18.5728 -18.3343
 -18.2994 -18.2927 -18.2476 -18.2269 -18.1966 -18.1712 -18.1411 -18.1223
 -18.0648 -18.0381 -18.0220 -18.0139 -17.9746 -17.9473 -17.9201 -17.9077
 -17.8976 -17.8741 -17.8559 -17.8258 -17.7971 -17.7865 -17.7704 -17.7509
 -17.7372 -17.7143 -17.6865 -17.6625 -17.6250 -17.6206 -17.6111 -17.6005
 -17.5719 -17.5684 -17.5499 -17.5416 -17.5236 -17.4879 -17.4733 -17.4440
 -17.4343 -17.4141 -17.3988 -17.3924 -17.3796 -17.3609 -17.3395 -17.3311
 -17.3052 -17.2902 -17.2695 -17.2596 -17.2505 -17.2297 -17.2167 -17.1996
 -17.1776 -17.1378 -17.1224 -17.0850 -17.0702 -17.0617 -17.0159 -16.9997
 -16.9878 -16.9540 -16.9216 -16.9004 -16.8914 -16.8596 -16.8528 -16.8254
 -16.8123 -16.7950 -16.7627 -16.7423 -16.6985 -16.6822 -16.6755 -16.6277
 -16.5496 -16.5283 -16.4730 -16.4245 -16.2908 -16.2169 -16.1802 -16.0388
 -15.9088 -15.8243 -15.6593 -15.5040 -15.4220 -15.3893 -15.3668 -15.3357
 -15.2922 -15.2042 -15.1636 -15.0996 -14.9706 -14.9519 -14.9169 -14.8499
 -14.8179 -14.7791 -14.7503 -14.7142 -14.6919 -14.6371 -14.6095 -14.5552
 -14.4844 -14.4759 -14.4292 -14.3322 -14.2981  -6.5926  -6.3678  -6.2456
  -6.1153  -6.0339  -5.9959  -5.9600  -5.8218  -5.7949  -5.7295  -5.7056
  -5.6563  -5.6332  -5.6140  -5.5950  -5.5768  -5.5376  -5.5182  -5.4387
  -5.4120  -5.3504  -5.3145  -5.2785  -5.2691  -5.1765  -5.1622  -5.1281
  -5.1187  -5.0976  -5.0607  -5.0133  -4.9555  -4.9302  -4.9172  -4.8906
  -4.8703  -4.8330  -4.7982  -4.7602  -4.7369  -4.6682  -4.5356  -4.4497
  -4.4351  -4.3408  -4.1899  -4.1323  -3.6562  -3.5729  -3.5399  -3.4852
  -3.4172  -3.3594  -3.3069  -3.2899  -3.2282  -3.1911  -3.0345  -2.9966
  -2.9699  -2.9119  -2.8682  -2.8405  -2.8142  -2.7590  -2.7389  -2.7130
  -2.6671  -2.6531  -2.6153  -2.5842  -2.5460  -2.5371  -2.4804  -2.4653
  -2.4386  -2.4197  -2.3907  -2.3743  -2.3532  -2.3212  -2.2898  -2.2258
  -2.2021  -2.1745  -2.1600  -2.1233  -2.1076  -2.0623  -2.0263  -1.9496
  -1.9203  -1.8902  -1.8421  -1.8245  -1.7934  -1.7436  -1.7180  -1.6846
  -1.6519  -1.6283  -1.5943  -1.5784  -1.5431  -1.5137  -1.4624  -1.4378
  -1.3814  -1.3376  -1.2925  -1.2673  -1.2462  -1.2155  -1.1807  -1.1558
  -1.1236  -1.1191  -1.0936  -1.0495  -1.0035  -0.9811  -0.9483  -0.9106
  -0.8886  -0.8554  -0.8340  -0.8158  -0.7233  -0.7130  -0.6633  -0.6195
  -0.5976  -0.5518  -0.5331  -0.5119  -0.4787  -0.4379  -0.4052  -0.3801
  -0.3543  -0.3295  -0.2772  -0.2514  -0.2327  -0.2120  -0.2054  -0.1833
  -0.1724  -0.1446  -0.1235  -0.0941  -0.0742  -0.0620  -0.0346  -0.0141
   0.0132   0.0229   0.0436   0.0619   0.0713   0.0783   0.0959   0.1148
   0.1309   0.1527   0.1626   0.1671   0.2116   0.2144   0.2450   0.2524
   0.2629   0.2844   0.3061   0.3217   0.3378   0.3488   0.3765   0.3985
   0.4012   0.4237   0.4366   0.4430   0.4557   0.4868   0.5082   0.5218
   0.5520   0.5682   0.5886   0.5922   0.6131   0.6393   0.6537   0.6744
   0.6870   0.7067   0.7233   0.7472   0.7591   0.7712   0.7760   0.7869
   0.8069   0.8311   0.8447   0.8593   0.8940   0.9131   0.9239   0.9506
   0.9785   0.9890   1.0100   1.0146   1.0326   1.0875   1.1082   1.1463
   1.1679   1.2011   1.2593   1.2876   1.3235   1.3513   1.3819   1.4269
   1.4551   1.5984   1.7270   1.7692
     eigenvalues at k+q:
 -37.0074 -37.0038 -36.7079 -36.5773 -36.5297 -36.4546 -36.4326 -36.3814
 -36.1925 -36.1004 -36.0724 -36.0004 -35.9358 -35.6295 -18.5723 -18.3349
 -18.2995 -18.2930 -18.2506 -18.2278 -18.1979 -18.1709 -18.1413 -18.1170
 -18.0677 -18.0382 -18.0218 -18.0157 -17.9752 -17.9459 -17.9213 -17.9093
 -17.8981 -17.8752 -17.8569 -17.8280 -17.7990 -17.7888 -17.7708 -17.7509
 -17.7367 -17.7130 -17.6863 -17.6611 -17.6248 -17.6204 -17.6117 -17.6000
 -17.5718 -17.5690 -17.5473 -17.5403 -17.5222 -17.4875 -17.4721 -17.4448
 -17.4333 -17.4141 -17.3988 -17.3924 -17.3809 -17.3601 -17.3378 -17.3300
 -17.3053 -17.2896 -17.2710 -17.2593 -17.2506 -17.2294 -17.2178 -17.1993
 -17.1771 -17.1375 -17.1211 -17.0827 -17.0657 -17.0622 -17.0180 -17.0000
 -16.9871 -16.9565 -16.9201 -16.9008 -16.8898 -16.8579 -16.8514 -16.8221
 -16.8072 -16.7933 -16.7604 -16.7382 -16.6987 -16.6825 -16.6741 -16.6263
 -16.5475 -16.5281 -16.4732 -16.4256 -16.2988 -16.2166 -16.1960 -16.0393
 -15.9086 -15.8225 -15.6512 -15.5041 -15.4248 -15.3913 -15.3703 -15.3365
 -15.2940 -15.2060 -15.1698 -15.0912 -14.9712 -14.9535 -14.9173 -14.8541
 -14.8193 -14.7793 -14.7547 -14.7136 -14.6935 -14.6347 -14.6127 -14.5554
 -14.4831 -14.4714 -14.4286 -14.3253 -14.2981  -6.5688  -6.3408  -6.2456
  -6.1141  -6.0337  -5.9972  -5.9609  -5.8176  -5.7938  -5.7326  -5.7056
  -5.6567  -5.6425  -5.6166  -5.6085  -5.5768  -5.5406  -5.5142  -5.4375
  -5.4177  -5.3479  -5.3253  -5.2853  -5.2680  -5.1789  -5.1621  -5.1281
  -5.1209  -5.0918  -5.0628  -5.0152  -4.9654  -4.9361  -4.9191  -4.8943
  -4.8717  -4.8361  -4.7998  -4.7614  -4.7447  -4.6707  -4.5267  -4.4461
  -4.4355  -4.3399  -4.1911  -4.1315  -3.6445  -3.5649  -3.5293  -3.4826
  -3.4231  -3.3592  -3.3096  -3.2979  -3.2265  -3.1928  -3.0401  -2.9973
  -2.9736  -2.9103  -2.8706  -2.8404  -2.8147  -2.7488  -2.7369  -2.7117
  -2.6625  -2.6540  -2.6184  -2.5857  -2.5469  -2.5386  -2.4814  -2.4719
  -2.4403  -2.4205  -2.3936  -2.3728  -2.3539  -2.3199  -2.2872  -2.2241
  -2.2019  -2.1761  -2.1551  -2.1229  -2.1065  -2.0625  -2.0254  -1.9505
  -1.9235  -1.8887  -1.8347  -1.8258  -1.7958  -1.7453  -1.7178  -1.6844
  -1.6500  -1.6227  -1.5955  -1.5784  -1.5404  -1.5110  -1.4656  -1.4453
  -1.3840  -1.3408  -1.2972  -1.2684  -1.2496  -1.2172  -1.1860  -1.1586
  -1.1358  -1.1208  -1.0936  -1.0501  -1.0117  -0.9813  -0.9457  -0.9122
  -0.8923  -0.8540  -0.8300  -0.8156  -0.7243  -0.7103  -0.6621  -0.6192
  -0.5983  -0.5541  -0.5355  -0.5114  -0.4844  -0.4339  -0.4031  -0.3770
  -0.3496  -0.3255  -0.2742  -0.2471  -0.2309  -0.2086  -0.2025  -0.1832
  -0.1673  -0.1399  -0.1204  -0.0923  -0.0714  -0.0604  -0.0334  -0.0114
   0.0122   0.0240   0.0444   0.0655   0.0719   0.0830   0.0979   0.1133
   0.1328   0.1520   0.1640   0.1681   0.2101   0.2177   0.2448   0.2522
   0.2628   0.2840   0.3057   0.3215   0.3382   0.3507   0.3749   0.3992
   0.4037   0.4259   0.4376   0.4456   0.4569   0.4850   0.5089   0.5222
   0.5507   0.5686   0.5900   0.5950   0.6148   0.6403   0.6540   0.6772
   0.6909   0.7087   0.7250   0.7497   0.7606   0.7704   0.7773   0.7874
   0.8068   0.8327   0.8458   0.8593   0.8932   0.9139   0.9239   0.9519
   0.9789   0.9883   1.0110   1.0144   1.0305   1.0874   1.1032   1.1444
   1.1641   1.1988   1.2569   1.2834   1.3225   1.3498   1.3830   1.4274
   1.4541   1.5986   1.7263   1.7693
     cgsolve_all iterations  73    anorm=    0.67E-07
     cgsolve_all iterations  73    anorm=    0.70E-07
     cgsolve_all iterations  75    anorm=    0.69E-07
     compute_u_kq: q = (    0.0000,   -0.0401,    0.0000)
     Rotating WFCS
     ethr =  1.00E-14,  avg # of iterations = 23.0
     eigenvalues at k:
 -37.0073 -37.0038 -36.7079 -36.5773 -36.5297 -36.4546 -36.4326 -36.3814
 -36.1925 -36.1004 -36.0724 -36.0004 -35.9359 -35.6295 -18.5728 -18.3343
 -18.2994 -18.2927 -18.2476 -18.2269 -18.1966 -18.1712 -18.1411 -18.1223
 -18.0648 -18.0381 -18.0220 -18.0139 -17.9746 -17.9473 -17.9201 -17.9077
 -17.8976 -17.8741 -17.8559 -17.8258 -17.7971 -17.7865 -17.7704 -17.7509
 -17.7372 -17.7143 -17.6865 -17.6625 -17.6250 -17.6206 -17.6111 -17.6005
 -17.5719 -17.5684 -17.5499 -17.5416 -17.5236 -17.4879 -17.4733 -17.4440
 -17.4343 -17.4141 -17.3988 -17.3924 -17.3796 -17.3609 -17.3395 -17.3311
 -17.3052 -17.2902 -17.2695 -17.2596 -17.2505 -17.2297 -17.2167 -17.1996
 -17.1776 -17.1378 -17.1224 -17.0850 -17.0702 -17.0617 -17.0159 -16.9997
 -16.9878 -16.9540 -16.9216 -16.9004 -16.8914 -16.8596 -16.8528 -16.8254
 -16.8123 -16.7950 -16.7627 -16.7423 -16.6985 -16.6822 -16.6755 -16.6277
 -16.5496 -16.5283 -16.4730 -16.4245 -16.2908 -16.2169 -16.1802 -16.0388
 -15.9088 -15.8243 -15.6593 -15.5040 -15.4220 -15.3893 -15.3668 -15.3357
 -15.2922 -15.2042 -15.1636 -15.0996 -14.9706 -14.9519 -14.9169 -14.8499
 -14.8179 -14.7791 -14.7503 -14.7142 -14.6919 -14.6371 -14.6095 -14.5552
 -14.4844 -14.4759 -14.4292 -14.3322 -14.2981  -6.5926  -6.3678  -6.2456
  -6.1153  -6.0339  -5.9959  -5.9600  -5.8218  -5.7949  -5.7295  -5.7056
  -5.6563  -5.6332  -5.6140  -5.5950  -5.5768  -5.5376  -5.5182  -5.4387
  -5.4120  -5.3504  -5.3145  -5.2785  -5.2691  -5.1765  -5.1622  -5.1281
  -5.1187  -5.0976  -5.0607  -5.0133  -4.9555  -4.9302  -4.9172  -4.8906
  -4.8703  -4.8330  -4.7982  -4.7602  -4.7369  -4.6682  -4.5356  -4.4497
  -4.4351  -4.3408  -4.1899  -4.1323  -3.6562  -3.5729  -3.5399  -3.4852
  -3.4172  -3.3594  -3.3069  -3.2899  -3.2282  -3.1911  -3.0345  -2.9966
  -2.9699  -2.9119  -2.8682  -2.8405  -2.8142  -2.7590  -2.7389  -2.7130
  -2.6671  -2.6531  -2.6153  -2.5842  -2.5460  -2.5371  -2.4804  -2.4653
  -2.4386  -2.4197  -2.3907  -2.3743  -2.3532  -2.3212  -2.2898  -2.2258
  -2.2021  -2.1745  -2.1600  -2.1233  -2.1076  -2.0623  -2.0263  -1.9496
  -1.9203  -1.8902  -1.8421  -1.8245  -1.7934  -1.7436  -1.7180  -1.6846
  -1.6519  -1.6283  -1.5943  -1.5784  -1.5431  -1.5137  -1.4624  -1.4378
  -1.3814  -1.3376  -1.2925  -1.2673  -1.2462  -1.2155  -1.1807  -1.1558
  -1.1236  -1.1191  -1.0936  -1.0495  -1.0035  -0.9811  -0.9483  -0.9106
  -0.8886  -0.8554  -0.8340  -0.8158  -0.7233  -0.7130  -0.6633  -0.6195
  -0.5976  -0.5518  -0.5331  -0.5119  -0.4787  -0.4379  -0.4052  -0.3801
  -0.3543  -0.3295  -0.2772  -0.2514  -0.2327  -0.2120  -0.2054  -0.1833
  -0.1724  -0.1446  -0.1235  -0.0941  -0.0742  -0.0620  -0.0346  -0.0141
   0.0132   0.0229   0.0436   0.0619   0.0713   0.0783   0.0959   0.1148
   0.1309   0.1527   0.1626   0.1671   0.2116   0.2144   0.2450   0.2524
   0.2629   0.2844   0.3061   0.3217   0.3378   0.3488   0.3765   0.3985
   0.4012   0.4237   0.4366   0.4430   0.4557   0.4868   0.5082   0.5218
   0.5520   0.5682   0.5886   0.5922   0.6131   0.6393   0.6537   0.6744
   0.6870   0.7067   0.7233   0.7472   0.7591   0.7712   0.7760   0.7869
   0.8069   0.8311   0.8447   0.8593   0.8940   0.9131   0.9239   0.9506
   0.9785   0.9890   1.0100   1.0146   1.0326   1.0875   1.1082   1.1463
   1.1679   1.2011   1.2593   1.2876   1.3235   1.3513   1.3819   1.4269
   1.4551   1.5984   1.7270   1.7692
     eigenvalues at k+q:
 -37.0074 -37.0038 -36.7079 -36.5773 -36.5297 -36.4546 -36.4326 -36.3814
 -36.1925 -36.1003 -36.0724 -36.0004 -35.9359 -35.6295 -18.5733 -18.3337
 -18.2994 -18.2925 -18.2443 -18.2259 -18.1953 -18.1716 -18.1410 -18.1273
 -18.0619 -18.0378 -18.0223 -18.0120 -17.9740 -17.9493 -17.9192 -17.9065
 -17.8969 -17.8733 -17.8544 -17.8239 -17.7951 -17.7839 -17.7701 -17.7508
 -17.7377 -17.7153 -17.6868 -17.6640 -17.6254 -17.6208 -17.6106 -17.6010
 -17.5722 -17.5675 -17.5522 -17.5427 -17.5250 -17.4884 -17.4747 -17.4432
 -17.4352 -17.4141 -17.3991 -17.3924 -17.3781 -17.3620 -17.3414 -17.3319
 -17.3049 -17.2909 -17.2683 -17.2600 -17.2497 -17.2294 -17.2155 -17.1998
 -17.1780 -17.1383 -17.1237 -17.0889 -17.0737 -17.0606 -17.0138 -17.0001
 -16.9880 -16.9516 -16.9230 -16.9006 -16.8930 -16.8625 -16.8536 -16.8293
 -16.8164 -16.7965 -16.7666 -16.7446 -16.6982 -16.6819 -16.6766 -16.6292
 -16.5516 -16.5282 -16.4729 -16.4234 -16.2829 -16.2179 -16.1644 -16.0382
 -15.9089 -15.8258 -15.6674 -15.5038 -15.4193 -15.3873 -15.3628 -15.3349
 -15.2903 -15.2027 -15.1567 -15.1088 -14.9709 -14.9505 -14.9166 -14.8453
 -14.8163 -14.7793 -14.7450 -14.7146 -14.6899 -14.6398 -14.6053 -14.5547
 -14.4863 -14.4807 -14.4298 -14.3396 -14.2981  -6.6151  -6.3933  -6.2457
  -6.1165  -6.0340  -5.9946  -5.9590  -5.8263  -5.7959  -5.7275  -5.7057
  -5.6560  -5.6328  -5.6146  -5.5776  -5.5699  -5.5352  -5.5216  -5.4399
  -5.4054  -5.3539  -5.3081  -5.2722  -5.2667  -5.1744  -5.1623  -5.1284
  -5.1166  -5.1026  -5.0585  -5.0117  -4.9493  -4.9281  -4.9089  -4.8836
  -4.8691  -4.8299  -4.7960  -4.7595  -4.7275  -4.6656  -4.5463  -4.4526
  -4.4343  -4.3415  -4.1887  -4.1331  -3.6728  -3.5786  -3.5497  -3.4876
  -3.4114  -3.3598  -3.3053  -3.2802  -3.2297  -3.1893  -3.0290  -2.9964
  -2.9664  -2.9135  -2.8658  -2.8408  -2.8145  -2.7691  -2.7413  -2.7132
  -2.6726  -2.6513  -2.6123  -2.5821  -2.5448  -2.5352  -2.4788  -2.4595
  -2.4372  -2.4184  -2.3889  -2.3747  -2.3522  -2.3221  -2.2919  -2.2277
  -2.2029  -2.1740  -2.1642  -2.1235  -2.1087  -2.0633  -2.0269  -1.9525
  -1.9149  -1.8918  -1.8474  -1.8233  -1.7902  -1.7423  -1.7180  -1.6860
  -1.6551  -1.6321  -1.5944  -1.5763  -1.5457  -1.5167  -1.4598  -1.4297
  -1.3782  -1.3348  -1.2901  -1.2646  -1.2449  -1.2129  -1.1759  -1.1544
  -1.1222  -1.1073  -1.0926  -1.0472  -0.9963  -0.9798  -0.9508  -0.9081
  -0.8837  -0.8555  -0.8382  -0.8142  -0.7240  -0.7152  -0.6649  -0.6203
  -0.5965  -0.5501  -0.5313  -0.5109  -0.4731  -0.4423  -0.4073  -0.3831
  -0.3592  -0.3327  -0.2806  -0.2569  -0.2345  -0.2156  -0.2083  -0.1837
  -0.1766  -0.1495  -0.1260  -0.0964  -0.0770  -0.0634  -0.0359  -0.0178
   0.0140   0.0220   0.0427   0.0577   0.0696   0.0754   0.0939   0.1164
   0.1290   0.1525   0.1613   0.1668   0.2100   0.2141   0.2449   0.2530
   0.2632   0.2848   0.3066   0.3219   0.3363   0.3482   0.3770   0.3954
   0.4019   0.4216   0.4352   0.4413   0.4549   0.4886   0.5073   0.5215
   0.5529   0.5678   0.5846   0.5919   0.6114   0.6382   0.6533   0.6702
   0.6836   0.7054   0.7221   0.7447   0.7572   0.7718   0.7749   0.7870
   0.8073   0.8291   0.8447   0.8595   0.8932   0.9130   0.9243   0.9495
   0.9779   0.9897   1.0085   1.0154   1.0346   1.0875   1.1128   1.1482
   1.1709   1.2041   1.2616   1.2915   1.3246   1.3527   1.3807   1.4262
   1.4561   1.5983   1.7278   1.7692
     cgsolve_all iterations  73    anorm=    0.68E-07
     cgsolve_all iterations  73    anorm=    0.70E-07
     cgsolve_all iterations  73    anorm=    0.68E-07
     compute_u_kq: q = (    0.0000,    0.0000,    0.0401)
     Rotating WFCS
     ethr =  1.00E-14,  avg # of iterations = 23.0
     eigenvalues at k:
 -37.0073 -37.0038 -36.7079 -36.5773 -36.5297 -36.4546 -36.4326 -36.3814
 -36.1925 -36.1004 -36.0724 -36.0004 -35.9359 -35.6295 -18.5728 -18.3343
 -18.2994 -18.2927 -18.2476 -18.2269 -18.1966 -18.1712 -18.1411 -18.1223
 -18.0648 -18.0381 -18.0220 -18.0139 -17.9746 -17.9473 -17.9201 -17.9077
 -17.8976 -17.8741 -17.8559 -17.8258 -17.7971 -17.7865 -17.7704 -17.7509
 -17.7372 -17.7143 -17.6865 -17.6625 -17.6250 -17.6206 -17.6111 -17.6005
 -17.5719 -17.5684 -17.5499 -17.5416 -17.5236 -17.4879 -17.4733 -17.4440
 -17.4343 -17.4141 -17.3988 -17.3924 -17.3796 -17.3609 -17.3395 -17.3311
 -17.3052 -17.2902 -17.2695 -17.2596 -17.2505 -17.2297 -17.2167 -17.1996
 -17.1776 -17.1378 -17.1224 -17.0850 -17.0702 -17.0617 -17.0159 -16.9997
 -16.9878 -16.9540 -16.9216 -16.9004 -16.8914 -16.8596 -16.8528 -16.8254
 -16.8123 -16.7950 -16.7627 -16.7423 -16.6985 -16.6822 -16.6755 -16.6277
 -16.5496 -16.5283 -16.4730 -16.4245 -16.2908 -16.2169 -16.1802 -16.0388
 -15.9088 -15.8243 -15.6593 -15.5040 -15.4220 -15.3893 -15.3668 -15.3357
 -15.2922 -15.2042 -15.1636 -15.0996 -14.9706 -14.9519 -14.9169 -14.8499
 -14.8179 -14.7791 -14.7503 -14.7142 -14.6919 -14.6371 -14.6095 -14.5552
 -14.4844 -14.4759 -14.4292 -14.3322 -14.2981  -6.5926  -6.3678  -6.2456
  -6.1153  -6.0339  -5.9959  -5.9600  -5.8218  -5.7949  -5.7295  -5.7056
  -5.6563  -5.6332  -5.6140  -5.5950  -5.5768  -5.5376  -5.5182  -5.4387
  -5.4120  -5.3504  -5.3145  -5.2785  -5.2691  -5.1765  -5.1622  -5.1281
  -5.1187  -5.0976  -5.0607  -5.0133  -4.9555  -4.9302  -4.9172  -4.8906
  -4.8703  -4.8330  -4.7982  -4.7602  -4.7369  -4.6682  -4.5356  -4.4497
  -4.4351  -4.3408  -4.1899  -4.1323  -3.6562  -3.5729  -3.5399  -3.4852
  -3.4172  -3.3594  -3.3069  -3.2899  -3.2282  -3.1911  -3.0345  -2.9966
  -2.9699  -2.9119  -2.8682  -2.8405  -2.8142  -2.7590  -2.7389  -2.7130
  -2.6671  -2.6531  -2.6153  -2.5842  -2.5460  -2.5371  -2.4804  -2.4653
  -2.4386  -2.4197  -2.3907  -2.3743  -2.3532  -2.3212  -2.2898  -2.2258
  -2.2021  -2.1745  -2.1600  -2.1233  -2.1076  -2.0623  -2.0263  -1.9496
  -1.9203  -1.8902  -1.8421  -1.8245  -1.7934  -1.7436  -1.7180  -1.6846
  -1.6519  -1.6283  -1.5943  -1.5784  -1.5431  -1.5137  -1.4624  -1.4378
  -1.3814  -1.3376  -1.2925  -1.2673  -1.2462  -1.2155  -1.1807  -1.1558
  -1.1236  -1.1191  -1.0936  -1.0495  -1.0035  -0.9811  -0.9483  -0.9106
  -0.8886  -0.8554  -0.8340  -0.8158  -0.7233  -0.7130  -0.6633  -0.6195
  -0.5976  -0.5518  -0.5331  -0.5119  -0.4787  -0.4379  -0.4052  -0.3801
  -0.3543  -0.3295  -0.2772  -0.2514  -0.2327  -0.2120  -0.2054  -0.1833
  -0.1724  -0.1446  -0.1235  -0.0941  -0.0742  -0.0620  -0.0346  -0.0141
   0.0132   0.0229   0.0436   0.0619   0.0713   0.0783   0.0959   0.1148
   0.1309   0.1527   0.1626   0.1671   0.2116   0.2144   0.2450   0.2524
   0.2629   0.2844   0.3061   0.3217   0.3378   0.3488   0.3765   0.3985
   0.4012   0.4237   0.4366   0.4430   0.4557   0.4868   0.5082   0.5218
   0.5520   0.5682   0.5886   0.5922   0.6131   0.6393   0.6537   0.6744
   0.6870   0.7067   0.7233   0.7472   0.7591   0.7712   0.7760   0.7869
   0.8069   0.8311   0.8447   0.8593   0.8940   0.9131   0.9239   0.9506
   0.9785   0.9890   1.0100   1.0146   1.0326   1.0875   1.1082   1.1463
   1.1679   1.2011   1.2593   1.2876   1.3235   1.3513   1.3819   1.4269
   1.4551   1.5984   1.7270   1.7692
     eigenvalues at k+q:
 -37.0074 -37.0038 -36.7079 -36.5773 -36.5297 -36.4546 -36.4326 -36.3814
 -36.1925 -36.1004 -36.0724 -36.0004 -35.9359 -35.6295 -18.5729 -18.3343
 -18.2994 -18.2927 -18.2475 -18.2269 -18.1966 -18.1712 -18.1411 -18.1223
 -18.0647 -18.0379 -18.0227 -18.0133 -17.9743 -17.9478 -17.9202 -17.9076
 -17.8975 -17.8742 -17.8563 -17.8258 -17.7954 -17.7865 -17.7709 -17.7509
 -17.7374 -17.7147 -17.6867 -17.6626 -17.6251 -17.6206 -17.6112 -17.6003
 -17.5717 -17.5681 -17.5502 -17.5414 -17.5240 -17.4865 -17.4737 -17.4452
 -17.4338 -17.4142 -17.3988 -17.3928 -17.3789 -17.3608 -17.3394 -17.3313
 -17.3051 -17.2903 -17.2695 -17.2593 -17.2510 -17.2298 -17.2166 -17.1995
 -17.1772 -17.1378 -17.1225 -17.0852 -17.0708 -17.0615 -17.0156 -16.9993
 -16.9877 -16.9544 -16.9221 -16.9004 -16.8907 -16.8612 -16.8518 -16.8256
 -16.8115 -16.7950 -16.7630 -16.7421 -16.6994 -16.6815 -16.6757 -16.6277
 -16.5496 -16.5282 -16.4730 -16.4245 -16.2907 -16.2169 -16.1801 -16.0387
 -15.9088 -15.8243 -15.6594 -15.5039 -15.4220 -15.3892 -15.3667 -15.3357
 -15.2922 -15.2042 -15.1635 -15.0997 -14.9706 -14.9519 -14.9169 -14.8498
 -14.8178 -14.7791 -14.7502 -14.7142 -14.6919 -14.6371 -14.6095 -14.5552
 -14.4845 -14.4760 -14.4292 -14.3323 -14.2981  -6.5929  -6.3681  -6.2456
  -6.1153  -6.0339  -5.9959  -5.9599  -5.8219  -5.7949  -5.7295  -5.7056
  -5.6563  -5.6334  -5.6136  -5.5949  -5.5769  -5.5375  -5.5182  -5.4387
  -5.4119  -5.3505  -5.3144  -5.2784  -5.2691  -5.1763  -5.1625  -5.1277
  -5.1189  -5.0977  -5.0607  -5.0133  -4.9554  -4.9301  -4.9171  -4.8906
  -4.8703  -4.8330  -4.7982  -4.7602  -4.7368  -4.6681  -4.5357  -4.4497
  -4.4350  -4.3408  -4.1899  -4.1323  -3.6564  -3.5730  -3.5401  -3.4853
  -3.4169  -3.3594  -3.3083  -3.2886  -3.2282  -3.1910  -3.0340  -2.9966
  -2.9707  -2.9114  -2.8679  -2.8431  -2.8125  -2.7599  -2.7378  -2.7128
  -2.6667  -2.6535  -2.6166  -2.5833  -2.5465  -2.5369  -2.4812  -2.4640
  -2.4377  -2.4212  -2.3909  -2.3741  -2.3522  -2.3204  -2.2898  -2.2293
  -2.2018  -2.1733  -2.1600  -2.1222  -2.1074  -2.0634  -2.0251  -1.9498
  -1.9220  -1.8899  -1.8428  -1.8220  -1.7920  -1.7453  -1.7187  -1.6888
  -1.6494  -1.6288  -1.5922  -1.5776  -1.5424  -1.5142  -1.4651  -1.4311
  -1.3874  -1.3363  -1.2945  -1.2657  -1.2459  -1.2162  -1.1793  -1.1564
  -1.1229  -1.1187  -1.0939  -1.0495  -1.0055  -0.9809  -0.9445  -0.9140
  -0.8878  -0.8548  -0.8338  -0.8158  -0.7231  -0.7136  -0.6642  -0.6196
  -0.5968  -0.5515  -0.5326  -0.5118  -0.4786  -0.4378  -0.4071  -0.3786
  -0.3542  -0.3304  -0.2774  -0.2517  -0.2327  -0.2131  -0.2045  -0.1831
  -0.1722  -0.1445  -0.1235  -0.0930  -0.0749  -0.0628  -0.0344  -0.0146
   0.0125   0.0242   0.0428   0.0624   0.0705   0.0796   0.0962   0.1148
   0.1301   0.1532   0.1617   0.1670   0.2124   0.2141   0.2457   0.2508
   0.2629   0.2849   0.3062   0.3225   0.3381   0.3483   0.3752   0.3994
   0.4012   0.4245   0.4379   0.4432   0.4533   0.4870   0.5086   0.5206
   0.5520   0.5690   0.5874   0.5932   0.6128   0.6400   0.6532   0.6737
   0.6884   0.7039   0.7255   0.7477   0.7593   0.7720   0.7731   0.7878
   0.8080   0.8311   0.8443   0.8581   0.8939   0.9151   0.9232   0.9506
   0.9778   0.9891   1.0095   1.0154   1.0325   1.0876   1.1082   1.1463
   1.1680   1.2012   1.2593   1.2876   1.3235   1.3513   1.3819   1.4269
   1.4551   1.5984   1.7270   1.7692
     cgsolve_all iterations  73    anorm=    0.68E-07
     cgsolve_all iterations  73    anorm=    0.70E-07
     cgsolve_all iterations  75    anorm=    0.69E-07
     compute_u_kq: q = (    0.0000,    0.0000,   -0.0401)
     Rotating WFCS
     ethr =  1.00E-14,  avg # of iterations = 23.0
     eigenvalues at k:
 -37.0073 -37.0038 -36.7079 -36.5773 -36.5297 -36.4546 -36.4326 -36.3814
 -36.1925 -36.1004 -36.0724 -36.0004 -35.9359 -35.6295 -18.5728 -18.3343
 -18.2994 -18.2927 -18.2476 -18.2269 -18.1966 -18.1712 -18.1411 -18.1223
 -18.0648 -18.0381 -18.0220 -18.0139 -17.9746 -17.9473 -17.9201 -17.9077
 -17.8976 -17.8741 -17.8559 -17.8258 -17.7971 -17.7865 -17.7704 -17.7509
 -17.7372 -17.7143 -17.6865 -17.6625 -17.6250 -17.6206 -17.6111 -17.6005
 -17.5719 -17.5684 -17.5499 -17.5416 -17.5236 -17.4879 -17.4733 -17.4440
 -17.4343 -17.4141 -17.3988 -17.3924 -17.3796 -17.3609 -17.3395 -17.3311
 -17.3052 -17.2902 -17.2695 -17.2596 -17.2505 -17.2297 -17.2167 -17.1996
 -17.1776 -17.1378 -17.1224 -17.0850 -17.0702 -17.0617 -17.0159 -16.9997
 -16.9878 -16.9540 -16.9216 -16.9004 -16.8914 -16.8596 -16.8528 -16.8254
 -16.8123 -16.7950 -16.7627 -16.7423 -16.6985 -16.6822 -16.6755 -16.6277
 -16.5496 -16.5283 -16.4730 -16.4245 -16.2908 -16.2169 -16.1802 -16.0388
 -15.9088 -15.8243 -15.6593 -15.5040 -15.4220 -15.3893 -15.3668 -15.3357
 -15.2922 -15.2042 -15.1636 -15.0996 -14.9706 -14.9519 -14.9169 -14.8499
 -14.8179 -14.7791 -14.7503 -14.7142 -14.6919 -14.6371 -14.6095 -14.5552
 -14.4844 -14.4759 -14.4292 -14.3322 -14.2981  -6.5926  -6.3678  -6.2456
  -6.1153  -6.0339  -5.9959  -5.9600  -5.8218  -5.7949  -5.7295  -5.7056
  -5.6563  -5.6332  -5.6140  -5.5950  -5.5768  -5.5376  -5.5182  -5.4387
  -5.4120  -5.3504  -5.3145  -5.2785  -5.2691  -5.1765  -5.1622  -5.1281
  -5.1187  -5.0976  -5.0607  -5.0133  -4.9555  -4.9302  -4.9172  -4.8906
  -4.8703  -4.8330  -4.7982  -4.7602  -4.7369  -4.6682  -4.5356  -4.4497
  -4.4351  -4.3408  -4.1899  -4.1323  -3.6562  -3.5729  -3.5399  -3.4852
  -3.4172  -3.3594  -3.3069  -3.2899  -3.2282  -3.1911  -3.0345  -2.9966
  -2.9699  -2.9119  -2.8682  -2.8405  -2.8142  -2.7590  -2.7389  -2.7130
  -2.6671  -2.6531  -2.6153  -2.5842  -2.5460  -2.5371  -2.4804  -2.4653
  -2.4386  -2.4197  -2.3907  -2.3743  -2.3532  -2.3212  -2.2898  -2.2258
  -2.2021  -2.1745  -2.1600  -2.1233  -2.1076  -2.0623  -2.0263  -1.9496
  -1.9203  -1.8902  -1.8421  -1.8245  -1.7934  -1.7436  -1.7180  -1.6846
  -1.6519  -1.6283  -1.5943  -1.5784  -1.5431  -1.5137  -1.4624  -1.4378
  -1.3814  -1.3376  -1.2925  -1.2673  -1.2462  -1.2155  -1.1807  -1.1558
  -1.1236  -1.1191  -1.0936  -1.0495  -1.0035  -0.9811  -0.9483  -0.9106
  -0.8886  -0.8554  -0.8340  -0.8158  -0.7233  -0.7130  -0.6633  -0.6195
  -0.5976  -0.5518  -0.5331  -0.5119  -0.4787  -0.4379  -0.4052  -0.3801
  -0.3543  -0.3295  -0.2772  -0.2514  -0.2327  -0.2120  -0.2054  -0.1833
  -0.1724  -0.1446  -0.1235  -0.0941  -0.0742  -0.0620  -0.0346  -0.0141
   0.0132   0.0229   0.0436   0.0619   0.0713   0.0783   0.0959   0.1148
   0.1309   0.1527   0.1626   0.1671   0.2116   0.2144   0.2450   0.2524
   0.2629   0.2844   0.3061   0.3217   0.3378   0.3488   0.3765   0.3985
   0.4012   0.4237   0.4366   0.4430   0.4557   0.4868   0.5082   0.5218
   0.5520   0.5682   0.5886   0.5922   0.6131   0.6393   0.6537   0.6744
   0.6870   0.7067   0.7233   0.7472   0.7591   0.7712   0.7760   0.7869
   0.8069   0.8311   0.8447   0.8593   0.8940   0.9131   0.9239   0.9506
   0.9785   0.9890   1.0100   1.0146   1.0326   1.0875   1.1082   1.1463
   1.1679   1.2011   1.2593   1.2876   1.3235   1.3513   1.3819   1.4269
   1.4551   1.5984   1.7270   1.7692
     eigenvalues at k+q:
 -37.0074 -37.0038 -36.7079 -36.5773 -36.5297 -36.4546 -36.4326 -36.3814
 -36.1925 -36.1004 -36.0724 -36.0004 -35.9359 -35.6295 -18.5728 -18.3343
 -18.2994 -18.2928 -18.2476 -18.2269 -18.1966 -18.1712 -18.1411 -18.1222
 -18.0648 -18.0383 -18.0224 -18.0131 -17.9751 -17.9467 -17.9201 -17.9078
 -17.8980 -17.8741 -17.8554 -17.8260 -17.7987 -17.7863 -17.7696 -17.7509
 -17.7371 -17.7141 -17.6863 -17.6625 -17.6250 -17.6204 -17.6110 -17.6007
 -17.5721 -17.5686 -17.5495 -17.5418 -17.5236 -17.4889 -17.4725 -17.4434
 -17.4341 -17.4141 -17.3990 -17.3923 -17.3800 -17.3609 -17.3397 -17.3309
 -17.3053 -17.2900 -17.2696 -17.2595 -17.2498 -17.2301 -17.2168 -17.1998
 -17.1777 -17.1378 -17.1224 -17.0848 -17.0707 -17.0613 -17.0157 -17.0003
 -16.9876 -16.9545 -16.9206 -16.9011 -16.8914 -16.8581 -16.8539 -16.8251
 -16.8132 -16.7948 -16.7626 -16.7420 -16.6976 -16.6832 -16.6753 -16.6277
 -16.5496 -16.5283 -16.4730 -16.4244 -16.2909 -16.2169 -16.1804 -16.0387
 -15.9088 -15.8243 -15.6592 -15.5040 -15.4220 -15.3893 -15.3668 -15.3357
 -15.2923 -15.2042 -15.1637 -15.0995 -14.9706 -14.9519 -14.9169 -14.8499
 -14.8179 -14.7791 -14.7503 -14.7141 -14.6920 -14.6370 -14.6096 -14.5552
 -14.4844 -14.4759 -14.4292 -14.3321 -14.2981  -6.5924  -6.3675  -6.2456
  -6.1153  -6.0339  -5.9959  -5.9600  -5.8218  -5.7949  -5.7295  -5.7057
  -5.6563  -5.6330  -5.6143  -5.5952  -5.5768  -5.5376  -5.5181  -5.4387
  -5.4121  -5.3504  -5.3146  -5.2786  -5.2690  -5.1767  -5.1618  -5.1285
  -5.1184  -5.0976  -5.0606  -5.0134  -4.9556  -4.9303  -4.9172  -4.8907
  -4.8703  -4.8330  -4.7982  -4.7602  -4.7370  -4.6682  -4.5355  -4.4496
  -4.4351  -4.3407  -4.1899  -4.1323  -3.6561  -3.5728  -3.5398  -3.4851
  -3.4175  -3.3593  -3.3061  -3.2907  -3.2282  -3.1911  -3.0352  -2.9963
  -2.9696  -2.9123  -2.8680  -2.8380  -2.8162  -2.7584  -2.7395  -2.7135
  -2.6674  -2.6525  -2.6156  -2.5845  -2.5464  -2.5360  -2.4798  -2.4667
  -2.4396  -2.4183  -2.3906  -2.3750  -2.3528  -2.3218  -2.2898  -2.2226
  -2.2026  -2.1756  -2.1596  -2.1247  -2.1080  -2.0616  -2.0267  -1.9496
  -1.9188  -1.8901  -1.8411  -1.8272  -1.7942  -1.7431  -1.7173  -1.6810
  -1.6542  -1.6272  -1.5959  -1.5785  -1.5439  -1.5130  -1.4612  -1.4436
  -1.3765  -1.3385  -1.2905  -1.2687  -1.2466  -1.2149  -1.1821  -1.1553
  -1.1239  -1.1193  -1.0934  -1.0493  -1.0020  -0.9811  -0.9515  -0.9067
  -0.8894  -0.8571  -0.8340  -0.8155  -0.7232  -0.7125  -0.6631  -0.6194
  -0.5982  -0.5523  -0.5332  -0.5119  -0.4787  -0.4378  -0.4033  -0.3824
  -0.3546  -0.3281  -0.2770  -0.2512  -0.2329  -0.2111  -0.2066  -0.1829
  -0.1728  -0.1447  -0.1236  -0.0947  -0.0739  -0.0615  -0.0343  -0.0134
   0.0139   0.0212   0.0446   0.0608   0.0717   0.0779   0.0960   0.1149
   0.1312   0.1520   0.1635   0.1675   0.2107   0.2151   0.2443   0.2538
   0.2631   0.2835   0.3064   0.3209   0.3371   0.3497   0.3778   0.3980
   0.4010   0.4227   0.4352   0.4432   0.4582   0.4867   0.5078   0.5222
   0.5516   0.5681   0.5895   0.5916   0.6133   0.6386   0.6542   0.6753
   0.6855   0.7097   0.7208   0.7467   0.7588   0.7698   0.7790   0.7867
   0.8060   0.8303   0.8450   0.8612   0.8939   0.9109   0.9250   0.9508
   0.9791   0.9890   1.0097   1.0145   1.0327   1.0875   1.1081   1.1463
   1.1679   1.2011   1.2593   1.2876   1.3235   1.3513   1.3819   1.4269
   1.4551   1.5984   1.7270   1.7692
     cgsolve_all iterations  73    anorm=    0.68E-07
     cgsolve_all iterations  73    anorm=    0.70E-07
     cgsolve_all iterations  75    anorm=    0.69E-07

     End of magnetic susceptibility calculation

     f-sum rule (1st term):
          -696.5736          0.0679         -0.1141
             0.0681       -696.5767         -0.0171
            -0.1130         -0.0179       -696.6157

     f-sum rule (2nd term):
           -16.7544         -0.1244          0.1148
            -0.1243        -16.7029          0.0163
             0.1137          0.0169        -16.7441

     f-sum rule (should be  -713.3591):
          -713.3280         -0.0564          0.0006
            -0.0561       -713.2796         -0.0008
             0.0007         -0.0010       -713.3598

     chi_bare pGv (HH) in paratec units:
      -195.974410      0.677634      0.583959
         0.658307   -196.117946     -0.197256
         0.643490     -0.158714   -192.971143

      -195.974410      0.677634      0.583959
         0.658307   -196.117946     -0.197256
         0.643490     -0.158714   -192.971143

     chi_bare vGv (VV) in paratec units:
      -196.901331      0.828883      0.117948
         0.829135   -196.363329     -0.270332
         0.118570     -0.270465   -195.202904

      -196.901331      0.828883      0.117948
         0.829135   -196.363329     -0.270332
         0.118570     -0.270465   -195.202904

     chi_bare pGv (HH) in 10^{-6} cm^3/mol:
          -931.2889          3.2202          2.7750
             3.1283       -931.9710         -0.9374
             3.0579         -0.7542       -917.0171

     chi_bare vGv (VV) in 10^{-6} cm^3/mol:
          -935.6937          3.9389          0.5605
             3.9401       -933.1371         -1.2846
             0.5635         -1.2853       -927.6226

     Contributions to the NMR chemical shifts: -------------------------------

     Macroscopic shape contribution in ppm:                    6.94
             6.9708         -0.0000         -0.0000
            -0.0000          6.9759          0.0000
            -0.0000          0.0000          6.8640


     Core contribution in ppm:

     Atom  1  Ca  pos: (  0.473102  0.012100  0.509507)  core sigma:        1265.05
     Atom  2  Ca  pos: ( -0.154570  0.446588  0.295430)  core sigma:        1265.05
     Atom  3  Ca  pos: ( -0.005818  0.227367  0.301623)  core sigma:        1265.05
     Atom  4  Ca  pos: (  0.263653  0.177165  0.480321)  core sigma:        1265.05
     Atom  5  Ca  pos: ( -0.141491  0.226801  0.720832)  core sigma:        1265.05
     Atom  6  Ca  pos: (  0.118316  0.063921  0.731144)  core sigma:        1265.05
     Atom  7  Ca  pos: (  0.898140 -0.038318  1.233083)  core sigma:        1265.05
     Atom  8  Ca  pos: (  0.979820  0.004611  0.499983)  core sigma:        1265.05
     Atom  9  Ca  pos: (  0.662627 -0.008745  0.323493)  core sigma:        1265.05
     Atom 10  Ca  pos: (  0.487753  0.212226  0.323181)  core sigma:        1265.05
     Atom 11  Ca  pos: (  0.740076  0.216669  0.456782)  core sigma:        1265.05
     Atom 12  Ca  pos: (  0.328853  0.311136  0.715938)  core sigma:        1265.05
     Atom 13  Ca  pos: (  0.556137  0.132313  0.787116)  core sigma:        1265.05
     Atom 14  Ca  pos: (  0.189497  0.033431  1.306219)  core sigma:        1265.05
     Atom 15  Si  pos: (  0.861667  0.133073  0.101696)  core sigma:         837.79
     Atom 16  Si  pos: (  0.500596  0.267086  0.565516)  core sigma:         837.79
     Atom 17  Si  pos: (  0.727923  0.237497  0.232951)  core sigma:         837.79
     Atom 18  Si  pos: (  0.376786  0.137761  0.108930)  core sigma:         837.79
     Atom 19  Si  pos: (  0.073967  0.242263  0.596140)  core sigma:         837.79
     Atom 20  Si  pos: (  0.232009  0.231028  0.263991)  core sigma:         837.79
     Atom 21  Si  pos: ( -0.086502  0.390641  0.544530)  core sigma:         837.79
     Atom 22  Si  pos: (  0.108172  0.428112  0.257059)  core sigma:         837.79
     Atom 23  Si  pos: (  0.708936  0.025426  0.587286)  core sigma:         837.79
     Atom 24  Si  pos: (  0.602714  0.434633  0.262975)  core sigma:         837.79
     Atom 25  O   pos: (  0.155165  0.317791  0.219421)  core sigma:         271.07
     Atom 26  O   pos: (  0.299367  0.021631  0.548222)  core sigma:         271.07
     Atom 27  O   pos: (  0.490576  0.025866  0.335363)  core sigma:         271.07
     Atom 28  O   pos: ( -0.179239  0.392083  0.464300)  core sigma:         271.07
     Atom 29  O   pos: (  0.005939  0.402544  0.316318)  core sigma:         271.07
     Atom 30  O   pos: (  0.359739  0.109525  1.704244)  core sigma:         271.07
     Atom 31  O   pos: ( -0.044370  0.213434  0.131244)  core sigma:         271.07
     Atom 32  O   pos: (  0.034170  0.240096  0.713260)  core sigma:         271.07
     Atom 33  O   pos: (  0.265572  0.169331  0.161750)  core sigma:         271.07
     Atom 34  O   pos: (  0.643143  0.018978  0.690907)  core sigma:         271.07
     Atom 35  O   pos: (  0.858934  0.033613  0.173861)  core sigma:         271.07
     Atom 36  O   pos: (  0.426417  0.368101  0.552817)  core sigma:         271.07
     Atom 37  O   pos: (  0.679039  0.349929  0.210623)  core sigma:         271.07
     Atom 38  O   pos: (  0.814849  0.091986  0.596722)  core sigma:         271.07
     Atom 39  O   pos: ( -0.020608  0.056393  0.337510)  core sigma:         271.07
     Atom 40  O   pos: (  0.646469  0.067800  0.491325)  core sigma:         271.07
     Atom 41  O   pos: (  0.517608  0.384104  0.332306)  core sigma:         271.07
     Atom 42  O   pos: (  0.854085  0.072402  1.698239)  core sigma:         271.07
     Atom 43  O   pos: (  0.460212  0.214337  0.153083)  core sigma:         271.07
     Atom 44  O   pos: (  0.481040  0.236763  0.682539)  core sigma:         271.07
     Atom 45  O   pos: (  0.753490  0.193474  0.119022)  core sigma:         271.07
     Atom 46  O   pos: (  0.447923  0.182407  0.493552)  core sigma:         271.07
     Atom 47  O   pos: (  0.653589  0.169701  0.301047)  core sigma:         271.07
     Atom 48  O   pos: (  0.615729  0.300678  0.538808)  core sigma:         271.07
     Atom 49  O   pos: ( -0.172805  0.261482  0.305467)  core sigma:         271.07
     Atom 50  O   pos: (  0.096343  0.125871  0.563748)  core sigma:         271.07
     Atom 51  O   pos: (  0.164444  0.156456  0.334177)  core sigma:         271.07
     Atom 52  O   pos: (  0.178329  0.306436  0.573705)  core sigma:         271.07
     Atom 53  O   pos: (  0.320736  0.273978  0.335479)  core sigma:         271.07
     Atom 54  O   pos: ( -0.136682  0.380082  0.657080)  core sigma:         271.07
     Atom 55  O   pos: (  0.395753  0.022275  0.153516)  core sigma:         271.07
     Atom 56  O   pos: ( -0.021915  0.282458  0.522986)  core sigma:         271.07
     Atom 57  O   pos: (  0.402736  0.017688  0.724119)  core sigma:         271.07
     Atom 58  H   pos: (  0.082142  0.410757  0.739601)  core sigma:           0.00
     Atom 59  H   pos: (  0.355825  0.027960  0.665886)  core sigma:           0.00
     Atom 60  O   pos: (  0.200256  0.348104  1.432535)  core sigma:         271.07
     Atom 61  H   pos: (  0.155749  0.373170  1.486994)  core sigma:           0.00
     Atom 62  H   pos: (  0.261260  0.313602  1.465058)  core sigma:           0.00
     Atom 63  O   pos: (  0.643444  0.449280  0.690510)  core sigma:         271.07
     Atom 64  H   pos: (  0.636142  0.378304  0.669480)  core sigma:           0.00
     Atom 65  H   pos: (  0.585222  0.485703  0.657750)  core sigma:           0.00
     Atom 66  O   pos: (  0.366611  0.395192  0.155063)  core sigma:         271.07
     Atom 67  H   pos: (  0.336393  0.402246  0.087987)  core sigma:           0.00
     Atom 68  H   pos: (  0.409424  0.333251  0.150894)  core sigma:           0.00
     Atom 69  O   pos: ( -0.127643  0.437345  1.466469)  core sigma:         271.07
     Atom 70  H   pos: (  0.193235  0.034905  1.516523)  core sigma:           0.00
     Atom 71  H   pos: ( -0.114682  0.376510  1.508254)  core sigma:           0.00
     Atom 72  O   pos: (  0.099442  0.411041  1.601497)  core sigma:         271.07
     Atom 73  H   pos: (  0.381583  0.011752  1.647758)  core sigma:           0.00
     Atom 74  H   pos: (  0.148298  0.375731  1.646551)  core sigma:           0.00
     Atom 75  O   pos: ( -0.154038  0.217449  1.386925)  core sigma:         271.07
     Atom 76  H   pos: ( -0.120558  0.232654  1.450796)  core sigma:           0.00
     Atom 77  H   pos: (  0.828928  0.136849  1.389745)  core sigma:           0.00
     Atom 78  O   pos: (  0.895865 -0.012213  1.398583)  core sigma:         271.07
     Atom 79  H   pos: (  0.603008  0.385738  1.430510)  core sigma:           0.00
     Atom 80  H   pos: (  0.937413  0.041772  1.445108)  core sigma:           0.00
     Atom 81  O   pos: (  0.139268  0.219059  0.979863)  core sigma:         271.07
     Atom 82  H   pos: (  0.179953  0.208014  0.918319)  core sigma:           0.00
     Atom 83  H   pos: (  0.180497  0.208158  1.042159)  core sigma:           0.00
     Atom 84  O   pos: ( -0.112189  0.406390  0.122540)  core sigma:         271.07
     Atom 85  H   pos: ( -0.047594  0.440110  0.111916)  core sigma:           0.00
     Atom 86  H   pos: ( -0.092448  0.333949  0.116851)  core sigma:           0.00
     Atom 87  O   pos: ( -0.051462  0.327292  1.261284)  core sigma:         271.07
     Atom 88  H   pos: ( -0.088540  0.274113  1.299151)  core sigma:           0.00
     Atom 89  H   pos: (  0.018017  0.304156  1.264014)  core sigma:           0.00
     Atom 90  O   pos: ( -0.012378  0.085863  1.038457)  core sigma:         271.07
     Atom 91  H   pos: (  0.021440  0.046732  1.093296)  core sigma:           0.00
     Atom 92  H   pos: (  0.033451  0.143224  1.025574)  core sigma:           0.00
     Atom 93  O   pos: ( -0.069863  0.285659  1.590438)  core sigma:         271.07
     Atom 94  H   pos: ( -0.044541  0.215848  1.574738)  core sigma:           0.00
     Atom 95  H   pos: ( -0.008175  0.325679  1.601548)  core sigma:           0.00
     Atom 96  O   pos: (  0.067532  0.395632  1.039063)  core sigma:         271.07
     Atom 97  H   pos: (  0.089233  0.391402  1.109024)  core sigma:           0.00
     Atom 98  H   pos: (  0.098250  0.334367  1.007901)  core sigma:           0.00
     Atom 99  O   pos: ( -0.123688  0.375587  1.023624)  core sigma:         271.07
     Atom100  H   pos: ( -0.153335  0.413467  1.080483)  core sigma:           0.00
     Atom101  H   pos: ( -0.047488  0.378909  1.033127)  core sigma:           0.00
     Atom102  O   pos: (  0.534672  0.099191  1.553381)  core sigma:         271.07
     Atom103  H   pos: (  0.537250  0.142199  1.614968)  core sigma:           0.00
     Atom104  H   pos: (  0.490452  0.041784  1.570580)  core sigma:           0.00
     Atom105  O   pos: (  0.405095  0.210041  0.882231)  core sigma:         271.07
     Atom106  H   pos: (  0.407879  0.198717  0.956418)  core sigma:           0.00
     Atom107  H   pos: (  0.338845  0.183119  0.862347)  core sigma:           0.00
     Atom108  O   pos: (  0.076986 -0.008246  0.883850)  core sigma:         271.07
     Atom109  H   pos: ( -0.176531  0.423182  0.925421)  core sigma:           0.00
     Atom110  H   pos: (  0.032820  0.027864  0.933327)  core sigma:           0.00
     Atom111  O   pos: ( -0.009501  0.114349  1.509232)  core sigma:         271.07
     Atom112  H   pos: ( -0.085825  0.039680  1.682807)  core sigma:           0.00
     Atom113  H   pos: (  0.031887  0.066900  1.546591)  core sigma:           0.00
     Atom114  O   pos: (  0.103540  0.172633  1.368062)  core sigma:         271.07
     Atom115  H   pos: (  0.057758  0.150933  1.429521)  core sigma:           0.00
     Atom116  H   pos: (  0.140459  0.232300  1.391970)  core sigma:           0.00
     Atom117  O   pos: (  0.581573  0.206720  1.717908)  core sigma:         271.07
     Atom118  H   pos: (  0.653561  0.213445  0.027231)  core sigma:           0.00
     Atom119  H   pos: (  0.540931  0.222652  0.065774)  core sigma:           0.00
     Atom120  O   pos: (  0.730698  0.100233  1.527772)  core sigma:         271.07
     Atom121  H   pos: (  0.780363  0.094336  1.582436)  core sigma:           0.00
     Atom122  H   pos: (  0.661961  0.086743  1.554388)  core sigma:           0.00
     Atom123  O   pos: (  0.235820  0.327044  1.718415)  core sigma:         271.07
     Atom124  H   pos: (  0.278107  0.273689  1.690737)  core sigma:           0.00
     Atom125  H   pos: (  0.207692  0.321016  0.064804)  core sigma:           0.00
     Atom126  O   pos: (  0.105581  0.148020  0.025449)  core sigma:         271.07
     Atom127  H   pos: (  0.164030  0.150435  0.070284)  core sigma:           0.00
     Atom128  H   pos: (  0.048877  0.181606  0.064214)  core sigma:           0.00
     Atom129  O   pos: (  0.659456  0.297203  1.506834)  core sigma:         271.07
     Atom130  H   pos: (  0.688125  0.337128  1.562158)  core sigma:           0.00
     Atom131  H   pos: (  0.692446  0.230797  1.510159)  core sigma:           0.00
     Atom132  O   pos: (  0.350694  0.461526  1.361556)  core sigma:         271.07
     Atom133  H   pos: (  0.699614  0.029026  1.419789)  core sigma:           0.00
     Atom134  H   pos: (  0.298929  0.423367  1.399873)  core sigma:           0.00
     Atom135  O   pos: (  0.454062  0.348750  1.650651)  core sigma:         271.07
     Atom136  H   pos: (  0.476329  0.417853  1.663076)  core sigma:           0.00
     Atom137  H   pos: (  0.512941  0.306868  1.668781)  core sigma:           0.00
     Atom138  O   pos: (  0.198656  0.197469  1.164778)  core sigma:         271.07
     Atom139  H   pos: (  0.186004  0.264309  1.192688)  core sigma:           0.00
     Atom140  H   pos: (  0.264934  0.172485  1.192388)  core sigma:           0.00
     Atom141  O   pos: (  0.160318  0.404240  1.231865)  core sigma:         271.07
     Atom142  H   pos: (  0.416328  0.002825  1.239561)  core sigma:           0.00
     Atom143  H   pos: (  0.175430  0.387594  1.302566)  core sigma:           0.00
     Atom144  O   pos: (  0.734064  0.222554  1.006474)  core sigma:         271.07
     Atom145  H   pos: (  0.791884  0.270207  1.010843)  core sigma:           0.00
     Atom146  H   pos: (  0.722705  0.214664  0.931782)  core sigma:           0.00
     Atom147  O   pos: (  0.219542  0.136359  1.576334)  core sigma:         271.07
     Atom148  H   pos: (  0.272348  0.120727  1.630164)  core sigma:           0.00
     Atom149  H   pos: (  0.159918  0.149433  1.618504)  core sigma:           0.00
     Atom150  O   pos: (  0.446591  0.324507  1.256874)  core sigma:         271.07
     Atom151  H   pos: (  0.407956  0.371458  1.302369)  core sigma:           0.00
     Atom152  H   pos: (  0.458310  0.261932  1.294495)  core sigma:           0.00
     Atom153  O   pos: (  0.443640  0.160349  1.073252)  core sigma:         271.07
     Atom154  H   pos: (  0.485884  0.216760  1.095552)  core sigma:           0.00
     Atom155  H   pos: (  0.403617  0.134866  1.131785)  core sigma:           0.00
     Atom156  O   pos: (  0.368221  0.271073  1.491851)  core sigma:         271.07
     Atom157  H   pos: (  0.346862  0.209008  1.525078)  core sigma:           0.00
     Atom158  H   pos: (  0.407165  0.308042  1.545690)  core sigma:           0.00
     Atom159  O   pos: (  0.578400  0.323590  1.072973)  core sigma:         271.07
     Atom160  H   pos: (  0.639546  0.284991  1.045925)  core sigma:           0.00
     Atom161  H   pos: (  0.553890  0.364663  1.017720)  core sigma:           0.00
     Atom162  O   pos: (  0.322708  0.402860  1.096392)  core sigma:         271.07
     Atom163  H   pos: (  0.367885  0.359779  1.134795)  core sigma:           0.00
     Atom164  H   pos: (  0.266431  0.415682  1.143144)  core sigma:           0.00
     Atom165  O   pos: (  0.819451  0.118605  1.181389)  core sigma:         271.07
     Atom166  H   pos: (  0.815238  0.131188  1.109096)  core sigma:           0.00
     Atom167  H   pos: (  0.762886  0.158180  1.207859)  core sigma:           0.00
     Atom168  O   pos: (  0.561749  0.047463  0.942578)  core sigma:         271.07
     Atom169  H   pos: (  0.511273  0.076154  0.989382)  core sigma:           0.00
     Atom170  H   pos: (  0.601448  0.003352  0.987735)  core sigma:           0.00
     Atom171  O   pos: (  0.515616  0.149386  1.357322)  core sigma:         271.07
     Atom172  H   pos: (  0.513206  0.145957  1.432619)  core sigma:           0.00
     Atom173  H   pos: (  0.559239  0.090975  1.340008)  core sigma:           0.00
     Atom174  O   pos: (  0.671242  0.255964  1.279154)  core sigma:         271.07
     Atom175  H   pos: (  0.612372  0.220900  1.309846)  core sigma:           0.00
     Atom176  H   pos: (  0.718347  0.263281  1.336238)  core sigma:           0.00
     Atom177  O   pos: (  0.707378  0.411169  1.677884)  core sigma:         271.07
     Atom178  H   pos: (  0.065363  0.031011 -0.002089)  core sigma:           0.00
     Atom179  H   pos: (  0.702604  0.383496  0.017453)  core sigma:           0.00
     Atom180  O   pos: (  0.221593  0.198781  0.788257)  core sigma:         271.07
     Atom181  H   pos: (  0.157903  0.235597  0.776564)  core sigma:           0.00
     Atom182  O   pos: (  0.342014  0.093980  1.244347)  core sigma:         271.07
     Atom183  H   pos: (  0.386298  0.126826  1.293319)  core sigma:           0.00
     Atom184  O   pos: ( -0.235390  0.442435  1.188497)  core sigma:         271.07
     Atom185  H   pos: ( -0.231198  0.369632  1.187384)  core sigma:           0.00
     Atom186  O   pos: (  0.708266  0.225869  0.804674)  core sigma:         271.07
     Atom187  H   pos: (  0.696252  0.298224  0.808899)  core sigma:           0.00

     Bare contribution in ppm:

     Atom  1  Ca  pos: (  0.473102  0.012100  0.509507)  bare sigma:         103.60
           102.7415          0.0444         -5.3580
            -0.6787        108.8326         -7.2788
            -5.4837         -7.0623         99.2311

     Atom  2  Ca  pos: ( -0.154570  0.446588  0.295430)  bare sigma:         103.96
           105.0604         -4.3884         -2.4599
            -4.2664        106.1244          1.7713
            -3.6599          1.2956        100.6910

     Atom  3  Ca  pos: ( -0.005818  0.227367  0.301623)  bare sigma:         103.54
           102.1251         -2.6510          5.7088
            -2.7090        111.0479          0.4928
             4.9542         -0.3618         97.4545

     Atom  4  Ca  pos: (  0.263653  0.177165  0.480321)  bare sigma:          99.55
            96.9178         -7.7175          0.2422
            -8.0764         99.7007         -2.4559
             0.7635         -2.3363        102.0192

     Atom  5  Ca  pos: ( -0.141491  0.226801  0.720832)  bare sigma:          96.53
           107.9810          3.7067         -9.1610
             2.9311         96.1201         -0.5254
            -9.7340         -0.8195         85.5004

     Atom  6  Ca  pos: (  0.118316  0.063921  0.731144)  bare sigma:         100.37
            87.5894          3.9593          0.6070
             2.4786        109.3249          3.1795
            -0.0571          3.0513        104.2041

     Atom  7  Ca  pos: (  0.898140 -0.038318  1.233083)  bare sigma:         103.93
           107.5503         -1.0053         -2.9522
             1.1639         93.5230          1.3537
            -3.7356          0.9562        110.7058

     Atom  8  Ca  pos: (  0.979820  0.004611  0.499983)  bare sigma:         100.09
            97.3594          3.0987         -1.2970
             3.3829         98.5787         -0.8477
            -0.6401         -2.0856        104.3293

     Atom  9  Ca  pos: (  0.662627 -0.008745  0.323493)  bare sigma:         105.40
           110.3403         -5.5873         -0.9224
            -5.5389        106.9465          5.4675
            -2.3358          6.3127         98.9261

     Atom 10  Ca  pos: (  0.487753  0.212226  0.323181)  bare sigma:         100.32
            99.2635         -2.6885         -0.4803
            -2.2531         98.0978         -0.4376
            -0.9361         -1.6980        103.5898

     Atom 11  Ca  pos: (  0.740076  0.216669  0.456782)  bare sigma:          99.07
            95.9257         -0.7735         -8.4192
             0.6319        101.4406         -0.4751
            -8.3214         -0.5884         99.8397

     Atom 12  Ca  pos: (  0.328853  0.311136  0.715938)  bare sigma:          98.31
           103.7454          5.7971        -10.1430
             5.6132        110.6741         -8.4021
            -9.9885         -8.2544         80.5192

     Atom 13  Ca  pos: (  0.556137  0.132313  0.787116)  bare sigma:         105.79
           103.1579         -4.9087          2.4547
            -3.6210        104.7360         -4.8001
             1.8966         -4.2242        109.4787

     Atom 14  Ca  pos: (  0.189497  0.033431  1.306219)  bare sigma:         102.80
           106.5463          3.5214         -0.2017
             3.7431         98.3138          3.2321
            -0.4531          4.5793        103.5250

     Atom 15  Si  pos: (  0.861667  0.133073  0.101696)  bare sigma:         -27.71
           -27.0152          2.7224          0.2747
             2.9826        -27.4675          2.5799
             0.4979          2.3623        -28.6487

     Atom 16  Si  pos: (  0.500596  0.267086  0.565516)  bare sigma:         -27.55
           -25.8984          4.4565         -0.7393
             4.0625        -29.8281          0.8357
            -1.7928          1.4600        -26.9336

     Atom 17  Si  pos: (  0.727923  0.237497  0.232951)  bare sigma:         -28.01
           -26.7379          1.6123         -1.4334
             1.2814        -29.4029         -0.8186
            -1.6149         -0.2694        -27.8746

     Atom 18  Si  pos: (  0.376786  0.137761  0.108930)  bare sigma:         -27.15
           -30.7453          3.9350          3.8543
             3.9212        -29.1395          2.3250
             3.2271          1.7560        -21.5793

     Atom 19  Si  pos: (  0.073967  0.242263  0.596140)  bare sigma:         -28.23
           -28.4787          1.4429         -2.6431
             0.5565        -27.4421         -0.3306
            -2.5286         -0.0047        -28.7619

     Atom 20  Si  pos: (  0.232009  0.231028  0.263991)  bare sigma:         -28.00
           -26.6420          1.3913          1.2658
             2.1006        -29.1513          0.2329
             0.9084          0.6290        -28.1978

     Atom 21  Si  pos: ( -0.086502  0.390641  0.544530)  bare sigma:         -27.91
           -25.4109          2.6218          2.3315
             2.7710        -29.5813         -0.4554
             2.1407         -0.9193        -28.7485

     Atom 22  Si  pos: (  0.108172  0.428112  0.257059)  bare sigma:         -27.46
           -24.6503          2.8350         -0.1088
             2.4569        -29.3747         -0.9044
             0.4089         -0.0041        -28.3627

     Atom 23  Si  pos: (  0.708936  0.025426  0.587286)  bare sigma:         -27.84
           -26.8656          0.9916         -0.2020
             1.3983        -30.3359         -1.6133
             0.3362         -2.0176        -26.3145

     Atom 24  Si  pos: (  0.602714  0.434633  0.262975)  bare sigma:         -27.39
           -25.6171          2.9530         -1.6692
             2.4365        -28.0899         -2.2387
            -0.5848         -1.8013        -28.4623

     Atom 25  O   pos: (  0.155165  0.317791  0.219421)  bare sigma:          54.18
            51.8339         -8.4792         -0.0555
            -8.2912         59.3194         -0.2425
            -0.5324          0.8798         51.3780

     Atom 26  O   pos: (  0.299367  0.021631  0.548222)  bare sigma:          31.28
            28.6799         -1.3224          2.1113
            -0.6428         35.5121         -6.5865
             0.2912         -8.4561         29.6420

     Atom 27  O   pos: (  0.490576  0.025866  0.335363)  bare sigma:          30.45
            33.9924         -0.7112          1.0241
            -1.9704         23.2424         -1.7102
             1.5701          1.8591         34.1126

     Atom 28  O   pos: ( -0.179239  0.392083  0.464300)  bare sigma:          26.41
            29.5327         -6.3589          2.0805
            -6.9570         24.9123         -0.3972
             1.9421         -0.5329         24.7962

     Atom 29  O   pos: (  0.005939  0.402544  0.316318)  bare sigma:          29.52
            40.5769         -0.8148          4.6996
            -3.7539         32.8370          1.7677
             6.1580          0.7408         15.1425

     Atom 30  O   pos: (  0.359739  0.109525  1.704244)  bare sigma:          53.30
            48.4517         -3.9536          6.1752
            -4.2128         48.2574          4.4801
             5.9804          5.1767         63.1864

     Atom 31  O   pos: ( -0.044370  0.213434  0.131244)  bare sigma:          39.28
            36.9555          1.0038          0.9704
             0.7578         37.0413          4.7930
             1.3548          5.6085         43.8555

     Atom 32  O   pos: (  0.034170  0.240096  0.713260)  bare sigma:          33.04
            53.9258         -1.8227         -1.0172
            -0.8203         23.0240          3.6215
            -0.3537          2.4254         22.1749

     Atom 33  O   pos: (  0.265572  0.169331  0.161750)  bare sigma:          51.48
            53.8255         -5.2545         -5.0540
            -5.9204         45.9937          5.7337
            -4.8604          4.3266         54.6287

     Atom 34  O   pos: (  0.643143  0.018978  0.690907)  bare sigma:          29.78
            17.7941         -4.1845         -4.3509
            -7.9396         46.1503          8.6071
            -5.1624          3.0503         25.3903

     Atom 35  O   pos: (  0.858934  0.033613  0.173861)  bare sigma:          55.27
            49.2371         -1.1776          2.0781
            -0.7499         59.4206         -9.9292
             1.7837         -9.0046         57.1540

     Atom 36  O   pos: (  0.426417  0.368101  0.552817)  bare sigma:          50.28
            48.6318         -4.3313          2.0972
            -4.2131         59.2075          1.7880
             0.2586          1.8314         42.9913

     Atom 37  O   pos: (  0.679039  0.349929  0.210623)  bare sigma:          54.61
            50.8253         -8.7054         -2.3616
            -9.0191         60.1214          0.6663
            -2.1088          0.8676         52.8859

     Atom 38  O   pos: (  0.814849  0.091986  0.596722)  bare sigma:          37.46
            37.7884         -1.8705          8.2150
            -2.5893         37.8469          4.5229
            10.7246          7.7797         36.7487

     Atom 39  O   pos: ( -0.020608  0.056393  0.337510)  bare sigma:          25.81
            10.8803         -2.9802         -3.4993
            -0.2542         28.8840         -9.7755
            -1.7671        -10.0318         37.6599

     Atom 40  O   pos: (  0.646469  0.067800  0.491325)  bare sigma:          29.47
            33.5836          6.0955         -4.6511
             8.2871         28.9681          3.3348
            -3.8392          1.6514         25.8598

     Atom 41  O   pos: (  0.517608  0.384104  0.332306)  bare sigma:          34.51
            43.9989          0.5598          1.0949
             1.5979         41.2640         -1.7069
             1.0082          1.1497         18.2714

     Atom 42  O   pos: (  0.854085  0.072402  1.698239)  bare sigma:          63.20
            59.9814         -0.9047          2.3588
            -1.7945         60.4984          4.1343
             0.4553          6.4896         69.1250

     Atom 43  O   pos: (  0.460212  0.214337  0.153083)  bare sigma:          40.00
            34.3251          3.7674          0.3422
             2.6360         34.2941          0.4292
             3.4040          3.1496         51.3926

     Atom 44  O   pos: (  0.481040  0.236763  0.682539)  bare sigma:          20.92
            25.9710        -14.9105         12.2613
           -12.4767         18.3215         -3.8229
             8.2862         -2.7981         18.4735

     Atom 45  O   pos: (  0.753490  0.193474  0.119022)  bare sigma:          56.49
            58.3541         -6.0434         -1.8856
            -7.5951         52.6488          4.0931
             0.1578          2.7247         58.4707

     Atom 46  O   pos: (  0.447923  0.182407  0.493552)  bare sigma:          28.56
            23.3792         -1.6478          1.0921
            -1.1746         31.2668          5.3688
             0.5964          4.3967         31.0470

     Atom 47  O   pos: (  0.653589  0.169701  0.301047)  bare sigma:          29.60
            38.2625         -2.1535          2.2761
            -2.9511         32.8958          2.1607
             5.4985          2.0142         17.6381

     Atom 48  O   pos: (  0.615729  0.300678  0.538808)  bare sigma:          29.96
            32.3182         -6.0298        -10.1002
            -6.2126         29.0528          3.1193
           -12.5241          3.8886         28.5071

     Atom 49  O   pos: ( -0.172805  0.261482  0.305467)  bare sigma:          25.87
            41.9911         -6.7303         -7.3394
            -9.7736         20.6731         -2.1997
           -13.0347         -0.1383         14.9499

     Atom 50  O   pos: (  0.096343  0.125871  0.563748)  bare sigma:          26.31
            26.3244         17.8682          8.3289
            13.0652         23.5448          1.9460
             5.9034          2.8462         29.0757

     Atom 51  O   pos: (  0.164444  0.156456  0.334177)  bare sigma:          27.34
            22.4440         -4.0541         11.5314
            -1.5335         32.7021          8.0310
            11.0061          9.9098         26.8777

     Atom 52  O   pos: (  0.178329  0.306436  0.573705)  bare sigma:          32.73
            25.7034         -8.6668          0.8282
            -7.2906         42.0386          2.3242
             2.0706          3.3499         30.4571

     Atom 53  O   pos: (  0.320736  0.273978  0.335479)  bare sigma:          34.42
            36.3514          0.6720         -5.3529
             0.9335         44.8116         -2.7121
            -6.8471         -5.0112         22.1025

     Atom 54  O   pos: ( -0.136682  0.380082  0.657080)  bare sigma:          16.83
            -4.6335         -4.8425          4.7142
            -6.3650         45.7155         -2.3162
             1.9643         -1.2735          9.4231

     Atom 55  O   pos: (  0.395753  0.022275  0.153516)  bare sigma:          53.45
            46.6058         -2.8822          2.8774
            -2.4685         58.4491         -8.6449
             2.6689         -8.4068         55.3049

     Atom 56  O   pos: ( -0.021915  0.282458  0.522986)  bare sigma:          49.68
            52.0954         -6.4647          5.9948
            -6.8122         52.2738         -0.7777
             5.2884         -4.0540         44.6856

     Atom 57  O   pos: (  0.402736  0.017688  0.724119)  bare sigma:          76.77
            71.4882          0.3658          7.2526
             0.8894         78.8841         -0.6835
             7.7109         -1.0039         79.9461

     Atom 58  H   pos: (  0.082142  0.410757  0.739601)  bare sigma:          19.80
            12.6482          4.1240          0.4220
             2.6801         30.7243         -5.2970
             0.7791         -3.6948         16.0285

     Atom 59  H   pos: (  0.355825  0.027960  0.665886)  bare sigma:          15.03
            14.1058         -1.8780         14.9675
            -0.8661          6.1032         -1.7960
            14.0941         -2.9298         24.8772

     Atom 60  O   pos: (  0.200256  0.348104  1.432535)  bare sigma:          67.88
            71.8087         -1.3469         -1.3426
            -0.6476         64.3030         -0.3665
             1.4946         -1.1247         67.5340

     Atom 61  H   pos: (  0.155749  0.373170  1.486994)  bare sigma:          14.95
            14.4666         -4.9870        -12.1251
            -4.9274          8.7341          7.7017
           -12.4146          7.6171         21.6530

     Atom 62  H   pos: (  0.261260  0.313602  1.465058)  bare sigma:          10.99
            24.2264        -12.5549          9.3216
           -12.0057          5.3295         -6.1349
            10.1190         -6.8432          3.4137

     Atom 63  O   pos: (  0.643444  0.449280  0.690510)  bare sigma:          69.28
            71.9378         -5.7744          8.0054
            -3.7121         69.7986         -1.5265
             8.1552         -3.6219         66.0893

     Atom 64  H   pos: (  0.636142  0.378304  0.669480)  bare sigma:          16.94
             9.7142          2.2703          2.8015
             1.1148         27.7990          5.7640
             2.6029          6.0589         13.3162

     Atom 65  H   pos: (  0.585222  0.485703  0.657750)  bare sigma:          13.14
            19.9981        -14.1965         12.4322
           -12.3696         12.3712         -7.2701
            12.6762         -8.1652          7.0540

     Atom 66  O   pos: (  0.366611  0.395192  0.155063)  bare sigma:          65.34
            62.6062          1.5747          1.1810
             2.8393         62.2595          5.2338
             3.3000          2.8059         71.1458

     Atom 67  H   pos: (  0.336393  0.402246  0.087987)  bare sigma:          16.21
            14.8948          1.1314          9.2878
             1.1559          8.5549          1.0094
            10.8119         -0.0566         25.1906

     Atom 68  H   pos: (  0.409424  0.333251  0.150894)  bare sigma:          13.80
            11.5634        -11.6519          0.6253
           -11.9921         25.0824          0.3938
            -0.2698          1.3493          4.7477

     Atom 69  O   pos: ( -0.127643  0.437345  1.466469)  bare sigma:          66.45
            59.1712          2.2056          1.4871
            -0.2857         66.9376         -3.0286
             2.4278         -5.5999         73.2270

     Atom 70  H   pos: (  0.193235  0.034905  1.516523)  bare sigma:          12.30
             1.6338          5.6601          5.0175
             4.6196         23.8754         14.6059
             4.6088         15.5094         11.3949

     Atom 71  H   pos: ( -0.114682  0.376510  1.508254)  bare sigma:          14.38
             5.3983         -4.9634          4.5690
            -5.4704         24.7238        -11.8628
             4.9193        -13.3535         13.0060

     Atom 72  O   pos: (  0.099442  0.411041  1.601497)  bare sigma:          66.26
            65.8354         -2.1210         -1.6190
            -2.0880         70.9481          3.6644
            -2.6870          3.9641         62.0022

     Atom 73  H   pos: (  0.381583  0.011752  1.647758)  bare sigma:          10.45
             1.0247         -8.5008         -4.9916
            -9.0701         23.3691         15.2081
            -5.8868         16.2895          6.9566

     Atom 74  H   pos: (  0.148298  0.375731  1.646551)  bare sigma:          13.78
            16.5552        -11.3343         12.1393
           -10.7019         11.4782         -8.4854
            11.8716         -8.8957         13.2992

     Atom 75  O   pos: ( -0.154038  0.217449  1.386925)  bare sigma:          71.36
            69.0537          4.8959          1.8296
             3.2080         72.2991         -1.4728
             1.7852         -2.0076         72.7388

     Atom 76  H   pos: ( -0.120558  0.232654  1.450796)  bare sigma:          17.55
            14.1441          2.1628          9.0385
             1.5810         13.4803          3.5327
             9.5606          4.7920         25.0130

     Atom 77  H   pos: (  0.828928  0.136849  1.389745)  bare sigma:          18.40
            13.1510          3.2919          0.1151
             3.6503         29.4140         -1.1043
             0.1232         -2.6090         12.6246

     Atom 78  O   pos: (  0.895865 -0.012213  1.398583)  bare sigma:          53.82
            48.2723          1.5186          4.8059
             2.3489         43.3119         10.9826
             7.3369         10.8638         69.8611

     Atom 79  H   pos: (  0.603008  0.385738  1.430510)  bare sigma:          14.47
             6.8907         -5.5732          4.2639
            -5.1636         22.8414        -10.3060
             4.4899        -10.5392         13.6813

     Atom 80  H   pos: (  0.937413  0.041772  1.445108)  bare sigma:           6.32
             2.7830         12.8742         13.5091
            13.3191         10.5076         14.9357
            14.5550         16.3177          5.6669

     Atom 81  O   pos: (  0.139268  0.219059  0.979863)  bare sigma:          72.24
            65.0181         -0.8910         -2.3753
            -1.7212         66.3780          2.7956
            -2.5402          1.5888         85.3346

     Atom 82  H   pos: (  0.179953  0.208014  0.918319)  bare sigma:          15.67
            10.6004         -1.4202        -12.2859
            -1.6518          4.1323          3.6167
           -10.5315          3.1075         32.2907

     Atom 83  H   pos: (  0.180497  0.208158  1.042159)  bare sigma:          13.44
             7.0086         -1.1221         11.8541
            -1.3686          1.9887         -3.0092
            10.8233         -2.5283         31.3336

     Atom 84  O   pos: ( -0.112189  0.406390  0.122540)  bare sigma:          70.66
            66.4458          1.9808          0.0656
             1.8056         77.0383         -0.5206
            -0.9539         -0.5242         68.5018

     Atom 85  H   pos: ( -0.047594  0.440110  0.111916)  bare sigma:          18.45
            27.4322         10.1287         -0.6526
             8.8536         18.1022         -1.4474
            -1.4303         -1.4786          9.8034

     Atom 86  H   pos: ( -0.092448  0.333949  0.116851)  bare sigma:          14.59
             7.1493         -6.6740         -0.3733
            -5.5587         33.4474          0.3541
            -0.7240          0.9983          3.1752

     Atom 87  O   pos: ( -0.051462  0.327292  1.261284)  bare sigma:          74.90
            78.9653          1.9842         -4.2064
             1.3499         76.9915         -5.6414
            -5.0789         -4.3634         68.7309

     Atom 88  H   pos: ( -0.088540  0.274113  1.299151)  bare sigma:          13.80
            13.1365          9.9824         -9.5658
            11.6624         15.5285        -12.8315
           -10.0917        -12.0184         12.7399

     Atom 89  H   pos: (  0.018017  0.304156  1.264014)  bare sigma:          19.40
            31.4340         -3.1966         -0.9869
            -4.4087         14.8257         -2.4339
            -0.4188         -2.5625         11.9517

     Atom 90  O   pos: ( -0.012378  0.085863  1.038457)  bare sigma:          74.28
            69.3029         -0.8220         -1.8865
            -0.6287         75.6920         -5.5946
            -3.9018         -5.7139         77.8402

     Atom 91  H   pos: (  0.021440  0.046732  1.093296)  bare sigma:          15.09
             9.1861         -6.4507          8.1063
            -5.0386         14.0489        -12.8247
             7.0154        -13.8177         22.0241

     Atom 92  H   pos: (  0.033451  0.143224  1.025574)  bare sigma:          16.39
            17.2172         12.9328         -4.7925
            12.0024         22.3532         -5.3950
            -4.4388         -5.0251          9.5956

     Atom 93  O   pos: ( -0.069863  0.285659  1.590438)  bare sigma:          73.15
            67.5714          0.5253          3.0661
             1.9605         83.7778          3.5565
             3.2862          0.8952         68.0881

     Atom 94  H   pos: ( -0.044541  0.215848  1.574738)  bare sigma:          13.60
             5.2898         -8.3271         -2.1712
            -7.3282         29.9669          8.3656
            -1.7829          8.5358          5.5552

     Atom 95  H   pos: ( -0.008175  0.325679  1.601548)  bare sigma:          16.88
            24.7572         13.5774          3.8983
            12.5102         18.9862          2.6668
             3.3213          2.3299          6.8965

     Atom 96  O   pos: (  0.067532  0.395632  1.039063)  bare sigma:          75.58
            77.3523         -3.6038          1.3708
            -3.0498         73.3049          5.8150
             0.7005          7.0651         76.0816

     Atom 97  H   pos: (  0.089233  0.391402  1.109024)  bare sigma:          18.95
            13.3297         -0.2269          7.8959
            -0.7814         10.7640          0.4946
             7.6133          2.4714         32.7604

     Atom 98  H   pos: (  0.098250  0.334367  1.007901)  bare sigma:          14.16
             7.2343        -11.3289         -4.7098
           -11.2121         25.7712         11.3926
            -4.1842         10.6736          9.4687

     Atom 99  O   pos: ( -0.123688  0.375587  1.023624)  bare sigma:          68.18
            77.2953         -1.0809         -0.6633
            -1.1504         59.8377          1.6594
             1.8386          0.7020         67.4136

     Atom100  H   pos: ( -0.153335  0.413467  1.080483)  bare sigma:          16.60
            14.6151         -5.0016         -9.1775
            -5.4498         10.9418          8.4514
            -9.6386          7.8059         24.2399

     Atom101  H   pos: ( -0.047488  0.378909  1.033127)  bare sigma:          10.27
            36.7279          1.0226          2.9435
             1.9817         -4.0265          0.4480
             4.3100          0.3319         -1.8976

     Atom102  O   pos: (  0.534672  0.099191  1.553381)  bare sigma:          69.90
            70.7032          5.8431         -1.8791
             4.9498         68.9485          1.4696
            -0.3150          3.0552         70.0624

     Atom103  H   pos: (  0.537250  0.142199  1.614968)  bare sigma:          13.91
             5.4169          3.1100          1.7484
             3.7281         13.5517         13.2921
             2.4053         14.4848         22.7579

     Atom104  H   pos: (  0.490452  0.041784  1.570580)  bare sigma:          15.24
            15.7294         14.5887         -6.0461
            14.1822         23.1310         -3.5443
            -6.6310         -4.0650          6.8588

     Atom105  O   pos: (  0.405095  0.210041  0.882231)  bare sigma:          77.35
            77.1962         -1.0336          6.7642
            -1.4584         68.7652          2.1703
             7.9781          1.0994         86.0970

     Atom106  H   pos: (  0.407879  0.198717  0.956418)  bare sigma:          14.44
             4.4782         -1.5014          4.1810
            -1.8555          2.5848         -5.1257
             6.7622         -4.6517         36.2483

     Atom107  H   pos: (  0.338845  0.183119  0.862347)  bare sigma:          17.34
            29.1906          4.1724          9.2662
             4.7924          7.5290          2.0184
             8.6595          1.3923         15.3090

     Atom108  O   pos: (  0.076986 -0.008246  0.883850)  bare sigma:          66.21
            56.7234         -1.3412         -0.8642
            -1.9091         60.9484         -4.2778
            -0.2504         -2.7650         80.9527

     Atom109  H   pos: ( -0.176531  0.423182  0.925421)  bare sigma:          12.79
            11.4805         -8.4166         13.3078
            -8.3311          6.4390         -9.0516
            14.2165         -9.9716         20.4527

     Atom110  H   pos: (  0.032820  0.027864  0.933327)  bare sigma:          14.07
             9.6878         -7.6019        -10.3004
            -7.3630          9.7230          9.7134
           -11.1909         10.9274         22.8140

     Atom111  O   pos: ( -0.009501  0.114349  1.509232)  bare sigma:          58.81
            56.6790          5.4530         -0.2697
             3.3921         58.7569          2.6886
            -0.6628          6.2944         60.9953

     Atom112  H   pos: ( -0.085825  0.039680  1.682807)  bare sigma:          13.54
            21.6334        -13.4922         -4.5853
           -13.6078         13.1103          3.5957
            -4.1467          3.6792          5.8621

     Atom113  H   pos: (  0.031887  0.066900  1.546591)  bare sigma:          21.09
            20.9320         -4.5041          3.5587
            -4.6369         21.5442         -5.2801
             3.6805         -4.7154         20.7887

     Atom114  O   pos: (  0.103540  0.172633  1.368062)  bare sigma:          64.03
            61.6071         -2.4029         -8.9366
            -1.0635         66.5135          1.8887
            -7.8717          0.7358         63.9783

     Atom115  H   pos: (  0.057758  0.150933  1.429521)  bare sigma:           8.46
             9.9369          8.4292        -17.3239
             7.2267         -0.9870         -8.9438
           -17.7166        -10.2316         16.4284

     Atom116  H   pos: (  0.140459  0.232300  1.391970)  bare sigma:          16.59
            12.9615         11.1831          3.2594
            11.6335         26.2355          5.4147
             3.9517          5.9246         10.5869

     Atom117  O   pos: (  0.581573  0.206720  1.717908)  bare sigma:          70.73
            75.4447         -0.6966         -0.4061
            -1.7164         62.3758         -0.3560
            -3.7567          0.1196         74.3563

     Atom118  H   pos: (  0.653561  0.213445  0.027231)  bare sigma:          16.89
            29.4220         -4.6853          8.6915
            -4.9897          7.7279         -1.7869
             9.5482         -1.4870         13.5093

     Atom119  H   pos: (  0.540931  0.222652  0.065774)  bare sigma:          11.91
            16.4051          1.9181        -15.7958
             2.2278         -1.2857         -2.3859
           -17.7976         -2.2848         20.6217

     Atom120  O   pos: (  0.730698  0.100233  1.527772)  bare sigma:          71.94
            79.1272         -0.2648          3.0593
             1.0847         65.6103         -0.5055
             1.0784         -0.9161         71.0734

     Atom121  H   pos: (  0.780363  0.094336  1.582436)  bare sigma:          16.09
            20.0566         -1.4178         12.2542
            -1.2886          6.6041         -2.9598
            13.9756         -2.8550         21.6234

     Atom122  H   pos: (  0.661961  0.086743  1.554388)  bare sigma:          14.74
            33.6083          1.5064         -5.1417
             2.7757          4.2253         -0.5259
            -6.2244         -0.6500          6.3846

     Atom123  O   pos: (  0.235820  0.327044  1.718415)  bare sigma:          71.70
            72.8497         -1.8076          1.2764
            -1.4027         69.3410          0.1041
             0.8223         -0.9164         72.8980

     Atom124  H   pos: (  0.278107  0.273689  1.690737)  bare sigma:          18.70
            18.4071         -6.4114         -5.1174
            -7.3940         21.5460          5.6466
            -4.3605          3.7282         16.1426

     Atom125  H   pos: (  0.207692  0.321016  0.064804)  bare sigma:          18.31
            14.9729          0.9909         -6.9039
             2.0636         14.4281         -5.3229
            -7.3707         -3.8059         25.5260

     Atom126  O   pos: (  0.105581  0.148020  0.025449)  bare sigma:          68.80
            76.9775         -0.7324         -3.2446
             1.4954         62.7374          3.2424
            -6.0021          4.2817         66.6903

     Atom127  H   pos: (  0.164030  0.150435  0.070284)  bare sigma:          17.28
            26.1082          1.0305         11.3588
             1.5115          8.6746          1.5874
            12.1759          1.2979         17.0536

     Atom128  H   pos: (  0.048877  0.181606  0.064214)  bare sigma:          11.96
            23.5290         -8.9201        -12.8369
            -9.4659          3.6871          7.3651
           -14.5416          7.9578          8.6681

     Atom129  O   pos: (  0.659456  0.297203  1.506834)  bare sigma:          77.03
            69.5350         -3.4641          2.8792
            -2.4960         85.0321          3.4934
             2.7905          1.7151         76.5321

     Atom130  H   pos: (  0.688125  0.337128  1.562158)  bare sigma:          17.18
            10.0293          4.8160          5.9697
             3.6779         18.0265         11.6191
             5.1159         11.9141         23.4928

     Atom131  H   pos: (  0.692446  0.230797  1.510159)  bare sigma:          16.43
            10.8991        -10.2257         -0.3808
            -8.4712         31.3218         -0.5551
             0.1976         -1.4854          7.0638

     Atom132  O   pos: (  0.350694  0.461526  1.361556)  bare sigma:          69.36
            72.9329          2.2782         -0.5465
             0.9622         70.2576          4.6931
            -2.1563          2.8538         64.8784

     Atom133  H   pos: (  0.699614  0.029026  1.419789)  bare sigma:          14.94
            14.4607          7.0859          9.1725
             6.6229         11.2394          9.1275
             9.5142          9.7556         19.1243

     Atom134  H   pos: (  0.298929  0.423367  1.399873)  bare sigma:          15.06
            21.0325         12.1587         -7.6576
            11.6269         14.1753         -6.2290
            -8.4853         -7.1873          9.9600

     Atom135  O   pos: (  0.454062  0.348750  1.650651)  bare sigma:          75.88
            73.6741         -1.0296          4.6632
             0.7860         82.1604          1.3203
             4.9826          2.0856         71.8141

     Atom136  H   pos: (  0.476329  0.417853  1.663076)  bare sigma:          17.62
            11.8768          8.8075          2.4156
             7.6123         32.0877          3.7476
             2.7071          4.2458          8.8817

     Atom137  H   pos: (  0.512941  0.306868  1.668781)  bare sigma:          15.74
            20.2277        -13.2226          6.0875
           -11.1013         19.5028         -5.4072
             5.3965         -5.6575          7.4822

     Atom138  O   pos: (  0.198656  0.197469  1.164778)  bare sigma:          73.26
            71.0687         -9.1876          3.1153
            -7.1870         74.0881         -1.4521
             6.6626         -4.7930         74.6170

     Atom139  H   pos: (  0.186004  0.264309  1.192688)  bare sigma:          18.57
            11.3534         -5.3157         -1.4334
            -6.1236         30.9212          6.5917
            -1.8493          6.6816         13.4286

     Atom140  H   pos: (  0.264934  0.172485  1.192388)  bare sigma:          12.73
            23.2335        -13.9000          9.9286
           -12.8541          9.7162         -6.4537
            10.5457         -7.2126          5.2359

     Atom141  O   pos: (  0.160318  0.404240  1.231865)  bare sigma:          70.17
            69.2279         -9.1841          2.3786
            -7.1538         71.0095         -0.6251
             1.3787         -0.9983         70.2786

     Atom142  H   pos: (  0.416328  0.002825  1.239561)  bare sigma:          10.94
            12.3742        -18.9891          0.8368
           -17.9104         21.4862          0.5548
             0.6037          0.9679         -1.0283

     Atom143  H   pos: (  0.175430  0.387594  1.302566)  bare sigma:          16.57
             8.8763         -1.1808          6.9328
            -1.0635          9.9776         -6.0729
             7.2622         -6.7435         30.8431

     Atom144  O   pos: (  0.734064  0.222554  1.006474)  bare sigma:          70.32
            69.6558          1.9643          3.3436
             1.5374         64.0060          3.5606
             2.1094          2.9837         77.3098

     Atom145  H   pos: (  0.791884  0.270207  1.010843)  bare sigma:          14.98
            20.1200         15.6929          3.9765
            15.1473         17.5470          2.1349
             2.6504          1.3963          7.2581

     Atom146  H   pos: (  0.722705  0.214664  0.931782)  bare sigma:          13.94
             2.8640          2.5379          4.6776
             2.4987          2.4649          2.2430
             6.0990          2.4504         36.4907

     Atom147  O   pos: (  0.219542  0.136359  1.576334)  bare sigma:          67.55
            71.8873          1.7750          3.4962
             1.4834         62.0724          3.0931
             7.7932          1.4458         68.6903

     Atom148  H   pos: (  0.272348  0.120727  1.630164)  bare sigma:          11.89
            20.0101         -4.3914         16.9845
            -4.6251         -0.5186         -3.1937
            18.6617         -3.7954         16.1671

     Atom149  H   pos: (  0.159918  0.149433  1.618504)  bare sigma:          16.71
            22.9844         -1.1164         -9.9322
            -1.2602          7.4445          1.6298
            -9.9870          1.4122         19.7044

     Atom150  O   pos: (  0.446591  0.324507  1.256874)  bare sigma:          70.49
            70.6205         -1.7101         -2.3663
            -2.7162         73.5124          0.3914
            -1.0708          0.1759         67.3367

     Atom151  H   pos: (  0.407956  0.371458  1.302369)  bare sigma:          12.47
             9.5645        -12.0781         -9.7080
           -11.6653         16.2936         11.9814
            -9.5371         12.5726         11.5483

     Atom152  H   pos: (  0.458310  0.261932  1.294495)  bare sigma:          16.54
            10.0285         -4.4523          2.3909
            -5.2602         26.7745         -9.1219
             3.2930        -10.3234         12.8100

     Atom153  O   pos: (  0.443640  0.160349  1.073252)  bare sigma:          73.48
            69.3205          6.3141         -6.4265
             6.4664         71.3791         -1.5979
            -5.2935         -0.8565         79.7389

     Atom154  H   pos: (  0.485884  0.216760  1.095552)  bare sigma:          17.07
            16.8904         12.7416          0.5518
            13.1185         22.6599          3.3430
             1.9098          4.6001         11.6537

     Atom155  H   pos: (  0.403617  0.134866  1.131785)  bare sigma:          14.20
            10.9847          6.0482        -12.7392
             5.5133          8.4780         -7.5445
           -12.7216         -8.4751         23.1263

     Atom156  O   pos: (  0.368221  0.271073  1.491851)  bare sigma:          72.75
            75.3276          1.2899          6.3832
             1.7105         73.3821         -1.0124
             4.2475         -2.3064         69.5406

     Atom157  H   pos: (  0.346862  0.209008  1.525078)  bare sigma:          19.20
            16.7499          6.1529         -2.7162
             6.5717         25.0874         -6.9512
            -3.0979         -8.3347         15.7677

     Atom158  H   pos: (  0.407165  0.308042  1.545690)  bare sigma:          12.44
             9.5992          8.4478         12.1992
             8.2083          8.1832          9.7200
            13.0488         10.6462         19.5525

     Atom159  O   pos: (  0.578400  0.323590  1.072973)  bare sigma:          74.42
            77.3392         -3.6563         -2.3187
            -3.1167         72.3460          2.9419
            -3.7513          3.2423         73.5656

     Atom160  H   pos: (  0.639546  0.284991  1.045925)  bare sigma:          11.30
            22.0864        -14.1483         -9.1000
           -13.8203          7.6145          5.7590
           -10.5786          7.0455          4.2118

     Atom161  H   pos: (  0.553890  0.364663  1.017720)  bare sigma:          21.10
            18.6810         -2.4499          3.0522
            -2.7763         20.7580         -4.9709
             4.1938         -6.1493         23.8475

     Atom162  O   pos: (  0.322708  0.402860  1.096392)  bare sigma:          80.53
            84.7741         -7.5795         -0.9406
            -9.1068         74.5671         -5.2451
             0.9749         -5.8794         82.2534

     Atom163  H   pos: (  0.367885  0.359779  1.134795)  bare sigma:          18.88
            21.6275         -8.7016          7.2814
            -9.8216         16.5161         -6.1768
             9.2406         -6.8058         18.5086

     Atom164  H   pos: (  0.266431  0.415682  1.143144)  bare sigma:          17.11
            24.9113         -3.6445        -11.4655
            -3.5529          7.6620          0.9071
           -12.7696          1.4123         18.7510

     Atom165  O   pos: (  0.819451  0.118605  1.181389)  bare sigma:          76.03
            75.3323         -8.9676         -1.6649
            -8.1495         75.5712          0.7032
             0.4335         -2.5800         77.1890

     Atom166  H   pos: (  0.815238  0.131188  1.109096)  bare sigma:          18.03
            11.6120         -3.2522          1.9916
            -2.9535         12.1799         -5.2085
             0.5157         -5.0841         30.2911

     Atom167  H   pos: (  0.762886  0.158180  1.207859)  bare sigma:          17.46
            20.6561        -10.7904         -7.9852
           -10.3389         16.2829          6.0776
            -5.8827          4.5791         15.4546

     Atom168  O   pos: (  0.561749  0.047463  0.942578)  bare sigma:          74.84
            68.0173         -2.5736         -0.3466
            -2.9267         72.9450         -7.5100
             0.9807         -6.8614         83.5617

     Atom169  H   pos: (  0.511273  0.076154  0.989382)  bare sigma:          15.93
            16.1401         -8.8692         -9.9854
            -8.4895         12.4790          5.2703
           -10.3545          6.4690         19.1614

     Atom170  H   pos: (  0.601448  0.003352  0.987735)  bare sigma:          15.31
            10.2235         -7.7585          8.0582
            -8.1509         14.8969        -11.7638
             9.0558        -12.4505         20.8226

     Atom171  O   pos: (  0.515616  0.149386  1.357322)  bare sigma:          68.41
            67.4616         -4.3259          2.1995
            -4.3632         68.8718         -1.6638
             0.2750         -1.7763         68.8950

     Atom172  H   pos: (  0.513206  0.145957  1.432619)  bare sigma:          13.75
             4.2152         -2.0139          0.3564
            -1.8517          5.1172         -3.5264
            -0.6748         -2.9740         31.9197

     Atom173  H   pos: (  0.559239  0.090975  1.340008)  bare sigma:          15.69
            16.3432        -12.4633         -0.5913
           -12.4830         22.8676          2.5486
            -0.3060          1.9386          7.8654

     Atom174  O   pos: (  0.671242  0.255964  1.279154)  bare sigma:          72.80
            78.4242          2.9260         -0.0094
             2.0547         70.2024         -1.2706
             0.0981         -2.3465         69.7709

     Atom175  H   pos: (  0.612372  0.220900  1.309846)  bare sigma:          14.49
            23.8194         12.1269         -7.5831
            12.0068         11.6409         -6.4357
            -8.7294         -7.4261          7.9960

     Atom176  H   pos: (  0.718347  0.263281  1.336238)  bare sigma:          16.78
            21.4825         -0.5748          9.3673
            -0.2906          8.4508          0.1142
            10.8392          0.0407         20.4214

     Atom177  O   pos: (  0.707378  0.411169  1.677884)  bare sigma:          72.07
            71.8720          5.0125          2.6101
             3.4557         77.2414         -0.7489
             3.1444          1.8007         67.0977

     Atom178  H   pos: (  0.065363  0.031011 -0.002089)  bare sigma:          13.35
            12.7167         14.0205          5.3697
            12.7411         21.7292          5.5194
             6.2421          6.7167          5.5965

     Atom179  H   pos: (  0.702604  0.383496  0.017453)  bare sigma:          19.29
            13.6822          2.5800         -0.3216
             3.0256         22.8633         -8.1765
            -0.8744         -8.9748         21.3181

     Atom180  O   pos: (  0.221593  0.198781  0.788257)  bare sigma:          36.92
            34.0838         24.2790         -6.3786
            30.9874         32.5500          1.6073
            -7.7245          2.4561         44.1158

     Atom181  H   pos: (  0.157903  0.235597  0.776564)  bare sigma:          17.42
            26.1286         -4.6203          7.2144
            -4.0512         11.4731         -1.8750
             6.0126         -1.3320         14.6614

     Atom182  O   pos: (  0.342014  0.093980  1.244347)  bare sigma:          53.01
            66.4781         -2.8030         -4.0847
            -4.8627         51.6944         -7.3771
            -9.1092         -8.9376         40.8471

     Atom183  H   pos: (  0.386298  0.126826  1.293319)  bare sigma:          18.42
            22.5692          5.4143          9.7715
             5.0692         15.0389          4.8960
             9.2100          4.2995         17.6392

     Atom184  O   pos: ( -0.235390  0.442435  1.188497)  bare sigma:          44.93
            64.5450         10.0297          0.8851
             7.8067         16.9108          1.3282
            -0.2648          2.7477         53.3411

     Atom185  H   pos: ( -0.231198  0.369632  1.187384)  bare sigma:          20.75
            18.1069          0.9239         -0.5543
             0.2933         26.0933         -1.5668
            -0.4716         -0.8939         18.0532

     Atom186  O   pos: (  0.708266  0.225869  0.804674)  bare sigma:          47.72
            65.5229         11.7067         -7.1108
            11.0052         17.5541          1.8210
            -5.6371          6.9333         60.0808

     Atom187  H   pos: (  0.696252  0.298224  0.808899)  bare sigma:          20.12
            14.6999          0.2360          0.7625
             0.4690         27.1948          0.3583
             0.6894          1.4707         18.4647

     Diamagnetic contribution in ppm:

     Atom  1  Ca  pos: (  0.473102  0.012100  0.509507)  dia sigma:          -4.22
            -4.2243         -0.0015          0.0158
            -0.0015         -4.2391          0.0214
             0.0158          0.0214         -4.2074

     Atom  2  Ca  pos: ( -0.154570  0.446588  0.295430)  dia sigma:          -4.21
            -4.2180          0.0161          0.0063
             0.0161         -4.2146         -0.0087
             0.0063         -0.0087         -4.1968

     Atom  3  Ca  pos: ( -0.005818  0.227367  0.301623)  dia sigma:          -4.21
            -4.2144          0.0082         -0.0111
             0.0082         -4.2300          0.0034
            -0.0111          0.0034         -4.1769

     Atom  4  Ca  pos: (  0.263653  0.177165  0.480321)  dia sigma:          -4.20
            -4.2036          0.0052          0.0010
             0.0052         -4.2000          0.0208
             0.0010          0.0208         -4.1969

     Atom  5  Ca  pos: ( -0.141491  0.226801  0.720832)  dia sigma:          -4.20
            -4.2332         -0.0107          0.0237
            -0.0107         -4.2044          0.0076
             0.0237          0.0076         -4.1632

     Atom  6  Ca  pos: (  0.118316  0.063921  0.731144)  dia sigma:          -4.21
            -4.1741         -0.0067         -0.0034
            -0.0067         -4.2336         -0.0072
            -0.0034         -0.0072         -4.2239

     Atom  7  Ca  pos: (  0.898140 -0.038318  1.233083)  dia sigma:          -4.24
            -4.2473         -0.0046          0.0079
            -0.0046         -4.2087         -0.0070
             0.0079         -0.0070         -4.2581

     Atom  8  Ca  pos: (  0.979820  0.004611  0.499983)  dia sigma:          -4.21
            -4.2057         -0.0116          0.0017
            -0.0116         -4.2024          0.0047
             0.0017          0.0047         -4.2145

     Atom  9  Ca  pos: (  0.662627 -0.008745  0.323493)  dia sigma:          -4.23
            -4.2419          0.0180          0.0017
             0.0180         -4.2357         -0.0147
             0.0017         -0.0147         -4.2181

     Atom 10  Ca  pos: (  0.487753  0.212226  0.323181)  dia sigma:          -4.22
            -4.2162          0.0151          0.0074
             0.0151         -4.2097          0.0028
             0.0074          0.0028         -4.2279

     Atom 11  Ca  pos: (  0.740076  0.216669  0.456782)  dia sigma:          -4.19
            -4.1836         -0.0229          0.0275
            -0.0229         -4.1907         -0.0022
             0.0275         -0.0022         -4.1940

     Atom 12  Ca  pos: (  0.328853  0.311136  0.715938)  dia sigma:          -4.18
            -4.1887         -0.0112          0.0284
            -0.0112         -4.2051          0.0320
             0.0284          0.0320         -4.1328

     Atom 13  Ca  pos: (  0.556137  0.132313  0.787116)  dia sigma:          -4.24
            -4.2322          0.0152         -0.0083
             0.0152         -4.2335          0.0186
            -0.0083          0.0186         -4.2406

     Atom 14  Ca  pos: (  0.189497  0.033431  1.306219)  dia sigma:          -4.25
            -4.2526          0.0023          0.0008
             0.0023         -4.2433         -0.0081
             0.0008         -0.0081         -4.2458

     Atom 15  Si  pos: (  0.861667  0.133073  0.101696)  dia sigma:           1.93
             1.9199         -0.0323         -0.0099
            -0.0323          1.9269         -0.0173
            -0.0099         -0.0173          1.9316

     Atom 16  Si  pos: (  0.500596  0.267086  0.565516)  dia sigma:           1.93
             1.9202         -0.0415          0.0126
            -0.0415          1.9548         -0.0077
             0.0126         -0.0077          1.9078

     Atom 17  Si  pos: (  0.727923  0.237497  0.232951)  dia sigma:           1.94
             1.9336         -0.0212          0.0061
            -0.0212          1.9664          0.0112
             0.0061          0.0112          1.9339

     Atom 18  Si  pos: (  0.376786  0.137761  0.108930)  dia sigma:           1.94
             1.9662         -0.0386         -0.0344
            -0.0386          1.9576         -0.0207
            -0.0344         -0.0207          1.8861

     Atom 19  Si  pos: (  0.073967  0.242263  0.596140)  dia sigma:           1.91
             1.9203         -0.0080          0.0301
            -0.0080          1.9070         -0.0040
             0.0301         -0.0040          1.9152

     Atom 20  Si  pos: (  0.232009  0.231028  0.263991)  dia sigma:           1.95
             1.9437         -0.0244         -0.0111
            -0.0244          1.9639         -0.0009
            -0.0111         -0.0009          1.9421

     Atom 21  Si  pos: ( -0.086502  0.390641  0.544530)  dia sigma:           1.90
             1.8809         -0.0329         -0.0138
            -0.0329          1.9254          0.0051
            -0.0138          0.0051          1.8949

     Atom 22  Si  pos: (  0.108172  0.428112  0.257059)  dia sigma:           1.95
             1.9222         -0.0342          0.0040
            -0.0342          1.9765          0.0019
             0.0040          0.0019          1.9422

     Atom 23  Si  pos: (  0.708936  0.025426  0.587286)  dia sigma:           1.93
             1.9314         -0.0081         -0.0024
            -0.0081          1.9593          0.0221
            -0.0024          0.0221          1.9007

     Atom 24  Si  pos: (  0.602714  0.434633  0.262975)  dia sigma:           1.95
             1.9373         -0.0355          0.0091
            -0.0355          1.9564          0.0156
             0.0091          0.0156          1.9430

     Atom 25  O   pos: (  0.155165  0.317791  0.219421)  dia sigma:          18.30
            18.2518         -0.2769          0.0427
            -0.2769         18.5189          0.0171
             0.0427          0.0171         18.1252

     Atom 26  O   pos: (  0.299367  0.021631  0.548222)  dia sigma:          17.75
            17.7894          0.2127          0.0654
             0.2127         17.7965          0.0152
             0.0654          0.0152         17.6674

     Atom 27  O   pos: (  0.490576  0.025866  0.335363)  dia sigma:          17.81
            17.7865          0.0384          0.1615
             0.0384         17.8080          0.0879
             0.1615          0.0879         17.8434

     Atom 28  O   pos: ( -0.179239  0.392083  0.464300)  dia sigma:          17.85
            18.0175          0.0514          0.2100
             0.0514         17.7469         -0.0574
             0.2100         -0.0574         17.7973

     Atom 29  O   pos: (  0.005939  0.402544  0.316318)  dia sigma:          17.78
            17.8705          0.0447         -0.1492
             0.0447         17.7442         -0.0650
            -0.1492         -0.0650         17.7362

     Atom 30  O   pos: (  0.359739  0.109525  1.704244)  dia sigma:          17.74
            17.5996         -0.0528          0.0993
            -0.0528         17.6524          0.0907
             0.0993          0.0907         17.9806

     Atom 31  O   pos: ( -0.044370  0.213434  0.131244)  dia sigma:          17.70
            17.8121          0.1279          0.0538
             0.1279         17.7081          0.0703
             0.0538          0.0703         17.5816

     Atom 32  O   pos: (  0.034170  0.240096  0.713260)  dia sigma:          17.51
            17.4393          0.0682         -0.1170
             0.0682         17.4106         -0.0591
            -0.1170         -0.0591         17.6740

     Atom 33  O   pos: (  0.265572  0.169331  0.161750)  dia sigma:          18.26
            18.3263         -0.1229         -0.1901
            -0.1229         18.0741          0.2393
            -0.1901          0.2393         18.3765

     Atom 34  O   pos: (  0.643143  0.018978  0.690907)  dia sigma:          17.71
            17.7195          0.0287         -0.1491
             0.0287         17.5752         -0.0689
            -0.1491         -0.0689         17.8415

     Atom 35  O   pos: (  0.858934  0.033613  0.173861)  dia sigma:          18.49
            18.2717         -0.1053          0.0760
            -0.1053         18.5831         -0.3346
             0.0760         -0.3346         18.6255

     Atom 36  O   pos: (  0.426417  0.368101  0.552817)  dia sigma:          18.32
            18.2632         -0.1706         -0.0224
            -0.1706         18.6543          0.0801
            -0.0224          0.0801         18.0546

     Atom 37  O   pos: (  0.679039  0.349929  0.210623)  dia sigma:          18.29
            18.2485         -0.2857         -0.0693
            -0.2857         18.5319          0.0654
            -0.0693          0.0654         18.0861

     Atom 38  O   pos: (  0.814849  0.091986  0.596722)  dia sigma:          17.57
            17.6993          0.1136          0.0481
             0.1136         17.5829         -0.0349
             0.0481         -0.0349         17.4298

     Atom 39  O   pos: ( -0.020608  0.056393  0.337510)  dia sigma:          17.81
            17.7861          0.0649          0.0986
             0.0649         17.8454          0.1309
             0.0986          0.1309         17.8122

     Atom 40  O   pos: (  0.646469  0.067800  0.491325)  dia sigma:          17.71
            17.7091          0.0183          0.1027
             0.0183         17.6000         -0.0586
             0.1027         -0.0586         17.8347

     Atom 41  O   pos: (  0.517608  0.384104  0.332306)  dia sigma:          17.72
            17.7568          0.0593         -0.1425
             0.0593         17.6854         -0.0722
            -0.1425         -0.0722         17.7028

     Atom 42  O   pos: (  0.854085  0.072402  1.698239)  dia sigma:          18.17
            18.2813         -0.3625         -0.1115
            -0.3625         17.9818          0.3233
            -0.1115          0.3233         18.2498

     Atom 43  O   pos: (  0.460212  0.214337  0.153083)  dia sigma:          17.72
            17.7509          0.1587          0.0465
             0.1587         17.7613          0.0843
             0.0465          0.0843         17.6567

     Atom 44  O   pos: (  0.481040  0.236763  0.682539)  dia sigma:          17.79
            17.7523          0.0112         -0.0994
             0.0112         17.6686         -0.0361
            -0.0994         -0.0361         17.9458

     Atom 45  O   pos: (  0.753490  0.193474  0.119022)  dia sigma:          18.15
            18.2100         -0.2460         -0.1228
            -0.2460         17.9443          0.1771
            -0.1228          0.1771         18.2925

     Atom 46  O   pos: (  0.447923  0.182407  0.493552)  dia sigma:          17.84
            17.8606          0.1641          0.1025
             0.1641         17.8745          0.1396
             0.1025          0.1396         17.7925

     Atom 47  O   pos: (  0.653589  0.169701  0.301047)  dia sigma:          17.80
            17.7222          0.0526         -0.1292
             0.0526         17.8194         -0.0823
            -0.1292         -0.0823         17.8703

     Atom 48  O   pos: (  0.615729  0.300678  0.538808)  dia sigma:          17.71
            17.8861          0.1434         -0.0760
             0.1434         17.6040         -0.0017
            -0.0760         -0.0017         17.6259

     Atom 49  O   pos: ( -0.172805  0.261482  0.305467)  dia sigma:          17.80
            17.8581         -0.0209          0.1802
            -0.0209         17.7125         -0.0024
             0.1802         -0.0024         17.8391

     Atom 50  O   pos: (  0.096343  0.125871  0.563748)  dia sigma:          17.72
            17.6540         -0.0262          0.0059
            -0.0262         17.8894          0.0407
             0.0059          0.0407         17.6139

     Atom 51  O   pos: (  0.164444  0.156456  0.334177)  dia sigma:          17.74
            17.7194          0.0407         -0.0796
             0.0407         17.7428         -0.1101
            -0.0796         -0.1101         17.7596

     Atom 52  O   pos: (  0.178329  0.306436  0.573705)  dia sigma:          17.56
            17.7701          0.1245         -0.0392
             0.1245         17.4604         -0.0495
            -0.0392         -0.0495         17.4575

     Atom 53  O   pos: (  0.320736  0.273978  0.335479)  dia sigma:          17.71
            17.7124          0.0288          0.1536
             0.0288         17.6951          0.1038
             0.1536          0.1038         17.7279

     Atom 54  O   pos: ( -0.136682  0.380082  0.657080)  dia sigma:          17.80
            17.6991          0.0442         -0.1561
             0.0442         17.7225         -0.0169
            -0.1561         -0.0169         17.9652

     Atom 55  O   pos: (  0.395753  0.022275  0.153516)  dia sigma:          18.29
            18.0392         -0.0518          0.0924
            -0.0518         18.4171         -0.2836
             0.0924         -0.2836         18.4195

     Atom 56  O   pos: ( -0.021915  0.282458  0.522986)  dia sigma:          17.96
            18.0500         -0.2563          0.1739
            -0.2563         18.0073          0.0222
             0.1739          0.0222         17.8198

     Atom 57  O   pos: (  0.402736  0.017688  0.724119)  dia sigma:          17.96
            17.6760          0.1412          0.4299
             0.1412         18.2789         -0.5042
             0.4299         -0.5042         17.9168

     Atom 58  H   pos: (  0.082142  0.410757  0.739601)  dia sigma:           1.03
             1.0327          0.0000          0.0000
             0.0000          1.0327          0.0000
             0.0000          0.0000          1.0327

     Atom 59  H   pos: (  0.355825  0.027960  0.665886)  dia sigma:           0.96
             0.9574          0.0000          0.0000
             0.0000          0.9574          0.0000
             0.0000          0.0000          0.9574

     Atom 60  O   pos: (  0.200256  0.348104  1.432535)  dia sigma:          18.12
            18.3800         -0.4657         -0.1498
            -0.4657         17.7977          0.0589
            -0.1498          0.0589         18.1707

     Atom 61  H   pos: (  0.155749  0.373170  1.486994)  dia sigma:           0.97
             0.9691          0.0000          0.0000
             0.0000          0.9691          0.0000
             0.0000          0.0000          0.9691

     Atom 62  H   pos: (  0.261260  0.313602  1.465058)  dia sigma:           0.89
             0.8923          0.0000          0.0000
             0.0000          0.8923          0.0000
             0.0000          0.0000          0.8923

     Atom 63  O   pos: (  0.643444  0.449280  0.690510)  dia sigma:          18.07
            17.9646         -0.2426          0.3158
            -0.2426         18.6416          0.0803
             0.3158          0.0803         17.5947

     Atom 64  H   pos: (  0.636142  0.378304  0.669480)  dia sigma:           0.99
             0.9858          0.0000          0.0000
             0.0000          0.9858          0.0000
             0.0000          0.0000          0.9858

     Atom 65  H   pos: (  0.585222  0.485703  0.657750)  dia sigma:           0.94
             0.9412          0.0000          0.0000
             0.0000          0.9412          0.0000
             0.0000          0.0000          0.9412

     Atom 66  O   pos: (  0.366611  0.395192  0.155063)  dia sigma:          18.28
            18.0542         -0.5795          0.3596
            -0.5795         18.2619         -0.0655
             0.3596         -0.0655         18.5217

     Atom 67  H   pos: (  0.336393  0.402246  0.087987)  dia sigma:           1.00
             0.9973          0.0000          0.0000
             0.0000          0.9973          0.0000
             0.0000          0.0000          0.9973

     Atom 68  H   pos: (  0.409424  0.333251  0.150894)  dia sigma:           0.95
             0.9492          0.0000          0.0000
             0.0000          0.9492          0.0000
             0.0000          0.0000          0.9492

     Atom 69  O   pos: ( -0.127643  0.437345  1.466469)  dia sigma:          18.20
            17.5866          0.0244          0.1800
             0.0244         18.7893         -0.0354
             0.1800         -0.0354         18.2255

     Atom 70  H   pos: (  0.193235  0.034905  1.516523)  dia sigma:           0.93
             0.9325          0.0000          0.0000
             0.0000          0.9325          0.0000
             0.0000          0.0000          0.9325

     Atom 71  H   pos: ( -0.114682  0.376510  1.508254)  dia sigma:           0.96
             0.9604          0.0000          0.0000
             0.0000          0.9604          0.0000
             0.0000          0.0000          0.9604

     Atom 72  O   pos: (  0.099442  0.411041  1.601497)  dia sigma:          18.02
            17.9069         -0.4555          0.1596
            -0.4555         18.1738          0.0482
             0.1596          0.0482         17.9782

     Atom 73  H   pos: (  0.381583  0.011752  1.647758)  dia sigma:           0.87
             0.8734          0.0000          0.0000
             0.0000          0.8734          0.0000
             0.0000          0.0000          0.8734

     Atom 74  H   pos: (  0.148298  0.375731  1.646551)  dia sigma:           0.96
             0.9600          0.0000          0.0000
             0.0000          0.9600          0.0000
             0.0000          0.0000          0.9600

     Atom 75  O   pos: ( -0.154038  0.217449  1.386925)  dia sigma:          18.13
            17.6302          0.4120          0.4411
             0.4120         18.5367          0.1397
             0.4411          0.1397         18.2311

     Atom 76  H   pos: ( -0.120558  0.232654  1.450796)  dia sigma:           1.01
             1.0108          0.0000          0.0000
             0.0000          1.0108          0.0000
             0.0000          0.0000          1.0108

     Atom 77  H   pos: (  0.828928  0.136849  1.389745)  dia sigma:           1.03
             1.0271          0.0000          0.0000
             0.0000          1.0271          0.0000
             0.0000          0.0000          1.0271

     Atom 78  O   pos: (  0.895865 -0.012213  1.398583)  dia sigma:          18.11
            17.7093          0.0973          0.2374
             0.0973         18.6105         -0.1767
             0.2374         -0.1767         18.0013

     Atom 79  H   pos: (  0.603008  0.385738  1.430510)  dia sigma:           0.97
             0.9652          0.0000          0.0000
             0.0000          0.9652          0.0000
             0.0000          0.0000          0.9652

     Atom 80  H   pos: (  0.937413  0.041772  1.445108)  dia sigma:           0.81
             0.8060          0.0000          0.0000
             0.0000          0.8060          0.0000
             0.0000          0.0000          0.8060

     Atom 81  O   pos: (  0.139268  0.219059  0.979863)  dia sigma:          18.12
            18.1041         -0.1883         -0.0459
            -0.1883         17.5296          0.0139
            -0.0459          0.0139         18.7319

     Atom 82  H   pos: (  0.179953  0.208014  0.918319)  dia sigma:           0.98
             0.9753          0.0000          0.0000
             0.0000          0.9753          0.0000
             0.0000          0.0000          0.9753

     Atom 83  H   pos: (  0.180497  0.208158  1.042159)  dia sigma:           0.94
             0.9401          0.0000          0.0000
             0.0000          0.9401          0.0000
             0.0000          0.0000          0.9401

     Atom 84  O   pos: ( -0.112189  0.406390  0.122540)  dia sigma:          18.04
            18.2112          0.2646         -0.2374
             0.2646         18.5430          0.0168
            -0.2374          0.0168         17.3585

     Atom 85  H   pos: ( -0.047594  0.440110  0.111916)  dia sigma:           1.03
             1.0295          0.0000          0.0000
             0.0000          1.0295          0.0000
             0.0000          0.0000          1.0295

     Atom 86  H   pos: ( -0.092448  0.333949  0.116851)  dia sigma:           0.96
             0.9563          0.0000          0.0000
             0.0000          0.9563          0.0000
             0.0000          0.0000          0.9563

     Atom 87  O   pos: ( -0.051462  0.327292  1.261284)  dia sigma:          18.13
            18.7653         -0.0116         -0.2344
            -0.0116         18.0535         -0.3407
            -0.2344         -0.3407         17.5774

     Atom 88  H   pos: ( -0.088540  0.274113  1.299151)  dia sigma:           0.96
             0.9593          0.0000          0.0000
             0.0000          0.9593          0.0000
             0.0000          0.0000          0.9593

     Atom 89  H   pos: (  0.018017  0.304156  1.264014)  dia sigma:           1.04
             1.0352          0.0000          0.0000
             0.0000          1.0352          0.0000
             0.0000          0.0000          1.0352

     Atom 90  O   pos: ( -0.012378  0.085863  1.038457)  dia sigma:          17.96
            17.7747          0.2726          0.2121
             0.2726         18.2078         -0.5065
             0.2121         -0.5065         17.8922

     Atom 91  H   pos: (  0.021440  0.046732  1.093296)  dia sigma:           0.96
             0.9630          0.0000          0.0000
             0.0000          0.9630          0.0000
             0.0000          0.0000          0.9630

     Atom 92  H   pos: (  0.033451  0.143224  1.025574)  dia sigma:           0.99
             0.9853          0.0000          0.0000
             0.0000          0.9853          0.0000
             0.0000          0.0000          0.9853

     Atom 93  O   pos: ( -0.069863  0.285659  1.590438)  dia sigma:          17.94
            18.0628          0.1756          0.1873
             0.1756         18.4146          0.2301
             0.1873          0.2301         17.3539

     Atom 94  H   pos: ( -0.044541  0.215848  1.574738)  dia sigma:           0.94
             0.9374          0.0000          0.0000
             0.0000          0.9374          0.0000
             0.0000          0.0000          0.9374

     Atom 95  H   pos: ( -0.008175  0.325679  1.601548)  dia sigma:           1.00
             0.9976          0.0000          0.0000
             0.0000          0.9976          0.0000
             0.0000          0.0000          0.9976

     Atom 96  O   pos: (  0.067532  0.395632  1.039063)  dia sigma:          18.03
            17.6742         -0.3339          0.1565
            -0.3339         17.8721          0.3277
             0.1565          0.3277         18.5449

     Atom 97  H   pos: (  0.089233  0.391402  1.109024)  dia sigma:           1.04
             1.0371          0.0000          0.0000
             0.0000          1.0371          0.0000
             0.0000          0.0000          1.0371

     Atom 98  H   pos: (  0.098250  0.334367  1.007901)  dia sigma:           0.96
             0.9567          0.0000          0.0000
             0.0000          0.9567          0.0000
             0.0000          0.0000          0.9567

     Atom 99  O   pos: ( -0.123688  0.375587  1.023624)  dia sigma:          18.15
            18.4899         -0.1787         -0.1937
            -0.1787         17.7915          0.4219
            -0.1937          0.4219         18.1625

     Atom100  H   pos: ( -0.153335  0.413467  1.080483)  dia sigma:           0.99
             0.9906          0.0000          0.0000
             0.0000          0.9906          0.0000
             0.0000          0.0000          0.9906

     Atom101  H   pos: ( -0.047488  0.378909  1.033127)  dia sigma:           0.90
             0.8957          0.0000          0.0000
             0.0000          0.8957          0.0000
             0.0000          0.0000          0.8957

     Atom102  O   pos: (  0.534672  0.099191  1.553381)  dia sigma:          18.13
            17.8409          0.4534         -0.0813
             0.4534         18.3977          0.2648
            -0.0813          0.2648         18.1583

     Atom103  H   pos: (  0.537250  0.142199  1.614968)  dia sigma:           0.95
             0.9490          0.0000          0.0000
             0.0000          0.9490          0.0000
             0.0000          0.0000          0.9490

     Atom104  H   pos: (  0.490452  0.041784  1.570580)  dia sigma:           0.99
             0.9886          0.0000          0.0000
             0.0000          0.9886          0.0000
             0.0000          0.0000          0.9886

     Atom105  O   pos: (  0.405095  0.210041  0.882231)  dia sigma:          18.08
            18.2609          0.3535          0.3110
             0.3535         17.5399         -0.0236
             0.3110         -0.0236         18.4391

     Atom106  H   pos: (  0.407879  0.198717  0.956418)  dia sigma:           0.96
             0.9553          0.0000          0.0000
             0.0000          0.9553          0.0000
             0.0000          0.0000          0.9553

     Atom107  H   pos: (  0.338845  0.183119  0.862347)  dia sigma:           1.00
             0.9974          0.0000          0.0000
             0.0000          0.9974          0.0000
             0.0000          0.0000          0.9974

     Atom108  O   pos: (  0.076986 -0.008246  0.883850)  dia sigma:          18.17
            18.3579         -0.5696         -0.0217
            -0.5696         17.9181          0.0526
            -0.0217          0.0526         18.2213

     Atom109  H   pos: ( -0.176531  0.423182  0.925421)  dia sigma:           0.94
             0.9360          0.0000          0.0000
             0.0000          0.9360          0.0000
             0.0000          0.0000          0.9360

     Atom110  H   pos: (  0.032820  0.027864  0.933327)  dia sigma:           0.95
             0.9493          0.0000          0.0000
             0.0000          0.9493          0.0000
             0.0000          0.0000          0.9493

     Atom111  O   pos: ( -0.009501  0.114349  1.509232)  dia sigma:          17.72
            17.6622         -0.3195          0.3643
            -0.3195         17.7980         -0.3135
             0.3643         -0.3135         17.7026

     Atom112  H   pos: ( -0.085825  0.039680  1.682807)  dia sigma:           0.93
             0.9321          0.0000          0.0000
             0.0000          0.9321          0.0000
             0.0000          0.0000          0.9321

     Atom113  H   pos: (  0.031887  0.066900  1.546591)  dia sigma:           1.06
             1.0648          0.0000          0.0000
             0.0000          1.0648          0.0000
             0.0000          0.0000          1.0648

     Atom114  O   pos: (  0.103540  0.172633  1.368062)  dia sigma:          18.07
            18.0005          0.5277         -0.1916
             0.5277         18.2354          0.1143
            -0.1916          0.1143         17.9643

     Atom115  H   pos: (  0.057758  0.150933  1.429521)  dia sigma:           0.85
             0.8473          0.0000          0.0000
             0.0000          0.8473          0.0000
             0.0000          0.0000          0.8473

     Atom116  H   pos: (  0.140459  0.232300  1.391970)  dia sigma:           1.00
             1.0033          0.0000          0.0000
             0.0000          1.0033          0.0000
             0.0000          0.0000          1.0033

     Atom117  O   pos: (  0.581573  0.206720  1.717908)  dia sigma:          18.12
            18.7003         -0.1712         -0.0960
            -0.1712         17.5153         -0.1047
            -0.0960         -0.1047         18.1476

     Atom118  H   pos: (  0.653561  0.213445  0.027231)  dia sigma:           1.01
             1.0095          0.0000          0.0000
             0.0000          1.0095          0.0000
             0.0000          0.0000          1.0095

     Atom119  H   pos: (  0.540931  0.222652  0.065774)  dia sigma:           0.91
             0.9150          0.0000          0.0000
             0.0000          0.9150          0.0000
             0.0000          0.0000          0.9150

     Atom120  O   pos: (  0.730698  0.100233  1.527772)  dia sigma:          18.12
            18.6990          0.1207          0.1885
             0.1207         17.4938         -0.1133
             0.1885         -0.1133         18.1717

     Atom121  H   pos: (  0.780363  0.094336  1.582436)  dia sigma:           0.99
             0.9878          0.0000          0.0000
             0.0000          0.9878          0.0000
             0.0000          0.0000          0.9878

     Atom122  H   pos: (  0.661961  0.086743  1.554388)  dia sigma:           0.97
             0.9662          0.0000          0.0000
             0.0000          0.9662          0.0000
             0.0000          0.0000          0.9662

     Atom123  O   pos: (  0.235820  0.327044  1.718415)  dia sigma:          18.03
            17.8682         -0.3269         -0.6573
            -0.3269         18.0131         -0.0589
            -0.6573         -0.0589         18.2056

     Atom124  H   pos: (  0.278107  0.273689  1.690737)  dia sigma:           1.02
             1.0211          0.0000          0.0000
             0.0000          1.0211          0.0000
             0.0000          0.0000          1.0211

     Atom125  H   pos: (  0.207692  0.321016  0.064804)  dia sigma:           1.01
             1.0109          0.0000          0.0000
             0.0000          1.0109          0.0000
             0.0000          0.0000          1.0109

     Atom126  O   pos: (  0.105581  0.148020  0.025449)  dia sigma:          18.10
            18.5984         -0.2591          0.1972
            -0.2591         17.6621          0.2319
             0.1972          0.2319         18.0363

     Atom127  H   pos: (  0.164030  0.150435  0.070284)  dia sigma:           1.02
             1.0168          0.0000          0.0000
             0.0000          1.0168          0.0000
             0.0000          0.0000          1.0168

     Atom128  H   pos: (  0.048877  0.181606  0.064214)  dia sigma:           0.91
             0.9148          0.0000          0.0000
             0.0000          0.9148          0.0000
             0.0000          0.0000          0.9148

     Atom129  O   pos: (  0.659456  0.297203  1.506834)  dia sigma:          18.13
            17.7408         -0.2392          0.3998
            -0.2392         18.6164          0.4102
             0.3998          0.4102         18.0343

     Atom130  H   pos: (  0.688125  0.337128  1.562158)  dia sigma:           1.00
             1.0026          0.0000          0.0000
             0.0000          1.0026          0.0000
             0.0000          0.0000          1.0026

     Atom131  H   pos: (  0.692446  0.230797  1.510159)  dia sigma:           0.99
             0.9937          0.0000          0.0000
             0.0000          0.9937          0.0000
             0.0000          0.0000          0.9937

     Atom132  O   pos: (  0.350694  0.461526  1.361556)  dia sigma:          18.06
            18.2544          0.5564          0.0536
             0.5564         17.8379          0.0402
             0.0536          0.0402         18.0955

     Atom133  H   pos: (  0.699614  0.029026  1.419789)  dia sigma:           0.97
             0.9685          0.0000          0.0000
             0.0000          0.9685          0.0000
             0.0000          0.0000          0.9685

     Atom134  H   pos: (  0.298929  0.423367  1.399873)  dia sigma:           0.98
             0.9788          0.0000          0.0000
             0.0000          0.9788          0.0000
             0.0000          0.0000          0.9788

     Atom135  O   pos: (  0.454062  0.348750  1.650651)  dia sigma:          18.10
            18.0995         -0.1705          0.3123
            -0.1705         18.7132          0.0618
             0.3123          0.0618         17.4968

     Atom136  H   pos: (  0.476329  0.417853  1.663076)  dia sigma:           1.02
             1.0203          0.0000          0.0000
             0.0000          1.0203          0.0000
             0.0000          0.0000          1.0203

     Atom137  H   pos: (  0.512941  0.306868  1.668781)  dia sigma:           0.98
             0.9815          0.0000          0.0000
             0.0000          0.9815          0.0000
             0.0000          0.0000          0.9815

     Atom138  O   pos: (  0.198656  0.197469  1.164778)  dia sigma:          18.06
            18.0798         -0.4547          0.2312
            -0.4547         18.3820          0.2962
             0.2312          0.2962         17.7193

     Atom139  H   pos: (  0.186004  0.264309  1.192688)  dia sigma:           1.03
             1.0262          0.0000          0.0000
             0.0000          1.0262          0.0000
             0.0000          0.0000          1.0262

     Atom140  H   pos: (  0.264934  0.172485  1.192388)  dia sigma:           0.93
             0.9325          0.0000          0.0000
             0.0000          0.9325          0.0000
             0.0000          0.0000          0.9325

     Atom141  O   pos: (  0.160318  0.404240  1.231865)  dia sigma:          18.07
            17.7896         -0.4739          0.2049
            -0.4739         18.0122         -0.2031
             0.2049         -0.2031         18.4027

     Atom142  H   pos: (  0.416328  0.002825  1.239561)  dia sigma:           0.89
             0.8864          0.0000          0.0000
             0.0000          0.8864          0.0000
             0.0000          0.0000          0.8864

     Atom143  H   pos: (  0.175430  0.387594  1.302566)  dia sigma:           0.99
             0.9944          0.0000          0.0000
             0.0000          0.9944          0.0000
             0.0000          0.0000          0.9944

     Atom144  O   pos: (  0.734064  0.222554  1.006474)  dia sigma:          17.96
            17.9980          0.4222          0.1789
             0.4222         17.6854          0.2161
             0.1789          0.2161         18.1977

     Atom145  H   pos: (  0.791884  0.270207  1.010843)  dia sigma:           0.97
             0.9708          0.0000          0.0000
             0.0000          0.9708          0.0000
             0.0000          0.0000          0.9708

     Atom146  H   pos: (  0.722705  0.214664  0.931782)  dia sigma:           0.94
             0.9378          0.0000          0.0000
             0.0000          0.9378          0.0000
             0.0000          0.0000          0.9378

     Atom147  O   pos: (  0.219542  0.136359  1.576334)  dia sigma:          18.02
            18.5217         -0.2791         -0.0361
            -0.2791         17.4974          0.0522
            -0.0361          0.0522         18.0361

     Atom148  H   pos: (  0.272348  0.120727  1.630164)  dia sigma:           0.91
             0.9118          0.0000          0.0000
             0.0000          0.9118          0.0000
             0.0000          0.0000          0.9118

     Atom149  H   pos: (  0.159918  0.149433  1.618504)  dia sigma:           1.00
             0.9981          0.0000          0.0000
             0.0000          0.9981          0.0000
             0.0000          0.0000          0.9981

     Atom150  O   pos: (  0.446591  0.324507  1.256874)  dia sigma:          18.18
            17.8019         -0.4149         -0.2106
            -0.4149         18.6512         -0.1396
            -0.2106         -0.1396         18.1015

     Atom151  H   pos: (  0.407956  0.371458  1.302369)  dia sigma:           0.93
             0.9289          0.0000          0.0000
             0.0000          0.9289          0.0000
             0.0000          0.0000          0.9289

     Atom152  H   pos: (  0.458310  0.261932  1.294495)  dia sigma:           1.00
             0.9991          0.0000          0.0000
             0.0000          0.9991          0.0000
             0.0000          0.0000          0.9991

     Atom153  O   pos: (  0.443640  0.160349  1.073252)  dia sigma:          18.13
            18.0365          0.6518         -0.2003
             0.6518         18.1489          0.0005
            -0.2003          0.0005         18.1923

     Atom154  H   pos: (  0.485884  0.216760  1.095552)  dia sigma:           1.00
             1.0033          0.0000          0.0000
             0.0000          1.0033          0.0000
             0.0000          0.0000          1.0033

     Atom155  H   pos: (  0.403617  0.134866  1.131785)  dia sigma:           0.94
             0.9441          0.0000          0.0000
             0.0000          0.9441          0.0000
             0.0000          0.0000          0.9441

     Atom156  O   pos: (  0.368221  0.271073  1.491851)  dia sigma:          18.03
            17.7287          0.4739          0.2486
             0.4739         18.4321         -0.1373
             0.2486         -0.1373         17.9220

     Atom157  H   pos: (  0.346862  0.209008  1.525078)  dia sigma:           1.03
             1.0306          0.0000          0.0000
             0.0000          1.0306          0.0000
             0.0000          0.0000          1.0306

     Atom158  H   pos: (  0.407165  0.308042  1.545690)  dia sigma:           0.92
             0.9241          0.0000          0.0000
             0.0000          0.9241          0.0000
             0.0000          0.0000          0.9241

     Atom159  O   pos: (  0.578400  0.323590  1.072973)  dia sigma:          18.05
            18.0211         -0.5988          0.0879
            -0.5988         17.9618         -0.3725
             0.0879         -0.3725         18.1754

     Atom160  H   pos: (  0.639546  0.284991  1.045925)  dia sigma:           0.89
             0.8892          0.0000          0.0000
             0.0000          0.8892          0.0000
             0.0000          0.0000          0.8892

     Atom161  H   pos: (  0.553890  0.364663  1.017720)  dia sigma:           1.06
             1.0555          0.0000          0.0000
             0.0000          1.0555          0.0000
             0.0000          0.0000          1.0555

     Atom162  O   pos: (  0.322708  0.402860  1.096392)  dia sigma:          18.09
            18.4328         -0.6352         -0.1725
            -0.6352         17.7437         -0.2620
            -0.1725         -0.2620         18.1001

     Atom163  H   pos: (  0.367885  0.359779  1.134795)  dia sigma:           1.03
             1.0314          0.0000          0.0000
             0.0000          1.0314          0.0000
             0.0000          0.0000          1.0314

     Atom164  H   pos: (  0.266431  0.415682  1.143144)  dia sigma:           0.99
             0.9949          0.0000          0.0000
             0.0000          0.9949          0.0000
             0.0000          0.0000          0.9949

     Atom165  O   pos: (  0.819451  0.118605  1.181389)  dia sigma:          18.14
            18.0032         -0.5294         -0.2930
            -0.5294         17.7559          0.0253
            -0.2930          0.0253         18.6747

     Atom166  H   pos: (  0.815238  0.131188  1.109096)  dia sigma:           1.02
             1.0157          0.0000          0.0000
             0.0000          1.0157          0.0000
             0.0000          0.0000          1.0157

     Atom167  H   pos: (  0.762886  0.158180  1.207859)  dia sigma:           1.00
             1.0040          0.0000          0.0000
             0.0000          1.0040          0.0000
             0.0000          0.0000          1.0040

     Atom168  O   pos: (  0.561749  0.047463  0.942578)  dia sigma:          18.23
            18.3378         -0.6684         -0.1288
            -0.6684         18.0491         -0.1250
            -0.1288         -0.1250         18.2979

     Atom169  H   pos: (  0.511273  0.076154  0.989382)  dia sigma:           0.98
             0.9775          0.0000          0.0000
             0.0000          0.9775          0.0000
             0.0000          0.0000          0.9775

     Atom170  H   pos: (  0.601448  0.003352  0.987735)  dia sigma:           0.97
             0.9675          0.0000          0.0000
             0.0000          0.9675          0.0000
             0.0000          0.0000          0.9675

     Atom171  O   pos: (  0.515616  0.149386  1.357322)  dia sigma:          18.07
            17.7363         -0.4418         -0.2267
            -0.4418         18.0439          0.1616
            -0.2267          0.1616         18.4184

     Atom172  H   pos: (  0.513206  0.145957  1.432619)  dia sigma:           0.94
             0.9396          0.0000          0.0000
             0.0000          0.9396          0.0000
             0.0000          0.0000          0.9396

     Atom173  H   pos: (  0.559239  0.090975  1.340008)  dia sigma:           0.98
             0.9755          0.0000          0.0000
             0.0000          0.9755          0.0000
             0.0000          0.0000          0.9755

     Atom174  O   pos: (  0.671242  0.255964  1.279154)  dia sigma:          18.04
            18.4266          0.4349          0.2160
             0.4349         17.6006         -0.0873
             0.2160         -0.0873         18.1036

     Atom175  H   pos: (  0.612372  0.220900  1.309846)  dia sigma:           0.97
             0.9670          0.0000          0.0000
             0.0000          0.9670          0.0000
             0.0000          0.0000          0.9670

     Atom176  H   pos: (  0.718347  0.263281  1.336238)  dia sigma:           0.99
             0.9887          0.0000          0.0000
             0.0000          0.9887          0.0000
             0.0000          0.0000          0.9887

     Atom177  O   pos: (  0.707378  0.411169  1.677884)  dia sigma:          18.06
            17.7837          0.5013          0.1329
             0.5013         18.3069         -0.3926
             0.1329         -0.3926         18.0762

     Atom178  H   pos: (  0.065363  0.031011 -0.002089)  dia sigma:           0.94
             0.9408          0.0000          0.0000
             0.0000          0.9408          0.0000
             0.0000          0.0000          0.9408

     Atom179  H   pos: (  0.702604  0.383496  0.017453)  dia sigma:           1.03
             1.0270          0.0000          0.0000
             0.0000          1.0270          0.0000
             0.0000          0.0000          1.0270

     Atom180  O   pos: (  0.221593  0.198781  0.788257)  dia sigma:          17.64
            17.9587         -0.4134          0.1029
            -0.4134         17.5679         -0.0574
             0.1029         -0.0574         17.3939

     Atom181  H   pos: (  0.157903  0.235597  0.776564)  dia sigma:           1.01
             1.0066          0.0000          0.0000
             0.0000          1.0066          0.0000
             0.0000          0.0000          1.0066

     Atom182  O   pos: (  0.342014  0.093980  1.244347)  dia sigma:          17.70
            17.6767          0.1788          0.3598
             0.1788         17.6130          0.2725
             0.3598          0.2725         17.8048

     Atom183  H   pos: (  0.386298  0.126826  1.293319)  dia sigma:           1.03
             1.0295          0.0000          0.0000
             0.0000          1.0295          0.0000
             0.0000          0.0000          1.0295

     Atom184  O   pos: ( -0.235390  0.442435  1.188497)  dia sigma:          17.69
            17.3218         -0.0768         -0.0120
            -0.0768         18.3708         -0.0018
            -0.0120         -0.0018         17.3744

     Atom185  H   pos: ( -0.231198  0.369632  1.187384)  dia sigma:           1.07
             1.0732          0.0000          0.0000
             0.0000          1.0732          0.0000
             0.0000          0.0000          1.0732

     Atom186  O   pos: (  0.708266  0.225869  0.804674)  dia sigma:          17.62
            17.3081         -0.1875         -0.0117
            -0.1875         18.2553          0.0138
            -0.0117          0.0138         17.2930

     Atom187  H   pos: (  0.696252  0.298224  0.808899)  dia sigma:           1.05
             1.0504          0.0000          0.0000
             0.0000          1.0504          0.0000
             0.0000          0.0000          1.0504

     Paramagnetic contribution in ppm:

     Atom  1  Ca  pos: (  0.473102  0.012100  0.509507)  para sigma:        -479.42
          -488.1874         -0.3184        -14.8845
            -2.3943       -460.7511        -24.8894
           -13.6535        -24.7501       -489.3260

     Atom  2  Ca  pos: ( -0.154570  0.446588  0.295430)  para sigma:        -480.40
          -490.1818        -12.1919         -9.9747
           -11.1970       -471.9617          5.8604
           -13.9836          4.2630       -479.0666

     Atom  3  Ca  pos: ( -0.005818  0.227367  0.301623)  para sigma:        -480.80
          -497.2444         -9.2971         21.0468
            -9.0789       -455.3898          1.6184
            18.6745         -0.9528       -489.7790

     Atom  4  Ca  pos: (  0.263653  0.177165  0.480321)  para sigma:        -497.85
          -516.2600        -36.1855          3.0317
           -42.4200       -496.6967          2.1260
             3.2895          3.3803       -480.5959

     Atom  5  Ca  pos: ( -0.141491  0.226801  0.720832)  para sigma:        -495.43
          -451.2454         16.0489        -34.2617
            12.4884       -508.5015          9.6436
           -39.9476          7.5992       -526.5576

     Atom  6  Ca  pos: (  0.118316  0.063921  0.731144)  para sigma:        -499.88
          -536.1152         12.9843         -4.5480
             6.6380       -468.7204         10.6516
            -7.0281          7.0878       -494.8101

     Atom  7  Ca  pos: (  0.898140 -0.038318  1.233083)  para sigma:        -485.16
          -478.6876         -8.0610         -8.9694
             0.9351       -506.5598          3.0949
           -12.4506          1.4077       -470.2269

     Atom  8  Ca  pos: (  0.979820  0.004611  0.499983)  para sigma:        -488.95
          -513.5729         17.7864          2.3939
            16.6989       -490.9546         -9.5220
             4.8650        -10.5171       -462.3279

     Atom  9  Ca  pos: (  0.662627 -0.008745  0.323493)  para sigma:        -481.89
          -468.6782        -22.3081         -1.6413
           -21.7678       -482.3824         15.6883
            -6.5040         20.2224       -494.6083

     Atom 10  Ca  pos: (  0.487753  0.212226  0.323181)  para sigma:        -505.20
          -509.2337         -2.1694         -1.7077
             1.2956       -521.0710         -1.6381
            -2.8925         -6.6867       -485.3094

     Atom 11  Ca  pos: (  0.740076  0.216669  0.456782)  para sigma:        -492.06
          -509.1865        -18.8425        -29.3097
            -8.7930       -481.6538         -7.6250
           -27.2979        -10.4896       -485.3394

     Atom 12  Ca  pos: (  0.328853  0.311136  0.715938)  para sigma:        -490.18
          -467.2215         21.4293        -45.0623
            18.8689       -434.6334        -27.5279
           -44.1825        -27.4068       -568.6782

     Atom 13  Ca  pos: (  0.556137  0.132313  0.787116)  para sigma:        -478.44
          -489.7285        -23.1170          4.4276
           -17.5938       -477.7251        -20.6756
             2.6608        -17.3942       -467.8565

     Atom 14  Ca  pos: (  0.189497  0.033431  1.306219)  para sigma:        -494.62
          -476.1848         25.8033          0.5621
            26.7565       -517.1175         13.2020
             0.3525         19.3217       -490.5539

     Atom 15  Si  pos: (  0.861667  0.133073  0.101696)  para sigma:        -407.35
          -396.0988         22.8878          2.4045
            25.4787       -408.7856         21.6120
             5.0432         15.1260       -417.1541

     Atom 16  Si  pos: (  0.500596  0.267086  0.565516)  para sigma:        -405.56
          -398.2701         36.5023         -1.3177
            31.0837       -426.7539          3.7545
            -6.5957         10.5015       -391.6490

     Atom 17  Si  pos: (  0.727923  0.237497  0.232951)  para sigma:        -405.47
          -399.2727         18.4061         -2.2968
            18.6386       -411.7063         -6.6279
            -4.7912         -0.8317       -405.4249

     Atom 18  Si  pos: (  0.376786  0.137761  0.108930)  para sigma:        -402.91
          -421.9277         28.2028         31.6101
            26.5671       -421.1096         20.0745
            26.0204         12.2566       -365.6782

     Atom 19  Si  pos: (  0.073967  0.242263  0.596140)  para sigma:        -418.80
          -425.9266         17.7181        -15.4216
            13.5815       -416.6086          0.9379
           -17.3266          6.4701       -413.8699

     Atom 20  Si  pos: (  0.232009  0.231028  0.263991)  para sigma:        -404.98
          -396.2044         17.5930          6.9584
            20.1553       -410.3196          2.1600
             4.5174          7.6316       -408.4195

     Atom 21  Si  pos: ( -0.086502  0.390641  0.544530)  para sigma:        -410.16
          -398.3507         22.7283         10.0792
            26.1553       -428.3648         -3.4033
            14.6609         -6.9868       -403.7507

     Atom 22  Si  pos: (  0.108172  0.428112  0.257059)  para sigma:        -400.22
          -376.9286         22.6990         -3.0565
            21.6896       -422.9436         -2.9271
             1.5398          2.5557       -400.7954

     Atom 23  Si  pos: (  0.708936  0.025426  0.587286)  para sigma:        -409.24
          -400.3254          2.0536          2.8613
             4.2136       -443.3335         -6.8677
             6.3987        -12.5918       -384.0681

     Atom 24  Si  pos: (  0.602714  0.434633  0.262975)  para sigma:        -397.66
          -385.4416         31.6624        -18.2374
            23.0215       -407.7978         -6.4707
            -5.3973         -5.0416       -399.7477

     Atom 25  O   pos: (  0.155165  0.317791  0.219421)  para sigma:         -60.03
           -67.4443        -20.0823          2.1161
           -19.9576        -46.6600         -1.0578
             1.0435          1.2557        -65.9868

     Atom 26  O   pos: (  0.299367  0.021631  0.548222)  para sigma:        -105.22
          -112.4347          1.1810          2.8214
             1.9469        -93.3002        -14.1876
            -0.8368        -18.2735       -109.9397

     Atom 27  O   pos: (  0.490576  0.025866  0.335363)  para sigma:        -109.09
          -102.5217          0.1502          4.0231
            -2.1936       -126.8917         -2.4435
             5.5051          5.6627        -97.8526

     Atom 28  O   pos: ( -0.179239  0.392083  0.464300)  para sigma:        -116.82
          -108.5767        -14.6072          7.8140
           -15.2151       -121.8668         -2.5649
             7.3870         -2.3064       -120.0112

     Atom 29  O   pos: (  0.005939  0.402544  0.316318)  para sigma:        -110.43
           -84.5240         -0.9461          7.3013
            -7.3920       -105.8159          3.5859
            12.3302          0.5418       -140.9596

     Atom 30  O   pos: (  0.359739  0.109525  1.704244)  para sigma:         -55.25
           -69.0562         -7.4047         14.2590
            -7.7921        -69.9223          9.1301
            14.3517         11.5058        -26.7753

     Atom 31  O   pos: ( -0.044370  0.213434  0.131244)  para sigma:         -87.88
           -91.7607          7.1212          6.1736
             6.0853        -94.2507          9.7320
             7.6361         11.1088        -77.6323

     Atom 32  O   pos: (  0.034170  0.240096  0.713260)  para sigma:         -97.65
           -53.9391         -2.4955         -7.7229
            -0.3744       -122.3135          9.7060
            -6.0817          5.9146       -116.7068

     Atom 33  O   pos: (  0.265572  0.169331  0.161750)  para sigma:         -65.47
           -60.5190        -12.5958        -14.6690
           -14.3766        -79.5216         14.8408
           -13.2076         11.9544        -56.3827

     Atom 34  O   pos: (  0.643143  0.018978  0.690907)  para sigma:        -107.89
          -134.1422         -9.0306         -9.9617
           -17.3822        -75.3202         17.4061
           -12.7968          4.1299       -114.2193

     Atom 35  O   pos: (  0.858934  0.033613  0.173861)  para sigma:         -58.88
           -74.5330         -5.4448          6.9318
            -3.7788        -50.7894        -25.1454
             6.1021        -23.6941        -51.3278

     Atom 36  O   pos: (  0.426417  0.368101  0.552817)  para sigma:         -67.95
           -73.1089        -11.6246          5.1088
           -11.1542        -45.6687          4.7884
             1.1564          3.8853        -85.0753

     Atom 37  O   pos: (  0.679039  0.349929  0.210623)  para sigma:         -58.30
           -68.9912        -21.4347         -5.7936
           -22.5868        -43.4609          1.7278
            -4.8665          1.9518        -62.4412

     Atom 38  O   pos: (  0.814849  0.091986  0.596722)  para sigma:         -88.85
           -88.5875          0.2787         16.2354
            -2.7863        -89.2654         10.9199
            22.8705         19.4885        -88.7118

     Atom 39  O   pos: ( -0.020608  0.056393  0.337510)  para sigma:        -120.26
          -155.1050         -4.8611         -7.6162
             0.5708       -115.1743        -19.3591
            -2.4127        -19.7713        -90.4951

     Atom 40  O   pos: (  0.646469  0.067800  0.491325)  para sigma:        -109.82
          -101.7878         12.3817         -9.0637
            17.2617       -112.2608          6.6145
            -7.3552          2.7780       -115.4189

     Atom 41  O   pos: (  0.517608  0.384104  0.332306)  para sigma:         -98.77
           -77.9830          3.7841         -1.3482
             5.7987        -85.2124         -5.1316
            -0.6876          1.1496       -133.1284

     Atom 42  O   pos: (  0.854085  0.072402  1.698239)  para sigma:         -40.81
           -46.8208         -5.6851          2.6345
            -7.1921        -47.4616         11.8704
            -2.0801         16.4961        -28.1346

     Atom 43  O   pos: (  0.460212  0.214337  0.153083)  para sigma:         -86.29
           -99.1667         11.0037          4.3111
             8.4314        -98.5948          2.2923
            11.0711          8.6718        -61.1146

     Atom 44  O   pos: (  0.481040  0.236763  0.682539)  para sigma:        -129.11
          -119.8933        -31.6295         27.8591
           -26.6164       -135.3410         -7.9186
            18.3973         -5.1730       -132.0970

     Atom 45  O   pos: (  0.753490  0.193474  0.119022)  para sigma:         -54.93
           -52.6023        -12.9011         -6.8215
           -16.6928        -63.9362         10.3323
            -3.5821          7.1875        -48.2398

     Atom 46  O   pos: (  0.447923  0.182407  0.493552)  para sigma:        -112.56
          -125.1314         -2.9983          2.9619
            -0.8867       -107.0035         14.5535
             3.0544         12.2116       -105.5392

     Atom 47  O   pos: (  0.653589  0.169701  0.301047)  para sigma:        -111.04
           -92.7278         -3.3389          3.4850
            -5.0368       -105.8799          3.2198
            10.8158          3.5328       -134.5097

     Atom 48  O   pos: (  0.615729  0.300678  0.538808)  para sigma:        -106.69
           -97.3100        -13.2942        -23.7829
           -13.1496       -112.3527          4.6693
           -28.8226          5.4961       -110.4183

     Atom 49  O   pos: ( -0.172805  0.261482  0.305467)  para sigma:        -118.99
           -81.5888        -15.6469        -11.1185
           -21.2318       -133.4997         -6.3374
           -24.8717         -1.7644       -141.8855

     Atom 50  O   pos: (  0.096343  0.125871  0.563748)  para sigma:        -116.50
          -117.6776         40.2789         19.7398
            28.0379       -121.4719          4.6446
            13.8350          7.2588       -110.3363

     Atom 51  O   pos: (  0.164444  0.156456  0.334177)  para sigma:        -115.84
          -128.9163         -7.8434         24.5511
            -2.4364       -104.6480         16.0378
            23.1397         21.2277       -113.9420

     Atom 52  O   pos: (  0.178329  0.306436  0.573705)  para sigma:         -99.01
          -113.1615        -17.3216          1.3783
           -12.7219        -80.4377          3.9465
             4.4500          6.9382       -103.4411

     Atom 53  O   pos: (  0.320736  0.273978  0.335479)  para sigma:         -98.68
           -93.4965          2.9638         -8.4240
             2.8684        -77.8301         -3.5471
           -11.6697         -9.1572       -124.7061

     Atom 54  O   pos: ( -0.136682  0.380082  0.657080)  para sigma:        -137.96
          -187.0538        -10.1510         10.4820
           -12.1657        -77.2512         -5.1693
             3.3830         -2.9667       -149.5796

     Atom 55  O   pos: (  0.395753  0.022275  0.153516)  para sigma:         -61.13
           -78.5457         -6.8075          6.6863
            -5.4975        -50.1015        -20.7623
             6.5848        -20.4436        -54.7534

     Atom 56  O   pos: ( -0.021915  0.282458  0.522986)  para sigma:         -66.96
           -61.6291        -16.7930         13.5626
           -17.2008        -61.1864         -1.8319
            12.5436         -8.8794        -78.0617

     Atom 57  O   pos: (  0.402736  0.017688  0.724119)  para sigma:          -6.38
           -18.1846          0.2388         18.5406
             2.1192         -1.1708         -7.6532
            20.1512         -8.6793          0.2238

     Atom 58  H   pos: (  0.082142  0.410757  0.739601)  para sigma:           0.00
             0.0000          0.0000          0.0000
             0.0000          0.0000          0.0000
             0.0000          0.0000          0.0000

     Atom 59  H   pos: (  0.355825  0.027960  0.665886)  para sigma:           0.00
             0.0000          0.0000          0.0000
             0.0000          0.0000          0.0000
             0.0000          0.0000          0.0000

     Atom 60  O   pos: (  0.200256  0.348104  1.432535)  para sigma:         -29.48
           -17.2629         -9.6298         -4.1597
            -8.2837        -39.8311          0.2357
             2.2525         -1.2613        -31.3368

     Atom 61  H   pos: (  0.155749  0.373170  1.486994)  para sigma:           0.00
             0.0000          0.0000          0.0000
             0.0000          0.0000          0.0000
             0.0000          0.0000          0.0000

     Atom 62  H   pos: (  0.261260  0.313602  1.465058)  para sigma:           0.00
             0.0000          0.0000          0.0000
             0.0000          0.0000          0.0000
             0.0000          0.0000          0.0000

     Atom 63  O   pos: (  0.643444  0.449280  0.690510)  para sigma:         -26.23
           -20.5075        -15.9306         16.8632
           -11.2373        -21.5379         -2.3671
            16.7922         -7.8566        -36.6341

     Atom 64  H   pos: (  0.636142  0.378304  0.669480)  para sigma:           0.00
             0.0000          0.0000          0.0000
             0.0000          0.0000          0.0000
             0.0000          0.0000          0.0000

     Atom 65  H   pos: (  0.585222  0.485703  0.657750)  para sigma:           0.00
             0.0000          0.0000          0.0000
             0.0000          0.0000          0.0000
             0.0000          0.0000          0.0000

     Atom 66  O   pos: (  0.366611  0.395192  0.155063)  para sigma:         -35.96
           -44.0427         -2.9072          4.7607
             0.6138        -43.2398         10.6946
             9.9228          5.1468        -20.6001

     Atom 67  H   pos: (  0.336393  0.402246  0.087987)  para sigma:           0.00
             0.0000          0.0000          0.0000
             0.0000          0.0000          0.0000
             0.0000          0.0000          0.0000

     Atom 68  H   pos: (  0.409424  0.333251  0.150894)  para sigma:           0.00
             0.0000          0.0000          0.0000
             0.0000          0.0000          0.0000
             0.0000          0.0000          0.0000

     Atom 69  O   pos: ( -0.127643  0.437345  1.466469)  para sigma:         -33.41
           -51.3959          6.3827          4.1151
             1.2924        -30.1768         -6.7055
             6.1734        -13.2239        -18.6609

     Atom 70  H   pos: (  0.193235  0.034905  1.516523)  para sigma:           0.00
             0.0000          0.0000          0.0000
             0.0000          0.0000          0.0000
             0.0000          0.0000          0.0000

     Atom 71  H   pos: ( -0.114682  0.376510  1.508254)  para sigma:           0.00
             0.0000          0.0000          0.0000
             0.0000          0.0000          0.0000
             0.0000          0.0000          0.0000

     Atom 72  O   pos: (  0.099442  0.411041  1.601497)  para sigma:         -33.07
           -35.4562        -10.4383         -0.8674
           -10.1108        -23.1256          6.9607
            -2.3767          7.4343        -40.6253

     Atom 73  H   pos: (  0.381583  0.011752  1.647758)  para sigma:           0.00
             0.0000          0.0000          0.0000
             0.0000          0.0000          0.0000
             0.0000          0.0000          0.0000

     Atom 74  H   pos: (  0.148298  0.375731  1.646551)  para sigma:           0.00
             0.0000          0.0000          0.0000
             0.0000          0.0000          0.0000
             0.0000          0.0000          0.0000

     Atom 75  O   pos: ( -0.154038  0.217449  1.386925)  para sigma:         -19.54
           -28.3556         13.1705          7.1235
             9.3208        -14.7614         -0.6653
             6.7169         -1.8419        -15.5038

     Atom 76  H   pos: ( -0.120558  0.232654  1.450796)  para sigma:           0.00
             0.0000          0.0000          0.0000
             0.0000          0.0000          0.0000
             0.0000          0.0000          0.0000

     Atom 77  H   pos: (  0.828928  0.136849  1.389745)  para sigma:           0.00
             0.0000          0.0000          0.0000
             0.0000          0.0000          0.0000
             0.0000          0.0000          0.0000

     Atom 78  O   pos: (  0.895865 -0.012213  1.398583)  para sigma:         -60.48
           -73.9722          5.4431         11.2503
             6.3385        -82.6056         22.0965
            16.3533         21.7514        -24.8771

     Atom 79  H   pos: (  0.603008  0.385738  1.430510)  para sigma:           0.00
             0.0000          0.0000          0.0000
             0.0000          0.0000          0.0000
             0.0000          0.0000          0.0000

     Atom 80  H   pos: (  0.937413  0.041772  1.445108)  para sigma:           0.00
             0.0000          0.0000          0.0000
             0.0000          0.0000          0.0000
             0.0000          0.0000          0.0000

     Atom 81  O   pos: (  0.139268  0.219059  0.979863)  para sigma:         -18.75
           -31.8197         -4.5420         -2.5515
            -5.9247        -36.8516          4.3375
            -3.5814          1.6956         12.4094

     Atom 82  H   pos: (  0.179953  0.208014  0.918319)  para sigma:           0.00
             0.0000          0.0000          0.0000
             0.0000          0.0000          0.0000
             0.0000          0.0000          0.0000

     Atom 83  H   pos: (  0.180497  0.208158  1.042159)  para sigma:           0.00
             0.0000          0.0000          0.0000
             0.0000          0.0000          0.0000
             0.0000          0.0000          0.0000

     Atom 84  O   pos: ( -0.112189  0.406390  0.122540)  para sigma:         -22.59
           -32.1513          3.7280         -2.3419
             4.1271         -5.3432          1.1385
            -3.8635          0.6260        -30.2865

     Atom 85  H   pos: ( -0.047594  0.440110  0.111916)  para sigma:           0.00
             0.0000          0.0000          0.0000
             0.0000          0.0000          0.0000
             0.0000          0.0000          0.0000

     Atom 86  H   pos: ( -0.092448  0.333949  0.116851)  para sigma:           0.00
             0.0000          0.0000          0.0000
             0.0000          0.0000          0.0000
             0.0000          0.0000          0.0000

     Atom 87  O   pos: ( -0.051462  0.327292  1.261284)  para sigma:         -12.68
            -2.6863          5.7963        -10.7809
             4.0265         -6.7859        -13.3703
           -12.9620        -10.6233        -28.5594

     Atom 88  H   pos: ( -0.088540  0.274113  1.299151)  para sigma:           0.00
             0.0000          0.0000          0.0000
             0.0000          0.0000          0.0000
             0.0000          0.0000          0.0000

     Atom 89  H   pos: (  0.018017  0.304156  1.264014)  para sigma:           0.00
             0.0000          0.0000          0.0000
             0.0000          0.0000          0.0000
             0.0000          0.0000          0.0000

     Atom 90  O   pos: ( -0.012378  0.085863  1.038457)  para sigma:         -13.46
           -25.0533          0.5186          1.0517
             1.3449         -7.7461        -17.3124
            -3.0184        -17.4690         -7.5757

     Atom 91  H   pos: (  0.021440  0.046732  1.093296)  para sigma:           0.00
             0.0000          0.0000          0.0000
             0.0000          0.0000          0.0000
             0.0000          0.0000          0.0000

     Atom 92  H   pos: (  0.033451  0.143224  1.025574)  para sigma:           0.00
             0.0000          0.0000          0.0000
             0.0000          0.0000          0.0000
             0.0000          0.0000          0.0000

     Atom 93  O   pos: ( -0.069863  0.285659  1.590438)  para sigma:         -15.51
           -26.6884          2.3773          6.4253
             6.0245         11.4414         10.6631
             6.6745          4.7856        -31.2877

     Atom 94  H   pos: ( -0.044541  0.215848  1.574738)  para sigma:           0.00
             0.0000          0.0000          0.0000
             0.0000          0.0000          0.0000
             0.0000          0.0000          0.0000

     Atom 95  H   pos: ( -0.008175  0.325679  1.601548)  para sigma:           0.00
             0.0000          0.0000          0.0000
             0.0000          0.0000          0.0000
             0.0000          0.0000          0.0000

     Atom 96  O   pos: (  0.067532  0.395632  1.039063)  para sigma:         -11.64
           -12.9580        -11.8848          2.7551
           -10.2875        -15.0409         16.1249
             1.0962         17.9896         -6.9297

     Atom 97  H   pos: (  0.089233  0.391402  1.109024)  para sigma:           0.00
             0.0000          0.0000          0.0000
             0.0000          0.0000          0.0000
             0.0000          0.0000          0.0000

     Atom 98  H   pos: (  0.098250  0.334367  1.007901)  para sigma:           0.00
             0.0000          0.0000          0.0000
             0.0000          0.0000          0.0000
             0.0000          0.0000          0.0000

     Atom 99  O   pos: ( -0.123688  0.375587  1.023624)  para sigma:         -28.74
            -6.4818         -3.9965         -5.2170
            -4.3107        -47.2956          7.1059
            -0.0641          5.5386        -32.4498

     Atom100  H   pos: ( -0.153335  0.413467  1.080483)  para sigma:           0.00
             0.0000          0.0000          0.0000
             0.0000          0.0000          0.0000
             0.0000          0.0000          0.0000

     Atom101  H   pos: ( -0.047488  0.378909  1.033127)  para sigma:           0.00
             0.0000          0.0000          0.0000
             0.0000          0.0000          0.0000
             0.0000          0.0000          0.0000

     Atom102  O   pos: (  0.534672  0.099191  1.553381)  para sigma:         -25.30
           -26.5031         15.1463         -1.5318
            12.6538        -24.7614          5.7393
             2.0453          8.8818        -24.6434

     Atom103  H   pos: (  0.537250  0.142199  1.614968)  para sigma:           0.00
             0.0000          0.0000          0.0000
             0.0000          0.0000          0.0000
             0.0000          0.0000          0.0000

     Atom104  H   pos: (  0.490452  0.041784  1.570580)  para sigma:           0.00
             0.0000          0.0000          0.0000
             0.0000          0.0000          0.0000
             0.0000          0.0000          0.0000

     Atom105  O   pos: (  0.405095  0.210041  0.882231)  para sigma:          -7.31
            -6.4314          2.5357         17.0695
             1.4947        -25.2690          4.7431
            19.2805          1.7846          9.7818

     Atom106  H   pos: (  0.407879  0.198717  0.956418)  para sigma:           0.00
             0.0000          0.0000          0.0000
             0.0000          0.0000          0.0000
             0.0000          0.0000          0.0000

     Atom107  H   pos: (  0.338845  0.183119  0.862347)  para sigma:           0.00
             0.0000          0.0000          0.0000
             0.0000          0.0000          0.0000
             0.0000          0.0000          0.0000

     Atom108  O   pos: (  0.076986 -0.008246  0.883850)  para sigma:         -34.96
           -48.5757         -8.2146         -3.3683
            -9.4314        -47.3531         -9.0210
            -1.3138         -5.8832         -8.9626

     Atom109  H   pos: ( -0.176531  0.423182  0.925421)  para sigma:           0.00
             0.0000          0.0000          0.0000
             0.0000          0.0000          0.0000
             0.0000          0.0000          0.0000

     Atom110  H   pos: (  0.032820  0.027864  0.933327)  para sigma:           0.00
             0.0000          0.0000          0.0000
             0.0000          0.0000          0.0000
             0.0000          0.0000          0.0000

     Atom111  O   pos: ( -0.009501  0.114349  1.509232)  para sigma:         -42.26
           -47.6707         12.0107          0.5919
             7.6662        -41.6664          5.2326
            -0.7246         12.2711        -37.4444

     Atom112  H   pos: ( -0.085825  0.039680  1.682807)  para sigma:           0.00
             0.0000          0.0000          0.0000
             0.0000          0.0000          0.0000
             0.0000          0.0000          0.0000

     Atom113  H   pos: (  0.031887  0.066900  1.546591)  para sigma:           0.00
             0.0000          0.0000          0.0000
             0.0000          0.0000          0.0000
             0.0000          0.0000          0.0000

     Atom114  O   pos: (  0.103540  0.172633  1.368062)  para sigma:         -38.01
           -42.4040         -2.7853        -20.1684
             1.0074        -32.4262          5.9087
           -17.7339          3.1601        -39.2001

     Atom115  H   pos: (  0.057758  0.150933  1.429521)  para sigma:           0.00
             0.0000          0.0000          0.0000
             0.0000          0.0000          0.0000
             0.0000          0.0000          0.0000

     Atom116  H   pos: (  0.140459  0.232300  1.391970)  para sigma:           0.00
             0.0000          0.0000          0.0000
             0.0000          0.0000          0.0000
             0.0000          0.0000          0.0000

     Atom117  O   pos: (  0.581573  0.206720  1.717908)  para sigma:         -22.20
            -9.2139         -2.4820         -3.2127
            -4.3546        -43.2678         -1.5717
           -10.9101         -1.1530        -14.1079

     Atom118  H   pos: (  0.653561  0.213445  0.027231)  para sigma:           0.00
             0.0000          0.0000          0.0000
             0.0000          0.0000          0.0000
             0.0000          0.0000          0.0000

     Atom119  H   pos: (  0.540931  0.222652  0.065774)  para sigma:           0.00
             0.0000          0.0000          0.0000
             0.0000          0.0000          0.0000
             0.0000          0.0000          0.0000

     Atom120  O   pos: (  0.730698  0.100233  1.527772)  para sigma:         -19.59
             0.6930          1.0175          8.7573
             3.1717        -38.1652         -1.1618
             3.0369         -2.0715        -21.2902

     Atom121  H   pos: (  0.780363  0.094336  1.582436)  para sigma:           0.00
             0.0000          0.0000          0.0000
             0.0000          0.0000          0.0000
             0.0000          0.0000          0.0000

     Atom122  H   pos: (  0.661961  0.086743  1.554388)  para sigma:           0.00
             0.0000          0.0000          0.0000
             0.0000          0.0000          0.0000
             0.0000          0.0000          0.0000

     Atom123  O   pos: (  0.235820  0.327044  1.718415)  para sigma:         -18.78
           -17.8881         -4.3225         -4.3095
            -3.8476        -22.9098          1.4847
            -5.1833         -0.5447        -15.5435

     Atom124  H   pos: (  0.278107  0.273689  1.690737)  para sigma:           0.00
             0.0000          0.0000          0.0000
             0.0000          0.0000          0.0000
             0.0000          0.0000          0.0000

     Atom125  H   pos: (  0.207692  0.321016  0.064804)  para sigma:           0.00
             0.0000          0.0000          0.0000
             0.0000          0.0000          0.0000
             0.0000          0.0000          0.0000

     Atom126  O   pos: (  0.105581  0.148020  0.025449)  para sigma:         -27.42
            -7.4703         -6.6729         -5.7923
            -1.9288        -42.7186          7.3052
           -11.9809          9.5927        -32.0562

     Atom127  H   pos: (  0.164030  0.150435  0.070284)  para sigma:           0.00
             0.0000          0.0000          0.0000
             0.0000          0.0000          0.0000
             0.0000          0.0000          0.0000

     Atom128  H   pos: (  0.048877  0.181606  0.064214)  para sigma:           0.00
             0.0000          0.0000          0.0000
             0.0000          0.0000          0.0000
             0.0000          0.0000          0.0000

     Atom129  O   pos: (  0.659456  0.297203  1.506834)  para sigma:          -6.68
           -24.2221         -8.3335          9.8923
            -7.0271         13.5936         11.6480
             9.3226          7.8699         -9.4183

     Atom130  H   pos: (  0.688125  0.337128  1.562158)  para sigma:           0.00
             0.0000          0.0000          0.0000
             0.0000          0.0000          0.0000
             0.0000          0.0000          0.0000

     Atom131  H   pos: (  0.692446  0.230797  1.510159)  para sigma:           0.00
             0.0000          0.0000          0.0000
             0.0000          0.0000          0.0000
             0.0000          0.0000          0.0000

     Atom132  O   pos: (  0.350694  0.461526  1.361556)  para sigma:         -26.72
           -18.0808         10.8887         -0.0092
             8.5320        -27.7683          8.1627
            -4.3167          4.5559        -34.3225

     Atom133  H   pos: (  0.699614  0.029026  1.419789)  para sigma:           0.00
             0.0000          0.0000          0.0000
             0.0000          0.0000          0.0000
             0.0000          0.0000          0.0000

     Atom134  H   pos: (  0.298929  0.423367  1.399873)  para sigma:           0.00
             0.0000          0.0000          0.0000
             0.0000          0.0000          0.0000
             0.0000          0.0000          0.0000

     Atom135  O   pos: (  0.454062  0.348750  1.650651)  para sigma:         -10.53
           -15.3121         -5.9465         11.1603
            -2.2262          7.9448          2.8610
            11.8554          4.3872        -24.2281

     Atom136  H   pos: (  0.476329  0.417853  1.663076)  para sigma:           0.00
             0.0000          0.0000          0.0000
             0.0000          0.0000          0.0000
             0.0000          0.0000          0.0000

     Atom137  H   pos: (  0.512941  0.306868  1.668781)  para sigma:           0.00
             0.0000          0.0000          0.0000
             0.0000          0.0000          0.0000
             0.0000          0.0000          0.0000

     Atom138  O   pos: (  0.198656  0.197469  1.164778)  para sigma:         -16.12
           -16.9603        -23.8905          7.4604
           -18.7539        -12.4632         -0.8626
            15.0580         -8.3758        -18.9230

     Atom139  H   pos: (  0.186004  0.264309  1.192688)  para sigma:           0.00
             0.0000          0.0000          0.0000
             0.0000          0.0000          0.0000
             0.0000          0.0000          0.0000

     Atom140  H   pos: (  0.264934  0.172485  1.192388)  para sigma:           0.00
             0.0000          0.0000          0.0000
             0.0000          0.0000          0.0000
             0.0000          0.0000          0.0000

     Atom141  O   pos: (  0.160318  0.404240  1.231865)  para sigma:         -22.44
           -25.6201        -23.6052          6.1464
           -19.7594        -20.1194         -4.1576
             4.1132         -4.6989        -21.5678

     Atom142  H   pos: (  0.416328  0.002825  1.239561)  para sigma:           0.00
             0.0000          0.0000          0.0000
             0.0000          0.0000          0.0000
             0.0000          0.0000          0.0000

     Atom143  H   pos: (  0.175430  0.387594  1.302566)  para sigma:           0.00
             0.0000          0.0000          0.0000
             0.0000          0.0000          0.0000
             0.0000          0.0000          0.0000

     Atom144  O   pos: (  0.734064  0.222554  1.006474)  para sigma:         -23.51
           -23.7695          7.3208          7.7351
             6.6004        -37.5478         10.3197
             5.1361          8.4808         -9.2271

     Atom145  H   pos: (  0.791884  0.270207  1.010843)  para sigma:           0.00
             0.0000          0.0000          0.0000
             0.0000          0.0000          0.0000
             0.0000          0.0000          0.0000

     Atom146  H   pos: (  0.722705  0.214664  0.931782)  para sigma:           0.00
             0.0000          0.0000          0.0000
             0.0000          0.0000          0.0000
             0.0000          0.0000          0.0000

     Atom147  O   pos: (  0.219542  0.136359  1.576334)  para sigma:         -30.36
           -18.1595         -1.2284          6.3238
            -1.3819        -46.2514          5.1600
            15.8290          1.9640        -26.6824

     Atom148  H   pos: (  0.272348  0.120727  1.630164)  para sigma:           0.00
             0.0000          0.0000          0.0000
             0.0000          0.0000          0.0000
             0.0000          0.0000          0.0000

     Atom149  H   pos: (  0.159918  0.149433  1.618504)  para sigma:           0.00
             0.0000          0.0000          0.0000
             0.0000          0.0000          0.0000
             0.0000          0.0000          0.0000

     Atom150  O   pos: (  0.446591  0.324507  1.256874)  para sigma:         -23.93
           -26.8241         -6.9975         -7.3572
            -8.6799        -13.3972          0.2019
            -6.0922          0.6784        -31.5608

     Atom151  H   pos: (  0.407956  0.371458  1.302369)  para sigma:           0.00
             0.0000          0.0000          0.0000
             0.0000          0.0000          0.0000
             0.0000          0.0000          0.0000

     Atom152  H   pos: (  0.458310  0.261932  1.294495)  para sigma:           0.00
             0.0000          0.0000          0.0000
             0.0000          0.0000          0.0000
             0.0000          0.0000          0.0000

     Atom153  O   pos: (  0.443640  0.160349  1.073252)  para sigma:         -15.21
           -20.9832         18.9413        -14.2754
            19.3736        -18.8146         -4.9234
           -12.4222         -3.7064         -5.8450

     Atom154  H   pos: (  0.485884  0.216760  1.095552)  para sigma:           0.00
             0.0000          0.0000          0.0000
             0.0000          0.0000          0.0000
             0.0000          0.0000          0.0000

     Atom155  H   pos: (  0.403617  0.134866  1.131785)  para sigma:           0.00
             0.0000          0.0000          0.0000
             0.0000          0.0000          0.0000
             0.0000          0.0000          0.0000

     Atom156  O   pos: (  0.368221  0.271073  1.491851)  para sigma:         -17.47
           -15.0910          8.6572         16.6514
             9.2939        -12.8662          0.3852
            11.5120         -1.7987        -24.4524

     Atom157  H   pos: (  0.346862  0.209008  1.525078)  para sigma:           0.00
             0.0000          0.0000          0.0000
             0.0000          0.0000          0.0000
             0.0000          0.0000          0.0000

     Atom158  H   pos: (  0.407165  0.308042  1.545690)  para sigma:           0.00
             0.0000          0.0000          0.0000
             0.0000          0.0000          0.0000
             0.0000          0.0000          0.0000

     Atom159  O   pos: (  0.578400  0.323590  1.072973)  para sigma:         -12.79
            -5.5625        -16.3147         -5.0193
           -14.8174        -16.5797          4.3225
            -8.4669          5.3659        -16.2215

     Atom160  H   pos: (  0.639546  0.284991  1.045925)  para sigma:           0.00
             0.0000          0.0000          0.0000
             0.0000          0.0000          0.0000
             0.0000          0.0000          0.0000

     Atom161  H   pos: (  0.553890  0.364663  1.017720)  para sigma:           0.00
             0.0000          0.0000          0.0000
             0.0000          0.0000          0.0000
             0.0000          0.0000          0.0000

     Atom162  O   pos: (  0.322708  0.402860  1.096392)  para sigma:           1.90
            14.2533        -20.8294         -5.5704
           -23.4777        -12.6019        -10.9533
            -2.2284        -12.2768          4.0389

     Atom163  H   pos: (  0.367885  0.359779  1.134795)  para sigma:           0.00
             0.0000          0.0000          0.0000
             0.0000          0.0000          0.0000
             0.0000          0.0000          0.0000

     Atom164  H   pos: (  0.266431  0.415682  1.143144)  para sigma:           0.00
             0.0000          0.0000          0.0000
             0.0000          0.0000          0.0000
             0.0000          0.0000          0.0000

     Atom165  O   pos: (  0.819451  0.118605  1.181389)  para sigma:          -9.42
            -9.8858        -21.3253         -5.1336
           -20.3315        -14.0483          1.5423
            -0.3990         -5.2829         -4.3295

     Atom166  H   pos: (  0.815238  0.131188  1.109096)  para sigma:           0.00
             0.0000          0.0000          0.0000
             0.0000          0.0000          0.0000
             0.0000          0.0000          0.0000

     Atom167  H   pos: (  0.762886  0.158180  1.207859)  para sigma:           0.00
             0.0000          0.0000          0.0000
             0.0000          0.0000          0.0000
             0.0000          0.0000          0.0000

     Atom168  O   pos: (  0.561749  0.047463  0.942578)  para sigma:         -14.10
           -24.5385         -9.9634         -2.2431
           -10.8003        -18.4218        -15.3415
             1.0426        -14.5525          0.6731

     Atom169  H   pos: (  0.511273  0.076154  0.989382)  para sigma:           0.00
             0.0000          0.0000          0.0000
             0.0000          0.0000          0.0000
             0.0000          0.0000          0.0000

     Atom170  H   pos: (  0.601448  0.003352  0.987735)  para sigma:           0.00
             0.0000          0.0000          0.0000
             0.0000          0.0000          0.0000
             0.0000          0.0000          0.0000

     Atom171  O   pos: (  0.515616  0.149386  1.357322)  para sigma:         -27.56
           -32.8035        -12.3907          0.6394
           -12.5613        -27.8679         -1.1180
            -3.5854         -1.1598        -22.0087

     Atom172  H   pos: (  0.513206  0.145957  1.432619)  para sigma:           0.00
             0.0000          0.0000          0.0000
             0.0000          0.0000          0.0000
             0.0000          0.0000          0.0000

     Atom173  H   pos: (  0.559239  0.090975  1.340008)  para sigma:           0.00
             0.0000          0.0000          0.0000
             0.0000          0.0000          0.0000
             0.0000          0.0000          0.0000

     Atom174  O   pos: (  0.671242  0.255964  1.279154)  para sigma:         -17.28
            -2.3516         10.9157          2.3075
             9.2096        -25.5925         -1.7375
             2.2890         -3.4881        -23.8963

     Atom175  H   pos: (  0.612372  0.220900  1.309846)  para sigma:           0.00
             0.0000          0.0000          0.0000
             0.0000          0.0000          0.0000
             0.0000          0.0000          0.0000

     Atom176  H   pos: (  0.718347  0.263281  1.336238)  para sigma:           0.00
             0.0000          0.0000          0.0000
             0.0000          0.0000          0.0000
             0.0000          0.0000          0.0000

     Atom177  O   pos: (  0.707378  0.411169  1.677884)  para sigma:         -18.00
           -18.1948         15.3964          7.7944
            12.3682         -5.5870         -3.8198
             8.3636          2.9060        -30.2174

     Atom178  H   pos: (  0.065363  0.031011 -0.002089)  para sigma:           0.00
             0.0000          0.0000          0.0000
             0.0000          0.0000          0.0000
             0.0000          0.0000          0.0000

     Atom179  H   pos: (  0.702604  0.383496  0.017453)  para sigma:           0.00
             0.0000          0.0000          0.0000
             0.0000          0.0000          0.0000
             0.0000          0.0000          0.0000

     Atom180  O   pos: (  0.221593  0.198781  0.788257)  para sigma:         -91.12
           -94.9017         50.3612        -15.4989
            66.4091        -97.5391          3.2892
           -19.1146          4.9310        -80.9090

     Atom181  H   pos: (  0.157903  0.235597  0.776564)  para sigma:           0.00
             0.0000          0.0000          0.0000
             0.0000          0.0000          0.0000
             0.0000          0.0000          0.0000

     Atom182  O   pos: (  0.342014  0.093980  1.244347)  para sigma:         -55.21
           -26.6811         -2.5231         -5.7060
            -6.6651        -60.4771        -12.5002
           -18.2503        -16.0356        -78.4779

     Atom183  H   pos: (  0.386298  0.126826  1.293319)  para sigma:           0.00
             0.0000          0.0000          0.0000
             0.0000          0.0000          0.0000
             0.0000          0.0000          0.0000

     Atom184  O   pos: ( -0.235390  0.442435  1.188497)  para sigma:         -72.22
           -29.3504         22.7789          1.3844
            16.6889       -130.3521          4.2965
            -0.8818          7.5547        -56.9682

     Atom185  H   pos: ( -0.231198  0.369632  1.187384)  para sigma:           0.00
             0.0000          0.0000          0.0000
             0.0000          0.0000          0.0000
             0.0000          0.0000          0.0000

     Atom186  O   pos: (  0.708266  0.225869  0.804674)  para sigma:         -64.35
           -23.6043         23.5986        -15.8109
            20.4343       -125.4765          3.9159
           -13.6291         14.9679        -43.9699

     Atom187  H   pos: (  0.696252  0.298224  0.808899)  para sigma:           0.00
             0.0000          0.0000          0.0000
             0.0000          0.0000          0.0000
             0.0000          0.0000          0.0000

     Paramagnetic US occ-occ contribution in ppm:

     Atom  1  Ca  pos: (  0.473102  0.012100  0.509507)  para_oo sigma:          -3.13
            -3.4323         -0.2748         -0.3609
            -0.2653         -2.7557         -0.3719
            -0.3768         -0.3759         -3.2122

     Atom  2  Ca  pos: ( -0.154570  0.446588  0.295430)  para_oo sigma:          -3.14
            -3.1185         -0.4581          0.0212
            -0.4274         -2.9802          0.0696
             0.0334          0.0291         -3.3293

     Atom  3  Ca  pos: ( -0.005818  0.227367  0.301623)  para_oo sigma:          -3.30
            -3.5552         -0.4195          0.2555
            -0.4159         -2.7762         -0.0105
             0.2364          0.0125         -3.5570

     Atom  4  Ca  pos: (  0.263653  0.177165  0.480321)  para_oo sigma:          -3.16
            -3.6458         -0.8851          0.1338
            -0.9512         -3.0154          0.0509
             0.0295         -0.0429         -2.8229

     Atom  5  Ca  pos: ( -0.141491  0.226801  0.720832)  para_oo sigma:          -3.56
            -3.0584          0.2275         -0.1183
             0.3428         -3.6391         -0.0543
            -0.0328          0.0808         -3.9934

     Atom  6  Ca  pos: (  0.118316  0.063921  0.731144)  para_oo sigma:          -3.38
            -3.8474          0.6756         -0.0197
             0.5431         -3.2391          0.3351
             0.0082          0.2995         -3.0624

     Atom  7  Ca  pos: (  0.898140 -0.038318  1.233083)  para_oo sigma:          -3.18
            -2.7810          0.1568          0.0382
             0.3049         -4.0007          0.2610
             0.0565          0.2172         -2.7485

     Atom  8  Ca  pos: (  0.979820  0.004611  0.499983)  para_oo sigma:          -3.27
            -3.6053          0.1853         -0.0753
             0.1671         -3.2335         -0.2619
            -0.0814         -0.2791         -2.9625

     Atom  9  Ca  pos: (  0.662627 -0.008745  0.323493)  para_oo sigma:          -3.50
            -3.2284         -0.1127         -0.1453
            -0.1284         -3.4883          0.4107
            -0.1866          0.3363         -3.7705

     Atom 10  Ca  pos: (  0.487753  0.212226  0.323181)  para_oo sigma:          -3.74
            -3.7439         -0.3559         -0.1588
            -0.3821         -3.8158         -0.1124
            -0.0303         -0.0078         -3.6604

     Atom 11  Ca  pos: (  0.740076  0.216669  0.456782)  para_oo sigma:          -3.00
            -3.2521         -0.5727         -0.6656
            -0.5281         -2.7452          0.1456
            -0.6927          0.1100         -3.0141

     Atom 12  Ca  pos: (  0.328853  0.311136  0.715938)  para_oo sigma:          -3.11
            -2.9847          0.2583         -0.2770
             0.4444         -2.1286         -0.0357
            -0.2898         -0.0662         -4.2294

     Atom 13  Ca  pos: (  0.556137  0.132313  0.787116)  para_oo sigma:          -3.75
            -4.1360         -0.0568          0.3242
            -0.0399         -3.6516         -0.3599
             0.4187         -0.2501         -3.4622

     Atom 14  Ca  pos: (  0.189497  0.033431  1.306219)  para_oo sigma:          -3.56
            -3.0610          0.0627          0.0599
             0.1292         -4.5748         -0.0403
             0.0474          0.0370         -3.0352

     Atom 15  Si  pos: (  0.861667  0.133073  0.101696)  para_oo sigma:          -5.93
            -6.0750          1.1497          0.1951
             1.0725         -5.4220         -0.3473
             0.1066         -0.3299         -6.2994

     Atom 16  Si  pos: (  0.500596  0.267086  0.565516)  para_oo sigma:          -6.10
            -5.7297          0.5296         -0.0896
             0.5535         -6.5882         -0.0258
            -0.0354          0.0456         -5.9680

     Atom 17  Si  pos: (  0.727923  0.237497  0.232951)  para_oo sigma:          -5.92
            -5.9497          0.6710          0.0996
             0.6071         -5.9041         -0.2691
             0.0266         -0.2702         -5.9037

     Atom 18  Si  pos: (  0.376786  0.137761  0.108930)  para_oo sigma:          -6.07
            -6.3722          0.5381          0.5077
             0.5646         -6.3885          0.1010
             0.4717          0.1158         -5.4377

     Atom 19  Si  pos: (  0.073967  0.242263  0.596140)  para_oo sigma:          -5.57
            -5.6346          0.3306         -0.2857
             0.4189         -5.6549          0.0798
            -0.2895          0.0655         -5.4191

     Atom 20  Si  pos: (  0.232009  0.231028  0.263991)  para_oo sigma:          -5.92
            -5.8848          0.4618          0.3547
             0.4309         -6.1091          0.0990
             0.3141          0.0545         -5.7738

     Atom 21  Si  pos: ( -0.086502  0.390641  0.544530)  para_oo sigma:          -5.87
            -5.7067          0.5557          0.1181
             0.5274         -6.1053         -0.0615
             0.2273         -0.0780         -5.7853

     Atom 22  Si  pos: (  0.108172  0.428112  0.257059)  para_oo sigma:          -6.17
            -5.6824          0.6102         -0.1111
             0.5901         -6.9186          0.0881
            -0.2152          0.0068         -5.9156

     Atom 23  Si  pos: (  0.708936  0.025426  0.587286)  para_oo sigma:          -5.89
            -5.9556          0.1124         -0.1442
             0.0678         -6.3141         -0.0296
            -0.1513         -0.0066         -5.4093

     Atom 24  Si  pos: (  0.602714  0.434633  0.262975)  para_oo sigma:          -6.27
            -6.0828          0.3847         -0.0758
             0.4057         -6.7190         -0.2339
            -0.2008         -0.3028         -6.0187

     Atom 25  O   pos: (  0.155165  0.317791  0.219421)  para_oo sigma:          -3.77
            -4.0615         -1.5698          0.2370
            -1.5977         -2.5615         -0.0668
             0.2370         -0.1179         -4.6742

     Atom 26  O   pos: (  0.299367  0.021631  0.548222)  para_oo sigma:          -1.82
            -1.5756          1.7597          0.1893
             1.7704         -1.3370          0.3154
             0.2122          0.3942         -2.5412

     Atom 27  O   pos: (  0.490576  0.025866  0.335363)  para_oo sigma:          -1.44
            -1.1270          1.2896          1.5726
             1.2640         -1.5127          1.1854
             1.5208          1.0932         -1.6664

     Atom 28  O   pos: ( -0.179239  0.392083  0.464300)  para_oo sigma:          -1.48
            -0.9491          0.0507          2.0045
             0.1134         -2.5774          0.2202
             2.0452          0.1562         -0.9006

     Atom 29  O   pos: (  0.005939  0.402544  0.316318)  para_oo sigma:          -1.80
            -0.6595          0.7985         -1.7281
             0.9698         -3.1858         -0.5245
            -1.7620         -0.5023         -1.5572

     Atom 30  O   pos: (  0.359739  0.109525  1.704244)  para_oo sigma:          -4.05
            -5.2129         -0.0055          0.5568
            -0.0295         -5.3302          0.2241
             0.5568          0.2071         -1.5952

     Atom 31  O   pos: ( -0.044370  0.213434  0.131244)  para_oo sigma:          -2.99
            -1.8149          1.5504          0.1695
             1.6147         -2.5098          0.3779
             0.1847          0.4009         -4.6538

     Atom 32  O   pos: (  0.034170  0.240096  0.713260)  para_oo sigma:          -2.07
            -3.2511         -0.0128         -0.8023
             0.0687         -3.2101         -0.1078
            -0.7383          0.0879          0.2420

     Atom 33  O   pos: (  0.265572  0.169331  0.161750)  para_oo sigma:          -3.80
            -3.8380         -0.6747         -1.0710
            -0.7034         -4.2296          0.8355
            -1.1279          0.8742         -3.3396

     Atom 34  O   pos: (  0.643143  0.018978  0.690907)  para_oo sigma:          -1.42
            -1.1434          0.3534         -1.4556
             0.4321         -3.3501         -0.3544
            -1.3959         -0.0908          0.2203

     Atom 35  O   pos: (  0.858934  0.033613  0.173861)  para_oo sigma:          -4.25
            -5.3996         -0.5335          0.5585
            -0.5458         -3.7057         -1.8931
             0.5229         -1.9034         -3.6316

     Atom 36  O   pos: (  0.426417  0.368101  0.552817)  para_oo sigma:          -3.67
            -4.2180         -1.2449          0.1204
            -1.2677         -1.9150          0.3793
             0.0220          0.3290         -4.8774

     Atom 37  O   pos: (  0.679039  0.349929  0.210623)  para_oo sigma:          -3.79
            -4.1402         -1.5902         -0.2670
            -1.5856         -2.5218          0.2931
            -0.2425          0.3228         -4.7076

     Atom 38  O   pos: (  0.814849  0.091986  0.596722)  para_oo sigma:          -1.83
            -0.3094          1.0026          0.1488
             1.0471         -2.2967         -0.0966
             0.0622         -0.2267         -2.8712

     Atom 39  O   pos: ( -0.020608  0.056393  0.337510)  para_oo sigma:          -1.17
            -0.6080          1.4342          1.3180
             1.3752         -1.0844          1.4698
             1.1522          1.5028         -1.8027

     Atom 40  O   pos: (  0.646469  0.067800  0.491325)  para_oo sigma:          -1.74
            -2.1950         -1.2228          1.7418
            -1.3337         -2.5750         -1.1103
             1.8011         -1.0131         -0.4555

     Atom 41  O   pos: (  0.517608  0.384104  0.332306)  para_oo sigma:          -2.04
            -1.6382          1.3306         -1.6725
             1.3410         -2.9782         -1.0410
            -1.7021         -1.0776         -1.4994

     Atom 42  O   pos: (  0.854085  0.072402  1.698239)  para_oo sigma:          -2.68
            -3.7611          0.3424          0.0701
             0.2958         -3.0149          0.6227
            -0.0152          0.6404         -1.2579

     Atom 43  O   pos: (  0.460212  0.214337  0.153083)  para_oo sigma:          -2.78
            -1.9856          1.4212          0.4658
             1.4249         -2.0492          0.7548
             0.5796          0.7951         -4.2949

     Atom 44  O   pos: (  0.481040  0.236763  0.682539)  para_oo sigma:          -1.32
            -2.6752          0.8324         -1.0253
             0.7373         -2.2761         -0.4253
            -0.7289         -0.5438          0.9920

     Atom 45  O   pos: (  0.753490  0.193474  0.119022)  para_oo sigma:          -4.09
            -4.0512         -0.8524         -0.8470
            -0.8446         -4.3970          0.7601
            -0.8422          0.7781         -3.8185

     Atom 46  O   pos: (  0.447923  0.182407  0.493552)  para_oo sigma:          -1.35
            -1.6874          1.0689          1.0772
             1.0002         -1.0718          1.6008
             1.0822          1.6462         -1.2772

     Atom 47  O   pos: (  0.653589  0.169701  0.301047)  para_oo sigma:          -1.59
            -1.6162          1.4887         -1.4248
             1.4838         -1.6201         -1.1340
            -1.5678         -1.2672         -1.5292

     Atom 48  O   pos: (  0.615729  0.300678  0.538808)  para_oo sigma:          -1.69
             0.0299          1.1219         -0.2417
             1.1661         -2.6571         -0.2707
            -0.1927         -0.2281         -2.4444

     Atom 49  O   pos: ( -0.172805  0.261482  0.305467)  para_oo sigma:          -1.48
            -0.7224          0.3457          1.7783
             0.4821         -2.3466          0.6497
             1.9824          0.6837         -1.3750

     Atom 50  O   pos: (  0.096343  0.125871  0.563748)  para_oo sigma:          -1.51
            -2.6234         -1.2789         -0.2660
            -1.1129          0.6638          1.0110
            -0.1265          0.9201         -2.5744

     Atom 51  O   pos: (  0.164444  0.156456  0.334177)  para_oo sigma:          -1.46
            -1.4209          1.2947         -1.6572
             1.2945         -1.4448         -1.2955
            -1.6959         -1.4499         -1.5239

     Atom 52  O   pos: (  0.178329  0.306436  0.573705)  para_oo sigma:          -1.49
            -0.0861          1.8515         -0.3710
             1.7379         -2.1143         -0.3135
            -0.4612         -0.4503         -2.2745

     Atom 53  O   pos: (  0.320736  0.273978  0.335479)  para_oo sigma:          -1.73
            -0.9473          0.9618          1.7422
             0.9066         -2.6473          1.0693
             1.8853          1.1744         -1.5820

     Atom 54  O   pos: ( -0.136682  0.380082  0.657080)  para_oo sigma:          -0.97
            -0.9331          0.2803         -1.2548
             0.2699         -2.9859         -0.3308
            -1.1738         -0.2740          1.0180

     Atom 55  O   pos: (  0.395753  0.022275  0.153516)  para_oo sigma:          -4.04
            -5.0960         -0.4341          0.2616
            -0.4567         -3.4648         -1.5751
             0.3143         -1.6376         -3.5547

     Atom 56  O   pos: ( -0.021915  0.282458  0.522986)  para_oo sigma:          -3.54
            -3.1863         -1.0563          0.5233
            -1.0820         -3.2730         -0.2993
             0.4933         -0.3378         -4.1649

     Atom 57  O   pos: (  0.402736  0.017688  0.724119)  para_oo sigma:          -0.57
            -0.6602         -0.1781          0.1891
            -0.1466         -0.6223         -0.1143
             0.1524         -0.0994         -0.4352

     Atom 58  H   pos: (  0.082142  0.410757  0.739601)  para_oo sigma:           0.00
             0.0000          0.0000          0.0000
             0.0000          0.0000          0.0000
             0.0000          0.0000          0.0000

     Atom 59  H   pos: (  0.355825  0.027960  0.665886)  para_oo sigma:           0.00
             0.0000          0.0000          0.0000
             0.0000          0.0000          0.0000
             0.0000          0.0000          0.0000

     Atom 60  O   pos: (  0.200256  0.348104  1.432535)  para_oo sigma:          -1.10
            -1.0290          0.0264         -0.0265
             0.0528         -1.1691          0.0207
             0.0311          0.0073         -1.1055

     Atom 61  H   pos: (  0.155749  0.373170  1.486994)  para_oo sigma:           0.00
             0.0000          0.0000          0.0000
             0.0000          0.0000          0.0000
             0.0000          0.0000          0.0000

     Atom 62  H   pos: (  0.261260  0.313602  1.465058)  para_oo sigma:           0.00
             0.0000          0.0000          0.0000
             0.0000          0.0000          0.0000
             0.0000          0.0000          0.0000

     Atom 63  O   pos: (  0.643444  0.449280  0.690510)  para_oo sigma:          -0.51
            -0.6829         -0.4604          0.1449
            -0.4088         -0.1946         -0.0706
             0.1503         -0.0951         -0.6421

     Atom 64  H   pos: (  0.636142  0.378304  0.669480)  para_oo sigma:           0.00
             0.0000          0.0000          0.0000
             0.0000          0.0000          0.0000
             0.0000          0.0000          0.0000

     Atom 65  H   pos: (  0.585222  0.485703  0.657750)  para_oo sigma:           0.00
             0.0000          0.0000          0.0000
             0.0000          0.0000          0.0000
             0.0000          0.0000          0.0000

     Atom 66  O   pos: (  0.366611  0.395192  0.155063)  para_oo sigma:          -0.34
            -0.1579         -0.2361          0.3508
            -0.3292         -0.1643         -0.4120
             0.2377         -0.2893         -0.7045

     Atom 67  H   pos: (  0.336393  0.402246  0.087987)  para_oo sigma:           0.00
             0.0000          0.0000          0.0000
             0.0000          0.0000          0.0000
             0.0000          0.0000          0.0000

     Atom 68  H   pos: (  0.409424  0.333251  0.150894)  para_oo sigma:           0.00
             0.0000          0.0000          0.0000
             0.0000          0.0000          0.0000
             0.0000          0.0000          0.0000

     Atom 69  O   pos: ( -0.127643  0.437345  1.466469)  para_oo sigma:          -0.37
            -0.5890          0.0101          0.0096
             0.0068          0.2817          0.1743
             0.0578          0.3558         -0.8147

     Atom 70  H   pos: (  0.193235  0.034905  1.516523)  para_oo sigma:           0.00
             0.0000          0.0000          0.0000
             0.0000          0.0000          0.0000
             0.0000          0.0000          0.0000

     Atom 71  H   pos: ( -0.114682  0.376510  1.508254)  para_oo sigma:           0.00
             0.0000          0.0000          0.0000
             0.0000          0.0000          0.0000
             0.0000          0.0000          0.0000

     Atom 72  O   pos: (  0.099442  0.411041  1.601497)  para_oo sigma:          -1.20
            -1.1624          0.1273         -0.0025
             0.0881         -1.0929          0.0688
            -0.0791          0.0551         -1.3580

     Atom 73  H   pos: (  0.381583  0.011752  1.647758)  para_oo sigma:           0.00
             0.0000          0.0000          0.0000
             0.0000          0.0000          0.0000
             0.0000          0.0000          0.0000

     Atom 74  H   pos: (  0.148298  0.375731  1.646551)  para_oo sigma:           0.00
             0.0000          0.0000          0.0000
             0.0000          0.0000          0.0000
             0.0000          0.0000          0.0000

     Atom 75  O   pos: ( -0.154038  0.217449  1.386925)  para_oo sigma:          -0.97
            -0.9846          0.0410         -0.0777
            -0.0159         -0.9732         -0.0612
            -0.0786         -0.0870         -0.9663

     Atom 76  H   pos: ( -0.120558  0.232654  1.450796)  para_oo sigma:           0.00
             0.0000          0.0000          0.0000
             0.0000          0.0000          0.0000
             0.0000          0.0000          0.0000

     Atom 77  H   pos: (  0.828928  0.136849  1.389745)  para_oo sigma:           0.00
             0.0000          0.0000          0.0000
             0.0000          0.0000          0.0000
             0.0000          0.0000          0.0000

     Atom 78  O   pos: (  0.895865 -0.012213  1.398583)  para_oo sigma:          -0.23
            -0.1807          0.1921          0.0608
             0.1911          0.6036         -0.1154
             0.0262         -0.2000         -1.0987

     Atom 79  H   pos: (  0.603008  0.385738  1.430510)  para_oo sigma:           0.00
             0.0000          0.0000          0.0000
             0.0000          0.0000          0.0000
             0.0000          0.0000          0.0000

     Atom 80  H   pos: (  0.937413  0.041772  1.445108)  para_oo sigma:           0.00
             0.0000          0.0000          0.0000
             0.0000          0.0000          0.0000
             0.0000          0.0000          0.0000

     Atom 81  O   pos: (  0.139268  0.219059  0.979863)  para_oo sigma:          -1.01
            -1.0990          0.0726         -0.1267
             0.0876         -1.0451          0.0141
            -0.0526         -0.0034         -0.8981

     Atom 82  H   pos: (  0.179953  0.208014  0.918319)  para_oo sigma:           0.00
             0.0000          0.0000          0.0000
             0.0000          0.0000          0.0000
             0.0000          0.0000          0.0000

     Atom 83  H   pos: (  0.180497  0.208158  1.042159)  para_oo sigma:           0.00
             0.0000          0.0000          0.0000
             0.0000          0.0000          0.0000
             0.0000          0.0000          0.0000

     Atom 84  O   pos: ( -0.112189  0.406390  0.122540)  para_oo sigma:          -0.40
            -0.4040          0.1161          0.1048
             0.0977         -0.0573         -0.0904
             0.0800         -0.0770         -0.7419

     Atom 85  H   pos: ( -0.047594  0.440110  0.111916)  para_oo sigma:           0.00
             0.0000          0.0000          0.0000
             0.0000          0.0000          0.0000
             0.0000          0.0000          0.0000

     Atom 86  H   pos: ( -0.092448  0.333949  0.116851)  para_oo sigma:           0.00
             0.0000          0.0000          0.0000
             0.0000          0.0000          0.0000
             0.0000          0.0000          0.0000

     Atom 87  O   pos: ( -0.051462  0.327292  1.261284)  para_oo sigma:          -0.41
            -0.0776          0.2207         -0.2181
             0.3184         -0.6435         -0.2299
            -0.1762         -0.2359         -0.5025

     Atom 88  H   pos: ( -0.088540  0.274113  1.299151)  para_oo sigma:           0.00
             0.0000          0.0000          0.0000
             0.0000          0.0000          0.0000
             0.0000          0.0000          0.0000

     Atom 89  H   pos: (  0.018017  0.304156  1.264014)  para_oo sigma:           0.00
             0.0000          0.0000          0.0000
             0.0000          0.0000          0.0000
             0.0000          0.0000          0.0000

     Atom 90  O   pos: ( -0.012378  0.085863  1.038457)  para_oo sigma:          -0.96
            -0.9571         -0.0255         -0.0882
            -0.0660         -1.0287         -0.0745
            -0.1349         -0.0718         -0.8805

     Atom 91  H   pos: (  0.021440  0.046732  1.093296)  para_oo sigma:           0.00
             0.0000          0.0000          0.0000
             0.0000          0.0000          0.0000
             0.0000          0.0000          0.0000

     Atom 92  H   pos: (  0.033451  0.143224  1.025574)  para_oo sigma:           0.00
             0.0000          0.0000          0.0000
             0.0000          0.0000          0.0000
             0.0000          0.0000          0.0000

     Atom 93  O   pos: ( -0.069863  0.285659  1.590438)  para_oo sigma:          -0.97
            -1.0482         -0.0418         -0.0406
            -0.0194         -0.8475          0.0254
            -0.0439         -0.0287         -1.0114

     Atom 94  H   pos: ( -0.044541  0.215848  1.574738)  para_oo sigma:           0.00
             0.0000          0.0000          0.0000
             0.0000          0.0000          0.0000
             0.0000          0.0000          0.0000

     Atom 95  H   pos: ( -0.008175  0.325679  1.601548)  para_oo sigma:           0.00
             0.0000          0.0000          0.0000
             0.0000          0.0000          0.0000
             0.0000          0.0000          0.0000

     Atom 96  O   pos: (  0.067532  0.395632  1.039063)  para_oo sigma:          -1.00
            -0.8455          0.0615          0.0298
             0.0297         -0.9478          0.0071
             0.0274          0.0246         -1.1978

     Atom 97  H   pos: (  0.089233  0.391402  1.109024)  para_oo sigma:           0.00
             0.0000          0.0000          0.0000
             0.0000          0.0000          0.0000
             0.0000          0.0000          0.0000

     Atom 98  H   pos: (  0.098250  0.334367  1.007901)  para_oo sigma:           0.00
             0.0000          0.0000          0.0000
             0.0000          0.0000          0.0000
             0.0000          0.0000          0.0000

     Atom 99  O   pos: ( -0.123688  0.375587  1.023624)  para_oo sigma:          -1.12
            -0.9394          0.0894          0.0500
             0.1340         -1.1470         -0.1040
             0.1077         -0.1556         -1.2736

     Atom100  H   pos: ( -0.153335  0.413467  1.080483)  para_oo sigma:           0.00
             0.0000          0.0000          0.0000
             0.0000          0.0000          0.0000
             0.0000          0.0000          0.0000

     Atom101  H   pos: ( -0.047488  0.378909  1.033127)  para_oo sigma:           0.00
             0.0000          0.0000          0.0000
             0.0000          0.0000          0.0000
             0.0000          0.0000          0.0000

     Atom102  O   pos: (  0.534672  0.099191  1.553381)  para_oo sigma:          -1.00
            -0.9324          0.0541          0.0209
             0.0440         -1.0764         -0.0821
             0.0209         -0.0388         -0.9900

     Atom103  H   pos: (  0.537250  0.142199  1.614968)  para_oo sigma:           0.00
             0.0000          0.0000          0.0000
             0.0000          0.0000          0.0000
             0.0000          0.0000          0.0000

     Atom104  H   pos: (  0.490452  0.041784  1.570580)  para_oo sigma:           0.00
             0.0000          0.0000          0.0000
             0.0000          0.0000          0.0000
             0.0000          0.0000          0.0000

     Atom105  O   pos: (  0.405095  0.210041  0.882231)  para_oo sigma:          -0.60
            -0.5585          0.0288          0.3383
             0.0557         -0.8274          0.0112
             0.2927         -0.0067         -0.4237

     Atom106  H   pos: (  0.407879  0.198717  0.956418)  para_oo sigma:           0.00
             0.0000          0.0000          0.0000
             0.0000          0.0000          0.0000
             0.0000          0.0000          0.0000

     Atom107  H   pos: (  0.338845  0.183119  0.862347)  para_oo sigma:           0.00
             0.0000          0.0000          0.0000
             0.0000          0.0000          0.0000
             0.0000          0.0000          0.0000

     Atom108  O   pos: (  0.076986 -0.008246  0.883850)  para_oo sigma:          -0.35
            -0.0577         -0.3922          0.2368
            -0.3529         -0.3133          0.1873
             0.1849          0.1758         -0.6828

     Atom109  H   pos: ( -0.176531  0.423182  0.925421)  para_oo sigma:           0.00
             0.0000          0.0000          0.0000
             0.0000          0.0000          0.0000
             0.0000          0.0000          0.0000

     Atom110  H   pos: (  0.032820  0.027864  0.933327)  para_oo sigma:           0.00
             0.0000          0.0000          0.0000
             0.0000          0.0000          0.0000
             0.0000          0.0000          0.0000

     Atom111  O   pos: ( -0.009501  0.114349  1.509232)  para_oo sigma:          -1.42
            -1.4078          0.1873         -0.1731
             0.1576         -1.5198          0.1808
            -0.1845          0.2497         -1.3408

     Atom112  H   pos: ( -0.085825  0.039680  1.682807)  para_oo sigma:           0.00
             0.0000          0.0000          0.0000
             0.0000          0.0000          0.0000
             0.0000          0.0000          0.0000

     Atom113  H   pos: (  0.031887  0.066900  1.546591)  para_oo sigma:           0.00
             0.0000          0.0000          0.0000
             0.0000          0.0000          0.0000
             0.0000          0.0000          0.0000

     Atom114  O   pos: (  0.103540  0.172633  1.368062)  para_oo sigma:          -0.32
            -0.2037          0.6879         -0.1054
             0.5878         -0.4535         -0.2642
            -0.1932         -0.3413         -0.3078

     Atom115  H   pos: (  0.057758  0.150933  1.429521)  para_oo sigma:           0.00
             0.0000          0.0000          0.0000
             0.0000          0.0000          0.0000
             0.0000          0.0000          0.0000

     Atom116  H   pos: (  0.140459  0.232300  1.391970)  para_oo sigma:           0.00
             0.0000          0.0000          0.0000
             0.0000          0.0000          0.0000
             0.0000          0.0000          0.0000

     Atom117  O   pos: (  0.581573  0.206720  1.717908)  para_oo sigma:          -1.07
            -1.0890         -0.0548          0.0030
            -0.1274         -1.0972         -0.0592
            -0.0235         -0.0403         -1.0340

     Atom118  H   pos: (  0.653561  0.213445  0.027231)  para_oo sigma:           0.00
             0.0000          0.0000          0.0000
             0.0000          0.0000          0.0000
             0.0000          0.0000          0.0000

     Atom119  H   pos: (  0.540931  0.222652  0.065774)  para_oo sigma:           0.00
             0.0000          0.0000          0.0000
             0.0000          0.0000          0.0000
             0.0000          0.0000          0.0000

     Atom120  O   pos: (  0.730698  0.100233  1.527772)  para_oo sigma:          -0.97
            -0.9247         -0.0303          0.0148
             0.0194         -0.9740         -0.0758
             0.0212         -0.0962         -1.0222

     Atom121  H   pos: (  0.780363  0.094336  1.582436)  para_oo sigma:           0.00
             0.0000          0.0000          0.0000
             0.0000          0.0000          0.0000
             0.0000          0.0000          0.0000

     Atom122  H   pos: (  0.661961  0.086743  1.554388)  para_oo sigma:           0.00
             0.0000          0.0000          0.0000
             0.0000          0.0000          0.0000
             0.0000          0.0000          0.0000

     Atom123  O   pos: (  0.235820  0.327044  1.718415)  para_oo sigma:          -0.79
            -0.7385          0.0760          0.1215
             0.1322         -0.8849         -0.0622
             0.1384         -0.0666         -0.7580

     Atom124  H   pos: (  0.278107  0.273689  1.690737)  para_oo sigma:           0.00
             0.0000          0.0000          0.0000
             0.0000          0.0000          0.0000
             0.0000          0.0000          0.0000

     Atom125  H   pos: (  0.207692  0.321016  0.064804)  para_oo sigma:           0.00
             0.0000          0.0000          0.0000
             0.0000          0.0000          0.0000
             0.0000          0.0000          0.0000

     Atom126  O   pos: (  0.105581  0.148020  0.025449)  para_oo sigma:          -1.08
            -1.0836         -0.0041         -0.1504
             0.0373         -1.0635          0.0219
            -0.2299          0.0452         -1.1027

     Atom127  H   pos: (  0.164030  0.150435  0.070284)  para_oo sigma:           0.00
             0.0000          0.0000          0.0000
             0.0000          0.0000          0.0000
             0.0000          0.0000          0.0000

     Atom128  H   pos: (  0.048877  0.181606  0.064214)  para_oo sigma:           0.00
             0.0000          0.0000          0.0000
             0.0000          0.0000          0.0000
             0.0000          0.0000          0.0000

     Atom129  O   pos: (  0.659456  0.297203  1.506834)  para_oo sigma:          -0.86
            -0.9215         -0.1248         -0.0186
            -0.0702         -0.8051         -0.0058
             0.0053         -0.0362         -0.8632

     Atom130  H   pos: (  0.688125  0.337128  1.562158)  para_oo sigma:           0.00
             0.0000          0.0000          0.0000
             0.0000          0.0000          0.0000
             0.0000          0.0000          0.0000

     Atom131  H   pos: (  0.692446  0.230797  1.510159)  para_oo sigma:           0.00
             0.0000          0.0000          0.0000
             0.0000          0.0000          0.0000
             0.0000          0.0000          0.0000

     Atom132  O   pos: (  0.350694  0.461526  1.361556)  para_oo sigma:          -1.04
            -1.0623          0.0110          0.0156
            -0.0769         -0.9687          0.1074
            -0.0003          0.0763         -1.1010

     Atom133  H   pos: (  0.699614  0.029026  1.419789)  para_oo sigma:           0.00
             0.0000          0.0000          0.0000
             0.0000          0.0000          0.0000
             0.0000          0.0000          0.0000

     Atom134  H   pos: (  0.298929  0.423367  1.399873)  para_oo sigma:           0.00
             0.0000          0.0000          0.0000
             0.0000          0.0000          0.0000
             0.0000          0.0000          0.0000

     Atom135  O   pos: (  0.454062  0.348750  1.650651)  para_oo sigma:          -0.90
            -0.8825         -0.0713          0.0789
             0.0190         -0.9146          0.0438
             0.0664          0.1084         -0.9132

     Atom136  H   pos: (  0.476329  0.417853  1.663076)  para_oo sigma:           0.00
             0.0000          0.0000          0.0000
             0.0000          0.0000          0.0000
             0.0000          0.0000          0.0000

     Atom137  H   pos: (  0.512941  0.306868  1.668781)  para_oo sigma:           0.00
             0.0000          0.0000          0.0000
             0.0000          0.0000          0.0000
             0.0000          0.0000          0.0000

     Atom138  O   pos: (  0.198656  0.197469  1.164778)  para_oo sigma:          -0.98
            -0.8804         -0.2051          0.0930
            -0.1145         -1.0823         -0.1444
             0.1312         -0.1832         -0.9677

     Atom139  H   pos: (  0.186004  0.264309  1.192688)  para_oo sigma:           0.00
             0.0000          0.0000          0.0000
             0.0000          0.0000          0.0000
             0.0000          0.0000          0.0000

     Atom140  H   pos: (  0.264934  0.172485  1.192388)  para_oo sigma:           0.00
             0.0000          0.0000          0.0000
             0.0000          0.0000          0.0000
             0.0000          0.0000          0.0000

     Atom141  O   pos: (  0.160318  0.404240  1.231865)  para_oo sigma:          -1.09
            -1.0978         -0.0334         -0.0502
             0.0086         -1.0188          0.0096
            -0.0604          0.0034         -1.1632

     Atom142  H   pos: (  0.416328  0.002825  1.239561)  para_oo sigma:           0.00
             0.0000          0.0000          0.0000
             0.0000          0.0000          0.0000
             0.0000          0.0000          0.0000

     Atom143  H   pos: (  0.175430  0.387594  1.302566)  para_oo sigma:           0.00
             0.0000          0.0000          0.0000
             0.0000          0.0000          0.0000
             0.0000          0.0000          0.0000

     Atom144  O   pos: (  0.734064  0.222554  1.006474)  para_oo sigma:          -1.05
            -0.9852          0.0311          0.0310
            -0.0201         -1.1674          0.0346
             0.0116          0.0066         -1.0107

     Atom145  H   pos: (  0.791884  0.270207  1.010843)  para_oo sigma:           0.00
             0.0000          0.0000          0.0000
             0.0000          0.0000          0.0000
             0.0000          0.0000          0.0000

     Atom146  H   pos: (  0.722705  0.214664  0.931782)  para_oo sigma:           0.00
             0.0000          0.0000          0.0000
             0.0000          0.0000          0.0000
             0.0000          0.0000          0.0000

     Atom147  O   pos: (  0.219542  0.136359  1.576334)  para_oo sigma:          -1.21
            -1.1889          0.0940          0.0328
             0.1286         -1.2090          0.0251
             0.0791          0.0268         -1.2350

     Atom148  H   pos: (  0.272348  0.120727  1.630164)  para_oo sigma:           0.00
             0.0000          0.0000          0.0000
             0.0000          0.0000          0.0000
             0.0000          0.0000          0.0000

     Atom149  H   pos: (  0.159918  0.149433  1.618504)  para_oo sigma:           0.00
             0.0000          0.0000          0.0000
             0.0000          0.0000          0.0000
             0.0000          0.0000          0.0000

     Atom150  O   pos: (  0.446591  0.324507  1.256874)  para_oo sigma:          -0.45
            -0.6502         -0.4573          0.0741
            -0.4018         -0.1938          0.0471
             0.0776          0.0629         -0.4950

     Atom151  H   pos: (  0.407956  0.371458  1.302369)  para_oo sigma:           0.00
             0.0000          0.0000          0.0000
             0.0000          0.0000          0.0000
             0.0000          0.0000          0.0000

     Atom152  H   pos: (  0.458310  0.261932  1.294495)  para_oo sigma:           0.00
             0.0000          0.0000          0.0000
             0.0000          0.0000          0.0000
             0.0000          0.0000          0.0000

     Atom153  O   pos: (  0.443640  0.160349  1.073252)  para_oo sigma:          -0.90
            -0.9795         -0.0400         -0.1003
            -0.0139         -0.9182         -0.0403
            -0.1020         -0.0321         -0.7927

     Atom154  H   pos: (  0.485884  0.216760  1.095552)  para_oo sigma:           0.00
             0.0000          0.0000          0.0000
             0.0000          0.0000          0.0000
             0.0000          0.0000          0.0000

     Atom155  H   pos: (  0.403617  0.134866  1.131785)  para_oo sigma:           0.00
             0.0000          0.0000          0.0000
             0.0000          0.0000          0.0000
             0.0000          0.0000          0.0000

     Atom156  O   pos: (  0.368221  0.271073  1.491851)  para_oo sigma:          -0.98
            -0.8520          0.0452          0.0786
             0.0350         -1.1585          0.1202
             0.0657          0.0708         -0.9238

     Atom157  H   pos: (  0.346862  0.209008  1.525078)  para_oo sigma:           0.00
             0.0000          0.0000          0.0000
             0.0000          0.0000          0.0000
             0.0000          0.0000          0.0000

     Atom158  H   pos: (  0.407165  0.308042  1.545690)  para_oo sigma:           0.00
             0.0000          0.0000          0.0000
             0.0000          0.0000          0.0000
             0.0000          0.0000          0.0000

     Atom159  O   pos: (  0.578400  0.323590  1.072973)  para_oo sigma:          -0.49
            -0.2828         -0.1904         -0.0471
            -0.1832         -0.4015         -0.1802
            -0.0287         -0.1705         -0.7820

     Atom160  H   pos: (  0.639546  0.284991  1.045925)  para_oo sigma:           0.00
             0.0000          0.0000          0.0000
             0.0000          0.0000          0.0000
             0.0000          0.0000          0.0000

     Atom161  H   pos: (  0.553890  0.364663  1.017720)  para_oo sigma:           0.00
             0.0000          0.0000          0.0000
             0.0000          0.0000          0.0000
             0.0000          0.0000          0.0000

     Atom162  O   pos: (  0.322708  0.402860  1.096392)  para_oo sigma:          -0.79
            -0.7995          0.0338          0.0196
            -0.0159         -0.8400         -0.0635
             0.0789         -0.0985         -0.7430

     Atom163  H   pos: (  0.367885  0.359779  1.134795)  para_oo sigma:           0.00
             0.0000          0.0000          0.0000
             0.0000          0.0000          0.0000
             0.0000          0.0000          0.0000

     Atom164  H   pos: (  0.266431  0.415682  1.143144)  para_oo sigma:           0.00
             0.0000          0.0000          0.0000
             0.0000          0.0000          0.0000
             0.0000          0.0000          0.0000

     Atom165  O   pos: (  0.819451  0.118605  1.181389)  para_oo sigma:          -0.31
            -0.3808         -0.0892         -0.2364
            -0.0335         -0.6476          0.1317
            -0.2625          0.1525          0.0921

     Atom166  H   pos: (  0.815238  0.131188  1.109096)  para_oo sigma:           0.00
             0.0000          0.0000          0.0000
             0.0000          0.0000          0.0000
             0.0000          0.0000          0.0000

     Atom167  H   pos: (  0.762886  0.158180  1.207859)  para_oo sigma:           0.00
             0.0000          0.0000          0.0000
             0.0000          0.0000          0.0000
             0.0000          0.0000          0.0000

     Atom168  O   pos: (  0.561749  0.047463  0.942578)  para_oo sigma:          -0.33
            -0.0759         -0.4429          0.0773
            -0.3400         -0.2955          0.0878
            -0.0961          0.2048         -0.6238

     Atom169  H   pos: (  0.511273  0.076154  0.989382)  para_oo sigma:           0.00
             0.0000          0.0000          0.0000
             0.0000          0.0000          0.0000
             0.0000          0.0000          0.0000

     Atom170  H   pos: (  0.601448  0.003352  0.987735)  para_oo sigma:           0.00
             0.0000          0.0000          0.0000
             0.0000          0.0000          0.0000
             0.0000          0.0000          0.0000

     Atom171  O   pos: (  0.515616  0.149386  1.357322)  para_oo sigma:          -1.02
            -0.9221         -0.0437          0.0287
            -0.0080         -1.0630         -0.1197
             0.0160         -0.1122         -1.0897

     Atom172  H   pos: (  0.513206  0.145957  1.432619)  para_oo sigma:           0.00
             0.0000          0.0000          0.0000
             0.0000          0.0000          0.0000
             0.0000          0.0000          0.0000

     Atom173  H   pos: (  0.559239  0.090975  1.340008)  para_oo sigma:           0.00
             0.0000          0.0000          0.0000
             0.0000          0.0000          0.0000
             0.0000          0.0000          0.0000

     Atom174  O   pos: (  0.671242  0.255964  1.279154)  para_oo sigma:          -0.65
            -0.3900          0.2165         -0.0289
             0.1831         -0.8472          0.0591
            -0.0495          0.0542         -0.7170

     Atom175  H   pos: (  0.612372  0.220900  1.309846)  para_oo sigma:           0.00
             0.0000          0.0000          0.0000
             0.0000          0.0000          0.0000
             0.0000          0.0000          0.0000

     Atom176  H   pos: (  0.718347  0.263281  1.336238)  para_oo sigma:           0.00
             0.0000          0.0000          0.0000
             0.0000          0.0000          0.0000
             0.0000          0.0000          0.0000

     Atom177  O   pos: (  0.707378  0.411169  1.677884)  para_oo sigma:          -0.86
            -0.8557          0.0645          0.0168
             0.0242         -0.8071          0.1114
             0.0718          0.1134         -0.9144

     Atom178  H   pos: (  0.065363  0.031011 -0.002089)  para_oo sigma:           0.00
             0.0000          0.0000          0.0000
             0.0000          0.0000          0.0000
             0.0000          0.0000          0.0000

     Atom179  H   pos: (  0.702604  0.383496  0.017453)  para_oo sigma:           0.00
             0.0000          0.0000          0.0000
             0.0000          0.0000          0.0000
             0.0000          0.0000          0.0000

     Atom180  O   pos: (  0.221593  0.198781  0.788257)  para_oo sigma:           0.49
             1.0334         -1.2973          0.5193
            -1.4467          0.0746         -0.0585
             0.4648          0.0027          0.3767

     Atom181  H   pos: (  0.157903  0.235597  0.776564)  para_oo sigma:           0.00
             0.0000          0.0000          0.0000
             0.0000          0.0000          0.0000
             0.0000          0.0000          0.0000

     Atom182  O   pos: (  0.342014  0.093980  1.244347)  para_oo sigma:          -0.60
            -0.7983         -0.3972          0.3226
            -0.4424         -0.5504         -0.0627
             0.3511          0.0151         -0.4431

     Atom183  H   pos: (  0.386298  0.126826  1.293319)  para_oo sigma:           0.00
             0.0000          0.0000          0.0000
             0.0000          0.0000          0.0000
             0.0000          0.0000          0.0000

     Atom184  O   pos: ( -0.235390  0.442435  1.188497)  para_oo sigma:           0.38
            -0.5869         -0.4964         -0.2526
            -0.3007          1.4915         -0.3086
            -0.2821         -0.2749          0.2480

     Atom185  H   pos: ( -0.231198  0.369632  1.187384)  para_oo sigma:           0.00
             0.0000          0.0000          0.0000
             0.0000          0.0000          0.0000
             0.0000          0.0000          0.0000

     Atom186  O   pos: (  0.708266  0.225869  0.804674)  para_oo sigma:           0.65
            -0.3524         -0.4716          0.3262
            -0.3748          1.6960         -0.1458
             0.3550         -0.0650          0.6098

     Atom187  H   pos: (  0.696252  0.298224  0.808899)  para_oo sigma:           0.00
             0.0000          0.0000          0.0000
             0.0000          0.0000          0.0000
             0.0000          0.0000          0.0000

     Paramagnetic US L_R Q_R contribution in ppm:

     Atom  1  Ca  pos: (  0.473102  0.012100  0.509507)  para_lq sigma:         201.53
           200.4586         -0.5150         -0.8786
            -0.6274        202.4250         -1.1173
            -0.8616         -0.9337        201.7158

     Atom  2  Ca  pos: ( -0.154570  0.446588  0.295430)  para_lq sigma:         201.92
           201.9877         -1.0486         -0.1032
            -1.0018        202.2724          0.1083
            -0.1442         -0.1374        201.5117

     Atom  3  Ca  pos: ( -0.005818  0.227367  0.301623)  para_lq sigma:         201.44
           200.0770         -0.6051          1.2096
            -0.7989        202.9675          0.3805
             0.9355          0.0143        201.2675

     Atom  4  Ca  pos: (  0.263653  0.177165  0.480321)  para_lq sigma:         199.50
           197.4949         -3.3860         -0.1785
            -3.8798        199.4096          0.6934
            -0.0155          0.5240        201.6090

     Atom  5  Ca  pos: ( -0.141491  0.226801  0.720832)  para_lq sigma:         199.39
           201.7308          1.3526         -0.6636
             0.3441        198.0287          0.7348
            -1.1820          0.1154        198.4132

     Atom  6  Ca  pos: (  0.118316  0.063921  0.731144)  para_lq sigma:         200.70
           198.5077          1.8056          0.0394
             1.0969        202.3489          1.4151
            -0.1374          1.3030        201.2405

     Atom  7  Ca  pos: (  0.898140 -0.038318  1.233083)  para_lq sigma:         202.27
           204.2536         -0.0667          0.1543
             1.0079        198.8977          0.2597
            -0.5371          0.3268        203.6563

     Atom  8  Ca  pos: (  0.979820  0.004611  0.499983)  para_lq sigma:         200.70
           199.0503          0.7011         -0.0442
             0.7557        200.3112         -0.4980
             0.1438         -1.1198        202.7458

     Atom  9  Ca  pos: (  0.662627 -0.008745  0.323493)  para_lq sigma:         202.29
           203.7413         -0.2846         -0.1875
            -0.2741        202.3866          0.6700
            -0.9107          1.1267        200.7424

     Atom 10  Ca  pos: (  0.487753  0.212226  0.323181)  para_lq sigma:         200.93
           200.5608         -0.1082          0.1720
             0.0027        200.2812          0.0820
             0.0296         -0.4057        201.9365

     Atom 11  Ca  pos: (  0.740076  0.216669  0.456782)  para_lq sigma:         199.81
           198.2289         -2.7173         -1.7438
            -1.6962        200.6412         -0.4919
            -1.8526         -0.3862        200.5538

     Atom 12  Ca  pos: (  0.328853  0.311136  0.715938)  para_lq sigma:         199.21
           200.3928          1.6954         -2.6521
             1.5620        202.8372         -0.2865
            -2.5405         -0.5820        194.3997

     Atom 13  Ca  pos: (  0.556137  0.132313  0.787116)  para_lq sigma:         202.39
           201.1416         -0.4747          0.6709
             0.6190        202.6127         -0.6474
             0.6512         -0.1755        203.4118

     Atom 14  Ca  pos: (  0.189497  0.033431  1.306219)  para_lq sigma:         201.46
           203.3978          1.2156          0.1264
             2.0801        197.8138         -0.0885
             0.2332          0.6842        203.1752

     Atom 15  Si  pos: (  0.861667  0.133073  0.101696)  para_lq sigma:          -0.53
            -0.0329          4.2260          0.4371
             4.8878          0.9213          0.8213
             0.5011         -0.1817         -2.4758

     Atom 16  Si  pos: (  0.500596  0.267086  0.565516)  para_lq sigma:          -0.70
             0.7112          3.4539         -0.1725
             2.9891         -3.1110         -0.0068
            -0.7351          0.7984          0.2887

     Atom 17  Si  pos: (  0.727923  0.237497  0.232951)  para_lq sigma:          -0.78
            -0.7954          2.4863         -0.1238
             2.6727         -1.2921         -0.8103
            -0.1033         -0.4265         -0.2449

     Atom 18  Si  pos: (  0.376786  0.137761  0.108930)  para_lq sigma:          -0.44
            -2.1363          3.1022          3.2592
             2.9148         -2.4450          2.0555
             2.2857          0.6137          3.2726

     Atom 19  Si  pos: (  0.073967  0.242263  0.596140)  para_lq sigma:          -1.41
            -1.8652          1.8770         -1.7236
             1.6011         -1.8970         -0.1940
            -2.1439          0.3752         -0.4551

     Atom 20  Si  pos: (  0.232009  0.231028  0.263991)  para_lq sigma:          -0.68
            -0.1136          1.9698          1.3891
             2.3899         -1.6469          0.0062
             1.2837          0.6839         -0.2872

     Atom 21  Si  pos: ( -0.086502  0.390641  0.544530)  para_lq sigma:          -0.85
             0.2989          2.4332          0.7538
             2.7161         -2.3182         -0.1195
             1.2315         -0.5873         -0.5277

     Atom 22  Si  pos: (  0.108172  0.428112  0.257059)  para_lq sigma:          -0.39
             2.0476          2.7601         -0.7552
             2.7166         -3.4542         -0.2321
            -0.2564          0.5292          0.2487

     Atom 23  Si  pos: (  0.708936  0.025426  0.587286)  para_lq sigma:          -0.98
            -0.6552          0.3943         -0.3826
             0.9079         -3.8293         -0.4822
             0.0398         -0.9364          1.5567

     Atom 24  Si  pos: (  0.602714  0.434633  0.262975)  para_lq sigma:          -0.41
             0.9980          3.0988         -1.7754
             1.9748         -2.2683         -1.0270
            -0.3906         -0.7511          0.0266

     Atom 25  O   pos: (  0.155165  0.317791  0.219421)  para_lq sigma:        -102.18
          -102.2261          3.3128         -0.6890
             3.4167       -105.5747          0.2646
            -0.5731          0.5137        -98.7475

     Atom 26  O   pos: (  0.299367  0.021631  0.548222)  para_lq sigma:        -111.27
          -112.4379         -4.1309          0.5331
            -4.1395       -113.5449          0.4363
             0.3962          0.0052       -107.8346

     Atom 27  O   pos: (  0.490576  0.025866  0.335363)  para_lq sigma:        -110.17
          -110.2391         -2.4378         -2.8308
            -2.9272       -110.2699         -3.0580
            -3.1650         -2.6968       -109.9955

     Atom 28  O   pos: ( -0.179239  0.392083  0.464300)  para_lq sigma:        -110.73
          -111.9572         -0.3971         -3.6611
            -0.4067       -108.5886          0.3738
            -3.5357          0.2937       -111.6357

     Atom 29  O   pos: (  0.005939  0.402544  0.316318)  para_lq sigma:        -110.92
          -113.8442         -1.5475          4.2010
            -1.4395       -108.1418          0.9667
             5.0579          1.0548       -110.7774

     Atom 30  O   pos: (  0.359739  0.109525  1.704244)  para_lq sigma:        -108.81
          -106.2926          0.2261         -0.1114
             0.1023       -105.8243         -0.1370
            -0.6772         -0.6443       -114.3233

     Atom 31  O   pos: ( -0.044370  0.213434  0.131244)  para_lq sigma:        -109.88
          -113.1355         -3.8609         -1.6997
            -3.5278       -109.0780         -1.2606
            -1.6552         -1.2411       -107.4267

     Atom 32  O   pos: (  0.034170  0.240096  0.713260)  para_lq sigma:        -114.47
          -110.9920          0.2115          2.5345
             0.6225       -112.4241          0.3842
             2.6777          0.3900       -120.0063

     Atom 33  O   pos: (  0.265572  0.169331  0.161750)  para_lq sigma:        -103.25
          -104.1837          1.7281          3.0124
             1.8272       -101.9745         -3.0181
             2.8477         -2.9644       -103.6009

     Atom 34  O   pos: (  0.643143  0.018978  0.690907)  para_lq sigma:        -112.49
          -112.5607         -0.1483          4.2818
            -0.3071       -109.1566          0.6602
             4.4116          0.1960       -115.7380

     Atom 35  O   pos: (  0.858934  0.033613  0.173861)  para_lq sigma:        -101.64
           -99.5468          2.0315         -2.0685
             1.5475       -102.5132          4.0836
            -1.7122          4.2840       -102.8526

     Atom 36  O   pos: (  0.426417  0.368101  0.552817)  para_lq sigma:        -103.63
          -102.4270          3.6515          0.6164
             3.4846       -107.9506         -0.1184
             0.4794         -0.2337       -100.5237

     Atom 37  O   pos: (  0.679039  0.349929  0.210623)  para_lq sigma:        -102.87
          -103.0948          3.3488          0.5046
             3.4370       -106.1892         -0.5439
             0.5589         -0.5518        -99.3367

     Atom 38  O   pos: (  0.814849  0.091986  0.596722)  para_lq sigma:        -112.59
          -115.0680         -3.7940         -0.4533
            -3.8934       -113.1173         -0.1456
            -0.3048          0.0132       -109.5940

     Atom 39  O   pos: ( -0.020608  0.056393  0.337510)  para_lq sigma:        -110.48
          -111.3471         -3.0832         -3.0197
            -2.7963       -110.6162         -2.9439
            -3.0483         -3.1710       -109.4622

     Atom 40  O   pos: (  0.646469  0.067800  0.491325)  para_lq sigma:        -111.00
          -110.0223          1.7383         -3.8836
             1.8397       -109.8659          3.0905
            -3.4009          2.9023       -113.1257

     Atom 41  O   pos: (  0.517608  0.384104  0.332306)  para_lq sigma:        -110.70
          -111.5230         -2.7091          3.6618
            -2.7050       -108.9886          2.2643
             4.3091          2.9201       -111.5854

     Atom 42  O   pos: (  0.854085  0.072402  1.698239)  para_lq sigma:        -101.13
          -102.1813          3.9005          1.3404
             3.5788        -98.8949         -2.8003
             0.8549         -2.6230       -102.3158

     Atom 43  O   pos: (  0.460212  0.214337  0.153083)  para_lq sigma:        -109.81
          -111.2693         -3.1941         -2.3907
            -3.2505       -109.9610         -1.8006
            -1.3660         -1.4725       -108.2099

     Atom 44  O   pos: (  0.481040  0.236763  0.682539)  para_lq sigma:        -112.57
          -109.0887         -0.7859          1.9079
            -0.5118       -110.4722          3.2161
             1.9794          3.1362       -118.1624

     Atom 45  O   pos: (  0.753490  0.193474  0.119022)  para_lq sigma:        -102.12
          -102.9553          2.8804          1.6956
             2.9578       -100.5362         -2.3895
             2.3208         -2.6547       -102.8819

     Atom 46  O   pos: (  0.447923  0.182407  0.493552)  para_lq sigma:        -110.53
          -109.2106         -1.6455         -1.3842
            -1.8502       -111.9547         -2.6072
            -1.6020         -2.5384       -110.4203

     Atom 47  O   pos: (  0.653589  0.169701  0.301047)  para_lq sigma:        -109.94
          -109.7535         -3.1202          3.1544
            -3.1503       -109.1948          3.5105
             3.8930          3.4616       -110.8620

     Atom 48  O   pos: (  0.615729  0.300678  0.538808)  para_lq sigma:        -112.60
          -117.4382         -2.3354          1.5901
            -2.3613       -110.9093          0.8368
             1.0193          1.0579       -109.4558

     Atom 49  O   pos: ( -0.172805  0.261482  0.305467)  para_lq sigma:        -110.78
          -112.3214         -1.6281         -4.0882
            -2.0178       -107.9701         -0.7299
            -5.0125         -0.3809       -112.0366

     Atom 50  O   pos: (  0.096343  0.125871  0.563748)  para_lq sigma:        -111.73
          -109.2514          3.1925          1.3712
             2.5823       -116.7778         -1.5195
             0.8858         -1.3365       -109.1644

     Atom 51  O   pos: (  0.164444  0.156456  0.334177)  para_lq sigma:        -110.73
          -110.5616         -3.2773          3.0946
            -3.1873       -110.6673          4.0816
             3.2440          4.5361       -110.9599

     Atom 52  O   pos: (  0.178329  0.306436  0.573705)  para_lq sigma:        -113.78
          -116.9819         -4.0663          1.8121
            -4.0666       -113.5232          1.0536
             1.7004          1.0827       -110.8316

     Atom 53  O   pos: (  0.320736  0.273978  0.335479)  para_lq sigma:        -110.53
          -112.5114         -2.3867         -4.4500
            -2.2338       -107.2237         -0.8319
            -4.8315         -1.3087       -111.8568

     Atom 54  O   pos: ( -0.136682  0.380082  0.657080)  para_lq sigma:        -113.26
          -113.2140          0.2156          4.0879
            -0.0322       -108.4316         -0.0869
             3.7936          0.2348       -118.1198

     Atom 55  O   pos: (  0.395753  0.022275  0.153516)  para_lq sigma:        -102.98
          -100.2911          1.4781         -1.1263
             1.2708       -105.3907          3.6031
            -0.9692          3.4578       -103.2565

     Atom 56  O   pos: ( -0.021915  0.282458  0.522986)  para_lq sigma:        -105.80
          -106.1790          4.0762         -1.4757
             4.0513       -107.0159          0.3365
            -1.7010          0.0663       -104.1917

     Atom 57  O   pos: (  0.402736  0.017688  0.724119)  para_lq sigma:        -102.68
          -101.9368         -3.1693         -5.6891
            -3.1384       -104.1468          3.0764
            -5.8737          2.9122       -101.9550

     Atom 58  H   pos: (  0.082142  0.410757  0.739601)  para_lq sigma:           0.00
             0.0000          0.0000          0.0000
             0.0000          0.0000          0.0000
             0.0000          0.0000          0.0000

     Atom 59  H   pos: (  0.355825  0.027960  0.665886)  para_lq sigma:           0.00
             0.0000          0.0000          0.0000
             0.0000          0.0000          0.0000
             0.0000          0.0000          0.0000

     Atom 60  O   pos: (  0.200256  0.348104  1.432535)  para_lq sigma:        -100.65
          -102.3404          4.9134          0.4180
             5.0584        -97.1850          0.0239
             0.9000         -0.2015       -102.4229

     Atom 61  H   pos: (  0.155749  0.373170  1.486994)  para_lq sigma:           0.00
             0.0000          0.0000          0.0000
             0.0000          0.0000          0.0000
             0.0000          0.0000          0.0000

     Atom 62  H   pos: (  0.261260  0.313602  1.465058)  para_lq sigma:           0.00
             0.0000          0.0000          0.0000
             0.0000          0.0000          0.0000
             0.0000          0.0000          0.0000

     Atom 63  O   pos: (  0.643444  0.449280  0.690510)  para_lq sigma:        -101.50
          -102.2464          0.7757         -4.1245
             0.9822       -104.6583         -1.1856
            -4.3363         -1.4303        -97.5971

     Atom 64  H   pos: (  0.636142  0.378304  0.669480)  para_lq sigma:           0.00
             0.0000          0.0000          0.0000
             0.0000          0.0000          0.0000
             0.0000          0.0000          0.0000

     Atom 65  H   pos: (  0.585222  0.485703  0.657750)  para_lq sigma:           0.00
             0.0000          0.0000          0.0000
             0.0000          0.0000          0.0000
             0.0000          0.0000          0.0000

     Atom 66  O   pos: (  0.366611  0.395192  0.155063)  para_lq sigma:        -101.10
           -98.1364          6.2066         -2.5874
             6.1345       -101.0897         -1.4999
            -2.2803         -1.7128       -104.0782

     Atom 67  H   pos: (  0.336393  0.402246  0.087987)  para_lq sigma:           0.00
             0.0000          0.0000          0.0000
             0.0000          0.0000          0.0000
             0.0000          0.0000          0.0000

     Atom 68  H   pos: (  0.409424  0.333251  0.150894)  para_lq sigma:           0.00
             0.0000          0.0000          0.0000
             0.0000          0.0000          0.0000
             0.0000          0.0000          0.0000

     Atom 69  O   pos: ( -0.127643  0.437345  1.466469)  para_lq sigma:        -100.96
           -94.1610         -0.0182         -2.8540
            -0.4126       -106.3676         -0.4586
            -2.5987         -0.4033       -102.3440

     Atom 70  H   pos: (  0.193235  0.034905  1.516523)  para_lq sigma:           0.00
             0.0000          0.0000          0.0000
             0.0000          0.0000          0.0000
             0.0000          0.0000          0.0000

     Atom 71  H   pos: ( -0.114682  0.376510  1.508254)  para_lq sigma:           0.00
             0.0000          0.0000          0.0000
             0.0000          0.0000          0.0000
             0.0000          0.0000          0.0000

     Atom 72  O   pos: (  0.099442  0.411041  1.601497)  para_lq sigma:        -101.14
           -99.4254          5.1365         -2.5928
             5.0985       -101.7347         -0.9700
            -2.8252         -0.6841       -102.2704

     Atom 73  H   pos: (  0.381583  0.011752  1.647758)  para_lq sigma:           0.00
             0.0000          0.0000          0.0000
             0.0000          0.0000          0.0000
             0.0000          0.0000          0.0000

     Atom 74  H   pos: (  0.148298  0.375731  1.646551)  para_lq sigma:           0.00
             0.0000          0.0000          0.0000
             0.0000          0.0000          0.0000
             0.0000          0.0000          0.0000

     Atom 75  O   pos: ( -0.154038  0.217449  1.386925)  para_lq sigma:        -101.10
           -95.3620         -2.4581         -4.6430
            -2.9080       -104.1671          1.4210
            -4.6086          1.2224       -103.7628

     Atom 76  H   pos: ( -0.120558  0.232654  1.450796)  para_lq sigma:           0.00
             0.0000          0.0000          0.0000
             0.0000          0.0000          0.0000
             0.0000          0.0000          0.0000

     Atom 77  H   pos: (  0.828928  0.136849  1.389745)  para_lq sigma:           0.00
             0.0000          0.0000          0.0000
             0.0000          0.0000          0.0000
             0.0000          0.0000          0.0000

     Atom 78  O   pos: (  0.895865 -0.012213  1.398583)  para_lq sigma:        -103.67
           -99.4549         -1.0734         -3.6249
            -1.0221       -108.7941          1.8482
            -3.3552          1.9388       -102.7697

     Atom 79  H   pos: (  0.603008  0.385738  1.430510)  para_lq sigma:           0.00
             0.0000          0.0000          0.0000
             0.0000          0.0000          0.0000
             0.0000          0.0000          0.0000

     Atom 80  H   pos: (  0.937413  0.041772  1.445108)  para_lq sigma:           0.00
             0.0000          0.0000          0.0000
             0.0000          0.0000          0.0000
             0.0000          0.0000          0.0000

     Atom 81  O   pos: (  0.139268  0.219059  0.979863)  para_lq sigma:        -101.14
          -102.5064          2.6046         -1.1859
             2.6018        -94.6868          0.2364
            -0.8983          0.1556       -106.2415

     Atom 82  H   pos: (  0.179953  0.208014  0.918319)  para_lq sigma:           0.00
             0.0000          0.0000          0.0000
             0.0000          0.0000          0.0000
             0.0000          0.0000          0.0000

     Atom 83  H   pos: (  0.180497  0.208158  1.042159)  para_lq sigma:           0.00
             0.0000          0.0000          0.0000
             0.0000          0.0000          0.0000
             0.0000          0.0000          0.0000

     Atom 84  O   pos: ( -0.112189  0.406390  0.122540)  para_lq sigma:        -101.33
          -104.0444          0.1976          3.0828
             0.1907       -105.7117         -1.1757
             2.8307         -1.0276        -94.2258

     Atom 85  H   pos: ( -0.047594  0.440110  0.111916)  para_lq sigma:           0.00
             0.0000          0.0000          0.0000
             0.0000          0.0000          0.0000
             0.0000          0.0000          0.0000

     Atom 86  H   pos: ( -0.092448  0.333949  0.116851)  para_lq sigma:           0.00
             0.0000          0.0000          0.0000
             0.0000          0.0000          0.0000
             0.0000          0.0000          0.0000

     Atom 87  O   pos: ( -0.051462  0.327292  1.261284)  para_lq sigma:        -100.76
          -103.2732         -0.4497          2.1543
            -0.5402       -103.1885          5.0791
             2.1795          5.3613        -95.8068

     Atom 88  H   pos: ( -0.088540  0.274113  1.299151)  para_lq sigma:           0.00
             0.0000          0.0000          0.0000
             0.0000          0.0000          0.0000
             0.0000          0.0000          0.0000

     Atom 89  H   pos: (  0.018017  0.304156  1.264014)  para_lq sigma:           0.00
             0.0000          0.0000          0.0000
             0.0000          0.0000          0.0000
             0.0000          0.0000          0.0000

     Atom 90  O   pos: ( -0.012378  0.085863  1.038457)  para_lq sigma:        -101.62
          -101.5029         -3.0763         -3.6712
            -3.3775       -102.8725          4.2460
            -3.9706          4.4205       -100.4709

     Atom 91  H   pos: (  0.021440  0.046732  1.093296)  para_lq sigma:           0.00
             0.0000          0.0000          0.0000
             0.0000          0.0000          0.0000
             0.0000          0.0000          0.0000

     Atom 92  H   pos: (  0.033451  0.143224  1.025574)  para_lq sigma:           0.00
             0.0000          0.0000          0.0000
             0.0000          0.0000          0.0000
             0.0000          0.0000          0.0000

     Atom 93  O   pos: ( -0.069863  0.285659  1.590438)  para_lq sigma:        -102.02
          -104.6129         -0.1973         -1.4491
            -0.0335       -106.4617         -1.9777
            -1.2388         -2.5357        -94.9927

     Atom 94  H   pos: ( -0.044541  0.215848  1.574738)  para_lq sigma:           0.00
             0.0000          0.0000          0.0000
             0.0000          0.0000          0.0000
             0.0000          0.0000          0.0000

     Atom 95  H   pos: ( -0.008175  0.325679  1.601548)  para_lq sigma:           0.00
             0.0000          0.0000          0.0000
             0.0000          0.0000          0.0000
             0.0000          0.0000          0.0000

     Atom 96  O   pos: (  0.067532  0.395632  1.039063)  para_lq sigma:        -100.49
           -97.2798          5.1788         -1.2210
             5.1224       -100.6972         -2.6530
            -1.6474         -2.1436       -103.4941

     Atom 97  H   pos: (  0.089233  0.391402  1.109024)  para_lq sigma:           0.00
             0.0000          0.0000          0.0000
             0.0000          0.0000          0.0000
             0.0000          0.0000          0.0000

     Atom 98  H   pos: (  0.098250  0.334367  1.007901)  para_lq sigma:           0.00
             0.0000          0.0000          0.0000
             0.0000          0.0000          0.0000
             0.0000          0.0000          0.0000

     Atom 99  O   pos: ( -0.123688  0.375587  1.023624)  para_lq sigma:        -101.07
          -105.7169          0.8528         -0.0832
             0.7378        -96.6264         -3.9597
             0.4159         -4.1875       -100.8737

     Atom100  H   pos: ( -0.153335  0.413467  1.080483)  para_lq sigma:           0.00
             0.0000          0.0000          0.0000
             0.0000          0.0000          0.0000
             0.0000          0.0000          0.0000

     Atom101  H   pos: ( -0.047488  0.378909  1.033127)  para_lq sigma:           0.00
             0.0000          0.0000          0.0000
             0.0000          0.0000          0.0000
             0.0000          0.0000          0.0000

     Atom102  O   pos: (  0.534672  0.099191  1.553381)  para_lq sigma:        -100.04
           -96.7099         -4.1800          1.8417
            -4.1407       -101.5121         -2.8635
             2.1215         -2.4465       -101.8915

     Atom103  H   pos: (  0.537250  0.142199  1.614968)  para_lq sigma:           0.00
             0.0000          0.0000          0.0000
             0.0000          0.0000          0.0000
             0.0000          0.0000          0.0000

     Atom104  H   pos: (  0.490452  0.041784  1.570580)  para_lq sigma:           0.00
             0.0000          0.0000          0.0000
             0.0000          0.0000          0.0000
             0.0000          0.0000          0.0000

     Atom105  O   pos: (  0.405095  0.210041  0.882231)  para_lq sigma:        -100.26
          -101.6987         -3.7222         -0.6935
            -3.9052        -94.4089          1.6487
            -0.6803          1.6175       -104.6811

     Atom106  H   pos: (  0.407879  0.198717  0.956418)  para_lq sigma:           0.00
             0.0000          0.0000          0.0000
             0.0000          0.0000          0.0000
             0.0000          0.0000          0.0000

     Atom107  H   pos: (  0.338845  0.183119  0.862347)  para_lq sigma:           0.00
             0.0000          0.0000          0.0000
             0.0000          0.0000          0.0000
             0.0000          0.0000          0.0000

     Atom108  O   pos: (  0.076986 -0.008246  0.883850)  para_lq sigma:        -100.83
          -101.5740          5.2064         -0.1870
             5.2271        -97.1794         -0.0849
            -0.5099          0.1389       -103.7389

     Atom109  H   pos: ( -0.176531  0.423182  0.925421)  para_lq sigma:           0.00
             0.0000          0.0000          0.0000
             0.0000          0.0000          0.0000
             0.0000          0.0000          0.0000

     Atom110  H   pos: (  0.032820  0.027864  0.933327)  para_lq sigma:           0.00
             0.0000          0.0000          0.0000
             0.0000          0.0000          0.0000
             0.0000          0.0000          0.0000

     Atom111  O   pos: ( -0.009501  0.114349  1.509232)  para_lq sigma:        -108.42
          -108.0424          1.5564         -2.0938
             1.1747       -109.3241          1.0474
            -2.0170          1.5884       -107.8839

     Atom112  H   pos: ( -0.085825  0.039680  1.682807)  para_lq sigma:           0.00
             0.0000          0.0000          0.0000
             0.0000          0.0000          0.0000
             0.0000          0.0000          0.0000

     Atom113  H   pos: (  0.031887  0.066900  1.546591)  para_lq sigma:           0.00
             0.0000          0.0000          0.0000
             0.0000          0.0000          0.0000
             0.0000          0.0000          0.0000

     Atom114  O   pos: (  0.103540  0.172633  1.368062)  para_lq sigma:        -102.26
          -101.1705         -4.4714          2.6830
            -4.1460       -102.4928         -1.3520
             2.7331         -1.5483       -103.1263

     Atom115  H   pos: (  0.057758  0.150933  1.429521)  para_lq sigma:           0.00
             0.0000          0.0000          0.0000
             0.0000          0.0000          0.0000
             0.0000          0.0000          0.0000

     Atom116  H   pos: (  0.140459  0.232300  1.391970)  para_lq sigma:           0.00
             0.0000          0.0000          0.0000
             0.0000          0.0000          0.0000
             0.0000          0.0000          0.0000

     Atom117  O   pos: (  0.581573  0.206720  1.717908)  para_lq sigma:        -100.87
          -104.4597          1.3909          1.1616
             0.9069        -94.4783          1.5302
             0.7595          1.6465       -103.6653

     Atom118  H   pos: (  0.653561  0.213445  0.027231)  para_lq sigma:           0.00
             0.0000          0.0000          0.0000
             0.0000          0.0000          0.0000
             0.0000          0.0000          0.0000

     Atom119  H   pos: (  0.540931  0.222652  0.065774)  para_lq sigma:           0.00
             0.0000          0.0000          0.0000
             0.0000          0.0000          0.0000
             0.0000          0.0000          0.0000

     Atom120  O   pos: (  0.730698  0.100233  1.527772)  para_lq sigma:        -100.64
          -105.6260         -1.3737         -0.9121
            -1.0375        -93.7922          1.4640
            -1.0427          1.5368       -102.4959

     Atom121  H   pos: (  0.780363  0.094336  1.582436)  para_lq sigma:           0.00
             0.0000          0.0000          0.0000
             0.0000          0.0000          0.0000
             0.0000          0.0000          0.0000

     Atom122  H   pos: (  0.661961  0.086743  1.554388)  para_lq sigma:           0.00
             0.0000          0.0000          0.0000
             0.0000          0.0000          0.0000
             0.0000          0.0000          0.0000

     Atom123  O   pos: (  0.235820  0.327044  1.718415)  para_lq sigma:        -101.73
           -98.5949          3.7765          5.8593
             3.9589       -104.1211          1.8991
             5.8793          1.9834       -102.4698

     Atom124  H   pos: (  0.278107  0.273689  1.690737)  para_lq sigma:           0.00
             0.0000          0.0000          0.0000
             0.0000          0.0000          0.0000
             0.0000          0.0000          0.0000

     Atom125  H   pos: (  0.207692  0.321016  0.064804)  para_lq sigma:           0.00
             0.0000          0.0000          0.0000
             0.0000          0.0000          0.0000
             0.0000          0.0000          0.0000

     Atom126  O   pos: (  0.105581  0.148020  0.025449)  para_lq sigma:        -101.03
          -104.6140          2.9037         -1.1820
             3.3200        -96.7551         -3.4082
            -1.7522         -3.4197       -101.7236

     Atom127  H   pos: (  0.164030  0.150435  0.070284)  para_lq sigma:           0.00
             0.0000          0.0000          0.0000
             0.0000          0.0000          0.0000
             0.0000          0.0000          0.0000

     Atom128  H   pos: (  0.048877  0.181606  0.064214)  para_lq sigma:           0.00
             0.0000          0.0000          0.0000
             0.0000          0.0000          0.0000
             0.0000          0.0000          0.0000

     Atom129  O   pos: (  0.659456  0.297203  1.506834)  para_lq sigma:        -101.37
           -98.5747          2.4977         -5.5729
             2.8587       -104.7187         -2.8822
            -5.5048         -3.2688       -100.8093

     Atom130  H   pos: (  0.688125  0.337128  1.562158)  para_lq sigma:           0.00
             0.0000          0.0000          0.0000
             0.0000          0.0000          0.0000
             0.0000          0.0000          0.0000

     Atom131  H   pos: (  0.692446  0.230797  1.510159)  para_lq sigma:           0.00
             0.0000          0.0000          0.0000
             0.0000          0.0000          0.0000
             0.0000          0.0000          0.0000

     Atom132  O   pos: (  0.350694  0.461526  1.361556)  para_lq sigma:         -99.92
          -100.4601         -4.8554         -0.2817
            -5.4426        -96.6744          0.0839
            -0.4885         -0.2054       -102.6174

     Atom133  H   pos: (  0.699614  0.029026  1.419789)  para_lq sigma:           0.00
             0.0000          0.0000          0.0000
             0.0000          0.0000          0.0000
             0.0000          0.0000          0.0000

     Atom134  H   pos: (  0.298929  0.423367  1.399873)  para_lq sigma:           0.00
             0.0000          0.0000          0.0000
             0.0000          0.0000          0.0000
             0.0000          0.0000          0.0000

     Atom135  O   pos: (  0.454062  0.348750  1.650651)  para_lq sigma:        -100.60
          -102.7691          0.8509         -3.9730
             1.4442       -104.7718         -0.5046
            -4.0938         -0.3760        -94.2446

     Atom136  H   pos: (  0.476329  0.417853  1.663076)  para_lq sigma:           0.00
             0.0000          0.0000          0.0000
             0.0000          0.0000          0.0000
             0.0000          0.0000          0.0000

     Atom137  H   pos: (  0.512941  0.306868  1.668781)  para_lq sigma:           0.00
             0.0000          0.0000          0.0000
             0.0000          0.0000          0.0000
             0.0000          0.0000          0.0000

     Atom138  O   pos: (  0.198656  0.197469  1.164778)  para_lq sigma:        -101.38
          -103.0366          2.7667         -4.1206
             3.3649       -102.8818         -2.6410
            -3.4216         -3.3739        -98.2238

     Atom139  H   pos: (  0.186004  0.264309  1.192688)  para_lq sigma:           0.00
             0.0000          0.0000          0.0000
             0.0000          0.0000          0.0000
             0.0000          0.0000          0.0000

     Atom140  H   pos: (  0.264934  0.172485  1.192388)  para_lq sigma:           0.00
             0.0000          0.0000          0.0000
             0.0000          0.0000          0.0000
             0.0000          0.0000          0.0000

     Atom141  O   pos: (  0.160318  0.404240  1.231865)  para_lq sigma:        -102.07
           -99.4953          5.2355         -1.1479
             5.5616       -101.4651          0.7834
            -1.1560          0.5915       -105.2618

     Atom142  H   pos: (  0.416328  0.002825  1.239561)  para_lq sigma:           0.00
             0.0000          0.0000          0.0000
             0.0000          0.0000          0.0000
             0.0000          0.0000          0.0000

     Atom143  H   pos: (  0.175430  0.387594  1.302566)  para_lq sigma:           0.00
             0.0000          0.0000          0.0000
             0.0000          0.0000          0.0000
             0.0000          0.0000          0.0000

     Atom144  O   pos: (  0.734064  0.222554  1.006474)  para_lq sigma:        -101.29
          -101.3630         -4.7932         -0.3847
            -5.2157        -98.8352         -1.0557
            -0.3734         -1.1567       -103.6760

     Atom145  H   pos: (  0.791884  0.270207  1.010843)  para_lq sigma:           0.00
             0.0000          0.0000          0.0000
             0.0000          0.0000          0.0000
             0.0000          0.0000          0.0000

     Atom146  H   pos: (  0.722705  0.214664  0.931782)  para_lq sigma:           0.00
             0.0000          0.0000          0.0000
             0.0000          0.0000          0.0000
             0.0000          0.0000          0.0000

     Atom147  O   pos: (  0.219542  0.136359  1.576334)  para_lq sigma:        -101.37
          -104.0687          2.7764         -0.4790
             2.9790        -95.5460          0.2922
             0.2110         -0.1313       -104.4916

     Atom148  H   pos: (  0.272348  0.120727  1.630164)  para_lq sigma:           0.00
             0.0000          0.0000          0.0000
             0.0000          0.0000          0.0000
             0.0000          0.0000          0.0000

     Atom149  H   pos: (  0.159918  0.149433  1.618504)  para_lq sigma:           0.00
             0.0000          0.0000          0.0000
             0.0000          0.0000          0.0000
             0.0000          0.0000          0.0000

     Atom150  O   pos: (  0.446591  0.324507  1.256874)  para_lq sigma:         -99.94
           -96.3247          3.8606          3.6942
             3.6544       -102.5099          0.6127
             3.8404          0.5843       -100.9928

     Atom151  H   pos: (  0.407956  0.371458  1.302369)  para_lq sigma:           0.00
             0.0000          0.0000          0.0000
             0.0000          0.0000          0.0000
             0.0000          0.0000          0.0000

     Atom152  H   pos: (  0.458310  0.261932  1.294495)  para_lq sigma:           0.00
             0.0000          0.0000          0.0000
             0.0000          0.0000          0.0000
             0.0000          0.0000          0.0000

     Atom153  O   pos: (  0.443640  0.160349  1.073252)  para_lq sigma:        -101.07
           -99.5179         -6.1564          1.9409
            -5.9407       -100.4151         -0.7342
             1.8312         -0.8650       -103.2750

     Atom154  H   pos: (  0.485884  0.216760  1.095552)  para_lq sigma:           0.00
             0.0000          0.0000          0.0000
             0.0000          0.0000          0.0000
             0.0000          0.0000          0.0000

     Atom155  H   pos: (  0.403617  0.134866  1.131785)  para_lq sigma:           0.00
             0.0000          0.0000          0.0000
             0.0000          0.0000          0.0000
             0.0000          0.0000          0.0000

     Atom156  O   pos: (  0.368221  0.271073  1.491851)  para_lq sigma:        -100.94
           -97.7151         -4.1441         -3.8028
            -4.1369       -102.4370          0.6341
            -4.1675          0.3513       -102.6758

     Atom157  H   pos: (  0.346862  0.209008  1.525078)  para_lq sigma:           0.00
             0.0000          0.0000          0.0000
             0.0000          0.0000          0.0000
             0.0000          0.0000          0.0000

     Atom158  H   pos: (  0.407165  0.308042  1.545690)  para_lq sigma:           0.00
             0.0000          0.0000          0.0000
             0.0000          0.0000          0.0000
             0.0000          0.0000          0.0000

     Atom159  O   pos: (  0.578400  0.323590  1.072973)  para_lq sigma:        -101.85
          -102.4073          5.5268          2.7965
             5.4567        -99.4926          0.4674
             2.5313          0.3931       -103.6526

     Atom160  H   pos: (  0.639546  0.284991  1.045925)  para_lq sigma:           0.00
             0.0000          0.0000          0.0000
             0.0000          0.0000          0.0000
             0.0000          0.0000          0.0000

     Atom161  H   pos: (  0.553890  0.364663  1.017720)  para_lq sigma:           0.00
             0.0000          0.0000          0.0000
             0.0000          0.0000          0.0000
             0.0000          0.0000          0.0000

     Atom162  O   pos: (  0.322708  0.402860  1.096392)  para_lq sigma:        -101.74
          -103.3814          5.4129          2.4859
             5.1107        -97.3292          3.4730
             2.7344          3.4920       -104.5146

     Atom163  H   pos: (  0.367885  0.359779  1.134795)  para_lq sigma:           0.00
             0.0000          0.0000          0.0000
             0.0000          0.0000          0.0000
             0.0000          0.0000          0.0000

     Atom164  H   pos: (  0.266431  0.415682  1.143144)  para_lq sigma:           0.00
             0.0000          0.0000          0.0000
             0.0000          0.0000          0.0000
             0.0000          0.0000          0.0000

     Atom165  O   pos: (  0.819451  0.118605  1.181389)  para_lq sigma:        -100.76
           -99.7470          6.3966          1.0470
             6.3827        -97.3344          1.5393
             1.1866          1.2238       -105.2106

     Atom166  H   pos: (  0.815238  0.131188  1.109096)  para_lq sigma:           0.00
             0.0000          0.0000          0.0000
             0.0000          0.0000          0.0000
             0.0000          0.0000          0.0000

     Atom167  H   pos: (  0.762886  0.158180  1.207859)  para_lq sigma:           0.00
             0.0000          0.0000          0.0000
             0.0000          0.0000          0.0000
             0.0000          0.0000          0.0000

     Atom168  O   pos: (  0.561749  0.047463  0.942578)  para_lq sigma:         -99.97
           -99.8210          5.9927          1.8112
             6.1414        -96.9478          1.9171
             1.4899          2.2236       -103.1469

     Atom169  H   pos: (  0.511273  0.076154  0.989382)  para_lq sigma:           0.00
             0.0000          0.0000          0.0000
             0.0000          0.0000          0.0000
             0.0000          0.0000          0.0000

     Atom170  H   pos: (  0.601448  0.003352  0.987735)  para_lq sigma:           0.00
             0.0000          0.0000          0.0000
             0.0000          0.0000          0.0000
             0.0000          0.0000          0.0000

     Atom171  O   pos: (  0.515616  0.149386  1.357322)  para_lq sigma:        -100.88
           -96.5460          4.5904          1.1877
             4.6837       -100.5520         -0.3519
             1.1295         -0.2708       -105.5359

     Atom172  H   pos: (  0.513206  0.145957  1.432619)  para_lq sigma:           0.00
             0.0000          0.0000          0.0000
             0.0000          0.0000          0.0000
             0.0000          0.0000          0.0000

     Atom173  H   pos: (  0.559239  0.090975  1.340008)  para_lq sigma:           0.00
             0.0000          0.0000          0.0000
             0.0000          0.0000          0.0000
             0.0000          0.0000          0.0000

     Atom174  O   pos: (  0.671242  0.255964  1.279154)  para_lq sigma:        -100.49
          -102.6980         -3.9115         -1.3870
            -4.0836        -95.7846          2.2850
            -1.5088          2.0578       -102.9803

     Atom175  H   pos: (  0.612372  0.220900  1.309846)  para_lq sigma:           0.00
             0.0000          0.0000          0.0000
             0.0000          0.0000          0.0000
             0.0000          0.0000          0.0000

     Atom176  H   pos: (  0.718347  0.263281  1.336238)  para_lq sigma:           0.00
             0.0000          0.0000          0.0000
             0.0000          0.0000          0.0000
             0.0000          0.0000          0.0000

     Atom177  O   pos: (  0.707378  0.411169  1.677884)  para_lq sigma:        -101.33
           -99.8759         -5.2827         -3.8494
            -5.5302       -102.0987          1.4425
            -3.7044          1.5586       -102.0251

     Atom178  H   pos: (  0.065363  0.031011 -0.002089)  para_lq sigma:           0.00
             0.0000          0.0000          0.0000
             0.0000          0.0000          0.0000
             0.0000          0.0000          0.0000

     Atom179  H   pos: (  0.702604  0.383496  0.017453)  para_lq sigma:           0.00
             0.0000          0.0000          0.0000
             0.0000          0.0000          0.0000
             0.0000          0.0000          0.0000

     Atom180  O   pos: (  0.221593  0.198781  0.788257)  para_lq sigma:        -112.96
          -117.6452          4.5311         -1.7847
             5.0139       -112.2638          1.0391
            -1.9036          1.2932       -108.9727

     Atom181  H   pos: (  0.157903  0.235597  0.776564)  para_lq sigma:           0.00
             0.0000          0.0000          0.0000
             0.0000          0.0000          0.0000
             0.0000          0.0000          0.0000

     Atom182  O   pos: (  0.342014  0.093980  1.244347)  para_lq sigma:        -109.58
          -109.4718         -2.2981         -3.9722
            -2.8203       -108.5268         -3.3357
            -4.4719         -3.2980       -110.7309

     Atom183  H   pos: (  0.386298  0.126826  1.293319)  para_lq sigma:           0.00
             0.0000          0.0000          0.0000
             0.0000          0.0000          0.0000
             0.0000          0.0000          0.0000

     Atom184  O   pos: ( -0.235390  0.442435  1.188497)  para_lq sigma:        -111.56
          -108.7823          0.6062         -0.7868
             0.5382       -117.8166         -0.1879
            -0.6109          0.2715       -108.0952

     Atom185  H   pos: ( -0.231198  0.369632  1.187384)  para_lq sigma:           0.00
             0.0000          0.0000          0.0000
             0.0000          0.0000          0.0000
             0.0000          0.0000          0.0000

     Atom186  O   pos: (  0.708266  0.225869  0.804674)  para_lq sigma:        -112.99
          -109.8410          0.9826          0.1591
             1.2760       -120.4107         -0.8008
             0.4040         -0.2849       -108.7232

     Atom187  H   pos: (  0.696252  0.298224  0.808899)  para_lq sigma:           0.00
             0.0000          0.0000          0.0000
             0.0000          0.0000          0.0000
             0.0000          0.0000          0.0000


     Total NMR chemical shifts in ppm: ---------------------------------------
     (adopting the Simpson convention for anisotropy and asymmetry)-----------

     Atom  1  Ca  pos: (  0.473102  0.012100  0.509507)  Total sigma:        1090.35
          1079.3812         -1.0653        -21.4662
            -3.9671       1115.5419        -33.6359
           -20.3598        -33.1006       1076.1197

     Ca   1    anisotropy:     68.30    eta:   -0.9633
     Ca   1    sigma_11=   1089.51    axis=(  0.847872 -0.385147 -0.364383)
     Ca   1    sigma_22=   1045.65    axis=(  0.506694  0.386233  0.770769)
     Ca   1    sigma_33=   1135.88    axis=(  0.156122  0.838144 -0.522628)

     Atom  2  Ca  pos: ( -0.154570  0.446588  0.295430)  Total sigma:        1090.12
          1081.5549        -18.0709        -12.5103
           -16.8765       1101.2706          7.8008
           -17.7480          5.4415       1087.5283

     Ca   2    anisotropy:     41.50    eta:   -0.7444
     Ca   2    sigma_11=   1086.58    axis=( -0.215803 -0.602923  0.768058)
     Ca   2    sigma_22=   1065.98    axis=( -0.819376 -0.316010 -0.478289)
     Ca   2    sigma_33=   1117.79    axis=( -0.531085  0.732545  0.425825)

     Atom  3  Ca  pos: ( -0.005818  0.227367  0.301623)  Total sigma:        1088.66
          1069.2132        -12.9645         28.2096
           -12.9945       1123.6497          2.4847
            24.7895         -1.2844       1073.1275

     Ca   3    anisotropy:    -67.97    eta:   -0.7023
     Ca   3    sigma_11=   1095.41    axis=(  0.616509  0.267600  0.740477)
     Ca   3    sigma_22=   1127.23    axis=( -0.269123  0.955447 -0.121220)
     Ca   3    sigma_33=   1043.35    axis=(  0.739925  0.124546 -0.661059)

     Atom  4  Ca  pos: (  0.263653  0.177165  0.480321)  Total sigma:        1065.83
          1042.3285        -48.1687          3.2302
           -55.3222       1067.2284          0.4352
             4.0680          1.5459       1087.9309

     Ca   4    anisotropy:    -96.62    eta:   -0.3128
     Ca   4    sigma_11=   1087.96    axis=( -0.014043  0.082656  0.996479)
     Ca   4    sigma_22=   1108.11    axis=(  0.619108 -0.781851  0.073578)
     Ca   4    sigma_33=   1001.42    axis=( -0.785180 -0.617962  0.040193)

     Atom  5  Ca  pos: ( -0.141491  0.226801  0.720832)  Total sigma:        1064.72
          1123.2000         21.3251        -44.1810
            16.0957       1049.8341          9.8064
           -50.8726          6.9835       1021.1176

     Ca   5    anisotropy:    119.10    eta:   -0.6770
     Ca   5    sigma_11=   1051.90    axis=( -0.037645  0.947795  0.316650)
     Ca   5    sigma_22=    998.14    axis=(  0.377351 -0.279931  0.882749)
     Ca   5    sigma_33=   1144.12    axis=( -0.925305 -0.152720  0.347113)

     Atom  6  Ca  pos: (  0.118316  0.063921  0.731144)  Total sigma:        1065.59
          1013.9856         19.4182         -3.9248
            10.7498       1107.5109         15.5741
            -7.2178         11.7344       1075.2665

     Ca   6    anisotropy:    -82.35    eta:   -0.7656
     Ca   6    sigma_11=   1072.02    axis=(  0.166250  0.291737 -0.941940)
     Ca   6    sigma_22=   1114.05    axis=(  0.124448  0.941388  0.313531)
     Ca   6    sigma_33=   1010.69    axis=(  0.978199 -0.169347  0.120200)

     Atom  7  Ca  pos: (  0.898140 -0.038318  1.233083)  Total sigma:        1085.61
          1098.1132         -8.9808        -11.7212
             3.4071       1049.6818          4.9622
           -16.6590          2.9009       1109.0471

     Ca   7    anisotropy:    -54.40    eta:   -0.8478
     Ca   7    sigma_11=   1088.37    axis=( -0.824304  0.001845 -0.566144)
     Ca   7    sigma_22=   1119.12    axis=( -0.564682  0.069226  0.822400)
     Ca   7    sigma_33=   1049.35    axis=(  0.040709  0.997599 -0.056021)

     Atom  8  Ca  pos: (  0.979820  0.004611  0.499983)  Total sigma:        1076.36
          1047.0511         21.7599          0.9792
            20.9931       1072.5296        -11.1249
             4.2890        -13.9969       1109.4886

     Ca   8    anisotropy:    -63.64    eta:   -0.7558
     Ca   8    sigma_11=   1081.54    axis=(  0.517938  0.797444  0.309554)
     Ca   8    sigma_22=   1113.60    axis=( -0.066468 -0.323263  0.943972)
     Ca   8    sigma_33=   1033.93    axis=(  0.852832 -0.509495 -0.114425)

     Atom  9  Ca  pos: (  0.662627 -0.008745  0.323493)  Total sigma:        1090.07
          1109.9584        -28.2746         -2.8947
           -27.6911       1091.2569         22.2218
            -9.9353         27.9834       1068.9900

     Ca   9    anisotropy:     69.45    eta:   -0.7062
     Ca   9    sigma_11=   1083.27    axis=(  0.654700  0.493141  0.572870)
     Ca   9    sigma_22=   1050.57    axis=( -0.206225 -0.612595  0.763020)
     Ca   9    sigma_33=   1136.37    axis=( -0.727214  0.617689  0.299368)

     Atom 10  Ca  pos: (  0.487753  0.212226  0.323181)  Total sigma:        1060.07
          1054.6558         -5.3069         -2.1675
            -1.3219       1041.3128         -2.1034
            -3.8218         -8.7954       1084.2470

     Ca  10    anisotropy:     37.61    eta:   -0.6229
     Ca  10    sigma_11=   1055.34    axis=(  0.967017 -0.249089  0.053232)
     Ca  10    sigma_22=   1039.73    axis=(  0.240283  0.961432  0.133841)
     Ca  10    sigma_33=   1085.15    axis=( -0.084518 -0.116636  0.989572)

     Atom 11  Ca  pos: (  0.740076  0.216669  0.456782)  Total sigma:        1071.61
          1049.5576        -22.9290        -40.1108
           -10.4083       1085.5225         -8.4485
           -38.1371        -11.3563       1079.7643

     Ca  11    anisotropy:    -81.56    eta:   -0.2903
     Ca  11    sigma_11=   1090.91    axis=( -0.180783  0.959157 -0.217565)
     Ca  11    sigma_22=   1106.69    axis=( -0.578240  0.075285  0.812386)
     Ca  11    sigma_33=   1017.24    axis=(  0.795586  0.272670  0.541012)

     Atom 12  Ca  pos: (  0.328853  0.311136  0.715938)  Total sigma:        1072.05
          1101.7685         29.1689        -58.1060
            26.4774       1144.5745        -36.2201
           -56.9729        -36.2774        969.7968

     Ca  12    anisotropy:   -190.31    eta:   -0.6355
     Ca  12    sigma_11=   1095.17    axis=(  0.787904 -0.584943 -0.192483)
     Ca  12    sigma_22=   1175.80    axis=(  0.524640  0.801296 -0.287538)
     Ca  12    sigma_33=    945.17    axis=(  0.322429  0.125568  0.938228)

     Atom 13  Ca  pos: (  0.556137  0.132313  0.787116)  Total sigma:        1093.75
          1078.2281        -28.5419          7.8690
           -20.6206       1093.7688        -26.4646
             5.6190        -22.0254       1109.2496

     Ca  13    anisotropy:     61.28    eta:   -0.7368
     Ca  13    sigma_11=   1088.37    axis=( -0.584386  0.430001  0.688180)
     Ca  13    sigma_22=   1058.27    axis=(  0.729197  0.650360  0.212847)
     Ca  13    sigma_33=   1134.60    axis=(  0.356040 -0.626204  0.693617)

     Atom 14  Ca  pos: (  0.189497  0.033431  1.306219)  Total sigma:        1073.83
          1098.4709         30.6052          0.5475
            32.7113       1042.2224         16.2972
             0.1808         24.6141       1080.7837

     Ca  14    anisotropy:    -77.62    eta:   -0.5986
     Ca  14    sigma_11=   1084.21    axis=( -0.377652  0.159600  0.912089)
     Ca  14    sigma_22=   1115.19    axis=( -0.851647 -0.446483 -0.274499)
     Ca  14    sigma_33=   1022.08    axis=( -0.363422  0.880444 -0.304538)

     Atom 15  Si  pos: (  0.861667  0.133073  0.101696)  Total sigma:         405.14
           417.4629         30.9536          3.3015
            34.3892        405.9433         24.6486
             6.1389         16.9594        392.0118

     Si  15    anisotropy:     67.38    eta:   -0.5834
     Si  15    sigma_11=    395.78    axis=(  0.575542 -0.270438 -0.771761)
     Si  15    sigma_22=    369.58    axis=( -0.426161  0.706274 -0.565300)
     Si  15    sigma_33=    450.06    axis=( -0.697953 -0.654248 -0.291241)

     Atom 16  Si  pos: (  0.500596  0.267086  0.565516)  Total sigma:         406.75
           417.4980         44.9008         -2.3065
            38.6473        380.4438          4.5499
            -9.1465         12.7978        422.3042

     Si  16    anisotropy:    -82.51    eta:   -0.3788
     Si  16    sigma_11=    423.83    axis=( -0.076626  0.123995  0.989320)
     Si  16    sigma_22=    444.67    axis=( -0.838482 -0.544919  0.003354)
     Si  16    sigma_33=    351.74    axis=( -0.539515  0.829270 -0.145723)

     Atom 17  Si  pos: (  0.727923  0.237497  0.232951)  Total sigma:         406.51
           413.9431         23.1544         -3.7484
            23.1785        398.4312         -8.5146
            -6.4768         -1.7865        407.1439

     Si  17    anisotropy:     39.19    eta:   -0.8992
     Si  17    sigma_11=    405.19    axis=(  0.248283  0.118364  0.961429)
     Si  17    sigma_22=    381.70    axis=(  0.577662 -0.814812 -0.048864)
     Si  17    sigma_33=    432.63    axis=( -0.777601 -0.567513  0.270678)

     Atom 18  Si  pos: (  0.376786  0.137761  0.108930)  Total sigma:         410.11
           385.5496         35.7395         39.1969
            33.9289        387.6450         24.5353
            31.9704         14.7213        457.1216

     Si  18    anisotropy:    109.06    eta:   -0.6504
     Si  18    sigma_11=    397.40    axis=(  0.489455  0.699023 -0.521344)
     Si  18    sigma_22=    350.11    axis=(  0.760740 -0.634526 -0.136572)
     Si  18    sigma_33=    482.81    axis=(  0.426273  0.329762  0.842347)

     Atom 19  Si  pos: (  0.073967  0.242263  0.596140)  Total sigma:         392.64
           384.7801         21.3606        -20.0439
            16.1500        395.0744          0.4892
           -22.2585          6.9023        398.0674

     Si  19    anisotropy:    -48.48    eta:   -0.5459
     Si  19    sigma_11=    399.98    axis=( -0.078191 -0.773151 -0.629384)
     Si  19    sigma_22=    417.62    axis=( -0.650103 -0.439079  0.620141)
     Si  19    sigma_33=    360.32    axis=( -0.755812  0.457654 -0.468296)

     Atom 20  Si  pos: (  0.232009  0.231028  0.263991)  Total sigma:         407.10
           417.8638         21.3915          9.9568
            25.0523        399.5070          2.4972
             7.0126          8.9982        403.9219

     Si  20    anisotropy:     44.62    eta:   -0.5720
     Si  20    sigma_11=    400.73    axis=(  0.245189  0.167977 -0.954812)
     Si  20    sigma_22=    383.72    axis=(  0.562498 -0.826798 -0.001011)
     Si  20    sigma_33=    436.85    axis=(  0.789607  0.536832  0.297208)

     Atom 21  Si  pos: ( -0.086502  0.390641  0.544530)  Total sigma:         401.85
           417.4765         28.3061         13.2687
            32.1370        380.3260         -4.0346
            18.2467         -8.5662        407.7409

     Si  21    anisotropy:    -63.24    eta:   -0.7340
     Si  21    sigma_11=    407.46    axis=(  0.179134  0.407504 -0.895462)
     Si  21    sigma_22=    438.40    axis=(  0.845405  0.401769  0.351955)
     Si  21    sigma_33=    359.69    axis=(  0.503191 -0.820075 -0.272535)

     Atom 22  Si  pos: (  0.108172  0.428112  0.257059)  Total sigma:         412.43
           441.4734         28.8701         -4.0277
            27.4191        384.0555         -3.9737
             1.4812          3.0894        411.7753

     Si  22    anisotropy:     60.87    eta:   -0.9653
     Si  22    sigma_11=    411.73    axis=( -0.029504 -0.014037 -0.999466)
     Si  22    sigma_22=    372.56    axis=(  0.378121 -0.925754  0.001840)
     Si  22    sigma_33=    453.01    axis=(  0.925286  0.377865 -0.032621)

     Atom 23  Si  pos: (  0.708936  0.025426  0.587286)  Total sigma:         402.71
           412.8945          3.5438          2.1301
             6.5795        362.9167         -8.9707
             6.6209        -15.5302        432.3236

     Si  23    anisotropy:    -63.78    eta:   -0.5176
     Si  23    sigma_11=    412.97    axis=(  0.981507  0.132969 -0.137709)
     Si  23    sigma_22=    434.97    axis=(  0.157795 -0.154720  0.975276)
     Si  23    sigma_33=    360.19    axis=( -0.108375  0.978969  0.172840)

     Atom 24  Si  pos: (  0.602714  0.434633  0.262975)  Total sigma:         414.94
           430.5589         38.0635        -21.7487
            27.8029        401.8514         -9.9547
            -6.5644         -7.8813        412.3991

     Si  24    anisotropy:     64.95    eta:   -0.6009
     Si  24    sigma_11=    406.30    axis=(  0.280928  0.196815  0.939331)
     Si  24    sigma_22=    380.28    axis=(  0.549945 -0.835135  0.010509)
     Si  24    sigma_33=    458.24    axis=( -0.786536 -0.513628  0.342850)

     Atom 25  O   pos: (  0.155165  0.317791  0.219421)  Total sigma:         184.51
           174.3995        -27.0954          1.6515
           -26.7067        201.0928         -1.0854
             0.2178          2.5483        178.0336

     O   25    anisotropy:     49.90    eta:   -0.6148
     O   25    sigma_11=    178.10    axis=(  0.050813  0.027692  0.998324)
     O   25    sigma_22=    157.65    axis=(  0.848351  0.526271 -0.057778)
     O   25    sigma_33=    217.78    axis=( -0.526989  0.849866  0.003248)

     Atom 26  O   pos: (  0.299367  0.021631  0.548222)  Total sigma:         108.73
            98.0669         -2.2999          5.7205
            -0.8524        123.1773        -20.0072
             0.1281        -26.3150        104.9328

     O   26    anisotropy:     45.65    eta:   -0.3027
     O   26    sigma_11=     98.12    axis=(  0.983221  0.153260  0.098928)
     O   26    sigma_22=     88.90    axis=( -0.167754  0.546650  0.820386)
     O   26    sigma_33=    139.16    axis=(  0.071653 -0.823216  0.563188)

     Atom 27  O   pos: (  0.490576  0.025866  0.335363)  Total sigma:         105.58
           115.9368         -1.6709          3.9505
            -5.7889         80.4269         -5.9385
             5.5925          6.0061        120.3803

     O   27    anisotropy:    -38.32    eta:   -0.4038
     O   27    sigma_11=    113.20    axis=(  0.829420 -0.094972 -0.550493)
     O   27    sigma_22=    123.51    axis=(  0.548657 -0.046840  0.834734)
     O   27    sigma_33=     80.03    axis=( -0.105062 -0.994377  0.013257)

     Atom 28  O   pos: ( -0.179239  0.392083  0.464300)  Total sigma:          93.26
           104.1130        -21.2610          8.4480
           -22.4140         87.6772         -2.4255
             8.0486         -2.4468         87.9848

     O   28    anisotropy:     41.98    eta:   -0.5148
     O   28    sigma_11=     86.47    axis=( -0.090498  0.287075  0.953624)
     O   28    sigma_22=     72.06    axis=(  0.585256  0.790089 -0.182304)
     O   28    sigma_33=    121.24    axis=(  0.805783 -0.541615  0.239514)

     Atom 29  O   pos: (  0.005939  0.402544  0.316318)  Total sigma:         102.16
           137.4653         -2.4652         14.3246
           -11.5709        111.4885          5.7309
            21.6349          1.7701         57.5233

     O   29    anisotropy:    -73.42    eta:   -0.6492
     O   29    sigma_11=    110.74    axis=(  0.171333  0.977028  0.126733)
     O   29    sigma_22=    142.52    axis=( -0.961486  0.193879 -0.194824)
     O   29    sigma_33=     53.21    axis=( -0.214920 -0.088473  0.972616)

     Atom 30  O   pos: (  0.359739  0.109525  1.704244)  Total sigma:         180.94
           163.5354        -11.1904         20.9790
           -11.9849        162.8838         13.7880
            20.3111         16.3360        216.4121

     O   30    anisotropy:     66.66    eta:   -0.7116
     O   30    sigma_11=    174.54    axis=(  0.666777 -0.742708 -0.061586)
     O   30    sigma_22=    142.91    axis=(  0.689807  0.646334 -0.326218)
     O   30    sigma_33=    225.38    axis=(  0.282090  0.175033  0.943286)

     Atom 31  O   pos: ( -0.044370  0.213434  0.131244)  Total sigma:         134.24
           126.1021          5.9423          5.6676
             5.0579        126.9618         13.7126
             7.5742         15.9474        149.6632

     O   31    anisotropy:     37.31    eta:   -0.2342
     O   31    sigma_11=    124.72    axis=( -0.904536 -0.215288  0.368057)
     O   31    sigma_22=    118.89    axis=( -0.347932  0.871643 -0.345227)
     O   31    sigma_33=    159.12    axis=(  0.246491  0.440330  0.863338)

     Atom 32  O   pos: (  0.034170  0.240096  0.713260)  Total sigma:         114.36
           181.2287         -4.0512         -7.1249
            -0.4352         80.5376         13.5447
            -4.6131          8.7587         81.3167

     O   32    anisotropy:    100.94    eta:   -0.3269
     O   32    sigma_11=     91.71    axis=(  0.064237  0.698389  0.712830)
     O   32    sigma_22=     69.71    axis=(  0.022383 -0.715134  0.698629)
     O   32    sigma_33=    181.66    axis=( -0.997684  0.028922  0.061570)

     Atom 33  O   pos: (  0.265572  0.169331  0.161750)  Total sigma:         175.22
           181.6567        -16.9199        -17.9717
           -19.2961        156.3929         18.6311
           -16.5382         14.4301        187.6209

     O   33    anisotropy:     56.20    eta:   -0.5873
     O   33    sigma_11=    167.49    axis=( -0.706723  0.112756 -0.698447)
     O   33    sigma_22=    145.49    axis=(  0.354783  0.910601 -0.211981)
     O   33    sigma_33=    212.69    axis=( -0.612105  0.397609  0.683546)

     Atom 34  O   pos: (  0.643143  0.018978  0.690907)  Total sigma:         103.70
            65.7130        -12.9813        -11.6354
           -25.1681        153.9495         26.2501
           -15.0926          7.2166         91.4337

     O   34    anisotropy:     89.03    eta:   -0.5214
     O   34    sigma_11=     89.49    axis=(  0.260939  0.314194 -0.912794)
     O   34    sigma_22=     58.55    axis=(  0.939954  0.132788  0.314411)
     O   34    sigma_33=    163.05    axis=( -0.219994  0.940026  0.260678)

     Atom 35  O   pos: (  0.858934  0.033613  0.173861)  Total sigma:         187.01
           166.0752         -5.2296          7.5758
            -3.6323        199.0463        -33.2187
             6.7724        -30.6527        195.9064

     O   35    anisotropy:     65.21    eta:   -0.0983
     O   35    sigma_11=    167.41    axis=( -0.662396 -0.576128 -0.478862)
     O   35    sigma_22=    163.14    axis=(  0.738523 -0.394878 -0.546493)
     O   35    sigma_33=    230.48    axis=(  0.125758 -0.715646  0.687049)

     Atom 36  O   pos: (  0.426417  0.368101  0.552817)  Total sigma:         171.36
           165.1868        -13.7198          7.9204
           -13.3209        200.3783          6.9173
             1.8940          5.8921        148.5084

     O   36    anisotropy:     50.96    eta:   -0.5374
     O   36    sigma_11=    163.50    axis=(  0.881766  0.254271  0.397284)
     O   36    sigma_22=    145.24    axis=( -0.356093 -0.193512  0.914194)
     O   36    sigma_33=    205.33    axis=( -0.309332  0.947576  0.080088)

     Atom 37  O   pos: (  0.679039  0.349929  0.210623)  Total sigma:         185.95
           170.8933        -28.6672         -7.9869
           -30.0401        204.5321          2.2087
            -6.7283          2.6558        182.4253

     O   37    anisotropy:     54.66    eta:   -0.8102
     O   37    sigma_11=    182.49    axis=( -0.079121 -0.212843  0.973878)
     O   37    sigma_22=    152.97    axis=( -0.859183 -0.480850 -0.174893)
     O   37    sigma_33=    222.39    axis=(  0.505513 -0.850577 -0.144826)

     Atom 38  O   pos: (  0.814849  0.091986  0.596722)  Total sigma:         129.77
           129.5685         -4.2695         24.1940
            -8.1082        128.8014         15.1658
            33.4005         27.0199        130.9403

     O   38    anisotropy:    -57.84    eta:   -0.7311
     O   38    sigma_11=    134.95    axis=( -0.583774  0.809329  0.064769)
     O   38    sigma_22=    163.14    axis=(  0.570960  0.352500  0.741450)
     O   38    sigma_33=     91.21    axis=(  0.577246  0.469820 -0.667875)

     Atom 39  O   pos: ( -0.020608  0.056393  0.337510)  Total sigma:          89.74
            39.6520         -9.4254        -12.7186
            -1.0395         97.9052        -30.4779
            -5.9773        -31.3405        131.6510

     O   39    anisotropy:     90.78    eta:   -0.7309
     O   39    sigma_11=     81.59    axis=( -0.213748  0.848546  0.484026)
     O   39    sigma_22=     37.36    axis=(  0.975658  0.160569  0.149362)
     O   39    sigma_33=    150.26    axis=( -0.049021 -0.504169  0.862213)

     Atom 40  O   pos: (  0.646469  0.067800  0.491325)  Total sigma:         102.63
           115.3334         19.0109        -15.7539
            26.0731         99.9172         11.8707
           -12.6915          6.2600         92.6334

     O   40    anisotropy:    -46.37    eta:   -0.9381
     O   40    sigma_11=    103.58    axis=( -0.213229  0.598408  0.772296)
     O   40    sigma_22=    132.58    axis=( -0.832337 -0.525200  0.177141)
     O   40    sigma_33=     71.72    axis=( -0.511613  0.605039 -0.610066)

     Atom 41  O   pos: (  0.517608  0.384104  0.332306)  Total sigma:         118.73
           148.6573          3.0248          1.5936
             6.0919        139.8210         -5.6874
             2.7852          4.0695         67.7000

     O   41    anisotropy:    -76.65    eta:   -0.2484
     O   41    sigma_11=    137.93    axis=( -0.386980  0.921809 -0.022683)
     O   41    sigma_22=    150.62    axis=( -0.921671 -0.387427 -0.020555)
     O   41    sigma_33=     67.63    axis=( -0.027736  0.012952  0.999531)

     Atom 42  O   pos: (  0.854085  0.072402  1.698239)  Total sigma:         214.77
           203.5451         -2.7094          6.2923
            -5.4744        207.1595         14.1505
            -0.8965         21.3264        233.6054

     O   42    anisotropy:     41.62    eta:   -0.3991
     O   42    sigma_11=    206.43    axis=(  0.859177 -0.463313  0.217155)
     O   42    sigma_22=    195.36    axis=(  0.511460  0.765202 -0.390992)
     O   42    sigma_33=    242.52    axis=(  0.014985  0.446997  0.894410)

     Atom 43  O   pos: (  0.460212  0.214337  0.153083)  Total sigma:         136.86
           117.7001         13.1569          2.7750
             9.4004        119.5012          1.7599
            13.7353         11.2282        173.3688

     O   43    anisotropy:     58.35    eta:   -0.5227
     O   43    sigma_11=    127.57    axis=(  0.648380  0.728770 -0.220221)
     O   43    sigma_22=    107.24    axis=(  0.742769 -0.669002 -0.027025)
     O   43    sigma_33=    175.76    axis=(  0.167024  0.146051  0.975076)

     Atom 44  O   pos: (  0.481040  0.236763  0.682539)  Total sigma:          73.72
            90.1117        -46.4823         40.9036
           -38.8563         65.9516         -8.9868
            27.8345         -5.4148         65.0907

     O   44    anisotropy:     94.72    eta:   -0.5152
     O   44    sigma_11=     58.41    axis=( -0.023907  0.616279  0.787165)
     O   44    sigma_22=     25.88    axis=(  0.648734  0.608655 -0.456818)
     O   44    sigma_33=    136.87    axis=(  0.760639 -0.499740  0.414352)

     Atom 45  O   pos: (  0.753490  0.193474  0.119022)  Total sigma:         191.51
           195.0010        -17.1625         -7.9813
           -22.4207        179.7744         12.9731
            -2.0685          8.2126        199.7619

     O   45    anisotropy:    -39.61    eta:   -0.8134
     O   45    sigma_11=    193.98    axis=( -0.559939  0.176533 -0.809509)
     O   45    sigma_22=    215.45    axis=( -0.643415  0.522916  0.559085)
     O   45    sigma_33=    165.11    axis=(  0.522002  0.833904 -0.179217)

     Atom 46  O   pos: (  0.447923  0.182407  0.493552)  Total sigma:          99.99
            83.2561         -5.0586          3.8496
            -2.7473        107.1619         19.0556
             3.2335         15.8557        109.5416

     O   46    anisotropy:     38.79    eta:   -0.5024
     O   46    sigma_11=     93.55    axis=( -0.455588  0.649776 -0.608466)
     O   46    sigma_22=     80.56    axis=(  0.890189  0.333948 -0.309907)
     O   46    sigma_33=    125.85    axis=( -0.001825  0.682839  0.730566)

     Atom 47  O   pos: (  0.653589  0.169701  0.301047)  Total sigma:         102.85
           129.9328         -7.0713          7.3615
            -9.6018        112.0713          7.6747
            18.5102          7.6591         66.5463

     O   47    anisotropy:    -60.81    eta:   -0.5653
     O   47    sigma_11=    111.66    axis=(  0.261476  0.936388  0.234110)
     O   47    sigma_22=    134.58    axis=( -0.942881  0.299669 -0.145511)
     O   47    sigma_33=     62.31    axis=( -0.206410 -0.182690  0.961259)

     Atom 48  O   pos: (  0.615729  0.300678  0.538808)  Total sigma:         104.69
           113.5317        -20.3941        -32.6106
           -20.4140         98.7886          8.3530
           -40.5961         10.2128        101.7534

     O   48    anisotropy:     72.93    eta:   -0.4697
     O   48    sigma_11=     91.80    axis=(  0.108836  0.894349 -0.433930)
     O   48    sigma_22=     68.96    axis=( -0.680411 -0.251217 -0.688427)
     O   48    sigma_33=    153.31    axis=( -0.724704  0.370176  0.581183)

     Atom 49  O   pos: ( -0.172805  0.261482  0.305467)  Total sigma:          90.44
           143.2621        -23.6804        -20.5876
           -32.5620         72.6201         -8.6197
           -40.7563         -1.6023         55.4308

     O   49    anisotropy:    104.85    eta:   -0.4614
     O   49    sigma_11=     71.62    axis=(  0.121703  0.856732 -0.501196)
     O   49    sigma_22=     39.36    axis=(  0.360932  0.432183  0.826406)
     O   49    sigma_33=    160.34    axis=( -0.924617  0.281474  0.256624)

     Atom 50  O   pos: (  0.096343  0.125871  0.563748)  Total sigma:          92.31
            92.4716         60.0345         29.1798
            42.5462         81.8991          6.1228
            20.5037          9.7293        102.5535

     O   50    anisotropy:    -87.77    eta:   -0.9964
     O   50    sigma_11=     92.41    axis=(  0.222673  0.424750 -0.877499)
     O   50    sigma_22=    150.71    axis=(  0.690644  0.566542  0.449489)
     O   50    sigma_33=     33.80    axis=(  0.688060 -0.706129 -0.167198)

     Atom 51  O   pos: (  0.164444  0.156456  0.334177)  Total sigma:          95.07
            77.3103        -13.8394         37.4402
            -5.8220        111.7356         26.7448
            35.6143         34.1135         96.1503

     O   51    anisotropy:    -84.24    eta:   -0.6049
     O   51    sigma_11=    106.16    axis=(  0.655525 -0.676454  0.335704)
     O   51    sigma_22=    140.13    axis=(  0.306423  0.644561  0.700461)
     O   51    sigma_33=     38.90    axis=( -0.690211 -0.356303  0.629807)

     Atom 52  O   pos: (  0.178329  0.306436  0.573705)  Total sigma:         114.02
            91.2896        -28.0788          3.6083
           -22.2166        141.4746          6.9612
             7.7206         10.8710        109.3064

     O   52    anisotropy:     58.13    eta:   -0.8387
     O   52    sigma_11=    110.90    axis=(  0.306906 -0.025016  0.951411)
     O   52    sigma_22=     78.40    axis=(  0.879562  0.389323 -0.273492)
     O   52    sigma_33=    152.77    axis=( -0.363564  0.920762  0.141488)

     Atom 53  O   pos: (  0.320736  0.273978  0.335479)  Total sigma:         119.21
           125.1543          2.2397        -16.3312
             2.5036        152.8564         -5.9180
           -21.3094        -14.1987         79.6244

     O   53    anisotropy:    -70.94    eta:   -0.5193
     O   53    sigma_11=    130.58    axis=(  0.926392 -0.232398 -0.296293)
     O   53    sigma_22=    155.14    axis=(  0.186464  0.966707 -0.175239)
     O   53    sigma_33=     71.92    axis=(  0.327154  0.107092  0.938883)

     Atom 54  O   pos: ( -0.136682  0.380082  0.657080)  Total sigma:          60.46
           -10.0896        -14.4534         17.8731
           -18.2489        152.8200         -7.9201
             7.8110         -4.2963         38.6457

     O   54    anisotropy:    141.68    eta:   -0.5876
     O   54    sigma_11=     40.98    axis=(  0.217332  0.084885  0.972400)
     O   54    sigma_22=    -14.52    axis=( -0.970615 -0.086646  0.224497)
     O   54    sigma_33=    154.91    axis=(  0.103311 -0.992616  0.063559)

     Atom 55  O   pos: (  0.395753  0.022275  0.153516)  Total sigma:         181.61
           158.7580         -8.6974          8.7914
            -7.2037        195.9599        -27.6628
             8.6912        -27.3138        190.0987

     O   55    anisotropy:     61.84    eta:   -0.2204
     O   55    sigma_11=    165.54    axis=(  0.126533  0.683021  0.719355)
     O   55    sigma_22=    156.45    axis=(  0.975395  0.046315 -0.215545)
     O   55    sigma_33=    222.83    axis=(  0.180539 -0.728929  0.660354)

     Atom 56  O   pos: ( -0.021915  0.282458  0.522986)  Total sigma:         169.36
           177.1967        -20.4941         18.7789
           -21.3000        176.8567         -2.5502
            16.7982        -13.1828        154.0260

     O   56    anisotropy:     52.84    eta:   -0.4426
     O   56    sigma_11=    159.54    axis=( -0.473429 -0.767650 -0.431947)
     O   56    sigma_22=    143.95    axis=( -0.534043 -0.139820  0.833815)
     O   56    sigma_33=    204.58    axis=(  0.700473 -0.625431  0.343764)

     Atom 57  O   pos: (  0.402736  0.017688  0.724119)  Total sigma:         263.11
           246.4283         -2.6015         20.7231
            -0.1352        269.2740         -5.8788
            22.5707         -7.3745        273.6354

     O   57    anisotropy:    -43.15    eta:   -0.7203
     O   57    sigma_11=    267.14    axis=(  0.210197  0.942276  0.260638)
     O   57    sigma_22=    287.85    axis=(  0.445767 -0.329641  0.832243)
     O   57    sigma_33=    234.35    axis=( -0.870120  0.058751  0.489326)

     Atom 58  H   pos: (  0.082142  0.410757  0.739601)  Total sigma:          27.77
            20.6518          4.1240          0.4220
             2.6801         38.7329         -5.2970
             0.7791         -3.6948         23.9252

     H   58    anisotropy:     19.07    eta:   -0.3045
     H   58    sigma_11=     23.35    axis=(  0.413570  0.169946  0.894471)
     H   58    sigma_22=     19.48    axis=(  0.896993 -0.244476 -0.368286)
     H   58    sigma_33=     40.48    axis=( -0.156088 -0.954646  0.253548)

     Atom 59  H   pos: (  0.355825  0.027960  0.665886)  Total sigma:          22.92
            22.0340         -1.8780         14.9675
            -0.8661         14.0365         -1.7960
            14.0941         -2.9298         32.6986

     H   59    anisotropy:     30.27    eta:   -0.0965
     H   59    sigma_11=     13.81    axis=(  0.149255  0.988759  0.008869)
     H   59    sigma_22=     11.86    axis=( -0.808370  0.116850  0.576960)
     H   59    sigma_33=     43.10    axis=(  0.569438 -0.093284  0.816724)

     Atom 60  O   pos: (  0.200256  0.348104  1.432535)  Total sigma:         232.78
           247.6021         -6.5027         -5.2606
            -4.2858        221.9663         -0.0274
             4.5284         -2.5214        228.7783

     O   60    anisotropy:     23.86    eta:   -0.5236
     O   60    sigma_11=    228.99    axis=( -0.026560 -0.158615  0.986983)
     O   60    sigma_22=    220.66    axis=(  0.195882  0.967365  0.160734)
     O   60    sigma_33=    248.69    axis=( -0.980268  0.197601  0.005377)

     Atom 61  H   pos: (  0.155749  0.373170  1.486994)  Total sigma:          22.86
            22.4065         -4.9870        -12.1251
            -4.9274         16.6791          7.7017
           -12.4146          7.6171         29.4861

     H   61    anisotropy:     28.70    eta:   -0.0644
     H   61    sigma_11=     13.91    axis=(  0.668635  0.723710  0.170794)
     H   61    sigma_22=     12.67    axis=( -0.489644  0.601377 -0.631344)
     H   61    sigma_33=     41.99    axis=( -0.559622  0.338510  0.756462)

     Atom 62  H   pos: (  0.261260  0.313602  1.465058)  Total sigma:          18.82
            32.0895        -12.5549          9.3216
           -12.0057         13.1977         -6.1349
            10.1190         -6.8432         11.1699

     H   62    anisotropy:     35.43    eta:   -0.1218
     H   62    sigma_11=      8.45    axis=( -0.546217 -0.554948  0.627439)
     H   62    sigma_22=      5.57    axis=( -0.075130 -0.713576 -0.696538)
     H   62    sigma_33=     42.44    axis=(  0.834268 -0.427600  0.348074)

     Atom 63  O   pos: (  0.643444  0.449280  0.690510)  Total sigma:         237.12
           244.5114        -21.6323         21.2049
           -14.6185        240.1002         -5.0694
            21.0772        -12.9236        226.7495

     O   63    anisotropy:     51.51    eta:   -0.4421
     O   63    sigma_11=    227.54    axis=( -0.369224 -0.830990 -0.416088)
     O   63    sigma_22=    212.36    axis=( -0.595539 -0.132148  0.792382)
     O   63    sigma_33=    271.46    axis=(  0.713447 -0.540363  0.446096)

     Atom 64  H   pos: (  0.636142  0.378304  0.669480)  Total sigma:          24.87
            17.6708          2.2703          2.8015
             1.1148         35.7607          5.7640
             2.6029          6.0589         21.1660

     H   64    anisotropy:     19.94    eta:   -0.3224
     H   64    sigma_11=     20.36    axis=(  0.543610 -0.352208  0.761865)
     H   64    sigma_22=     16.07    axis=( -0.830396 -0.093538  0.549266)
     H   64    sigma_33=     38.16    axis=(  0.122193  0.931236  0.343320)

     Atom 65  H   pos: (  0.585222  0.485703  0.657750)  Total sigma:          21.02
            27.9101        -14.1965         12.4322
           -12.3696         20.2883         -7.2701
            12.6762         -8.1652         14.8591

     H   65    anisotropy:     36.06    eta:   -0.1483
     H   65    sigma_11=     10.78    axis=(  0.412619  0.847541  0.333795)
     H   65    sigma_22=      7.22    axis=( -0.546762 -0.062646  0.834941)
     H   65    sigma_33=     45.06    axis=(  0.728558 -0.527019  0.437554)

     Atom 66  O   pos: (  0.366611  0.395192  0.155063)  Total sigma:         224.22
           216.3691          4.0584          4.0647
             8.6788        214.0784         13.9510
            11.5397          5.8851        242.2236

     O   66    anisotropy:     35.90    eta:   -0.3183
     O   66    sigma_11=    216.07    axis=(  0.784260  0.465341 -0.410359)
     O   66    sigma_22=    208.45    axis=(  0.550864 -0.826569  0.115470)
     O   66    sigma_33=    248.16    axis=(  0.285457  0.316611  0.904584)

     Atom 67  H   pos: (  0.336393  0.402246  0.087987)  Total sigma:          24.15
            22.8629          1.1314          9.2878
             1.1559         16.5280          1.0094
            10.8119         -0.0566         33.0518

     H   67    anisotropy:     22.68    eta:   -0.0968
     H   67    sigma_11=     17.32    axis=( -0.627881 -0.654688  0.420892)
     H   67    sigma_22=     15.86    axis=( -0.575419  0.754608  0.315372)
     H   67    sigma_33=     39.27    axis=(  0.524078  0.044173  0.850524)

     Atom 68  H   pos: (  0.409424  0.333251  0.150894)  Total sigma:          21.68
            19.4834        -11.6519          0.6253
           -11.9921         33.0075          0.3938
            -0.2698          1.3493         12.5608

     H   68    anisotropy:     27.30    eta:   -0.0651
     H   68    sigma_11=     13.18    axis=(  0.640885  0.352098  0.682124)
     H   68    sigma_22=     11.99    axis=( -0.581487 -0.357434  0.730831)
     H   68    sigma_33=     39.88    axis=( -0.501139  0.865025  0.024334)

     Atom 69  O   pos: ( -0.127643  0.437345  1.466469)  Total sigma:         227.91
           208.6576          8.6046          2.9378
             0.6254        227.5151        -10.0538
             6.2402        -18.9067        247.5716

     O   69    anisotropy:     40.99    eta:   -0.6159
     O   69    sigma_11=    222.67    axis=(  0.402807  0.821565  0.403456)
     O   69    sigma_22=    205.84    axis=(  0.914309 -0.340830 -0.218800)
     O   69    sigma_33=    255.24    axis=(  0.042249 -0.457018  0.888453)

     Atom 70  H   pos: (  0.193235  0.034905  1.516523)  Total sigma:          20.17
             9.5371          5.6601          5.0175
             4.6196         31.7838         14.6059
             4.6088         15.5094         19.1914

     H   70    anisotropy:     34.61    eta:   -0.1085
     H   70    sigma_11=      9.89    axis=(  0.524811 -0.562517  0.638865)
     H   70    sigma_22=      7.38    axis=( -0.826890 -0.158745  0.539494)
     H   70    sigma_33=     43.24    axis=(  0.202058  0.811403  0.548450)

     Atom 71  H   pos: ( -0.114682  0.376510  1.508254)  Total sigma:          22.27
            13.3295         -4.9634          4.5690
            -5.4704         32.6601        -11.8628
             4.9193        -13.3535         20.8304

     H   71    anisotropy:     30.10    eta:   -0.1302
     H   71    sigma_11=     13.55    axis=(  0.512506  0.565912  0.645819)
     H   71    sigma_22=     10.93    axis=(  0.826391 -0.120744 -0.549999)
     H   71    sigma_33=     42.34    axis=(  0.233273 -0.815576  0.529546)

     Atom 72  O   pos: (  0.099442  0.411041  1.601497)  Total sigma:         226.88
           225.7440         -7.7511         -4.9221
            -7.4676        241.2195          9.7722
            -7.8083         10.8177        213.6656

     O   72    anisotropy:     32.36    eta:   -0.6294
     O   72    sigma_11=    222.88    axis=( -0.889867 -0.438968  0.124276)
     O   72    sigma_22=    209.30    axis=(  0.250541 -0.242553  0.937228)
     O   72    sigma_33=    248.45    axis=(  0.381270 -0.865145 -0.325819)

     Atom 73  H   pos: (  0.381583  0.011752  1.647758)  Total sigma:          18.26
             8.8689         -8.5008         -4.9916
            -9.0701         31.2184         15.2081
            -5.8868         16.2895         14.6939

     H   73    anisotropy:     38.31    eta:   -0.0264
     H   73    sigma_11=      5.83    axis=(  0.947013  0.321015  0.010764)
     H   73    sigma_22=      5.16    axis=( -0.150665  0.473567 -0.867776)
     H   73    sigma_33=     43.80    axis=( -0.283666  0.820173  0.496839)

     Atom 74  H   pos: (  0.148298  0.375731  1.646551)  Total sigma:          21.67
            24.4859        -11.3343         12.1393
           -10.7019         19.4141         -8.4854
            11.8716         -8.8957         21.1231

     H   74    anisotropy:     32.28    eta:   -0.0582
     H   74    sigma_11=     11.54    axis=( -0.044221  0.711823  0.700965)
     H   74    sigma_22=     10.29    axis=(  0.752768  0.485037 -0.445061)
     H   74    sigma_33=     43.19    axis=(  0.656799 -0.507983  0.557287)

     Atom 75  O   pos: ( -0.154038  0.217449  1.386925)  Total sigma:         245.90
           240.0274         16.0614          4.6735
            10.0170        248.9849         -0.6387
             4.2559         -2.5744        248.6758

     O   75    anisotropy:    -24.41    eta:   -0.5459
     O   75    sigma_11=    249.59    axis=(  0.106866 -0.251035  0.962061)
     O   75    sigma_22=    258.48    axis=( -0.593917 -0.792124 -0.140720)
     O   75    sigma_33=    229.62    axis=( -0.797398  0.556346  0.233745)

     Atom 76  H   pos: ( -0.120558  0.232654  1.450796)  Total sigma:          25.49
            22.1257          2.1628          9.0385
             1.5810         21.4670          3.5327
             9.5606          4.7920         32.8878

     H   76    anisotropy:     20.86    eta:   -0.2635
     H   76    sigma_11=     20.37    axis=(  0.227784 -0.961983  0.150675)
     H   76    sigma_22=     16.71    axis=(  0.847194  0.119521 -0.517666)
     H   76    sigma_33=     39.40    axis=(  0.479977  0.245567  0.842211)

     Atom 77  H   pos: (  0.828928  0.136849  1.389745)  Total sigma:          26.36
            21.1489          3.2919          0.1151
             3.6503         37.4170         -1.1043
             0.1232         -2.6090         20.5157

     H   77    anisotropy:     17.92    eta:   -0.0819
     H   77    sigma_11=     20.88    axis=(  0.742711 -0.081251  0.664664)
     H   77    sigma_22=     19.90    axis=(  0.640100 -0.205285 -0.740358)
     H   77    sigma_33=     38.31    axis=( -0.196601 -0.975324  0.100458)

     Atom 78  O   pos: (  0.895865 -0.012213  1.398583)  Total sigma:         185.55
           170.4195          6.1777         12.7296
             7.9537        149.1771         34.6352
            20.5986         34.1773        237.0558

     O   78    anisotropy:    100.99    eta:   -0.4346
     O   78    sigma_11=    166.52    axis=(  0.975978 -0.030387 -0.215740)
     O   78    sigma_22=    137.26    axis=( -0.041153  0.946689 -0.319508)
     O   78    sigma_33=    252.88    axis=(  0.213948  0.320711  0.922697)

     Atom 79  H   pos: (  0.603008  0.385738  1.430510)  Total sigma:          22.37
            14.8266         -5.5732          4.2639
            -5.1636         30.7824        -10.3060
             4.4899        -10.5392         21.5104

     H   79    anisotropy:     25.66    eta:   -0.1362
     H   79    sigma_11=     14.99    axis=(  0.311921  0.594817  0.740877)
     H   79    sigma_22=     12.66    axis=(  0.911157  0.033714 -0.410678)
     H   79    sigma_33=     39.48    axis=(  0.269256 -0.803154  0.531456)

     Atom 80  H   pos: (  0.937413  0.041772  1.445108)  Total sigma:          14.06
            10.5598         12.8742         13.5091
            13.3191         18.2895         14.9357
            14.5550         16.3177         13.3369

     H   80    anisotropy:     43.28    eta:   -0.1312
     H   80    sigma_11=      1.53    axis=(  0.543457 -0.758983  0.358607)
     H   80    sigma_22=     -2.26    axis=(  0.667585  0.131787 -0.732777)
     H   80    sigma_33=     42.91    axis=(  0.508906  0.637633  0.578306)

     Atom 81  O   pos: (  0.139268  0.219059  0.979863)  Total sigma:         247.46
           225.7428         -2.9441         -6.2853
            -5.1448        229.3749          7.3975
            -7.1184          3.4506        287.2752

     O   81    anisotropy:     61.66    eta:   -0.1903
     O   81    sigma_11=    230.82    axis=( -0.495937  0.856802 -0.141197)
     O   81    sigma_22=    223.00    axis=(  0.861131  0.506200  0.047070)
     O   81    sigma_33=    288.57    axis=( -0.111804  0.098245  0.988862)

     Atom 82  H   pos: (  0.179953  0.208014  0.918319)  Total sigma:          23.59
            18.5465         -1.4202        -12.2859
            -1.6518         12.0834          3.6167
           -10.5315          3.1075         40.1299

     H   82    anisotropy:     32.80    eta:   -0.0899
     H   82    sigma_11=     13.64    axis=( -0.915803  0.040764 -0.399554)
     H   82    sigma_22=     11.67    axis=(  0.081190  0.993087 -0.084774)
     H   82    sigma_33=     45.45    axis=( -0.393336  0.110076  0.912782)

     Atom 83  H   pos: (  0.180497  0.208158  1.042159)  Total sigma:          21.32
            14.9195         -1.1221         11.8541
            -1.3686          9.9047         -3.0092
            10.8233         -2.5283         39.1376

     H   83    anisotropy:     33.85    eta:   -0.0378
     H   83    sigma_11=     10.46    axis=( -0.911431  0.166083  0.376444)
     H   83    sigma_22=      9.61    axis=(  0.187291  0.982097  0.020169)
     H   83    sigma_33=     43.89    axis=(  0.366355 -0.088887  0.926220)

     Atom 84  O   pos: ( -0.112189  0.406390  0.122540)  Total sigma:         242.39
           226.1030          6.2871          0.6739
             6.4857        262.5199         -0.6314
            -2.1441         -0.9860        238.5449

     O   84    anisotropy:     31.88    eta:   -0.6374
     O   84    sigma_11=    238.54    axis=(  0.036714 -0.043441 -0.998381)
     O   84    sigma_22=    224.99    axis=(  0.985051 -0.166686  0.043476)
     O   84    sigma_33=    263.64    axis=(  0.168305  0.985053 -0.036672)

     Atom 85  H   pos: ( -0.047594  0.440110  0.111916)  Total sigma:          26.41
            35.4326         10.1287         -0.6526
             8.8536         26.1077         -1.4474
            -1.4303         -1.4786         17.6969

     H   85    anisotropy:     22.57    eta:   -0.1964
     H   85    sigma_11=     20.37    axis=( -0.529289  0.813911 -0.239587)
     H   85    sigma_22=     17.41    axis=( -0.070142  0.239442  0.968374)
     H   85    sigma_33=     41.46    axis=( -0.845537 -0.529355  0.069645)

     Atom 86  H   pos: ( -0.092448  0.333949  0.116851)  Total sigma:          22.48
            15.0764         -6.6740         -0.3733
            -5.5587         41.3795          0.3541
            -0.7240          0.9983         10.9955

     H   86    anisotropy:     30.40    eta:   -0.1409
     H   86    sigma_11=     13.78    axis=( -0.966302 -0.217499  0.137679)
     H   86    sigma_22=     10.92    axis=(  0.139713  0.006074  0.990173)
     H   86    sigma_33=     42.75    axis=(  0.216198 -0.976042 -0.024518)

     Atom 87  O   pos: ( -0.051462  0.327292  1.261284)  Total sigma:         257.20
           269.7393          7.5399        -13.2856
             5.1430        262.4779        -14.5032
           -16.2720        -10.2021        239.3784

     O   87    anisotropy:    -39.92    eta:   -0.8615
     O   87    sigma_11=    259.04    axis=( -0.580932  0.810702 -0.072668)
     O   87    sigma_22=    281.97    axis=( -0.758358 -0.506664  0.410104)
     O   87    sigma_33=    230.59    axis=(  0.295654  0.293351  0.909139)

     Atom 88  H   pos: ( -0.088540  0.274113  1.299151)  Total sigma:          21.70
            21.0665          9.9824         -9.5658
            11.6624         23.4636        -12.8315
           -10.0917        -12.0184         20.5631

     H   88    anisotropy:     33.28    eta:   -0.0997
     H   88    sigma_11=     11.71    axis=(  0.840659 -0.439492  0.316447)
     H   88    sigma_22=      9.50    axis=(  0.048241  0.642768  0.764541)
     H   88    sigma_33=     43.89    axis=( -0.539412 -0.627452  0.561550)

     Atom 89  H   pos: (  0.018017  0.304156  1.264014)  Total sigma:          27.38
            39.4400         -3.1966         -0.9869
            -4.4087         22.8367         -2.4339
            -0.4188         -2.5625         19.8509

     H   89    anisotropy:     19.34    eta:   -0.4352
     H   89    sigma_11=     23.73    axis=(  0.172257  0.813983 -0.554760)
     H   89    sigma_22=     18.12    axis=(  0.123898  0.540802  0.831975)
     H   89    sigma_33=     40.27    axis=( -0.977229  0.212047  0.007694)

     Atom 90  O   pos: ( -0.012378  0.085863  1.038457)  Total sigma:         254.22
           237.6101         -3.1326         -4.3821
            -2.4547        260.3033        -19.2421
           -10.8135        -19.3407        264.7441

     O   90    anisotropy:     42.09    eta:   -0.5478
     O   90    sigma_11=    247.87    axis=( -0.554367  0.660795  0.505992)
     O   90    sigma_22=    232.50    axis=(  0.827654  0.373743  0.418695)
     O   90    sigma_33=    282.28    axis=( -0.087561 -0.650897  0.754100)

     Atom 91  H   pos: (  0.021440  0.046732  1.093296)  Total sigma:          22.99
            17.1199         -6.4507          8.1063
            -5.0386         21.9878        -12.8247
             7.0154        -13.8177         29.8511

     H   91    anisotropy:     30.41    eta:   -0.0812
     H   91    sigma_11=     13.67    axis=(  0.939041  0.170228 -0.298706)
     H   91    sigma_22=     12.03    axis=(  0.040219  0.808465  0.587168)
     H   91    sigma_33=     43.26    axis=(  0.341445 -0.563389  0.752335)

     Atom 92  H   pos: (  0.033451  0.143224  1.025574)  Total sigma:          24.31
            25.1733         12.9328         -4.7925
            12.0024         30.3144         -5.3950
            -4.4388         -5.0251         17.4448

     H   92    anisotropy:     27.15    eta:   -0.0410
     H   92    sigma_11=     15.63    axis=( -0.161327  0.448856  0.878921)
     H   92    sigma_22=     14.89    axis=(  0.775257 -0.493458  0.394303)
     H   92    sigma_33=     42.41    axis=( -0.610696 -0.745002  0.268371)

     Atom 93  O   pos: ( -0.069863  0.285659  1.590438)  Total sigma:         250.60
           231.3304          2.8391          8.1890
             8.1077        284.3754         12.4974
             8.8653          3.3465        236.0889

     O   93    anisotropy:     53.83    eta:   -0.4348
     O   93    sigma_11=    240.46    axis=(  0.595366 -0.213891  0.774461)
     O   93    sigma_22=    224.85    axis=( -0.793841 -0.007932  0.608074)
     O   93    sigma_33=    286.49    axis=(  0.123919  0.976825  0.174518)

     Atom 94  H   pos: ( -0.044541  0.215848  1.574738)  Total sigma:          21.48
            13.1980         -8.3271         -2.1712
            -7.3282         37.8803          8.3656
            -1.7829          8.5358         13.3566

     H   94    anisotropy:     31.85    eta:   -0.0418
     H   94    sigma_11=     11.30    axis=(  0.778373  0.029857  0.627092)
     H   94    sigma_22=     10.42    axis=(  0.569812  0.385699 -0.725638)
     H   94    sigma_33=     42.71    axis=( -0.263534  0.922142  0.283204)

     Atom 95  H   pos: ( -0.008175  0.325679  1.601548)  Total sigma:          24.81
            32.7256         13.5774          3.8983
            12.5102         26.9597          2.6668
             3.3213          2.3299         14.7581

     H   95    anisotropy:     28.57    eta:   -0.1293
[truncated: 50,038 more chars]
